# Supplementary material for: Transcriptome analysis of adult Caenorhabditis elegans cells reveals tissue-specific gene and isoform expression
Source: PLoS Genet. 2018 Aug 10;14(8):e1007559. doi: 10.1371/journal.pgen.1007559 (PMC6105014; doi:10.1371/journal.pgen.1007559)
Supplement: S1 Table — Genes for each tissue are listed based upon an expression detection threshold of 1 count per million reads per gene in at least 5 samples. (XLSX) [file pgen.1007559.s010.xlsx]

## Sheet: hypodermis
Gene	WormBase Gene ID	Public Name	Sequence Name	Expr_pattern Tissue	Expr_pattern LifeStage	Description Text	entrez
osm-11	WBGene00003891	osm-11	F11C7.5	coelomocyte,hypodermis,P3.p hermaphrodite,P4.p hermaphrodite,P5.p hermaphrodite,P6.p hermaphrodite,P7.p hermaphrodite,P8.p hermaphrodite,seam cell,spermatheca,uterus	1.5-fold embryo Ce,2-fold embryo Ce,3-fold embryo Ce,adult Ce,comma embryo Ce,embryo Ce,fully-elongated embryo Ce,L1 larva Ce,L2 larva Ce,L3 larva Ce,L4 larva Ce	osm-11 encodes a protein required for normal osmosensation, osmotic resistance, and defecation rhythm, and for fully normal growth rate; OSM-11 has no clear orthologs outside of nematodes, but is paralogous to DOS-1, OSM-7, and K02F3.7, has a predicted signal sequence with 12 conserved cysteine residues, and may be secreted; osm-11 mutants have abnormally high levels of internal glycerol, defecti…	181772
vha-10	WBGene00006919	vha-10	F46F11.5	N.A.	N.A.	vha-10 encodes an ortholog of subunit G of the cytoplasmic (V1) domain of vacuolar proton-translocating ATPase (V-ATPase); VHA-10 is required for necrosis, since vha-10(RNAi) suppresses necrotic neurodegeneration and thapsigargin-induced cell death; VHA-10 is a predicted cytosolic stator (stalk) component.	172216
C06A8.3	WBGene00015514	C06A8.3	C06A8.3	N.A.	N.A.	C06A8.3 encodes, along with ZK970.7, one of two C. elegans proteins with similarity to the Onchocerca volvulus Ov17 hypodermal antigen.	174259
ant-1.1	WBGene00006439	ant-1.1	T27E9.1	body wall musculature,gonadal sheath cell,gon_herm_dtc_A,gon_herm_dtc_P,hypodermis,intestine,neuron,pharynx,vulva	adult Ce,embryo Ce,L1 larva Ce,L2 larva Ce,L3 larva Ce,L4 larva Ce	ant-1.1 encodes one of four C. elegans mitochondrial adenine nucleotide transporters; by homology, ANT-1.1 is predicted to facilitate ADP/ATP exchange between the cytosol and mitochondria; ant-1.1 is an essential gene, required for embryogenesis as well as for normal postembryonic body size and adult lifespan; in addition, ANT-1.1 plays a critical role in promoting somatic and germline programmed…	176773
col-119	WBGene00000693	col-119	C53B4.5	N.A.	N.A.	col-119 is an ortholog of human SFTPD (surfactant protein D); col-119 is involved in lipid storage; col-119 is a structural constituent of cuticle, based on protein domain information.	177715
rpl-18	WBGene00004430	rpl-18	Y45F10D.12	N.A.	N.A.	rpl-18 encodes a large ribosomal subunit L18 protein.	178342
col-122	WBGene00000696	col-122	T05A1.2	N.A.	N.A.	col-122 is an ortholog of human MARCO (macrophage receptor with collagenous structure); col-122 is involved in body morphogenesis and locomotion; col-122 is a structural constituent of cuticle, based on protein domain information.	177789
eef-1A.1	WBGene00001168	eef-1A.1	F31E3.5	body wall musculature,intestine,pharynx	adult Ce,embryo Ce,larva Ce	eef-1A.1 encodes a translation elongation factor 1-alpha homolog that is required for embryonic viability, fertility, and germline maintenance; EEF-1A.1 is identical to EEF-1A.2	175975
far-2	WBGene00001386	far-2	F02A9.3	body wall musculature,male,vulval muscle	adult Ce,adult hermaphrodite Ce,embryo Ce,L1 larva Ce,L2 larva Ce,L3 larva Ce,L4 larva Ce	far-2 encodes a protein similar to a class of secreted fatty acid and retinol-binding proteins expressed in parasitic nematodes and secreted in the surrounding tissues of the host; expressed in body wall muscle and vulval cells of adult hermaphrodites, and transcript levels progressively increase during development.	176284
col-181	WBGene00000754	col-181	W03G11.1	N.A.	N.A.	col-181 is homologous to the human gene PRO ALPHA 1(I) COLLAGEN (COL1A1; OMIM:120150), which when mutated leads to osteogenesis imperfecta.	181378
lec-1	WBGene00002264	lec-1	W09H1.6	N.A.	N.A.	lec-1 encodes a tandem repeat-type galectin in which each galectin domain is homologous to typical vertebrate 14-kDa-type galectins; the two sugar binding sites have distinct sugar binding properties in vitro and lec-1 is expressed most abundantly in the adult cuticle.	174964
act-4	WBGene00000066	act-4	M03F4.2	body wall muscle quadrant,body wall musculature,gonad,pharyngeal muscle cell,pharynx,spermatheca,vulval muscle	adult Ce,embryo Ce,L1 larva Ce,L2 larva Ce,L4 larva Ce	act-4 encodes an actin isoform that is most similar to act-2 in amino acid sequence; an act-4 reporter gene is expressed in body wall and vulval muscles and the spermatheca.	180767
col-124	WBGene00000698	col-124	C24F3.6	N.A.	N.A.	col-124 is an ortholog of human SFTPD (surfactant protein D); col-124 is a structural constituent of cuticle, based on protein domain information.	177901
ahcy-1	WBGene00019322	ahcy-1	K02F2.2	head,intestine,pharynx	adult Ce,larva Ce	ahcy-1 encodes the C. elegans S-adenosylhomocysteine hydrolase (SAHH) ortholog; by homology, AHCY-1 is predicted to catalyze the hydrolysis of S-adenosyl-L-homocysteine to adenosine and L-homocysteine; loss of ahcy-1 activity via RNAi results in embryonic and larval lethality, abnormal body morphology, sick animals, and uncoordinated locomotion; Northern blot analyses indicate the ahcy-1 mRNA is …	172408
col-80	WBGene00000656	col-80	C09G5.5	N.A.	N.A.	col-80 is an ortholog of human SFTPD (surfactant protein D) and COL26A1 (collagen type XXVI alpha 1 chain) and members of the COL (Collagens) family including COL9A1; col-80 is involved in collagen and cuticulin-based cuticle development; col-80 is a structural constituent of cuticle, based on protein domain information.	174652
hmg-1.1	WBGene00001971	hmg-1.1	Y48B6A.14	Cell,head neuron,pharynx,tail neuron,ventral nerve cord,vulva	adult Ce,elongating embryo Ce,embryo Ce,fully-elongated embryo Ce,L1 larva Ce,L2 larva Ce,L3 larva Ce,L4 larva Ce	hmg-1.1 encodes a member of the high mobility group (HMG) family of proteins.	175081
aldo-2	WBGene00017166	aldo-2	F01F1.12	C,Cell,hyp7 syncytium	adult Ce,elongating embryo Ce,embryo Ce,fully-elongated embryo Ce,L1 larva Ce,L2 larva Ce,L3 larva Ce,L4 larva Ce,late cleavage stage embryo Ce	aldo-2 encodes a fructose-bisphosphate aldolase homologous to human ALDOB, which when mutated leads to fructosemia, hereditary fructose intolerance (OMIM:229600).	175827
col-178	WBGene00000751	col-178	C34F6.2	Cell	adult Ce,embryo Ce,L1 larva Ce,L2 larva Ce,L3 larva Ce,L4 larva Ce	col-178 is an ortholog of human MARCO (macrophage receptor with collagenous structure) and COL26A1 (collagen type XXVI alpha 1 chain) and members of the COL (Collagens) family including COL9A1; col-178 is involved in defense response and lipid storage; col-178 is a structural constituent of cuticle, based on protein domain information; col-178 is expressed widely.	181307
rpl-20	WBGene00004432	rpl-20	E04A4.8	N.A.	N.A.	rpl-20 encodes a large ribosomal subunit L18a protein.	24104384
rps-18	WBGene00004487	rps-18	Y57G11C.16	N.A.	N.A.	rps-18 encodes a small ribosomal subunit S18 protein.	178408
vha-9	WBGene00006918	vha-9	ZK970.4	N.A.	N.A.	vha-9 encodes an ortholog of subunit F of the cytoplasmic (V1) domain of vacuolar proton-translocating ATPase (V-ATPase); VHA-9 is a predicted cytosolic rotor (stalk) component.	174596
rab-11.1	WBGene00004274	rab-11.1	F53G12.1	gonad	adult Ce	rab-11.1 encodes a small GTPase homologous to the Rab GTPases that function in endocytosis, membrane fusion, and vesicular trafficking events; RAB-11.1 activity is required for completion of the final stages of cytokinesis during early embryogenesis and for efficient uptake of yolk proteins during oocyte development; RAB-11.1 is also required for normal peripheral localization of nuclei in the sy…	171601
unc-54	WBGene00006789	unc-54	F11C3.3	anal depressor muscle,anal sphincter muscle,body wall musculature,head,intestinal cell,male,nervous system,vulval muscle	adult Ce,all stages Ce,embryo Ce,L1 larva Ce,L2 larva Ce,L3 larva Ce,L4 larva Ce,larva Ce	unc-54 encodes a muscle myosin class II heavy chain (MHC B); UNC-54 is the major myosin heavy chain expressed in C. elegans and is required for locomotion and egg-laying; in vivo and in vitro, UNC-54 interacts with ITR-1, an IP3 receptor, and this interaction may provide a link between calcium signaling and the muscle cytoskeleton; UNC-54 is a thick filament component that is expressed in multipl…	259839
vha-8	WBGene00006917	vha-8	C17H12.14	excretory cell,head,hypodermis,intestine,reproductive system,vulval muscle	1.5-fold embryo Ce,2-fold embryo Ce,3-fold embryo Ce,adult Ce,comma embryo Ce,embryo Ce,fully-elongated embryo Ce,L1 larva Ce,L2 larva Ce,L3 larva Ce,L4 larva Ce,larva Ce	vha-8 encodes an ortholog of subunit E of the cytoplasmic (V1) domain of vacuolar proton-translocating ATPase (V-ATPase); VHA-8 is a predicted cytosolic stator (stalk) component; VHA-8 is required for embryonic and larval viability, for ovulation, and for receptor-mediated endocytosis of yolk protein; VHA-8 is highly expressed in the cytoplasm of excretory canals throughout development, and in th…	177442
Y82E9BR.3	WBGene00022336	Y82E9BR.3	Y82E9BR.3	N.A.	N.A.	Y82E9BR.3 is an ortholog of human ATP5G1 (ATP synthase, H+ transporting, mitochondrial Fo complex subunit C1 (subunit 9)), ATP5G2 (ATP synthase, H+ transporting, mitochondrial Fo complex subunit C2 (subunit 9)) and ATP5G3 (ATP synthase, H+ transporting, mitochondrial Fo complex subunit C3 (subunit 9)); Y82E9BR.3 is involved in embryo development and nematode larval development; Y82E9BR.3 is predi…	175299
col-160	WBGene00000733	col-160	F57B1.4	N.A.	N.A.	col-160 is an ortholog of human MARCO (macrophage receptor with collagenous structure) and COL19A1 (collagen type XIX alpha 1 chain); col-160 is a structural constituent of cuticle, based on protein domain information.	179804
cyn-7	WBGene00000883	cyn-7	Y75B12B.2	N.A.	N.A.	cyn-7 encodes a cyclophilin A isoform; while not tested for peptidyl-prolyl isomerase activity in vitro, it is very similar to CYN-3 and closely resembles the prototypical CypA, and is therefore likely to be a member of the cytosolic CsA-binding cyclophilin subfamily; CYN-7 was required for embryonic viability in one set of mass RNAi assays.	180027
rpl-13	WBGene00004425	rpl-13	C32E8.2	N.A.	N.A.	rpl-13 encodes a large ribosomal subunit L13 protein.	171949
icd-1	WBGene00002045	icd-1	C56C10.8	germ line,hypodermis,intestinal cell,intestine,muscle cell,nerve ring,pharynx,preanal ganglion,ventral nerve cord	adult Ce,embryo Ce,L1 larva Ce,L2 larva Ce,L3 larva Ce,L4 larva Ce	icd-1 encodes the C. elegans ortholog of the beta-subunit of the nascent polypeptide-associated complex (betaNAC); during development, icd-1 activity is required for prevention of ced-4-dependent, but ced-3-independent, programmed cell death and for normal embryonic development; ICD-1 is widely expressed throughout development and colocalizes primarily with mitochondria.	174090
rps-7	WBGene00004476	rps-7	ZC434.2	N.A.	N.A.	rps-7 encodes a small ribosomal subunit S7 protein.	172901
ndk-1	WBGene00009119	ndk-1	F25H2.5	anal depressor muscle,body wall musculature,excretory cell,head,head neuron,hypodermis,intestine,nervous system,neuron,pharynx,rectal epithelium,reproductive system,tail neuron,ventral cord neuron,vulval muscle	adult Ce,embryo Ce,larva Ce	ndk-1 is an ortholog of human NME1 (NME/NM23 nucleoside diphosphate kinase 1), NME2 (NME/NM23 nucleoside diphosphate kinase 2) and NME1-NME2 (NME1-NME2 readthrough); ndk-1 is involved in embryo development, hermaphrodite genitalia development, nematode larval development, positive regulation of MAPK cascade, regulation of cell migration and regulation of engulfment of apoptotic cell; ndk-1 exhibi…	172939
vdac-1	WBGene00019900	vdac-1	R05G6.7	anal depressor muscle,AWCL,AWCR,body wall musculature,dorsal nerve cord,head neuron,hmc,hypodermis,intestine,lateral nerve cord,mu_int_L,mu_int_R,nerve ring,nervous system,pharynx,tail neuron,ventral cord neuron	adult Ce,embryo Ce,L1 larva Ce,L2 larva Ce,larva Ce	vdac-1 is an ortholog of human VDAC1 (voltage dependent anion channel 1), VDAC2 (voltage dependent anion channel 2) and VDAC3 (voltage dependent anion channel 3); vdac-1 is involved in mitochondrion organization and reproduction; vdac-1 is predicted to have voltage-gated anion channel activity, based on protein domain information; vdac-1 is expressed in the pharynx, anal depressor muscle, hmc, hy…	177524
F58F12.1	WBGene00019061	F58F12.1	F58F12.1	N.A.	N.A.	F58F12.1 encodes the delta subunit of the soluble, catalytic F1 portion of ATP synthase (mitochondrial respiratory chain [MRC] complex V); RNAi experiments indicate that F58F12.1 activity is essential for embryonic and larval development, as well as for reproduction and normal rates of growth and development.	174059
col-140	WBGene00000713	col-140	F26F12.1	N.A.	N.A.	col-140 is an ortholog of human SFTPD (surfactant protein D) and COL26A1 (collagen type XXVI alpha 1 chain) and members of the COL (Collagens) family including COL9A1; col-140 is a structural constituent of cuticle, based on protein domain information.	178971
col-106	WBGene00000680	col-106	Y77E11A.15	N.A.	N.A.	col-106 encodes a predicted cuticular collagen.	176955
gpd-2	WBGene00001684	gpd-2	K10B3.8	body wall musculature,Cell,head,hypodermis,intestine,muscle cell,nervous system,neuron,reproductive system,tail neuron,vulval muscle	adult Ce,embryo Ce,L1 larva Ce,L2 larva Ce,L3 larva Ce,L4 larva Ce,larva Ce	gpd-2 encodes one of four C. elegans glyceraldehyde-3-phosphate dehydrogenases (GAPDHs); by homology, GPD-2 is predicted to reversibly catalyze the oxidation and phosphorylation of glyceraldehyde-3-phosphate to 1,3-diphosphoglycerate during glycolysis; in C. elegans, GPD-2 and GPD-3 constitute the major GAPDH isoenzymes and are expressed at highest levels during postembryonic development, primari…	3565504
rps-1	WBGene00004470	rps-1	F56F3.5	N.A.	N.A.	rps-1 encodes a small ribosomal subunit S3A protein.	175584
gdh-1	WBGene00014095	gdh-1	ZK829.4	head,intestine,pharynx,rectal gland cell,tail	adult Ce,larva Ce	gdh-1 encodes a glutamate dehydrogenase, required in mass RNAi assays for normal fertility and rapid growth, that is expressed in larval and adult pharynx, intestine, and rectal gland cells; GDH-1 is orthologous to human GLUD1 (OMIM:138130, mutated in hyperinsulinemic hypoglycemia and hyperammonemia) and GLUD2 (OMIM:300144).	178130
tct-1	WBGene00009122	tct-1	F25H2.11	N.A.	adult Ce,L4 larva Ce	tct-1 is an ortholog of human TPT1 (tumor protein, translationally-controlled 1); tct-1 is involved in embryo development, growth, locomotion, nematode larval development and reproduction; tct-1 is localized to the endoplasmic reticulum.	172944
H28O16.1	WBGene00010419	H28O16.1	H28O16.1	anal depressor muscle,body wall musculature,hypodermis,intestine,pharynx,tail	adult Ce,larva Ce	H28O16.1 encodes the C. elegans ortholog of the alpha subunit of mitochondrial ATP synthase.	173134
ftt-2	WBGene00001502	ftt-2	F52D10.3	AB,ABa,ABal,ABar,ABp,ABpl,ABpr,C,E,EMS,gonad,intestine,MS,neuron,Psub1,Psub2,Psub3	adult Ce,embryo Ce,L1 larva Ce,L2 larva Ce,L3 larva Ce,L4 larva Ce	ftt-2 encodes a 14-3-3 protein; FTT-2 is required for regulating the localization of the product of YAP-1, a Yes-associated protein (Yap) homolog, between the cytoplasm and the nucleus.	181348
sams-1	WBGene00008205	sams-1	C49F5.1	body wall musculature,dorsal nerve cord,ventral nerve cord	adult Ce,embryo Ce,L1 larva Ce,L2 larva Ce,L3 larva Ce,L4 larva Ce	sams-1 encodes an S-adenosyl methionine synthetase; by homology, SAMS-1 is predicted to function as a methyl-group donor in many biochemical reactions; sams-1 expression levels are negatively regulated by dietary restriction (as seen in eat-2 mutant animals), suggesting that increased lifespan due to dietary restriction is due, in part, to reducing the activity of key metabolic enzymes; loss of s…	181370
cah-4	WBGene00000282	cah-4	R01E6.3	anal depressor muscle,anal sphincter muscle,body wall musculature,dorsal nerve cord,excretory cell,head muscle,hypodermis,intestine,muscle cell,nerve ring,neuron,pharynx,rectal muscle,ventral nerve cord,vulva	adult Ce,embryo Ce,L1 larva Ce,L2 larva Ce,L3 larva Ce,L4 larva Ce	cah-4 encodes a carbonic anhydrase homolog, which is rather divergent from other such homologs in C. elegans (with at most 38% identity to any other carbonic anhydrase, in or out of C. elegans); it is individually dispensable for viability and for grossly normal postembryonic morphology, and thus may have a more subtle biological function than the basic cytoprotective functions expected for carbo…	181478
F46H5.3	WBGene00018519	F46H5.3	F46H5.3	N.A.	N.A.	F46H5.3 is an ortholog of human CKMT2 (creatine kinase, mitochondrial 2), CKM (creatine kinase, M-type), CKB (creatine kinase B) and CKMT1B (creatine kinase, mitochondrial 1B); F46H5.3 is predicted to have kinase activity, based on protein domain information.	180986
oaz-1	WBGene00022748	oaz-1	ZK484.1	spermathecal-uterine valve cell	N.A.	oaz-1 is an ortholog of human OAZ1 (ornithine decarboxylase antizyme 1), OAZ2 (ornithine decarboxylase antizyme 2) and OAZ3 (ornithine decarboxylase antizyme 3); oaz-1 is involved in locomotion, positive regulation of growth and reproduction; oaz-1 is predicted to have ornithine decarboxylase inhibitor activity, based on protein domain information; oaz-1 is expressed in the spermathecal-uterine v…	172291
hpd-1	WBGene00001993	hpd-1	T21C12.2	hypodermis,intestine	adult Ce,larva Ce	hpd-1 encodes a putative 4-hydroxyphenylpyruvate dioxygenase required for normally short lifespan and for negative regulation of the dauer larval stage, with loss of hpd-1 function prolonging lifespan and promoting dauer formation; hpd-1 is a (perhaps evolutionarily conserved) target of transcriptional activation by DAF-16; HPD-1 is orthologous to human HPD (OMIM:609695, mutated in tyrosinemia ty…	176473
dpy-5	WBGene00001067	dpy-5	F27C1.8	hypodermis	adult Ce,L1 larva Ce,L2 larva Ce,L3 larva Ce,L4 larva Ce	dpy-5 encodes a Group I cuticle procollagen; dpy-5 activity is required for wild-type body length, cuticle structure (width of the annuli), postembryonic growth rates, and reproduction; dpy-5 is described as an intermediate collagen gene, as its mRNA, which is present in all larval stages, adults, and dauer larvae, increases in abudance two hours prior to the secretion of each new cuticle; a dpy-…	172197
rps-8	WBGene00004477	rps-8	F42C5.8	N.A.	N.A.	rps-8 encodes a small ribosomal subunit S8 protein; by homology, RPS-8 is predicted to function in protein biosynthesis; in C. elegans, RPS-8 activity is required for germline development and the overall health of the animal.	177503
rpl-4	WBGene00004415	rpl-4	B0041.4	N.A.	N.A.	rpl-4 encodes a large ribosomal subunit L4 protein.	172074
prdx-2	WBGene00006434	prdx-2	F09E5.15	body wall musculature,e1,e3,gonad,head,head neuron,I2L,I2R,I4 neuron,intestine,nervous system,neuron,pharynx,pm1,reproductive system,tail,tail neuron,vulval muscle	adult Ce,embryo Ce,L1 larva Ce,L2 larva Ce,L3 larva Ce,L4 larva Ce,larva Ce	prdx-2 encodes one of two C. elegans typical 2-Cys peroxiredoxins, peroxidase enzymes that reduce hydrogen peroxide and contribute to the oxidative-stress response of multicellular organisms; loss of prdx-2 activity results in increased sensitivity to sublethal doses of hydrogen peroxide and increased resistance to heavy metals, likely via increased expression of Phase II detoxification enzymes s…	266858
grd-5	WBGene00001694	grd-5	F41E6.2	anterior arcade cell,hypodermis,pharyngeal neuron,rectal epithelium,seam cell,vulB1,vulB2,vulD	adult Ce,L4 larva Ce	grd-5 encodes a hedgehog-like protein, with an N-terminal signal sequence and a C-terminal Ground domain; GRD-5 is expressed in adult anterior and posterior seam cells, overlapping GRD-3 expression; the Ground domain is predicted to form a cysteine-crosslinked protein involved in intercellular signalling, and it has subtle similarity to the N-terminal Hedge domain of HEDGEHOG proteins; GRD-5 is w…	179244
Y69A2AR.18	WBGene00022089	Y69A2AR.18	Y69A2AR.18	anal depressor muscle,body wall musculature,hypodermis,nerve ring,nervous system,pharynx,tail	adult Ce,larva Ce	Y69A2AR.18 is an ortholog of human ATP5C1 (ATP synthase, H+ transporting, mitochondrial F1 complex, gamma polypeptide 1); Y69A2AR.18 is involved in embryo development; Y69A2AR.18 is predicted to have proton-transporting ATP synthase activity, rotational mechanism, based on protein domain information; Y69A2AR.18 is expressed in the pharynx, anal depressor muscle, hypodermis, nervous system, tail, …	177038
cey-1	WBGene00000472	cey-1	F33A8.3	germ cell,germ line,muscle cell,pharynx,somatic cell	embryo Ce	cey-1 encodes a protein with a cold-shock/Y-box domain that is expressed in early embryonic blastomeres (at the 15-cell stage, i.e., pre-gastrulation), but is normally repressed in early germline blastomeres by PIE-1.	174690
rpl-3	WBGene00004414	rpl-3	F13B10.2	N.A.	N.A.	rpl-3 encodes a large ribosomal subunit L3 protein required in mass RNAi assays for embryonic and larval viability, fertility, and general health; the rpl-3 transcription unit has a nonsense transcript that is up-regulated in vivo by smg[-] mutations, indicating that rpl-3 is a natural substrate for SMG-mediated nonsense suppresssion; several other natural mRNA substrates of SMG suppression (e.g.…	175501
gpd-3	WBGene00001685	gpd-3	K10B3.7	Cell,gonad	adult Ce,embryo Ce,L1 larva Ce,L2 larva Ce,L3 larva Ce,L4 larva Ce	gpd-3 encodes a predicted glyceraldehyde 3-phosphate dehydrogenase that affects embryonic viability; GPD-3 interacts with LIN-2 in two-hybrid assays.	180601
lev-11	WBGene00002978	lev-11	Y105E8B.1	anal depressor muscle,anal sphincter muscle,anterior oblique muscle,body wall musculature,copulatory spicule,diagonal muscle,e1,germ line,gonadal sheath cell,gubernacular erector muscle,gubernacular retractor muscle,intestinal cell,intestine,longitudinal male muscle,marginal cell,muscle cell,pharyngeal muscle cell,pharyngeal-intestinal valve,pharynx,pm1,pm2,pm3,pm4,pm5,pm6,pm7,pm8,posterior obliq…	adult Ce,bean embryo Ce,comma embryo Ce,elongating embryo Ce,embryo Ce,enclosing embryo Ce,fully-elongated embryo Ce,gastrulating embryo Ce,L1 larva Ce,L2 larva Ce,L3 larva Ce,L4 larva Ce,postembryonic Ce	lev-11 encodes tropomyosin, an actin-binding contractile structural protein orthologous to human TROPOMYOSIN 1 (TPM1; OMIM:191010), which when mutated leads to familial hypertrophic cardiomyopathy; LEV-11 is required for embryonic development, normal body morphology, and locomotion; expressed as multiple tissue-specific isoforms generated by alternative mRNA splicing and promoter use, LEV-11 is d…	173319
F01G4.6	WBGene00008505	F01G4.6	F01G4.6	body wall musculature,intestine,pharynx	adult Ce,larva Ce	F01G4.6 is an ortholog of human SLC25A3 (solute carrier family 25 member 3); F01G4.6 is involved in embryo development, hermaphrodite genitalia development and nematode larval development; F01G4.6 is expressed in the pharynx, intestine, and the body wall musculature.	178020
col-184	WBGene00000757	col-184	F15A2.1	N.A.	N.A.	col-184 is an ortholog of human SFTPD (surfactant protein D); col-184 is involved in embryo development; col-184 is a structural constituent of cuticle, based on protein domain information.	181470
rpl-6	WBGene00004417	rpl-6	R151.3	N.A.	N.A.	rpl-6 encodes a large ribosomal subunit L6 protein.	176015
far-1	WBGene00001385	far-1	F02A9.2	male	adult Ce,adult hermaphrodite Ce,embryo Ce,L1 larva Ce,L2 larva Ce,L3 larva Ce,L4 larva Ce	far-1 encodes a fatty acid/retinol binding protein; expressed throughout development with highest expression levels in L3 stage larvae and in adult males.	176283
rab-1	WBGene00004266	rab-1	C39F7.4	body wall musculature,dorsal nerve cord,gonad,gonadal sheath cell,gon_herm_dtc_A,gon_herm_dtc_P,head neuron,hypodermis,lateral nerve cord,mu_int_L,mu_int_R,nerve ring,nervous system,neuron,pharynx,reproductive system,seam cell,spermatheca,tail,tail neuron,ventral cord neuron,vulval muscle	adult Ce,larva Ce	rab-1 encodes an ortholog of the small Ras-like GTPase Rab1; by homology, RAB-1 is predicted to play a role in intracellular vesicle trafficking, and consistent with this broad role, large-scale RNAi screens indicate that rab-1 activity is required for fertility, movement, and survival; in yeast two-hybrid assays, RAB-1 interacts with TIR-1, a C. elegans SARM ortholog that is required for innate …	178620
rps-2	WBGene00004471	rps-2	C49H3.11	N.A.	N.A.	rps-2 encodes a small ribosomal subunit S2 protein.	177583
Y67H2A.5	WBGene00013463	kdp-1	Y67H2A.5	N.A.	N.A.	Y67H2A.5 encodes a KASH domain (klarsicht, ANC-1 and Syne) protein; vertebrate KASH domain proteins include SYNE1 and SYNE2; most KASH domain proteins do not share primary sequence homology outside of their KASH domain; Y67H2A.5 is required for meiotic progression in the gonad and normal cell cycle progression in the early embryo; knock-down of Y67H2A.5 results in embryonic and larval lethalities…	178288
rps-15	WBGene00004484	rps-15	F36A2.6	N.A.	N.A.	rps-15 encodes a small ribosomal subunit S15 protein.	172693
atp-5	WBGene00007385	atp-5	C06H2.1	N.A.	N.A.	atp-5 is an ortholog of human ATP5H (ATP synthase, H+ transporting, mitochondrial Fo complex subunit D); atp-5 is involved in determination of adult lifespan, embryo development, hermaphrodite genitalia development and nematode larval development; atp-5 is predicted to have hydrogen ion transmembrane transporter activity, based on protein domain information.	179541
col-101	WBGene00000675	col-101	K02D7.3	N.A.	N.A.	col-101 encodes a cuticle collagen; loss of col-101 via large-scale RNAi screens results in animals that are pale and slow growing.	176854
rps-3	WBGene00004472	rps-3	C23G10.3	N.A.	N.A.	rps-3 encodes a small ribosomal subunit S3 protein that contains a KH RNA-binding domain and by homology,is predicted to function in protein biosynthesis; in C. elegans, RPS-3 activity is required for embryonic and germline development, as well as the overall health of the animal.	175879
lgg-1	WBGene00002980	lgg-1	C32D5.9	body wall musculature,germ cell,gonad,head neuron,hypodermis,intestine,nerve ring,nervous system,neuron,pharynx,seam cell,tail neuron,touch receptor neuron,ventral cord neuron,ventral nerve cord,vulva,vulval muscle	adult Ce,larva Ce	lgg-1 encodes the C. elegans ortholog of Saccharomyces cerevisiae Atg8p and mammalian MAP-LC3; by homology, LGG-1 is predicted to be required for the degradation of cellular components by autophagy; loss of lgg-1 function via RNAi indicates that, like several other C. elegans genes involved in autophagy, lgg-1 is essential for normal dauer morphogenesis and life-span extension; a GFP::LGG-1 repor…	174050
rps-6	WBGene00004475	rps-6	Y71A12B.1	N.A.	N.A.	rps-6 encodes a small (40S) ribosomal subunit S6 protein; loss of rps-6 activity in adult animals extends lifespan.	173260
unc-27	WBGene00006764	unc-27	ZK721.2	anal depressor muscle,anal sphincter muscle,anterior gonadal sheath cell,body wall musculature,diagonal muscle,head muscle,longitudinal male muscle,pharyngeal muscle cell,rectal muscle,vulval muscle	1.5-fold embryo Ce,2-fold embryo Ce,3-fold embryo Ce,adult Ce,comma embryo Ce,fully-elongated embryo Ce,L1 larva Ce,L2 larva Ce,L3 larva Ce,L4 larva Ce	unc-27 encodes a troponin I isoform; unc-27 is required for coordinated motility and normal muscle morphology; structural analyses indicate that unc-27 is required for proper sarcomeric organization; unc-27/troponin I interacts with the body wall and pharynx types of troponin C; expression studies show that unc-27 is expressed in body wall, vulval and anal muscles.	181124
col-93	WBGene00000668	col-93	W05B2.5	N.A.	N.A.	col-93 is an ortholog of human SFTPD (surfactant protein D); col-93 is involved in body morphogenesis, defense response, determination of adult lifespan, locomotion and nematode larval development; col-93 is a structural constituent of cuticle, based on protein domain information.	259335
cth-2	WBGene00022856	cth-2	ZK1127.10	anal depressor muscle,body wall musculature,hypodermis,reproductive system,vulval muscle	adult Ce,larva Ce	cth-2 encodes a putative cystathionine gamma-lyase; CTH-2 is orthologous to human CTH (OMIM:607657, mutated in cystathioninuria), extremely similar to its paralog CTH-1, and also paralogous to CBL-1; either CTH-2, or CTH-1, or both proteins weakly inhibit DHC-1 in vivo; CTH-2 is expressed in both larval and adult hypodermis, anal depressor muscle, and body wall muscle, as well as in adult vulval …	174155
rla-0	WBGene00004408	rla-0	F25H2.10	anal depressor muscle,body wall musculature,intestine,nervous system,neuron,pharynx,tail	adult Ce,larva Ce	rpa-0 encodes an acidic ribosomal subunit protein P0.	172943
rack-1	WBGene00010556	rack-1	K04D7.1	gon_herm_dtc_A,gon_herm_dtc_P,neuron	N.A.	rack-1 encodes a seven-WD repeat-containing protein that is the C. elegans ortholog of vertebrate Receptor for Activated C Kinase (Rack1); rack-1 is required cell autonomously for VD/DD motor axon pathfinding; rack-1 is also required for gonadal distal tip cell migration and for normal brood sizes; genetic analyses indicate that rack-1 functions in the same pathway with ced-10/Rac and unc-115/abL…	177895
vha-2	WBGene00006911	vha-2	R10E11.2	excretory cell,rectum	all stages Ce	vha-2 and vha-3 encode an ortholog of subunit c of the membrane-bound (V0) domain of vacuolar proton-translocating ATPase (V-ATPase); the protein encoded by vha-2 and vha-3 (VHA-2/3) is identical; VHA-2/3 is a predicted V-ATPase transmembrane rotor component, whose polypeptide sequence is identical to that of VHA-3; VHA-1 and VHA-2/3 comprise a closely related family of subunit c co-orthologs, pr…	187779
hsp-1	WBGene00002005	hsp-1	F26D10.3	anal depressor muscle,body wall musculature,excretory cell,germ line,intestine,pharynx	adult Ce,embryo Ce,larva Ce	hsp-1 encodes hsp70A, a member of the heat shock family of proteins; hsp70A is closely related to the Drosophila heat inducible hsp70s and the S. cerevisiae SSA hsp70 subfamily; the hsp-1 gene is normally expressed throughout development and upon heat-shock the hsp-1 mRNA is enhanced 2-6 fold; down-regulation of hsp-1 via RNA interference results in a small reduction in the life-span of an age-1 …	178507
alh-8	WBGene00000114	alh-8	F13D12.4	N.A.	N.A.	alh-8 is orthologous to the human gene METHYLMALONATE-SEMIALDEHYDE DEHYDROGENASE (ALDH6A1; OMIM:603178), which when mutated leads to MMSDH deficiency.	174800
F22D6.2	WBGene00009050	F22D6.2	F22D6.2	amphid neuron,body wall musculature,dorsal nerve cord,gonadal sheath cell,head,head neuron,intestine,lateral nerve cord,midbody,muscle cell,nerve ring,nervous system,neuron,pharynx,reproductive system,seam cell,tail neuron,ventral cord neuron,vulval muscle	adult Ce,larva Ce	F22D6.2 is an ortholog of human ZFAND6 (zinc finger AN1-type containing 6) and ZFAND5 (zinc finger AN1-type containing 5); F22D6.2 is predicted to have DNA binding activity and zinc ion binding activity, based on protein domain information; F22D6.2 is expressed in the muscle cell, pharynx, nervous system, head, midbody, reproductive system, seam cell, intestine, and the body wall musculature; F22…	172441
pmt-1	WBGene00022781	pmt-1	ZK622.3	hypodermis,seam cell	adult Ce,embryo Ce,L1 larva Ce,L2 larva Ce,L3 larva Ce,L4 larva Ce	pmt-1 encodes, by alternative splicing, four isoforms of an experimentally validated phosphoethanolamine N-methyltransferase required for phosphocholine biosynthesis and viability; PMT-1 lacks known mammalian orthologs, but has orthologs in parasitic nematodes, fish, amphibians, echinoderms, plants, alveolata, and bacteria; PMT-1 is distantly paralogous to PMT-2; PMT-1 catalyses the conversion of…	173901
brp-1	WBGene00000273	brp-1	Y79H2A.1	N.A.	N.A.	brp-1 encodes a glutamine-rich protein that is conserved in nematodes, but that has no known homologies or sequence motifs; BRP-1 is able to bypass the need for the S. cerevisiae mating pheromone MAP kinase cascade to activate the mating pheromone-responsive gene FUSl.	176637
col-8	WBGene00000597	col-8	F11H8.3	N.A.	adult Ce	col-8 encodes a collagen, individually dispensable for viability and gross morphology, which is specifically expressed in dauers and adults but not in eggs or L4 larvae, like col-7, col-18, and col-19; the amino- and carboxyl-terminal cysteine-rich regions of COL-8 are most closely related to those of COL-19, COL-35, and COL-39.	175981
iff-2	WBGene00002065	iff-2	F54C9.1	excretory cell,hypodermis,pharynx,rectal muscle,spermatheca	1.5-fold embryo Ce,3-fold embryo Ce,adult Ce,embryo Ce,fully-elongated embryo Ce,L1 larva Ce,L2 larva Ce,L3 larva Ce,L4 larva Ce	iff-2 is an ortholog of human EIF5AL1 (eukaryotic translation initiation factor 5A-like 1), EIF5A2 (eukaryotic translation initiation factor 5A2) and EIF5A (eukaryotic translation initiation factor 5A); iff-2 is involved in embryo development, gamete generation, gonad morphogenesis, growth, hermaphrodite genitalia development, locomotion, nematode larval development and nematode male tail tip mor…	174367
atp-2	WBGene00000229	atp-2	C34E10.6	anal depressor muscle,body region,body wall musculature,CEMDL,CEMDR,CEMVL,CEMVR,excretory cell,head,head neuron,HOB,hypodermis,intestine,mu_int_L,mu_int_R,nerve ring,nervous system,pharynx,R1BL,R1BR,R2BL,R2BR,R3BL,R3BR,R4BL,R4BR,R5BL,R5BR,R6BL,R6BR,R7BL,R7BR,R8BL,R8BR,R9BL,R9BR,reproductive system,spermatheca,tail,tail neuron,ventral cord neuron,vulval muscle	adult Ce,larva Ce	atp-2 encodes the beta subunit of the soluble, catalytic F1 portion of ATP synthase (mitochondrial respiratory chain [MRC] complex V); atp-2 activity is required for embryonic and larval development past the L3 stage, as well as for normal mobility, pharyngeal pumping, defecation, growth rate, and larval lifespan; in males, atp-2 activity is also required cell autonomously in male-specific sensor…	175716
mdh-1	WBGene00018491	mdh-1	F46E10.10	N.A.	dauer larva Ce	mdh-1 encodes a malate dehydrogenase; by homology, MDH-1 is predicted to function to reversibly catalyze the formation of oxaloacetate from malate.	179041
vha-11	WBGene00006920	vha-11	Y38F2AL.3	excretory cell,hypodermis,intestinal cell	1.5-fold embryo Ce,2-fold embryo Ce,comma embryo Ce,fully-elongated embryo Ce,postembryonic Ce	vha-11 encodes, by alternative splicing, two isoforms of an ortholog of subunit C of the cytoplasmic (V1) domain of vacuolar proton-translocating ATPase (V-ATPase); VHA-11 is a predicted cytosolic stator (stalk) component; VHA-11 is found in dot-like structures around embryonic nuclei, with diffuse distribution in embryonic cytoplasm; in later embryos (comma stage onward), VHA-11 is found in gut …	177017
pmt-2	WBGene00018811	pmt-2	F54D11.1	N.A.	N.A.	pmt-2 encodes an experimentally validated N-methyltransferase required for phosphocholine biosynthesis and viability; PMT-2 lacks known mammalian orthologs, but has orthologs in parasitic nematodes, fish, amphibians, echinoderms, plants, alveolata, and bacteria; PMT-2 is distantly paralogous to PMT-1; PMT-2 has a single C-terminal methyltransferase domain, unlike plant enzymes that have two tande…	178854
col-103	WBGene00000677	col-103	F56B3.1	N.A.	N.A.	col-103 encodes a collagen.	176901
rps-4	WBGene00004473	rps-4	Y43B11AR.4	body wall musculature,gonadal sheath cell,head neuron,hypodermis,intestine,nervous system,pharynx,reproductive system,seam cell,spermatheca,tail neuron,vulval muscle	adult Ce,larva Ce	rps-4 encodes a small ribosomal subunit S4 protein.	177481
T04C12.11	WBGene00077693	T04C12.11	T04C12.11	N.A.	N.A.	T04C12.11 is an ortholog of human DEPDC1B (DEP domain containing 1B) and DEPDC1 (DEP domain containing 1); RNA sequencing and microarray studies indicate that T04C12.11 is affected by daf-2, glp-1, swsn-2.2, jmjd-3.1, jmjd-1.2, daf-12, daf-16, dpy-21, sir-2.1, and mir-35; RNA sequencing and microarray studies indicate that T04C12.11 is affected by Rotenone and Sirolimus; RNA sequencing studies in…	13215068
daf-21	WBGene00000915	daf-21	C47E8.5	body wall musculature,Cell,excretory cell,excretory system,germ line,gonad,head,head neuron,intestinal cell,intestine,male,muscle cell,nerve ring,neuron,pharyngeal muscle cell,pharynx,vulval muscle,Z2,Z3	adult Ce,adult hermaphrodite Ce,embryo Ce,L1 larva Ce,L2 larva Ce,L3 larva Ce,L4 larva Ce,larva Ce	daf-21 encodes a member of the Hsp90 family of molecular chaperones; DAF-21 activity is required for larval development, negative regulation of dauer larva formation, and a number of specific chemosensory behaviors, such as the response to chemicals and odorants detected by the ASE and AWC sensory neurons; a daf-21 sensory defect can be rescued by a cyclic GMP analogue, suggesting that, in regula…	179971
col-20	WBGene00000609	col-20	F11G11.11	N.A.	N.A.	col-20 encodes a collagen; its expression pattern and mutant phenotypes are unknown.	173840
col-19	WBGene00000608	col-19	ZK1193.1	cuticle,hyp7 syncytium,hypodermis,male,seam cell,syncytium,vulva	adult Ce,adult hermaphrodite Ce,dauer larva Ce,L4-adult molt Ce	col-19 encodes a member of the collagen superfamily containing collagen triple helix repeats (20 copies) that is required for normal structure of the alae; expressed during the L2-to-dauer and L4-to-adult molts with strongest expression in adult animals.	180397
cmd-1	WBGene00000552	cmd-1	T21H3.3	N.A.	N.A.	cmd-1 encodes a putative homolog of calmodulin 1 that affects growth rate and fertility.	178614
cpn-3	WBGene00000779	cpn-3	F28H1.2	anal depressor muscle,anal region,anal sphincter muscle,body wall musculature,head neuron,intestinal muscle,vulva,vulval muscle	N.A.	cpn-3 encodes a calponin homolog, most closely related to its paralog CPN-4 in C. elegans; CPN-3 is more similar to the calponin paralogs transgelin (SM22 alpha) or neuronal protein NP25 than to calponin per se.	171986
ril-1	WBGene00008262	ril-1	C53A5.1	N.A.	N.A.	ril-1 is involved in determination of adult lifespan, embryo development, nematode larval development and reproduction.	179958
eef-1A.2	WBGene00001169	eef-1A.2	R03G5.1	N.A.	N.A.	eef-1A.2 encodes a translation elongation factor 1-alpha homolog that is required for embryonic viability, fertility, and a normal postembryonic growth rate; eef-1A.2 encodes at least one alternatively spliced coding sequence identical to that of eef-1A.1.	181044
rpl-16	WBGene00004428	rpl-16	M01F1.2	N.A.	N.A.	rpl-16 encodes a large ribosomal subunit L13a protein.	175455
R07H5.8	WBGene00011128	R07H5.8	R07H5.8	body wall musculature,excretory cell,hypodermis,intestine,pharynx,reproductive system,seam cell,vulva	adult Ce,larva Ce	R07H5.8 is an ortholog of human ADK (adenosine kinase); R07H5.8 is involved in nematode larval development, reproduction and secretion by cell; R07H5.8 is predicted to have adenosine kinase activity, based on protein domain information; R07H5.8 is expressed in the pharynx, hypodermis, reproductive system, intestine, excretory cell, and the body wall musculature.	178028
sodh-1	WBGene00010790	sodh-1	K12G11.3	hypodermis,intestine,muscle cell,neuron	N.A.	sodh-1 is involved in determination of adult lifespan; sodh-1 is predicted to have oxidoreductase activity, based on protein domain information; sodh-1 is expressed in the muscle cell, hypodermis, nervous system, and the intestine.	179627
qdpr-1	WBGene00011398	qdpr-1	T03F6.1	ADFL,ADFR,anterior hypodermis,CEPDL,CEPDR,CEPVL,CEPVR,dopaminergic neuron,gonad,head,hypodermis,NSML,NSMR,serotonergic neuron,tail	N.A.	The T03F6.1 gene encodes an ortholog of the human gene QUINOID DIHYDROPTERIDINE REDUCTASE (QDPR; DHPR), which when mutated leads to phenylketonuria II (OMIM:261630).	176762
rpl-23	WBGene00004435	rpl-23	B0336.10	body wall musculature,excretory cell,head neuron,intestine,nervous system,pharynx	adult Ce,larva Ce	rpl-23 encodes a large ribosomal subunit L23 protein.	175796
mlc-2	WBGene00003370	mlc-2	C36E6.5	body wall musculature,pharyngeal muscle cell,pharynx,vulval muscle	N.A.	mlc-2 encodes, along with mlc-1 and mlc-4, one of three C. elegans regulatory myosin light chains; MLC-2 is predicted to function as a regulator of myosin ATPase activity, and genetic studies indicate that MLC-2 is nearly essential in hermaphrodites for normal pharyngeal muscle function, but redundant with MLC-1, with which it is nearly identical, for proper bodywall muscle development; according…	181775
tbb-2	WBGene00006537	tbb-2	C36E8.5	body wall musculature,Cell,excretory cell,germ line,gonad,head,neuron,oocyte,Pharyngeal gland cell,reproductive system,spermathecal-uterine junction,tail,uterus,vulva	adult Ce,embryo Ce,L1 larva Ce,L2 larva Ce,L3 larva Ce,L4 larva Ce,larva Ce	tbb-2 encodes a homolog of mammalian beta-tubulin (TUBB) that is expressed at high levels in the germline; TBB-2 is redundant for embryonic viability, due to its paralog TBB-1; however, unlike its paralog TBB-1 it is preferred for normal microtubule severing by the katanin complex MEI-1/MEI-2; TBB-2 is required together with TBB-1, TBA-1, and tba-2 to make spindle structures in embryos and TBB-2 …	175519
pat-10	WBGene00003934	pat-10	F54C1.7	body wall musculature,gonadal sheath cell,rectal muscle,vulval muscle	all stages Ce	pat-10 encodes body wall muscle troponin C, the calcium-binding component of the troponin complex of actin thin filaments; PAT-10 is essential for muscle contraction and thus for completion of embryonic morphogenesis and elongation; by homology, PAT-10 likely functions to regulate body wall muscle contraction in response to changes in intracellular calcium; PAT-10 is expressed in body wall muscle…	172127
let-70	WBGene00002344	let-70	M7.1	body wall musculature,hypodermis,intestine,linker cell,P1,P2,P3,P4,P5,P6,P7,P8,P9,P10,P11,P12,retrovesicular ganglion,ventral ganglion (ant),ventral ganglion (post),ventral nerve cord	adult Ce,all stages Ce,dauer larva Ce,embryo Ce,L1 larva Ce,L2 larva Ce,L3 larva Ce,L4 larva Ce	let-70 encodes a class I E2 ubiquitin conjugating enzyme; let-70 was identified in screens for essential genes and phenotypic analyses indicate that loss of let-70 activity results in embryonic and larval lethality with defects in sarcomere assembly; purified LET-70 can stimulate the self-ubiquitylation activities of CHN-1 and UFD-2, E4 ubiquitin conjugation factors and, in addition, can stimulat…	178006
atp-3	WBGene00000230	atp-3	F27C1.7	anal depressor muscle,body wall musculature,head neuron,hypodermis,intestine,nervous system,pharynx,rectal epithelium,reproductive system,vulva	adult Ce,larva Ce	atp-3 encodes the C. elegans homolog of the ATP5O subunit of mitochondrial ATP synthase (complex V); as part of the ATP synthase complex, ATP-3 controls respiration and regulates growth rate and body size, aging, and rates of behaviors such as pharyngeal pumping, defecation, and locomotion; loss of atp-3 function during larval development indicates that respiratory rates established during develo…	172195
col-42	WBGene00013489	col-42	Y69H2.14	N.A.	N.A.	col-42 is an ortholog of human MARCO (macrophage receptor with collagenous structure); col-42 is a structural constituent of cuticle, based on protein domain information.	180218
F11E6.3	WBGene00008707	F11E6.3	F11E6.3	N.A.	N.A.	Microarray and RNA sequencing studies indicate that F11E6.3 is affected by Diallyl trisulfide, Nicotinic acid, Rotenone, Manganese chloride, D-glucose, Bisphenol A, Cry5B, Cholestanol, Deoxyglucose, Quercetin, Humic substances, and Sirolimus; tiling array, RNA sequencing, and microarray studies indicate that F11E6.3 is enriched in the cephalic sheath cell, germ line, and intestine and in the NSM …	178533
col-143	WBGene00000716	col-143	T15B7.3	N.A.	N.A.	col-143 is an ortholog of human SFTPD (surfactant protein D) and COL26A1 (collagen type XXVI alpha 1 chain) and members of the COL (Collagens) family including COL9A1; col-143 is a structural constituent of cuticle, based on protein domain information.	179073
act-2	WBGene00000064	act-2	T04C12.5	body wall musculature,gonad,hypodermis,neuron	adult Ce,embryo Ce,L1 larva Ce,L2 larva Ce,L3 larva Ce,L4 larva Ce	act-2 encodes one of five C. elegans actins; act-2 functions redundantly in early embryonic cortical microfilaments with act-1 and act-3, and dominant mutations in act-2 result in uncoordinated locomotion; an ACT-2::GFP reporter fusion is expressed in the cytoplasm of embryonic cells and is also found in contractile filaments in adult muscle cells.	179534
mdh-2	WBGene00003162	mdh-2	F20H11.3	body wall musculature,intestine,pharynx	adult Ce,dauer larva Ce,larva Ce	mdh-2 encodes a homolog of malate dehydrogenase that is predicted to be mitochondrial.	175936
R02F2.1	WBGene00019831	R02F2.1	R02F2.1	amphid neuron,head neuron,intestine,nerve ring,nervous system,tail neuron,touch receptor neuron,ventral cord neuron	adult Ce,larva Ce	R02F2.1 is an ortholog of human CCNI (cyclin I) and CCNI2 (cyclin I family member 2); R02F2.1 is expressed in the nervous system and the intestine.	175757
rps-12	WBGene00004481	rps-12	F54E7.2	N.A.	N.A.	rps-12 encodes a small ribosomal subunit S12 protein; by homology, RPS-12 is predicted to function in protein biosynthesis; in C. elegans, RPS-12 activity is required for embryonic and germline development, normal movement, and the overall health of the animal.	175786
cey-4	WBGene00000475	cey-4	Y39A1C.3	germ cell,germ line,somatic cell	N.A.	cey-4 encodes a Y box-containing protein with no known function in vivo; CEY-4 associates with CGH-1 and CEY-2/3 in cytoplasmic particles of the gonad and early embryo.	176516
perm-4	WBGene00016638	perm-4	C44B12.5	N.A.	N.A.	perm-4 is involved in embryo development and reproduction.	176932
vha-12	WBGene00006921	vha-12	F20B6.2	excretory cell,excretory pore,hypodermal cell,intestine,muscle cell,neuron,pharynx,somatic cell	adult Ce,larva Ce	vha-12 encodes an ortholog of subunit B of the cytoplasmic (V1) domain of vacuolar proton-translocating ATPase (V-ATPase); VHA-12 is orthologous to human ATP6V1B1 (OMIM:192132, mutated in distal renal tubular acidosis with progressive sensorineural deafness) and ATP6V1B2 (OMIM:606939); VHA-12 and TAG-300/Y110A7A.12 are co-orthologs; VHA-17, like VHA-1 and VHA-12, antagonizes EFF-1-mediated cell f…	180692
zip-2	WBGene00019327	zip-2	K02F3.4	intestine,pharynx	N.A.	zip-2 encodes a bZIP transcription factor; ZIP-2 activity is required for regulating one branch of the immune response pathway that responds to infection by virulent strains of the bacterial pathogen Pseudomonas aeruginosa; specifically, ZIP-2 is required for inducing expression of a subset of infection response genes, including irg-1 and irg-2, and for full resistance to P. aeruginosa infection.	175240
arf-3	WBGene00000183	arf-3	F57H12.1	body wall musculature,intestine,pharyngeal muscle cell,seam cell,ventral nerve cord,vulva	adult Ce,elongating embryo Ce,enclosing embryo Ce,fully-elongated embryo Ce,gastrulating embryo Ce,L1 larva Ce,L2 larva Ce,L3 larva Ce,L4 larva Ce	arf-3 encodes a member of the ADP-ribosylation factor related protein family; likely expressed in touch receptors and regulated by MEC-3.	177595
W09C5.8	WBGene00012354	W09C5.8	W09C5.8	N.A.	N.A.	W09C5.8 encodes the C. elegans ortholog of the cytochrome c oxidase (COX) subunit IV (COX IV); loss of W09C5.8 activity via RNAi results in a shortened life span, reduced fertility, and defects in mitochondrial respiratory chain function.	173237
vha-13	WBGene00013025	vha-13	Y49A3A.2	body wall musculature,excretory cell,head,intestine	adult Ce,larva Ce	vha-13 encodes an ortholog of subunit A of the cytoplasmic (V1) domain of vacuolar proton-translocating ATPase (V-ATPase); VHA-13 is predicted to hydrolyse ATP as part of a cytosolic VHA-12/VHA-13 heterohexamer, whose activity drives the V-ATPase rotor; VHA-13 levels are lowered in mutants with either abnormally low or abnormally high calcineurin levels, and elevated in mutants lacking both calci…	3564970
enol-1	WBGene00011884	enol-1	T21B10.2	AMsoL,AMsoR,anal depressor muscle,body wall musculature,gon_herm_dtc_A,gon_herm_dtc_P,head,head neuron,intestine,nerve ring,nervous system,pharynx,rectal epithelium,rectal gland cell,reproductive system,spermatheca,tail neuron,uterine muscle,ventral cord neuron,vulva,vulval muscle	adult Ce,larva Ce	enol-1 is orthologous to human ENOLASE 1 (also CRYSTALLIN, TAU; ENO1; OMIM:172430), which when mutated leads to spherocytic red cell enolase deficiency.	174423
vha-14	WBGene00010130	vha-14	F55H2.2	N.A.	N.A.	vha-14 encodes an ortholog of subunit D of the cytoplasmic (V1) domain of vacuolar proton-translocating ATPase (V-ATPase); VHA-14 is a predicted cytosolic rotor (stalk) component.	176338
rps-9	WBGene00004478	rps-9	F40F8.10	N.A.	N.A.	rps-9 encodes a small ribosomal subunit S9 protein.	174699
eat-6	WBGene00001137	eat-6	B0365.3	body wall musculature,cholinergic neuron,coelomocyte,head neuron,hypodermis,intestine,pharynx,tail neuron,ventral cord neuron,vulval muscle	N.A.	eat-6 encodes an ortholog of the alpha subunit of a sodium/potassium ATPase, which in turn affects Na+,K(+)-ATPase activity of membranes by affecting the level of the phosphorylated intermediate of the Na+,K(+)-ATPase; EAT-6 affects relaxation of the pharyngeal muscles, fertility (and thus affects feeding); EAT-6 also affects body length, life span, and ASE, ASI and ASJ axonal outgrowth.	179796
arf-1.2	WBGene00000182	arf-1.2	B0336.2	anal depressor muscle,body wall musculature,dorsal nerve cord,gonadal sheath cell,gon_herm_dtc_A,gon_herm_dtc_P,head neuron,hypodermis,intestine,labial sensillum,lateral nerve cord,mu_int_L,mu_int_R,nerve ring,nervous system,neuron,pharyngeal muscle cell,pharynx,rectal epithelium,reproductive system,seam cell,spermatheca,tail neuron,uterus,ventral cord neuron,ventral nerve cord,vulva	adult Ce,elongating embryo Ce,enclosing embryo Ce,fully-elongated embryo Ce,gastrulating embryo Ce,L1 larva Ce,L2 larva Ce,L3 larva Ce,L4 larva Ce,larva Ce	arf-1.2 encodes an ADP-ribosylation factor homolog required in vivo for embryonic development, fertility, locomotion, vulval development, and cuticular synthesis; ARF proteins are N-myristoylated GTPases that regulate membrane traffic and the actin cytoskeleton, and that activate both phospholipase D1 (PLD1) and phosphatidylinositol 4-phosphate 5-kinase.	175801
pfn-1	WBGene00003989	pfn-1	Y18D10A.20	gonadal sheath cell,nerve ring,neuron,spermatheca,vulva	adult Ce,embryo Ce,L1 larva Ce,L2 larva Ce,L3 larva Ce,L4 larva Ce	pfn-1 encodes a profilin; pfn-1 is required for embryonic cytokinesis, specifically for the assembly or maintenance of cortical microfilaments and myosin; PFN-1 physically interacts with the CYK-1 Formin Homology protein; PFN-1 localizes to the cell cortex.	173161
rps-5	WBGene00004474	rps-5	T05E11.1	N.A.	N.A.	rps-5 encodes a small ribosomal subunit S5 protein.	178012
cyc-2.1	WBGene00017121	cyc-2.1	E04A4.7	body wall musculature,excretory cell,intestinal cell,nervous system,pharynx	adult Ce,larva Ce	cyc-2.1 encodes, along with cyc-2.2, one of two C. elegans cytochrome c proteins; the product of cyc-2.1 is predicted to function in the electron transport chain by transferring electrons from respiratory chain Complex III to Complex IV; large-scale RNAi screens indicate the cyc-2.1 activity is required for embryonic and larval development as well as for normal brood sizes and growth rates.	177243
vit-2	WBGene00006926	vit-2	C42D8.2	embryonic cell,gonad,hermaphrodite,intestine,oocyte,pseudocoelom	adult Ce	vit-2 encodes the vitellogenin homolog YP170; vit-2 is expressed in the adult hermaphrodite intestine and VIT-2 is secreted into the pseudocoelomic space before being taken up by developing oocytes; vit-2 expression is regulated in a sex-, stage-, and tissue-specific manner by the ELT-2/GATA and MAB-3 transcription factors.	180781
rps-26	WBGene00004495	rps-26	F39B2.6	N.A.	N.A.	rps-26 encodes a small ribosomal subunit S26 protein; by homology, RPS-26 is predicted to function in protein biosynthesis; in C. elegans, RPS-26 activity is required for embryonic, larval, and germline development, as well as normal locomotion and body morphology.	173342
ubl-1	WBGene00006725	ubl-1	H06I04.4	N.A.	N.A.	ubl-1 encodes a protein similar to Drosophila ubiquitin/ ribosomal protein S27a that affects body length, fertility, and larval viability.	175413
rpl-36	WBGene00004450	rpl-36	F37C12.4	N.A.	N.A.	rpl-36 encodes a large ribosomal subunit L36 protein; by homology, RPL-36 is predicted to function in protein biosynthesis; in C. elegans, RPL-36 activity is required for embryonic and germline development and normal postembryonic growth rates.	176007
asp-1	WBGene00000214	asp-1	Y39B6A.20	intestinal cell,intestine	2-fold embryo Ce,3-fold embryo Ce,adult Ce,embryo Ce,fully-elongated embryo Ce,L1 larva Ce,L2 larva Ce,L3 larva Ce,L4 larva Ce	asp-1 encodes a homolog of cathepsin D aspartic protease; it is transcribed exclusively in intestinal cells of the late embryo and early larvae and is not observed in older larvae or adults; ASP-1 is dispensable for neuronal degeneration.	180251
vha-16	WBGene00016258	vha-16	C30F8.2	dorsal nerve cord,excretory cell,head,hypodermis,intestine,nervous system,pharynx,reproductive system,tail,ventral cord neuron,vulval muscle	adult Ce,larva Ce	vha-16 encodes an an ortholog of subunit d of the membrane-bound (V0) domain of vacuolar proton-translocating ATPase (V-ATPase); VHA-16 is predicted to mechanically anchor the V-ATPase cytosolic rotor (stalk) to the membrane, while also providing a hub for the V-ATPase transmembrane rotor; vha-16 is expressed in diverse tissues (e.g., excretory cell, pharynx, intestine, hypodermis, and neurons).	172134
nlp-28	WBGene00003766	nlp-28	B0213.3	N.A.	N.A.	nlp-28 encodes a neuropeptide-like protein.	181845
idh-1	WBGene00010317	idh-1	F59B8.2	body wall musculature,gonadal sheath cell,hypodermis,intestine,pharynx,rectal gland cell,reproductive system,seam cell,tail,vulva	adult Ce,larva Ce	idh-1 encodes a predicted cytosolic isocitrate dehydrogenase; by homology, IDH-1 is predicted to catalyze the formation of alpha-ketoglutarate from isocitrate.	177775
ttr-15	WBGene00011561	ttr-15	T07C4.5	N.A.	N.A.	RNA sequencing and microarray studies indicate that ttr-15 is affected by 1-methylnicotinamide, Rotenone, Manganese chloride, Deoxyglucose, Chlorpyrifos, Diazinon, Hydrolyzable Tannins, and Paraquat; tiling array, RNA sequencing, and microarray studies indicate that ttr-15 is enriched in the germline precursor cell, germ line, and intestine.	176448
K08D12.6	WBGene00019540	K08D12.6	K08D12.6	N.A.	N.A.	RNA sequencing and microarray studies indicate that K08D12.6 is affected by Methylmercury hydroxide, Multi-walled carbon nanotubes, D-glucose, Chlorpyrifos, Diazinon, adsorbable organic bromine compounds, and Sirolimus; RNA sequencing studies indicate that K08D12.6 is enriched in the germ line.	176980
ZK632.9	WBGene00014016	ZK632.9	ZK632.9	N.A.	N.A.	ZK632.9 is involved in negative regulation of vulval development and reproduction.	176394
rpl-24.1	WBGene00004436	rpl-24.1	D1007.12	anal depressor muscle,body wall musculature,excretory cell,gonad,gon_herm_dtc_A,gon_herm_dtc_P,head neuron,hypodermis,intestine,nervous system,pharynx,rectal epithelium,reproductive system,spermatheca,uterus,vulva,vulval muscle	adult Ce,larva Ce	rpl-24.1 encodes a large ribosomal subunit L24 protein.	172062
sip-1	WBGene00004798	sip-1	F43D9.4	gonad	adult Ce,adult hermaphrodite Ce,embryo Ce	sip-1 encodes a member of the small heat shock family of proteins; loss of sip-1 function via antisense or large-scale RNAi experiments results in embryonic lethality and in a small but reproducible reduction in lifespan in otherwise long-lived animals, respectively, suggesting that sip-1 plays a role in embryonic development as well as regulation of adult lifespan; in addition, expression of sip…	176471
Y37E3.8	WBGene00021350	Y37E3.8	Y37E3.8	N.A.	N.A.	Y37E3.8 is an ortholog of human RPL27A (ribosomal protein L27a); Y37E3.8 is involved in embryo development.	171767
sod-1	WBGene00004930	sod-1	C15F1.7	Cell,somatic gonad	N.A.	sod-1 encodes the copper/zinc superoxide dismustase, an enzyme that is known to protect cells from oxidative damage; superoxide dismutase activity can be detected in worm extracts; sod-1 activity has been implicated in the increased life-span of dauer larvae where this enzyme demonstrates the highest activity compared to other life-stages as well as in the increased life span of age-1 mutants and…	174141
rpl-7	WBGene00004418	rpl-7	F53G12.10	N.A.	N.A.	rpl-7 encodes a large ribosomal subunit L7 protein required in mass RNAi assays for embryonic viability and normally rapid growth.	171602
rpl-2	WBGene00004413	rpl-2	B0250.1	N.A.	N.A.	rpl-2 encodes a large ribosomal subunit L8 protein.	180343
aqp-7	WBGene00000175	aqp-7	M02F4.8	muscle cell	N.A.	aqp-7 encodes an aquaglyceroporin whose expression in Xenopus oocytes increases either water or glycerol permeability five- to seven-fold; AQP-7 has no function in mass RNAi assays, perhaps reflecting genetic redundancy with its several paralogs; AQP-7 is expressed in muscle punctae (perhaps focal adhesions).	180589
lec-2	WBGene00002265	lec-2	F52H3.7	N.A.	N.A.	lec-2 encodes a 'tandem repeat' type galectin (beta-galactosyl-binding lectin) containing two, tandemly arranged carbohydrate recognition domains; by homology, LEC-2 may play roles in cell adhesion and aggregation, proliferation, or programmed cell death.	174560
mak-1	WBGene00010681	mak-1	K08F8.1	body wall muscle cell,body wall musculature,excretory cell,hypodermis,intestine,pharynx,tail	adult Ce,larva Ce	mak-1 is an ortholog of human MAPKAPK2 (mitogen-activated protein kinase-activated protein kinase 2) and MAPKAPK3 (mitogen-activated protein kinase-activated protein kinase 3); mak-1 is involved in embryo development; mak-1 is predicted to have ATP binding activity and protein kinase activity, based on protein domain information; mak-1 is expressed in the pharynx, hypodermis, tail, intestine, exc…	174398
F26E4.6	WBGene00009161	F26E4.6	F26E4.6	N.A.	N.A.	F26E4.6 is an ortholog of human COX7C (cytochrome c oxidase subunit 7C); F26E4.6 is involved in determination of adult lifespan, embryo development, lipid storage, nematode larval development and reproduction; F26E4.6 is predicted to have cytochrome-c oxidase activity, based on protein domain information.	3565338
F44E5.1	WBGene00009688	F44E5.1	F44E5.1	N.A.	N.A.	F44E5.1 is involved in embryo development, growth, locomotion, nematode larval development, positive regulation of growth and reproduction.	174807
F59F4.2	WBGene00010337	F59F4.2	F59F4.2	body wall musculature,head neuron,intestine,nervous system,neuron,pharynx,seam cell,tail neuron,ventral cord neuron	adult Ce,larva Ce	F59F4.2 is an ortholog of human SERP2 (stress associated endoplasmic reticulum protein family member 2) and SERP1 (stress associated endoplasmic reticulum protein 1); F59F4.2 is expressed in the pharynx, nervous system, seam cell, intestine, and the body wall musculature.	181669
his-48	WBGene00001922	his-48	B0035.8	gonad	adult Ce	his-48 encodes an H2B histone; by homology, HIS-48 is predicted to function as a nucleosome component required for packaging of DNA into chromatin; his-48 is a replication-dependent histone locus that resides in a histone gene-rich region on chromosome IV.	178049
rpl-9	WBGene00004420	rpl-9	R13A5.8	body wall musculature,excretory cell,intestine,pharynx,tail	adult Ce,larva Ce	rpl-9 encodes a large ribosomal subunit L9 protein that affects fertility and embryonic viability.	176071
cco-2	WBGene00012553	cco-2	Y37D8A.14	N.A.	N.A.	cco-2 encodes the C. elegans ortholog of the cytochrome c oxidase (COX) subunit Va (COX Va); loss of cco-2 activity via RNAi results in a shortened life span, reduced fertility, and defects in mitochondrial respiratory chain function.	176707
clec-1	WBGene00017772	clec-1	F25B4.9	N.A.	N.A.	clec-1 is involved in body morphogenesis, growth, hermaphrodite genitalia development, locomotion, nematode larval development and positive regulation of growth.	178958
F20A1.1	WBGene00017613	F20A1.1	F20A1.1	N.A.	N.A.	F20A1.1 is involved in embryo development and gamete generation.	179090
tnt-2	WBGene00006587	tnt-2	F53A9.10	anal depressor muscle,body wall musculature,mu_int_L,mu_int_R,reproductive system,vulval muscle	adult Ce,larva Ce	tnt-2 is an ortholog of human TNNT1 (troponin T1, slow skeletal type), TNNT2 (troponin T2, cardiac type) and TNNT3 (troponin T3, fast skeletal type); tnt-2 is involved in locomotion; tnt-2 is expressed in the mu_int_R, mu_int_L, anal depressor muscle, reproductive system, and the body wall musculature.	181119
his-37	WBGene00001911	his-37	C50F4.7	N.A.	N.A.	his-37 encodes an H4 histone.	179341
rpl-38	WBGene00004452	rpl-38	C06B8.8	N.A.	N.A.	rpl-38 encodes a large ribosomal subunit L38 protein.	180044
cts-1	WBGene00000833	cts-1	T20G5.2	anal depressor muscle,body wall musculature,excretory cell,head neuron,hypodermis,intestine,nervous system,pharynx,reproductive system,spermatheca,tail neuron,uterine muscle,ventral cord neuron,vulva,vulval muscle	adult Ce,larva Ce	cts-1 encodes a citrate synthase; by homology, CTS-1 is predicted to function in the citric acid cycle to catalyze the formation of citrate from oxaloacetate and acetyl-CoA; cts-1 is required for embryonic development.	176437
acp-6	WBGene00022245	acp-6	Y73B6BL.24	N.A.	N.A.	acp-6 is an ortholog of members of the human ACP (Acid phosphatases) family including ACP6; acp-6 is predicted to have acid phosphatase activity, based on protein domain information.	177407
col-179	WBGene00000752	col-179	C34F6.3	N.A.	N.A.	col-179 is an ortholog of human MARCO (macrophage receptor with collagenous structure) and COL26A1 (collagen type XXVI alpha 1 chain) and members of the COL (Collagens) family including COL9A1; col-179 is involved in defense response to Gram-negative bacterium, innate immune response and lipid storage; col-179 is a structural constituent of cuticle, based on protein domain information.	181308
Y22D7AL.10	WBGene00021248	Y22D7AL.10	Y22D7AL.10	N.A.	N.A.	Y22D7AL.10 is an ortholog of human HSPE1 (heat shock protein family E (Hsp10) member 1); Y22D7AL.10 is involved in determination of adult lifespan and embryo development.	175315
ldh-1	WBGene00002262	ldh-1	F13D12.2	body wall musculature,head neuron,hypodermis,nerve ring,nervous system,rectal epithelium,reproductive system,tail,ventral cord neuron,vulva	adult Ce,larva Ce	ldh-1 is orthologous to the human gene LACTATE DEHYDROGENASE B (LDHB; OMIM:150100), which when mutated leads to lactate dehydrogenase-B deficiency.	174798
rla-1	WBGene00004409	rla-1	Y37E3.7	N.A.	N.A.	rla-1 encodes an acidic ribosomal subunit protein P1.	171766
col-95	WBGene00000670	col-95	Y41C4A.16	N.A.	N.A.	col-95 encodes a collagen.	176602
rpl-12	WBGene00004424	rpl-12	JC8.3	amphid neuron,anal depressor muscle,anal sphincter muscle,body wall musculature,coelomocyte,excretory cell,excretory gland cell,head neuron,hypodermis,intestine,mu_int_L,mu_int_R,nerve ring,nervous system,neuron,Pharyngeal gland cell,pharyngeal-intestinal valve,pharynx,rectal epithelium,rectal gland cell,reproductive system,seam cell,tail neuron,uterus,ventral cord neuron,vulval muscle	adult Ce,larva Ce	rpl-12 encodes a large ribosomal subunit L12 protein required in mass RNAi assays for embryonic viability, fertility, normally rapid growth, and general health; the rpl-12 transcription unit has a nonsense transcript that is up-regulated in vivo by smg[-] mutations, indicating that rpl-12 is a natural substrate for SMG-mediated nonsense suppresssion; several other natural mRNA substrates of SMG s…	178279
clik-1	WBGene00020808	clik-1	T25F10.6	N.A.	N.A.	clik-1 is an ortholog of human CNN2 (calponin 2), CNN3 (calponin 3), CNN1 (calponin 1), TAGLN (transgelin), TAGLN2 (transgelin 2) and TAGLN3 (transgelin 3); RNA sequencing, proteomic, and microarray studies indicate that clik-1 is affected by lin-35, pgl-1, pgl-3, glh-4, glh-1, cco-1, jmjd-3.1, jmjd-1.2, dop-1, let-418, chd-3, dep-1, sir-2.1, alg-1, mir-35, and ain-2; RNA sequencing and microarra…	179069
F23D12.11	WBGene00194674	F23D12.11	F23D12.11	N.A.	N.A.	RNA sequencing and microarray studies indicate that F23D12.11 is affected by Ethanol, Rotenone, Manganese chloride, Mianserin, D-glucopyranose, Bisphenol A, Chlorpyrifos, Diazinon, adsorbable organic bromine compounds, and Sirolimus; RNA sequencing studies indicate that F23D12.11 is enriched in the germ line.	13223834
rpl-14	WBGene00004426	rpl-14	C04F12.4	N.A.	N.A.	rpl-14 encodes a large ribosomal subunit L14 protein.	172818
tdo-2	WBGene00016201	tdo-2	C28H8.11	body wall musculature,hypodermis	adult Ce,embryo Ce,larva Ce	tdo-2 is an ortholog of human TDO2 (tryptophan 2,3-dioxygenase); tdo-2 is predicted to have heme binding activity and tryptophan 2,3-dioxygenase activity, based on protein domain information; tdo-2 is expressed in the hypodermis and the body wall musculature.	175836
ttr-2	WBGene00010539	ttr-2	K03H1.4	N.A.	N.A.	K03H1.4 encodes a protein containing a predicted signal sequence followed by a transthyretin-like domain; the product of K03H1.4 belongs to a family of apparently nematode-specific proteins whose function is not yet known.	176403
rps-30	WBGene00004499	rps-30	C26F1.4	N.A.	N.A.	rps-30 encodes two proteins, a small ribosomal subunit S30 protein and ubiquitin, which is cleaved from the ribosomal protein posttranslationally; by homology, S30 is predicted to function in protein biosynthesis and ubiquitin in protein degradation; in C. elegans, loss of rps-30 function via RNA-mediated interference (RNAi) does not result in any obvious abnormalities.	179154
nex-1	WBGene00003588	nex-1	ZC155.1	hypodermis,pharynx,spermathecal-uterine junction,uterine toroidal epithelial cell,vulva	adult Ce,embryo Ce,L1 larva Ce,L2 larva Ce,L3 larva Ce,L4 larva Ce	nex-1 encodes an annexin, a member of a family of calcium-dependent phospholipid binding proteins; NEX-1 is required for efficient engulfment of apoptotic cell corpses in the pharynx, and may also function in other membrane fusion events, such as exocytosis; NEX-1 in vitro can bind phosphatidylserine, phosphatidylinositol, heparin, heparan sulfate, and chondroitin sulfate; NEX-1 is expressed in t…	175714
F23H11.5	WBGene00000263	F23H11.5	F23H11.5	hypodermis,intestine,pharyngeal muscle cell	N.A.	F23H11.5 is involved in body morphogenesis, embryo development, lipid storage, nematode larval development and reproduction; F23H11.5 is expressed in the pharyngeal muscle cell, hypodermis, and the intestine.	175254
hgo-1	WBGene00001843	hgo-1	W06D4.1	body wall musculature,hypodermis,intestine,pharynx,vulval muscle	adult Ce,larva Ce	hgo-1 encodes a putative homogentisate 1,2-dioxygenase, orthologous to human HGD (OMIM:607474, mutated in alkaptonuria), that is required for normal resistance to hypertonic stress; HGO-1 is expressed in larval and adult hypodermis and intestine, and in larval pharynx; HGO-1 is required for the tyrosinemic phenotype of K10C2.4(RNAi) animals.	172726
zip-9	WBGene00077761	zip-9	F17C11.17	N.A.	N.A.	Microarray, tiling array, and RNA sequencing studies indicate that zip-9 is affected by cyc-1, daf-12, wdr-23, pgrn-1, prg-1, cco-1, jmjd-3.1, jmjd-1.2, ifg-1, sir-2.1, ain-1, and lin-35; RNA sequencing and microarray studies indicate that zip-9 is affected by Rotenone, D-glucose, Cholestanol, Quercetin, single-walled carbon nanotubes, Paraquat, and Sirolimus; RNA sequencing and microarray studie…	179516
pck-2	WBGene00011232	pck-2	R11A5.4	Cell,intestine,muscle cell,reproductive system,spermatheca,vulval muscle	adult Ce,dauer larva Ce,embryo Ce,larva Ce	pck-2 is one of three C. elegans genes that encode proteins with similarity to phosphoenolpyruvate carboxykinase (PEPCK); by similarity, the products of pck-2 are predicted to function in gluconeogenesis.	172556
atp-4	WBGene00020275	atp-4	T05H4.12	N.A.	N.A.	atp-4 is an ortholog of human ATP5J (ATP synthase, H+ transporting, mitochondrial Fo complex subunit F6); atp-4 is involved in apoptotic process, determination of adult lifespan, embryo development, nematode larval development and reproduction; atp-4 is predicted to have hydrogen ion transmembrane transporter activity, based on protein domain information.	179025
mnk-1	WBGene00011304	mnk-1	R166.5	body wall musculature,intestine,pharyngeal muscle cell,pharynx,vulval muscle	N.A.	mnk-1 encodes the C. elegans ortholog of the Mnk MAP kinase-interacting kinase	174623
rpl-17	WBGene00004429	rpl-17	Y48G8AL.8	anal sphincter muscle,body wall musculature,head neuron,intestine,nerve ring,nervous system,neuron,pharynx,reproductive system,tail neuron,vulval muscle	adult Ce,larva Ce	rpl-17 encodes a large ribosomal subunit L17 protein; by homology, RPL-17 is predicted to function in protein biosynthesis; in C. elegans, RPL-17 activity is required for embryonic and germline development, as well as normal postembryonic growth rates.	171692
fat-1	WBGene00001393	fat-1	Y67H2A.8	intestine,nerve ring,touch receptor neuron	adult Ce,larva Ce	fat-1 encodes an omega-3 fatty acyl desaturase that acts on substrates of 16-20 carbons with a preference for omega-6 fatty acids; FAT-1 dehydrogenates its substrates 3 carbons from the methyl terminus; FAT-1 is required in vivo for n3 polyunsaturated fatty acid (PUFA) synthesis; the fatty acids of fat-1(wa9) mutants consist of 20% arachidonic acid (20:4n6), instead of the 20% eicosapentaenoic ac…	178291
ifb-1	WBGene00002053	ifb-1	F10C1.2	amphid neuron,dorsal nerve cord,excretory canal,excretory cell,excretory system,hypodermis,marginal cell,pharyngeal muscle cell,pharyngeal-intestinal valve,pharynx,rectal epithelium,rectum,seam cell,tail neuron,uterine seam cell,uterine toroidal epithelial cell,uterus,ventral nerve cord,vulva	adult Ce,elongating embryo Ce,embryo Ce,enclosing embryo Ce,fully-elongated embryo Ce,L1 larva Ce,L2 larva Ce,L3 larva Ce,L4 larva Ce,larva Ce	ifb-1 (also known as vab-21) encodes two isoforms of an essential intermediate filament protein that is coexpressed with the essential IF proteins IFA-1, IFA-2, and IFA-3, along with IFA-4; IFB-1 is required for embryonic development and epidermal morphogenesis; IFB-1 forms heteropolymeric intermediate filaments in vitro with an equimolar mixture of IFA-1, IFA-2, or IFA-3, and binds IFA-4 in blot…	173976
Y71F9AL.9	WBGene00022114	Y71F9AL.9	Y71F9AL.9	body wall musculature,head neuron,hypodermis,mu_int_L,mu_int_R,nerve ring,nervous system,pharynx,seam cell,uterine muscle,ventral cord neuron,vulval muscle	adult Ce,larva Ce	Y71F9AL.9 is an ortholog of human SPATS2L (spermatogenesis associated serine rich 2 like) and SPATS2 (spermatogenesis associated serine rich 2); Y71F9AL.9 is expressed in the pharynx, mu_int_R, mu_int_L, uterine muscle, hypodermis, nervous system, body wall musculature, and the vulval muscle.	171854
vha-1	WBGene00006910	vha-1	R10E11.8	excretory cell,intestine,rectum	all stages Ce,embryo Ce,larva Ce	vha-1 encodes an ortholog of subunit c of the membrane-bound (V0) domain of vacuolar proton-translocating ATPase (V-ATPase); VHA-1 is a predicted V-ATPase transmembrane rotor component; VHA-1 and VHA-2/3 comprise a closely related family of subunit c co-orthologs, predicted to carry protons from the cytosol to a-subunits (VHA-5, VHA-6, VHA-7, or UNC-32) for transmembrane export; VHA-1, like VHA-1…	176383
hsp-25	WBGene00002023	hsp-25	C09B8.6	body wall musculature,gonad,pharynx,spermatheca	adult Ce,all stages Ce	hsp-25 encodes a member of the small heat shock family of proteins; HSP-25 is expressed throughout development and in vitro, exhibits chaperone activity; HSP-25 localizes to: 1) dense bodies and M lines in body wall muscle, 2) the lining of the pharynx, and 3) to cell-cell junctions in the spermathecal wall; consistent with a role in myofibril organization, HSP-25 binds vinculin and alpha-actinin…	180872
C35B1.5	WBGene00016435	C35B1.5	C35B1.5	N.A.	N.A.	C35B1.5 is an ortholog of human NXN (nucleoredoxin); RNA sequencing and microarray studies indicate that C35B1.5 is affected by Rotenone, D-glucose, Acrylamide, Quercetin, Hydrolyzable Tannins, Humic substances, Paraquat, Sirolimus, and Allantoin; tiling array, RNA sequencing, and microarray studies indicate that C35B1.5 is enriched in the excretory cell, germ line, and intestine and in the GABAe…	177168
rps-13	WBGene00004482	rps-13	C16A3.9	N.A.	N.A.	rps-13 encodes a small ribosomal subunit S13 protein; by homology, RPS-13 is predicted to function in protein biosynthesis; in C. elegans, RPS-13 activity is required for embryonic and germline development.	175901
unc-15	WBGene00006754	unc-15	F07A5.7	anal depressor muscle,anal sphincter muscle,anterior oblique muscle,body wall musculature,copulatory spicule,diagonal muscle,gonad,gubernacular erector muscle,gubernacular retractor muscle,intestinal muscle,longitudinal male muscle,male,pharyngeal muscle cell,posterior oblique muscle,spicule protractor muscle,spicule retractor muscle,vulval muscle	adult Ce,embryo Ce,L1 larva Ce,L2 larva Ce,L4 larva Ce	The unc-15 gene encodes a paramyosin ortholog; UNC-15 protein physically interacts with MHC A, one isoform of myosin heavy chain (MHC) in striated muscle; UNC-15 accumulation is decreased in the absence of UNC-54 (myosin B), implying that degradation of UNC-15 is inhibited by its binding myosin B; conversely, myosin B (but not MYO-3/myosin A) fails to accumulate in unc-15 mutants.	172491
asb-2	WBGene00000207	asb-2	F02E8.1	Cell,gonad	adult Ce,embryo Ce,L1 larva Ce,L2 larva Ce,L3 larva Ce,L4 larva Ce	asb-2 encodes the B subunit of the membrane-bound F0 proton channel portion of ATP synthase (mitochondrial respiratory chain [MRC] complex V) that is closely similar to its paralog ASB-1; RNAi experiments indicate that asb-2 activity is required for larval development as well as for normal body morphology, lifespan, and growth rate.	180718
vha-15	WBGene00020507	vha-15	T14F9.1	body wall musculature,head neuron,intestine,nerve ring,nervous system,neuron,pharynx,seam cell,tail neuron,ventral cord neuron,vulval muscle	adult Ce,larva Ce	vha-15 encodes an ortholog of subunit H of the cytoplasmic (V1) domain of vacuolar proton-translocating ATPase (V-ATPase); VHA-15 and VHA-18 are co-orthologs; VHA-15, along with VHA-2 and probably all V-ATPase subunits, is required for systemic RNAi, probably during endocytotic RNAi uptake; VHA-15 is a predicted cytosolic stator (stalk) component; neurons).	180534
F45D3.3	WBGene00009723	F45D3.3	F45D3.3	N.A.	N.A.	Microarray, tiling array, and RNA sequencing studies indicate that F45D3.3 is affected by alg-1, hpl-2, pgrn-1, daf-2, tcer-1, dop-1, hsf-1, let-418, chd-3, sir-2.1, ain-2, spr-5, mir-243, hcf-1, and tdp-1; RNA sequencing and microarray studies indicate that F45D3.3 is affected by Ethanol, Rotenone, Bisphenol A, Cry5B, Humic substances, Paraquat, and Sirolimus; tiling array, RNA sequencing, and m…	179717
H40L08.2	WBGene00014793	H40L08.2	H40L08.2	N.A.	N.A.	Microarray and RNA sequencing studies indicate that H40L08.2 is affected by spe-44, eat-2, cep-1, ash-2, daf-2, glp-1, jmjd-3.1, dop-1, daf-12, daf-16, dcr-1, tdp-1, mir-35, tbx-2, nuo-6, and hlh-25; microarray and RNA sequencing studies indicate that H40L08.2 is affected by Heme, Rotenone, Quercetin, Humic substances, single-walled carbon nanotubes, Paraquat, and Sirolimus.	13224091
W01D2.1	WBGene00012179	W01D2.1	W01D2.1	N.A.	N.A.	W01D2.1 is an ortholog of human RPL37 (ribosomal protein L37); W01D2.1 is involved in embryo development, nematode larval development and reproduction; W01D2.1 is a structural constituent of ribosome, based on protein domain information.	175141
trap-3	WBGene00021420	trap-3	Y38F2AR.2	N.A.	N.A.	trap-3 is an ortholog of human SSR3 (signal sequence receptor subunit 3); RNA sequencing and microarray studies indicate that trap-3 is affected by Rotenone, Deoxyglucose, Quercetin, and Sirolimus; microarray, tiling array, and RNA sequencing studies indicate that trap-3 is enriched in the hypodermis, C, germ line, and intestine and in the PVD and OLL neurons.	177028
T04F8.8	WBGene00011446	T04F8.8	T04F8.8	N.A.	N.A.	RNA sequencing and microarray studies indicate that T04F8.8 is affected by Rotenone, Manganese chloride, D-glucose, Cry5B, Progesterone, Resveratrol, Deoxyglucose, Acrylamide, Atrazine, Cadmium, Quercetin, Hydrolyzable Tannins, and Sirolimus; tiling array and RNA sequencing studies indicate that T04F8.8 is enriched in the germ line and in the dopaminergic and GABAergic neurons.	181351
rps-16	WBGene00004485	rps-16	T01C3.6	N.A.	N.A.	rps-16 encodes a small ribosomal subunit S16 protein.	179998
ftn-2	WBGene00001501	ftn-2	D1037.3	body wall musculature,hypodermis,intestine,pharynx	adult Ce,embryo Ce,L1 larva Ce,L2 larva Ce,L3 larva Ce,L4 larva Ce,larva Ce	ftn-2 encodes one of two C. elegans ferritin heavy chain homologs; loss of ftn-2 activity via deletion mutation results in slightly lower brood sizes and, under iron stress conditions, slightly faster growth from the L4 to adult stage of development, and slightly reduced lifespan; an ftn-2::gfp reporter fusion is expressed in diverse tissues, including the pharynx, intestine, and hypodermis, and …	171934
cal-5	WBGene00006861	cal-5	C24H10.5	N.A.	adult hermaphrodite Ce,L1 larva Ce,L2 larva Ce,L3 larva Ce,L4 larva Ce	uvt-2 encodes a protein that contains four EF-hand calcium binding motifs with similarity to human calmodulin; mRNA weakly expressed in L1 through L4 larval stages and in the adult hermaphrodite.	192083
Y119D3B.21	WBGene00022497	Y119D3B.21	Y119D3B.21	N.A.	N.A.	RNA sequencing and microarray studies indicate that Y119D3B.21 is affected by 1-methylnicotinamide, Mianserin, D-glucopyranose, D-glucose, Atrazine, Colistin, and Sirolimus; sage analysis, tiling array, RNA sequencing, and microarray studies indicate that Y119D3B.21 is enriched in the intestine, pharyngeal muscle cell, germ line, and Psub1 and in the DA, VA, BAG, ASER, I5, SAB, and retrovesicular…	246006
far-8	WBGene00001392	far-8	K02F3.3	N.A.	N.A.	far-8 is predicted to have lipid binding activity, based on protein domain information.	186902
pdi-2	WBGene00003963	pdi-2	C07A12.4	Cell,germ line,hypodermis	1.5-fold embryo Ce,2-fold embryo Ce,3-fold embryo Ce,adult Ce,embryo Ce,fully-elongated embryo Ce,L1 larva Ce,L2 larva Ce,L3 larva Ce,L4 larva Ce	pdi-2 encodes a protein disulfide isomerase beta subunit; by homology, PDI-2 is predicted to function in oxidative protein folding in the endoplasmic reticulum (ER); PDI-2 activity is required for several organismal processes including body morphology, locomotion, fertility, molting, and collagen deposition; pdi-2 transcript levels are increased in response to ER stress; pdi-2 is expressed in the…	180724
ubq-2	WBGene00006728	ubq-2	ZK1010.1	body wall musculature,gonadal sheath cell,gon_herm_dtc_A,gon_herm_dtc_P,hypodermis,intestine,nerve ring,pharyngeal-intestinal valve,pharynx,spermatheca,uterus,ventral cord neuron,vulA,vulB1,vulB2,vulC,vulD,vulE,vulF	adult Ce,dauer larva Ce,embryo Ce,L1 larva Ce,L2 larva Ce,L3 larva Ce,L4 larva Ce	ubq-2 encodes a bifunctional protein that contains two domains; an N-terminal ubiquitin peptide, and a C-terminal large ribosomal subunit protein L40 peptide.	176718
his-62	WBGene00001936	his-62	F55G1.3	N.A.	N.A.	his-62 encodes an H2B histone.	186326
F56H9.2	WBGene00010174	F56H9.2	F56H9.2	N.A.	N.A.	RNA sequencing and microarray studies indicate that F56H9.2 is affected by Mianserin, D-glucose, Progesterone, Deoxyglucose, Cry5B, Humic substances, Paraquat, Colistin, and Sirolimus; microarray and RNA sequencing studies indicate that F56H9.2 is enriched in the pharynx, germ line, muscle cell, and intestine and in the AFD, ASER, and PLM neurons.	179730
act-5	WBGene00000067	act-5	T25C8.2	excretory canal,excretory cell,gonad,intestine,pharyngeal-intestinal valve,rect_D,rect_VL,rect_VR	adult Ce,embryo Ce,L1 larva Ce,L2 larva Ce,L3 larva Ce,L4 larva Ce	act-5 encodes an ortholog of human cytoplasmic actin; act-5 is required for formation of the terminal web and microvilli on the apical surface of intestinal cells; act-5 also plays a role in mediating non-lytic exit of intracellular parasites from the intestine; act-5 is expressed only in intestinal cells and in the excretory cell; in the intestine, ACT-5 localizes to microvilli and the terminal …	176793
F36A2.7	WBGene00009454	F36A2.7	F36A2.7	N.A.	N.A.	F36A2.7 is involved in embryo development and nematode larval development.	172692
eef-2	WBGene00001167	eef-2	F25H5.4	Cell,germ line	adult Ce,all stages Ce,embryo Ce,L1 larva Ce,L2 larva Ce,L3 larva Ce,L4 larva Ce	eef-2 encodes a homolog of translation elongation factor 2 (EF-2), a GTP-binding protein essential for the elongation phase of protein synthesis; eef-2 is required for embryogenesis and vulval morphogenesis, and is expressed during all stages of development, including the dauer larval stage.	172743
snb-1	WBGene00004897	snb-1	T10H9.4	AIYL,AIYR,arcade cell,body wall musculature,dorsal nerve cord,gonad,gonadal sheath cell,gon_herm_dtc_A,gon_herm_dtc_P,head neuron,hypodermis,lateral nerve cord,nerve ring,nervous system,neuron,pharynx,reproductive system,seam cell,spermatheca,tail,tail neuron,ventral cord neuron,ventral nerve cord,vulval muscle	adult Ce,larva Ce	The snb-1 gene encodes synaptobrevin, a synaptic vesicle protein orthologous to human vesicle-associated membrane protein 1 (VAMP1 OMIM:185880) and 2 (VAMP2 OMIM:185881), and is required for viability and synaptic transmission; SNB-1 is likely to play a role in vesicle docking and/or fusion and is expressed in neurons where it colocalizes with synaptic vesicle proteins RAB-3 and synaptotagmin.	266648
dnj-20	WBGene00001038	dnj-20	T15H9.7	hypodermis,intestine,seam cell	adult Ce,larva Ce	dnj-20 is an ortholog of human DNAJB11 (DnaJ heat shock protein family (Hsp40) member B11); dnj-20 is predicted to have unfolded protein binding activity, based on protein domain information; dnj-20 is expressed in the hypodermis and the intestine.	174514
tatn-1	WBGene00009628	tatn-1	F42D1.2	body wall musculature,hypodermis,intestine,muscle cell,pharynx,reproductive system,vulval muscle	adult Ce,larva Ce	tatn-1 encodes a putative tyrosine aminotransferase, orthologous to human TAT (OMIM:276600, mutated in type II tyrosinemia); tatn-1 is expressed in larval and adult pharynx, hypodermis, body wall muscle, and intestine, and in adult vulval muscle and reproductive system; tatn-1 is required for the tyrosinemic phenotype of fah-1(RNAi) animals.	181574
T02H6.11	WBGene00020181	T02H6.11	T02H6.11	N.A.	N.A.	T02H6.11 is an ortholog of human UQCRB (ubiquinol-cytochrome c reductase binding protein); T02H6.11 is involved in apoptotic process, body morphogenesis, determination of adult lifespan, embryo development, gene expression, nematode larval development, oogenesis, positive regulation of growth and response to stress.	173459
rpl-7A	WBGene00004419	rpl-7A	Y24D9A.4	anal depressor muscle,body wall musculature,excretory cell,head neuron,hypodermis,intestine,nervous system,pharynx,rectal epithelium,reproductive system,seam cell,tail neuron,ventral cord neuron,vulva	adult Ce,larva Ce	rpl-7A encodes a large ribosomal subunit L7a protein required in mass RNAi assays for fertility, vulval development, and general health; the rpl-7A transcription unit has one nonsense transcript that is up-regulated in vivo by smg[-] mutations, indicating that rpl-7A is a natural substrate for SMG-mediated nonsense suppresssion; several other natural mRNA substrates of SMG suppression (e.g., rpl-…	177203
crt-1	WBGene00000802	crt-1	Y38A10A.5	body wall musculature,coelomocyte,excretory cell,excretory gland cell,head neuron,hypodermis,intestinal cell,intestine,neuron,pharyngeal muscle cell,pharynx,sperm,uterus	adult Ce,embryo Ce,L1 larva Ce,L2 larva Ce,L3 larva Ce,L4 larva Ce	crt-1 encodes an ortholog of calreticulin (a calcium-binding molecular chaperone of the endoplasmic reticulum); crt-1 is dispensable for viability, but required for normal sperm development, male mating efficiency, some forms of necrotic cell death, and hermaphrodite fertility at high temperatures (which may reflect a stress response); crt-1 expression is induced by stress; CRT-1 protein binds Ca…	178997
mlc-3	WBGene00003371	mlc-3	F09F7.2	anal depressor muscle,body wall musculature,head neuron,nervous system,pharynx,tail neuron,ventral nerve cord,vulval muscle	adult Ce,larva Ce	mlc-3 encodes an essential myosin light chain; large-scale RNAi screens indicate that mlc-3 activity is required for both embryonic and postembryonic development, as well as for normal locomotion and egg laying.	175768
rps-28	WBGene00004497	rps-28	Y41D4B.5	N.A.	N.A.	rps-28 encodes a small ribosomal subunit S28 protein.	176975
vha-4	WBGene00006913	vha-4	T01H3.1	excretory cell,rectum	all stages Ce	vha-4 encodes an ortholog of subunit c'' of the membrane-bound (V0) domain of vacuolar proton-translocating ATPase (V-ATPase); VHA-4 is a predicted V-ATPase transmembrane rotor component; VHA-4 is paralogous to the c subunits VHA-1/-2/-3, and is predicted to help carry protons from the cytosol to a-subunits (VHA-5, VHA-6, VHA-7, or UNC-32) for transmembrane export; VHA-4 is required for ovulation…	174272
vit-6	WBGene00006930	vit-6	K07H8.6	intestine	adult Ce,larva Ce	vit-6 encodes a vitellogenin precursor protein that is cleaved in the body cavity into two smaller yolk proteins, YP115 and YP88; in C. elegans, vitellogenin genes exhibit stage-, sex-, and tissue-specific expression being expressed exclusively in the adult hermaphrodite intestine.	177619
icd-2	WBGene00022042	icd-2	Y65B4BR.5	intestinal cell,muscle cell	N.A.	icd-2 is an ortholog of human NACAD (NAC alpha domain containing), NACA2 (nascent polypeptide associated complex alpha subunit 2) and NACA (nascent polypeptide-associated complex alpha subunit); icd-2 is involved in body morphogenesis, determination of adult lifespan, embryo development, growth, hermaphrodite genitalia development, inductive cell migration, lipid storage, meiotic chromosome segre…	171646
mlc-4	WBGene00003372	mlc-4	C56G7.1	N.A.	N.A.	mlc-4 encodes, along with mlc-1 and mlc-2, one of three C. elegans regulatory myosin light chains; mlc-4 appears to encode the sole C. elegans regulatory light chain for nonmuscle myosin and during development, mlc-4 activity is required maternally for cytokinesis in meiosis and mitosis and for establishment of some aspects of anterior-posterior polarity in the early embryo; further, RNA interfer…	175440
F37C4.5	WBGene00018145	F37C4.5	F37C4.5	N.A.	N.A.	RNA sequencing and microarray studies indicate that F37C4.5 is affected by 1-methylnicotinamide, D-glucose, Testosterone, Resveratrol, Deoxyglucose, Cry5B, Quercetin, Humic substances, Paraquat, and Sirolimus; RNA sequencing and microarray studies indicate that F37C4.5 is enriched in the germ line and muscle cell and in neurons including ASER, PLM, I5, DA, SAB, and retrovesicular ganglion.	177146
asp-6	WBGene00000219	asp-6	F21F8.7	hypodermal cell,intestine,muscle cell,pharynx,pseudocoelom	adult Ce	aspartic protease.	179209
egl-30	WBGene00001196	egl-30	M01D7.7	ADFL,ADFR,AWBL,AWBR,AWCL,AWCR,Cell,muscle cell,neuron,pharyngeal muscle cell,ventral cord neuron,vulval cell	adult Ce,embryo Ce,L1 larva Ce,L2 larva Ce,L3 larva Ce,L4 larva Ce	egl-30 encodes an ortholog of the heterotrimeric G protein alpha subunit Gq (Gq/G11 class) that affects viability, locomotion, egg laying, synaptic transmission, and pharyngeal pumping; it genetically interacts with the goa-1 pathway, and is probably expressed ubiquitously, with highest expression in excitable cells.	171751
rps-10	WBGene00004479	rps-10	D1007.6	N.A.	N.A.	rps-10 encodes a small (40S) ribosomal subunit S10 protein; loss of rps-10 activity in adult animals extends lifespan.	172061
rho-1	WBGene00004357	rho-1	Y51H4A.3	Cell,germ line	all stages Ce	rho-1 encodes a Rho GTPase; rho-1 activity is required for regulation of a number of actin filament-based processes including embryonic polarity, cell migration, cell shape changes, muscle contraction, and neurite outgrowth; in addition, RHO-1 is required for both DGK-1- and UNC-13-dependent and independent regulation of synaptic signaling at neuromuscular junctions; as RHO-1 binds DGK-1 in vitro…	178458
rpl-35	WBGene00004449	rpl-35	ZK652.4	N.A.	N.A.	rpl-35 encodes a large ribosomal subunit L35 protein.	176097
F55H12.4	WBGene00010135	F55H12.4	F55H12.4	anus,hypodermis,pharynx,vulva	N.A.	F55H12.4 is expressed in the pharynx, anus, hypodermis, and the vulva.	186344
skr-1	WBGene00004807	skr-1	F46A9.5	Cell	adult Ce,elongating embryo Ce,enclosing embryo Ce,fully-elongated embryo Ce,gastrulating embryo Ce,L1 larva Ce,L2 larva Ce,L3 larva Ce,L4 larva Ce	The skr-1 gene encodes a homolog of Skp1 in S. cerevisiae that is required for the restraint of cell proliferation, progression through the pachytene stage of meiosis, and the formation of bivalent chromosomes at diakinesis.	172775
his-61	WBGene00001935	his-61	F55G1.10	head neuron,intestine,nervous system	adult Ce,larva Ce	his-61 encodes an H2A histone.	177521
F29B9.11	WBGene00017925	F29B9.11	F29B9.11	N.A.	N.A.	F29B9.11 is involved in embryo development, growth, lipid storage, nematode larval development and reproduction.	177231
mev-1	WBGene00003225	mev-1	T07C4.7	N.A.	adult Ce	mev-1 encodes the C. elegans ortholog of the succinate dehydrogenase cytochrome b560 subunit, an integral membrane protein that is a subunit of mitochondrial respiratory chain complex II (succinate-CoQ oxidoreductase); MEV-1 is required for oxidative phosphorylation, and mev-1 mutations result abnormal energy metabolism and increased sensitivity to oxidative stress and pathogen infection; a mev-1…	260040
har-1	WBGene00007630	har-1	C16C10.11	anal depressor muscle,body wall musculature,head neuron,intestine,nervous system,pharynx,tail neuron,ventral nerve cord	adult Ce,larva Ce	har-1 is an ortholog of human CHCHD10 (coiled-coil-helix-coiled-coil-helix domain containing 10) and CHCHD2 (coiled-coil-helix-coiled-coil-helix domain containing 2); har-1 is expressed in the pharynx, anal depressor muscle, nervous system, intestine, and the body wall musculature; har-1 is localized to the mitochondrion and the striated muscle dense body.	175529
perm-2	WBGene00016636	perm-2	C44B12.1	N.A.	N.A.	perm-2 is involved in embryo development and reproduction.	176933
cgh-1	WBGene00000479	cgh-1	C07H6.5	germ line,gonad,male,PVDL,PVDR,Z2,Z3	adult Ce,adult hermaphrodite Ce,L1 larva Ce,L2 larva Ce,L3 larva Ce,L4 larva Ce,larva Ce	cgh-1 encodes a putative DEAD-box RNA helicase, orthologous to budding yeast Dhh1p, fission yeast Ste13p, Drosophila ME31B, and human DDX6 (OMIM:600326); CGH-1 inhibits physiological apoptosis in oocytes, keeping it down to a normal level of ~50% in hermaphrodite gonads; independently of apoptosis, CGH-1 is also required for sperm function, oocyte fertilization, and early embryonic cytokinesis; b…	176061
rpl-25.2	WBGene00004439	rpl-25.2	F52B5.6	N.A.	N.A.	rpl-25.2 encodes a large ribosomal subunit L23a protein.	172617
lbp-9	WBGene00021486	lbp-9	Y40B10A.1	N.A.	N.A.	lbp-9 is an ortholog of members of the human FABP (Fatty acid binding protein) family including FABP12; lbp-9 is involved in determination of adult lifespan and lipid storage; lbp-9 is predicted to have lipid binding activity and transporter activity, based on protein domain information.	178686
R06C1.4	WBGene00011059	R06C1.4	R06C1.4	N.A.	N.A.	R06C1.4 is an ortholog of human ZCRB1 (zinc finger CCHC-type and RNA binding motif containing 1); R06C1.4 is predicted to have nucleic acid binding activity, based on protein domain information.	173076
his-41	WBGene00001915	his-41	C50F4.5	intestine	adult Ce,larva Ce	his-41 encodes an H2B histone.	179340
trap-1	WBGene00022122	trap-1	Y71F9AM.6	N.A.	N.A.	trap-1 is an ortholog of human SSR1 (signal sequence receptor subunit 1); trap-1 is involved in embryo development.	171865
rps-25	WBGene00004494	rps-25	K02B2.5	N.A.	N.A.	rps-25 encodes a small ribosomal subunit S25 protein.	177365
sqd-1	WBGene00022235	sqd-1	Y73B6BL.6	N.A.	N.A.	sqd-1 is an ortholog of members of the human RBM (RNA binding motif containing) family including HNRNPR; sqd-1 is involved in reproduction; sqd-1 is predicted to have nucleic acid binding activity, based on protein domain information.	177392
rpl-15	WBGene00004427	rpl-15	K11H12.2	N.A.	N.A.	rpl-15 encodes a large ribosomal subunit L15 protein.	176891
gst-36	WBGene00001784	gst-36	R07B1.4	N.A.	N.A.	gst-36 is an ortholog of members of the human GST (Soluble glutathione S-transferases) family including HPGDS; microarray, proteomic, and RNA sequencing studies indicate that gst-36 is affected by clk-1, age-1, daf-12, K10D11.2, gld-1, let-7, tatn-1, htz-1, glp-1, npr-1, hsf-1, dep-1, sir-2.1, dpy-9, dpy-10, mir-35, ain-2, and tbx-2; microarray studies indicate that gst-36 is affected by Cry5B, Q…	187645
rpl-5	WBGene00004416	rpl-5	F54C9.5	hyp7 syncytium,int1DL,int1DR,int1VL,int1VR,int2D,int2V,int3D,int3V,int4D,int4V,int5L,int5R,int6L,int6R,int7L,int7R,int8L,int8R,int9L,int9R,intestine,pharyngeal cell	3-fold embryo Ce,adult Ce,comma embryo Ce,embryo Ce,L1 larva Ce,L2 larva Ce,L3 larva Ce,L4 larva Ce	rpl-5 encodes a large ribosomal subunit L5 protein; by homology, RPL-5 is predicted to function in protein biosynthesis; in C. elegans RPL-5 activity is broadly required for embryonic, larval, germline, and vulval development, as well as normal body coloration, morphology, and postembryonic growth rates.	174371
tpi-1	WBGene00006601	tpi-1	Y17G7B.7	N.A.	N.A.	tpi-1 encodes a putative triosephosphate isomerase orthologous to human TPI1 (OMIM:190450, mutated in TPI deficiency) and Drosophila WASTED AWAY; loss of tpi-1 activity via RNAi results in increased resistance to exogenous oxidants and shortening of natural adult lifespan, both presumably due to alterations in the redox state of cells.	174844
rpl-19	WBGene00004431	rpl-19	C09D4.5	body wall musculature,excretory cell,head neuron,nervous system,neuron,pharynx,reproductive system,tail neuron,ventral cord neuron,vulval muscle	adult Ce,larva Ce	rpl-19 encodes a large ribosomal subunit L19 protein.	172201
fat-2	WBGene00001394	fat-2	W02A2.1	anal depressor muscle,body wall musculature,excretory cell,head neuron,intestine,nerve ring,nervous system,pharynx	adult Ce,larva Ce	fat-2 encodes a delta-12 fatty acyl desaturase that increases membrane fluidity when expressed in yeast, and that may protect against cold stress; FAT-2's substrate is unknown, but may be acyl-CoA; FAT-2 is required in vivo for normal levels of C18 or C20 polyunsaturated fatty acids (PUFAs); FAT-2 is fully required for a sperm-attracting cue (perhaps an eicosanoid) secreted by oocytes, and partia…	178293
sec-61	WBGene00013311	sec-61	Y57G11C.15	N.A.	N.A.	sec-61 is an ortholog of human SEC61A2 (Sec61 translocon alpha 2 subunit) and SEC61A1 (Sec61 translocon alpha 1 subunit); sec-61 is involved in apoptotic process, embryo development and reproduction.	178407
rpl-36.A	WBGene00004454	rpl-36.A	C09H10.2	N.A.	N.A.	rpl-36.A is an ortholog of human RPL36AL (ribosomal protein L36a like), RpL36A (ribosomal protein L36a) and RPL36A-HNRNPH2 (RPL36A-HNRNPH2 readthrough); rpl-36.A is involved in embryo development, hermaphrodite genitalia development, the molting cycle, nematode larval development and positive regulation of growth; rpl-36.A is a structural constituent of ribosome, based on protein domain informati…	174695
plp-1	WBGene00004046	plp-1	F45E4.2	AB,ABa,ABal,ABala,ABalaa,ABalap,ABalp,ABalpa,ABalpp,ABar,ABara,ABaraa,ABarap,ABarp,ABarpa,ABarpp,ABp,ABpl,ABpla,ABplaa,ABplap,ABplp,ABplpa,ABplpp,ABpr,ABpra,ABpraa,ABprap,ABprp,ABprpa,ABprpp,body wall musculature,C,Ca,Caa,Cap,Cp,Cpa,Cpp,D,E,Ea,EMS,Ep,head neuron,intestine,MS,MSa,MSaa,MSap,MSp,MSpa,MSpp,nervous system,oocyte,P0,Psub1,Psub2,Psub3,Psub4,reproductive system,tail neuron,ventral cord n…	adult Ce,embryo Ce,larva Ce	plp-1 encodes a protein containing three PUR repeats that has similarity to the mammalian transcription factor pur alpha; plp-1 is required for embryonic development, development of the pharynx, and formation of the intestine; PLP-1 interacts with double-stranded DNA and specifically, with a Lef-1 binding site within the end-1 promoter; PLP-1 DNA binding is regulated by phosphorylation.	177540
K09E2.3	WBGene00019572	K09E2.3	K09E2.3	N.A.	N.A.	K09E2.3 is predicted to have ureidoglycolate hydrolase activity, based on protein domain information.	187217
K08D12.3	WBGene00019537	K08D12.3	K08D12.3	body wall musculature,head muscle,intestine,pharyngeal muscle cell	adult Ce,larva Ce	K08D12.3 is orthologous to human ZNF9 (CNBP; OMIM:116955, mutated in myotonic dystrophy type 2) and ZCCHC13; like ZNF9, K08D12.3 is most conspicuously expressed in muscle cells; K08D12.3 is required for normal locomotion in mass RNAi assays, as well as for fertility, embryonic and larval viability, and general health.	176979
rpl-11.2	WBGene00004423	rpl-11.2	F07D10.1	anal depressor muscle,body wall musculature,embryonic cell,head,head neuron,hypodermis,intestine,nerve ring,nervous system,pharynx,posterior gonad arm,reproductive system,tail,vulva	adult Ce,embryo Ce,larva Ce	rpl-11.2 encodes a large ribosomal subunit L11 protein; by homology, RPL-11.2 is predicted to function in protein biosynthesis.	180535
T28F4.5	WBGene00012140	T28F4.5	T28F4.5	N.A.	N.A.	The T28F4.5 gene encodes a homolog of Death Associated Protein 1 (DAP-1) protein that may be involved in apoptosis.	172503
rps-14	WBGene00004483	rps-14	F37C12.9	hypodermis,intestine,pharynx,tail	adult Ce,larva Ce	rps-14 encodes a small ribosomal subunit S14 protein; by homology, RPS-14 is predicted to function in protein biosynthesis; in C. elegans, RPS-14 activity is required for embryonic and germline development, as well as the overall health of the animal; RPS-14 co-immuoprecipitates with ALG-1, a C. elegans Argonaut ortholog.	176006
clec-63	WBGene00009394	clec-63	F35C5.6	germ line,intestine	N.A.	clec-63 is expressed in the intestine and the germ line.	174927
C10G8.4	WBGene00015683	C10G8.4	C10G8.4	N.A.	N.A.	C10G8.4 encodes a putative secreted TIL-domain protease inhibitor paralogous to SWM-1, ISL-1, and the products of 11 other C. elegans genes; C10G8.4 and its relatives are collectively similar to other TIL-domain protease inhibitors from nematodes, insects, and vertebrates; C10G8.4 has no obvious function in mass RNAi assays.	182503
rps-27	WBGene00004496	rps-27	F56E10.4	anal depressor muscle,body wall musculature,excretory cell,hypodermis,intestine,pharynx,reproductive system,uterine muscle	adult Ce,larva Ce	rps-27 encodes a small ribosomal subunit S27 protein.	178538
VF13D12L.3	WBGene00012149	VF13D12L.3	VF13D12L.3	N.A.	N.A.	VF13D12L.3 is orthologous to the human gene ARGININOSUCCINATE SYNTHETASE (ASS; OMIM:603470), which when mutated leads to classic citrullinemia.	174795
C50B8.1	WBGene00008224	C50B8.1	C50B8.1	N.A.	N.A.	C50B8.1 is an ortholog of human SLIRP (SRA stem-loop interacting RNA binding protein); C50B8.1 is predicted to have nucleic acid binding activity, based on protein domain information.	179840
phb-1	WBGene00004014	phb-1	Y37E3.9	body wall musculature,excretory canal,hypodermis,intestine,neuron,pharynx	2-fold embryo Ce,3-fold embryo Ce,adult Ce,fully-elongated embryo Ce,L1 larva Ce,L2 larva Ce,L3 larva Ce,L4 larva Ce	phb-1 encodes the C. elegans ortholog of prohibitin PHB1; loss of phb-1 activity via RNAi indicates that phb-1 function is required for mitochondrial organization and morphology and for embryonic, germline, and somatic gonad development; PHB-1, along with prohibitin subunit PHB-2, forms a macromolecular complex that localizes to mitochondrial membranes; PHB-1 and PHB-2 are dependent upon one anot…	171768
rpl-29	WBGene00004443	rpl-29	B0513.3	N.A.	N.A.	rpl-29 encodes a large ribosomal subunit L29 protein; by homology, RPL-29 is predicted to function in protein biosynthesis; in C. elegans, loss of rpl-29 function via RNA-mediated interference (RNAi) does not result in any obvious abnormalities.	178352
nhr-97	WBGene00003687	nhr-97	H27C11.1	N.A.	N.A.	nhr-97 is an ortholog of human NR5A1 (nuclear receptor subfamily 5 group A member 1) and NR5A2 (nuclear receptor subfamily 5 group A member 2); nhr-97 is involved in reproduction; nhr-97 is predicted to have sequence-specific DNA binding activity, steroid hormone receptor activity, transcription factor activity, sequence-specific DNA binding, and zinc ion binding activity, based on protein domain…	177810
icl-1	WBGene00001564	icl-1	C05E4.9	hypodermal cell,intestine,pharynx	L3 larva Ce	icl-1 encodes a predicted isocitrate lyase/malate synthase, an enzyme known to function in the glyoxylate cycle; ICL-1 was identified in a screen for proteins that interact with GEX-3, a homolog of human HEM-2 which is required for embryonic development; ICL-1 appears to act downstream of DAF-16 to influence lifespan.	178583
cisd-3.2	WBGene00022053	cisd-3.2	Y67D2.3	N.A.	N.A.	cisd-3.2 is an ortholog of human CISD3 (CDGSH iron sulfur domain 3); cisd-3.2 is predicted to have 2 iron, 2 sulfur cluster binding activity, based on protein domain information.	175307
gln-3	WBGene00001604	gln-3	Y105C5B.28	N.A.	N.A.	gln-3 is an ortholog of human GLUL (glutamate-ammonia ligase); gln-3 is predicted to have glutamate-ammonia ligase activity, based on protein domain information.	178452
mup-2	WBGene00003495	mup-2	T22E5.5	N.A.	N.A.	mup-2 encodes the muscle contractile protein troponin T ( TnT ) homologous to vertebrate and invertebrate TnT and contains an invertebrate- specific COOH -terminal tail; mup-2 affects embryonic body wall muscle cell contraction, sarcomere organization, cell positioning, regulated muscle contraction in larval and adult body wall muscle, epidermal morphogenesis, and is required for proper function …	180914
chch-3	WBGene00010942	chch-3	M176.3	N.A.	N.A.	chch-3 is an ortholog of human CHCHD7 (coiled-coil-helix-coiled-coil-helix domain containing 7); chch-3 is involved in embryo development.	174494
dld-1	WBGene00010794	dld-1	LLC1.3	N.A.	N.A.	LLC1.3 is orthologous to the human gene DIHYDROLIPOAMIDE DEHYDROGENASE (DLD; OMIM:246900), which when mutated leads to dihydrolipoamide dehydrogenase deficiency.	178387
tbb-1	WBGene00006536	tbb-1	K01G5.7	N.A.	N.A.	This gene encodes a homolog of mammalian beta-tubulin (TUBB) that is expressed at high levels in the germline; TBB-1 is redundant for embryonic viability, due to its paralog TBB-2.	176501
rpl-21	WBGene00004433	rpl-21	C14B9.7	N.A.	N.A.	rpl-21 encodes a large ribosomal subunit L21 protein; by homology, RPL-21 is predicted to function in protein biosynthesis; in C. elegans, RPL-21 activity is required for embryonic and germline development.	176146
T22F3.3	WBGene00020696	T22F3.3	T22F3.3	germ line	adult Ce	T22F3.3 is orthologous to the human glycogen phosphorylase isozymes found in the muscle (PYGM), liver (PYGL) and brain (PYGB); T22F3.3 is down-regulated in efl-1/E2F transcription factor and dpl-1/DP (E2F-heterodimerization partner) mutants and has putative E2F consensus sites.	178777
rps-0	WBGene00004469	rps-0	B0393.1	anal depressor muscle,body wall musculature,hypodermis,intestine,mu_int_L,mu_int_R,nervous system,pharynx,tail,tail neuron	adult Ce,larva Ce	rps-0 encodes a small ribosomal subunit SA protein that appears to function as both a ribosomal component and a laminin receptor; by homology, RPS-0 is predicted to play roles in protein biosynthesis and cell adhesion; in C. elegans, RPS-0 activity is required for embryonic and germline development, vulval morphogenesis, and the overall health of the animal.	175628
fkb-2	WBGene00001427	fkb-2	Y18D10A.19	N.A.	N.A.	fkb-2 encodes a peptidylprolyl cis/trans isomerase homologous to the mammalian FK506 immunosuppressant-binding protein 1A (FKBP1A, OMIM:186945, mutations associated with myocardial noncompaction); by homology, FKB-2 could function in a number of processes including protein folding, signal transduction, and regulation of muscle contraction; however, the precise role of FKB-2 in C. elegans developm…	173160
D1054.11	WBGene00008378	ule-3	D1054.11	N.A.	N.A.	RNA sequencing and microarray studies indicate that ule-3 is affected by Ethanol, Rotenone, Manganese chloride, Testosterone, Resveratrol, Cadmium, Chlorpyrifos, Diazinon, single-walled carbon nanotubes, and Sirolimus; tiling array, RNA sequencing, and proteomic studies indicate that ule-3 is enriched in the cephalic sheath cell, hypodermis, germ line, and hermaphrodite-specific tissues and in th…	179497
eef-1G	WBGene00008920	eef-1G	F17C11.9	N.A.	N.A.	eef-1G is an ortholog of human EEF1G (eukaryotic translation elongation factor 1 gamma); eef-1G is involved in embryo development and reproduction; eef-1G is predicted to have translation elongation factor activity, based on protein domain information.	179522
rpl-1	WBGene00004412	rpl-1	Y71F9AL.13	N.A.	N.A.	rpl-1 encodes a large ribosomal subunit L10a protein; by homology, RPL-1 is predicted to function in protein biosynthesis; in C. elegans, RPL-1 activity is essential for embryonic development.	171853
pqn-59	WBGene00004143	pqn-59	R119.4	N.A.	N.A.	pqn-59 encodes a protein containing a glutamine/asparagine (Q/N)-rich domain and similarity to the vertebrate ubiquitin-associated proteins UBAP2 and UBAP2L; microarray experiments indicate that pqn-59 is expressed maternally and embryonically and in situ hybridization studies show that pqn-59 mRNA exhibits strong germline expression; loss of pqn-59 activity via RNAi in a wild-type background res…	266819
F27C1.2	WBGene00017852	F27C1.2	F27C1.2	N.A.	N.A.	F27C1.2 is an ortholog of human SLC31A1 (solute carrier family 31 member 1); F27C1.2 is involved in body morphogenesis, positive regulation of growth and reproduction; F27C1.2 is predicted to have copper ion transmembrane transporter activity, based on protein domain information.	172196
inf-1	WBGene00002083	inf-1	F57B9.6	germ line,intestine,neuron,pharynx	embryo Ce,larva Ce	inf-1 encodes a protein with high similarity to eukaryotic initiation factor 4A.	175966
rpl-43	WBGene00004456	rpl-43	Y48B6A.2	N.A.	N.A.	rpl-43 encodes a large ribosomal subunit L37a protein.	175070
F21F3.6	WBGene00017675	F21F3.6	F21F3.6	N.A.	N.A.	Microarray, tiling array, and RNA sequencing studies indicate that F21F3.6 is affected by cgh-1, cyc-1, isp-1, daf-16, mab-5, aak-2, daf-12, emr-1, lem-2, clk-1, fog-3, cco-1, hlh-30, sir-2.1, fbf-1, rnp-8, gld-1, tdp-1, and spg-7; RNA sequencing and microarray studies indicate that F21F3.6 is affected by Cry5B, Resveratrol, Atrazine, Sirolimus, and Allantoin; microarray and RNA sequencing studie…	172109
hsp-43	WBGene00002024	hsp-43	C14F11.5	body wall musculature,copulatory spicule,hypodermis,muscle cell,pharyngeal-intestinal valve,R1AL,R1AR,R1BL,R1BR,R1stL,R1stR,R2AL,R2AR,R2BL,R2BR,R2stL,R2stR,R3AL,R3AR,R3BL,R3BR,R3stL,R3stR,R4AL,R4AR,R4BL,R4BR,R4stL,R4stR,R5AL,R5AR,R5BL,R5BR,R5stL,R5stR,R6AL,R6AR,R6BL,R6BR,R6stL,R6stR,R7AL,R7AR,R7BL,R7BR,R7stL,R7stR,R8AL,R8AR,R8BL,R8BR,R8stL,R8stR,R9AL,R9AR,R9BL,R9BR,R9stL,R9stR,spermatheca,spermat…	adult Ce,L2 larva Ce,L3 larva Ce,L4 larva Ce	hsp-43 encodes a member of the hsp20 family.	180895
apl-1	WBGene00000149	apl-1	C42D8.8	amphid neuron,arcade cell,excretory cell,head,head neuron,hyp7 syncytium,hyp8,hyp9,hyp10,hyp11,hyp12,hypodermis,interneuron,male,muscle cell,neuron,pharyngeal-intestinal valve,pharynx,seam cell,spermatheca,tail neuron,uterine seam cell,uterus,ventral cord neuron,virL,virR,vulva	adult Ce,adult hermaphrodite Ce,dauer larva Ce,embryo Ce,L1 larva Ce,L2 larva Ce,L3 larva Ce,L4 larva Ce,L4 larva nematode	apl-1 encodes two almost identical isoforms orthologous to human Amyloid precursor protein (APP); although native APL-1 is predicted to be membrane-bound until proteolytically cleaved, neuronal expression of a partial N-terminal extracellular region of APL-1 alone, containing either the E1 or the E2 domain, is sufficient for APL-1's normal functions in vivo (molting and morphogenesis, pharyngeal …	180783
unc-60	WBGene00006794	unc-60	C38C3.5	Anchor cell,body wall musculature,germ line,gonadal sheath cell,intestine,muscle cell,nerve ring,oocyte,spermatheca,uterus,vulva	adult Ce,elongating embryo Ce,embryo Ce,enclosing embryo Ce,fully-elongated embryo Ce,L1 larva Ce,L2 larva Ce,L3 larva Ce,L4 larva Ce	unc-60 encodes two, tissue-specific isoforms of actin depolymerizing factor(ADF)/cofilin, actin-binding proteins that regulate actin filament dynamics; one UNC-60 isoform, UNC-60A, primarily binds G-actin, depolymerizes actin filaments, and inhibits actin polymerization; UNC-60A is essential during early embryonic development for polar body extrusion, cytokinesis, and embryonic patterning; UNC-60…	178640
nlp-24	WBGene00003762	nlp-24	F35B12.7	ASIL,ASIR,hypodermis,intestine,pharyngeal neuron,spermatheca	N.A.	nlp-24 is involved in response to food; nlp-24 is expressed in the spermatheca, certain amphid neurons, all pharyngeal neurons, hypodermis, and the intestine.	179594
sdhb-1	WBGene00006433	sdhb-1	F42A8.2	body region,body wall musculature,excretory cell,gonadal sheath cell,head,head neuron,hypodermis,intestine,nervous system,pharynx,reproductive system,spermatheca,tail,tail neuron,ventral cord neuron,vulva	adult Ce,larva Ce	sdhb-1 encodes the C. elegans ortholog of human succinate dehydrogenase subunit B (SDHB; OMIM:185470, mutations lead to extraadrenal pheochromocytoma) which contains several iron-sulfur (Fe-S) clusters and functions to transfer electrons from the A (SDHA) subunit to the membrane-associated C (SDHC) subunit; RNAi screens indicate that sdhb-1 activity is essential for embryonic and larval developme…	174482
C16A3.10	WBGene00015814	oatr-1	C16A3.10	head neuron,hypodermis,intestine,nervous system,pharynx,tail	adult Ce,larva Ce	C16A3.10 encodes an ornithine transaminase orthologous to the human gene OAT (ornithine aminotransferase); the product of C16A3.10 is predicted to catalyze the conversion of ornithine to L-glutamate-5-semialdehyde in the process of arginine-to-proline conversion.	175908
rps-24	WBGene00004493	rps-24	T07A9.11	N.A.	N.A.	rps-24 encodes a small ribosomal subunit S24 protein; by homology, RPS-24 is predicted to function in protein biosynthesis; in C. elegans, RPS-24 activity is required for germline development and the overall health of the animal.	176858
ZC395.10	WBGene00022599	ZC395.10	ZC395.10	ADLL,ADLR,amphid neuron,anal depressor muscle,ASEL,ASER,ASIL,ASIR,AWCL,AWCR,body wall musculature,head neuron,intestine,nervous system,pharynx,phasmid neuron,reproductive system,seam cell,tail neuron,ventral cord neuron,vulva,vulval muscle	adult Ce,larva Ce	ZC395.10 is an ortholog of human PTGES3 (prostaglandin E synthase 3); ZC395.10 is involved in embryo development, locomotion and reproduction; ZC395.10 is expressed in the pharynx, anal depressor muscle, nervous system, reproductive system, seam cell, intestine, and the body wall musculature; ZC395.10 is localized to the myofibril.	175727
par-5	WBGene00003920	par-5	M117.2	gonad,head neuron,oocyte	adult Ce,embryo Ce	PAR-5 encodes one of two C. elegans 14-3-3 proteins; par-5 is essential for early embryonic development, particularly for early embryonic asymmetry; PAR-5 also functions in a Wnt/MAPK signaling pathway to regulate the nuclear level of the POP-1/TCF transcription factor; PAR-5 has been shown to physically interact with a number of proteins, including those involved in G protein signaling pathways …	178113
col-98	WBGene00000673	col-98	F14F7.1	N.A.	N.A.	col-98 is an ortholog of human COL26A1 (collagen type XXVI alpha 1 chain) and members of the COL (Collagens) family including COL9A1; col-98 is involved in body morphogenesis and locomotion; col-98 is a structural constituent of cuticle, based on protein domain information.	176724
F53F1.4	WBGene00009982	F53F1.4	F53F1.4	N.A.	N.A.	Microarray and RNA sequencing studies indicate that F53F1.4 is affected by Aldicarb, 1-methylnicotinamide, Nicotinic acid, Rotenone, Neurotoxins, Juglone, Cholestanol, Resveratrol, Humic substances, Selenium, Colistin, Dafa#1, Sirolimus, and Ag nanoparticles; tiling array and RNA sequencing studies indicate that F53F1.4 is enriched in the germline precursor cell, hypodermis, and germ line and in …	179822
F52A8.5	WBGene00009918	gcsh-2	F52A8.5	N.A.	N.A.	F52A8.5 is orthologous to the human gene GLYCINE CLEAVAGE SYSTEM PROTEIN H (GCSH; OMIM:238330), which when mutated leads to glycine encephalopathy.	172486
Y105C5B.5	WBGene00013647	Y105C5B.5	Y105C5B.5	N.A.	N.A.	Microarray and RNA sequencing studies indicate that Y105C5B.5 is affected by Methylmercuric chloride, Rotenone, Manganese chloride, Atrazine, Cry5B, Humic substances, and Allantoin; tiling array and RNA sequencing studies indicate that Y105C5B.5 is enriched in the excretory cell and germ line.	190888
pccb-1	WBGene00018701	pccb-1	F52E4.1	body wall musculature,intestine	adult Ce,embryo Ce,L1 larva Ce,L2 larva Ce,L3 larva Ce,L4 larva Ce	F52E4.1 is orthologous to the human gene PROPIONYL-CoA CARBOXYLASE, BETA SUBUNIT (PCCB; OMIM:232050), which when mutated leads to propionicacidemia; F52E4.1 protein is predicted to be mitochondrial.	180596
pfn-2	WBGene00003990	pfn-2	F35C8.6	intestine,neuron,pharynx,spermatheca	adult Ce,larva Ce	pfn-2 is involved in determination of adult lifespan and muscle thin filament assembly; pfn-2 is expressed in the pharynx, spermatheca, nervous system, and the intestine.	180808
unc-108	WBGene00006833	unc-108	F53F10.4	coelomocyte,gonadal sheath cell,head neuron,hypodermis,intestine,motor neuron,nervous system,neuron,pharynx,tail neuron,ventral cord neuron	adult Ce,elongating embryo Ce,embryo Ce,enclosing embryo Ce,fully-elongated embryo Ce,gastrulating embryo Ce,L1 larva Ce,L2 larva Ce,L3 larva Ce,L4 larva Ce,proliferating embryo Ce	unc-108 encodes a small GTPase homologous to the Rab GTPases that function in endocytosis, membrane fusion, and vesicular trafficking events; unc-108 function is required in neurons for normal locomotion; unc-108 also functions in the removal of apoptotic cells, specifically it functions in engulfing cells for the recruitment and fusion of the lysosome to the phagosome; unc-108 is expressed in ne…	171956
grd-3	WBGene00001692	grd-3	W05E7.1	hypodermis,seam cell	adult Ce	grd-3 encodes a hedgehog-like protein, with an N-terminal signal sequence and a C-terminal Ground domain; GRD-3 is expressed in adult anterior and posterior seam cells, overlapping GRD-5 expression; GRD-3 is also strongly expressed upon infection with the gram-negative bacterium Serratia marcescens, indicating that GRD-3 may be part of C. elegans' innate immunity response; the Ground domain is pr…	177109
elt-3	WBGene00001251	elt-3	K02B9.4	Caaaaa,Caaaap,Caaapa,Caaapp,Cpaaaa,Cpaaap,Cpaapa,Cpaapp,gon_herm_dtc_A,gon_herm_dtc_P,head neuron,hyp4,hyp5,hyp6,hyp7 syncytium,hyp8,hyp9,hyp10,hyp11,hypodermis,intestine,P1,P2,P3,P4,P5,P6,P7,P8,P9,P10,P11,P12,pharyngeal-intestinal valve,rect_D,rect_VL,rect_VR,tail neuron,virL,virR	1.5-fold embryo Ce,2-fold embryo Ce,3-fold embryo Ce,adult Ce,bean embryo Ce,comma embryo Ce,elongating embryo Ce,embryo Ce,fully-elongated embryo Ce,L1 larva Ce,L2 larva Ce,L3 larva Ce,L4 larva Ce,late cleavage stage embryo Ce	elt-3 gene encodes a GATA transcription factor; during embryogenesis, ELT-3 appears to act downstream of ELT-1, also a GATA transcription factor, in a redundant pathway controlling hypodermal cell differentiation; ELT-3 is also required for positive regulation of transcription of nlp-29, which encodes an antimicrobial peptide, in response to fungal infection and gpdh-1 in response to salt stress;…	181503
T08H10.1	WBGene00020369	T08H10.1	T08H10.1	N.A.	N.A.	T08H10.1 is an ortholog of human AKR1E2 (aldo-keto reductase family 1 member E2), AKR1B15 (aldo-keto reductase family 1 member B15) and AKR1B10 (aldo-keto reductase family 1 member B10); T08H10.1 is predicted to have oxidoreductase activity, based on protein domain information.	178844
ech-6	WBGene00001155	ech-6	T05G5.6	N.A.	N.A.	ech-6 is an ortholog of human ECHS1 (enoyl-CoA hydratase, short chain 1); ech-6 is involved in nematode larval development; ech-6 is predicted to have catalytic activity, based on protein domain information; ech-6 is localized to the mitochondrion.	176376
lbp-6	WBGene00002258	lbp-6	W02D3.5	N.A.	N.A.	lbp-6 is an ortholog of members of the human FABP (Fatty acid binding protein) family including FABP12; lbp-6 is involved in determination of adult lifespan; lbp-6 is predicted to have lipid binding activity and transporter activity, based on protein domain information.	172390
F47B7.1	WBGene00018532	F47B7.1	F47B7.1	N.A.	N.A.	RNA sequencing and microarray studies indicate that F47B7.1 is affected by Rotenone, D-glucose, Cholestanol, Resveratrol, Chlorpyrifos, Diazinon, Humic substances, Paraquat, and Sirolimus; RNA sequencing and microarray studies indicate that F47B7.1 is enriched in the muscle cell and intestine and in the ASER and PLM neurons.	180666
C15C7.5	WBGene00015791	C15C7.5	C15C7.5	N.A.	N.A.	C15C7.5 is involved in lipid storage and locomotion.	180605
lec-10	WBGene00002273	lec-10	W01A11.4	intestine	N.A.	lec-10 encodes a galectin, a soluble galactose-binding lectin; recombinant lec-10 can bind to sugar in an in vitro assay.	179034
F53F4.13	WBGene00009995	F53F4.13	F53F4.13	amphid sheath cell,phasmid sheath cell	N.A.	F53F4.13 is expressed in the amphid sheath cell and the phasmid sheath cell.	179846
R53.4	WBGene00011273	R53.4	R53.4	N.A.	N.A.	R53.4 encodes a mitochondrial ATP synthase subunit f homolog; R53.4 is predicated to be a member of the F(1)F(0)ATP synthase required for ATP synthesis; R53.4 is also required for expression of antimicrobial peptides in response to infection.	174554
rhr-1	WBGene00004358	rhr-1	F08F3.3	AMsoL,AMsoR,excretory cell,gonadal sheath cell,head,hypodermis,intestine,nervous system,rectal gland cell,reproductive system,seam cell,spermatheca,tail neuron,vulva	adult Ce,embryo Ce,L1 larva Ce,L2 larva Ce,L3 larva Ce,L4 larva Ce,larva Ce	rhr-1 encodes an ortholog of human Rhesus blood-group associated glycoprotein (RHAG; OMIM:180297, mutated in chronic hemolytic anemia), a member of the ammonium transporter family, and affects general levels of mRNA transcripts, and embryonic viability in a large-scale RNAi screen.	178927
vgln-1	WBGene00007463	vgln-1	C08H9.2	N.A.	N.A.	vgln-1 is an ortholog of human HDLBP (high density lipoprotein binding protein); vgln-1 is involved in body morphogenesis, embryo development, hermaphrodite genitalia development, locomotion, nematode larval development and oviposition; vgln-1 is predicted to have RNA binding activity, based on protein domain information.	174543
rps-17	WBGene00004486	rps-17	T08B2.10	anal depressor muscle,body wall musculature,excretory cell,hypodermis,intestine,pharynx,spermatheca	adult Ce,larva Ce	rps-17 encodes a small ribosomal subunit S17 protein.	172313
dlst-1	WBGene00020950	dlst-1	W02F12.5	N.A.	N.A.	dlst-1 is an ortholog of human DLST (dihydrolipoamide S-succinyltransferase); dlst-1 is involved in determination of adult lifespan, embryo development, locomotion, nematode larval development and reproduction; dlst-1 is predicted to have dihydrolipoyllysine-residue succinyltransferase activity, based on protein domain information.	179063
got-2.2	WBGene00015778	got-2.2	C14F11.1	N.A.	N.A.	got-2.2 is an ortholog of human Got2 (glutamic-oxaloacetic transaminase 2); got-2.2 is predicted to have pyridoxal phosphate binding activity and transaminase activity, based on protein domain information.	180897
acer-1	WBGene00016630	acer-1	C44B7.10	Cell,germ line	adult Ce,embryo Ce,L1 larva Ce,L2 larva Ce,L3 larva Ce,L4 larva Ce	acer-1 is predicted to have catalytic activity, based on protein domain information; acer-1 is expressed widely.	174128
sup-1	WBGene00012759	sup-1	Y41C4A.13	body wall musculature,cholinergic neuron,head neuron,SABD,SABVL,SABVR,ventral nerve cord	adult Ce,embryo Ce,larva Ce	sup-1 encodes a novel, single-pass transmembrane protein; sup-1 was identified as an allele-specific dominant suppressor of unc-17(e245); unc-17 encodes a synaptic vesicle acetylcholine transporter and the e245 missense mutation results in substitution of arginine for glycine in the ninth transmembrane domain and reduced levels of UNC-17 protein; sup-1 is defined by several alleles that all behav…	189815
kin-3	WBGene00002191	kin-3	B0205.7	N.A.	all stages Ce,larva Ce	kin-3 encodes an ortholog of the catalytic subunit of casein kinase II alpha, which in Drosophila and mammals is required for normal circadian rhythms, and which directly phosphorylates the Drosophila PERIOD protein (which itself regulates circadian rhythms); by analogy, KIN-3 might be expected to help regulate heterochronic functions dependent on such proteins as LIN-42.	172978
Y62H9A.5	WBGene00013393	Y62H9A.5	Y62H9A.5	spermatheca	adult Ce,embryo Ce	Y62H9A.5 is expressed in the spermatheca.	181364
mxl-3	WBGene00003511	mxl-3	F46G10.6	AWCL,AWCR,intestine,neuron,pharynx	N.A.	mxl-3 encodes a basic helix-loop-helix transcription factor; an mxl-3 deletion mutation, tm2580, has been reported to exhibit a slight growth delay; in vitro, MXL-3 binds E-box and/or E-box-like sequences; an mxl-3 reporter fusion is expressed in larvae and adults and seen in head muscles and neurons, part of the intestine, and body hypodermis.	181457
F13H10.6	WBGene00008777	F13H10.6	F13H10.6	N.A.	N.A.	Microarray, tiling array, and RNA sequencing studies indicate that F13H10.6 is affected by cyc-1, sam-10, lin-15B, hpl-2, wrn-1, daf-2, jmjd-3.1, lin-28, hlh-30, mir-243, alg-1, and nhr-25; RNA sequencing studies indicate that F13H10.6 is affected by Rotenone and Cry5B; RNA sequencing and tiling array studies indicate that F13H10.6 is enriched in the germ line and muscle cell and in the NSM, AFD,…	260099
tba-1	WBGene00006528	tba-1	F26E4.8	ALML,ALMR,anterior ganglion,AVM,DA neuron,DB neuron,dorsal nerve cord,germ line,hypodermis,intestine,lateral ganglion,lateral nerve cord,lumbar neuron,muscle cell,nerve ring,neuron,PLML,PLMR,PVM,retrovesicular ganglion,VA neuron,VB neuron,ventral cord neuron,ventral ganglion	adult Ce,embryo Ce,L1 larva Ce,L2 larva Ce,L3 larva Ce,L4 larva Ce	tba-1 encodes one of nine C. elegans alpha-tubulins; in early embryos, tba-1 is required, partially redundantly with the closely related tba-2, for a number of microtubule-dependent processes and hence, for normal embryonic development; wild-type tba-1 activity is also required for cell migrations as well as motor neuron synapse and axon development; tba-1 is transcribed during oogenesis and wide…	172831
dod-6	WBGene00011869	dod-6	T20G5.7	N.A.	N.A.	dod-6 is involved in determination of adult lifespan.	176433
cco-1	WBGene00000371	cco-1	F26E4.9	N.A.	N.A.	cco-1 encodes the ortholog of the nuclear-encoded cytochrome c oxidase-1 subunit Vb/COX4, a component of the electron transport chain in mitochondria; knock-down of cco-1 via RNA interference in specific tissues like body wall muscle decreases life span, whereas knock-down in the nervous system and intestine increases life-span; the effects of cco-1 on life span indicate that the electron transpo…	172832
cyn-3	WBGene00000879	cyn-3	Y75B12B.5	excretory system	larva Ce,postembryonic Ce	cyn-3 encodes an abundantly expressed cyclophilin A isoform with peptidyl-prolyl isomerase activity in vitro, which closely resembles the prototypical CypA and is thus likely to be a member of the cytosolic CsA-binding cyclophilin subfamily; cyn-3 is exclusively expressed in the single anterior excretory cell, and is dispensable for viability and gross morphology in mass RNAi screens.	180028
ost-1	WBGene00003893	ost-1	C44B12.2	anal depressor muscle,body wall musculature,gonad,gonadal sheath cell,gon_herm_dtc_A,gon_herm_dtc_P,head,hmc,mu_int_L,mu_int_R,pharynx,reproductive system,spermatheca,uterine muscle,uterus,vulval muscle	adult Ce,embryo Ce,L1 larva Ce,L2 larva Ce,L3 larva Ce,L4 larva Ce,larva Ce	ost-1 encodes the C. elegans ortholog of the conserved basement membrane glycoprotein component osteonectin/SPARC/BM-40; loss of ost-1 function via RNAi indicates that ost-1 activity is required for embryonic and larval development, as well as for normal gut development, body size, and fecundity; an OST-1::GFP reporter fusion protein localizes to the basement membranes along body wall and sex mus…	176931
sdhd-1	WBGene00009353	sdhd-1	F33A8.5	body wall musculature,head neuron,nervous system,pharynx	adult Ce,larva Ce	F33A8.5 is orthologous to the human gene SUCCINATE DEHYDROGENASE COMPLEX, SUBUNIT D, INTEGRAL MEMBRANE PROTEIN (SDHD; OMIM:602690), which when mutated leads to disease.	174692
rps-19	WBGene00004488	rps-19	T05F1.3	N.A.	N.A.	rps-19 encodes a small ribosomal subunit S19 protein, orthologous to human RPS19 (OMIM:603474, mutated in Diamond-Blackfan anemia).	172805
eef-1B.1	WBGene00018846	eef-1B.1	F54H12.6	N.A.	N.A.	eef-1B.1 is an ortholog of human EEF1D (eukaryotic translation elongation factor 1 delta) and EEF1B2 (eukaryotic translation elongation factor 1 beta 2); eef-1B.1 is involved in determination of adult lifespan, embryo development and nematode larval development; eef-1B.1 is predicted to have translation elongation factor activity, based on protein domain information.	176120
pdhb-1	WBGene00015413	pdhb-1	C04C3.3	anal depressor muscle,body wall musculature,gonadal sheath cell,gon_herm_dtc_A,gon_herm_dtc_P,head,head neuron,hypodermis,nervous system,pharynx,reproductive system,spermatheca,tail neuron,vulva	adult Ce,larva Ce	C04C3.3 encodes the C. elegans ortholog of the pyruvate dehydrogenase complex E1 beta subunit (PDHB); by homology to mammalian enzymes, the product of C04C3.3 is predicted to function in mitochondria to catalyze the irreversible decarboxylation of pyruvate to acetyl-CoA.	177108
tag-174	WBGene00006519	tag-174	F54D8.2	body wall musculature,hypodermis,intestine,pharynx	adult Ce,larva Ce	tag-174 is an ortholog of human COX6A2 (cytochrome c oxidase subunit 6A2) and COX6A1 (cytochrome c oxidase subunit 6A1); tag-174 is involved in determination of adult lifespan and reproduction; tag-174 is predicted to have cytochrome-c oxidase activity, based on protein domain information; tag-174 is expressed in the pharynx, hypodermis, intestine, and the body wall musculature; tag-174 is locali…	175693
rps-23	WBGene00004492	rps-23	F28D1.7	anal depressor muscle,body wall musculature,excretory cell,head neuron,hypodermis,intestine,nervous system,pharynx,ventral cord neuron	adult Ce,larva Ce	rps-23 encodes a small ribosomal subunit S23 protein; by homology, RPS-23 is predicted to function in protein biosynthesis; in C. elegans, RPS-23 activity is required for germline development, vulval morphogenesis, and the overall health of the animal.	178188
Y43F8B.2	WBGene00012813	Y43F8B.2	Y43F8B.2	N.A.	N.A.	Y43F8B.2 is an ortholog of human GSKIP (GSK3B interacting protein); Y43F8B.2 is involved in innate immune response; Y43F8B.2 is localized to the striated muscle dense body.	180278
dct-16	WBGene00012615	dct-16	Y38H6C.1	N.A.	N.A.	Proteomic, RNA sequencing, and microarray studies indicate that dct-16 is affected by Cyclosporine, Dimedone, Rotenone, D-glucose, Cholestanol, Progesterone, Atrazine, Cry5B, Quercetin, Benzene, Sirolimus, and Ag nanoparticles; tiling array, RNA sequencing, and microarray studies indicate that dct-16 is enriched in the pharyngeal muscle cell, germ line, and intestine and in the I5, DA, SAB, and r…	180345
unc-87	WBGene00006819	unc-87	F08B6.4	anal depressor muscle,anal sphincter muscle,body wall musculature,gonadal sheath cell,head neuron,intestinal muscle,pharyngeal muscle cell,pharynx,spermatheca,uterine muscle,ventral ganglion,vulva,vulval muscle	N.A.	unc-87 encodes, through alternative splicing, two proteins that are required to maintain the structure of myofilaments in body wall muscle cells; UNC-87 proteins resemble the C-terminal repeat region of calponin but have no obvious orthologs outside of nematodes; in vitro, UNC-87 proteins exist as monomers in solution, associate with thin (F-actin) filaments but not with monomeric G-actin, and bu…	172397
tos-1	WBGene00019466	tos-1	K07B1.6	N.A.	N.A.	tos-1 is involved in nematode larval development.	3565833
cyn-5	WBGene00000881	cyn-5	F31C3.1	body wall musculature,intestine,pharynx	adult Ce,embryo Ce,L1 larva Ce,L2 larva Ce,L3 larva Ce,L4 larva Ce,larva Ce	cyn-5 encodes a cyclophilin that is functional in vitro and is predicted to be a secreted protein that is structurally most similar to human cyclophilin B; expressed in the intestine.	173374
C08H9.15	WBGene00007474	C08H9.15	C08H9.15	N.A.	N.A.	RNA sequencing and microarray studies indicate that C08H9.15 is affected by eat-2, emr-1, lem-2, daf-2, npr-1, jmjd-3.1, and daf-16; RNA sequencing studies indicate that C08H9.15 is affected by Rotenone; tiling array and RNA sequencing studies indicate that C08H9.15 is enriched in the germline precursor cell, hypodermis, and germ line.	3564883
cey-2	WBGene00000473	cey-2	F46F11.2	germ cell,germ line,pharynx,somatic cell	adult Ce,blastula embryo Ce,L1 larva Ce,L2 larva Ce,L3 larva Ce,L4 larva Ce,unfertilized egg Ce	cey-2 encodes a cold-shock/Y-box domain-containing protein; by homology, CEY-2 is predicted to function as either an RNA-binding protein involved in translation or RNA processing, or a DNA-binding protein involved in transcriptional regulation; cey-2 mRNA is expressed maternally in the early embryo, in a pattern characteristic of class II maternal RNAs, which are initially detected throughout the…	172219
rps-29	WBGene00004498	rps-29	B0412.4	body wall musculature,excretory cell,gonadal sheath cell,head neuron,mu_int_L,mu_int_R,nervous system,neuron,pharynx,reproductive system,tail neuron,ventral cord neuron,vulva	adult Ce,larva Ce	rps-29 encodes a small ribosomal subunit S29 protein; by homology, RPS-29 is predicted to function in protein biosynthesis; in C. elegans, RPS-29 activity is broadly required for embryonic and germline development, normal body coloration and morphology, normal postembryonic growth rates, and the overall health of the animal.	175235
T25B9.9	WBGene00012015	T25B9.9	T25B9.9	N.A.	N.A.	T25B9.9 is an ortholog of human Pgd (phosphogluconate dehydrogenase); T25B9.9 is involved in defense response, embryo development, the molting cycle and nematode larval development; T25B9.9 is predicted to have phosphogluconate dehydrogenase (decarboxylating) activity, based on protein domain information.	177971
tag-18	WBGene00006408	tag-18	T14G12.3	anal depressor muscle,body wall musculature,reproductive system,vulval muscle	adult Ce,larva Ce	tag-18 is expressed in the anal depressor muscle, reproductive system, and the body wall musculature.	180662
ubc-20	WBGene00006715	ubc-20	F40G9.3	anal depressor muscle,body wall musculature,head neuron,intestine,nerve ring,nervous system,pharynx,reproductive system,vulva	adult Ce,larva Ce	ubc-20 is an ortholog of human UBE2K (ubiquitin conjugating enzyme E2 K); ubc-20 is expressed in the pharynx, anal depressor muscle, nervous system, reproductive system, intestine, and the body wall musculature.	175185
flp-9	WBGene00001452	flp-9	C36H8.3	nerve ring	embryo Ce,larva Ce	flp-9 encodes a predicted FMRFamide-like peptide neurotransmitter that inhibits action potentials in the pharyngeal muscle when applied to the pharynx of dissected worms and inhibits movement when injected into A. suum; expressed at highest levels prior to adulthood.	178232
xbp-1	WBGene00006959	xbp-1	R74.3	Cell,intestine	adult Ce,embryo Ce,L1 larva Ce,L2 larva Ce,L3 larva Ce,L4 larva Ce	xbp-1 encodes a bZIP transcription factor orthologous to yeast Hac1 and mammalian X box-binding protein 1 (XBP-1, OMIM:194355); XBP-1 is required for the unfolded protein response (UPR) that counteracts cellular stress induced by accumulation of unfolded proteins in the endoplasmic reticulum (ER); xbp-1 mRNA is spliced by the IRE-1 endoribonuclease to promote translation of transcriptionally acti…	175541
C15H9.9	WBGene00015803	C15H9.9	C15H9.9	marginal cell	N.A.	C15H9.9 is expressed in the marginal cell.	180885
nuo-3	WBGene00013308	nuo-3	Y57G11C.12	body region,body wall musculature,pharynx,reproductive system,uterus	adult Ce,larva Ce	The nuo-3 locus encodes two distinct, non-overlapping proteins: Y57G11C.12a (homologous to human C3orf10/BRICK1, a component of the WAVE1 complex) and Y57G11C.12b (a putative NADH-ubiquinone oxidoreductase alpha subunit, homologous to human NDUFA6 [OMIM:602138]).	178404
vig-1	WBGene00006924	vig-1	F56D12.5	body wall musculature,excretory cell,gon_herm_dtc_A,gon_herm_dtc_P,head neuron,hypodermis,intestine,nerve ring,nervous system,neuron,pharynx,rectal epithelium,reproductive system,spermatheca,tail neuron,uterine muscle,ventral cord neuron,vulva,vulval muscle	adult Ce,embryo Ce,L1 larva Ce,L2 larva Ce,L3 larva Ce,L4 larva Ce,larva Ce	vig-1 encodes a predicted RNA-binding protein orthologous to Drosophila VIG (Vasa Intronic Gene); vig-1 activity is required for proper function of the let-7 miRNA in vivo and thus, for regulating the transition from late larval to adult cell fates; VIG-1 is a component of the 250 kDa RNA-induced silencing complex (RISC) complex and co-immunoprecipates with both TSN-1, the C. elegans Tudor-SN ort…	173512
F22B7.9	WBGene00017698	F22B7.9	F22B7.9	anterior hypodermis,Ea,Eal,Eala,Ealp,Ear,Eara,Earp,Ep,Epl,Epla,Eplp,Epr,Epra,Eprp	adult Ce,embryo Ce	F22B7.9 encodes a predicted methyltransferase; F22B7.9 reporter fusions are expressed in the intestine.	176213
rpl-25.1	WBGene00004438	rpl-25.1	F55D10.2	N.A.	N.A.	rpl-25.1 encodes a large ribosomal subunit L23a protein.	180748
tba-2	WBGene00006529	tba-2	C47B2.3	ALA,I1L,I1R,I2L,I2R,I3 neuron,neuron,pharyngeal muscle cell,PLML,PLMR,PVT,ventral cord neuron	adult Ce,embryo Ce,L1 larva Ce,L2 larva Ce,L3 larva Ce,L4 larva Ce	tba-2 encodes an alpha-tubulin.	173167
ipgm-1	WBGene00019001	ipgm-1	F57B10.3	body wall musculature,intestine,nerve ring	adult Ce,L1 larva Ce,L2 larva Ce,L3 larva Ce,L4 larva Ce	ipgm-1 encodes an experimentally confirmed cofactor-independent phosphoglycerate mutase that is essential for embryonic and larval viability, and for normal body morphology; paradoxically, ipgm-1 is also required for normally short lifespan (in mass RNAi screens for Age phenotypes); IPGM-1 exhibits phosphoglycerate mutase activity when expressed in vitro; ipgm-1 is expressed widely in larvae and …	172376
lap-2	WBGene00002250	lap-2	W07G4.4	N.A.	N.A.	The lap-2 gene encodes a homolog of the zinc metalloprotease leucine aminopeptidase LAP.	179790
Y17G7B.20	WBGene00012471	Y17G7B.20	Y17G7B.20	N.A.	N.A.	Y17G7B.20 is involved in body morphogenesis, positive regulation of growth and reproduction.	174837
dhs-13	WBGene00000976	dhs-13	F36H9.3	N.A.	N.A.	dhs-13 encodes a short-chain dehydrogenase that is a member of the short-chain dehydrogenase/reductase (SDR) family of enzymes; DHS-13 is predicted to be mitochondrial.	178658
ttr-18	WBGene00007142	ttr-18	B0334.1	N.A.	N.A.	RNA sequencing, proteomic, and microarray studies indicate that ttr-18 is affected by Rotenone, D-glucose, Nicotine, Resveratrol, Deoxyglucose, Hydrolyzable Tannins, and Humic substances; tiling array, RNA sequencing, and microarray studies indicate that ttr-18 is enriched in the cephalic sheath cell, coelomocytes, hypodermis, germ line, and intestine and in the PLM neurons.	174757
pab-1	WBGene00003902	pab-1	Y106G6H.2	N.A.	N.A.	pab-1 encodes a polyadenylate-binding protein (i.e., poly(A)-binding protein, or PAB); pab-1 is essential for germline proliferation, regulation of adult lifespan, and normal body size; PAB-1 forms a complex with ATX-2, the C. elegans ataxin 2 ortholog, which is also required for germline development; PAB-1 has been successfully used as an epitope-tagged transgenic reagent for tissue-specific iso…	172920
col-129	WBGene00000703	col-129	M18.1	hypodermis,intestine,seam cell	adult Ce,larva Ce	col-129 is an ortholog of human SFTPD (surfactant protein D) and COL26A1 (collagen type XXVI alpha 1 chain) and members of the COL (Collagens) family including COL9A1; col-129 is a structural constituent of cuticle, based on protein domain information; col-129 is expressed in the hypodermis and the intestine.	178155
ncs-2	WBGene00003564	ncs-2	F10G8.5	N.A.	N.A.	ncs-2 is an ortholog of human RCVRN (recoverin); ncs-2 is predicted to have calcium ion binding activity, based on protein domain information.	172866
F13H10.8	WBGene00044784	F13H10.8	F13H10.8	N.A.	N.A.	F13H10.8 is an ortholog of human SPTSSB (serine palmitoyltransferase small subunit B) and SPTSSA (serine palmitoyltransferase small subunit A); tiling array, RNA sequencing, microarray, and proteomic studies indicate that F13H10.8 is affected by daf-16, emr-1, clk-1, htz-1, dpy-21, and glp-1; RNA sequencing studies indicate that F13H10.8 is affected by Rotenone; RNA sequencing studies indicate th…	4363079
rpl-31	WBGene00004445	rpl-31	W09C5.6	body wall musculature,hypodermis,intestine,pharynx	adult Ce,larva Ce	rpl-31 encodes a large ribosomal subunit L31 protein.	173235
rmd-1	WBGene00011501	rmd-1	T05G5.7	germ line,gonadal sheath cell	adult Ce	rmd-1 is an ortholog of human RMDN2 (regulator of microtubule dynamics 2) and RMDN3 (regulator of microtubule dynamics 3); rmd-1 is involved in apoptotic process, embryo development and oogenesis; rmd-1 is expressed in the germ line and the gonadal sheath cell; rmd-1 is localized to the mitotic spindle pole and the spindle microtubule.	176379
his-68	WBGene00001942	his-68	T23D8.6	N.A.	N.A.	his-68 encodes an H2A histone.	172860
idha-1	WBGene00009664	idha-1	F43G9.1	body wall musculature,head,hypodermis,intestine,mu_int_L,mu_int_R,nervous system,pharynx,reproductive system,seam cell,tail,vulva,vulval muscle	adult Ce,larva Ce	F43G9.1 encodes the C. elegans homolog of the alpha subunit of an NAD+-dependent mitochondrial isocitrate dehydrogenase; by homology, the product of F43G9.1 is predicted to catalyze the formation of alpha-ketoglutarate from isocitrate as part of the citric acid cycle.	172655
K09C6.9	WBGene00019563	K09C6.9	K09C6.9	N.A.	N.A.	RNA sequencing and microarray studies indicate that K09C6.9 is affected by Nicotinic acid, Methylmercuric chloride, Rotenone, Bisphenol A, Quercetin, Hydrolyzable Tannins, and Humic substances; RNA sequencing and microarray studies indicate that K09C6.9 is enriched in the amphid sheath cell and intestine.	187204
W06H8.6	WBGene00021068	W06H8.6	W06H8.6	body wall musculature,H0L,H0R,H1L,H1R,H2L,H2R,pharyngeal muscle cell,vulval muscle	N.A.	W06H8.6 is expressed in the pharyngeal muscle cell, body wall musculature, and the vulval muscle.	3564781
cdc-42	WBGene00000390	cdc-42	R07G3.1	Anchor cell,Cell,dorsal uterine precursor,intestine,male tail tip cell,nerve ring,tail,ventral uterine precursor,vulva,vulval precursor cell	embryo Ce,L4 larva Ce	cdc-42 encodes a RHO GTPase; cdc-42 controls polarity of both individual cells and developing embryos by regulating the localization of PAR proteins; cdc-42 is also required for regulation of receptor-mediated endocytosis; CDC-42 is widely expressed and localizes to a number of different locations, including the cell cortex, centrosomes, recycling endosomes, and at the time of hypodermal cell fus…	174233
E01G4.3	WBGene00008446	E01G4.3	E01G4.3	N.A.	N.A.	RNA sequencing and microarray studies indicate that E01G4.3 is affected by Rotenone, D-glucose, Chlorpyrifos, Quercetin, single-walled carbon nanotubes, Paraquat, and Sirolimus; microarray studies indicate that E01G4.3 is enriched in the intestine, muscle cell, and body wall musculature and in neurons including the DD neurons.	174988
C01B10.11	WBGene00044294	C01B10.11	C01B10.11	N.A.	N.A.	C01B10.11 encodes a novel protein, conserved amongst nematodes; loss of C01B10.11 function via large-scale RNAi experiments indicates that C01B10.11 is required for coordinated locomotion and normal body morphology; expression studies indicate that C01B10.11 mRNA is enriched in the intestine.	3565843
pdi-3	WBGene00003964	pdi-3	H06O01.1	hypodermis,intestine,seam cell	adult Ce,embryo Ce,L1 larva Ce,L2 larva Ce,L3 larva Ce,L4 larva Ce	pdi-3 encodes a protein disulfide isomerase (PDI) required for normal cuticle collagen deposition and, subliminally, for maintenance of normal body shape; PDI-3 has both PDI and calcium-dependent transglutaminase activity in vitro, crosslinking proteins through a gamma-glutamyl epsilon-lysine dual residue; PDI-3 is homologous to the human PDI ERp60, as well as a homolog in the dog heartworm Dirof…	172433
F13E6.1	WBGene00008745	F13E6.1	F13E6.1	head,head neuron,nervous system,pharynx,tail,tail neuron	adult Ce,larva Ce	F13E6.1 is an ortholog of human TPD52L2 (tumor protein D52 like 2), TPD52L3 (tumor protein D52 like 3), RP11-26J3.4, TPD52 (tumor protein D52) and TPD52L1 (tumor protein D52-like 1); F13E6.1 is involved in lipid storage; F13E6.1 is expressed in the pharynx, nervous system, head, and the tail.	181265
R31.2	WBGene00011270	R31.2	R31.2	N.A.	N.A.	R31.2 is localized to the striated muscle myosin thick filament.	179630
T27E4.7	WBGene00020865	T27E4.7	T27E4.7	N.A.	N.A.	T27E4.7 is involved in lipid storage.	179285
rpl-32	WBGene00004446	rpl-32	T24B8.1	body wall musculature,excretory cell,gon_herm_dtc_A,gon_herm_dtc_P,head neuron,intestine,nerve ring,nervous system,neuron,pharynx,reproductive system,seam cell,tail neuron,ventral cord neuron	adult Ce,larva Ce	rpl-32 encodes a large ribosomal subunit L32 protein.	174443
rpl-28	WBGene00004442	rpl-28	R11D1.8	anal depressor muscle,body wall musculature,excretory gland cell,head neuron,intestine,nervous system,pharynx,reproductive system,spermatheca,tail neuron,uterus,ventral cord neuron,vulva	adult Ce,larva Ce	rpl-28 encodes a large ribosomal subunit L28 protein.	179739
rpl-27	WBGene00004441	rpl-27	C53H9.1	N.A.	N.A.	rpl-27 encodes a large ribosomal subunit L27 protein.	171750
F31D4.9	WBGene00009294	F31D4.9	F31D4.9	N.A.	N.A.	Microarray, proteomic, and RNA sequencing studies indicate that F31D4.9 is affected by cyc-1, gld-1, let-7, npr-1, cco-1, jmjd-3.1, jmjd-1.2, and hsf-1; microarray and RNA sequencing studies indicate that F31D4.9 is affected by Hydrogen sulfide, D-glucose, Atrazine, Fluoranthene, and Hydrolyzable Tannins; tiling array and RNA sequencing studies indicate that F31D4.9 is enriched in the germ line a…	180372
mua-6	WBGene00003485	mua-6	W10G6.3	hypodermis,touch receptor neuron,uterine seam cell,uterine-vulval cell,uv1,uv2,uv3,ventral cord neuron	adult Ce,elongating embryo Ce,fully-elongated embryo Ce,L1 larva Ce,L2 larva Ce,L3 larva Ce,L4 larva Ce,L4-adult molt Ce	mua-6 encodes an essential intermediate filament protein (MUA-6/IFA-2) that is coexpressed with the essential IF protein IFB-1; MUA-6 is required for hypodermal integrity and for lasting attachment of muscles to the body wall; MUA-6 is also required for normal positioning of excretory canals and muscles; MUA-6 forms heteropolymeric intermediate filaments in vitro with an equimolar mixture of IFB-…	181698
dnj-13	WBGene00001031	dnj-13	F54D5.8	N.A.	N.A.	This gene encodes a protein containing a DnaJ ('J') domain.	3564910
vha-17	WBGene00009882	vha-17	F49C12.13	excretory cell,hyp1,hyp2,hyp3,hyp4,hyp5,hyp6,hyp7 syncytium,hyp8,hyp9,hyp10,hyp11,hyp12,intestine	1.5-fold embryo Ce,2-fold embryo Ce,3-fold embryo Ce,adult Ce,comma embryo Ce,fully-elongated embryo Ce,L1 larva Ce,L2 larva Ce,L3 larva Ce,L4 larva Ce	vha-17 (aka 'fus-1') encodes an an ortholog of subunit e of the membrane-bound (V0) domain of vacuolar proton-translocating ATPase (V-ATPase); VHA-17, like VHA-1 and VHA-12, antagonizes EFF-1-mediated cell fusion in hypodermal cells; VHA-17 is expressed in gut cells of comma stage embryos, and in excretory cell and apical membranes of gut cells at later embryonic stages; VHA-17 is found in gut gr…	177757
F20D1.3	WBGene00008975	F20D1.3	F20D1.3	anterior gonad arm	N.A.	F20D1.3 is expressed in the anterior gonad arm.	181593
C32D5.8	WBGene00016316	C32D5.8	C32D5.8	N.A.	N.A.	C32D5.8 is an ortholog of human NXNL1 (nucleoredoxin-like 1), NXNL2 (nucleoredoxin-like 2) and NXN (nucleoredoxin); C32D5.8 is involved in embryo development and reproduction.	174048
Y11D7A.3	WBGene00012428	Y11D7A.3	Y11D7A.3	N.A.	N.A.	Y11D7A.3 is an ortholog of human MFSD11 (major facilitator superfamily domain containing 11); RNA sequencing and microarray studies indicate that Y11D7A.3 is affected by Ethanol, Manganese chloride, D-glucose, Bisphenol A, Quercetin, Humic substances, single-walled carbon nanotubes, Tyrosol, Sirolimus, and Ag nanoparticles; tiling array and RNA sequencing studies indicate that Y11D7A.3 is enriche…	177745
ran-1	WBGene00004302	ran-1	K01G5.4	N.A.	N.A.	ran-1 encodes the C. elegans Ran GTPase ortholog; ran-1 activity is essential for proper mitotic spindle formation, effective connection between centrosomes and the male pronucleus, nuclear envelope assembly after cell division, and oocyte meiotic maturation; in regulating nuclear envelope dynamics, ran-1 appears to function upstream of MEL-28 by regulating its localization to the nuclear periphe…	176503
F25B5.3	WBGene00017775	F25B5.3	F25B5.3	N.A.	N.A.	F25B5.3 is orthologous to the human gene NUCLEOTIDASE, 5-PRIME, CYTOSOLIC III (NT5C3; OMIM:606224), which when mutated leads to hemolytic anemia due to UMPH1 deficiency	175843
aco-2	WBGene00000041	aco-2	F54H12.1	Cell	adult Ce,embryo Ce,L1 larva Ce,L2 larva Ce,L3 larva Ce,L4 larva Ce	aco-2 encodes an aconitase homolog that is required for embryonic viability, fertility, locomotion, and vulval morphogenesis, and perhaps for normal lifespan.	176121
F22F7.8	WBGene00194908	F22F7.8	F22F7.8	N.A.	N.A.	RNA sequencing studies indicate that F22F7.8 is affected by prg-1, tdp-1, elt-2, npr-1, cco-1, jmjd-3.1, hsf-1, mir-60, dpy-21, and hrp-2; RNA sequencing studies indicate that F22F7.8 is affected by 1-methylnicotinamide; RNA sequencing studies indicate that F22F7.8 is enriched in the germ line and intestine.	13211828
pab-2	WBGene00003903	pab-2	F18H3.3	N.A.	N.A.	pab-2 encodes a polyadenylate-binding protein 1 homolog with high similarity to human PABP 1.	181473
kin-2	WBGene00002190	kin-2	R07E4.6	body wall musculature,hypodermis,intestine	adult Ce,embryo Ce,L1 larva Ce,L2 larva Ce,L3 larva Ce,L4 larva Ce	kin-2 encodes a predicted regulatory subunit of a cAMP-dependent protein kinase that may act downstream of, or in parallel to, ric-8.	180864
Y54F10AM.5	WBGene00021849	Y54F10AM.5	Y54F10AM.5	N.A.	N.A.	Y54F10AM.5 is an ortholog of human NDUFA8 (NADH:ubiquinone oxidoreductase subunit A8); Y54F10AM.5 is involved in embryo development.	175371
F45D3.4	WBGene00009724	F45D3.4	F45D3.4	N.A.	N.A.	RNA sequencing and microarray studies indicate that F45D3.4 is affected by Ethanol, 1-methylnicotinamide, Rotenone, Bisphenol A, Cry5B, Ivermectin, Quercetin, Humic substances, R24, single-walled carbon nanotubes, and Sirolimus; microarray, tiling array, and RNA sequencing studies indicate that F45D3.4 is enriched in the germline precursor cell, hypodermis, germ line, intestine, body wall muscula…	179718
upp-1	WBGene00022817	upp-1	ZK783.2	gonad,hypodermis,pharynx,spermatheca	N.A.	upp-1 encodes the C. elegans uridine phosphorylase ortholog; loss of upp-1 activity results in resistance to the anticancer pyrimidine analog 5-fluorouracil (5-FU); in vitro, UPP-1 exhibits both uridine and thymidine phosphorylase activity.	176077
yop-1	WBGene00022127	yop-1	Y71F9B.3	anal depressor muscle,body wall musculature,excretory cell,head,head neuron,nerve ring,nervous system,neuron,pharynx,rectal gland cell,reproductive system,spermatheca,tail,tail neuron,uterine muscle,ventral cord neuron,ventral nerve cord,vulval muscle	adult Ce,larva Ce	yop-1 is an ortholog of human REEP5 (receptor accessory protein 5) and REEP6 (receptor accessory protein 6); yop-1 is expressed in the pharynx, anal depressor muscle, nervous system, head, tail, reproductive system, rectal gland cell, excretory cell, and the body wall musculature; yop-1 is localized to the cortical endoplasmic reticulum and the plasma membrane.	171835
cpg-1	WBGene00000465	cpg-1	C07G2.1	eggshell,germ line	adult Ce,L1 larva Ce,L2 larva Ce,L3 larva Ce,L4 larva Ce	cpg-1 encodes, by alternative splicing, two isoforms of a chondroitin proteoglycan; CPG-1 contains three chitin-binding peritrophin-A domains and two mucin-like regions; CPG-1 is individually dispensable for normal embryonic development; however, CPG-1 and CPG-2 are jointly required for osmotic integrity of early embryos, error-free chromosomal segregation during meiosis, polar body extrusion, as…	175586
gdi-1	WBGene00001558	gdi-1	Y57G11C.10	Anchor cell	N.A.	gdi-1 encodes a member of the Rab GDP dissociation inhibitor (GDI) family with high similarity to Drosophila Gdi; expressed around the pharyngeal, vulval, and tail regions.	178402
ubc-18	WBGene00006713	ubc-18	R01H2.6	germ line	N.A.	ubc-18 encodes an E2 ubiquitin-conjugating enzyme related to human UBCH7 (OMIM:603731); UBC-18 activity is required for normal growth and reproduction, and UBC-18 functions redundantly with LIN-35/Rb and other class B synthetic multivulval (SynMuv) gene products to regulate pharyngeal morphogenesis during embryonic development; ubc-18 transcripts are detected in the germline, embryos, late larval…	175985
F46F2.3	WBGene00009787	F46F2.3	F46F2.3	hypodermis	N.A.	F46F2.3 is involved in embryo development; F46F2.3 is expressed in the hypodermis.	181619
ZK813.3	WBGene00022822	ZK813.3	ZK813.3	spermatheca	adult Ce,L3 larva Ce,L4 larva Ce	ZK813.3 is expressed in the spermatheca.	180634
rpl-10	WBGene00004421	rpl-10	F10B5.1	anal depressor muscle,body wall musculature,excretory cell,head,hypodermis,intestine,pharyngeal muscle cell,pharynx,reproductive system,seam cell,tail,vulval muscle	3-fold embryo Ce,adult Ce,embryo Ce,L1 larva Ce,L2 larva Ce,L3 larva Ce,L4 larva Ce,larva Ce	rpl-10 encodes a large ribosomal subunit L10 protein required in mass RNAi assays for embryonic viability, fertility, normally rapid growth, and normal body coloration; the rpl-10 transcription unit has a nonsense transcript that is up-regulated in vivo by smg[-] mutations, indicating that rpl-10 is a natural substrate for SMG-mediated nonsense suppresssion; several other natural mRNA substrates …	174311
F26A3.4	WBGene00009142	F26A3.4	F26A3.4	neuron	N.A.	F26A3.4 is an ortholog of human DUSP21 (dual specificity phosphatase 21), DUSP14 (dual specificity phosphatase 14) and DUSP18 (dual specificity phosphatase 18); F26A3.4 is involved in determination of adult lifespan; F26A3.4 is predicted to have protein tyrosine/serine/threonine phosphatase activity, based on protein domain information; F26A3.4 is expressed in the nervous system; F26A3.4 is local…	172525
W04C9.2	WBGene00021024	W04C9.2	W04C9.2	N.A.	N.A.	W04C9.2 is an ortholog of human C19orf70 (chromosome 19 open reading frame 70); microarray and RNA sequencing studies indicate that W04C9.2 is affected by age-1, sma-2, aak-2, npr-1, jmjd-3.1, sir-2.1, and gld-1; RNA sequencing and microarray studies indicate that W04C9.2 is affected by Rotenone, Cry5B, and Chlorpyrifos; proteomic, tiling array, RNA sequencing, and microarray studies indicate tha…	171638
pah-1	WBGene00000240	pah-1	K08F8.4	body wall musculature,hypodermis,seam cell,tail	postembryonic Ce	pah-1 encodes a biochemically active phenylalanine-4-hydroxylase orthologous to human PAH; recombinant PAH-1 has hydroxylase activity on phenylalanine and tryptophan substrates in vitro; pah-1 is expressed in seam cells, tail hypodermal cells, and ventral hypodermis, with stronger posterior than anterior expression; PAH-1 might help provide tyrosine for cross-linking in the cuticle, and is partia…	174401
dlat-1	WBGene00009082	dlat-1	F23B12.5	anal depressor muscle,body wall musculature,head,intestine,nerve ring,nervous system,pharynx,reproductive system,tail,ventral cord neuron,vulva	adult Ce,larva Ce	dlat-1 is orthologous to the human gene dihydrolipoyllysine acetyltransferase component of the pyruvate dehydrogenase complex, mitochondrial; dlat-1 is involved in embryo development and reproduction; dlat-1 is predicted to have dihydrolipoyllysine-residue acetyltransferase activity, based on protein domain information; dlat-1 is expressed in the pharynx, anal depressor muscle, nervous system, he…	179945
C05C8.7	WBGene00015464	C05C8.7	C05C8.7	seam cell	adult Ce,larva Ce	C05C8.7 is an ortholog of human MPI (mannose phosphate isomerase); C05C8.7 is involved in embryo development, nematode larval development and reproduction; C05C8.7 is predicted to have mannose-6-phosphate isomerase activity and zinc ion binding activity, based on protein domain information; C05C8.7 is expressed in the seam cell.	179120
hif-1	WBGene00001851	hif-1	F38A6.3	Cell	all stages Ce	hif-1 encodes an ortholog of the mammalian hypoxia-induced factor HIF-1, and is required for survival in hypoxic environments (1% oxygen) that have no effect on wild-type C. elegans.	180359
pgk-1	WBGene00020185	pgk-1	T03F1.3	N.A.	N.A.	pgk-1 encodes a protein that is orthologous to human PHOSPHOGLYCERETE KINASE 1 (PGK1; OMIM:311800), which when mutated leads to hemolytic anemia and neurologic disturbances.	171965
pck-1	WBGene00021043	pck-1	W05G11.6	N.A.	N.A.	pck-1 is one of three C. elegans genes that encode proteins with similarity to phosphoenolpyruvate carboxykinase (PEPCK); by similarity, the products of W05G11.6 are predicted to function in gluconeogenesis.	175171
his-71	WBGene00001945	his-71	F45E1.6	Cell,head neuron,intestine,nervous system,tail neuron,ventral cord neuron	adult Ce,embryo Ce,L1 larva Ce,L2 larva Ce,L3 larva Ce,L4 larva Ce,larva Ce	his-71 encodes an H3 histone required for embryonic viability, body morphology, and larval viability.	181057
F53F10.3	WBGene00018765	mpc-2	F53F10.3	N.A.	N.A.	mpc-2 is an ortholog of human MPC2 (mitochondrial pyruvate carrier 2); microarray, tiling array, and RNA sequencing studies indicate that mpc-2 is affected by alg-1, rde-4, zfp-1, daf-12, lin-35, cco-1, jmjd-3.1, jmjd-1.2, daf-16, dpy-21, sir-2.1, isp-1, and nuo-6; RNA sequencing and microarray studies indicate that mpc-2 is affected by Rotenone, Cry5B, Hydrolyzable Tannins, Humic substances, and…	171957
isp-1	WBGene00002162	isp-1	F42G8.12	anal depressor muscle,body wall musculature,gon_herm_dtc_A,gon_herm_dtc_P,head,head neuron,intestine,mu_int_L,mu_int_R,nerve ring,nervous system,neuron,pharynx,rectal epithelium,reproductive system,tail,tail neuron,uterine muscle,uterus,ventral cord neuron,vulva,vulval muscle	adult Ce,larva Ce	isp-1 encodes a Rieske iron sulphur protein (ISP) which is a subunit of the mitochondrial complex III in the mitochondrial membrane; the subunits are highly conserved in all mitochondria and aerobic bacteria; mitochondrial complex III catalyses electron transport from ubiquinol to cytochrome c; isp-1 mutants show low oxygen consumption, a decreased sensitivity to reactive oxygen species and incre…	177609
glt-1	WBGene00001620	glt-1	C12D12.2	body wall musculature,head muscle,hypodermis	adult Ce,embryo Ce,L1 larva Ce,L2 larva Ce,L3 larva Ce,L4 larva Ce	glt-1 encodes a predicted plasma membrane glutamate transporter that is functional when expressed in Xenopus oocytes; expressed in the M3 pharyngeal neuron, the male tail, some anterior hypodermal cells, and in cells in the terminal bulb of the pharynx.	180641
ztf-7	WBGene00009772	ztf-7	F46B6.7	anal region,anterior gonad arm,body wall musculature,developing hermaphrodite gonad,digestive tract,germ line,head ganglion,head muscle,head neuron,hermaphrodite,intestinal cell,intestine,nerve ring,pharynx,posterior gonad arm,reproductive system,tail,vulva,vulval muscle	adult Ce,larva Ce	ztf-7 is an ortholog of human ZNF277 (zinc finger protein 277); ztf-7 is expressed in the head ganglion, tail, digestive tract, reproductive system, body wall musculature, nerve ring, head neurons, anal region, and in the hermaphrodite.	179375
K07E3.4	WBGene00019492	K07E3.4	K07E3.4	hypodermis,intestine,pharynx	adult Ce,larva Ce	K07E3.4 is an ortholog of human MTHFD1 (methylenetetrahydrofolate dehydrogenase, cyclohydrolase and formyltetrahydrofolate synthetase 1) and MTHFD1L (methylenetetrahydrofolate dehydrogenase (NADP+ dependent) 1-like); K07E3.4 is predicted to have ATP binding activity and formate-tetrahydrofolate ligase activity, based on protein domain information; K07E3.4 is expressed in the pharynx, hypodermis, …	181064
B0491.5	WBGene00007192	B0491.5	B0491.5	N.A.	N.A.	B0491.5 is involved in body morphogenesis, embryo development, nematode larval development, positive regulation of growth and reproduction.	174734
C39D10.7	WBGene00016534	C39D10.7	C39D10.7	germ line	adult Ce	C39D10.7 encodes a large (1185-residue) protein with 11 chitin-binding peritrophin-A domains; C39D10.7 transcripts are enriched in hermaphrodites; like CEJ-1 and CPG-2, C39D10.7 might participate in eggshell synthesis and early embryonic development, and C39D10.7's multiple peritrophin-A domains might enable mechanical cross-linking of chitin; however, C39D10.7 alone has no visible function in ma…	181050
W08E12.7	WBGene00021088	W08E12.7	W08E12.7	gonad,intestine,pharynx	adult Ce,embryo Ce,L1 larva Ce,L2 larva Ce,L3 larva Ce,L4 larva Ce	W08E12.7 is an ortholog of human PA2G4 (proliferation-associated 2G4) and RP11-603J24.9; W08E12.7 is expressed in the pharynx, gonad, and the intestine.	177097
rpl-22	WBGene00004434	rpl-22	C27A2.2	N.A.	N.A.	rpl-22 encodes a large ribosomal subunit L22 protein; by homology, RPL-22 is predicted to function in protein biosynthesis; in C. elegans, RPL-22 activity is broadly required for embryonic and germline development, as well as normal body coloration, morphology, and postembryonic growth rates.	173873
ddx-17	WBGene00010260	ddx-17	F58E10.3	body wall musculature,excretory cell,gon_herm_dtc_A,gon_herm_dtc_P,hypodermis,lateral nerve cord,mu_int_L,mu_int_R,nerve ring,nervous system,neuron,pharynx,PVDL,PVDR,reproductive system,seam cell,ventral cord neuron,vulval muscle	adult Ce,larva Ce	ddx-17 is an ortholog of human DDX5 (DEAD-box helicase 5) and DDX17 (DEAD-box helicase 17); ddx-17 is involved in embryo development, nematode larval development, pre-miRNA processing and reproduction; ddx-17 is predicted to have ATP binding activity and nucleic acid binding activity, based on protein domain information; ddx-17 is expressed in the pharynx, mu_int_R, mu_int_L, hypodermis, nervous …	179897
vha-19	WBGene00021952	vha-19	Y55H10A.1	excretory canal,excretory cell,hypodermis,intestine,pharynx,vulva	adult Ce,larva Ce	vha-19 encodes an ortholog of subunit Ac45 of the membrane-bound (V0) domain of vacuolar proton-translocating ATPase (V-ATPase); VHA-19 is a predicted V-ATPase transmembrane rotor component; Ac45 is a nonhomologous replacement for subunit c', which is found in fungi but not in animals; conversely, orthologs of Ac45 are only found in animals; VHA-19 is predicted to help carry protons from the cyto…	177103
C39D10.8	WBGene00016535	C39D10.8	C39D10.8	N.A.	N.A.	Microarray and RNA sequencing studies indicate that C39D10.8 is affected by clk-1, cyc-1, daf-2, glp-1, ham-3, cco-1, jmjd-3.1, jmjd-1.2, dop-1, rbr-2, dpy-21, daf-12, daf-16, sir-2.1, lin-14, lin-4, ain-1, and ain-2; RNA sequencing and microarray studies indicate that C39D10.8 is affected by Ethanol, Manganese chloride, D-glucose, Resveratrol, and Chlorpyrifos; microarray, tiling array, and RNA …	181046
kin-19	WBGene00002202	kin-19	C03C10.1	anal depressor muscle,BDUL,BDUR,body wall musculature,excretory cell,gonadal sheath cell,head,head neuron,hypodermis,intestine,marginal cell,nerve ring,nervous system,pharynx,reproductive system,seam cell,spermatheca,tail,tail neuron,ventral cord neuron,ventral nerve cord,vulva,vulval muscle	adult Ce,L1 larva Ce,L2 larva Ce,L3 larva Ce,L4 larva Ce,larva Ce	kin-19 encodes a serine/threonine kinase orthologous to Casein Kinase I (CKI); in the early embryo, kin-19 is a component of both the non-canonical Wnt signaling pathway that regulates endoderm formation in the early embryo as well as the Wnt spindle orientation pathway; during larval development, kin-19 functions in a non-canonical Wnt signaling pathway to control asymmetric division and fate sp…	175524
lfi-1	WBGene00022500	lfi-1	ZC8.4	N.A.	N.A.	lfi-1 encodes, by alternative splicing, at least four isoforms of a large coiled-coil protein paralogous to F35D11.11, and possibly orthologous to rootletin (the structural protein comprising ciliary rootlets); LFI-1 is also homologous to the Parascaris univalens Mitotic Antigen, PUMA1; LFI-1 was initially identified in yeast two-hybrid screens for proteins that interact with the coiled-coil prot…	180771
tkt-1	WBGene00008506	tkt-1	F01G10.1	intestine,pharynx,reproductive system,vulva	adult Ce,larva Ce	tkt-1 encodes an ortholog of the human gene TRANSKETOLASE (TKT; OMIM:606781), which when mutated leads to Wernicke-Korsakoff syndrome (OMIM:277730).	177906
aldo-1	WBGene00011474	aldo-1	T05D4.1	anal depressor muscle,body wall musculature,dorsal nerve cord,gonad,head neuron,intestinal muscle,lateral nerve cord,mu_int_L,mu_int_R,nerve ring,nervous system,neuron,reproductive system,spermathecal-uterine junction,spermathecal-uterine valve cell,tail neuron,ventral cord neuron,ventral nerve cord,vulva,vulval muscle	adult Ce,larva Ce	aldo-1 is orthologous to the human gene ALDOLASE A, FRUCTOSE-BISPHOSPHATE (ALDOA; OMIM:103850), which when mutated leads to aldolase A deficiency.	176788
mdl-1	WBGene00003163	mdl-1	R03E9.1	body wall musculature,CEPDR,CEPVR,dorsal nerve cord,head neuron,hypodermis,intestine,neuron,pharyngeal muscle cell,pharynx,tail,tail neuron,ventral cord neuron,ventral nerve cord,Z1,Z4	adult Ce,fully-elongated embryo Ce,L1 larva Ce,L2 larva Ce,L3 larva Ce,L4 larva Ce	mdl-1 encodes a basic helix-loop-helix (bHLH) protein similar to the vertebrate MAD transcriptional regulators; in vitro, MDL-1 can heterodimerize, and bind an E-box DNA sequence, with MXL-1, a C. elegans MAX-like bHLH protein; when expressed in rat embryonic fibroblasts, MDL-1 is able to suppress c-MYC/RAS-induced cell transformation, in a manner dependent upon an intact, predicted SIN3 interact…	180942
atf-5	WBGene00000221	atf-5	T04C10.4	N.A.	N.A.	atf-5 encodes a homolog of the mammalian bZIP transcription factors ATF4 and ATF5, analogous to GCN4 in S. cerevisiae; like like ATF4 and GCN4, atf-5 has an extensive 5' UTR with one 37-residue uORF; ATF4 is poorly translated in unstressed cells but well-translated during ER stress, amino acid starvation, or arsenite treatment; possibly atf-5 is also translationally regulated in a way similar to …	181576
fipr-21	WBGene00009621	fipr-21	F41E7.5	N.A.	N.A.	RNA sequencing and microarray studies indicate that fipr-21 is affected by Nicotinic acid, Rotenone, D-glucose, Juglone, Resveratrol, Deoxyglucose, Acrylamide, Hydrolyzable Tannins, Humic substances, Paraquat, and Allantoin; tiling array, RNA sequencing, and microarray studies indicate that fipr-21 is enriched in the germline precursor cell, germ line, and intestine.	181238
cpl-1	WBGene00000776	cpl-1	T03E6.7	cuticle,eggshell,gonadal sheath cell,hypodermis,intestine,Pharyngeal gland cell,pharynx,spermatheca,uterus,vulva	adult Ce,all stages Ce,embryo Ce,L1 larva Ce,L2 larva Ce,L3 larva Ce,L4 larva Ce,larva Ce	cpl-1 encodes a member of the cathepsin L-like cysteine protease family required for embryonic viability and normal growth; expressed in eggshells and throughout early embryos, accumulates in intestinal cells during late embryogenesis, and expressed in the cuticle, gonad, and pharynx later in development.	180111
ras-2	WBGene00004311	ras-2	F17C8.4	N.A.	N.A.	ras-2 encodes member of the Ras subfamily of RAS small GTPases with highest similarity to human M-Ras	175625
col-159	WBGene00000732	col-159	F57B1.3	N.A.	N.A.	col-159 is an ortholog of human MARCO (macrophage receptor with collagenous structure) and COL19A1 (collagen type XIX alpha 1 chain); col-159 is a structural constituent of cuticle, based on protein domain information.	179803
nap-1	WBGene00017075	nap-1	D2096.8	N.A.	N.A.	D2096.8 encodes a protein related in sequence to the conserved NAP (Nucleosome Assembly Protein) family of proteins involved in chromatin remodeling; loss of D2096.8 activity in wild-type and various mutant backgrounds suggests that, in C. elegans, the product of D2096.8 is required for proper transcriptional regulation that affects a number of biological processes including embryonic and larval …	177636
ubq-1	WBGene00006727	ubq-1	F25B5.4	body wall musculature,hypodermis,neuron,pharyngeal muscle cell	adult Ce,all stages Ce,embryo Ce,L1 larva Ce,L2 larva Ce,L3 larva Ce,L4 larva Ce	ubq-1 is an ortholog of human UBC (ubiquitin C); ubq-1 is involved in apoptotic process, determination of adult lifespan, embryo development, nematode larval development, protein catabolic process and reproduction; ubq-1 is expressed in the hypodermis, nervous system, and the body wall musculature.	175840
plin-1	WBGene00007024	plin-1	W01A8.1	germ line	adult Ce	plin-1 encodes a mammalian perilipin homolog, the similarity appears clearly in profile-to-sequence (PSI-BLAST) and profile-to-profile (HHpred) searches; mammalian perilipin family proteins coat lipid droplets (LDs) sub-cellularly and are known to regulate the size and formation of LDs; perilipins are also known to interact with adipose triglyceride lipases (ATGL) and hormone sensitive lipases (H…	172437
hsp-6	WBGene00002010	hsp-6	C37H5.8	intestine,muscle cell	adult Ce,L1 larva Ce,L2 larva Ce,L3 larva Ce,L4 larva Ce,larva Ce	hsp-6 encodes a nuclear-encoded mitochondrion-specific chaperone that is a member of the DnaK/Hsp70 superfamily of molecular chaperones; hsp-6 is involved in the mitochondrial unfolded protein response, as hsp-6 expression, normally broadly detected from the L1 larval through adult stages of development, is greatly increased in response to treatments that disrupt mitochondrial protein handling; l…	178873
C29F7.3	WBGene00007812	C29F7.3	C29F7.3	hypodermis,intestine,pharynx	adult Ce	C29F7.3 is an ortholog of human CMPK1 (cytidine/uridine monophosphate kinase 1); C29F7.3 is involved in UDP biosynthetic process; C29F7.3 exhibits UMP kinase activity and is predicted to have ATP binding activity and cytidylate kinase activity, based on protein domain information; C29F7.3 is expressed in the pharynx, hypodermis, and the intestine.	181464
aqp-8	WBGene00000176	aqp-8	K02G10.7	anterior hypodermis,coelomocyte,excretory canal,excretory cell,excretory secretory system,germ line,hmc,int9L,int9R,male,pharyngeal muscle cell,ray,rectum,vulval muscle	adult Ce,L1 larva Ce,L2 larva Ce,L3 larva Ce,L4 larva Ce	aqp-8 encodes, by alternative splicing, two isoforms of a putative aquaglyceroporin with no known substrate, since AQP-8 expressed in Xenopus oocytes has no effect on water, glycerol, or urea permeability; loss of AQP-8 activity via mutation or RNAi results in no obvious defects; however, AQP-8, in conjunction with AQP-2, AQP-3, and AQP-4, is weakly required for recovery from hypotonic stress; AQ…	180744
ttr-33	WBGene00016505	ttr-33	C37C3.13	N.A.	N.A.	Microarray, RNA sequencing, proteomic, and tiling array studies indicate that ttr-33 is affected by cyc-1, lin-15B, wdr-23, nhr-62, eat-2, gld-1, let-7, tatn-1, emr-1, lem-2, clk-1, daf-2, glp-1, chd-3, dpy-21, elli-1, ahr-1, mir-243, and nhr-25; RNA sequencing and microarray studies indicate that ttr-33 is affected by Rotenone and Colistin.	259631
pyk-1	WBGene00009126	pyk-1	F25H5.3	body wall musculature,reproductive system,vulval muscle	adult Ce,larva Ce	pyk-1 encodes one of two C. elegans pyruvate kinases; large-scale RNAi experiments indicate that pyk-1 is essential for embryonic development and specifically, for normal cortical activity in the AB blastomere; large-scale expression studies show that pyk-1 is expressed in body wall muscle in larvae and in body wall and vulval muscle, as well as in the reproductive system, in adults.	172744
mif-2	WBGene00003235	mif-2	C52E4.2	body wall musculature,hypodermis,vulval muscle	adult Ce,dauer larva Ce,embryo Ce,L1 larva Ce,L2 larva Ce,L3 larva Ce,L4 larva Ce,post dauer stage Ce	mif-2 is an ortholog of human DDTL (D-dopachrome tautomerase-like); mif-2 is involved in embryo development; mif-2 is expressed in the hypodermis, body wall musculature, and the vulval muscle.	179638
C17F4.7	WBGene00015913	C17F4.7	C17F4.7	N.A.	N.A.	Microarray, proteomic, and RNA sequencing studies indicate that C17F4.7 is affected by cid-1, sma-2, age-1, nhr-8, gld-1, let-7, set-2, daf-2, mdt-15, npr-1, cco-1, hsf-1, rbr-2, let-418, chd-3, tdp-1, alg-1, tbx-2, isp-1, and nuo-6; microarray and RNA sequencing studies indicate that C17F4.7 is affected by Cholesterol, Lathosterol, Heme, Methylmercury hydroxide, Mianserin, D-glucopyranose, Cadmi…	173668
Y37D8A.19	WBGene00012557	Y37D8A.19	Y37D8A.19	N.A.	N.A.	Y37D8A.19 is involved in nematode larval development.	176711
fah-1	WBGene00019620	fah-1	K10C2.4	hypodermis,intestine	N.A.	fah-1 encodes a putative fumarylacetoacetate hydrolase, orthologous to human FAH (OMIM:276700, mutated in type I tyrosinemia), that is required for tyrosine metabolism, resistance to oxidative and protein-folding stresses, and more generally for normally rapid growth, normal locomotion, fertility, and viability; fah-1 is expressed in hypodermis and intestine; the intestines of fah-1(RNAi) animals…	180918
ZK673.2	WBGene00014058	ZK673.2	ZK673.2	N.A.	N.A.	ZK673.2 is an ortholog of human AK3 (adenylate kinase 3) and AK4 (adenylate kinase 4); ZK673.2 is predicted to have ATP binding activity and adenylate kinase activity, based on protein domain information.	174608
K07E1.1	WBGene00019489	K07E1.1	K07E1.1	N.A.	N.A.	K07E1.1 is an ortholog of human ADI1 (acireductone dioxygenase 1); K07E1.1 is involved in reproduction; K07E1.1 is predicted to have acireductone dioxygenase [iron(II)-requiring] activity, based on protein domain information.	24104726
F23C8.5	WBGene00017734	F23C8.5	F23C8.5	N.A.	N.A.	The F23C8.5 gene encodes an ortholog of the human gene ELECTRON TRANSFER FLAVOPROTEIN BETA SUBUNIT (ETFB), which when mutated leads to glutaricaciduria type IIB (OMIM:130410).	171800
B0410.3	WBGene00015172	B0410.3	B0410.3	N.A.	N.A.	Microarray and RNA sequencing studies indicate that B0410.3 is affected by Methylmercuric chloride, Rotenone, D-glucose, Atrazine, Quercetin, Humic substances, Colistin, and Sirolimus; tiling array and RNA sequencing studies indicate that B0410.3 is enriched in the germline precursor cell and in the PLM neurons.	180580
T02B11.3	WBGene00020155	T02B11.3	T02B11.3	amphid sheath cell,AMshL,AMshR,phasmid sheath cell	N.A.	T02B11.3 is expressed in the amphid sheath cell and the phasmid sheath cell.	178592
rpl-39	WBGene00004453	rpl-39	C26F1.9	N.A.	N.A.	rpl-39 encodes a large ribosomal subunit L39 protein.	179153
lbp-1	WBGene00002253	lbp-1	F40F4.3	hmc,hypodermis,intestine,rectal gland cell,reproductive system,vulval muscle	adult Ce,larva Ce	lbp-1 encodes a predicted secreted fatty acid binding protein (FABP) that is similar to the Ascaris suum secreted FABP As-p18; by homology, LBP-1 is predicted to function in sequestering or transporting small hydrophobic molecules such as lipids and steroid hormones; an lbp-1::gfp promoter fusion is expressed in the embryo, beginning at gastrulation, in presumptive hypodermal precursors; lbp-1::g…	180616
F11G11.5	WBGene00017385	F11G11.5	F11G11.5	N.A.	N.A.	F11G11.5 is involved in embryo development.	173836
rab-10	WBGene00004273	rab-10	T23H2.5	body wall musculature,coelomocyte,dorsal nerve cord,gonadal sheath cell,hypodermis,intestine,nerve ring,pharynx,PVDL,PVDR,seam cell,spermatheca,ventral nerve cord	N.A.	rab-10 encodes a Rab-like GTPase that is a member of the Ras superfamily of small GTPases; RAB-10 is required, upstream of RME-1, for basolateral endocytic recycling in the intestine, but not in oocytes or coelomocytes; RAB-10 is also required for GLR-1 receptor recycling in interneurons; a RAB-10::GFP fusion protein is widely expressed and in the intestine, localizes to early endosomes and the G…	266836
K11G12.5	WBGene00019656	slc-25A10	K11G12.5	N.A.	N.A.	slc-25A10 is an ortholog of human SLC25A10 (solute carrier family 25 member 10) and RP13-1032I1.10; RNA sequencing and microarray studies indicate that slc-25A10 is affected by D-glucose, Cry5B, Chlorpyrifos, Diazinon, and Humic substances; RNA sequencing and microarray studies indicate that slc-25A10 is enriched in the germ line and muscle cell.	180940
cdo-1	WBGene00018986	cdo-1	F56F10.3	hypodermis,intestine,tail	adult Ce,larva Ce	cdo-1 encodes the C. elegans cysteine dioxygenase ortholog; by homology to mammalian enzymes, CDO-1 is predicted to function in cysteine catabolism by catalyzing the oxidation of cysteine to cysteine sulfanate.	180434
rps-20	WBGene00004489	rps-20	Y105E8A.16	N.A.	N.A.	rps-20 encodes a small ribosomal subunit S20 protein.	173309
ucr-1	WBGene00018963	ucr-1	F56D2.1	N.A.	N.A.	ucr-1 is an ortholog of human PMPCB (peptidase, mitochondrial processing beta subunit) and UQCRC1 (ubiquinol-cytochrome c reductase core protein I); ucr-1 is involved in apoptotic process, determination of adult lifespan, embryo development, nematode larval development and oogenesis; ucr-1 is predicted to have catalytic activity and metal ion binding activity, based on protein domain information;…	175772
K08E3.5	WBGene00010665	K08E3.5	K08E3.5	body wall musculature,hypodermis,intestine	adult Ce,larva Ce	K08E3.5 is an ortholog of human UGP2 (UDP-glucose pyrophosphorylase 2); K08E3.5 is involved in determination of adult lifespan, embryo development and nematode larval development; K08E3.5 is predicted to have UTP:glucose-1-phosphate uridylyltransferase activity, based on protein domain information; K08E3.5 is expressed in the hypodermis, intestine, and the body wall musculature; K08E3.5 is locali…	176814
F41F3.3	WBGene00018297	F41F3.3	F41F3.3	N.A.	N.A.	RNA sequencing and microarray studies indicate that F41F3.3 is affected by Nitric Oxide, Methylmercury hydroxide, 1-methylnicotinamide, Nicotinic acid, Rotenone, Bisphenol A, Neurotoxins, Resveratrol, Humic substances, Colistin, adsorbable organic bromine compounds, and Sirolimus; tiling array, RNA sequencing, and microarray studies indicate that F41F3.3 is enriched in the hypodermis, germ line, …	178856
elo-1	WBGene00001239	elo-1	F56H11.4	anal depressor muscle,body wall musculature,hypodermis,intestine,mu_int_L,mu_int_R,pharynx,rectal gland cell	adult Ce,larva Ce	elo-1 encodes a component of C-18 polyunsaturated fatty acid (PUFA) elongase that is required for normal elongation of n-6 and n-3 20-carbon PUFA in vivo; ELO-1 is a condensing enzyme that elongates n-6 and n-7 (and, with less efficiency, n-3) series C18 PUFAs.	177787
sqt-3	WBGene00005018	sqt-3	F23H12.4	hypodermis	1.5-fold embryo Ce,2-fold embryo Ce,3-fold embryo Ce,adult Ce,comma embryo Ce,dauer larva Ce,embryo Ce,fully-elongated embryo Ce,L1 larva Ce,L2 larva Ce,L3 larva Ce,L4 larva Ce	sqt-3 encodes a cuticle collagen; during development, sqt-3 activity is essential for viability and normal body morphology; genetic and expression studies indicate that SQT-3 is a cuticle component at all stages of development and that SQT-3 likely forms higher order cuticular structures with the DPY-17 cuticular collagen, both of which are candidate substrates for the DPY-31 procollagen C-protei…	179693
K09G1.1	WBGene00010727	K09G1.1	K09G1.1	N.A.	N.A.	K09G1.1 is an ortholog of human PLP2 (proteolipid protein 2) and CKLF (chemokine like factor) and members of the CMTM (CKLF like MARVEL transmembrane domain containing) family including CMTM6; microarray, RNA sequencing, and proteomic studies indicate that K09G1.1 is affected by clk-1, cyc-1, aak-2, lin-15B, gld-1, let-7, hlh-30, tdp-1, daf-2, jmjd-1.2, hsf-1, dpy-21, sir-2.1, lin-14, lin-4, dpy-…	179346
hsp-3	WBGene00002007	hsp-3	C15H9.6	Cell,coelomocyte,germ line,head neuron,hypodermis,intestinal muscle,intestine,mu_int_L,mu_int_R,nervous system,Pharyngeal gland cell,pharyngeal-intestinal valve,tail,tail neuron	adult Ce,embryo Ce,L1 larva Ce,L2 larva Ce,L3 larva Ce,L4 larva Ce,larva Ce	hsp-3 encodes one of two C. elegans heat shock response 70 (hsp70) proteins homologous to mammalian grp78/BiP (glucose regulated protein 78/immunoglobulin heavy chain-binding protein, OMIM:138120); HSP-3 likely functions as a molecular chaperone, and is expressed constitutively (expression is not heat inducible) throughout development with greatest abundance during the L1 larval stage; hsp-3 tran…	180880
pdf-1	WBGene00020317	pdf-1	T07E3.6	ADAL,ADAR,ADEL,ADER,AFDL,AFDR,AIML,AIMR,ASIL,ASIR,ASKL,ASKR,AVBL,AVBR,CP7,CP8,head neuron,LUAL,LUAR,MCML,MCMR,PDC,PHAL,PHAR,PHBL,PHBR,PQR,PVNL,PVNR,PVPL,PVPR,PVS,PVT,PVU,PVX,rect_D,rect_VL,rect_VR,RID,RMED,RMEV,RMGL,RMGR,SAADL,SAADR,SAAVL,SAAVR,SIAVL,SIAVR,virL,virR	adult Ce,L1 larva Ce,L2 larva Ce,L3 larva Ce,L4 larva Ce	pdf-1 is involved in response to hermaphrodite contact; pdf-1 is expressed in the virR, virL, rect_VR, rect_VL, rect_D, certain interneurons, certain amphid neurons, certain motor neurons, and certain sensory neurons.	175963
his-67	WBGene00001941	his-67	T23D8.5	N.A.	N.A.	his-67 encodes an H4 histone required for embryonic viability and growth.	188792
Y57E12AL.6	WBGene00021959	Y57E12AL.6	Y57E12AL.6	N.A.	N.A.	Y57E12AL.6 is an ortholog of human Pomp (proteasome maturation protein); Y57E12AL.6 is involved in embryo development, nematode larval development and reproduction.	179092
F26F12.3	WBGene00017834	F26F12.3	F26F12.3	N.A.	N.A.	RNA sequencing and microarray studies indicate that F26F12.3 is affected by Ethanol, 1-methylnicotinamide, Methylmercuric chloride, Rotenone, Tunicamycin, Chlorpyrifos, Diazinon, Cry5B, Humic substances, Sirolimus, Allantoin, and Ag nanoparticles; microarray, tiling array, and RNA sequencing studies indicate that F26F12.3 is enriched in the ventral nerve cord and germ line and in neurons includin…	178972
Y11D7A.10	WBGene00012434	Y11D7A.10	Y11D7A.10	N.A.	N.A.	Microarray and RNA sequencing studies indicate that Y11D7A.10 is affected by clk-1, cyc-1, isp-1, nhr-114, eat-2, htz-1, npr-1, jmjd-3.1, jmjd-1.2, sir-2.1, and nuo-6; microarray and RNA sequencing studies indicate that Y11D7A.10 is affected by Hydrogen sulfide, D-glucose, Chlorpyrifos, and Diazinon; RNA sequencing and microarray studies indicate that Y11D7A.10 is enriched in the germ line, intes…	177747
ucr-2.1	WBGene00012158	ucr-2.1	VW06B3R.1	gonad	N.A.	ucr-2.1 is an ortholog of human UQCRC2 (ubiquinol-cytochrome c reductase core protein II); ucr-2.1 is involved in embryo development and reproduction; ucr-2.1 is predicted to have catalytic activity and metal ion binding activity, based on protein domain information; ucr-2.1 is expressed in the gonad.	181374
rmd-2	WBGene00007786	rmd-2	C27H6.4	N.A.	N.A.	rmd-2 is an ortholog of human RMDN2 (regulator of microtubule dynamics 2) and RMDN3 (regulator of microtubule dynamics 3); rmd-2 is involved in striated muscle myosin thick filament assembly.	179391
mlc-1	WBGene00003369	mlc-1	C36E6.3	anal depressor muscle,body wall musculature,pharyngeal muscle cell,pharynx,vulval muscle	3-fold embryo Ce,adult Ce,fully-elongated embryo Ce,L1 larva Ce,L2 larva Ce,L3 larva Ce,L4 larva Ce	mlc-1 encodes a muscle regulatory myosin light chain that is nearly identical to MLC-2 and functions redundantly with MLC-2 in the body-wall and in pharyngeal muscle to affect L1 larval viability, elongation, and pharyngeal and body-wall muscle development, and also affects locomotion and growth; expressed in the body-wall muscles, pharyngeal muscles, and vulval muscles.	181776
Y62H9A.6	WBGene00013394	ule-5	Y62H9A.6	N.A.	N.A.	Microarray and RNA sequencing studies indicate that ule-5 is affected by Heme, Ethanol, Rotenone, Manganese chloride, Testosterone, Cadmium, Quercetin, Paraquat, Allantoin, and Sirolimus; proteomic, tiling array, and RNA sequencing studies indicate that ule-5 is enriched in the germ line, cephalic sheath cell, and hermaphrodite-specific tissues and in the dopaminergic neurons.	181365
cpi-2	WBGene00000534	cpi-2	R01B10.1	hypodermis,intestine,Pharyngeal gland cell,pharyngeal muscle cell	adult Ce,embryo Ce,L1 larva Ce,L2 larva Ce,L3 larva Ce,L4 larva Ce	cpi-2 is an ortholog of members of the human Cystatins, type 2 family including CST6; cpi-2 is involved in reproduction; cpi-2 is predicted to have cysteine-type endopeptidase inhibitor activity, based on protein domain information; cpi-2 is expressed in the pharyngeal muscle cell, hypodermis, intestine, and the pharyngeal gland cell.	178992
D1086.10	WBGene00044080	D1086.10	D1086.10	N.A.	N.A.	Proteomic, RNA sequencing, and microarray studies indicate that D1086.10 is affected by gld-1, let-7, emr-1, hlh-30, prg-1, clk-1, tdp-1, daf-2, daf-16, npr-1, hsf-1, let-418, chd-3, dpy-21, crh-1, and eat-2; RNA sequencing and microarray studies indicate that D1086.10 is affected by Ethanol, Manganese chloride, Mianserin, Sodium arsenite, D-glucose, Bisphenol S, Resveratrol, Deoxyglucose, Chlorp…	179905
haly-1	WBGene00009813	haly-1	F47B10.2	head neuron,intestine,nerve ring,nervous system,tail neuron,ventral cord neuron	adult Ce,larva Ce	haly-1 encodes a histidine ammonia lyase orthologous to the human gene HISTIDASE (HAL; OMIM:235800); HALY-1 is required in C. elegans for conversion of histidine to urocanic acid via reductive deamination; loss-of-function mutations in haly-1 result in protection against zinc and nickel toxicity owing to increased levels of metal-chelating histidine; genetic studies suggest that haly-1 functions …	181279
vha-20	WBGene00010993	vha-20	R03E1.2	amphid neuron,excretory cell,intestine	2-fold embryo Ce,3-fold embryo Ce,adult Ce,all stages Ce,fully-elongated embryo Ce,larva Ce	vha-20 is an ortholog of human ATP6AP2 (ATPase H+ transporting accessory protein 2); vha-20 is involved in embryo development, locomotion and nematode larval development; vha-20 is predicted to have receptor activity, based on protein domain information; vha-20 is expressed in all amphid neurons, intestine, and the excretory cell.	181526
col-73	WBGene00000649	col-73	F11G11.12	N.A.	N.A.	col-73 is an ortholog of human MARCO (macrophage receptor with collagenous structure) and COL19A1 (collagen type XIX alpha 1 chain); col-73 is involved in body morphogenesis; col-73 is a structural constituent of cuticle, based on protein domain information.	184366
col-94	WBGene00000669	col-94	W05B2.1	N.A.	N.A.	col-94 is an ortholog of human SFTPD (surfactant protein D); col-94 is involved in body morphogenesis, defense response, determination of adult lifespan, locomotion and nematode larval development; col-94 is a structural constituent of cuticle, based on protein domain information.	259336
nuo-6	WBGene00012166	nuo-6	W01A8.4	body wall musculature,germ line,gonad,hypodermis,intestine	N.A.	nuo-6 encodes the C. elegans ortholog of the NDUFB4/B15 subunit of the mitochondrial NADH dehydrogenase (ubiquinone) complex (complex I).	172438
T28B8.1	WBGene00012113	T28B8.1	T28B8.1	head muscle,neuron,pharyngeal muscle cell,vulval muscle	N.A.	T28B8.1 is expressed in the pharyngeal muscle cell, nervous system, vulval muscle, and the head muscle.	172599
kynu-1	WBGene00015802	kynu-1	C15H9.7	N.A.	N.A.	kynu-1 is an ortholog of human KYNU (kynureninase); kynu-1 is involved in lipid storage; kynu-1 is predicted to have kynureninase activity and pyridoxal phosphate binding activity, based on protein domain information.	180883
Y76A2B.5	WBGene00013577	Y76A2B.5	Y76A2B.5	body wall musculature,gonad,vulva	adult Ce,embryo Ce,L1 larva Ce,L2 larva Ce,L3 larva Ce,L4 larva Ce	Y76A2B.5 is an ortholog of human MMADHC (methylmalonic aciduria and homocystinuria, cblD type); Y76A2B.5 is involved in cellular response to DNA damage stimulus; Y76A2B.5 is expressed in the body wall musculature.	176786
fbp-1	WBGene00001404	fbp-1	K07A3.1	anal depressor muscle,intestine,pharynx,reproductive system,vulval muscle	adult Ce,larva Ce	fbp-1 encodes fructose 1,6-bisphosphatase, a gluconeogenic enzyme that catalyzes the hydrolysis of fructose 1,6-bisphosphate to fructose 6-phosphate and inorganic phosphate in a reaction that reverses the third enzymatic step of glycolysis; FBP-1 is orthologous to human FBP1 (OMIM:229700, mutated in FBP deficiency).	266822
C37A2.7	WBGene00016493	C37A2.7	C37A2.7	N.A.	N.A.	C37A2.7 is an ortholog of human RpLP2 (ribosomal protein lateral stalk subunit P2); C37A2.7 is involved in embryo development and reproduction.	172401
epn-1	WBGene00001329	epn-1	T04C10.2	anterior gonad arm,body wall musculature,coelomocyte,head,head neuron,hypodermis,intestine,nerve ring,nervous system,neuron,pharynx,reproductive system,seam cell,tail neuron,vulva,vulval muscle	adult Ce,embryo Ce,larva Ce	epn-1 is an ortholog of human EPN3 (epsin 3), EPN1 (epsin 1) and EPN2 (epsin 2); epn-1 is involved in embryo development, germline cell cycle switching, mitotic to meiotic cell cycle, lipid storage, locomotion, nematode larval development and reproduction; epn-1 is expressed in the pharynx, hypodermis, nervous system, head, reproductive system, coelomocyte, intestine, and the body wall musculatur…	181577
F46C5.1	WBGene00009778	F46C5.1	F46C5.1	N.A.	N.A.	Microarray and RNA sequencing studies indicate that F46C5.1 is affected by Hydrogen sulfide, 1-methylnicotinamide, Rotenone, Ethanol, Acrylamide, Atrazine, Diazinon, Cry5B, single-walled carbon nanotubes, and Sirolimus; tiling array and microarray studies indicate that F46C5.1 is enriched in the intestine and in neurons including the DA and VA neurons.	174411
pkg-2	WBGene00015650	pkg-2	C09G4.2	N.A.	N.A.	pkg-2 is an ortholog of human PRKG2 (protein kinase, cGMP-dependent, type II) and PRKG1 (protein kinase, cGMP-dependent, type I); pkg-2 is involved in reproduction; pkg-2 is predicted to have ATP binding activity and protein kinase activity, based on protein domain information.	177659
rle-1	WBGene00010923	rle-1	M142.6	hypodermis,reproductive system,seam cell,spermatheca	adult Ce,larva Ce	rle-1 is an ortholog of human RC3H2 (ring finger and CCCH-type domains 2) and RC3H1 (ring finger and CCCH-type domains 1); rle-1 is involved in determination of adult lifespan, embryo development and functions in protein ubiquitination involved in ubiquitin-dependent protein catabolic process and response to heat; rle-1 exhibits ubiquitin-protein transferase activity; rle-1 is expressed in the hy…	176525
C49F5.7	WBGene00008211	C49F5.7	C49F5.7	N.A.	N.A.	Microarray and RNA sequencing studies indicate that C49F5.7 is affected by Methylmercuric chloride, Rotenone, Manganese chloride, D-glucose, Bisphenol A, Ethanol, Resveratrol, Hydrolyzable Tannins, Humic substances, and Sirolimus; tiling array, RNA sequencing, and microarray studies indicate that C49F5.7 is enriched in the hypodermis, germ line, and intestine and in the NSM neurons.	183615
egl-4	WBGene00001173	egl-4	F55A8.2	amphid neuron,ASEL,ASER,ASHL,ASHR,ASKL,ASKR,AVJL,AVJR,AWCL,AWCR,body wall musculature,DVB,DVC,head neuron,hypodermis,IL1DL,IL1DR,IL1L,IL1R,IL1VL,IL1VR,intestine,marginal cell,nerve ring,PQR,RIBL,RIBR,RMDDL,RMDDR,RMDL,RMDR,RMDVL,RMDVR,SMDDL,SMDDR,SMDVL,SMDVR,spermatheca,uterine epithelial cell,ventral cord neuron,vulval muscle	adult Ce,fully-elongated embryo Ce,L1 larva Ce,L2 larva Ce,L3 larva Ce,L4 larva Ce,larva Ce	egl-4 encodes a cyclic GMP-dependent protein kinase that may act through the TGF-beta signaling pathway to relay sensory cues that modulate chemosensory behavior, dauer formation, foraging, egg laying, body size, and endoreduplication in response to dietary restriction; egl-4 is also required for lethargus, a sleep-like state that is induced before each of the four larval molts; in addition, gene…	176991
acs-19	WBGene00007969	acs-19	C36A4.9	dorsal nerve cord,gonadal sheath cell,head neuron,hypodermis,intestine,nerve ring,nervous system,neuron	adult Ce,L1 larva Ce,L2 larva Ce,L3 larva Ce,L4 larva Ce,larva Ce	acs-19 is an ortholog of human ACSS2 (acyl-CoA synthetase short-chain family member 2); acs-19 is involved in lipid storage; acs-19 is predicted to have AMP binding activity and acetate-CoA ligase activity, based on protein domain information; acs-19 is expressed in the hypodermis, nervous system, and the intestine.	175500
F09G8.7	WBGene00017321	F09G8.7	F09G8.7	N.A.	N.A.	Microarray and RNA sequencing studies indicate that F09G8.7 is affected by isp-1, sma-2, npr-1, jmjd-3.1, jmjd-1.2, fbf-1, gld-1, mir-35, and oga-1; microarray and RNA sequencing studies indicate that F09G8.7 is affected by Hydrogen sulfide, Rotenone, Resveratrol, and Sirolimus; microarray and RNA sequencing studies indicate that F09G8.7 is enriched in the germ line and in neurons including the P…	184270
gta-1	WBGene00001794	gta-1	K04D7.3	body wall musculature,head neuron,nervous system	adult Ce,larva Ce	The gta-1 gene encodes an ortholog of the human gene GABAT, which when mutated leads to GABA-transaminase deficiency (OMIM:137150).	177897
F29C4.2	WBGene00017926	F29C4.2	F29C4.2	N.A.	N.A.	F29C4.2 is an ortholog of human COX6C (cytochrome c oxidase subunit 6C); F29C4.2 is involved in determination of adult lifespan, embryo development, hermaphrodite genitalia development, locomotion and nematode larval development; F29C4.2 is predicted to have cytochrome-c oxidase activity, based on protein domain information.	176828
vit-5	WBGene00006929	vit-5	C04F6.1	intestine	adult Ce,larva Ce	vit-5 encodes a vitellogenin, a lipid-binding protein precursor related to vertebrate vitellogenins and mammalian ApoB-100, a core LDL particle constituent; by homology, VIT-5 is predicted to function as a lipid transport protein; loss of vit-5 activity via large-scale RNA-mediated interference (RNAi) screens indicates that VIT-5 is required for embryogenesis and normal rates of postembryonic gro…	180630
his-59	WBGene00001933	his-59	F55G1.2	N.A.	N.A.	his-59 encodes an H3 histone; by homology, HIS-59 is predicted to function as a nucleosome component required for packaging of DNA into chromatin; his-59 is a replication-dependent histone locus that resides in a histone gene-rich region on chromosome IV.	186325
cpg-2	WBGene00015102	cpg-2	B0280.5	eggshell	N.A.	cpg-2 encodes a chondroitin proteoglycan with six chitin-binding peritrophin-A domains and three mucin-like regions; CPG-2 is individually dispensable for normal embryonic development; however, CPG-2 and CPG-1 are jointly required for osmotic integrity of early embryos, error-free chromosomal segregation during meiosis, polar body extrusion, association of the sperm pronucleus/centrosome complex …	175991
gpb-1	WBGene00001679	gpb-1	F13D12.7	body wall musculature,germ line,gonad,intestine,neuron,pharynx,seam cell,vulA,vulB1,vulB2,vulC,vulD,vulE,vulF	adult Ce,embryo Ce,L1 larva Ce,L2 larva Ce,L3 larva Ce,L4 larva Ce	gpb-1 encodes a heterotrimeric G protein beta subunit that is required during embryonic development for the proper orientation of the mitotic spindle during early cell divisions and thus affects the orientation of early cell division axes, and is also required for larval viability, negatively regulates locomotion and egg-laying, and may affect germline development and osmotic balance; expressed i…	174803
F25E5.8	WBGene00017789	F25E5.8	F25E5.8	N.A.	N.A.	Microarray and RNA sequencing studies indicate that F25E5.8 is affected by Diallyl trisulfide, Ethanol, Methylmercuric chloride, Rotenone, D-glucose, Chlorpyrifos, Diazinon, Cry5B, Humic substances, and Sirolimus; microarray, tiling array, and RNA sequencing studies indicate that F25E5.8 is enriched in the hypodermis and intestine and in the PVD, OLL, AVA, and PLM neurons.	184927
sbt-1	WBGene00011392	sbt-1	T03D8.3	neuron,pharynx	N.A.	sbt-1 encodes the C. elegans ortholog of the neuroendocrine chaperone 7B2; by homology, SBT-1 is predicted to function in the maturation/activation of the EGL-3/PC2 proprotein convertase; accordingly, mass spectrometry analysis indicates that sbt-1 activity is required for production of some neuropeptides; sbt-1 mutant animals are also aldicarb resistant, suggesting that SBT-1 is required for nor…	180366
kin-10	WBGene00002196	kin-10	T01G9.6	DTC,germ cell,germ line,gonadal sheath cell,intestine,pharynx,vulva	N.A.	kin-10 encodes a putative regulatory (beta) subunit of casein kinase II required for both viability and male mating behavior, the latter of which probably reflects activation of LOV-1 and PKD-2 by KIN-10; KIN-10 is orthologous to human CSNK2B (LY6G5B; OMIM:610433); a C-terminal domain of KIN-10 (residues 109-174) bind the PLAT domain of LOV-1 in two-hybrid and GST pulldown assays, and KIN-10 colo…	172610
acdh-1	WBGene00016943	acdh-1	C55B7.4	intestine	N.A.	acdh-1 encodes a short-chain acyl-CoA dehydrogenase; ACDH-1 is predicted to be a mitochondrial enzyme that catalyzes the first step of fatty acid beta-oxidation and thus plays a key role in energy production; steady-state acdh-1 mRNA levels are under the control of the MDT-15 mediator complex subunit; in addition, gene expression studies indicate that acdh-1 expression is upregulated in daf-2 mut…	172358
K12H4.5	WBGene00019680	K12H4.5	K12H4.5	body wall musculature,intestine,pharynx	adult Ce,larva Ce	K12H4.5 is involved in RNA interference, determination of adult lifespan, embryo development, growth, hermaphrodite genitalia development and nematode larval development; K12H4.5 is expressed in the pharynx, intestine, and the body wall musculature.	187337
Y52B11A.8	WBGene00013127	Y52B11A.8	Y52B11A.8	N.A.	N.A.	Y52B11A.8 is predicted to have phospholipase A2 activity, based on protein domain information.	173004
emo-1	WBGene00001303	emo-1	F32D8.6	germ line,head	adult Ce	emo-1 encodes an ortholog of S. cerevisiae Sec61p gamma subunit, which is required for translocation of secreted and membrane proteins into the endoplasmic reticulum; EMO-1 is required for oogenesis and ovulation.	179510
ucr-11	WBGene00019007	ucr-11	F57B10.14	N.A.	N.A.	ucr-11 is an ortholog of human UQCR11 (ubiquinol-cytochrome c reductase, complex III subunit XI); ucr-11 is involved in embryo development; ucr-11 is predicted to have electron carrier activity and ubiquinol-cytochrome-c reductase activity, based on protein domain information; ucr-11 is localized to the mitochondrion.	266653
col-81	WBGene00000657	col-81	F38A3.1	N.A.	N.A.	col-81 is an ortholog of human MARCO (macrophage receptor with collagenous structure) and COL19A1 (collagen type XIX alpha 1 chain); col-81 is a structural constituent of cuticle, based on protein domain information.	174686
cab-1	WBGene00000277	cab-1	C23H4.1	N.A.	N.A.	Novel protein which has a C-terminal motif weakly homologous to mouse NPDC-1 and is involved in synaptic regulation; it is expressed in various neurons including ventral cord and tail ganglion neurons; it physically interacts with AEX-3, which is a guanine nucleotide exchange factor for the Rab3 GTPase.	181382
C25H3.9	WBGene00016118	C25H3.9	C25H3.9	hypodermis,intestine,pharynx	adult Ce,L1 larva Ce,L2 larva Ce,L3 larva Ce,L4 larva Ce	C25H3.9 encodes the C. elegans ortholog of the NDUFB5/SGDH subunit of the mitochondrial NADH dehydrogenase (ubiquinone) complex (complex I).	173963
lgg-2	WBGene00002981	lgg-2	ZK593.6	hypodermis,intestine,muscle cell,neuron,pharynx,spermatheca,vulva	adult Ce,elongating embryo Ce,enclosing embryo Ce,fully-elongated embryo Ce,gastrulating embryo Ce,L1 larva Ce,L2 larva Ce,L3 larva Ce,L4 larva Ce	lgg-2 encodes an ortholog of the autophagic budding yeast protein Atg8p; LGG-2 is also homologous the light chain 3 (LC3) subunit of the microtubule-associated proteins 1A and 1B (MAP1A and MAP1B); LGG-2 is predicted to associate with MAP1A and MAP1B and with microtubules and to perhaps play a role in regulating the microtubule-binding activity of MAP1A and MAP1B; LGG-2 has no obvious function in…	177989
rps-11	WBGene00004480	rps-11	F40F11.1	N.A.	N.A.	rps-11 encodes a small ribosomal subunit S11 protein; by homology, RPS-11 is predicted to function in protein biosynthesis; in C. elegans, RPS-11 activity is required for embryonic and germline development, as well as the overall health of the animal; loss of rps-11 activity in adult animals extends lifespan.	178083
fasn-1	WBGene00009342	fasn-1	F32H2.5	head neuron,hyp7 syncytium,intestine,seam cell,spermatheca,tail neuron	L1 larva Ce,L2 larva Ce,L3 larva Ce,L4 larva Ce	fasn-1 encodes a fatty acid synthase, orthologous to human FASN (OMIM:600212); CEP-1 is required for fully normal fasn-1 expression in vivo; CEP-1 drives transcription of luciferase reporters whose promoters contains either of two putative CEP-1 binding sites (FAS-T1 and FAS-T2) found in the fasn-1 gene, and this activity is partially lost by mutation of conserved CEP-1 residues (R298 or H310); i…	172715
ZK813.2	WBGene00022821	ZK813.2	ZK813.2	N.A.	N.A.	RNA sequencing and microarray studies indicate that ZK813.2 is affected by Ethanol, Methylmercuric chloride, Rotenone, Rifampin, D-glucose, Progesterone, Humic substances, and Sirolimus.	191428
K11H12.7	WBGene00019663	K11H12.7	K11H12.7	N.A.	N.A.	Microarray, proteomic, RNA sequencing, and tiling array studies indicate that K11H12.7 is affected by clk-1, cyc-1, gld-1, let-7, emr-1, lem-2, prg-1, daf-2, jmjd-1.2, rbr-2, glp-1, mes-2, dpy-21, daf-12, sir-2.1, dpy-10, osm-8, crh-1, tdp-1, and nhr-25; RNA sequencing and microarray studies indicate that K11H12.7 is affected by Rotenone, D-glucose, and Cadmium; RNA sequencing studies indicate th…	176893
ZC373.2	WBGene00013867	ZC373.2	ZC373.2	N.A.	N.A.	Microarray and RNA sequencing studies indicate that ZC373.2 is affected by Heme, Ethanol, Rotenone, Chlorpyrifos, Diazinon, and Sirolimus; tiling array and RNA sequencing studies indicate that ZC373.2 is enriched in the germ line and in the dopaminergic neurons.	181216
W09D10.4	WBGene00012362	W09D10.4	W09D10.4	N.A.	N.A.	W09D10.4 is an ortholog of human PPTC7 (PTC7 protein phosphatase); W09D10.4 is predicted to have catalytic activity, based on protein domain information.	176497
R09B3.3	WBGene00011156	R09B3.3	R09B3.3	N.A.	N.A.	R09B3.3 is an ortholog of human ZCRB1 (zinc finger CCHC-type and RNA binding motif containing 1); R09B3.3 is involved in embryo development; R09B3.3 is predicted to have nucleic acid binding activity, based on protein domain information.	173071
grd-10	WBGene00001699	grd-10	F09D12.1	seam cell	adult Ce,embryo Ce,L1 larva Ce,L2 larva Ce,L3 larva Ce,L4 larva Ce,larva Ce	grd-10 encodes a hedgehog-like protein, with an N-terminal signal sequence and a C-terminal Ground domain; GRD-10 is expressed in seam cells; the Ground domain is predicted to form a cysteine-crosslinked protein involved in intercellular signalling, and it has subtle similarity to the N-terminal Hedge domain of HEDGEHOG proteins; GRD-10 is weakly required for normal molting; GRD-10 is also requir…	184239
rpia-1	WBGene00015101	rpia-1	B0280.3	head neuron,intestine,nerve ring,pharynx,tail neuron	adult Ce,embryo Ce,L1 larva Ce,L2 larva Ce,L3 larva Ce,L4 larva Ce,larva Ce	rpia-1 is an ortholog of human RPIA (ribose 5-phosphate isomerase A); rpia-1 is involved in lipid storage, locomotion and reproduction; rpia-1 is predicted to have ribose-5-phosphate isomerase activity, based on protein domain information; rpia-1 is expressed in the pharynx, intestine, nerve ring, head neurons, and the tail neurons.	175995
aco-1	WBGene00000040	aco-1	ZK455.1	hypodermis,intestine,seam cell	adult Ce,embryo Ce,L1 larva Ce,L2 larva Ce,L3 larva Ce,L4 larva Ce	aco-1 encodes an aconitase that is homologous to mammalian iron regulatory protein-1 (IRP1); aco-1 activity is required for normal brood sizes and, under iron stress conditions, for normal lifespan and L4-to-adult growth rates; ACO-1 physically interacts with GEX-3; like IRP1, ACO-1 has aconitase activity and is post-translationally regulated by iron, but, unlike IRP1, it lacks RNA-binding activi…	181324
pas-5	WBGene00003926	pas-5	F25H2.9	body wall musculature,DTC,germ line,gonadal sheath cell,hypodermis,somatic gonad,spermatheca,uterus,vulva	N.A.	pas-5 encodes a proteasome alpha-type five subunit of the core 20S proteasome subcomplex; loss of pas-5 activity via RNAi results in a variety of defects including embryonic and larval lethality, sterility, and abnormal locomotion; loss of pas-5 activity also results in activation of SKN-1, a transcription factor required in adult worms for the acute response to oxidative stress and maternally fo…	172942
his-6	WBGene00001880	his-6	F45F2.13	N.A.	N.A.	his-6 encodes an H3 histone.	191668
F53F10.2	WBGene00018764	F53F10.2	F53F10.2	N.A.	N.A.	F53F10.2 is an ortholog of human AZIN1 (antizyme inhibitor 1), Odc1 (ornithine decarboxylase 1) and AZIN2 (antizyme inhibitor 2); F53F10.2 is predicted to have catalytic activity, based on protein domain information.	171958
bcat-1	WBGene00001149	bcat-1	K02A4.1	body wall musculature,gonadal sheath cell,head neuron,hypodermis,intestine,nerve ring,nervous system,pharynx,reproductive system,spermatheca,tail neuron,ventral cord neuron,ventral nerve cord	adult Ce,larva Ce	bcat-1 encodes a branched-chain amino acid aminotransferase that, by homology, is predicted to catalyze the first reaction in the catabolism of essential branched-chain amino acids such as leucine, isoleucine, and valine; in C. elegans, large-scale RNA-mediated interference (RNAi) screens indicate that bcat-1 activity is required for embryonic and larval development.	181423
Y38F2AR.9	WBGene00021427	Y38F2AR.9	Y38F2AR.9	N.A.	N.A.	Y38F2AR.9 is an ortholog of human SEC61B (Sec61 translocon beta subunit); Y38F2AR.9 is involved in reproduction.	177027
nlt-1	WBGene00003773	nlt-1	ZK892.2	N.A.	N.A.	nlt-1 encodes a member of the SCP-2 sterol transfer family.	191734
gst-1	WBGene00001749	gst-1	R107.7	DA neuron	N.A.	gst-1 encodes a putative glutathione S-transferase of the pi class; GST-1 is required for sperm to normally migrate towards a PUFA-based signal exuded by oocytes; gst-1(RNAi) hermaphrodites are infertile, both through aberrant loss of their own sperm and through failure of males to effectively inseminate them.	176281
sca-1	WBGene00004736	sca-1	K11D9.2	anal depressor muscle,anal sphincter muscle,body wall musculature,excretory canal,excretory system,gonadal sheath cell,intestine,pharyngeal muscle cell,spermatheca,ut1,ut2,ut3,ut4,uterine muscle,ventral cord neuron,vulA,vulB1,vulB2,vulC,vulD,vulE,vulF,vulval muscle	adult Ce,all stages Ce,embryo Ce,L1 larva Ce,L2 larva Ce,L3 larva Ce,L4 larva Ce	The sca-1 gene encodes a sarco-endoplasmic reticulum Ca[2+] ATPase homolog that is required for development and muscle function; sca-1 is also a ortholog of human ATP2A1 (OMIM:108730), which when mutated leads to Darier-White disease (OMIM:124200).	176512
lec-9	WBGene00002272	lec-9	C16H3.2	N.A.	N.A.	lec-9 encodes a predicted lectin that affects embryonic viability.	181786
ZK813.7	WBGene00045394	ZK813.7	ZK813.7	N.A.	N.A.	RNA sequencing, tiling array, and microarray studies indicate that ZK813.7 is affected by hlh-30, aak-2, crtc-1, swsn-2.2, tcer-1, hsf-1, glp-1, chd-3, cco-1, dys-1, dpy-9, dpy-10, and eat-2; RNA sequencing and microarray studies indicate that ZK813.7 is affected by Ethanol, Rotenone, Heme, and Paraquat; tiling array and RNA sequencing studies indicate that ZK813.7 is enriched in the cephalic she…	6418876
C08F11.11	WBGene00007458	ule-4	C08F11.11	N.A.	N.A.	Microarray, proteomic, and RNA sequencing studies indicate that ule-4 is affected by sma-2, gld-1, let-7, daf-2, ham-3, hsf-1, rbr-2, let-418, chd-3, daf-12, daf-16, sir-2.1, spr-5, aak-2, crh-1, tax-6, tdp-1, alg-1, nhr-25, and eat-2; microarray and RNA sequencing studies indicate that ule-4 is affected by Heme, Ethanol, Rotenone, Manganese chloride, Sodium arsenite, Progesterone, Resveratrol, A…	178331
vha-3	WBGene00006912	vha-3	Y38F2AL.4	excretory cell,hypodermis,intestinal cell	all stages Ce	vha-3 and vha-2 encode an ortholog of subunit c of the membrane-bound (V0) domain of vacuolar proton-translocating ATPase (V-ATPase); the protein encoded by vha-2 and vha-3 (VHA-2/3) is identical; VHA-2/3 is a predicted V-ATPase transmembrane rotor component; VHA-1 and VHA-2/3 comprise a closely related family of subunit c co-orthologs, predicted to carry protons from the cytosol to a-subunits (V…	177018
clec-87	WBGene00007709	clec-87	C25A1.8	N.A.	N.A.	clec-87 encodes a C-type lectin, paralogous to CLEC-88, C25B8.4, F26D10.12, and ZK858.3; CLEC-87 has a single chondroitin attachment site verified by mass spectrometry; clec-87 expression is upregulated in response to pathogen infection.	172885
sar-1	WBGene00022678	sar-1	ZK180.4	N.A.	N.A.	sar-1 is an ortholog of human SAR1A (secretion associated Ras related GTPase 1A) and SAR1B (secretion associated Ras related GTPase 1B); sar-1 is involved in embryo development, the molting cycle, nematode larval development, reproduction and secretion by cell; sar-1 is predicted to have GTP binding activity, based on protein domain information.	177217
C16A3.5	WBGene00015810	C16A3.5	C16A3.5	N.A.	N.A.	C16A3.5 is an ortholog of human NDUFB9 (NADH:ubiquinone oxidoreductase subunit B9); C16A3.5 is involved in embryo development and nematode larval development.	175904
flp-28	WBGene00044686	flp-28	W07E11.4	N.A.	N.A.	Tiling array, microarray, and RNA sequencing studies indicate that flp-28 is affected by hpl-2, clk-1, glp-1, tcer-1, jmjd-3.1, let-418, chd-3, daf-2, alg-1, and ain-2; RNA sequencing studies indicate that flp-28 is affected by Rotenone; RNA sequencing and microarray studies indicate that flp-28 is enriched in neurons.	181220
F36A2.3	WBGene00009453	F36A2.3	F36A2.3	N.A.	N.A.	F36A2.3 encodes a protein with similarity to malate dehydrogenase; by homology, the product of F36A2.3 is predicted to function in the citric acid cycle to catalyze the formation of oxaloacetate from malate.	172690
H28G03.1	WBGene00019249	H28G03.1	H28G03.1	N.A.	N.A.	H28G03.1 is an ortholog of members of the human RBM (RNA binding motif containing) family including HNRNPA3; H28G03.1 is predicted to have nucleic acid binding activity, based on protein domain information.	180791
W01B11.6	WBGene00020917	W01B11.6	W01B11.6	N.A.	N.A.	W01B11.6 is an ortholog of human TXNL1 (thioredoxin like 1); W01B11.6 is predicted to have protein disulfide oxidoreductase activity, based on protein domain information.	171903
lpd-9	WBGene00003065	lpd-9	T21C9.5	N.A.	N.A.	lpd-9 encodes a novel protein conserved amongst C. elegans, C. briggsae, and C. remanei; loss of lpd-9 activity via RNAi indicates that LPD-9 is required for fat storage and for larval growth and development.	179477
pas-6	WBGene00003927	pas-6	CD4.6	N.A.	N.A.	pas-6 encodes a type 1 alpha subunit of the 26S proteasome's 20S protease core particle (CP); PAS-6 is required for embryonic, larval, and germline development and by homology, is predicted to comprise the outer rings of the proteasome and to play a role in selective degradation of ubiquitinated proteins during development; in vitro, PAS-6 interacts with BRP-1, a glutamine/asparagine (Q/N)-rich d…	178943
mbl-1	WBGene00019347	mbl-1	K02H8.1	dorsal nerve cord,excretory cell,motor neuron,neuron,PVDL,PVDR,tail,ventral nerve cord	adult Ce,embryo Ce,L1 larva Ce,L2 larva Ce,L3 larva Ce,L4 larva Ce	mbl-1 encodes, by alternative splicing, two isoforms of a putative MUSCLEBLIND-type mRNA splicing regulator required in adults for normal muscle dense body organization, locomotion, and vulval morphogenesis; MBL-1 is orthologous to Drosophila MBL and human MBNL1 (OMIM:606516), MBNL2 (OMIM:607327), and MBNL3 (OMIM:300413); mbl-1 is transcribed in larvae and adults; mbl-1(RNAi) animals show protrud…	186912
sgt-1	WBGene00019893	sgt-1	R05F9.10	body wall musculature,intestine,pharynx	adult Ce,larva Ce	sgt-1 is an ortholog of human SGTA (small glutamine rich tetratricopeptide repeat containing alpha) and SGTB (small glutamine rich tetratricopeptide repeat containing beta); sgt-1 is involved in embryo development, nematode larval development and reproduction; sgt-1 is expressed in the pharynx, intestine, and the body wall musculature.	173846
gsk-3	WBGene00001746	gsk-3	Y18D10A.5	N.A.	N.A.	gsk-3 encodes the C. elegans glycogen synthase kinase ortholog; during embryonic development, GSK-3 functions in the Wnt signaling pathway that restricts specification of mesendodermal tissue to the appropriate blastomere; GSK-3 also functions in a Wnt pathway that regulates anteroposterior axon guidance; GSK-3 plays a role in regulating the oocyte-to-embryo transition, by phosphorylating and neg…	173149
ZK809.3	WBGene00014086	ZK809.3	ZK809.3	N.A.	N.A.	ZK809.3 is an ortholog of human XRCC5 (X-ray repair cross complementing 5); ZK809.3 is involved in determination of adult lifespan, embryo development, nematode larval development and reproduction.	178096
cysl-2	WBGene00010759	cysl-2	K10H10.2	N.A.	N.A.	cysl-2 encodes a homolog of sulfhydrylases/cysteine synthases.	175107
nlp-29	WBGene00003767	nlp-29	B0213.4	hyp7 syncytium,hypodermis,intestine	N.A.	nlp-29 encodes an antimicrobial, neuropeptide-like protein; nlp-29 appears to play a role in innate immunity, as its expression in the epidermis is strongly induced following fungal infection; nlp-29 expression is also induced following physical injury and osmotic stress; nlp-29 expression following fungal infection or physical wounding is regulated by a TIR-1, (Toll-interleukin 1 receptor (TIR) …	178805
F08B12.4	WBGene00008572	F08B12.4	F08B12.4	N.A.	N.A.	F08B12.4 is localized to the nucleus.	181333
snr-5	WBGene00004918	snr-5	ZK652.1	anal depressor muscle,body wall musculature,excretory cell,gonad,gon_herm_dtc_A,gon_herm_dtc_P,head neuron,hypodermis,intestine,mu_int_L,mu_int_R,nerve ring,nervous system,pharyngeal-intestinal valve,pharynx,rectal epithelium,reproductive system,seam cell,tail neuron,uterus,ventral cord neuron,vulva	adult Ce,embryo Ce,larva Ce	snr-5 encodes an ortholog of human small nuclear ribonucleoprotein SmF, a protein that forms part of a heptameric complex required for biogenesis and function of the snRNPs that catalyze mRNA splicing; in combination with the gene that encodes the human SmE and SmG orthologs (snr-6 and snr-7, respectively), snr-5 affects embryonic viability and nuclear association and localization of P granules i…	176103
swt-3	WBGene00007384	swt-3	C06G8.1	body wall musculature,hypodermis,intestine	adult Ce,larva Ce	swt-3 is an ortholog of human SLC50A1 (solute carrier family 50 member 1); swt-3 is expressed in the hypodermis, intestine, and the body wall musculature.	177972
Y43B11AR.1	WBGene00021543	Y43B11AR.1	Y43B11AR.1	N.A.	N.A.	RNA sequencing and microarray studies indicate that Y43B11AR.1 is affected by eat-2, hsf-1, let-418, chd-3, daf-2, tdp-1, and nuo-6; RNA sequencing and microarray studies indicate that Y43B11AR.1 is affected by Rotenone, Manganese chloride, Atrazine, Cadmium, Chlorpyrifos, Diazinon, Hydrolyzable Tannins, Humic substances, and Paraquat; tiling array and RNA sequencing studies indicate that Y43B11A…	189846
zyx-1	WBGene00006999	zyx-1	F42G4.3	anal sphincter muscle,body wall musculature,head neuron,intestine,muscle cell,nervous system,neuron,pharynx,reproductive system,spermatheca,vulva,vulval muscle	adult Ce,larva Ce	zyx-1 encodes a LIM domain protein and is most similar to vertebrate Zyxin; the vertebrate zyxin sub-family also includes migfilin, TRIP6 and LPP; the ZYX-1 protein is expressed in striated body wall muscle and localizes at dense bodies/Z-discs and in the nucleus; ZYX-1 physically interacts with P granule components (GLH proteins) and several dense body and M-line proteins, including DEB-1 (Vincu…	174951
alh-9	WBGene00000115	alh-9	F01F1.6	ABa,seam cell	embryo Ce	alh-9 is an ortholog of human ALDH7A1 (aldehyde dehydrogenase 7 family member A1); alh-9 is predicted to have oxidoreductase activity, based on protein domain information; alh-9 is expressed in the seam cell and the ABa.	175820
rpl-33	WBGene00004447	rpl-33	F10E7.7	N.A.	N.A.	rpl-33 encodes a large ribosomal subunit L35a protein.	174166
T23E7.2	WBGene00020732	T23E7.2	T23E7.2	N.A.	N.A.	RNA sequencing and microarray studies indicate that T23E7.2 is affected by 1-methylnicotinamide, Nicotinic acid, D-glucose, Cry5B, Fluoranthene, Chlorpyrifos, Diazinon, Hydrolyzable Tannins, Humic substances, single-walled carbon nanotubes, Dafa#1, adsorbable organic bromine compounds, Sirolimus, and Ag nanoparticles; proteomic, tiling array, RNA sequencing, and microarray studies indicate that T…	181789
rme-1	WBGene00004373	rme-1	W06H8.1	coelomocyte,germ line,gonad,intestine,pharynx	adult Ce,all stages Ce,larva Ce	rme-1 encodes a conserved, EPS15 homology (EH) domain-containing protein; RME-1 is required for endocytosis, specifically for modulating endocytic transport through the endosomal recycling compartment (ERC); RME-1 is ubiquitously expressed and, in the polarized intestinal epithelium, is found on basolateral recycling endosomes.	179010
trak-1	WBGene00020838	trak-1	T27A3.1	ADFL,ASEL,ASIL,ASIR,ASKL,ASKR,CANL,CANR,copulatory spicule,gonadal sheath cell,gon_herm_dtc_A,gon_herm_dtc_P,intestine,neuron,pharyngeal muscle cell,PHBL,PHBR,PHshL,PHshR,PHso1L,PHso1R,PHso2L,PHso2R,ray,rectal epithelium,rectal gland cell,seam cell,vulva	adult Ce,elongating embryo Ce,fully-elongated embryo Ce,L1 larva Ce,L2 larva Ce,L3 larva Ce,L4 larva Ce	T27A3.1 encodes, by alternative splicing, five isoforms of an ortholog of human TRAK1, HAP1 and TRAK2 and of Drosophila MILTON; T27A3.1 is expressed in some chemosensory neurons (ASK, ASI, ADF, and ASE), phasmid neurons (PHB), and CAN neurons; T27A3.1 is also expressed in pharyngeal muscle, epithelial intestinal cells, seam cells, vulva, distal tip cells and the distal sheath cell pair 1, male bi…	172297
F46H5.7	WBGene00018522	F46H5.7	F46H5.7	N.A.	N.A.	Microarray, tiling array, and RNA sequencing studies indicate that F46H5.7 is affected by cyc-1, daf-16, aak-2, daf-12, daf-2, glp-1, dpy-21, hlh-30, sir-2.1, ain-1, and dpy-10; RNA sequencing and microarray studies indicate that F46H5.7 is affected by Cry5B, Cadmium, Quercetin, Hydrolyzable Tannins, Humic substances, and Sirolimus; proteomic and RNA sequencing studies indicate that F46H5.7 is en…	180987
let-92	WBGene00002363	let-92	F38H4.9	amphid neuron,anal depressor muscle,body wall musculature,coelomocyte,dorsal nerve cord,head neuron,intestine,lateral nerve cord,mu_int_L,mu_int_R,nerve ring,nervous system,neuron,pharynx,phasmid neuron,rectal epithelium,reproductive system,tail neuron,touch receptor neuron,uterine muscle,ventral cord neuron,vulva,vulval muscle	adult Ce,larva Ce	let-92 encodes a homolog of PP2AC, the catalytic subunit of protein phosphatase 2A (PP2A); let-92 was identified genetically in screens for essential genes on chromosome IV; LET-92 may regulate a number of signal transduction pathways as it is required for embryogenesis, larval development, Ras-mediated vulval development, and axonal guidance in the DD and VD neurons; let-92 interacts genetically…	178117
ppm-2	WBGene00011953	ppm-2	T23F11.1	intestine,mechanosensory neuron,motor neuron,muscle cell,nerve ring neuron,pharynx	N.A.	ppm-2 is involved in locomotion, negative regulation of axon extension and positive regulation of synapse assembly; ppm-2 exhibits ubiquitin protein ligase binding activity and is predicted to have protein serine/threonine phosphatase activity, based on protein domain information; ppm-2 is expressed in the muscle cell, pharynx, all motor neurons, intestine, nerve ring neurons, and all mechanosens…	175610
ubql-1	WBGene00008852	ubql-1	F15C11.2	body region,hypodermis,intestine,pharynx	adult Ce,larva Ce	ubql-1 is an ortholog of members of the human UBQLN (Ubiquilin) family including UBQLNL; ubql-1 is involved in determination of adult lifespan; ubql-1 is predicted to have damaged DNA binding activity, based on protein domain information; ubql-1 is expressed in the hypodermis and the body region.	172434
cbd-1	WBGene00010351	cbd-1	H02I12.1	N.A.	N.A.	cbd-1 encodes a large (1319-residue) protein with 12 chitin-binding peritrophin-A domains; cbd-1(RNAi) animals have an osmotically-sensitive embryonic lethal phenotype, perhaps because of defects in chitin and eggshell synthesis; like CEJ-1 and CPG-2, CBD-1 may participate in eggshell synthesis and early embryonic development; CBD-1's multiple peritrophin-A domains might enable mechanical cross-l…	178061
F32D1.5	WBGene00017984	F32D1.5	F32D1.5	N.A.	N.A.	F32D1.5 is an ortholog of human GMPR (guanosine monophosphate reductase) and GMPR2 (guanosine monophosphate reductase 2); F32D1.5 is involved in embryo development, growth and nematode larval development; F32D1.5 is predicted to have GMP reductase activity, based on protein domain information.	178834
C48E7.1	WBGene00016749	C48E7.1	C48E7.1	N.A.	N.A.	C48E7.1 is involved in body morphogenesis, gamete generation and nematode larval development.	172322
daf-28	WBGene00000920	daf-28	Y116F11B.1	amphid neuron,ASIL,ASIR,ASJL,ASJR,coelomocyte,DTC,head,head neuron,hypodermis,intestine,motor neuron,nerve ring neuron,pharyngeal muscle cell,pharynx,PQR,PVT,sensory neuron,tail neuron,uterus,ventral nerve cord,vulval muscle	adult Ce,L1 larva Ce,L1-L2 lethargus Ce,L2 larva Ce,L3 larva Ce,L4 larva Ce	daf-28 encodes a beta-type insulin, mostly similar to INS-4 and INS-6 and homologous to human insulin; DAF-28 inhibits dauer formation; daf-28 mutants arrest as dauers and have downregulated signals through the DAF-2/insulin pathway; in young animals, daf-28 is expressed in ASI and ASJ neurons, which regulate dauer formation; in older animals, daf-28 expression spreads to other head neurons and t…	191014
Y38E10A.24	WBGene00012602	Y38E10A.24	Y38E10A.24	N.A.	N.A.	Y38E10A.24 is involved in embryo development, growth, nematode larval development and reproduction.	174898
F32A11.1	WBGene00009307	F32A11.1	F32A11.1	N.A.	N.A.	F32A11.1 is an ortholog of human C3orf33 (chromosome 3 open reading frame 33); F32A11.1 is involved in body morphogenesis, determination of adult lifespan and locomotion.	174959
F57F5.1	WBGene00010204	F57F5.1	F57F5.1	N.A.	N.A.	F57F5.1 is an ortholog of human CTSB (cathepsin B); F57F5.1 is involved in embryo development, locomotion and nematode larval development; F57F5.1 is predicted to have cysteine-type peptidase activity, based on protein domain information.	179645
F57G12.1	WBGene00010221	F57G12.1	F57G12.1	N.A.	N.A.	RNA sequencing and microarray studies indicate that F57G12.1 is affected by 1-methylnicotinamide, Humic substances, Dafa#1, Tyrosol, and Sirolimus; tiling array, RNA sequencing, and microarray studies indicate that F57G12.1 is enriched in the coelomocytes, hypodermis, germ line, intestine, and body wall musculature and in neurons including the dopaminergic and PLM neurons.	181381
D1054.10	WBGene00008377	D1054.10	D1054.10	N.A.	N.A.	D1054.10 is involved in growth.	179496
R03A10.5	WBGene00010985	R03A10.5	R03A10.5	N.A.	N.A.	R03A10.5 is an ortholog of human RP4-539M6.19 and members of the SEC14 (SEC14) family including SEC14L6; microarray and RNA sequencing studies indicate that R03A10.5 is affected by alg-1, cyc-1, prp-8, rsr-2, blmp-1, clk-1, ash-2, wrn-1, daf-2, dpy-21, daf-12, daf-16, dpy-9, dpy-10, aak-2, tax-6, tdp-1, nhr-25, isp-1, and nuo-6; RNA sequencing and microarray studies indicate that R03A10.5 is affe…	181634
clp-1	WBGene00000542	clp-1	C06G4.2	body wall musculature,dorsal nerve cord,GABAergic neuron,head neuron,hypodermis,intestine,lateral nerve cord,nerve ring,nervous system,neuron,pharyngeal muscle cell,pharyngeal neuron,pharynx,tail neuron,ventral nerve cord,vulva,vulval muscle	adult Ce,L1 larva Ce,L2 larva Ce,L3 larva Ce,L4 larva Ce,larva Ce	clp-1 encodes a calpain homolog that has significant identity to mammalian calpains over its whole length and that contains motifs typical of calpains, including a thiol (cysteine) protease active site and a Ca[2+]-binding domain; CLP-1 is required, in parallel with TRA-3 but in series with ASP-3 and ASP-3, for degenerative (necrotic-like) cell death in neurons induced by mutations such as mec-4(…	176122
cat-4	WBGene00000298	cat-4	F32G8.6	ADFL,ADFR,AIML,AIMR,B cell,body wall musculature,CEPDL,CEPDR,CEPVL,CEPVR,dopaminergic neuron,hyp7 syncytium,intestinal cell,muscle cell,NSML,NSMR,serotonergic neuron,Y cell	adult Ce,embryo Ce,larva Ce	cat-4 is an ortholog of human GCH1 (GTP cyclohydrolase 1); cat-4 is involved in dopamine biosynthetic process from tyrosine, melanin biosynthetic process, tetrahydrobiopterin biosynthetic process and functions in turning behavior involved in mating; cat-4 is predicted to have GTP cyclohydrolase I activity, based on protein domain information; cat-4 is expressed in the muscle cell, certain pharyng…	179472
adss-1	WBGene00016509	adss-1	C37H5.6	anal depressor muscle,body wall musculature,gonadal sheath cell,head neuron,hypodermis,intestine,mu_int_L,mu_int_R,nervous system,pharynx,reproductive system,spermatheca,tail neuron,vulva,vulval muscle	adult Ce,larva Ce	adss-1 is an ortholog of human ADSSL1 (adenylosuccinate synthase like 1) and AdSS (adenylosuccinate synthase); adss-1 is involved in embryo development, hermaphrodite genitalia development, locomotion and negative regulation of vulval development; adss-1 is predicted to have GTP binding activity and adenylosuccinate synthase activity, based on protein domain information; adss-1 is expressed in th…	178872
C34B2.8	WBGene00016393	C34B2.8	C34B2.8	N.A.	N.A.	C34B2.8 is an ortholog of human NDUFA13 (NADH:ubiquinone oxidoreductase subunit A13); C34B2.8 is involved in embryo development, nematode larval development and reproduction.	172969
hlh-30	WBGene00020930	hlh-30	W02C12.3	anal depressor muscle,body region,body wall musculature,head,head neuron,intestine,nerve ring,nervous system,pharynx,rectal epithelial cell,rectal valve cell,reproductive system,somatic cell,spermatheca,tail neuron,ventral cord neuron,vulva,vulval muscle	adult Ce,larva Ce	hlh-30 encodes a predicted basic helix-loop-helix (bHLH) transcription factor, one of 42 such genes in the C. elegans genome, it is spliced to give 18 different transcripts; it is orthologous to human microphthalmia-associated transcription factor (HGNC:MITF); loss of hlh-30 activity via RNAi results in reduced fat storage; HLH-30 demonstrates sequence-specific DNA binding for the E box sequence …	177157
msi-1	WBGene00003423	msi-1	R10E9.1	ADLL,ADLR,AFDL,AFDR,AVAL,AVAR,AVEL,AVER,RMDDL,RMDDR,RMDL,RMDR,RMDVL,RMDVR,RMED,RMEL,RMER,RMEV,SMDDL,SMDDR,SMDVL,SMDVR	N.A.	msi-1 is an ortholog of human MSI2 (musashi RNA binding protein 2) and MSI1 (musashi RNA binding protein 1); msi-1 is involved in neurological system process; msi-1 exhibits mRNA binding activity; msi-1 is expressed in certain interneurons, certain amphid neurons, and certain head motor neurons; msi-1 is localized to the cytoplasm.	175514
egl-3	WBGene00001172	egl-3	C51E3.7	ALML,ALMR,ASHL,ASHR,AVBL,AVBR,AVDL,AVDR,AVM,dorsal nerve cord,head,head neuron,HSNL,HSNR,intestine,nerve ring,nervous system,neuron,OLLL,OLLR,pharynx,PVCL,PVCR,PVDL,PVDR,PVM,RIGL,RIGR,SDQL,tail,tail neuron,ventral cord neuron	adult Ce,larva Ce,postembryonic Ce	The egl-3 gene encodes a homolog of a mammalian proprotein convertase that participates in peptide secretion.	179412
K02D7.1	WBGene00019298	K02D7.1	K02D7.1	intestine	adult Ce,larva Ce	K02D7.1 is orthologous to the human gene PURINE NUCLEOSIDE PHOSPHORYLASE (NP; OMIM:164050), which when mutated leads to disease.	176851
W05H9.3	WBGene00021050	W05H9.3	W05H9.3	N.A.	N.A.	RNA sequencing and microarray studies indicate that W05H9.3 is affected by 1-methylnicotinamide, D-glucose, Deoxyglucose, Atrazine, Chlorpyrifos, Humic substances, and Sirolimus; tiling array and RNA sequencing studies indicate that W05H9.3 is enriched in the body wall muscle cell, coelomocytes, excretory cell, hypodermis, and germ line and in the AFD and PLM neurons.	189229
F20A1.10	WBGene00017621	F20A1.10	F20A1.10	N.A.	N.A.	F20A1.10 is involved in embryo development and gamete generation.	184707
nlp-40	WBGene00022276	nlp-40	Y74C9A.2	coelomocyte,intestinal cell	N.A.	nlp-40 encodes a neuropeptide-like protein; NLP-40 is secreted by the intestine and mediates the pacemaker function of the intestine that regulates the rhythmic defecation motor program; NLP-40 likely functions with the AEX-2 G protein-coupled receptor, expressed on GABAergic neurons, to regulate GABA release and effect contraction of the enteric muscles.	171591
trap-4	WBGene00013238	trap-4	Y56A3A.21	N.A.	N.A.	trap-4 is an ortholog of human SSR4 (signal sequence receptor subunit 4); trap-4 is involved in locomotion.	176626
C33G8.4	WBGene00016362	C33G8.4	C33G8.4	N.A.	N.A.	Microarray, RNA sequencing, and tiling array studies indicate that C33G8.4 is affected by zfp-1, age-1, tatn-1, prg-1, daf-2, hpk-1, hsf-1, elli-1, sir-2.1, dpy-9, dpy-10, osm-8, tbx-2, and lin-35; RNA sequencing and microarray studies indicate that C33G8.4 is affected by Rotenone, D-glucose, Bisphenol A, Chlorpyrifos, and Humic substances; RNA sequencing and microarray studies indicate that C33G…	183176
nhr-31	WBGene00003625	nhr-31	C26B2.3	excretory cell	N.A.	nhr-31 encodes one of over 200 C. elegans nuclear receptors; nhr-31 activity is required for proper growth, development, and function of the excretory cell; in regulating excretory cell development, NHR-31 appears to function by controlling the expression of genes encoding subunits of the vacuolar ATPase; an nhr-31::gfp promoter fusion is expressed at high levels in the excretory cell beginning a…	177601
M106.3	WBGene00010911	M106.3	M106.3	anal depressor muscle,body wall musculature,excretory cell,head,head neuron,hypodermis,intestine,mu_int_L,mu_int_R,nervous system,neuron,pharynx,rectal epithelium,reproductive system,seam cell,tail,tail neuron,ventral cord neuron,vulval muscle	adult Ce,larva Ce	M106.3 is an ortholog of human RP5-1021I20.4 and PTGR2 (prostaglandin reductase 2); M106.3 is involved in reproduction; M106.3 is predicted to have oxidoreductase activity, based on protein domain information; M106.3 is expressed in the pharynx, anal depressor muscle, hypodermis, nervous system, head, tail, reproductive system, intestine, excretory cell, and the body wall musculature.	174671
ZC410.5	WBGene00013882	msa-1	ZC410.5	N.A.	N.A.	RNA sequencing and microarray studies indicate that msa-1 is affected by Ethanol, Rotenone, Quercetin, Humic substances, and Colistin; microarray, tiling array, and RNA sequencing studies indicate that msa-1 is enriched in the cephalic sheath cell, hypodermis, germ line, Psub1, and intestine and in neurons including the PVD, OLL, dopaminergic, NSM, AFD, ASER, and RID neurons.	177728
rab-7	WBGene00004271	rab-7	W03C9.3	Cell,oocyte	N.A.	rab-7 encodes a Rab GTPase orthologous to the Rab7 GTPases of yeast, Drosophila, and vertebrates; RAB-7 is required for endosome and endosome to lysosome trafficking and thus, for proper yolk protein transport in oocytes and transport of endocytosed materials in coelomoyctes; RAB-7 is also required for apoptotic cell clearance, particularly for regulation of lysosome to phagosome fusion; RAB-7 ac…	174834
vab-10	WBGene00006876	vab-10	ZK1151.1	Anchor cell,body wall musculature,DTC,gonad,hypodermis,intestinal lumen,nerve ring,pharyngeal lumen,pharynx	N.A.	vab-10 encodes, by alternative splicing, two spectraplakins (VAB-10A and VAB-10B) that are jointly required for mechanical resilience of the epidermis under strain by the contraction of actin microfilaments mechanically linked to fibrous organelles (FOs); VAB-10A/B are, accordingly, required for elongation during embryonic morphogenesis; VAB-10A has C-terminal plectin repeats while VAB-10B has sp…	173058
ZK512.7	WBGene00013986	ZK512.7	ZK512.7	N.A.	N.A.	ZK512.7 is involved in reproduction.	176290
ribo-1	WBGene00020683	ribo-1	T22D1.4	N.A.	N.A.	ribo-1 is an ortholog of human Rpn1 (ribophorin I); ribo-1 is involved in cytokinesis, embryo development, lipid storage, locomotion, nematode larval development, positive regulation of growth and reproduction; ribo-1 is predicted to have dolichyl-diphosphooligosaccharide-protein glycotransferase activity, based on protein domain information.	177456
glrx-10	WBGene00021331	glrx-10	Y34D9A.6	body wall musculature,intestine,pharynx,reproductive system,vulval muscle	adult Ce,larva Ce	glrx-10 encodes a glutaredoxin, oxidoreductases of the thioredoxin family; by homology, GLRX-10 is predicted to function in regulation of the thiol redox state of proteins.	171685
rpb-5	WBGene00019246	rpb-5	H27M09.2	N.A.	N.A.	H27M09.2 encodes the C.elegans ortholog of RPB5 which, in eukaryotes, is a key, shared component of all three nuclear RNA polymerases; RNAi experiments indicate that H27M09.2 gene activity is required for fertility and for embryonic development.	172412
flp-1	WBGene00001444	flp-1	F23B2.5	AIAL,AIAR,AIYL,AIYR,AVAL,AVAR,AVEL,AVER,AVKL,AVKR,head neuron,M5 neuron,nerve ring,neuron,RIGL,RIGR,RMGL,RMGR	all stages Ce	flp-1 can encode up to seven distinct, yet highly similar, FMRFamide-related peptides (FaRPs), small neuromodulatory peptides that are characterized by a C-terminal Arg-Phe-amide motif; in C. elegans, FLP-1 peptides are required for regulation of several behaviors, including well-coordinated, sinusoidal movement and the transition between active and inactive states of egg-laying; receptors for th…	177737
R04F11.2	WBGene00011015	R04F11.2	R04F11.2	N.A.	N.A.	R04F11.2 is an ortholog of human ATP5I (ATP synthase, H+ transporting, mitochondrial Fo complex subunit E); R04F11.2 is involved in embryo development, nematode larval development and reproduction; R04F11.2 is predicted to have hydrogen ion transmembrane transporter activity, based on protein domain information.	179690
ttr-16	WBGene00012382	ttr-16	Y5F2A.1	N.A.	N.A.	Microarray, RNA sequencing, and proteomic studies indicate that ttr-16 is affected by cyc-1, aak-2, atx-3, prg-1, crtc-1, glp-1, rbr-2, chd-3, sir-2.1, ash-2, ifg-1, daf-2, alg-1, mir-35, and ain-2; RNA sequencing, proteomic, and microarray studies indicate that ttr-16 is affected by Rotenone, D-glucose, Nicotine, Testosterone, and Deoxyglucose; RNA sequencing and microarray studies indicate that…	178002
Y97E10C.1	WBGene00022410	Y97E10C.1	Y97E10C.1	N.A.	N.A.	Microarray, tiling array, and RNA sequencing studies indicate that Y97E10C.1 is affected by cyc-1, daf-16, daf-12, wdr-23, eat-2, emr-1, lem-2, prg-1, daf-2, cco-1, jmjd-3.1, hyl-2, hsf-1, skn-1, unc-39, dpy-21, ain-2, cdk-4, and cyd-1; RNA sequencing and microarray studies indicate that Y97E10C.1 is affected by Rotenone, D-glucose, Chlorpyrifos, Diazinon, and Colistin; tiling array, RNA sequenci…	259630
fib-1	WBGene00001423	fib-1	T01C3.7	N.A.	N.A.	fib-1 encodes the C. elegans ortholog of fibrillarin and Saccharomyces cerevisiae Nop1p, an essential component of the U3 SnoRNP; FIB-1 localizes to the nucleolus.	179999
his-1	WBGene00001875	his-1	T10C6.14	N.A.	N.A.	his-1 encodes an H4 histone; his-1 is contained within the histone gene cluster HIS1; transcript analysis suggests that it encodes the major class of H4 transcripts.	191667
ZK470.2	WBGene00022745	ZK470.2	ZK470.2	N.A.	N.A.	RNA sequencing and microarray studies indicate that ZK470.2 is affected by Rotenone, Chlorpyrifos, Diazinon, adsorbable organic bromine compounds, Allantoin, and Sirolimus; microarray, tiling array, and RNA sequencing studies indicate that ZK470.2 is enriched in the hypodermis, germ line, intestine, and body wall musculature and in neurons including the PVD, OLL, dopaminergic, NSM, AFD, and PLM n…	180689
nhr-114	WBGene00003704	nhr-114	Y45G5AM.1	germ line,hypodermis,intestine	N.A.	nhr-114 encodes, by alternative splicing, two isoforms of a nuclear hormone receptor that specifically binds GPA-13 in yeast two-hybrid assays; the interaction of NHR-114 with GPA-13 is independent of whether GPA-13 is constitutively activated or not; NHR-114 is expressed in intestine (and weakly in hypodermal cells), with mainly nuclear localization.	178821
frm-7	WBGene00001493	frm-7	C51F7.1	N.A.	N.A.	frm-7 is an ortholog of human FRMD1 (FERM domain containing 1); microarray and RNA sequencing studies indicate that frm-7 is affected by sma-2, prg-1, csr-1, cco-1, jmjd-3.1, jmjd-1.2, unc-75, hsf-1, sir-2.1, ain-1, ain-2, and fbf-1; RNA sequencing and microarray studies indicate that frm-7 is affected by Rotenone, Cadmium, Quercetin, and Sirolimus; microarray, tiling array, and RNA sequencing st…	179687
ilys-5	WBGene00017691	ilys-5	F22A3.6	AIML,AIMR,AIYL,AIYR,I1 neuron,intestine	N.A.	ilys-5 is involved in embryo development; ilys-5 is predicted to have lysozyme activity, based on protein domain information; ilys-5 is expressed in the intestine.	180928
R13H4.2	WBGene00014826	R13H4.2	R13H4.2	N.A.	N.A.	Proteomic, microarray, and RNA sequencing studies indicate that R13H4.2 is affected by atx-3, clk-1, daf-2, daf-16, rbr-2, dep-1, sir-2.1, ash-2, gld-1, mir-35, tbx-2, isp-1, and nuo-6; RNA sequencing and microarray studies indicate that R13H4.2 is affected by 1-methylnicotinamide, Nicotinic acid, D-glucose, Deoxyglucose, Humic substances, single-walled carbon nanotubes, and Paraquat; RNA sequenc…	6418761
pcn-1	WBGene00003955	pcn-1	W03D2.4	N.A.	N.A.	pcn-1 encodes the C. elegans ortholog of proliferating cell nuclear antigen (PCNA), an acidic protein that is an essential component of the DNA replication and repair machinery and serves as a processivity factor for DNA polymerase delta; PCN-1 is required for early embryogenesis and for proper germ-line development, and directly interacts with CKI-2, a cyclin-dependent kinase inhibitor homolog t…	177161
C49G7.3	WBGene00016781	C49G7.3	C49G7.3	N.A.	N.A.	RNA sequencing and microarray studies indicate that C49G7.3 is affected by Ethanol, Rotenone, D-glucose, Deoxyglucose, Atrazine, Chlorpyrifos, Diazinon, Humic substances, single-walled carbon nanotubes, Colistin, and Allantoin; proteomic, tiling array, microarray, and RNA sequencing studies indicate that C49G7.3 is enriched in the germ line and intestine and in the PVD, OLL, ALM, PLM, and FLP neu…	178810
C45B2.1	WBGene00016658	C45B2.1	C45B2.1	N.A.	N.A.	RNA sequencing and microarray studies indicate that C45B2.1 is affected by Ethanol, Rotenone, Rifampin, Manganese chloride, D-glucose, Bisphenol A, Juglone, Deoxyglucose, Acrylamide, Quercetin, Hydrolyzable Tannins, Humic substances, Copper sulfate, Paraquat, Dafa#1, Sirolimus, Allantoin, and Ag nanoparticles; tiling array and RNA sequencing studies indicate that C45B2.1 is enriched in the cephal…	180878
act-3	WBGene00000065	act-3	T04C12.4	body wall musculature,gonad,head,head neuron,nervous system,pharynx	adult Ce,larva Ce	act-3 encodes an invertebrate actin, highly similar to ACT-1, ACT-2, and ACT-4, that functions in body wall muscle; act-3 functions with two other action isoforms, act-1 and act-2, to control cytoplasmic microfilament function in the early embryo.	179533
C10G8.8	WBGene00015684	C10G8.8	C10G8.8	anal depressor muscle,body wall musculature,excretory cell,hypodermis,intestine,pharynx,rectal epithelium,reproductive system,tail,uterine muscle,vulva,vulval muscle	adult Ce,larva Ce	C10G8.8 is an ortholog of human C15orf52 (chromosome 15 open reading frame 52) and CCDC9 (coiled-coil domain containing 9); C10G8.8 is expressed in the pharynx, anal depressor muscle, hypodermis, tail, reproductive system, intestine, excretory cell, and the body wall musculature.	178920
ppm-1	WBGene00006460	ppm-1	F25D1.1	anal depressor muscle,head neuron,hypodermis,intestine,nerve ring,nervous system,pharynx,tail neuron,ventral cord neuron	adult Ce,larva Ce	ppm-1 is an ortholog of human PPM1B (protein phosphatase, Mg2+/Mn2+ dependent 1B) and PPM1A (protein phosphatase, Mg2+/Mn2+ dependent 1A); ppm-1 is predicted to have magnesium ion binding activity, manganese ion binding activity, and protein serine/threonine phosphatase activity, based on protein domain information; ppm-1 is expressed in the pharynx, anal depressor muscle, hypodermis, nervous sys…	179469
ZK686.3	WBGene00022793	ZK686.3	ZK686.3	N.A.	N.A.	ZK686.3 is orthologous to the putative tumor suppressor candidate 3 (TUSC3); TUSC3 is involved in plasma membrane magnesium ion transport; ZK686.3 is also orthologous to the S. cerevisiae dolichyl-diphosphooligosaccharide-protein glycotransferase gamma chain (34-kD) subunit, OST3.	176089
kat-1	WBGene00002183	kat-1	T02G5.8	body wall musculature,gonad,intestinal cell,intestine,pharynx,tail	adult Ce,all stages Ce,embryo Ce,fully-elongated embryo Ce,L1 larva Ce,L2 larva Ce,L3 larva Ce,L4 larva Ce	kat-1 encodes a predicted 3-ketoacyl-coA thiolase, a conserved enzyme in the mitochondrial fatty acid beta-oxidation pathway; kat-1 acts synergistically with tub-1 and together with the Bardet-Biedl syndrome protein BBS1 ortholog, bbs-1, to regulate lipid accumulation; genetic interaction studies of kat-1 with che-2, osm-5 and daf-6, genes that are required for ciliary structure and intraflagella…	174161
dbt-1	WBGene00014054	dbt-1	ZK669.4	body wall musculature,Cell,head neuron,hypodermis,intestine	N.A.	ZK669.4 is orthologous to the human gene DIHYDROLIPOAMIDE BRANCHED CHAIN TRANSACYLASE (E2 COMPONENT OF BRANCHED CHAIN KETO ACID DEHYDROGENASE COMPLEX; (DBT), which when mutated leads to maple syrup urine disease, type II (OMIM:248610); the ZK669.4 protein is predicted to be mitochondrial with 68% accuracy.	174279
R11F4.1	WBGene00020007	R11F4.1	R11F4.1	body wall musculature,gonadal sheath cell,intestine,pharynx	adult Ce,larva Ce	The R11F4.1 gene encodes a putative glycerol kinase and is orthologous to human glycerol kinase (GK); glycerol kinase catalyses the phosphorylation of glycerol to glycerol-3 phosphate; in elegans, glycerol kinase is enriched in the dauer stage and is one of several genes involved in energy metabolism that are upregulated, when worms are grown in a nutrient deficient medium.	173747
goa-1	WBGene00001648	goa-1	C26C6.2	ALML,ALMR,AVM,BDUL,BDUR,CANL,CANR,diagonal muscle,head neuron,HSNL,HSNR,IL1L,IL1R,intestinal muscle,nervous system,neuron,NSML,NSMR,OLLL,OLLR,OLQDL,OLQDR,OLQVL,OLQVR,PHAL,PHAR,pharyngeal muscle cell,pharynx,PVCL,PVCR,PVDL,PVDR,PVM,RID,RIML,RIMR,RMDL,RMDR,RMGL,RMGR,SIADL,SIADR,SIAVL,SIAVR,SMDDL,SMDDR,SMDVL,SMDVR,spermatheca,tail,uterine muscle,vulva	adult Ce,embryo Ce,larva Ce,postembryonic Ce	goa-1 encodes an ortholog of the heterotrimeric G protein alpha subunit Go (Go/Gi class); GOA-1 activity is required for regulation of a number of behaviors, including locomotion, egg-laying, male mating, and olfactory-mediated behaviors; GOA-1 activity is also required for asymmetric cell division in the early embryo; goa-1 genetically interacts with the egl-30 pathway, and is expressed in all n…	172505
rps-22	WBGene00004491	rps-22	F53A3.3	head neuron,hypodermis,intestine,nervous system,pharynx,tail neuron,ventral cord neuron	adult Ce,larva Ce	rps-22 encodes a small ribosomal subunit S15a protein.	175338
inx-13	WBGene00002135	inx-13	Y8G1A.2	AMshL,AMshR,CANL,CANR,CEPshDL,CEPshDR,CEPshVL,CEPshVR,CEPsoDL,CEPsoDR,CEPsoVL,CEPsoVR,DVA,DVB,DVC,excretory cell,hyp8,hyp9,hyp10,hyp11,hypodermis,ILshDL,ILshDR,ILshL,ILshR,ILshVL,ILshVR,ILsoDL,ILsoDR,ILsoL,ILsoR,ILsoVL,ILsoVR,intestine,LUAL,LUAR,M1 neuron,m2L,m2R,male tail tip cell,OLLshL,OLLshR,OLLsoL,OLLsoR,OLQshDL,OLQshDR,OLQshVL,OLQshVR,OLQsoDL,OLQsoDR,OLQsoVL,OLQsoVR,PHAL,PHAR,PHBL,PHBR,PHsh…	2-fold embryo Ce,3-fold embryo Ce,adult Ce,elongating embryo Ce,larva Ce	inx-13 encodes an innexin, an integral transmembrane channel protein that is a structural component of invertebrate gap junctions; INX-13 is essential for larval development and osmoregulation, and may be a component of the gap junctions that link the excretory and hypodermal cells; INX-13 is expressed embryonically in hypodermis and post-embryonically, in hypodermal seam cells, the excretory cel…	171943
tald-1	WBGene00021286	tald-1	Y24D9A.8	N.A.	N.A.	Y24D9A.8 is orthologous to the human gene Transaldolase 1 (TALDO1), a key enzyme in the pentose phosphate pathway, which provides ribose-5-phosphate for nucleic acid synthesis and NADPH for lipid biosynthesis.	177202
his-60	WBGene00001934	his-60	F55G1.11	N.A.	bean embryo Ce,comma embryo Ce,embryo Ce,enclosing embryo Ce,gastrulating embryo Ce	his-60 encodes an H4 histone; by homology, HIS-60 is predicted to function as a nucleosome component required for packaging of DNA into chromatin; his-60 expression is detected in early embryos, beginning at the 28-cell stage and continuing through the comma stage (early morphogenesis); his-60 is a replication-dependent histone locus that resides in a histone gene-rich region on chromosome IV.	177522
F49E2.5	WBGene00009888	F49E2.5	F49E2.5	hypodermis,muscle cell,neuron	adult Ce,L1 larva Ce,L2 larva Ce,L3 larva Ce,L4 larva Ce	F49E2.5 is involved in nematode larval development and reproduction; F49E2.5 is expressed in the muscle cell, hypodermis, and the nervous system.	181175
gst-42	WBGene00001790	gst-42	D1053.1	intestine	N.A.	gst-42 is orthologous to the human gene GLUTATHIONE TRANSFERASE ZETA-1 (also known as MALEYLACETOACETATE ISOMERASE; GSTZ1; OMIM:603758), which when mutated is thought to lead to a variety of type I tyrosinemia.	183911
C23G10.2	WBGene00016011	C23G10.2	C23G10.2	N.A.	N.A.	C23G10.2 is an ortholog of human HRSP12; C23G10.2 is involved in nematode larval development.	182812
Y55B1BL.1	WBGene00021909	Y55B1BL.1	Y55B1BL.1	N.A.	N.A.	Microarray and RNA sequencing studies indicate that Y55B1BL.1 is affected by Rifampin, D-glucose, Atrazine, Diazinon, Hydrolyzable Tannins, Humic substances, and R24; microarray, tiling array, and RNA sequencing studies indicate that Y55B1BL.1 is enriched in the excretory cell, hypodermis, and germ line and in neurons including the PVD, OLL, and GABAergic neurons.	175199
T19H5.4	WBGene00011849	T19H5.4	T19H5.4	N.A.	N.A.	Tiling array, microarray, and RNA sequencing studies indicate that T19H5.4 is affected by daf-16, sma-2, gld-2, ham-3, dpy-21, sir-2.1, ain-1, fbf-1, crh-1, tax-6, daf-2, xpa-1, and nuo-6; microarray studies indicate that T19H5.4 is affected by Diazinon, Paraquat, and Sirolimus; RNA sequencing studies indicate that T19H5.4 is enriched in the germ line and in the AFD neurons.	174503
col-139	WBGene00000712	col-139	F41F3.4	N.A.	N.A.	col-139 is involved in body morphogenesis and locomotion; col-139 is a structural constituent of cuticle, based on protein domain information.	178857
rps-21	WBGene00004490	rps-21	F37C12.11	anal depressor muscle,body wall musculature,excretory cell,hypodermis,intestine,mu_int_L,mu_int_R,nervous system,neuron,pharynx,tail neuron	adult Ce,larva Ce	rps-21 encodes a small ribosomal subunit S21 protein; by homology, RPS-21 is predicted to function in protein biosynthesis; in C. elegans, RPS-21 activity is required for embryonic and germline development, as well as the overall health of the animal.	176011
T27C4.1	WBGene00020854	T27C4.1	T27C4.1	N.A.	N.A.	T27C4.1 is an ortholog of human NRSN2 (neurensin 2) and NRSN1 (neurensin 1); RNA sequencing and microarray studies indicate that T27C4.1 is affected by Rotenone, Cry5B, Chlorpyrifos, Diazinon, Humic substances, Sirolimus, and Allantoin; tiling array, RNA sequencing, and microarray studies indicate that T27C4.1 is enriched in the ventral nerve cord, germ line, Psub1, HOB, CEM, and muscle cell and …	178789
car-1	WBGene00012484	car-1	Y18D10A.17	germ line,gonad	adult Ce	car-1 encodes a putative RNA-binding protein orthologous to budding yeast Scd6p, fission yeast Sum2p, Drosophila TRAL, and human LSM14A and LSM14B; CAR-1 inhibits physiological apoptosis in oocytes, keeping it down to a normal level of ~50% in hermaphrodite gonads; independently of apoptosis, CAR-1 is also required for normal oogenesis, early embryonic cytokinesis, and normally organized endoplas…	173158
W05B5.1	WBGene00012274	W05B5.1	W05B5.1	N.A.	N.A.	Microarray, tiling array, proteomic, and RNA sequencing studies indicate that W05B5.1 is affected by cyc-1, daf-16, daf-12, gld-1, let-7, jmjd-1.2, and slr-2; RNA sequencing and microarray studies indicate that W05B5.1 is affected by Rotenone, Cadmium, Chlorpyrifos, Diazinon, Hydrolyzable Tannins, Humic substances, single-walled carbon nanotubes, and Allantoin; microarray and RNA sequencing studi…	173177
egl-21	WBGene00001189	egl-21	F01D4.4	ALML,ALMR,AVM,BDUL,BDUR,head neuron,HSNL,HSNR,nerve ring,preanal ganglion,PVM,SDQL,SDQR,tail neuron,ventral cord neuron	N.A.	egl-21 encodes a putative carboxypeptidase (whose homologs include human enkephalin convertase/carboxypeptidase E); EGL-21 is expressed throughout the nervous system; EGL-21 is required for normal synthesis of FMRFamide-like (FLP) and neuropeptide-like (NLP) peptides, and for normal egg-laying, locomotion, and defecation; EGL-21 promotes acetylcholine release at neuromuscular junctions; egl-21 mu…	177940
C23H3.2	WBGene00016018	C23H3.2	C23H3.2	N.A.	N.A.	C23H3.2 is involved in lipid storage.	173390
akir-1	WBGene00017088	akir-1	E01A2.6	body wall musculature,head neuron,hypodermis,nervous system,pharyngeal neuron,seam cell	adult Ce,larva Ce	akir-1 is an ortholog of human AKIRIN2 (akirin 2) and AKIRIN1 (akirin 1); akir-1 is involved in embryo development; akir-1 is expressed in the hypodermis, nervous system, and the body wall musculature.	171997
R05F9.6	WBGene00019890	R05F9.6	R05F9.6	body wall musculature,head,hypodermis,intestine,pharynx,reproductive system,vulval muscle	adult Ce,larva Ce	R05F9.6 is an ortholog of human PGM5 (phosphoglucomutase 5) and PGM1 (phosphoglucomutase 1); R05F9.6 is involved in embryo development; R05F9.6 is predicted to have intramolecular transferase activity, phosphotransferases, based on protein domain information; R05F9.6 is expressed in the pharynx, hypodermis, head, reproductive system, intestine, and the body wall musculature.	173843
W08F4.3	WBGene00021093	W08F4.3	W08F4.3	body wall musculature,gonadal sheath cell,gon_herm_dtc_A,gon_herm_dtc_P,head neuron,hypodermis,intestine,mu_int_L,mu_int_R,nervous system,neuron,pharynx,reproductive system,seam cell,tail,tail neuron,uterine muscle,vulval muscle	adult Ce,larva Ce	W08F4.3 is an ortholog of human SIGMAR1 (sigma non-opioid intracellular receptor 1); W08F4.3 is expressed in the pharynx, hypodermis, nervous system, tail, reproductive system, intestine, and the body wall musculature.	173450
W09D6.5	WBGene00012358	W09D6.5	W09D6.5	N.A.	N.A.	Microarray and RNA sequencing studies indicate that W09D6.5 is affected by cyc-1, cid-1, csr-1, jmjd-3.1, sir-2.1, eri-1, ain-1, ain-2, dpy-9, dpy-10, and gld-1; RNA sequencing and microarray studies indicate that W09D6.5 is affected by Rotenone, Humic substances, Paraquat, and Sirolimus; tiling array and RNA sequencing studies indicate that W09D6.5 is enriched in the hypodermis and germ line.	176539
pbs-1	WBGene00003947	pbs-1	K08D12.1	N.A.	N.A.	pbs-1 encodes a protease subunit with highest similarity to vertebrate proteasome subunit beta type 6 that affects fertility, embryonic viability, locomotion, and larval viability	176978
F10E7.5	WBGene00017347	F10E7.5	F10E7.5	body region,body wall musculature,head neuron,hypodermis,intestine,nervous system,pharynx,reproductive system,seam cell,tail neuron,vulval muscle	adult Ce,larva Ce	F10E7.5 is an ortholog of human MRTO4 (MRT4 , ribosome maturation factor); F10E7.5 is expressed in the hypodermis, nervous system, body region, reproductive system, and the body wall musculature.	174168
F54D5.7	WBGene00010052	F54D5.7	F54D5.7	N.A.	N.A.	The F54D5.7 gene encodes an ortholog of the human gene GLUTARYL-COENZYME A DEHYDROGENASE (GCDH), which when mutated leads to glutaricaciduria type I (OMIM:231670).	174768
T01C8.2	WBGene00020143	T01C8.2	T01C8.2	N.A.	N.A.	Microarray and RNA sequencing studies indicate that T01C8.2 is affected by Aldicarb, Rotenone, D-glucose, Cry5B, Cadmium, Hydrolyzable Tannins, Paraquat, and Sirolimus; tiling array and RNA sequencing studies indicate that T01C8.2 is enriched in the cephalic sheath cell, germ line, and muscle cell and in the PLM neurons.	181725
erm-1	WBGene00001333	erm-1	C01G8.5	anal sphincter muscle,epithelial cell,excretory cell,head neuron,intestinal cell,nervous system,neuron,pharyngeal-intestinal valve,PVDL,PVDR,rectal gland cell,reproductive system,spermatheca,uterine toroidal epithelial cell,uterus,vulval precursor cell	adult Ce,embryo Ce,L1 larva Ce,L2 larva Ce,L3 larva Ce,L4 larva Ce,larva Ce	erm-1 encodes the C. elegans ortholog of the ERM (Ezrin, Radixin, Moesin) family of cytoskeletal linkers; ERM-1 activity is required for regulating LET-23/EGFR receptor localization in the vulval cell lineages to effect proper temporal regulation of Ras-mediated EGF signaling.	172174
snx-3	WBGene00006503	snx-3	W06D4.5	Cell,coelomocyte,pharynx,rectal epithelial cell	N.A.	snx-3 is an ortholog of human Snx3 (sorting nexin 3) and SNX12 (sorting nexin 12); snx-3 is involved in oviposition; snx-3 is predicted to have phosphatidylinositol binding activity, based on protein domain information; snx-3 is expressed in several tissues including the pharynx; snx-3 is localized to the endosome.	189240
let-60	WBGene00002335	let-60	ZK792.6	AIMR,AIYR,Anchor cell,AVKL,AVKR,body wall musculature,excretory system,FLPL,FLPR,germ line,gonad,gon_herm_dtc_A,gon_herm_dtc_P,hyp7 syncytium,intestinal cell,M.d,M.v,P3.p hermaphrodite,P4.p hermaphrodite,P5.p hermaphrodite,P6.p hermaphrodite,P7.p hermaphrodite,P8.p hermaphrodite,pm3,pm4,pm5,pm6,pm7,pm8,seam cell,ventral cord neuron,vulA,vulB1,vulB2,vulC,vulD,vulE,vulF,vulval muscle,Z1.ppp,Z4.aaa	adult Ce,embryo Ce,L1 larva Ce,L2 larva Ce,L3 larva Ce,L4 larva Ce	let-60 encodes a member of the GTP-binding RAS protooncogene family; let-60 activity is required for viability, vulval development, spicule development, germ line meiotic progression, posterior development of the hypodermis, chemotaxis, sex myoblast migration, and muscle membrane extension; let-60 acts genetically downstream of let-23 with respect to vulval development and upstream of the MAPK pa…	178104
dmd-6	WBGene00007058	dmd-6	F13G11.1	body wall musculature,head,head neuron,hypodermis,intestine,muscle cell,nerve ring neuron,neuron,pharynx,rectum,reproductive system,tail,tail neuron,ventral cord neuron,vulva	N.A.	dmd-6 is an ortholog of human DMRT2 (doublesex and mab-3 related transcription factor 2), DMRT3 (doublesex and mab-3 related transcription factor 3), DMRTA2 (DMRT like family A2), DMRTC1B (DMRT like family C1B), DMRTC2 (DMRT like family C2), DMRTB1 (DMRT like family B with proline rich C-terminal 1) and DMRTA1 (DMRT like family A1); dmd-6 is predicted to have sequence-specific DNA binding activit…	178392
pat-12	WBGene00003936	pat-12	T17H7.4	head neuron,hypodermis,mechanosensory neuron,pharynx,rectal epithelium,rectum,reproductive system,seam cell,spermatheca,tail neuron,uterus,vulva	1.5-fold embryo Ce,2-fold embryo Ce,3-fold embryo Ce,adult Ce,comma embryo Ce,fully-elongated embryo Ce,larva Ce	pat-12 encodes several isoforms containing a novel hemidesmosome component that has strong homology to antigen B20 from filarial nematode onchocerca volvulus, which partly protects different hosts against infection when used for immunization; PAT-12 activity is important to maintain FO integrity and might have distinct functions apically and basally based on differential loss of VAB-10A, CIFs and…	175227
tth-1	WBGene00006649	tth-1	F08F1.8	DTC,head neuron,intestine,nerve ring,nervous system,oocyte,spermatheca,terminal bulb	1-cell embryo Ce,2-cell embryo Ce,4-cell embryo Ce,adult Ce,all stages Ce,comma embryo Ce,larva Ce	tth-1 encodes a thymosin beta ortholog that contains four functionally distinct thymosin beta repeats; in vitro, TTH-1 binds multiple actin monomers as well as filamentous actin suggesting that, as its homology predicts, TTH-1 plays a direct role in regulating actin polymerization and cytoskeletal organization in C. elegans; consistent with this, loss of tth-1 activity via a deletion mutation tha…	181097
asg-2	WBGene00000210	asg-2	C53B7.4	N.A.	N.A.	asg-2 encodes a homolog of subunit G of the membrane-bound F0 proton channel portion of ATP synthase (mitochondrial respiratory chain [MRC] complex V); asg-2 activity is required for growth at a normally high rate and for normal osmoregulation; in addition, asg-2 activity is required for response to hermaphrodite contact, the first step in a series of stereotypical male mating behaviors; an ASG-2…	180956
D2030.4	WBGene00008414	D2030.4	D2030.4	N.A.	N.A.	D2030.4 encodes the C. elegans ortholog of the NDUFB7/B18 subunit of the mitochondrial NADH dehydrogenase (ubiquinone) complex (complex I).	172513
nlp-18	WBGene00003756	nlp-18	F33A8.2	ASIL,ASIR,head neuron,intestine,NSML,NSMR,pharyngeal neuron,rectal gland cell,spermatheca,tail neuron	N.A.	nlp-18 encodes four predicted neuropeptide-like proteins; in C. elegans, nlp-18 is part of the FAFA neuropeptide family that also contains nlp-20; nlp-18 is expressed in a variety of neurons, including ASI, NSM, four head neurons, two tail neurons, and two anterior pharyngeal neurons; nlp-18 expression is also detected in the spermatheca, the rectal gland, and the intestine; as loss of nlp-18 act…	185219
ccch-1	WBGene00009532	ccch-1	F38B7.1	body wall musculature,cholinergic neuron,GABAergic neuron,head neuron,intestine,pharynx,reproductive system,somatic neuron,tail neuron,vulval muscle	adult Ce,larva Ce	ccch-1 encodes a CCCH tandem zinc finger (TZF) protein; based upon its sequence similarity to human tristetraprolin and ERF-2 the product of F38B7.1 is predicted to function as an RNA-binding protein that specifically binds to UAUU repeats.	179584
nlp-14	WBGene00003752	nlp-14	D1009.4	ASEL,ASER,ASIL,ASIR,ASKL,ASKR,dorsal-rectal ganglion neuron,head neuron,intestine,male,PHAL,PHAR,PVT,PVX,PVY,retrovesicular ganglion neuron,ventral cord neuron	N.A.	nlp-14 is expressed in certain interneurons, all ventral cord neurons, certain amphid neurons, retrovesicular ganglion neurons, certain sensory neurons, intestine, dorsal-rectal ganglion neurons, head neurons, and in the male.	181137
uaf-1	WBGene00006697	uaf-1	Y92C3B.2	N.A.	all stages Ce	uaf-1 encodes the large subunit of splicing factor U2AF (U2 Auxiliary Factor), orthologous to mammalian and Drosophila U2AF65; UAF-1 has been shown to bind RNA and this binding is enhanced by UAF-2; the abundance of one alternative transcript appears to be increased during starvation and this transcript is retained in the nucleus; uaf-1 affects embryonic viability, based on RNAi analysis.	175270
W02D9.10	WBGene00012216	W02D9.10	W02D9.10	N.A.	N.A.	Microarray and RNA sequencing studies indicate that W02D9.10 is affected by Lithium Chloride, Rotenone, D-glucose, Cry5B, Ethanol, Resveratrol, Humic substances, Colistin, and Sirolimus; tiling array, RNA sequencing, and microarray studies indicate that W02D9.10 is enriched in the germ line, muscle cell, and intestine and in neurons including the dopaminergic, AFD, PLM, and RID neurons.	173125
rfip-1	WBGene00018869	rfip-1	F55C12.1	body wall musculature,excretory canal,head neuron,hypodermis,intestine,pharynx,PLML,PLMR,tail neuron	N.A.	rfip-1 encodes the C. elegans ortholog of the RAB-11 effector NUF (nuclear fallout in Drosophila), also known in humans as RAB11FIP3 and RAB11FIP4; loss of rfip-1 activity results in scattering of recycling endosomes and late endosomes, indicating a role for RFIP-1 in recycling endosome positioning and apicobasal cell polarity.	173998
mai-2	WBGene00015248	mai-2	B0546.1	body wall musculature,gonad,gonadal sheath cell,gon_herm_dtc_A,gon_herm_dtc_P,head neuron,hypodermis,intestine,nerve ring,nervous system,pharyngeal neuron,pharynx,rectal epithelium,rectal gland cell,reproductive system,seam cell,spermatheca,tail,tail neuron,ventral cord neuron,vulva,vulval muscle	adult Ce,larva Ce	mai-2/B0546.1 is orthologous to mitochondrial intrinsic ATPase inhibitor protein (IF(1)), which blocks reverse action (ATP hydrolysis) by F(0)F(1)-ATPase when its (normally required) proton gradient is lost; MAI-2 has a mitochondrial import signal at its N-terminus, and is transported to yeast mitochondria; MAI-2 can inhibit yeast F(0)F(1)-ATPase, and this inhibition is pH-dependent; MAI-2's tert…	177106
mbf-1	WBGene00003148	mbf-1	H21P03.1	anal depressor muscle,body wall musculature,head neuron,hypodermis,intestine,mu_int_L,mu_int_R,nervous system,pharynx,seam cell,spermatheca,spermathecal-uterine junction,tail	adult Ce,larva Ce	mbf-1 is an ortholog of human EDF1 (endothelial differentiation related factor 1); mbf-1 is predicted to have sequence-specific DNA binding activity, based on protein domain information; mbf-1 is expressed in the pharynx, anal depressor muscle, spermatheca, hypodermis, nervous system, tail, intestine, body wall musculature, and the spermathecal-uterine junction.	178071
rpn-11	WBGene00004467	rpn-11	K07D4.3	N.A.	N.A.	rpn-11 encodes a predicted non-ATPase subunit of the 19S regulatory complex of the proteasome that affects adult viability, osmoregulation, embryonic viability, and movement; interacts with itself, RPN-9, and F55A11.3, based on yeast two-hybrid assays.	173744
gly-6	WBGene00001631	gly-6	H38K22.5	N.A.	N.A.	gly-6 is an ortholog of human WBSCR17 (Williams-Beuren syndrome chromosome region 17) and members of the GALNT (Polypeptide N-acetylgalactosaminyltransferases) family including GALNT18; RNA sequencing and microarray studies indicate that gly-6 is affected by D-glucose, Diazinon, Humic substances, Paraquat, and Sirolimus; microarray, tiling array, and RNA sequencing studies indicate that gly-6 is …	175558
tsn-1	WBGene00006626	tsn-1	F10G7.2	body wall musculature,excretory cell,head,head neuron,hypodermis,intestine,mu_int_L,mu_int_R,nervous system,neuron,Pharyngeal gland cell,pharynx,rectal epithelium,reproductive system,seam cell,spermatheca,tail,vulva,vulval muscle	adult Ce,larva Ce	tsn-1 encodes the C. elegans ortholog of Tudor-SN (tudor staphylococcal nuclease); TSN-1 is a component of the RNA-induced silencing complex (RISC) and its activity is required for proper function of the let-7 miRNA in vivo; TSN-1 is found in both the nucleus and the cytosol.	173811
cpn-4	WBGene00000780	cpn-4	F49D11.8	N.A.	N.A.	cpn-4 encodes a calponin homolog, most closely related to its paralog CPN-3 in C. elegans; CPN-4 is somewhat more similar to calponins per se (such as CLP1 and CLP2 in humans) than to the to the calponin paralogs transgelin (SM22 alpha) or neuronal protein NP25.	172996
dlc-1	WBGene00001005	dlc-1	T26A5.9	body wall musculature,ciliated neuron,germ cell,head,head neuron,intestine,nervous system,neuron,oocyte,pharynx,rectal valve cell,tail,tail neuron,ventral cord neuron,ventral nerve cord	adult Ce,all stages Ce,larva Ce	dlc-1 encodes a dynein light chain 1, required for viability, that inhibits DHC-1 in vivo; DLC-1 is 92-95% identical to its orthologs human DYNLL1 (OMIM:601562) and DYNLL2 (OMIM:608942); DLC-1 is paralogous to DLC-2/-6; DLC-1 is expressed in adult body wall muscle, and in larval and adult pharynx, posterior intestine, and nervous system (e.g., ventral nerve cord, head neurons, and tail neurons); …	175922
ima-3	WBGene00002074	ima-3	F32E10.4	germ line,gonad	all stages Ce	ima-3 encodes one of three C. elegans importin alpha nuclear transport factors and the importin alpha that is most similar to the alpha3-subtype; ima-3 activity is required throughout development: during oogenesis, ima-3 is essential for progression past pachytene of meiotic prophase I and for proper organization of the nuclear pore complex (NPC) as well as association of P granules with the NPC;…	177533
nlp-31	WBGene00003769	nlp-31	B0213.6	hypodermis	embryo Ce	nlp-31 encodes five predicted neuropeptide-like proteins; in C. elegans, nlp-31 is part of the YGGWamide neuropeptide family that also contains nlp-24, nlp-25, and nlp-27-32; nlp-31 is expressed in the hypodermis, and its expression is also detected in precomma-stage embryos; nlp-31 expression is upregulated in response to fungal infection and, when synthesized in vitro, demonstrates antifungal a…	178804
C32F10.8	WBGene00016333	C32F10.8	C32F10.8	body wall musculature,gonadal sheath cell,head neuron,intestine,mu_int_L,mu_int_R,nerve ring,nervous system,pharynx,reproductive system,spermatheca,tail neuron,vulval muscle	adult Ce,larva Ce	C32F10.8 is an ortholog of human GPT2 (glutamic--pyruvic transaminase 2) and GPT (glutamic--pyruvic transaminase); C32F10.8 is involved in embryo development, nematode larval development and reproduction; C32F10.8 is predicted to have catalytic activity and pyridoxal phosphate binding activity, based on protein domain information; C32F10.8 is expressed in the pharynx, nervous system, reproductive…	172252
lec-6	WBGene00002269	lec-6	Y55B1AR.1	intestine,pharynx	N.A.	lec-6 encodes a 'proto' type galectin (beta-galactosyl-binding lectin) containing a single carbohydrate recognition domain; by homology, LEC-6 may play roles in cell adhesion and aggregation, proliferation, or programmed cell death, but as loss of lec-6 activity via large-scale RNAi screens does not result in obvious abnormalities, the precise role of LEC-6 in C. elegans development and/or behavi…	175212
vha-5	WBGene00006914	vha-5	F35H10.4	excretory canal,excretory cell,gonad,hyp7 syncytium,hypodermis,neuronal sheath cell,pharynx,rectum,vulva	adult Ce,all stages Ce,elongating embryo Ce,embryo Ce,fully-elongated embryo Ce,L1 larva Ce,L2 larva Ce,L3 larva Ce,L4 larva Ce,larva Ce	vha-5 encodes an ortholog of subunit a of the membrane-bound (V0) domain of vacuolar proton-translocating ATPase (V-ATPase); VHA-5 is orthologous to human ATP6N1A (OMIM:192130), ATP6V0A2, ATP6V0A4 (OMIM:605239, mutated in distal renal tubular acidosis), and TCIRG1 (OMIM:604592, mutated in osteopetrosis); VHA-5 is expressed broadly in embryos (in dot- or cup-like perinuclear compartments in each c…	177626
yap-1	WBGene00008748	yap-1	F13E6.4	epithelial cell,excretory system,gonadal sheath cell,hypodermis,intestine,pharyngeal muscle cell,seam cell,spermatheca,tail hypodermis,vulva	adult Ce,embryo Ce,larva Ce	yap-1 encodes a protein with sequence similarity to YAP (yes-associated protein) in its N-terminal TEAD-binding domain and WW domain; YAP-1 plays a role in the response to heat and in determination of adult life span; YAP-1 physically interacts with EGL-44, a transcription enhancer factor of the TEA domain (TEAD) class, and when co-expressed, the two proteins are able to activate a TEAD reporter;…	181267
F59C6.5	WBGene00010326	F59C6.5	F59C6.5	N.A.	N.A.	F59C6.5 is an ortholog of human NDUFB10 (NADH:ubiquinone oxidoreductase subunit B10); F59C6.5 is involved in determination of adult lifespan, embryo development, lipid storage, nematode larval development and reproduction.	172933
tag-147	WBGene00006493	tag-147	R09A8.3	N.A.	N.A.	tag-147 is an ortholog of human IVNS1ABP (influenza virus NS1A binding protein); tiling array, proteomic, RNA sequencing, and microarray studies indicate that tag-147 is affected by daf-12, gld-1, let-7, cco-1, jmjd-3.1, jmjd-1.2, hsf-1, rbr-2, elli-1, sir-2.1, rde-4, slr-2, alg-1, tdp-1, and nuo-6; microarray studies indicate that tag-147 is affected by Chlorpyrifos, Diazinon, Quercetin, Humic s…	181410
enpl-1	WBGene00011480	enpl-1	T05E11.3	head,intestine,pharynx	adult Ce,larva Ce	enpl-1 encodes the C. elegans ortholog of the Hsp90 family member and endoplasmic reticulum (ER) chaperone GRP94/GP96; loss of enpl-1 activity via RNAi results in slow growth, larval arrest, uncoordinated locomotion, and weak endocytosis defects; in addition, loss of enpl-1 expression results in an increase in hsp-4 expression, revealing compensatory regulation amongst ER chaperones; an enpl-1::g…	178014
asp-5	WBGene00000218	asp-5	F21F8.3	intestine	adult Ce,larva Ce	asp-5 is an ortholog of human CTSE (cathepsin E), pgc (progastricsin), PGA4 (pepsinogen 4, group I (pepsinogen A)) and PGA3 (pepsinogen 3, group I (pepsinogen A)); asp-5 is involved in cell death and locomotion; asp-5 is predicted to have aspartic-type endopeptidase activity, based on protein domain information; asp-5 is expressed in the intestine.	179211
Y71H2AM.5	WBGene00022170	Y71H2AM.5	Y71H2AM.5	N.A.	N.A.	Y71H2AM.5 is an ortholog of human COX6B1 (cytochrome c oxidase subunit 6B1) and COX6B2 (cytochrome c oxidase subunit 6B2); Y71H2AM.5 is involved in determination of adult lifespan, embryo development, nematode larval development and reproduction; Y71H2AM.5 is predicted to have cytochrome-c oxidase activity, based on protein domain information.	3565081
suca-1	WBGene00009812	suca-1	F47B10.1	anterior gonad arm	N.A.	suca-1 is an ortholog of human SUCLA2 (succinate-CoA ligase ADP-forming beta subunit); suca-1 is predicted to have ATP binding activity and catalytic activity, based on protein domain information; suca-1 is expressed in the anterior gonad arm; suca-1 is localized to the mitochondrion.	181280
nlp-11	WBGene00003749	nlp-11	ZK1320.10	head neuron,IL1 neuron,inner labial neuron,PVDL,PVDR,tail neuron,ventral cord neuron	bean embryo Ce,blastula embryo Ce,enclosing embryo Ce,gastrulating embryo Ce	nlp-11 is involved in lipid storage; nlp-11 is expressed in all inner labial neurons, all ventral cord neurons, head neurons, tail neurons, and certain mechanosensory neurons.	191566
his-72	WBGene00001946	his-72	Y49E10.6	Cell	adult Ce,embryo Ce,L1 larva Ce,L2 larva Ce,L3 larva Ce,L4 larva Ce	his-72 encodes an H3 histone required for embryonic viability.	176660
ZK836.2	WBGene00014098	ogdh-2	ZK836.2	body wall musculature	adult Ce,larva Ce	ogdh-2 is an ortholog of human DHTKD1 (dehydrogenase E1 and transketolase domain containing 1); ogdh-2 is predicted to have oxoglutarate dehydrogenase (succinyl-transferring) activity and thiamine pyrophosphate binding activity, based on protein domain information; ogdh-2 is expressed in the body wall musculature.	179674
pbs-6	WBGene00003952	pbs-6	C02F5.9	anal sphincter muscle,pharynx	N.A.	The pbs-6 gene encodes a homolog of mammalian PSMB1.	176161
let-754	WBGene00002879	let-754	C29E4.8	head,head neuron,hypodermis,intestine,nervous system,Pharyngeal gland cell,pharyngeal neuron,reproductive system,seam cell,tail,vulva	adult Ce,embryo Ce,larva Ce	let-754 encodes an adenylate kinase; let-754 was identified in screens for ethyl methane sulfonate-induced lethal mutations on chromosome III; the let-754 mutation results in mid larval lethality.	176118
pyc-1	WBGene00004258	pyc-1	D2023.2	N.A.	N.A.	pyc-1 encodes the C. elegans pyruvate carboxylase ortholog; by homology, PYC-1 is predicted to function as a key regulatory enzyme of gluconeogenesis, lipogenesis, and anaplerosis, localizing to the mitochondrial matrix and catalyzing the formation of oxaloacetate from pyruvate and carbonate; pyc-1 expression is induced upon exposure of C. elegans to cadmium.	179616
T05A8.3	WBGene00020229	T05A8.3	T05A8.3	N.A.	N.A.	Microarray and RNA sequencing studies indicate that T05A8.3 is affected by cyc-1, isp-1, sma-2, sma-4, wdr-23, emr-1, lem-2, prg-1, clk-1, swsn-2.2, let-418, chd-3, dcr-1, ain-1, tax-6, lin-54, tdp-1, mir-35, and nuo-6; RNA sequencing and microarray studies indicate that T05A8.3 is affected by Rotenone, D-glucose, Humic substances, Colistin, Sirolimus, and Allantoin; microarray, tiling array, and…	173615
fum-1	WBGene00001503	fum-1	H14A12.2	N.A.	N.A.	fum-1 is orthologous to human FUMARASE (FH; OMIM:136850), which when mutated leads to fumarase deficiency; FUM-1A and FUM-1B are predicted to be mitochondrial.	176059
rsp-2	WBGene00004699	rsp-2	W02B12.2	Cell	adult Ce,embryo Ce	rsp-2 encodes the C. elegans ortholog of the vertebrate SRp40 splicing factor and member of the SR protein family of nuclear phosphoproteins that are required for constitutive splicing and influence alternative splicing regulation.	174747
dpy-30	WBGene00001088	dpy-30	ZK863.6	N.A.	all stages Ce,embryo Ce	The dpy-30 gene encodes an essential nuclear protein required for hermaphrodite dosage compensation as well as normal male development; DPY-30 is expressed ubiquitously throughout development and can be detected in two different multiprotein complexes: the SDC complex involved in dosage compensation and a second complex containing NOX-1 (a WD repeat-containing protein) and ASH-2 (a trithorax-rela…	179671
C55A6.12	WBGene00044019	C55A6.12	C55A6.12	N.A.	N.A.	C55A6.12 is an ortholog of human RNF146 (ring finger protein 146); C55A6.12 is predicted to have poly-ADP-D-ribose binding activity and ubiquitin protein ligase activity, based on protein domain information.	3565529
idhb-1	WBGene00007993	idhb-1	C37E2.1	body region,body wall musculature,gonadal sheath cell,head,nervous system,pharynx,reproductive system,tail neuron,vulva	adult Ce,larva Ce	C37E2.1 encodes the C. elegans homolog of the beta subunit of an NAD+-dependent mitochondrial isocitrate dehydrogenase; by homology, the product of C37E2.1 is predicted to catalyze the formation of alpha-ketoglutarate from isocitrate as part of the citric acid cycle.	181528
mel-32	WBGene00003214	mel-32	C05D11.11	hypodermis,intestine,seam cell	adult Ce,larva Ce	mel-32 encodes a serine hydroxymethyltransferase; by homology, MEL-32 is predicted to catalyze the biochemical reaction that converts serine to glycine and in the process transfers a methyl group to tetrahydrofolate and, thus, into the one-carbon pool used for a variety of cellular metabolic processes; in C. elegans MEL-32 activity is required maternally for embryonic development past the 100-cel…	175915
T03F1.11	WBGene00020192	T03F1.11	T03F1.11	N.A.	N.A.	T03F1.11 is an ortholog of human TESC (tescalcin), CHP2 (calcineurin like EF-hand protein 2) and CHP1 (calcineurin like EF-hand protein 1); T03F1.11 is predicted to have calcium ion binding activity, based on protein domain information.	171962
F44E7.2	WBGene00018424	F44E7.2	F44E7.2	amphid neuron,head neuron,hypodermis,mu_int_L,mu_int_R,nervous system	adult Ce,larva Ce	F44E7.2 is an ortholog of human PDXP (pyridoxal phosphatase) and PGP (phosphoglycolate phosphatase); F44E7.2 is predicted to have phosphatase activity, based on protein domain information; F44E7.2 is expressed in the mu_int_R, mu_int_L, hypodermis, and the nervous system.	178965
dnj-19	WBGene00001037	dnj-19	T05C3.5	N.A.	N.A.	This gene encodes a protein containing a DnaJ ('J') domain.	3565862
lec-8	WBGene00002271	lec-8	R07B1.10	intestine,pharyngeal-intestinal valve,tail,virL,virR	N.A.	lec-8 encodes a glycolipid-binding galectin; LEC-8 binds glycolipids and can inhibit Bacillus thuringiensis Cry5B from binding glycolipids; lec-8 mutants are more susceptible to Cry5B; lec-8 is expressed in the pharyngeal-intestinal valve, the intestinal-rectal valve, and in some vesicles of the intestine; lec-8 expression in the intestine is induced in response to bacterial infection and Cry5B, …	181198
mthf-1	WBGene00015512	mthf-1	C06A8.1	head neuron,hypodermis,intestine,nerve ring,nervous system,pharyngeal neuron,pharynx,reproductive system,tail,tail neuron,vulval muscle	adult Ce,larva Ce	mthf-1 encodes a gene that is orthologous to human methylenetetrahydrofolate reductase (MTHFR), based on sequence comparison; mthf-1 is among several genes that are upregulated in a gene expression profiling study of the oxidative stress response of aak-2 (homolog of alpha-subunit of AMP-activated protein kinase) mutants.	174254
cdc-48.1	WBGene00007352	cdc-48.1	C06A1.1	body wall musculature,Cell,DTC,germ cell,germ line,gonad,spermatheca,spermatocyte	adult Ce,embryo Ce,L1 larva Ce,L2 larva Ce,L3 larva Ce,L4 larva Ce	cdc-48.1 encodes a type II AAA ATPase, homologous to yeast Cdc48 and mammalian p97/VCP, that functions as a ubiquitin-selective chaperone; cdc-48.1 acts redundantly with cdc-48.2 and in conjunction with ufd-1 and npl-4 in endoplasmic reticulum-associated protein degradation (ERAD); in addition, CDC-48.1, UFD-2 and chn-1 function together to regulate myosin assembly and muscle formation via the UN…	174624
gsr-1	WBGene00008117	gsr-1	C46F11.2	coelomocyte,Ea,Ep,Epr,Epra,excretory canal,gonadal sheath cell,head neuron,hypodermis,intestine,MSaa,MSap,MSp,MSpa,MSpaa,MSpap,MSpp,MSppa,pharynx,PVPL,PVPR,rectal epithelial cell,reproductive system,spermatheca,tail,uterus,vulval muscle	adult Ce,L1 larva Ce,L2 larva Ce,L3 larva Ce,L4 larva Ce,larva Ce	gsr-1 encodes a glutathionine reductase orthologous to human mitochondrial glutathione reductase (GSR; OMIM:138300); GSR deficiency has been associated with hemolytic anemia; loss of gsr-1 activity, together with that of trxr-1, results in molting defects characterized by a failure to remove old cuticle and reduced, disulfide groups in the cuticle that remain oxidized; gsr-1 expression is reduced…	175467
gpi-1	WBGene00013597	gpi-1	Y87G2A.8	head,head neuron,intestine,nervous system	adult Ce,larva Ce	gpi-1 encodes two isoforms of a putative glucose 6-phosphate isomerase orthologous to human GPI (OMIM:172400, mutated in chronic hemolytic anemia); gpi-1 is required both for embryonic viability and (paradoxically) for normally short lifespan; gpi-1 is expressed in neurons and intestine.	173227
W05F2.3	WBGene00021035	W05F2.3	W05F2.3	germ line	adult Ce	W05F2.3 is involved in hermaphrodite genitalia development and nematode larval development; W05F2.3 is expressed in the germ line.	171908
saeg-1	WBGene00010012	saeg-1	F53H10.2	N.A.	N.A.	saeg-1 is an ortholog of human ELMSAN1 (ELM2 and Myb/SANT domain containing 1), ZNF541 (zinc finger protein 541) and TRERF1 (transcriptional regulating factor 1); saeg-1 is involved in gene expression; saeg-1 is predicted to have DNA binding activity, based on protein domain information; saeg-1 is localized to the nucleus.	179505
upb-1	WBGene00017440	upb-1	F13H8.7	body wall musculature	adult Ce,L1 larva Ce,L2 larva Ce,L3 larva Ce,L4 larva Ce	upb-1 encodes the C. elegans ortholog of 3-ureidopropionase; UPB-1 exhibits enzymatic activity in vitro, catalyzing the catabolism of 3-ureidopropionate and 2-methyl-3-ureidopropionate; a UPB-1::GFP fusion is expressed throughout larval development and in adults; UPB-1::GFP localizes to the dense body of striated body wall muscles, suggesting that UPB-1 may play a role in synthesis of carnosin-li…	174040
F48D6.4	WBGene00018602	F48D6.4	F48D6.4	N.A.	N.A.	RNA sequencing and microarray studies indicate that F48D6.4 is affected by Ethanol, Methylmercuric chloride, Rotenone, D-glucopyranose, Chlorpyrifos, Cry5B, Quercetin, Colistin, and Ag nanoparticles; tiling array, RNA sequencing, and microarray studies indicate that F48D6.4 is enriched in the intestine, pharyngeal muscle cell, germ line, and muscle cell and in the ASER neurons.	180697
dab-1	WBGene00000894	dab-1	M110.5	AMshL,AMshR,Anchor cell,hyp7,hypodermis,intestine,oocyte,P3.p hermaphrodite,P4.p hermaphrodite,P5.p hermaphrodite,P5.pa,P5.paa,P5.pap,P5.pp,P5.ppa,P6.p hermaphrodite,P6.pa,P6.paa,P6.pap,P6.pp,P6.ppa,P6.ppp,P7.p hermaphrodite,P7.pa,P7.pap,P7.pp,P7.ppa,P7.ppp,P8.p hermaphrodite,vulA,vulB1,vulB2,vulC,vulD,vulE,vulF,vulval cell	adult Ce,L2 larva Ce,L3 larva Ce,L4 larva Ce	dab-1 encodes an ortholog of the cytoplasmic adaptor protein DISABLED, required for normal molting and meiotic arrest; DAB-1 is also required for EGL-17 secretion from vulval cells, and thus indirectly for normal sex myoblast (SM) migration and egg-laying; DAB-1 contains a conserved PTB domain and signals that confer localization to Golgi-proximal vesicles, and DAB-1 localizes to vesicular struct…	174323
prmt-1	WBGene00013766	prmt-1	Y113G7B.17	anal depressor muscle,body wall muscle cell,body wall musculature,head,head neuron,hypodermis,intestinal cell,intestine,nerve ring,nervous system,pharyngeal cell,pharynx,reproductive system,tail neuron,ventral cord neuron,ventral nerve cord,vulval cell,vulval muscle	adult Ce,embryo Ce,L1 larva Ce,L2 larva Ce,L3 larva Ce,L4 larva Ce,larva Ce	prmt-1 encodes a type I protein arginine methyltransferase; in C. elegans, PRMT-1 positively regulates adult lifespan and is required for stress response and fat storage in the absence of DAF-2-mediated signaling; PRMT-1 is also required for proper development of myofilament structure; PRMT-1 physically interacts with, and methylates, DAF-16 thereby preventing its phosphorylation and cytoplasmic …	180326
acbp-1	WBGene00016655	acbp-1	C44E4.6	N.A.	N.A.	acbp-1 encodes a highly conserved protein containing a functional acyl-CoA-binding binding domain orthologous to human DBI (Diazepam Binding inhibitor) (OMIM: 125950) required for protein stability and ligand binding; acyl-CoA proteins are required for lipid droplet morphology and lipid storage function; acbp-1 mutants have reduced triglycerides, aberrant lipid droplet morphology and number in th…	172071
pos-1	WBGene00004078	pos-1	F52E1.1	AB,EMS,germ line,gonad,head neuron,intestine,oocyte,P4,Psub1,Psub2,Psub3,Psub4,rectal gland cell,tail neuron	adult Ce,blastula embryo Ce,L4 larva Ce	pos-1 encodes a CCCH-type zinc-finger protein; during embryogenesis, maternally provided POS-1 is essential for proper fate specification of germ cells, intestine, pharynx, and hypodermis; POS-1's role in cell fate specification is likely as a translational regulator, as POS-1 is required, in posterior blastomeres, for positive regulation of apx-1 mRNA translation and negative regulation of glp-1…	179224
mup-4	WBGene00003497	mup-4	K07D8.1	body wall musculature,hypodermis,pharynx,seam cell,touch receptor neuron	3-fold embryo Ce,adult Ce,fully-elongated embryo Ce,larva Ce	The mup-4 gene encodes a novel transmembrane protein required for junctional attachments between hypodermis and muscle, and between the apical epithelial surface and the cuticular matrix.	176060
his-40	WBGene00001914	his-40	K03A1.1	N.A.	N.A.	his-40 is a predicted pseudogene whose partial translation products, in a given reading frame, display strong similarity to histones; large-scale RNAi screens targeting his-40 sequences in the hypersensitive rrf-3 background do result in embryonic and larval lethality, indicating that his-40 either has a real biological function or that there is cross-reactivity with mRNA from other histone genes…	13221387
vps-24	WBGene00020866	vps-24	T27F7.1	N.A.	N.A.	vps-24 is an ortholog of human CHMP3 (charged multivesicular body protein 3); vps-24 is involved in determination of adult lifespan, embryo development, lipid storage, locomotion, the molting cycle, nematode larval development and positive regulation of growth.	173863
cct-5	WBGene00000380	cct-5	C07G2.3	N.A.	N.A.	cct-5 encodes, by alternative splicing, two isoforms of a putative epsilon subunit of the eukaryotic cytosolic ('T complex') chaperonin, orthologous to human CCT5 (OMIM:610150, mutated in sensory neuropathy with spastic paraplegia); CCT-5 represses SKN-1-dependent transcription of gst-4; in mass RNAi assays, cct-5 is required for normal embryonic osmotic integrity, transgene subcellular localizat…	175588
cct-7	WBGene00020391	cct-7	T10B5.5	Anchor cell,body region,body wall musculature,head,head muscle,head neuron,nerve ring,nervous system,pharyngeal muscle cell,pharynx,tail,tail neuron,ventral cord neuron,vulval muscle	adult Ce,L3 larva Ce,larva Ce	cct-7 encodes a putative eta subunit of the eukaryotic cytosolic ('T complex') chaperonin, orthologous to human CCT7 (OMIM:605140); CCT-7 is expressed in most, if not all, tissues; in mass RNAi assays, CCT-7 is required for normal transgene repression and subcellular localization, embryonic and larval viability, fertility, vulval development, and normal locomotion.	178670
clec-50	WBGene00012253	clec-50	W04E12.8	intestine	N.A.	clec-50 is an ortholog of human PLA2R1 (phospholipase A2 receptor 1) and members of the COLEC (Collectins) family including COLEC11, SCAR (Scavenger receptors) family including LY75 and CD (CD molecules) family including MRC2; clec-50 is expressed in the intestine.	180299
nekl-3	WBGene00008956	nekl-3	F19H6.1	head neuron,hyp7 syncytium,hypodermal cell,hypodermis,nerve ring,nervous system,neuron,phasmid neuron,tail neuron,vulva	1.5-fold embryo Ce,2-fold embryo Ce,3-fold embryo Ce,adult Ce,comma embryo Ce,elongating embryo Ce,fully-elongated embryo Ce,larva Ce	nekl-3 is an ortholog of human NEK7 (NIMA related kinase 7) and NEK6 (NIMA related kinase 6); nekl-3 is involved in hermaphrodite genitalia development and locomotion; nekl-3 is predicted to have ATP binding activity and protein kinase activity, based on protein domain information; nekl-3 is expressed in the hypodermis, nervous system, and the vulva.	181398
mlc-5	WBGene00011734	mlc-5	T12D8.6	head neuron,hypodermis,intestine,nervous system,pharynx,rectal epithelium,reproductive system,seam cell,vulva	adult Ce,larva Ce	mlc-5 encodes a protein containing two EF-hand domains that is the C. elegans myosin II essential light chain ortholog; MLC-5 activity is required for cytokinesis and for epithelial morphogenesis during embryonic elongation; a GFP::MLC-5 fusion protein is expressed during embryogenesis in the lateral hypodermal seam cells as well as in the dorsal and ventral hypodermal cells where it exhibits co-…	176796
rpl-34	WBGene00004448	rpl-34	C42C1.14	anal depressor muscle,body wall musculature,coelomocyte,excretory cell,gonadal sheath cell,gon_herm_dtc_A,gon_herm_dtc_P,head neuron,hypodermis,intestine,mu_int_L,mu_int_R,nerve ring,nervous system,neuron,Pharyngeal gland cell,pharynx,rectal epithelium,reproductive system,spermatheca,tail neuron,uterine muscle,uterus,vulva,vulval muscle	adult Ce,larva Ce	rpl-34 encodes a putative large ribosomal subunit L34 protein that inhibits DHC-1 in vivo; RPL-34 is expressed in most somatic tissues of larvae and adults; in mass RNAi assays, RPL-34 is required for embryonic and larval development, normally rapid growth, and normal body coloration.	178173
pde-2	WBGene00011146	pde-2	R08D7.6	AFDL,AFDR,anal depressor muscle,body wall musculature,gon_herm_dtc_A,gon_herm_dtc_P,head neuron,intestine,nerve ring,nervous system,neuron,pharyngeal-intestinal valve,pharynx,reproductive system,spermatheca,tail neuron,ventral cord neuron,vulval muscle	adult Ce,larva Ce	pde-2 is an ortholog of human PDE2A (phosphodiesterase 2A); pde-2 is involved in cGMP catabolic process, negative regulation of cyclic nucleotide-gated ion channel activity, positive regulation of cGMP-mediated signaling and response to oxygen levels; pde-2 is predicted to have 3',5'-cyclic-nucleotide phosphodiesterase activity, based on protein domain information; pde-2 is expressed in the phary…	176270
F44G4.2	WBGene00009712	F44G4.2	F44G4.2	N.A.	N.A.	F44G4.2 is an ortholog of human NDUFB2 (NADH:ubiquinone oxidoreductase subunit B2); F44G4.2 is involved in embryo development, nematode larval development and reproduction; F44G4.2 is localized to the mitochondrion.	174435
drap-1	WBGene00009584	drap-1	F40F9.7	N.A.	N.A.	drap-1 is an ortholog of human DRAP1 (DR1 associated protein 1); drap-1 is predicted to have protein heterodimerization activity, based on protein domain information.	179365
Y26E6A.3	WBGene00012514	Y26E6A.3	Y26E6A.3	N.A.	N.A.	Y26E6A.3 is an ortholog of human C16orf13; RNA sequencing studies indicate that Y26E6A.3 is affected by Rotenone and Manganese chloride; tiling array and RNA sequencing studies indicate that Y26E6A.3 is enriched in the excretory cell, germ line, and amphid sheath cell and in the GABAergic neurons.	3564786
F13D12.3	WBGene00008739	F13D12.3	F13D12.3	head,rectal epithelium	N.A.	F13D12.3 is expressed in the head and the rectal epithelium.	174797
H18N23.2	WBGene00019211	H18N23.2	H18N23.2	N.A.	N.A.	H18N23.2 is an ortholog of human PPP1R3B (protein phosphatase 1 regulatory subunit 3B) and PPP1R3C (protein phosphatase 1 regulatory subunit 3C); H18N23.2 is involved in embryo development.	181788
tax-6	WBGene00006527	tax-6	C02F4.2	ADFL,ADFR,ADLL,ADLR,AFDL,AFDR,AIBL,AIBR,AIML,AIMR,AIYL,AIYR,AIZL,AIZR,anal depressor muscle,ASEL,ASER,ASHL,ASHR,ASIL,ASIR,ASKL,ASKR,AUAL,AUAR,AVAL,AVAR,AVEL,AVER,AVKL,AVKR,AWAL,AWAR,AWCL,AWCR,body wall musculature,germ line,head neuron,hypodermis,intestinal muscle,intestine,muscle cell,nerve ring,nervous system,neuron,PHAL,PHAR,pharynx,PHBL,PHBR,RIAL,RIAR,RIBL,RIBR,RIML,RIMR,RIS,RMDVL,RMDVR,seam …	1.5-fold embryo Ce,2-fold embryo Ce,3-fold embryo Ce,adult Ce,comma embryo Ce,embryo Ce,fully-elongated embryo Ce,L1 larva Ce,L2 larva Ce,L3 larva Ce,L4 larva Ce,larva Ce	tax-6 encodes an ortholog of calcineurin A that is required for inhibition and adaptation of several sensory neurons and for the normal regulation of egg-laying by serotonin; TAX-6 stimulates transcription of rcn-1, and binds RCN-1 protein if free Ca[2+] is present; in general, calcineurin positively regulates calcium-dependent signaling; tax-6 loss-of-function mutants exhibit an extended lifespa…	177943
F41C3.5	WBGene00018271	F41C3.5	F41C3.5	body region,body wall musculature,gonad,head neuron,hypodermis,intestine,nervous system,pharynx,reproductive system,uterine muscle,uterine seam cell	adult Ce,larva Ce	F41C3.5 encodes a serine carboxypeptidase that is related to human cathepsin A (CTSA, OMIM:256540, mutations are associated with galactosialidosis: beta-galactosidase and alpha-neuraminidase deficiency); microarray experiments have shown that F41C3.5 mRNA levels are reduced in a lin-14 loss-of-function mutant background, suggesting that F41C3.5 expression is positively regulated by LIN-14; large-…	173818
F52A8.1	WBGene00009915	F52A8.1	F52A8.1	N.A.	N.A.	F52A8.1 is involved in growth, protein catabolic process and striated muscle myosin thick filament assembly.	172482
smd-1	WBGene00004875	smd-1	F47G4.7	intestine,neuron	adult Ce,elongating embryo Ce,enclosing embryo Ce,fully-elongated embryo Ce,gastrulating embryo Ce,L1 larva Ce,L2 larva Ce,L3 larva Ce,L4 larva Ce	smd-1 encodes an S-adenosylmethionine decarboxylase; SMD-1 functions in polyamine biosynthesis, exhibiting adenosylmethionine decarboxylase activity in vitro that is stimulated by putrescine; in large-scale RNAi screens, loss of smd-1 results in defective axon guidance and, in a sensitized genetic background, locomotion defects; smd-1::gfp reporter fusions are expressed in the intestine and in he…	173269
pqn-44	WBGene00004131	pqn-44	F55A12.9	head neuron,nerve ring,nervous system,neuron,pharyngeal neuron,pharynx,reproductive system,seam cell,tail neuron,ventral cord neuron,vulva,vulval muscle	adult Ce,larva Ce	The protein product of this gene is predicted to contain a glutamine/asparagine (Q/N)-rich ('prion') domain, by the algorithm of Michelitsch and Weissman (as of the WS77 release of WormBase, i.e., in wormpep77).	172187
K10B3.1	WBGene00019609	K10B3.1	K10B3.1	head,hypodermis,intestine,pharynx,reproductive system,seam cell,tail,vulval muscle	adult Ce,larva Ce	K10B3.1 is an ortholog of human ZNF706 (zinc finger protein 706); K10B3.1 is expressed in the pharynx, hypodermis, head, tail, reproductive system, and the intestine.	187247
pbs-3	WBGene00003949	pbs-3	Y38A8.2	N.A.	N.A.	pbs-3 encodes a B-type subunit of the 26S proteasome's 20S protease core particle; by homology, PBS-3 is predicted to function in ATP/ubiquitin-dependent nonlysosomal protein degradation; loss of pbs-3 activity via large-scale RNAi screens indicates that, in C. elegans, PBS-3 is required for embryonic and germline development, movement, normal body coloration, and normal body morphology.	173858
rgs-4	WBGene00004347	rgs-4	Y38E10A.21	N.A.	N.A.	rgs-4 encodes a regulator of G protein signaling; by homology, RGS-4 is predicted to function as a GTPase-activating protein that binds G protein alpha subunits and negatively regulates heterotrimeric G protein signaling; loss of rgs-4 activity via RNAi or a deletion mutation results in no obvious defects, and likewise, rgs-4 overexpression has no measurable effect on egg-laying behavior, locomot…	189666
vps-32.1	WBGene00016961	vps-32.1	C56C10.3	body wall musculature,coelomocyte,gonad,gonadal sheath cell,head neuron,hypodermis,intestine,nerve ring,nervous system,neuron,pharynx,reproductive system,spermatheca,spermathecal-uterine junction,tail neuron,ventral cord neuron,vulva	adult Ce,embryo Ce,L1 larva Ce,L2 larva Ce,L3 larva Ce,L4 larva Ce,larva Ce	vps-32.1 is an ortholog of human CHMP4C (charged multivesicular body protein 4C), CHMP4A (charged multivesicular body protein 4A) and CHMP4B (charged multivesicular body protein 4B); vps-32.1 is involved in body morphogenesis, embryo development, locomotion, the molting cycle, nematode larval development and striated muscle myosin thick filament assembly; vps-32.1 is expressed in the pharynx, hyp…	174091
F53F4.10	WBGene00009992	F53F4.10	F53F4.10	N.A.	N.A.	F53F4.10 is orthologous to the human gene NADH-ubiquinone oxidoreductase flavoprotein 2 (NDUFV2; complex I of the respiratory chain); F53F4.10 protein is predicted to be mitochondrial.	179850
cpz-1	WBGene00000788	cpz-1	F32B5.8	cuticle,gonad,hyp4,hyp5,hyp6,hyp7 syncytium,hyp8,hyp9,hyp10,hyp11,hyp12,intestine,pharynx,vulva	adult Ce,embryo Ce,L1 larva Ce,L2 larva Ce,L3 larva Ce,L4 larva Ce	cpz-1 encodes a homolog of cathepsin z-like cysteine protease cyclically expressed in hypodermal cells throughout development (along with adult gonad and pharynx) and required for normal molting; CPZ-1 protein is present in cuticle regions shortly before their degradation during ecydsis, and this expression pattern is conserved in Onchocerca volvulus; cpz-1(ok497) and cpz-1(RNAi) worms have defec…	171829
abcf-2	WBGene00012097	abcf-2	T27E9.7	excretory cell,head,hypodermis,intestine,pharynx	adult Ce,larva Ce	abcf-2 is an ortholog of human ABCF2 (ATP binding cassette subfamily F member 2); abcf-2 is predicted to have ATP binding activity and ATPase activity, based on protein domain information; abcf-2 is expressed in the pharynx, hypodermis, head, intestine, and the excretory cell.	176771
T20B12.7	WBGene00020604	T20B12.7	T20B12.7	N.A.	N.A.	T20B12.7 is an ortholog of human CIAPIN1 (cytokine induced apoptosis inhibitor 1); T20B12.7 is involved in embryo development, gamete generation and nematode larval development; T20B12.7 is predicted to have iron-sulfur cluster binding activity, based on protein domain information.	176051
lbp-3	WBGene00002255	lbp-3	F40F4.4	N.A.	N.A.	lbp-3 encodes a predicted secreted fatty acid binding protein (FABP) that is similar to the Ascaris suum secreted FABP As-p18; by homology, LBP-3 is predicted to function in sequestering or transporting small hydrophobic molecules such as lipids and steroid hormones; an lbp-3::gfp promoter fusion is expressed in the embryo, with expression seen in presumptive hypodermal cells by the comma stage a…	180615
rbx-1	WBGene00004320	rbx-1	ZK287.5	germ line,gonad,linker cell,oocyte	adult Ce,embryo Ce,L1 larva Ce,L2 larva Ce,L3 larva Ce,L4 larva Ce,proliferating embryo Ce	The rbx-1 gene encodes an ortholog of the mammalian RING box protein RBX1 (or ROC1), which interacts with several cullins and is a subunit of both the von Hippel-Lindau (VHL) tumor suppressor complex and of the SCF ubiquitin-ligase (E3) complex.	179358
cpr-1	WBGene00000781	cpr-1	C52E4.1	int1DL,int1DR,int1VL,int1VR,int2D,int2V,int3D,int3V,int4D,int4V,int5L,int5R,int6L,int6R,intestinal cell,intestine,male	adult Ce,dauer larva Ce,L1 larva Ce,L2 larva Ce,L3 larva Ce,L4 larva Ce	cpr-1 encodes a cysteine protease of the cathepsin B-like cysteine protease family; cpr-1 appears to be required for embryogenesis; cpr-1 is specifically expressed in the gut of all stages except the embryo and around developing embryos in the gonad; expression of cpr-1 is regulated by three promoter GATA motifs.	179637
M60.4	WBGene00019780	M60.4	M60.4	N.A.	N.A.	M60.4 is an ortholog of human CMTM8 (CKLF like MARVEL transmembrane domain containing 8), MARVELD1 (MARVEL domain containing 1), MALL (mal, T-cell differentiation protein like), mal (mal, T-cell differentiation protein) and MAL2 (mal, T-cell differentiation protein 2 (gene/pseudogene)); microarray and RNA sequencing studies indicate that M60.4 is affected by Aldicarb, Rotenone, Tunicamycin, D-glu…	187465
Y37A1B.5	WBGene00012538	Y37A1B.5	Y37A1B.5	hypodermis	adult Ce,larva Ce	Y37A1B.5 is an ortholog of human SELENBP1 (selenium binding protein 1); Y37A1B.5 is predicted to have selenium binding activity, based on protein domain information; Y37A1B.5 is expressed in the hypodermis.	178360
Y47G6A.33	WBGene00045399	Y47G6A.33	Y47G6A.33	N.A.	N.A.	Tiling array, RNA sequencing, and microarray studies indicate that Y47G6A.33 is affected by hpl-2, wdr-23, eat-2, ubc-9, clk-1, wdr-5.1, aak-2, crtc-1, daf-2, ham-3, npr-1, cco-1, jmjd-3.1, hsf-1, let-418, chd-3, and elli-1; RNA sequencing studies indicate that Y47G6A.33 is affected by Ethanol, Rotenone, and Manganese chloride; tiling array and RNA sequencing studies indicate that Y47G6A.33 is en…	6418611
pyp-1	WBGene00008149	pyp-1	C47E12.4	coelomocyte,intestine,neuron	adult Ce,L1 larva Ce,L2 larva Ce,L3 larva Ce,L4 larva Ce	pyp-1 encodes, by alternative splicing, three isoforms of an inorganic pyrophosphatase required for embryonic and larval viability, intestinal function, and distal tip cell migration; PYP-1 is catalytically active in vitro, and is expressed in neurons, intestine, and coelomocytes; PYP-1 is orthologous to Drosophila NURF-38, and to human PPA1 (OMIM:179030) and PPA2; by orthology with NURF-38, PYP-…	177856
Y43E12A.2	WBGene00012794	Y43E12A.2	Y43E12A.2	N.A.	N.A.	Y43E12A.2 is an ortholog of human ZCCHC24 (zinc finger CCHC-type containing 24); Y43E12A.2 is localized to the mitochondrion.	177993
F42A8.1	WBGene00009626	F42A8.1	F42A8.1	head,intestine,vulva	N.A.	F42A8.1 is involved in body morphogenesis, embryo development, the molting cycle and nematode larval development; F42A8.1 is expressed in the head, intestine, and the vulva.	174481
rpn-7	WBGene00004463	rpn-7	F49C12.8	anal depressor muscle,body wall musculature,excretory cell,hypodermis,intestine,pharynx,reproductive system,spermatheca,tail	adult Ce,larva Ce	rpn-7 is predicted to encode a non-ATPase subunit of the 19S regulatory complex of the proteasome that affects fertility and embryonic viability.	177753
Y94H6A.8	WBGene00022380	Y94H6A.8	Y94H6A.8	head neuron,intestine,nervous system	adult Ce,larva Ce	Y94H6A.8 is an ortholog of human NDUFA12 (NADH:ubiquinone oxidoreductase subunit A12); Y94H6A.8 is predicted to have NADH dehydrogenase (ubiquinone) activity and electron carrier activity, based on protein domain information; Y94H6A.8 is expressed in the nervous system and the intestine; Y94H6A.8 is localized to the mitochondrion.	177056
cyc-1	WBGene00000869	cyc-1	C54G4.8	Cell,germ line	adult Ce	cyc-1 encodes a component of complex III ( cytochrome c reductase) required for normal ATP production; reduction of ATP production by cyc-1(RNAi) decreases growth rate and body size, slows behavior, and increases lifespan; cyc-1 encodes a protein predicted by Eisenberg and coworkers, with 52% accuracy, to be mitochondrial	172582
pqn-87	WBGene00004167	pqn-87	Y57A10A.18	N.A.	N.A.	The protein product of this gene is predicted to contain a glutamine/asparagine (Q/N)-rich ('prion') domain, by the algorithm of Michelitsch and Weissman (as of the WS77 release of WormBase, i.e., in wormpep77).	174861
unc-116	WBGene00006840	unc-116	R05D3.7	AVAL,AVAR,dorsal nerve cord,head neuron,intestine,lateral nerve cord,muscle cell,nerve ring,nervous system,neuron,pharynx,preanal ganglion,rectal epithelium,retrovesicular ganglion,tail,tail neuron,ventral cord neuron,ventral nerve cord	adult Ce,larva Ce	unc-116 encodes a kinesin-1 heavy chain ortholog; UNC-116 is predicted to function as an anterograde microtubule-based motor and its activity is required for transport and localization of synaptic vesicle components and thus for normal locomotion and larval development; in addition, unc-116 is required for normal early translocation of the meiotic spindle to the oocyte cortex, cortical positionin…	176179
rsp-4	WBGene00004701	rsp-4	EEED8.7	Cell	adult Ce,embryo Ce	rsp-4 encodes, along with rsp-5, one of two C. elegans orthologs of the vertebrate SC35 splicing factor and member of the SR protein family of nuclear phosphoproteins that are required for constitutive splicing and influence alternative splicing regulation.	173915
mop-25.1	WBGene00019827	mop-25.1	R02E12.2	N.A.	N.A.	mop-25.1 encodes a protein orthologous to fission yeast Mo25p, budding yeast Hym1p, Aspergillus nidulans HymA, human CAB39, and human CAB39L; MOP-25.1 is paralogous to MOP-25.2 and (more distantly) MOP-25.3; MOP-25.1 shares a redundant function with MOP-25.2 in fertility and embryonic viability.	180685
Y54G2A.32	WBGene00021894	Y54G2A.32	Y54G2A.32	N.A.	N.A.	Y54G2A.32 is predicted to have Rho guanyl-nucleotide exchange factor activity, based on protein domain information.	177061
pcca-1	WBGene00017864	pcca-1	F27D9.5	body wall musculature,head,intestine,nerve ring,nervous system,neuron	adult Ce,larva Ce	The F27D9.5 gene encodes an ortholog of the human gene PROPIONYL-COA CARBOXYLASE ALPHA SUBUNIT (PCCA), which when mutated leads to propionicaciduria, type I (OMIM:232000).	181026
T21H3.1	WBGene00020662	T21H3.1	T21H3.1	intestine	adult Ce,larva Ce	T21H3.1 is expressed in the intestine.	178615
hlh-11	WBGene00001955	hlh-11	F58A4.7	anal depressor muscle,copulatory spicule,dorsal nerve cord,excretory cell,hyp7 syncytium male,intestine,lateral nerve cord,midbody,pharynx,ventral nerve cord,vulval muscle	N.A.	hlh-11 is an ortholog of human TFAP4 (transcription factor AP-4); hlh-11 is involved in engulfment of apoptotic cell; hlh-11 is predicted to have protein dimerization activity, based on protein domain information; hlh-11 is expressed in the pharynx, anal depressor muscle, copulatory spicule, midbody, intestine, excretory cell, vulval muscle, ventral nerve cord, dorsal nerve cord, lateral nerve co…	176360
nlp-33	WBGene00003771	nlp-33	T19C4.7	N.A.	N.A.	nlp-33 is involved in defense response to fungus and innate immune response.	179545
col-125	WBGene00000699	col-125	C29F4.1	N.A.	N.A.	col-125 is an ortholog of human MARCO (macrophage receptor with collagenous structure); col-125 is involved in body morphogenesis, lipid storage, locomotion and nematode larval development; col-125 is a structural constituent of cuticle, based on protein domain information.	178029
col-142	WBGene00000715	col-142	T15B7.4	N.A.	N.A.	col-142 is an ortholog of human SFTPD (surfactant protein D) and COL26A1 (collagen type XXVI alpha 1 chain) and members of the COL (Collagens) family including COL9A1; col-142 is a structural constituent of cuticle, based on protein domain information.	188514
smo-1	WBGene00004888	smo-1	K12C11.2	Anchor cell,body wall musculature,dorsal nerve cord,gonadal sheath cell,gon_herm_dtc_A,gon_herm_dtc_P,hypodermis,intestine,lateral nerve cord,nerve ring,nervous system,P3.p hermaphrodite,P4.p hermaphrodite,P5.p hermaphrodite,P6.p hermaphrodite,P7.p hermaphrodite,P8.p hermaphrodite,pharyngeal-intestinal valve,pharynx,rectal epithelium,reproductive system,seam cell,spermatheca,tail neuron,uterine t…	adult Ce,elongating embryo Ce,enclosing embryo Ce,fully-elongated embryo Ce,gastrulating embryo Ce,L1 larva Ce,L2 larva Ce,L3 larva Ce,L4 larva Ce,larva Ce	smo-1 encodes the C. elegans ortholog of SUMO, a small ubiquitin-like moiety that, when attached to protein substrates, regulates their subcellular localization and activity; smo-1 is an essential gene: loss of its activity results in embryonic and larval lethality; in addition, smo-1 mutants have defects in synaptonemal complex disassembly and bivalent formation, enhance meiotic defects of zhp-3…	266820
C30H6.7	WBGene00007824	dlat-2	C30H6.7	N.A.	N.A.	C30H6.7 encodes a dihydrolipoamide acetyltransferase that is the second enzyme (E2) of the mitochondrial pyruvate dehydrogenase complex; by homology, the product of C30H6.7 is predicted to function in the transfer of an acetyl group to coenzyme A to generate acetyl-CoA for the citric acid cycle.	178524
tag-173	WBGene00006518	bckd-1B	F27D4.5	N.A.	N.A.	bckd-1B is an ortholog of human BCKDHB (branched chain keto acid dehydrogenase E1 subunit beta); bckd-1B is involved in embryo development, locomotion and reproduction; bckd-1B is predicted to have catalytic activity, based on protein domain information.	172539
T01B4.3	WBGene00011310	T01B4.3	T01B4.3	N.A.	N.A.	RNA sequencing studies indicate that T01B4.3 is affected by wrn-1, chd-3, and let-418; microarray studies indicate that T01B4.3 is affected by Methylmercuric chloride; RNA sequencing studies indicate that T01B4.3 is enriched in the germ line.	3565727
ncl-1	WBGene00003559	ncl-1	ZK112.2	anal depressor muscle,body wall musculature,head,head neuron,intestine,nervous system,pharynx,tail	adult Ce,adult hermaphrodite Ce,embryo Ce,larva Ce	ncl-1 encodes a cytoplasmic B-box zinc finger protein that negatively regulates rRNA and 5S RNA transcription, nucleolus size, and body size; NCL-1 is orthologous to Drosophila BRAIN TUMOR (BRAT), and ncl-1 mutants can be rescued by brat transgenes; NCL-1 is required for the normally small size of neuronal, muscle, and hypodermal nucleoli, and is already active in 4-cell embryos; NCL-1 may be a r…	176084
F16B4.4	WBGene00017506	F16B4.4	F16B4.4	N.A.	N.A.	RNA sequencing and microarray studies indicate that F16B4.4 is affected by Methylmercury hydroxide, Rotenone, Manganese chloride, Resveratrol, Chlorpyrifos, Hydrolyzable Tannins, Paraquat, and Allantoin; tiling array, RNA sequencing, and microarray studies indicate that F16B4.4 is enriched in the body wall muscle cell, germline precursor cell, pharyngeal muscle cell, germ line, and intestine and …	178648
asp-3	WBGene00000216	asp-3	H22K11.1	intestine,uterus	adult Ce,L2 larva Ce,L3 larva Ce,L4 larva Ce	asp-3 encodes an aspartyl protease homolog that is required, in parallel with ASP-4 but downstream of CLP-1 and TRA-3, for degenerative (necrotic-like) cell death in neurons induced by mutations such as mec-4(d), deg-3(d), or gsa-1(gf).	180947
Y71H2AM.4	WBGene00022169	Y71H2AM.4	Y71H2AM.4	N.A.	N.A.	Y71H2AM.4 is an ortholog of human NDUFC2-KCTD14 (NDUFC2-KCTD14 readthrough) and NDUFC2 (NADH:ubiquinone oxidoreductase subunit C2); Y71H2AM.4 is involved in determination of adult lifespan, embryo development, nematode larval development and reproduction; Y71H2AM.4 is predicted to have NADH dehydrogenase (ubiquinone) activity, based on protein domain information.	175397
csnk-1	WBGene00013709	csnk-1	Y106G6E.6	N.A.	N.A.	csnk-1 is an ortholog of human CSNK1G3 (casein kinase 1 gamma 3), CSNK1G1 (casein kinase 1 gamma 1) and CSNK1G2 (casein kinase 1 gamma 2); csnk-1 is involved in body morphogenesis, embryo development, hermaphrodite genitalia development, locomotion, nematode larval development, oviposition and positive regulation of growth; csnk-1 is predicted to have ATP binding activity and protein kinase activ…	172891
unc-52	WBGene00006787	unc-52	ZC101.2	anal depressor muscle,anal sphincter muscle,body wall musculature,gonad,hypodermis,intestine,pharyngeal muscle cell,pharyngeal-intestinal valve,pharynx,reproductive system,vulval muscle	1.5-fold embryo Ce,2-fold embryo Ce,3-fold embryo Ce,adult Ce,comma embryo Ce,fully-elongated embryo Ce,larva Ce,postembryonic Ce	The unc-52 gene encodes perlecan, a protein orthologous to human basement membrane-specific heparan sulfate proteoglycan core protein (HSPG2; OMIM:142461, which when mutated leads to Schwartz-Jampel syndrome or dyssegmental dysplasia); UNC-52 plays essential roles in muscle structure development and regulation of growth factor-like signaling pathways; UNC-52 is synthesized by the hypodermis and l…	175126
ZK822.4	WBGene00014091	ZK822.4	ZK822.4	N.A.	N.A.	Microarray, RNA sequencing, and tiling array studies indicate that ZK822.4 is affected by cyc-1, cid-1, tatn-1, set-2, tdp-1, daf-2, glp-1, daf-16, hpk-1, jmjd-3.1, jmjd-1.2, elli-1, dpy-21, sir-2.1, dpy-9, dpy-10, osm-8, mir-243, and mir-35; microarray and RNA sequencing studies indicate that ZK822.4 is affected by Aldicarb, Bisphenol A, and Humic substances; RNA sequencing studies indicate that…	178125
Y47G6A.22	WBGene00021647	Y47G6A.22	Y47G6A.22	N.A.	N.A.	Y47G6A.22 is an ortholog of human HSD17B14 (hydroxysteroid 17-beta dehydrogenase 14); proteomic, RNA sequencing, and microarray studies indicate that Y47G6A.22 is affected by daf-2, gld-1, let-7, daf-16, jmjd-3.1, jmjd-1.2, ifg-1, dpy-21, sir-2.1, ahr-1, fbf-1, alg-1, mir-35, and lin-35; RNA sequencing and microarray studies indicate that Y47G6A.22 is affected by Rotenone, Estrogen, Cry5B, and Pa…	171925
sqst-1	WBGene00011737	sqst-1	T12G3.1	head neuron,hypodermal cell,intestine,muscle cell,nervous system,neuron,reproductive system,seam cell,spermatheca,tail neuron,vulval muscle	adult Ce,all stages Ce,embryo Ce,larva Ce	sqst-1 encodes a protein with similarity to mammalian sequestosome 1(SQSTM1)/p62, a signal transduction or adaptor protein involved in receptor-mediated signalling pathways; SQST-1 is weakly expressed in embryos and exhibits a diffuse, cytoplasmic localization; SQST-1 is selectively removed by autophagy during embryogenesis.	178139
Y54G2A.18	WBGene00021883	Y54G2A.18	Y54G2A.18	anal depressor muscle,body wall musculature,excretory cell,intestine,reproductive system,vulva,vulval muscle	adult Ce,larva Ce	Y54G2A.18 is an ortholog of human BCAP29 (B-cell receptor associated protein 29) and BCAP31 (B-cell receptor-associated protein 31); Y54G2A.18 is expressed in the anal depressor muscle, reproductive system, intestine, excretory cell, and the body wall musculature; Y54G2A.18 is localized to the membrane raft.	177072
his-64	WBGene00001938	his-64	F22B3.1	body region,body wall musculature,head,head neuron,hypodermis,intestine,nerve ring,nervous system,pharynx,tail	larva Ce	his-64 encodes an H4 histone.	178066
K07H8.10	WBGene00019510	K07H8.10	K07H8.10	N.A.	N.A.	K07H8.10 is involved in embryo development; K07H8.10 is predicted to have nucleic acid binding activity, based on protein domain information.	177621
paa-1	WBGene00003901	paa-1	F48E8.5	anal depressor muscle,body wall musculature,excretory cell,head neuron,hypodermis,intestine,mu_int_L,mu_int_R,nerve ring,nervous system,neuron,pharynx,rectal epithelium,reproductive system,spermatheca,tail neuron,uterine muscle,ventral cord neuron,vulva,vulval muscle	adult Ce,larva Ce	paa-1 encodes the sole C. elegans homolog of PR65, the structural subunit of protein phosphatase 2A (PP2A); paa-1 is an essential gene, required in RNAi assays for embryonic viability, fertility, and cuticular integrity; PAA-1 protein physically interacts with LET-92, the PP2A catalytic subunit, and with RSA-1, a PP2A regulatory subunit; PAA-1 also physically interacts with SMG-5; PAA-1 localizes…	175750
Y94H6A.10	WBGene00022382	Y94H6A.10	Y94H6A.10	N.A.	N.A.	RNA sequencing and microarray studies indicate that Y94H6A.10 is affected by 1-methylnicotinamide, Tunicamycin, D-glucopyranose, D-glucose, Cry5B, Quercetin, Humic substances, R24, Colistin, adsorbable organic bromine compounds, and Sirolimus; RNA sequencing and microarray studies indicate that Y94H6A.10 is enriched in the germ line, intestine, and muscle cell and in the AFD and PLM neurons.	259559
T27D12.1	WBGene00012085	T27D12.1	T27D12.1	N.A.	N.A.	T27D12.1 is an ortholog of members of the human SLC (Solute carriers) family including SLC17A1; RNA sequencing and microarray studies indicate that T27D12.1 is affected by D-glucose, Resveratrol, Humic substances, and Sirolimus; RNA sequencing and microarray studies indicate that T27D12.1 is enriched in the germ line and intestine.	174820
B0361.9	WBGene00015163	B0361.9	B0361.9	N.A.	N.A.	Microarray, tiling array, and RNA sequencing studies indicate that B0361.9 is affected by lin-35, cyc-1, daf-12, csr-1, daf-2, ham-3, skn-1, sir-2.1, dcr-1, ain-1, fbf-1, tax-6, tdp-1, gei-8, isp-1, and nuo-6; RNA sequencing and microarray studies indicate that B0361.9 is affected by Rotenone, Cadmium, Cry5B, Diazinon, Humic substances, single-walled carbon nanotubes, and Allantoin; RNA sequencin…	176033
fat-4	WBGene00001396	fat-4	T13F2.1	intestine,nerve ring,touch receptor neuron	adult Ce,larva Ce	fat-4 encodes a delta-5 fatty acid desaturase; when expressed heterologously in S. cerevisiae, FAT-4 converts di-homo-gamma-linolenic acid (20:3delta8,11,14) to arachidonic acid (20:4delta5,8,11,14), an important precursor in eicosanoid metabolism, as well as on other fatty acids (C18 to C20); FAT-4 is is required in vivo for delta-5 unsaturated fatty acid synthesis.	177819
F23B12.4	WBGene00009081	F23B12.4	F23B12.4	N.A.	N.A.	F23B12.4 is involved in body morphogenesis.	179944
alh-4	WBGene00000110	alh-4	T05H4.13	N.A.	N.A.	alh-4 is an ortholog of members of the human ALDH (Aldehyde dehydrogenases) family including ALDH3A2; alh-4 is involved in determination of adult lifespan, embryo development, nematode larval development and reproduction; alh-4 is predicted to have aldehyde dehydrogenase [NAD(P)+] activity, based on protein domain information.	179026
pod-2	WBGene00004076	pod-2	W09B6.1	gonadal sheath cell,hypodermis,intestine,reproductive system,seam cell,vulva	adult Ce,larva Ce	pod-2 encodes an acetyl-CoA carboxylase; by sequence similarity, POD-2 is predicted to catalyze the first step in de novo fatty acid biosynthesis; pod-2 is required for proper embryonic polarity and for osmotic protection of the eggshell; pod-2 activity is also required for molting.	173500
ogdh-1	WBGene00020679	ogdh-1	T22B11.5	anal depressor muscle,body wall musculature,head,hypodermis,intestine,nervous system,neuron,pharynx,reproductive system,seam cell,spermatheca,tail,ventral cord neuron,vulval muscle	adult Ce,L1 larva Ce,L2 larva Ce,L3 larva Ce,L4 larva Ce,larva Ce	The T22B11.5 gene encodes an ortholog of the human gene OGDH, which when mutated leads to alpha-ketoglutarate deficiency (OMIM:203740); the T22B11.5 protein is predicted to be mitochondrial with 68% accuracy.	177235
dpy-13	WBGene00001074	dpy-13	F30B5.1	N.A.	adult Ce,L1 larva Ce,L2 larva Ce,L3 larva Ce,L4 larva Ce	dpy-13 encodes a member of the collagen superfamily containing 20 copies of the collagen triple helix repeat; transcipt levels oscillate, peaking once during each larval stage.	177187
his-35	WBGene00001909	his-35	C50F4.13	N.A.	N.A.	his-35 encodes an H2A histone.	179339
ram-2	WBGene00004300	ram-2	F38A3.2	N.A.	N.A.	ram-2 encodes a cuticle collagen that interacts with unc-6 to affect ray cell migration, and interacts with unc-5 and unc-6 to affect embryonic viability; also affects ray morphology in males such that the structural cells and the hypodermis of the rays are swollen in mutants.	174687
ZK1320.9	WBGene00014258	ZK1320.9	ZK1320.9	N.A.	N.A.	ZK1320.9 is predicted to have catalytic activity, based on protein domain information.	174526
F29B9.8	WBGene00017923	F29B9.8	F29B9.8	N.A.	N.A.	F29B9.8 is involved in embryo development; F29B9.8 is localized to the plasma membrane.	177227
nduf-7	WBGene00012376	nduf-7	W10D5.2	anal depressor muscle,body wall musculature,head neuron,intestine,nerve ring,nervous system,pharynx	adult Ce,larva Ce	W10D5.2 is orthologous to the human gene NADH-UBIQUINONE OXIDOREDUCTASE Fe-S PROTEIN 7 (NDUFS7; OMIM:601825), which when mutated leads to Leigh syndrome (OMIM:256000).	172734
cyb-3	WBGene00000868	cyb-3	T06E6.2	germ line	adult Ce	cyb-3 encodes one of four C. elegans cyclin B family members that is most closely related to the B3-type cyclins; cyb-3 is required for a number of dynein-related mitotic processes and specifically for initiation of anaphase chromosome segregation; cyb-3 is also required for completion of meiosis II and proper pronuclear migration, centrosome maturation, and pronuclear condensation in the fertili…	180040
gst-20	WBGene00001768	gst-20	Y48E1B.10	N.A.	N.A.	gst-20 is an ortholog of members of the human GST (Soluble glutathione S-transferases) family including HPGDS; gst-20 is involved in determination of adult lifespan.	175008
T28D9.1	WBGene00020894	T28D9.1	T28D9.1	head neuron,intestine,nerve ring,nervous system,neuron,reproductive system,tail neuron,ventral cord neuron,vulval muscle	adult Ce,larva Ce	T28D9.1 is expressed in the nervous system, reproductive system, and the intestine.	174074
rab-8	WBGene00004272	rab-8	D1037.4	body wall musculature,intestine	N.A.	rab-8 encodes a rab related protein of the Ras GTPase superfamily; RAB-8 functions in sensory neurons in a common ciliary membrane trafficking pathway and in intestinal cells to regulated protein trafficking to the apical plasma membrane; rab-8 also affects ovarian morphology and function, thereby affecting fertility; rab-8 acts downstream of let-60 with respect to vulval development based on gen…	171935
rnr-2	WBGene00004392	rnr-2	C03C10.3	gonad,intestine	adult Ce,larva Ce	rnr-2 encodes the small subunit of ribonucleotide reductase; by homology, RNR-2 is predicted to function in deoxyribonucleotide biosynthesis; in C. elegans rnr-2 is an essential gene whose activity is required for reproduction and embryonic development.	175525
Y17G7B.10	WBGene00012463	Y17G7B.10	Y17G7B.10	N.A.	N.A.	Y17G7B.10 is an ortholog of human NADK2 (NAD kinase 2, mitochondrial); Y17G7B.10 is predicted to have NAD+ kinase activity, based on protein domain information.	174846
Y92H12BL.5	WBGene00022366	Y92H12BL.5	Y92H12BL.5	N.A.	N.A.	The Y92H12BL.5 gene encodes a NUDIX hydrolase.	259365
gst-7	WBGene00001755	gst-7	F11G11.2	germ line,head,hypodermis,intestine	adult Ce	gst-7 encodes a predicted glutathione S-transferase.	173842
ell-1	WBGene00021281	ell-1	Y24D9A.1	hypodermis,intestine,pharynx,tail,vulva	adult Ce,embryo Ce,L1 larva Ce,L2 larva Ce,L3 larva Ce,L4 larva Ce	ell-1 is an ortholog of human OCLN (occludin) and members of the Super elongation complex family including ELL2; ell-1 is involved in collagen and cuticulin-based cuticle development and positive regulation of growth; ell-1 is expressed in the pharynx, hypodermis, tail, intestine, and the vulva; ell-1 is localized to the nucleus.	177206
B0334.3	WBGene00007143	B0334.3	B0334.3	N.A.	N.A.	B0334.3 is an ortholog of human HACL1 (2-hydroxyacyl-CoA lyase 1); B0334.3 is predicted to have catalytic activity, magnesium ion binding activity, and thiamine pyrophosphate binding activity, based on protein domain information.	174758
gpdh-2	WBGene00010778	gpdh-2	K11H3.1	body wall musculature,excretory cell,head neuron,hypodermis,intestine,nervous system,reproductive system,spermatheca,ventral cord neuron	adult Ce,larva Ce	gpdh-2 encodes one of two C. elegans glycerol 3-phosphate dehydrogenases; although loss of gpdh-2 activity via large-scale RNAi screens results in no obvious defects, expression of a gpdh-2 cDNA in Saccharomyces cerevisiae hog1 mutants is able to rescue the high osmolarity-sensitive growth phenotype of these mutants, suggesting that gpdh-2 encodes a functional glycerol 3-phosphate dehydrogenase.	176399
K05C4.2	WBGene00010579	K05C4.2	K05C4.2	N.A.	N.A.	K05C4.2 is an ortholog of human JAGN1 (jagunal 1); K05C4.2 is involved in embryo development, locomotion and reproduction.	173335
dao-3	WBGene00000929	dao-3	K07E3.3	hypodermis,nervous system,phasmid neuron,tail neuron	larva Ce	dao-3 encodes a protein containing tetrahydrofolate dehydrogenase/cyclohydrolase catalytic and NAD(P)-binding domains; by similarity to mammalian enzymes, DAO-3 is predicted to function in one-carbon unit metabolism and thus, in amino acid and nucleotide biosynthesis; dao-3 expression appears to be regulated by daf-2-mediated insulin signaling: microarray experiments suggest that it is upregulate…	181065
rpl-26	WBGene00004440	rpl-26	F28C6.7	N.A.	N.A.	rpl-26 encodes a large ribosomal subunit L26 protein; by homology, RPL-26 is predicted to function in protein biosynthesis; in C. elegans, RPL-26 activity is required for embryonic and germline development and normal rates of postembryonic growth.	174379
rpt-5	WBGene00004505	rpt-5	F56H1.4	anal depressor muscle,body wall musculature,gonad,gonadal sheath cell,head,intestine,mu_int_L,mu_int_R,nerve ring,nervous system,pharynx,reproductive system,spermatheca,tail	adult Ce,larva Ce	rpt-5 encodes a triple A ATPase subunit of the 26S proteasome's 19S regulatory particle (RP) base subcomplex; RPT-5 is required for embryonic, larval, and germline development and by homology, is predicted to function in unfolding protein substrates and translocating them into the core proteolytic particle (CP) of the proteasome.	172238
pgal-1	WBGene00017671	pgal-1	F21F3.1	N.A.	N.A.	pgal-1 is predicted to have catalytic activity, based on protein domain information.	172108
chat-1	WBGene00019946	chat-1	R08C7.2	Cell,intestine	adult Ce,embryo Ce,L1 larva Ce,L2 larva Ce,L3 larva Ce,L4 larva Ce	chat-1 is an ortholog of human TMEM30A (transmembrane protein 30A) and TMEM30B (transmembrane protein 30B); chat-1 is expressed in several tissues including the intestine.	177213
rpl-30	WBGene00004444	rpl-30	Y106G6H.3	N.A.	N.A.	rpl-30 encodes a large ribosomal subunit L30 protein; by homology, RPL-30 is predicted to function in protein biosynthesis; in C. elegans, loss of rpl-30 function via RNA-mediated interference (RNAi) does not result in any obvious abnormalities.	172921
rpl-11.1	WBGene00004422	rpl-11.1	T22F3.4	germ line	N.A.	rpl-11.1 encodes a large ribosomal subunit L11 protein.	178778
T27E9.2	WBGene00012094	T27E9.2	T27E9.2	N.A.	N.A.	T27E9.2 is an ortholog of human UQCRH (ubiquinol-cytochrome c reductase hinge protein); T27E9.2 is involved in striated muscle myosin thick filament assembly; T27E9.2 is predicted to have ubiquinol-cytochrome-c reductase activity, based on protein domain information.	176772
chpf-1	WBGene00014109	chpf-1	ZK856.8	head,intestine,male,muscle cell,tail	adult Ce,larva Ce	chpf-1 is an ortholog of human CHP1 (calcineurin like EF-hand protein 1) and CHP2 (calcineurin like EF-hand protein 2); chpf-1 is involved in locomotion; chpf-1 is predicted to have calcium ion binding activity, based on protein domain information; chpf-1 is expressed in the muscle cell, head, tail, intestine, and in the male.	179415
C48B6.10	WBGene00016746	C48B6.10	C48B6.10	N.A.	N.A.	RNA sequencing and microarray studies indicate that C48B6.10 is affected by aak-2, alg-3, alg-4, emr-1, lem-2, clk-1, npr-1, cco-1, jmjd-3.1, jmjd-1.2, hsf-1, gld-1, cdk-4, cyd-1, and gei-8; RNA sequencing studies indicate that C48B6.10 is affected by Rotenone; tiling array and RNA sequencing studies indicate that C48B6.10 is enriched in the cephalic sheath cell, intestine, C, and germ line.	172421
taf-13	WBGene00006397	taf-13	C14A4.10	N.A.	N.A.	taf-13 encodes a predicted member of the transcription initiation factor IID, 18kDa subunit family with similarity to Drosophila Taf13.	192052
spp-5	WBGene00004990	spp-5	T08A9.9	intestine	N.A.	spp-5 encodes a caenopore, a saposin (B) domain-containing protein that is a member of the saposin-like protein (SAPLIP) superfamily containing mammalian NK-lysin and granulysin and the protozoan amoebapore-like proteins; SPP-5 exhibits pore-forming activity and functions as an effector of innate immunity, demonstrating antimicrobial activity against both Gram-positive and Gram-negative bacteria;…	180994
dpyd-1	WBGene00016103	dpyd-1	C25F6.3	N.A.	N.A.	dpyd-1 encodes the C. elegans ortholog of human DihydroPYrimidine Dehydrogenase (DPYD), which when mutated leads to thymine-uraciluria (OMIM:274270); DPYD-1 is the first and rate-limiting enzyme for uracil and thymine metabolism to 5,6-dihydrouracil and 5,6-dihydrothymine, respectively, and in humans, functions in metabolism of the anti-cancer pyrimidine antagonist 5-fluorouracil (5-FU); in C. el…	180818
Y45G5AL.1	WBGene00021554	Y45G5AL.1	Y45G5AL.1	N.A.	N.A.	Microarray, RNA sequencing, and tiling array studies indicate that Y45G5AL.1 is affected by hlh-30, aak-2, daf-12, tatn-1, gld-2, jmjd-1.2, hsf-1, fbf-1, and lin-35; RNA sequencing and microarray studies indicate that Y45G5AL.1 is affected by Rotenone, Cry5B, single-walled carbon nanotubes, Paraquat, and Sirolimus; RNA sequencing and microarray studies indicate that Y45G5AL.1 is enriched in the g…	178814
gyg-1	WBGene00006863	gyg-1	F56B6.4	body wall musculature,hypodermis,intestine,pharynx,reproductive system,vulval muscle	adult Ce,adult hermaphrodite Ce,L1 larva Ce,L2 larva Ce,L3 larva Ce,L4 larva Ce,larva Ce	gyg-1 is an ortholog of human GYG1 (glycogenin 1) and GYG2 (glycogenin 2); gyg-1 is involved in embryo development, nematode larval development and reproduction; gyg-1 is predicted to have transferase activity, transferring glycosyl groups, based on protein domain information; gyg-1 is expressed in the pharynx, hypodermis, reproductive system, intestine, and the body wall musculature; gyg-1 is lo…	180644
ZK637.2	WBGene00014022	ZK637.2	ZK637.2	N.A.	N.A.	ZK637.2 is an ortholog of human FAM136A (family with sequence similarity 136 member A); ZK637.2 is localized to the striated muscle dense body.	176252
ubc-13	WBGene00006708	ubc-13	Y54G2A.31	N.A.	N.A.	ubc-13 encodes an E2 ubiquitin-conjugating enzyme; by homology, UBC-13 is predicted to function in the covalent attachment of ubiquitin molecules to protein substrates, via its association with an E3 ubiquitin-protein ligase; UBC-13 physically interacts with the UEV-1 ubiquitin-conjugating enzyme variant, and like UEV-1, ubc-13 mutations result in defects in GLR-1 glutamate receptor trafficking a…	177073
ZK829.7	WBGene00014096	ZK829.7	ZK829.7	anal depressor muscle,body wall musculature,head neuron,intestine,nerve ring,nervous system,pharynx,rectal epithelium,reproductive system,tail neuron,ventral cord neuron,vulva,vulval muscle	adult Ce,larva Ce	ZK829.7 is predicted to have oxidoreductase activity, based on protein domain information; ZK829.7 is expressed in the pharynx, anal depressor muscle, nervous system, reproductive system, intestine, rectal epithelium, and the body wall musculature.	178132
nog-1	WBGene00020297	nog-1	T07A9.9	body wall musculature,excretory cell,germ cell,intestinal cell,intestine,neuron,pharynx,vulva	adult Ce,embryo Ce,larva Ce	T07A9.9 encodes a GTPase with similarity to the mammalian CRFG proteins and Saccharomyces cerevisiae nucleolar NOG1 involved in biogenesis of the 60S ribosomal subunit; in C. elegans, T07A9.9 plays a role in regulating growth, development, lifespan, and fat metabolism; T07A9.9::GFP reporter fusions expressed ubiquitously throughout the life cycle and localizes to the nucleus; in intestinal cells,…	176863
F58D5.5	WBGene00010244	F58D5.5	F58D5.5	N.A.	N.A.	Microarray, tiling array, and RNA sequencing studies indicate that F58D5.5 is affected by cyc-1, daf-12, emr-1, lem-2, prg-1, gld-2, csr-1, cco-1, jmjd-3.1, jmjd-1.2, hsf-1, lin-28, ain-1, ain-2, tax-6, xpa-1, nuo-6, and eat-2; RNA sequencing and microarray studies indicate that F58D5.5 is affected by Rotenone, Diazinon, Sirolimus, and Allantoin; microarray and RNA sequencing studies indicate tha…	186499
nhr-14	WBGene00003613	nhr-14	T01B10.4	N.A.	N.A.	nhr-14 is an ortholog of human HNF4A (hepatocyte nuclear factor 4 alpha) and HNF4G (hepatocyte nuclear factor 4 gamma); nhr-14 is involved in determination of adult lifespan; nhr-14 exhibits steroid hormone binding activity and is predicted to have sequence-specific DNA binding activity, steroid hormone receptor activity, transcription factor activity, sequence-specific DNA binding, and zinc ion …	181102
F17C11.11	WBGene00008922	F17C11.11	F17C11.11	N.A.	N.A.	F17C11.11 is an ortholog of human EPHX1 (epoxide hydrolase 1); RNA sequencing and microarray studies indicate that F17C11.11 is affected by 1-methylnicotinamide, Tunicamycin, Cadmium, Cry5B, Humic substances, Copper sulfate, Colistin, and Ag nanoparticles; RNA sequencing and microarray studies indicate that F17C11.11 is enriched in the germ line, intestine, and body wall musculature and in the NS…	179515
dcar-1	WBGene00007395	dcar-1	C06H5.7	amphid neuron,ASHL,ASHR,ASIL,ASIR,hyp7 syncytium,PVQL,PVQR,uterine toroidal epithelial cell,uv1	N.A.	dcar-1 is an ortholog of human NPFFR1 (neuropeptide FF receptor 1), NPFFR2 (neuropeptide FF receptor 2) and QRFPR (pyroglutamylated RFamide peptide receptor); dcar-1 is involved in chemosensory behavior, defense response to fungus and response to wounding; dcar-1 is expressed in certain interneurons, all amphid neurons, hyp7 syncytium, uterine toroidal epithelial cell, and the uv1; dcar-1 is loca…	259679
nkb-3	WBGene00010117	nkb-3	F55F3.3	N.A.	N.A.	nkb-3 is an ortholog of human ATP1B3 (ATPase Na+/K+ transporting subunit beta 3), ATP4B (ATPase H+/K+ transporting beta subunit) and members of the ATP1 (ATPase Na+/K+ transporting subunits) family including ATP1B1; microarray, proteomic, and RNA sequencing studies indicate that nkb-3 is affected by cyc-1, gld-1, let-7, prg-1, htz-1, lin-35, glp-1, let-418, chd-3, dpy-21, dcr-1, dpy-9, dpy-10, fb…	181494
pdha-1	WBGene00011510	pdha-1	T05H10.6	N.A.	N.A.	T05H10.6 encodes an ortholog of the human gene PYRUVATE DEHYDROGENASE (LIPOAMIDE) ALPHA 1 (PDHA1; OMIM:312170), which when mutated leads to Leigh syndrome (OMIM:256000).	3565996
Y82E9BR.14	WBGene00022347	Y82E9BR.14	Y82E9BR.14	body region,head neuron,intestine,nervous system,rectal gland cell,reproductive system	adult Ce,larva Ce	Y82E9BR.14 is an ortholog of human GLTP (glycolipid transfer protein); Y82E9BR.14 is involved in determination of adult lifespan; Y82E9BR.14 is predicted to have glycolipid binding activity and glycolipid transporter activity, based on protein domain information; Y82E9BR.14 is expressed in the nervous system, body region, reproductive system, and the rectal gland cell.	175298
hsp-60	WBGene00002025	hsp-60	Y22D7AL.5	N.A.	N.A.	hsp-60 encodes a nuclear-encoded mitochondrion-specific chaperone that is a member of the GroE/Hsp10/60 superfamily of molecular chaperones; hsp-60 is involved in the mitochondrial unfolded protein response, as hsp-60 expression, normally broadly detected during development, is greatly increased in response to treatments that disrupt mitochondrial protein handling; loss of hsp-60 activity via RNA…	175316
aak-2	WBGene00020142	aak-2	T01C8.1	amphid socket cell,body wall musculature,coelomocyte,epithelial cell,excretory canal,excretory cell,gonadal sheath cell,gon_herm_dtc_A,gon_herm_dtc_P,head muscle,head neuron,HSNL,HSNR,hypodermis,intestine,muscle cell,nerve ring neuron,nervous system,neuron,pharyngeal epithelial cell,pharyngeal muscle cell,pharyngeal neuron,pharynx,phasmid neuron,phasmid sheath cell,phasmid socket cell,rectal epit…	adult Ce,dauer larva Ce,L1-L2d lethargus Ce,larva Ce	aak-2 encodes one of two C. elegans homologs of the catalytic alpha subunit of AMP-activated protein kinases (AMPKs); in C. elegans, aak-2 functions downstream of environmental stressors, energy level signals (AMP:ATP ratio), and daf-2-mediated insulin signaling to positively regulate adult lifespan; in regulating lifespan, aak-2 likely acts in parallel with daf-16/FOXO; aak-2 activity is also re…	181727
ccf-1	WBGene00000369	ccf-1	Y56A3A.20	germ line	adult Ce,embryo Ce,L1 larva Ce,L2 larva Ce,L3 larva Ce,L4 larva Ce	ccf-1 is an ortholog of human CNOT8 (CCR4-NOT transcription complex subunit 8) and CNOT7 (CCR4-NOT transcription complex subunit 7); ccf-1 is involved in apoptotic process, body morphogenesis, embryo development, germline cell cycle switching, mitotic to meiotic cell cycle, hermaphrodite genitalia development, nematode larval development, nuclear-transcribed mRNA poly(A) tail shortening and oogen…	176625
clh-1	WBGene00000528	clh-1	T27D12.2	AMshL,AMshR,head,head ganglion,hyp1,hyp2,hyp3,hyp4,hyp5,hyp6,hypodermis,intestine,seam cell,spermatheca,vulD,vulva	adult Ce	clh-1 encodes two CLC-type chloride channels via alternative splicing, homologous to human CLC1 (OMIM:118425) and CLC2 (OMIM:600570); CLH-1a and CLH-1b are required for maintenance of normal body shape; null mutations of clh-1 cause abnormal alae and a wider body than normal, with the body phenotype being reversible by culture medium of high osmolarity.	174821
cpr-4	WBGene00000784	cpr-4	F44C4.3	N.A.	adult Ce,embryo Ce,L1 larva Ce,L2 larva Ce,L3 larva Ce,L4 larva Ce	cpr-4 encodes a cathepsin B-like cysteine protease expressed at all life stages.	179053
rpt-1	WBGene00004501	rpt-1	C52E4.4	N.A.	N.A.	rpt-1 encodes a predicted ATPase subunit of the 19S regulatory complex of the proteasome that affects fertility and embryonic viability.	179641
zyg-11	WBGene00006996	zyg-11	C08B11.1	N.A.	N.A.	zyg-11 encodes a protein containing four diverged leucine-rich repeats and an armadillo-like helical domain and is conserved in metazoa, but not found in Drosophila; during development, ZYG-11 functions as the substrate-recognition subunit for a CUL-2-based ubiquitin-ligase complex that is required for a number of biological processes including progression through meiotic anaphase II, mitotic chr…	174284
rla-2	WBGene00004410	rla-2	Y62E10A.1	body wall musculature,excretory cell,hypodermis,intestine,pharynx,seam cell	adult Ce,embryo Ce,L1 larva Ce,L2 larva Ce,L3 larva Ce,L4 larva Ce,larva Ce	rla-2 encodes an acidic ribosomal subunit protein P2.	178297
hpk-1	WBGene00001994	hpk-1	F20B6.8	DTC,gonadal sheath cell,hypodermal cell,pharyngeal cell	adult Ce,embryo Ce	hpk-1 encodes a predicted dual-specificity protein kinase with distant homology to the vertebrate protein kinase DYRK1A and the Drosophila homolog mini-brain; RNA interference of hpk-1 does not result in any detectable phenotype; the HPK-1::GFP fusion protein is localized to the nucleus and is expressed in cleavage stage embryos.	180695
Y69A2AR.3	WBGene00022075	Y69A2AR.3	Y69A2AR.3	N.A.	N.A.	Microarray, RNA sequencing, and proteomic studies indicate that Y69A2AR.3 is affected by cyc-1, aak-2, lin-15B, rsr-2, gld-1, let-7, prg-1, crtc-1, hyl-2, hsf-1, cdk-4, cyd-1, and gei-8; RNA sequencing and microarray studies indicate that Y69A2AR.3 is affected by Rotenone, D-glucose, Hydrolyzable Tannins, Humic substances, Paraquat, and Sirolimus; tiling array and RNA sequencing studies indicate …	177047
clic-1	WBGene00020246	clic-1	T05B11.3	head,nervous system,pharynx,tail neuron	adult Ce,larva Ce	clic-1 is an ortholog of human CLTA (clathrin light chain A) and CLTB (clathrin light chain B); clic-1 is involved in embryo development; clic-1 is predicted to have structural molecule activity, based on protein domain information; clic-1 is expressed in the pharynx, nervous system, and the head; clic-1 is localized to the periciliary membrane compartment.	179150
H36L18.2	WBGene00010424	H36L18.2	H36L18.2	N.A.	N.A.	RNA sequencing and microarray studies indicate that H36L18.2 is affected by Rotenone, D-glucose, Cholestanol, Atrazine, Quercetin, Humic substances, Paraquat, Sirolimus, and Ag nanoparticles; RNA sequencing and microarray studies indicate that H36L18.2 is enriched in the germ line, Psub1, Z4, Z1, gon_male_dtc posterior, gon_male_dtc anterior, Z1.p, Z4.a, muscle cell, intestine, body wall musculat…	181411
rsp-3	WBGene00004700	rsp-3	Y111B2A.18	body wall musculature,gonad,head neuron,nervous system,pharynx,PVDL,PVDR,tail neuron,ventral cord neuron	adult Ce,adult hermaphrodite Ce,larva Ce	rsp-3 encodes an ortholog of human SF2/ASF and member of the SR protein family of nuclear phosphoproteins that are required for constitutive splicing and influence alternative splicing regulation; rsp-3 affects the development of oocytes together with rsr-1, and is required for late embryonic viability; SPK-1 binds directly to and phosphorylates the RS domain of RSP-3 in vitro; the rsp-3 mRNA is …	176688
alh-1	WBGene00000107	alh-1	F54D8.3	head neuron,hmc,intestine,nervous system,neuron,pharynx,PVT,rectal gland cell	adult Ce,embryo Ce,larva Ce	alh-1 is orthologous to the human gene ALDEHYDE DEHYDROGENASE 2, MITOCHONDRIAL (ALDH2; OMIM:100650), in which a polymorphism can lead to acute ethanol intolerance.	175691
wwp-1	WBGene00007009	wwp-1	Y65B4BR.4	body wall musculature,cholinergic neuron,coelomocyte,GABAergic neuron,head neuron,intestine,nerve ring,nervous system,pharynx,rectal epithelium,rectal gland cell,somatic neuron,tail neuron,ventral cord neuron,vulval muscle	adult Ce,larva Ce	wwp-1 encodes, by alternative splicing, two isoforms of a putative E3 ubiquitin ligase orthologous to budding yeast Rsp5, Drosophila SU(DX), and human WWP1 (OMIM:602307) and WWP2 (OMIM:602308); WWP-1 is required for proteolysis of the intracellular LIN-12 domain in primary ventral precursor cells, and for protection of germ cells against ionizing radiation or camptothecin, as well as for normal a…	171647
unc-43	WBGene00006779	unc-43	K11E8.1	AWCL,AWCR,copulatory spicule,dorsal nerve cord,gonadal sheath cell,head neuron,intestine,nerve ring,nervous system,neuron,oocyte,postcloacal sensillum,spicule protractor muscle,spicule retractor muscle,tail neuron,ventral cord neuron,ventral nerve cord	adult Ce,larva Ce	unc-43 encodes the C. elegans ortholog of type II calcium/calmodulin-dependent protein kinase (CaMKII); unc-43 activity is required for a number of processes, including locomotion, neuronal cell fate specification and regulation of synaptic density, egg laying, defecation, and meiotic maturation; in regulating some of these processes, unc-43 acts in concert with MAPKKK and G protein signaling pat…	177921
dnpp-1	WBGene00017163	dnpp-1	F01F1.9	body wall musculature,intestine,neuron,pharynx,vulva	adult Ce,embryo Ce,L1 larva Ce,L2 larva Ce,L3 larva Ce,L4 larva Ce,larva Ce	dnpp-1 is an ortholog of human DNPEP (aspartyl aminopeptidase); dnpp-1 exhibits identical protein binding activity and is predicted to have aminopeptidase activity and zinc ion binding activity, based on protein domain information; dnpp-1 is expressed in the pharynx, nervous system, intestine, body wall musculature, and the vulva.	175822
patr-1	WBGene00009661	patr-1	F43G6.9	N.A.	N.A.	patr-1 encodes the C. elegans ortholog of the Saccharomyces cerevisiae decapping activator Pat1p; patr-1 is involved in decapping-mediated mRNA decay and is required for proper recruitment of several components of P-bodies, cytoplasmic mRNA processing bodies; in C. elegans, patr-1 is an essential gene, required for embryonic and larval development, as well as wild-type brood sizes; PATR-1 localiz…	174808
moma-1	WBGene00019333	moma-1	K02F3.10	N.A.	N.A.	moma-1 is an ortholog of human APOO (apolipoprotein O) and APOOL (apolipoprotein O like); moma-1 is localized to the mitochondrial outer membrane.	175243
nlp-13	WBGene00003751	nlp-13	E03D2.1	head neuron,hypodermis,I4 neuron,intestine,LUAL,LUAR,m2L,m2R,NSML,NSMR,pharyngeal neuron,pharynx,spermatheca,tail,vulva	N.A.	nlp-13 encodes a predicted neuropeptide of the MSFamide family; expressed primarily in neurons or in the endocrine/secretory cells, and expression includes pharyngeal neurons that modulate pharyngeal pumping of food.	178826
tram-1	WBGene00007696	tram-1	C24F3.1	body wall musculature	N.A.	tram-1 encodes the C. elegans ortholog of translocating chain-associated membrane protein 1; by homology, TRAM-1 is predicted to function in translocation of protein across the endoplasmic reticulum membrane; TRAM-1 localizes to the rough endoplasmic reticulum (ER) as well as to post-ER compartments such as the ciliary base.	177902
dim-1	WBGene00001000	dim-1	C18A11.7	body wall musculature	1.5-fold embryo Ce,2-fold embryo Ce,3-fold embryo Ce,adult Ce,fully-elongated embryo Ce,L1 larva Ce,L2 larva Ce,L3 larva Ce,L4 larva Ce	dim-1 encodes novel proteins containing three immunoglobulin-like repeats in the carboxy terminus; dim-1 was originally identified in screens for mutations that suppress locomotion defects caused by aberrant muscle assembly in animals carrying a missense mutation in unc-112, which encodes a pleckstrin homology domain-containing protein required for the early stages of muscle assembly; loss-of-fun…	181062
T19H12.2	WBGene00020588	T19H12.2	T19H12.2	germ line	adult Ce	T19H12.2 is an ortholog of members of the human ANP32 (ANP32 acidic nuclear phosphoproteins) family including ANP32E; T19H12.2 is involved in embryo development; T19H12.2 is expressed in the germ line.	178881
T28C12.4	WBGene00020891	T28C12.4	T28C12.4	hypodermis,seam cell	N.A.	T28C12.4 encodes a protein with visible similarity to human neuroligin 4 (mutated in autism), but also belongs to a large family of carboxylesterases that happen to include NLG-1; normally, T28C12.4 is expressed in hypodermal cells; transcription of T28C12.4 is immediately induced by exposure to ethanol, and with glr-2 is one of a few genes that may be specifically responsive to ethanol (as oppos…	179017
M01H9.3	WBGene00019719	M01H9.3	M01H9.3	N.A.	N.A.	RNA sequencing and microarray studies indicate that M01H9.3 is affected by Rotenone, Progesterone, Cry5B, Quercetin, Hydrolyzable Tannins, single-walled carbon nanotubes, and Sirolimus; microarray, tiling array, and RNA sequencing studies indicate that M01H9.3 is enriched in the coelomocytes, germ line, and intestine and in the PVD, OLL, and dopaminergic neurons.	177215
F41D9.2	WBGene00018282	F41D9.2	F41D9.2	N.A.	N.A.	Microarray and RNA sequencing studies indicate that F41D9.2 is affected by clk-1, cyc-1, eat-2, tatn-1, emr-1, lem-2, daf-2, mdt-15, ham-3, dpy-21, daf-12, daf-16, sir-2.1, dpy-9, dpy-10, osm-8, ash-2, tdp-1, mir-35, and tbx-2; RNA sequencing and microarray studies indicate that F41D9.2 is affected by Rotenone, D-glucopyranose, D-glucose, Cadmium, Hydrolyzable Tannins, Humic substances, single-wa…	185612
mtch-1	WBGene00018395	mtch-1	F43E2.7	anal depressor muscle,body wall musculature,head neuron,mu_int_L,mu_int_R,nervous system,pharynx,rectal epithelium,tail neuron	adult Ce,larva Ce	mtch-1 is an ortholog of human MTCH1 (mitochondrial carrier 1) and MTCH2 (mitochondrial carrier 2); mtch-1 is involved in determination of adult lifespan, embryo development, lipid storage and nematode larval development; mtch-1 is expressed in the pharynx, mu_int_R, mu_int_L, anal depressor muscle, nervous system, rectal epithelium, and the body wall musculature.	174207
unc-132	WBGene00021078	unc-132	W08A12.1	N.A.	N.A.	Microarray, proteomic, and RNA sequencing studies indicate that unc-132 is affected by cyc-1, gld-1, let-7, jmjd-3.1, jmjd-1.2, lin-28, lin-14, lin-4, ain-1, slr-2, fbf-1, gld-2, rnp-8, and xpa-1; microarray studies indicate that unc-132 is affected by Atrazine, Chlorpyrifos, Diazinon, Humic substances, single-walled carbon nanotubes, Paraquat, and Sirolimus; proteomic, microarray, tiling array, …	178787
ubc-1	WBGene00006701	ubc-1	C35B1.1	head,head neuron,hypodermis,intestine,nervous system,neuron,PVT,rectal gland cell,seam cell,tail,tail neuron	adult Ce,larva Ce	ubc-1 encodes an E2 ubiquitin-conjugating enzyme that contains a novel 40 amino acid C-terminal tail, and is homologous to Saccharomyces cerevisiae RAD6/UBC2 which is involved in DNA repair; although loss of UBC-1 activity via RNA-mediated interference (RNAi) does not result in any abnormalities, UBC-1 is able to complement the DNA repair defects of a Saccharomyces cerevisiae rad6 null mutant, su…	177170
cpi-1	WBGene00000535	cpi-1	K08B4.6	N.A.	N.A.	cpi-1 encodes a homolog of cysteine protease inhibitors (cystatins); cpi-1 is at least superficially dispensable for viability and gross morphology.	177372
let-805	WBGene00002915	let-805	H19M22.2	hypodermis,pharynx	embryo Ce,enclosing embryo Ce	let-805 encodes myotactin, a novel single-transmembrane protein containing extracellular fibronectin repeats; genetic analyses indicate that LET-805 is essential for proper association between hypodermal fibrous organelles and the contractile apparatus of muscle cells; LET-805 is expressed in hypodermal cells and in the pharynx and localizes to basolateral membranes.	175384
F22F4.4	WBGene00017717	F22F4.4	F22F4.4	N.A.	N.A.	Microarray and RNA sequencing studies indicate that F22F4.4 is affected by clk-1, lin-15B, tatn-1, bar-1, daf-2, jmjd-1.2, hsf-1, daf-12, dcr-1, alg-1, nuo-6, and ogt-1; RNA sequencing and microarray studies indicate that F22F4.4 is affected by Rotenone, D-glucose, single-walled carbon nanotubes, and Paraquat; tiling array and RNA sequencing studies indicate that F22F4.4 is enriched in the hypode…	180867
F53B3.6	WBGene00018744	F53B3.6	F53B3.6	N.A.	N.A.	RNA sequencing and microarray studies indicate that F53B3.6 is affected by 1-methylnicotinamide, Nicotinic acid, D-glucose, Chlorpyrifos, Diazinon, Colistin, adsorbable organic bromine compounds, and Sirolimus; microarray, tiling array, and RNA sequencing studies indicate that F53B3.6 is enriched in the germline precursor cell, hypodermis, and germ line and in the PVD, OLL, and PLM neurons.	180576
acdh-9	WBGene00017874	acdh-9	F28A10.6	N.A.	N.A.	acdh-9 is an ortholog of human ACAD8 (acyl-CoA dehydrogenase family member 8); acdh-9 is predicted to have flavin adenine dinucleotide binding activity and oxidoreductase activity, acting on the CH-CH group of donors, based on protein domain information.	173466
chw-1	WBGene00009059	chw-1	F22E12.2	hyp7,P3.p hermaphrodite,P4.p hermaphrodite,P8.p hermaphrodite	L3 larva Ce,L4 larva Ce	chw-1 is an ortholog of human RHOH (ras family member H), RHOV (ras family member V) and RhoU (ras family member U); chw-1 is involved in establishment or maintenance of cell polarity and vulval development; chw-1 is predicted to have GTP binding activity and GTPase activity, based on protein domain information; chw-1 is expressed in the hyp7, P3.p hermaphrodite, P4.p hermaphrodite, and the P8.p …	184848
sucl-1	WBGene00007350	sucl-1	C05G5.4	N.A.	N.A.	sucl-1 is an ortholog of human SUCLG1 (succinate-CoA ligase alpha subunit); sucl-1 is involved in embryo development; sucl-1 is predicted to have catalytic activity and cofactor binding activity, based on protein domain information; sucl-1 is localized to the mitochondrion.	181570
rab-5	WBGene00004268	rab-5	F26H9.6	Cell,ventral cord neuron	N.A.	rab-5 encodes the C. elegans Rab5 GTPase ortholog; RAB-5 activity is required for receptor-mediated yolk endocytosis and for phagosome maturation involved in apoptotic cell clearance; rab-5 mutations also affect localization of P granules and PAR-2, as well as the cytoplasmic appearance of cells in the early embryo and larval development; RAB-5 localizes to early endosomes and maturing phagosomes.	172755
his-63	WBGene00001937	his-63	F22B3.2	N.A.	N.A.	his-63 encodes an H3 histone; by homology, HIS-63 is predicted to function as a nucleosome component required for packaging of DNA into chromatin; his-63 is a replication-dependent histone locus.	184804
natc-2	WBGene00015074	natc-2	B0238.10	N.A.	N.A.	natc-2 encodes the C. elegans ortholog of N-alpha-acetyltransferase 30, the catalytic subunit of the N-alpha-acetyltransferase complex (NAT complex); NATC-2 is predicted to function in a NAT complex with NATC-1 to catalyze transfer of the acetyl group of Acetyl-CoA to the alpha-amino group of the N-terminal methionine of substrate proteins; natc-2(RNAi) enhances the dauer formation phenotype of d…	178916
gsp-1	WBGene00001747	gsp-1	F29F11.6	anal sphincter muscle,body wall musculature,excretory cell,head neuron,hypodermis,intestine,nerve ring,nervous system,pharynx,reproductive system,spermatheca,tail neuron,uterine seam cell,vulva,vulval muscle	adult Ce,larva Ce	gsp-1 is an ortholog of human PPP1CB (protein phosphatase 1 catalytic subunit beta); gsp-1 is involved in determination of adult lifespan, embryo development, germ cell development, meiotic cell cycle and nematode larval development; gsp-1 is predicted to have hydrolase activity, based on protein domain information; gsp-1 is expressed in the pharynx, hypodermis, nervous system, reproductive syste…	179486
hsp-110	WBGene00016250	hsp-110	C30C11.4	N.A.	N.A.	C30C11.4 encodes a member of the Hsp70 family of heat shock proteins; loss of C30C11.4 activity via large-scale RNAi screens results in a variety of defects including embryonic and larval lethality, slow growth rates, and locomotory and morphological defects; in addition loss of C30C11.4 has been reported to result in a small but reproducible reduction in adult lifespan in otherwise long-lived an…	176195
arx-3	WBGene00000201	arx-3	Y79H2A.6	N.A.	N.A.	arx-3 also called as p41Arc encodes a subunit of the actin related protein of the conserved Arp2/3 complex, with 60% amino acid similarity with the homologous genes from human (OMIM: 604223); arx-3 is an essential gene as disruption in the expression by RNAi results in embryonic arrest due to ventral enclosure during morphogenesis; Arp2/3 depletion results in partial shrinking of the Ea/p apical …	3565442
hint-3	WBGene00016150	hint-3	C26F1.7	N.A.	N.A.	hint-3 is an ortholog of human HINT3 (histidine triad nucleotide binding protein 3); hint-3 is predicted to have catalytic activity, based on protein domain information.	182943
lbp-2	WBGene00002254	lbp-2	F40F4.2	N.A.	N.A.	lbp-2 encodes a homolog of the novel fatty acid binding protein, As-p18, found in the parasitic nematode Ascaris suum; As-p18 is a member of a family of small intracellular fatty acid binding proteins (iFABPs); the expression pattern of lpb-2 is consistent with it being secreted into the perienteric fluid where it may play a role in lipid transport beween the intestine and body wall; a lbp-2 prom…	180617
epc-1	WBGene00007030	epc-1	Y111B2A.11	body wall musculature,intestine,pharynx,reproductive system,tail,vulval muscle	adult Ce,larva Ce	epc-1 is an ortholog of human EPC1 (enhancer of polycomb 1) and EPC2 (enhancer of polycomb 2); epc-1 is involved in determination of adult lifespan, embryo development, locomotion, negative regulation of vulval development, positive regulation of growth, reproduction and vulval development; epc-1 is expressed in the pharynx, tail, reproductive system, intestine, and the body wall musculature.	176679
unc-115	WBGene00006839	unc-115	F09B9.2	dorsal nerve cord,embryonic cell,excretory cell,hyp1,hyp2,hyp3,hyp4,hyp5,hyp6,hyp7 syncytium,hyp8,hyp9,hyp10,hyp11,hyp12,nerve ring,neuron,PDEL,PDER,pharynx,ventral nerve cord,vulva	all stages Ce	unc-115 encodes a protein that binds actin filaments and that is required for RAS signalling and UNC-40/netrin activity during axon pathfinding.	181227
nas-11	WBGene00003530	nas-11	K11G12.1	AMshL,AMshR,CEPshDL,CEPshDR,CEPshVL,CEPshVR,head neuron,hyp7 syncytium,hypodermis,intestine,nerve ring,nervous system,PHshL,PHshR	adult Ce,larva Ce	nas-11 encodes an astacin-like metalloprotease; loss of nas-11 activity via RNAi has been reported to result in slow growth; large-scale expression studies reveal that a nas-11::GFP promoter fusion is expressed in the hypodermis and the nervous system.	180938
gob-1	WBGene00001649	gob-1	H13N06.3	body wall musculature,head neuron,hypodermis,intestine,pharynx,tail	adult Ce,elongating embryo Ce,embryo Ce,fully-elongated embryo Ce,L1 larva Ce,L2 larva Ce,L3 larva Ce,L4 larva Ce	gob-1 encodes an experimentally confirmed trehalose-6-phosphatase, which belongs to the HAD-like hydrolase superfamily; heat-shock induction of transgenic ELT-2 causes ectopic expression of gob-1; gob-1 first has ELT-2-dependent expression in the 8E cell stage of embryonic intestine, but later is expressed more widely; gob-1 mutants are lethal as early larvae, at least partly because of their int…	181637
dpy-4	WBGene00001066	dpy-4	Y41E3.2	N.A.	N.A.	dpy-4 encodes a cuticle collagen; dpy-4 activity is required for normal body morphology, locomotion, and larval development.	178414
spp-17	WBGene00005002	spp-17	C54G6.5	N.A.	N.A.	RNA sequencing and microarray studies indicate that spp-17 is affected by D-glucose, Fluoranthene, Cry5B, Chlorpyrifos, Diazinon, Ivermectin, Quercetin, Hydrolyzable Tannins, Humic substances, R24, Paraquat, Dafa#1, Multi-walled carbon nanotubes, and Sirolimus; tiling array and RNA sequencing studies indicate that spp-17 is enriched in the pharyngeal muscle cell, germ line, and intestine and in t…	171681
pcbd-1	WBGene00020397	pcbd-1	T10B11.1	anterior hypodermis,head,hyp7 syncytium,neuron,pharyngeal muscle cell,tail hypodermis	N.A.	pcbd-1 is orthologous to the human gene PTERIN-4-ALPHA-CARBINOLAMINE DEHYDRATASE (PCBD or TCF1; OMIM:126090), which when mutated leads to hyperphenylalaninemia with primapterinuria.	188368
C16B8.3	WBGene00015823	C16B8.3	C16B8.3	N.A.	N.A.	RNA sequencing and microarray studies indicate that C16B8.3 is affected by Rotenone, D-glucose, Testosterone, Deoxyglucose, Cry5B, Humic substances, and Colistin; microarray, tiling array, and RNA sequencing studies indicate that C16B8.3 is enriched in the intestine, pharyngeal muscle cell, and germ line and in the PVD and OLL neurons.	180681
puf-5	WBGene00004241	puf-5	F54C9.8	germ line,oocyte	adult Ce	puf-5 encodes a Pumilio protein; PUF-5 is required, redundantly with PUF-6/7, for translational repression of glp-1 mRNA in oocytes (via specific elements in the 3' UTR site), and for normal oocyte maturation (growth, organization, nuclear enlargement, yolk uptake, and localization of RME-2 to the plasma membrane) and early embryogenesis (cell divisions and eggshell formation); since glp-1 mutati…	174373
hpo-8	WBGene00020517	hpo-8	T15B7.2	N.A.	N.A.	hpo-8 is an ortholog of human HACD2 (3-hydroxyacyl-CoA dehydratase 2) and HACD1 (3-hydroxyacyl-CoA dehydratase 1); hpo-8 is involved in locomotion, nematode larval development and secretion by cell.	188513
crh-1	WBGene00000793	crh-1	Y41C4A.4	AFDL,AFDR,ASEL,ASER,AWCL,AWCR,Cell,germ line,gonad,head ganglion,head neuron,hermaphrodite,intestine,neuron	adult Ce,embryo Ce,L1 larva Ce,L2 larva Ce,L3 larva Ce,L4 larva Ce	crh-1 encodes a homolog of the cyclic AMP-response element binding protein (CREB); crh-1 is involved in the transcription of CRE-sequence dependant genes activated by a CaM kinase cascade; crh-1 is required in the bilateral thermosensory neuron AFD, for a memory-related behaviour and for response to tap (nonlocalized mechanosensory stimulation) and tap habituation; crh-1 appears to be ubiquitousl…	176597
W07G4.5	WBGene00012339	W07G4.5	W07G4.5	intestine	embryo Ce,larva Ce	W07G4.5 is expressed in the intestine.	179791
F22H10.3	WBGene00017727	F22H10.3	F22H10.3	N.A.	N.A.	RNA sequencing and microarray studies indicate that F22H10.3 is affected by Rotenone, D-glucopyranose, Resveratrol, Cry5B, and Colistin; microarray and RNA sequencing studies indicate that F22H10.3 is enriched in the germ line and intestine and in neurons including the PVD, OLL, AFD, and ASER neurons.	184873
nekl-2	WBGene00022631	nekl-2	ZC581.1	hyp7 syncytium,hypodermis	N.A.	nekl-2 encodes a putative serine/threonine protein kinase orthologous to Aspergillus nidulans nimA and human NEK8 (OMIM:609799), and paralogous to C. elegans D1044.3, D1044.8, F19H6.1, and Y39G10AR.3; nekl-2 interacts with two or more components of the EGF/RAS signalling pathway, and is required for such signalling in vulval development.	191199
calu-1	WBGene00019760	calu-1	M03F4.7	body wall musculature,hypodermis,intestine,pharynx,rectal epithelium,reproductive system,tail,vulva	adult Ce,larva Ce	calu-1 is an ortholog of human CALU (calumenin), RCN3 (reticulocalbin 3) and RCN1 (reticulocalbin 1); calu-1 is involved in body morphogenesis, cuticle development, determination of adult lifespan, locomotion, the molting cycle and nematode larval development; calu-1 is predicted to have calcium ion binding activity, based on protein domain information; calu-1 is expressed in the pharynx, hypoder…	180769
chc-1	WBGene00011867	chc-1	T20G5.1	coelomocyte,germ line,hypodermal cell,intestine,pharyngeal cell	L1 larva Ce	chc-1 encodes the C. elegans clathrin heavy chain ortholog; loss of chc-1 activity via RNAi results in defects in receptor-mediated yolk endocytosis and thus, embryonic lethality.	176434
F47G9.1	WBGene00009829	F47G9.1	F47G9.1	anal depressor muscle,body wall musculature,gon_herm_dtc_A,gon_herm_dtc_P,head neuron,mu_int_L,mu_int_R,nervous system,neuron,pharynx,seam cell,vulval muscle	adult Ce,larva Ce	F47G9.1 is an ortholog of human TMED10 (transmembrane p24 trafficking protein 10); F47G9.1 is involved in embryo development and reproduction; F47G9.1 is expressed in the pharynx, mu_int_R, mu_int_L, anal depressor muscle, gon_herm_dtc_P, gon_herm_dtc_A, nervous system, seam cell, body wall musculature, and the vulval muscle.	179567
atf-7	WBGene00000223	atf-7	C07G2.2	body wall musculature,hypodermis,intestine,neuron,rectal epithelial cell	all stages Ce	atf-7 encodes a basic-region leucine zipper (bZIP) transcription factor orthologous to members of the ATF2/ATF7/CREB5 family of cyclic AMPäóñresponse element binding (CREB)/activating transcription factors (ATFs); ATF-7 plays a key role in the innate immune response by regulating the expression of immune genes downstream of PMK-1/p38 MAPK; ATF-7 is likely converted from a transcriptional represso…	175587
mab-10	WBGene00003107	mab-10	R166.1	DTC,gonadal sheath cell,hyp7 syncytium,hypodermis,nerve ring,pharyngeal cell,pharynx,rectal epithelium,seam cell,somatic gonad,ventral nerve cord,vulval cell,vulval precursor cell	L1 larva Ce,L2 larva Ce,L3 larva Ce,L4 larva Ce	mab-10 is an ortholog of human NAB1 (NGFI-A binding protein 1) and Nab2 (NGFI-A binding protein 2); mab-10 is involved in hermaphrodite genitalia development; mab-10 is expressed in the pharynx, hypodermis, somatic gonad, ventral nerve cord, nerve ring, DTC, vulval precursor cell, and the vulval cell.	187916
let-607	WBGene00002783	let-607	F57B10.1	body wall musculature,coelomocyte,DTC,excretory cell,intestine,neuron,pharynx,pseudocoelom,seam cell,somatic cell,spermatheca,vulva	adult Ce,embryo Ce,L1 larva Ce,L2 larva Ce,L3 larva Ce,L4 larva Ce	let-607 encodes an ortholog of the Cyclic AMP-responsive Element-Binding (CREB) family of transcription factors.	266837
zip-3	WBGene00012330	zip-3	W07G1.3	N.A.	N.A.	zip-3 encodes a bZip transcription factor.	189280
W01A11.1	WBGene00020909	W01A11.1	W01A11.1	anal sphincter muscle,body wall musculature,gon_herm_dtc_A,gon_herm_dtc_P,head neuron,intestine,nerve ring,nervous system,pharyngeal-intestinal valve,pharynx,reproductive system,spermatheca,spermathecal-uterine junction,uterine muscle,ventral cord neuron	adult Ce,larva Ce	W01A11.1 is an ortholog of human EPHX1 (epoxide hydrolase 1); W01A11.1 is predicted to have catalytic activity, based on protein domain information; W01A11.1 is expressed in the pharynx, nervous system, reproductive system, pharyngeal-intestinal valve, intestine, anal sphincter muscle, and the body wall musculature.	179036
C14B9.10	WBGene00015755	C14B9.10	C14B9.10	N.A.	N.A.	C14B9.10 is an ortholog of human UQCR10 (ubiquinol-cytochrome c reductase, complex III subunit X); C14B9.10 is involved in embryo development.	259519
unc-51	WBGene00006786	unc-51	Y60A3A.1	body wall musculature,DD neuron,HSNL,HSNR,neuron,pharyngeal muscle cell,VD neuron	adult Ce,all stages Ce,embryo Ce,L1 larva Ce,L2 larva Ce,L3 larva Ce,L4 larva Ce	unc-51 encodes a serine/threonine protein kinase orthologous to Saccharomyces cerevisiae autophagy protein Atg1p and the vertebrate ULK proteins; unc-51 is required for axon outgrowth along the anterior-posterior axis and sex myoblast migration; in regulating axon outgrowth, UNC-51 functions together with the VAB-8 kinesin-like protein and UNC-14, both of which physically interact with, and are p…	180311
F27D4.1	WBGene00009187	F27D4.1	F27D4.1	intestine	adult Ce,larva Ce	The F27D4.1 gene encodes an ortholog of the human gene ELECTRON-TRANSFER-FLAVOPROTEIN, ALPHA POLYPEPTIDE (ETFA), which when mutated leads to glutaricaciduria type IIA (OMIM:231680).	172535
ubxn-1	WBGene00017733	ubxn-1	F23C8.4	Cell,gonad,spermatocyte	adult Ce,embryo Ce,L1 larva Ce,L2 larva Ce,L3 larva Ce,L4 larva Ce	ubxn-1 encodes one of six C. elegans UBX (ubiquitin regulatory X) domain-containing proteins.	171804
F32B5.6	WBGene00017979	F32B5.6	F32B5.6	N.A.	N.A.	F32B5.6 is involved in embryo development.	171827
hel-1	WBGene00001840	hel-1	C26D10.2	anal depressor muscle,body wall musculature,head neuron,hypodermis,intestine,nervous system,neuron,pharynx,reproductive system,spermatheca,tail neuron,ventral cord neuron,vulval muscle	adult Ce,all stages Ce,larva Ce	hel-1 encodes an ortholog of human 56-kD U2AF65 associated protein (UAP56) that is required for exporting mRNAs from the nucleus; unlike animals with RNAi against several other splicing factors, hel-1(RNAi) animals fail to export transgenic GFP mRNA from the nucleus; conversely, hel-1 overexpression is lethal, with failed transgene expression as well.	174333
sft-4	WBGene00004788	sft-4	C54H2.5	anal depressor muscle,anterior gonad arm,body wall musculature,excretory cell,head,hypodermis,intestine,mu_int_L,mu_int_R,neuron,pharyngeal muscle cell,pharynx,rectal epithelium,reproductive system,tail,vulva,vulval muscle,vulval precursor cell	adult Ce,larva Ce	sft-4 encodes an integral membrane protein orthologous to Saccharomyces cerevisiae endoplasmic reticulum (ER)-to-Golgi cargo receptor Erv29p and mouse Surfeit-4 (Surf-4); by homology, SFT-4 is predicted to function as a cargo receptor that selectively transports proteins in COPII vesicles from the ER to the cis-Golgi; SFT-4 activity is required for larval development and for normal down regulatio…	180843
F15D3.6	WBGene00008856	F15D3.6	F15D3.6	N.A.	N.A.	F15D3.6 is an ortholog of human PRELID3A (PRELI domain containing 3A) and PRELID3B (PRELI domain containing 3B); F15D3.6 is involved in determination of adult lifespan.	173040
C18D11.3	WBGene00007681	C18D11.3	C18D11.3	N.A.	N.A.	Microarray, tiling array, proteomic, and RNA sequencing studies indicate that C18D11.3 is affected by cyc-1, cid-1, daf-12, gld-1, let-7, tatn-1, htz-1, npr-1, jmjd-3.1, lin-28, sir-2.1, and fbf-1; RNA sequencing and microarray studies indicate that C18D11.3 is affected by Rotenone, Paraquat, and Sirolimus; RNA sequencing studies indicate that C18D11.3 is enriched in the germ line.	182788
hsp-4	WBGene00002008	hsp-4	F43E2.8	gon_herm_dtc_A,gon_herm_dtc_P,hypodermis,intestinal muscle,intestine,PVDL,PVDR,reproductive system,seam cell,spermatheca	adult Ce,L1 larva Ce,L2 larva Ce,L3 larva Ce,L4 larva Ce,larva Ce	hsp-4 encodes one of two C. elegans heat shock response 70 (hsp70) proteins homologous to mammalian grp78/BiP (glucose regulated protein 78/immunoglobulin heavy chain-binding protein, OMIM:138120); hsp-4 affects embryonic and larval viability; hsp-4 is expressed in several tissues including the hypodermis, intestine, and spermatheca; hsp-4 transcription is upregulated in response to endoplasmic r…	174203
nlp-27	WBGene00003765	nlp-27	B0213.2	ASIL,ASIR,head neuron,hypodermis,intestine,spermatheca	N.A.	nlp-27 encodes a predicted neuropeptide with homology to C. elegans nlp-28 through nlp-31.	178806
H05L03.3	WBGene00019160	crf-1	H05L03.3	N.A.	N.A.	crf-1 is involved in lipid storage.	180857
ran-4	WBGene00004305	ran-4	R05D11.3	N.A.	N.A.	ran-4 encodes a ortholog of NUCLEAR TRANSPORT FACTOR 2 (NTF2) from S. cerevisiae and metazoa, which is predicted to interact with nucleoporins and to promote transport of RAN-1(+GDP) into the nucleus; RAN-4/NTF2 proteins are paralogous to the N-terminal domain of RasGAP SH3 binding proteins such as Drosophila RASPUTIN, and to delta-5-3-ketosteroid isomerases, while having no homology to Ran prote…	172648
ccg-1	WBGene00000370	ccg-1	Y73F8A.6	N.A.	N.A.	Microarray, proteomic, and RNA sequencing studies indicate that ccg-1 is affected by hda-1, daf-2, pgrn-1, gld-1, let-7, tdp-1, glp-1, jmjd-3.1, jmjd-1.2, unc-75, daf-16, dpy-21, sir-2.1, dcr-1, dpy-9, dpy-10, osm-8, mir-35, and dnj-14; microarray and RNA sequencing studies indicate that ccg-1 is affected by Aldicarb, Rotenone, D-glucose, Atrazine, Cry5B, Paraquat, and Sirolimus; tiling array, RN…	178426
B0228.7	WBGene00015064	B0228.7	B0228.7	Ea,Eal,Eala,Ealp,Ear,Eara,Earp,Ep,Epl,Epla,Eplp,Epr,Epra,Eprp,head neuron,intestine,nervous system	adult Ce,embryo Ce,larva Ce	B0228.7 is an ortholog of human Mtap (methylthioadenosine phosphorylase) and RP11-145E5.5; B0228.7 is predicted to have S-methyl-5-thioadenosine phosphorylase activity, based on protein domain information; B0228.7 is expressed in the nervous system, intestine, Ep, and the Ea.	174252
F54C9.3	WBGene00010041	F54C9.3	F54C9.3	N.A.	N.A.	Microarray and RNA sequencing studies indicate that F54C9.3 is affected by Hydrogen sulfide, 1-methylnicotinamide, Rotenone, Manganese chloride, Mianserin, Deoxyglucose, Cadmium, Chlorpyrifos, Diazinon, Humic substances, Paraquat, and Colistin; tiling array, RNA sequencing, and microarray studies indicate that F54C9.3 is enriched in the intestine, pharyngeal muscle cell, and germ line and in neur…	174369
T21F4.1	WBGene00020658	T21F4.1	T21F4.1	N.A.	N.A.	T21F4.1 is orthologous to the human gene Arginase Type I Erythroid Variant (ARG1), which contributes most of the arginase activity in the liver.	180830
ufm-1	WBGene00044324	ufm-1	ZK652.3	gonadal sheath cell,intestine,neuron,seam cell,spermatheca,uterus,vulva,vulval muscle	adult Ce,larva Ce	ufm-1 encodes a conserved ubiquitin-like post-translational modifier.	176100
F36H9.4	WBGene00018112	F36H9.4	F36H9.4	N.A.	N.A.	F36H9.4 encodes a putative secreted TIL-domain protease inhibitor paralogous to SWM-1, ISL-1, and the products of 11 other C. elegans genes; F36H9.4 and its relatives are collectively similar to other TIL-domain protease inhibitors from nematodes, insects, and vertebrates; F36H9.4 has no obvious function in mass RNAi assays.	353436
F54A3.5	WBGene00018784	F54A3.5	F54A3.5	N.A.	N.A.	F54A3.5 is an ortholog of human MINOS1 (mitochondrial inner membrane organizing system 1); microarray and RNA sequencing studies indicate that F54A3.5 is affected by clk-1, prp-8, npr-1, cco-1, jmjd-3.1, jmjd-1.2, hsf-1, sir-2.1, and tdp-1; RNA sequencing and microarray studies indicate that F54A3.5 is affected by Rotenone, Cry5B, and Paraquat; proteomic, RNA sequencing, and microarray studies in…	173579
spat-2	WBGene00012973	spat-2	Y48A6B.13	N.A.	N.A.	SPAT-2 encodes an unfamiliar protein with no obvious homologs outside of nematodes, and with several stretches of low-complexity sequence that may be nonglobular; SPAT-2 is specifically required for PAR protein-dependent cell-polarity; as with par-3, par-6, pkc-3, and cdc-42, RNAi of spat-2 suppresses the embryonic lethality of par-2(it5ts) at restrictive temperature.	3564779
cpg-3	WBGene00011063	cpg-3	R06C7.4	germ line	adult Ce	cgp-3 encodes a putatively secreted protein with an N-terminal low-complexity domain containing 15 potential chondroitin attachment sites, and a C-terminal EGF-like region; cpg-3 mRNA is enriched in oogenesis, but CPG-3 has no obvious function in mass RNAi assays.	172465
acs-1	WBGene00018488	acs-1	F46E10.1	intestine,neuron,somatic gonad	adult Ce	acs-1 is an ortholog of human ACSF2 (acyl-CoA synthetase family member 2); acs-1 is involved in apoptotic process, embryo development, gonad development, growth, lipid storage, locomotion and nematode larval development; acs-1 is predicted to have catalytic activity, based on protein domain information; acs-1 is expressed in the nervous system, intestine, and the somatic gonad.	179043
Y51A2D.14	WBGene00013081	Y51A2D.14	Y51A2D.14	N.A.	N.A.	RNA sequencing and microarray studies indicate that Y51A2D.14 is affected by emr-1, lem-2, hlh-30, hsf-1, rbr-2, lin-28, sir-2.1, ain-1, dpy-10, osm-8, alg-1, mir-35, isp-1, and nuo-6; microarray and RNA sequencing studies indicate that Y51A2D.14 is affected by Hydrogen sulfide, Methylmercury hydroxide, 1-methylnicotinamide, Nicotinic acid, Rotenone, D-glucose, Deoxyglucose, Atrazine, Hydrolyzabl…	180214
Y54E10A.17	WBGene00021835	Y54E10A.17	Y54E10A.17	N.A.	N.A.	Microarray and RNA sequencing studies indicate that Y54E10A.17 is affected by clk-1, age-1, emr-1, lem-2, lin-35, daf-2, glp-1, jmjd-3.1, jmjd-1.2, rbr-2, daf-12, daf-16, dpy-21, mir-243, cdk-4, cyd-1, and alg-1; RNA sequencing and microarray studies indicate that Y54E10A.17 is affected by Rotenone, Manganese chloride, D-glucose, Juglone, and Atrazine; tiling array and RNA sequencing studies indi…	190261
nkb-1	WBGene00007646	nkb-1	C17E4.9	body wall musculature,head neuron,intestine,neuron,pharyngeal muscle cell,tail neuron,ventral cord neuron,vulval muscle, type 1	all stages Ce	nkb-1 is an ortholog of human ATP1B3 (ATPase Na+/K+ transporting subunit beta 3), ATP4B (ATPase H+/K+ transporting beta subunit) and members of the ATP1 (ATPase Na+/K+ transporting subunits) family including ATP1B1; nkb-1 is involved in body morphogenesis, embryo development, locomotion, nematode larval development, oogenesis and positive regulation of growth; nkb-1 is expressed in the pharyngeal…	182726
T07E3.4	WBGene00020315	T07E3.4	T07E3.4	N.A.	N.A.	This gene encodes a protein containing an F-box, a motif predicted to mediate protein-protein interactions either with homologs of yeast Skp-1p or with other proteins.	175961
lmn-1	WBGene00003052	lmn-1	DY3.2	Cell	all stages Ce,embryo Ce	lmn-1 encodes the sole C. elegans nuclear lamin; lmn-1 is an essential gene that is required for a number of nuclear processes, including chromatin organization, cell cycle progression, chromosome segregation, and nuclear pore complex spacing; LMN-1 is also required for nuclear envelope localization of EMR-1/Emerin during early development; LMN-1 localizes to the nuclear periphery of all cell typ…	172687
C42D4.1	WBGene00016594	C42D4.1	C42D4.1	N.A.	N.A.	RNA sequencing and microarray studies indicate that C42D4.1 is affected by 1-methylnicotinamide, Rotenone, Juglone, Deoxyglucose, Atrazine, Cry5B, Quercetin, Hydrolyzable Tannins, single-walled carbon nanotubes, Colistin, and Sirolimus; tiling array, RNA sequencing, and microarray studies indicate that C42D4.1 is enriched in the intestine, pharyngeal muscle cell, germ line, and male-specific tiss…	183403
xpo-1	WBGene00002078	xpo-1	ZK742.1	N.A.	N.A.	xpo-1 encodes exportin-1, an importin-beta-like protein orthologous to Drosophila, vertebrate, and yeast exportin-1/CRM1; XPO-1 is predicted to function as a nuclear export receptor for proteins containing leucine-rich nuclear export signals; in C. elegans, XPO-1 is essential for embryogenesis and larval development, and may also be required for normal body morphology and postembryonic growth rat…	179160
emb-8	WBGene00001262	emb-8	K10D2.6	N.A.	N.A.	emb-8 encodes the C. elegans NADPH-cytochrome P450 reductase ortholog; by homology, EMB-8 is predicted to function in the enzymatic reduction of the cytochrome P450 monooxygenase enzymes that play a role in fatty acid modification; during embryonic development, emb-8 activity is essential for normal interactions between the pronucleus/centrosome complex and the posterior cortex and thus, for prop…	175710
cnc-3	WBGene00000557	cnc-3	R09B5.8	N.A.	N.A.	cnc-3 encodes one of eleven C. elegans caenacin peptides; CNC-3 is predicted to be a secreted protein that, based upon similarity to CNC-2, -4, and -6, may function as an antimicrobial peptide in the innate immune response.	178636
spn-4	WBGene00004984	spn-4	ZC404.8	AB,ABa,ABp,C,D,EMS,germ line,gonad,oocyte,P0,Psub1,Psub2,Psub3,Psub4,Z2,Z3	adult Ce,blastula embryo Ce	spn-4 encodes a protein containing an RNP-type RNA-binding domain; SPN-4 is required for rotation, but not polarization, of the mitotic spindle in the P1 blastomere of the two-cell stage embryo; SPN-4 is also required for mesectoderm and mesendoderm formation in conjunction with proper localization of maternal cell-fate determinants such as SKN-1; in addition, SPN-4 binds the glp-1 3' UTR and is …	179070
gsp-2	WBGene00001748	gsp-2	F56C9.1	anal depressor muscle,body wall musculature,gonad,intestine,nerve ring,nervous system,reproductive system,tail neuron,ventral cord neuron,vulval muscle	adult Ce,embryo Ce,L1 larva Ce,L2 larva Ce,L3 larva Ce,L4 larva Ce,larva Ce	gsp-2 is an ortholog of human PPP1CA (protein phosphatase 1 catalytic subunit alpha) and PPP1CC (protein phosphatase 1 catalytic subunit gamma); gsp-2 is involved in cytokinesis, embryo development, locomotion, meiotic cell cycle, meiotic chromosome segregation, mitotic cell cycle, the molting cycle, oviposition and peptidyl-serine dephosphorylation; gsp-2 exhibits protein serine/threonine phosph…	3564807
C18E9.4	WBGene00007684	C18E9.4	C18E9.4	N.A.	N.A.	C18E9.4 encodes the C. elegans ortholog of the NDUFB3/B12 subunit of the mitochondrial NADH dehydrogenase (ubiquinone) complex (complex I).	174428
kars-1	WBGene00002238	kars-1	T02G5.9	head neuron,hypodermis,intestine,nervous system,pharynx,rectal epithelium,reproductive system,seam cell,tail,vulva	adult Ce,larva Ce	kars-1 is an ortholog of human KARS (lysyl-tRNA synthetase); kars-1 is involved in body morphogenesis, embryo development, nematode larval development, positive regulation of growth and reproduction; kars-1 is predicted to have ATP binding activity, lysine-tRNA ligase activity, and nucleic acid binding activity, based on protein domain information; kars-1 is expressed in the pharynx, hypodermis, …	174159
marb-1	WBGene00009436	marb-1	F35G2.2	N.A.	N.A.	marb-1 is an ortholog of human ISOC2 (isochorismatase domain containing 2); marb-1 is predicted to have catalytic activity, based on protein domain information.	178169
C18B2.4	WBGene00015955	C18B2.4	C18B2.4	N.A.	N.A.	C18B2.4 is an ortholog of human WBP2NL (WBP2 N-terminal like) and Wbp2 (WW domain binding protein 2); microarray, proteomic, and RNA sequencing studies indicate that C18B2.4 is affected by cyc-1, nhr-49, gld-1, let-7, glp-1, mdt-15, hsf-1, dpy-21, cebp-1, sir-2.1, daf-2, mir-35, spg-7, and tbx-2; microarray and RNA sequencing studies indicate that C18B2.4 is affected by Methylmercuric chloride, D…	180652
htz-1	WBGene00019947	htz-1	R08C7.3	Cell,DTC,somatic gonad	adult Ce,embryo Ce,L1 larva Ce,L2 larva Ce,L3 larva Ce,L4 larva Ce	htz-1 encodes the C. elegans ortholog of the H2A.Z histone variant; htz-1 is an essential gene and during development, HTZ-1 functions with the PHA-4/FoxA transcription factor and the MYS-1/TIP60-SSL-1/SWR1 remodeling complex to regulate gene expression during pharyngeal (foregut) organogenesis; a YFP::HTZ-1 fusion protein localizes to pharyngeal gene promoters at the onset of transcription, in a…	177212
F38B2.4	WBGene00009531	F38B2.4	F38B2.4	N.A.	N.A.	F38B2.4 is orthologous to the human gene ADENYLATE KINASE 1 (AK1; OMIM:103000), which when mutated leads to hemolytic anemia.	181317
lim-9	WBGene00006407	lim-9	F25H5.1	anal depressor muscle,anal sphincter muscle,body wall musculature,excretory canal,gonadal sheath cell,neuron,pharyngeal muscle cell,spermatheca,vulva	N.A.	lim-9 encodes a protein containing one PET domain and six LIM domains and is orthologous to Drosophila LIMPET and vertebrate FHL2; in vitro binding and yeast two-hybrid assays indicate that LIM-9 physically interacts with UNC-96 and UNC-97 and thus, is likely a component of a protein complex that links muscle focal adhesions to thick filaments; LIM-9 also enables Wnt-directed planar cell polarity…	3565712
nol-5	WBGene00020915	nol-5	W01B11.3	N.A.	N.A.	nol-5 is an ortholog of human NOP58 (NOP58 ribonucleoprotein); nol-5 is involved in embryo development, hermaphrodite genitalia development, negative regulation of vulval development and nematode larval development.	171901
T02G5.7	WBGene00020166	T02G5.7	T02G5.7	N.A.	N.A.	The T02G5.7 gene encodes a homolog of the human gene ACAT1, which when mutated leads to alpha-methylacetoaceticaciduria (OMIM:203750).	3565206
cdc-37	WBGene00021097	cdc-37	W08F4.8	Anchor cell	L3 larva Ce	cdc-37 is an ortholog of human CDC37L1 (cell division cycle 37 like 1) and Cdc37 (cell division cycle 37); cdc-37 is involved in body morphogenesis, embryo development, hermaphrodite genitalia development, locomotion and nematode larval development; cdc-37 is predicted to have protein kinase binding activity, based on protein domain information; cdc-37 is expressed in the anchor cell; cdc-37 is l…	173449
dmd-7	WBGene00019521	dmd-7	K08B12.2	body wall musculature,excretory cell,hypodermis,intestine,pharynx,rectum,vulval muscle	adult Ce,elongating embryo Ce,fully-elongated embryo Ce,L1 larva Ce,L2 larva Ce,L3 larva Ce,L4 larva Ce	dmd-7 is an ortholog of human DMRT2 (doublesex and mab-3 related transcription factor 2), DMRT3 (doublesex and mab-3 related transcription factor 3), DMRTA2 (DMRT like family A2), DMRTC1B (DMRT like family C1B), DMRTC2 (DMRT like family C2), DMRTB1 (DMRT like family B with proline rich C-terminal 1) and DMRTA1 (DMRT like family A1); dmd-7 is predicted to have sequence-specific DNA binding activit…	179012
moag-4	WBGene00021348	moag-4	Y37E3.4	N.A.	N.A.	moag-4 encodes a small protein that is evolutionarily highly conserved, containing a 4F5 domain predicted to have a helix-loop-helix secondary structure, moag-4 is orthologous to human SERF1A and SERF2 (OMIM: 603011, 605054); MOAG-4 is a general regulator of protein aggregation and proteotoxicity but it does not act on all disease-associated aggregation-prone proteins; MOAG-4 and human SERF prote…	171764
gst-4	WBGene00001752	gst-4	K08F4.7	body wall musculature,Cell,head neuron,hypodermis,intestine,muscle cell,nervous system,pharynx,reproductive system,vulval muscle	adult Ce,L1 larva Ce,L2 larva Ce,L3 larva Ce,L4 larva Ce,larva Ce	gst-4 encodes a putative glutathione-requiring prostaglandin D synthase; gst-4 is required for sperm to normally migrate towards a PUFA-based signal exuded by oocytes; gst-4(RNAi) hermaphrodites are infertile, both through aberrant loss of their own sperm and through failure of males to effectively inseminate them; in mammalian eicosanoid signalling, prostaglandin D synthase is required for the c…	177886
unc-23	WBGene00006760	unc-23	H14N18.1	anal depressor muscle,body wall musculature,excretory canal,H cell,hypodermal cell,hypodermis,muscle cell,neuron,pharyngeal cell,pharyngeal muscle cell,pharynx,touch receptor neuron,vulva	1.5-fold embryo Ce,2-fold embryo Ce,3-fold embryo Ce,adult Ce	unc-23 encodes a protein with similarity to the BAG2 (BCL2 AnthaGene) protein that functions to negatively regulate proteosomal degradation by the E3 ubiquitin ligase and Hsp70 co-chaperone CHIP (Carboxyl-terminus of Hsp70 Interacting Protein); in C. elegans, unc-23 is required for proper attachment of the anterior body wall musculature to the overlying hypodermis.	179272
gld-1	WBGene00001595	gld-1	T23G11.3	AB,ABa,ABal,ABar,ABp,ABpl,ABpr,C,D,E,EMS,germ line,gonad,head neuron,male,MS,oocyte,P0,Psub1,Psub2,Psub3,Psub4,tail neuron,ventral nerve cord,Z2,Z3	adult Ce,adult hermaphrodite Ce,blastula embryo Ce,embryo Ce,L1 larva Ce,L2 larva Ce,L3 larva Ce,L4 larva Ce	gld-1 encodes a protein containing a K homology (KH) RNA binding domain; GLD-1 is required for regulation of the mitosis/meiosis decision during germline development (promotion of meiotic entry) in parallel with gld-2, gld-3, and nos-3 and also affects spermatogenesis; GLD-1 physically interacts with the 3'- and 5'UTR of its putative mRNA targets in vitro to negatively regulate their translation;…	172532
lon-1	WBGene00003055	lon-1	F48E8.1	head,hypodermis,intestinal cell,intestine,tail	adult Ce,L1 larva Ce,L2 larva Ce,L3 larva Ce,L4 larva Ce	The lon-1 gene encodes a protein belonging to the PR-protein superfamily that is a target of DBL-1 (TGF-beta) signaling, and that regulates polyploidization and body length.	175753
wah-1	WBGene00006937	wah-1	Y56A3A.32	N.A.	N.A.	wah-1 encodes a putative flavin-adenine dinucleotide (FAD)-binding oxidoreductase orthologous to mammalian PDCD8 (AIF; OMIM:300169, mutated in Harlequin mice); WAH-1 is required for apoptotic DNA degratation, SCRM-1 phospholipid scramblase activity, phosphatidylserine exposure, rapid apoptosis during embryonic development, and rapid engulfment of apoptotic cells in the germline; WAH-1 is also req…	176635
hip-1	WBGene00011735	hip-1	T12D8.8	germ line,head,hypodermis,intestine,tail	adult Ce,larva Ce	hip-1 is an ortholog of human ST13 (suppression of tumorigenicity 13 (colon carcinoma) (Hsp70 interacting protein)); hip-1 is expressed in the hypodermis, head, tail, intestine, and the germ line; hip-1 is localized to the endoplasmic reticulum, the sarcomere and the striated muscle dense body.	176794
prdx-3	WBGene00011110	prdx-3	R07E5.2	N.A.	N.A.	prdx-3 encodes one of two C. elegans typical 2-Cys peroxiredoxins, peroxidase enzymes that reduce hydrogen peroxide and contribute to the oxidative-stress response of multicellular organisms.	175573
nlp-8	WBGene00003746	nlp-8	D2005.2	ADLL,ADLR,ALA,ASKL,ASKR,head neuron,HOB,I2L,I2R,intestine,pharyngeal neuron,pharynx,pm6VL,pm6VR,retrovesicular ganglion neuron,tail neuron	N.A.	nlp-8 is expressed in the pharynx, HOB, certain interneurons, certain amphid neurons, retrovesicular ganglion neurons, intestine, head neurons, and the tail neurons.	172544
mce-1	WBGene00008415	mce-1	D2030.5	body wall musculature,hypodermis,intestine,pharynx	L1 larva Ce,L2 larva Ce,L3 larva Ce,L4 larva Ce	mce-1 is an ortholog of human MCEE (methylmalonyl-CoA epimerase); mce-1 is expressed in the pharynx, hypodermis, intestine, and the body wall musculature; mce-1 is localized to the mitochondrion.	172514
frm-1	WBGene00001488	frm-1	ZK270.2	Cell,intestine,pharynx	adult Ce,embryo Ce,L1 larva Ce,L2 larva Ce,L3 larva Ce,L4 larva Ce	frm-1 is an ortholog of members of the human FERM domain containing family including EPB41L1; frm-1 is involved in hatching and reproduction; frm-1 is predicted to have actin binding activity and structural molecule activity, based on protein domain information; frm-1 is expressed in several tissues including the pharynx and the intestine; frm-1 is localized to the plasma membrane.	173360
cpr-6	WBGene00000786	cpr-6	C25B8.3	N.A.	adult Ce,embryo Ce,L1 larva Ce,L2 larva Ce,L3 larva Ce,L4 larva Ce	cpr-6 is an ortholog of human CTSB (cathepsin B); cpr-6 is predicted to have cysteine-type peptidase activity, based on protein domain information; cpr-6 is localized to the lysosome.	180931
srp-7	WBGene00005648	srp-7	F20D6.4	N.A.	N.A.	srp-7 is an ortholog of human SERPINB5 (serpin family B member 5) and SERPINB7 (serpin family B member 7); srp-7 is involved in endoplasmic reticulum unfolded protein response.	179195
C15C8.7	WBGene00007609	C15C8.7	C15C8.7	intestine,rectal gland cell	adult Ce,larva Ce	C15C8.7 is involved in reproduction; C15C8.7 is expressed in the intestine and the rectal gland cell.	179744
M02B1.3	WBGene00010828	M02B1.3	M02B1.3	N.A.	N.A.	M02B1.3 is an ortholog of human TLCD1 (TLC domain containing 1) and TLCD2 (TLC domain containing 2); M02B1.3 is localized to the plasma membrane.	178236
Y22D7AR.10	WBGene00021263	Y22D7AR.10	Y22D7AR.10	N.A.	N.A.	Microarray and RNA sequencing studies indicate that Y22D7AR.10 is affected by Aldicarb, Hydrogen sulfide, Ethanol, 1-methylnicotinamide, Rotenone, Tunicamycin, Mianserin, and Chlorpyrifos; proteomic and chronogram analysis studies indicate that Y22D7AR.10 is enriched in the germ line and intestine.	175321
K07C11.7	WBGene00019479	K07C11.7	K07C11.7	N.A.	N.A.	K07C11.7 encodes one of three C. elegans metallophoshopesterase that are related to human 239FB, which is encoded by a gene in the 11p13-p14 chromosomal region associated with various tumors and WAGR (Wilms' tumor, aniridia, genitourinary anomalies, and mental retardation) syndrome.	179200
dhs-12	WBGene00000975	dhs-12	K08F4.9	N.A.	N.A.	dhs-12 encodes a predicted short-chain dehydrogenase.	177888
klp-7	WBGene00002219	klp-7	K11D9.1	body wall muscle quadrant,neuron	N.A.	klp-7 is an ortholog of human KIF2C (kinesin family member 2C), KIF2A (kinesin family member 2A) and KIF2B (kinesin family member 2B); klp-7 is involved in cytokinesis, cytoplasmic microtubule depolymerization, embryo development, locomotion, meiotic cell cycle, meiotic chromosome segregation, microtubule nucleation, mitotic cell cycle, oviposition and functions in spindle assembly involved in me…	176511
F34H10.3	WBGene00009380	F34H10.3	F34H10.3	N.A.	N.A.	RNA sequencing and microarray studies indicate that F34H10.3 is affected by Cry5B, Humic substances, and single-walled carbon nanotubes; microarray and RNA sequencing studies indicate that F34H10.3 is enriched in the germ line and in the PVD, OLL, AFD, and ASER neurons.	181180
F40A3.2	WBGene00018217	F40A3.2	F40A3.2	N.A.	N.A.	F40A3.2 is an ortholog of human FGG (fibrinogen gamma chain); RNA sequencing and microarray studies indicate that F40A3.2 is affected by Rotenone, Resveratrol, Humic substances, and Sirolimus; tiling array and RNA sequencing studies indicate that F40A3.2 is enriched in the cephalic sheath cell, germline precursor cell, hypodermis, and germ line and in the dopaminergic and RID neurons.	179169
csq-1	WBGene00000822	csq-1	F40E10.3	body wall musculature,isthmus,terminal bulb,vulval muscle	2-fold embryo Ce,3-fold embryo Ce,adult Ce,all stages Ce,embryo Ce,fully-elongated embryo Ce,L1 larva Ce,L2 larva Ce,L3 larva Ce,L4 larva Ce,postembryonic Ce	csq-1 encodes a calsequestrin that is required to normal survival in media containing either excess or deficient Ca[2+], and that also binds UNC-68's intraluminal domain; CSQ-1 binds Ca[2+] in vitro, and is thought to buffer Ca[2+] stores in sarcoplasmic reticulum; CSQ-1 is expressed in bodywall muscle cells from mid-embryogenesis to adulthood, as well as in vulval muscles, and in the isthmus and…	181563
emr-1	WBGene00001309	emr-1	M01D7.6	body wall musculature,intestine,nerve ring,nervous system,pharynx	adult Ce,all stages Ce,embryo Ce,larva Ce	emr-1 gene encodes a homolog of the human integral nuclear membrane protein emerin ; EMR-1 belongs to a family of proteins sharing the LEM-domain (LAP2-Emerin-MAN1 domain) that are generally conserved in metazoa and bind to lamin; EMR-1, along with another LEM-domain protein, LEM-2 is required for larval development, normal life-span, nuclear envelope and chromatin organization, chromosome segreg…	171752
F07C6.3	WBGene00008554	F07C6.3	F07C6.3	N.A.	N.A.	Microarray, RNA sequencing, and tiling array studies indicate that F07C6.3 is affected by cyc-1, nhr-114, tatn-1, emr-1, lem-2, set-2, daf-2, hpk-1, elli-1, and tax-6; RNA sequencing and microarray studies indicate that F07C6.3 is affected by Rotenone, Bisphenol A, and Humic substances; RNA sequencing studies indicate that F07C6.3 is enriched in the amphid sheath cell and in the AFD neurons.	184138
eif-1.A	WBGene00019162	eif-1.A	H06H21.3	anal depressor muscle,body wall musculature,head,head neuron,intestine,nervous system,pharynx,rectal gland cell,reproductive system,spermatheca,tail,tail neuron,vulva,vulval muscle	adult Ce,larva Ce	eif-1.A encodes a homolog of eukaryotic translation initiation factor 1A; eif-1.A is widely expressed and, by homology, is predicted to function in translation initiation.	177254
Y17G7B.17	WBGene00012468	Y17G7B.17	Y17G7B.17	N.A.	N.A.	Y17G7B.17 is an ortholog of human MLF1 (myeloid leukemia factor 1) and MLF2 (myeloid leukemia factor 2); tiling array, RNA sequencing, and microarray studies indicate that Y17G7B.17 is affected by daf-12, htz-1, slr-2, fbf-1, and hlh-25; microarray studies indicate that Y17G7B.17 is affected by Cry5B, single-walled carbon nanotubes, and Sirolimus; microarray, tiling array, and RNA sequencing stud…	174849
ZK550.6	WBGene00014000	ZK550.6	ZK550.6	intestine	adult Ce,embryo Ce,L1 larva Ce,L2 larva Ce,L3 larva Ce,L4 larva Ce	The ZK550.6 gene encodes an ortholog of the human gene PHYTANOYL-COA HYDROXYLASE (PHYH; PAHX; OMIM:602026), which when mutated leads to Refsum disease (OMIM:266500).	178503
Y38F1A.6	WBGene00012608	hphd-1	Y38F1A.6	anal depressor muscle,body wall musculature,hypodermis,intestine,pharynx,reproductive system,vulva	adult Ce,larva Ce	hphd-1 is an ortholog of human ADHFE1 (alcohol dehydrogenase, iron containing 1); hphd-1 is predicted to have metal ion binding activity and oxidoreductase activity, based on protein domain information; hphd-1 is expressed in the pharynx, anal depressor muscle, hypodermis, reproductive system, intestine, and the body wall musculature.	174942
T05A7.1	WBGene00020219	T05A7.1	T05A7.1	N.A.	N.A.	Microarray and RNA sequencing studies indicate that T05A7.1 is affected by Hydrogen sulfide, Rotenone, Manganese chloride, Cry5B, Atrazine, Chlorpyrifos, Humic substances, Dafa#1, and Sirolimus; tiling array, RNA sequencing, and microarray studies indicate that T05A7.1 is enriched in the hypodermis, germ line, muscle cell, and body wall musculature and in the dopaminergic neurons.	188081
Y38E10A.14	WBGene00012592	Y38E10A.14	Y38E10A.14	N.A.	N.A.	Y38E10A.14 encodes a novel protein.	174896
asd-2	WBGene00006423	asd-2	T21G5.5	body wall musculature,hypodermis,pharyngeal muscle cell	N.A.	asd-2 encodes, by alternative splicing, three isoforms of a signal transduction and activation of RNA (STAR protein) orthologous to human QKI (OMIM:609590) and Drosophila HOW, and paralogous to C. elegans GLD-1; ASD-2 is required for normal axonal guidance, developmentally regulated mRNA splicing, and correct protein folding in vivo; ASD-2 is required for the mutually exclusive splicing of let-2 …	188703
R07E5.4	WBGene00011112	R07E5.4	R07E5.4	excretory cell,hypodermis,pharynx	adult Ce,larva Ce	R07E5.4 is an ortholog of human IFI30 (IFI30, lysosomal thiol reductase); R07E5.4 is expressed in the pharynx, hypodermis, and the excretory cell.	175568
Y69H2.3	WBGene00013481	Y69H2.3	Y69H2.3	N.A.	N.A.	Y69H2.3 is involved in embryo development, hermaphrodite genitalia development and locomotion.	180221
cbl-1	WBGene00007533	cbl-1	C12C8.2	N.A.	N.A.	cbl-1 encodes a putative cystathionine gamma-lyase orthologous to human CTH (OMIM:607657, mutated in cystathioninuria), and paralogous to CTH-1 and CTH-2; CBL-1, unlike its paralog CTH-2, does not inhibit DHC-1 in vivo.	172759
K07C5.4	WBGene00010627	K07C5.4	K07C5.4	N.A.	N.A.	K07C5.4 is an ortholog of human Nop56 (NOP56 ribonucleoprotein); K07C5.4 is involved in embryo development, hermaphrodite genitalia development, nematode larval development and positive regulation of growth.	179442
cytb-5.1	WBGene00007848	cytb-5.1	C31E10.7	N.A.	N.A.	cytb-5.1 encodes a protein orthologous to cytochrome b5; a CYTB-5.1 reporter fusion protein, when expressed in the distal tip cell, exhibits perinuclear localization, consistent with localization to the endoplasmic reticulum.	181510
tag-209	WBGene00011072	tag-209	R06F6.11	N.A.	N.A.	RNA sequencing and microarray studies indicate that tag-209 is affected by D-glucose, Bisphenol A, Cry5B, Ethanol, Resveratrol, Diazinon, and Hydrolyzable Tannins; RNA sequencing and microarray studies indicate that tag-209 is enriched in the germ line, amphid sheath cell, and intestine.	174660
praf-3	WBGene00017070	praf-3	D2096.2	N.A.	N.A.	praf-3 is an ortholog of human ARL6IP5 (ADP ribosylation factor like GTPase 6 interacting protein 5) and PRAF2 (PRA1 domain family member 2); praf-3 is involved in embryo development and reproduction.	177637
hprt-1	WBGene00013690	hprt-1	Y105E8B.5	N.A.	N.A.	hprt-1 encodes an ortholog of human HYPOXANTHINE PHOSPHORIBOSYLTRANSFERASE 1 (HPRT1), which when mutated leads to Lesch-Nyhan syndrome (OMIM:308000).	173323
gale-1	WBGene00008132	gale-1	C47B2.6	head,head neuron,hypodermis,intestine,nervous system,neuron,reproductive system,uterus	adult Ce,larva Ce	gale-1 encodes a putative UDP-galactose-4-epimerase, orthologous to human GALE (OMIM:606953, mutated in galactose epimerase deficiency); GALE-1 is thought to interconvert UDP-N-acetylglucosamine and UDP-N-acetylgalactosamine at the end of the hexosamine pathway; gale-1 is expressed in neurons, intestine and the developing reproductive system, but has no observed function in mass RNAi assays.	173171
nuo-4	WBGene00019401	nuo-4	K04G7.4	N.A.	N.A.	nuo-4 is an ortholog of human NDUFA10 (NADH:ubiquinone oxidoreductase subunit A10); nuo-4 is involved in determination of adult lifespan, embryo development, nematode larval development and reproduction.	176001
ubc-7	WBGene00006704	ubc-7	F58A4.10	N.A.	N.A.	ubc-7 encodes an E2 ubiquitin-conjugating enzyme; by homology, UBC-7 is predicted to function in the covalent attachment of ubiquitin molecules to protein substrates via its association with an E3 ubiquitin-protein ligase; loss of ubc-7 activity via large-scale RNAi screens results in no obvious abnormalities.	176363
F15A4.6	WBGene00008841	F15A4.6	F15A4.6	Pharyngeal gland cell	N.A.	F15A4.6 is expressed in the pharyngeal gland cell.	174887
C46F11.6	WBGene00008121	C46F11.6	C46F11.6	N.A.	N.A.	C46F11.6 is an ortholog of human UBL3 (ubiquitin like 3); microarray, tiling array, and RNA sequencing studies indicate that C46F11.6 is affected by wdr-5.1, mes-2, mes-6, let-418, chd-3, and ain-2; microarray studies indicate that C46F11.6 is affected by Colistin; tiling array, RNA sequencing, and microarray studies indicate that C46F11.6 is enriched in the germ line and muscle cell and in neuro…	259497
Y55B1AL.1	WBGene00021903	Y55B1AL.1	Y55B1AL.1	N.A.	N.A.		3565913
rsp-6	WBGene00004703	rsp-6	C33H5.12	Cell,intestine,PVDL,PVDR	adult Ce,embryo Ce	rsp-6 encodes an RNA binding protein that is the C. elegans ortholog of the vertebrate SFRS3/SRp20 pre-mRNA splicing factors; although loss of rsp-6 activity alone results in no obvious abnormalities, RNAi experiments targeting multiple RSP proteins indicate that, in combination with other RSP proteins, RSP-6 plays a role in embryonic and larval development, germline sex determination (sperm-oocy…	177566
nuo-1	WBGene00003831	nuo-1	C09H10.3	N.A.	N.A.	nuo-1 encodes a encodes a 51 kDa subunit of mitochondrial complex I that is required for oxidative phosphorylation, resistance to volatile anesthetics, and progression through development; nuo-1 is orthologous to human NDUFV1 (OMIM:161015, mutated in Leigh syndrome); nuo-1(ua1) induces a developmental arrest at the third larval (L3) stage that blocks reproduction, and thus is lethal to a populati…	174696
ttx-7	WBGene00008765	ttx-7	F13G3.5	ADFL,ADFR,ADLL,ADLR,AFDL,AFDR,ASEL,ASER,ASHL,ASHR,ASIL,ASIR,ASJL,ASJR,ASKL,ASKR,AWBL,AWBR,AWCL,AWCR,coelomocyte,gonad,head neuron,hypodermis,intestine,RIAL,RIAR,tail neuron,ventral cord neuron,ventral nerve cord	N.A.	ttx-7 encodes, by alternative splicing, two isoforms of a myo-inositol monophosphatase (IMPase) required for normal thermotaxis and chemotaxis to sodium, as well as for subcellular localization of SNB-1 and SNG-1 in RIA interneurons; one isoform ('ttx-7a') has much higher transgenic rescuing activity of ttx-7(nj40) than the other ('ttx-7b'), so ttx-7a is considered the major isoform in vivo; a re…	172477
C07D8.6	WBGene00015565	C07D8.6	C07D8.6	germ line	adult Ce	C07D8.6 is an ortholog of human AKR1E2 (aldo-keto reductase family 1 member E2), AKR1B15 (aldo-keto reductase family 1 member B15) and AKR1B10 (aldo-keto reductase family 1 member B10); C07D8.6 is involved in locomotion and pharyngeal pumping; C07D8.6 is predicted to have oxidoreductase activity, based on protein domain information; C07D8.6 is expressed in the germ line.	180997
C29G2.6	WBGene00016234	C29G2.6	C29G2.6	N.A.	N.A.	Microarray and RNA sequencing studies indicate that C29G2.6 is affected by zfp-1, cyc-1, age-1, tatn-1, clk-1, wrn-1, daf-2, daf-16, cco-1, jmjd-3.1, chd-3, dpy-9, dpy-10, osm-8, crh-1, daf-19, mir-35, and let-60; RNA sequencing and microarray studies indicate that C29G2.6 is affected by Rotenone, Manganese chloride, D-glucose, Quercetin, R24, and single-walled carbon nanotubes; tiling array and …	183035
del-6	WBGene00011891	del-6	T21C9.3	N.A.	N.A.	del-6 is an ortholog of members of the human ASIC (Acid sensing ion channel subunits) family including ASIC2; del-6 is predicted to have sodium channel activity, based on protein domain information.	179474
arl-8	WBGene00000192	arl-8	Y57G11C.13	body wall musculature,coelomocyte,head neuron,intestine,muscle cell,nervous system,neuron,pharynx,reproductive system,spermatheca,tail neuron,ventral cord neuron,vulval muscle	adult Ce,larva Ce	arl-8 encodes an Arf-like small GTPase and is highly conserved among multicellular organisms; arl-8 regulates transport of axonal presynaptic vesicle protein cargo, most likely by preventing vesicle aggregation; arl-8 is involved in endosome to lysosome transport, by promoting late endosome-lysosome fusion; arl-8 is also required for proper embryonic development; arl-8 associates with synaptic ve…	178405
copb-1	WBGene00021292	copb-1	Y25C1A.5	anal depressor muscle,body wall musculature,excretory cell,head,intestine,mu_int_L,mu_int_R,Pharyngeal gland cell,pharynx,reproductive system,tail,vulval muscle	adult Ce,larva Ce	Y25C1A.5 encodes a beta subunit of the coatomer (COPI) complex; in mass RNAi assays, Y25C1A.5 is required for fertility, adult viability, osmoregulation, and general health.	173656
F53A9.8	WBGene00018731	F53A9.8	F53A9.8	intestine	adult Ce,larva Ce	F53A9.8 is involved in defense response to Gram-positive bacterium; F53A9.8 is expressed in the intestine.	181118
F18C5.10	WBGene00017563	F18C5.10	F18C5.10	N.A.	N.A.	Tiling array, microarray, and RNA sequencing studies indicate that F18C5.10 is affected by daf-16, sam-10, egl-5, daf-12, emr-1, lem-2, bar-1, gld-2, daf-2, cco-1, jmjd-3.1, jmjd-1.2, mes-2, unc-39, eri-1, dcr-1, ain-1, ain-2, tdp-1, and nasp-1; RNA sequencing and microarray studies indicate that F18C5.10 is affected by 1-methylnicotinamide, Methylmercuric chloride, Atrazine, Cry5B, Humic substan…	174082
K10B2.4	WBGene00019607	K10B2.4	K10B2.4	excretory cell,head neuron,tail neuron,ventral nerve cord	N.A.	K10B2.4 is an ortholog of human WDR83OS (WD repeat domain 83 opposite strand); K10B2.4 is expressed in the excretory cell, ventral nerve cord, head neurons, and the tail neurons.	174054
rad-23	WBGene00013924	rad-23	ZK20.3	dorsal nerve cord,head,neuron,ventral nerve cord,vulva	newly molted young adult hermaphrodite Ce	rad-23 encodes a protein containing ubiquitin-like (UBL) and ubiquitin-associated (UBA) domains that is a member of the Radiation Sensitivity 23 (RAD23) family of proteasomal ubiquitin receptors; in C. elegans, rad-23 activity is required for normal axon branching; rad-23 displays genetic interactions with png-1, which encodes a peptide-N-glycanase, also required for proper axon branching during …	174785
mmaa-1	WBGene00020169	mmaa-1	T02G5.13	N.A.	N.A.	mmaa-1 is an ortholog of human MMAA (methylmalonic aciduria (cobalamin deficiency) cblA type); mmaa-1 is involved in embryo development; mmaa-1 is predicted to have GTP binding activity and GTPase activity, based on protein domain information.	174164
R05H10.1	WBGene00011042	R05H10.1	R05H10.1	N.A.	N.A.	RNA sequencing and microarray studies indicate that R05H10.1 is affected by Ethanol, Methylmercuric chloride, Mercuric Chloride, Sodium arsenite, D-glucose, Juglone, Cry5B, Diazinon, Quercetin, R24, and Dafa#1; tiling array and RNA sequencing studies indicate that R05H10.1 is enriched in the coelomocytes, hypodermis, and male.	175144
M28.5	WBGene00010896	M28.5	M28.5	N.A.	N.A.	M28.5 is an ortholog of human SNU13 (SNU13 , small nuclear ribonucleoprotein (U4/U6.U5)); M28.5 is involved in body morphogenesis, embryo development, nematode larval development and reproduction; M28.5 is predicted to have RNA binding activity, based on protein domain information.	174645
Y17G7B.21	WBGene00012472	Y17G7B.21	Y17G7B.21	N.A.	N.A.	RNA sequencing and microarray studies indicate that Y17G7B.21 is affected by tatn-1, gld-2, clk-1, tdp-1, cco-1, jmjd-3.1, hsf-1, and lin-28; RNA sequencing studies indicate that Y17G7B.21 is enriched in the germ line.	259466
F53H2.3	WBGene00010006	F53H2.3	F53H2.3	gonad,intestine	adult Ce	F53H2.3 is expressed in the gonad and the intestine.	180338
F55A11.1	WBGene00010075	F55A11.1	F55A11.1	N.A.	N.A.	F55A11.1 is an ortholog of human MCFD2 (multiple coagulation factor deficiency 2); F55A11.1 is involved in embryo development; F55A11.1 is predicted to have calcium ion binding activity, based on protein domain information.	179610
R151.2	WBGene00020107	R151.2	R151.2	amphid neuron,head neuron,hypodermis,intestine,nerve ring,nervous system,phasmid neuron,reproductive system,spermatheca,tail neuron,touch receptor neuron,ventral cord neuron	adult Ce,larva Ce	R151.2 is orthologous to the human gene PHOSPHORIBOSYL PYROPHOSPHATE SYNTHETASE 1 (PRPS1; OMIM:311850), which when mutated leads to disease	176016
arx-1	WBGene00000199	arx-1	Y71F9AL.16	hypodermis	embryo Ce	arx-1, also called as Arp-3, encodes a subunit of the actin-related protein of the conserved Arp2/3 complex with 60% amino acid similarity to the homologous genes from human (OMIM: 604222); arx-1 is an essential gene as disruption in the expression by RNAi results in embryonic arrest due to ventral enclosure defects during morphogenesis; in Arp2/3-depleted embryos, the leading edge of the migrati…	171857
gtbp-1	WBGene00010677	gtbp-1	K08F4.2	N.A.	N.A.	gtbp-1 is an ortholog of human G3BP2 (G3BP stress granule assembly factor 2) and G3BP1 (G3BP stress granule assembly factor 1); gtbp-1 is involved in cellular response to DNA damage stimulus and negative regulation of vulval development; gtbp-1 is predicted to have nucleic acid binding activity, based on protein domain information; gtbp-1 is localized to the cytoplasmic stress granule.	177880
[truncated: 6,197 more rows]

## Sheet: intestine
Gene	WormBase Gene ID	Public Name	Sequence Name	Expr_pattern Tissue	Expr_pattern LifeStage	Description Text	entrez
[truncated: 9,604 more rows]

## Sheet: muscle
Gene	WormBase Gene ID	Public Name	Sequence Name	Expr_pattern Tissue	Expr_pattern LifeStage	Description Text	entrez
[truncated: 7,691 more rows]

[truncated: 2 more sheets: neurons, ubiquitous]
