# Supplementary material for: Transcriptome analysis of adult Caenorhabditis elegans cells reveals tissue-specific gene and isoform expression
Source: PLoS Genet. 2018 Aug 10;14(8):e1007559. doi: 10.1371/journal.pgen.1007559 (PMC6105014; doi:10.1371/journal.pgen.1007559)
Supplement: S2 Table — Significant gene ontology (GO) terms are listed for genes with ubiquitous expression (S1 Table) or for tissue-enriched genes (S8 Table). (XLSX) [file pgen.1007559.s011.xlsx]

## Sheet: hypodermis super enriched GO
#gs1	gs1.ngenes	gs1.desc	gs2	gs2.ngenes	gs2.desc	ncommon	qvalue
hypodermis	358	hypodermis	GO:0055114	594	oxidation-reduction process	68	2.71206e-17
hypodermis	358	hypodermis	GO:0044281	892	small molecule metabolic process	79	8.57433e-14
hypodermis	358	hypodermis	GO:0042180	214	cellular ketone metabolic process	35	2.91877e-13
hypodermis	358	hypodermis	GO:0006082	206	organic acid metabolic process	34	5.08159e-13
hypodermis	358	hypodermis	GO:0043436	206	oxoacid metabolic process	34	5.11211e-13
hypodermis	358	hypodermis	GO:0019752	206	carboxylic acid metabolic process	34	5.1428e-13
hypodermis	358	hypodermis	GO:0015988	23	energy coupled proton transport, against electrochemical gradient	13	1.44046e-12
hypodermis	358	hypodermis	GO:0015991	23	atp hydrolysis coupled proton transport	13	1.44877e-12
hypodermis	358	hypodermis	GO:0006725	54	cellular aromatic compound metabolic process	18	2.25892e-12
hypodermis	358	hypodermis	GO:0006520	142	cellular amino acid metabolic process	25	2.66993e-10
hypodermis	358	hypodermis	GO:0009072	13	aromatic amino acid family metabolic process	9	6.03268e-10
hypodermis	358	hypodermis	GO:0019439	7	aromatic compound catabolic process	7	7.78001e-10
hypodermis	358	hypodermis	GO:0044106	162	cellular amine metabolic process	26	8.36084e-10
hypodermis	358	hypodermis	GO:0009063	20	cellular amino acid catabolic process	10	3.69386e-09
hypodermis	358	hypodermis	GO:0009074	6	aromatic amino acid family catabolic process	6	1.80951e-08
hypodermis	358	hypodermis	GO:0015992	86	proton transport	17	5.26987e-08
hypodermis	358	hypodermis	GO:0006818	87	hydrogen transport	17	6.20683e-08
hypodermis	358	hypodermis	GO:0009310	27	amine catabolic process	10	1.07204e-07
hypodermis	358	hypodermis	GO:0009308	220	amine metabolic process	27	1.09926e-07
hypodermis	358	hypodermis	GO:0046395	29	carboxylic acid catabolic process	10	2.26016e-07
hypodermis	358	hypodermis	GO:0016054	29	organic acid catabolic process	10	2.26631e-07
hypodermis	358	hypodermis	GO:0044283	228	small molecule biosynthetic process	26	8.07458e-07
hypodermis	358	hypodermis	GO:0044271	213	cellular nitrogen compound biosynthetic process	25	8.10849e-07
hypodermis	358	hypodermis	GO:0044282	379	small molecule catabolic process	35	1.06001e-06
hypodermis	358	hypodermis	GO:0016053	73	organic acid biosynthetic process	14	1.34614e-06
hypodermis	358	hypodermis	GO:0046394	73	carboxylic acid biosynthetic process	14	1.3493e-06
hypodermis	358	hypodermis	GO:0006760	6	folic acid-containing compound metabolic process	5	2.09455e-06
hypodermis	358	hypodermis	GO:0006732	85	coenzyme metabolic process	14	8.50648e-06
hypodermis	358	hypodermis	GO:0009069	19	serine family amino acid metabolic process	7	1.34144e-05
hypodermis	358	hypodermis	GO:0072529	8	pyrimidine-containing compound catabolic process	5	1.6498e-05
hypodermis	358	hypodermis	GO:0042558	20	pteridine-containing compound metabolic process	7	1.93776e-05
hypodermis	358	hypodermis	GO:0046483	454	heterocycle metabolic process	36	2.17676e-05
hypodermis	358	hypodermis	GO:0008152	5010	metabolic process	218	2.18726e-05
hypodermis	358	hypodermis	GO:0051186	97	cofactor metabolic process	14	3.73018e-05
hypodermis	358	hypodermis	GO:0000096	15	sulfur amino acid metabolic process	6	3.87062e-05
hypodermis	358	hypodermis	GO:0009396	5	folic acid-containing compound biosynthetic process	4	4.01772e-05
hypodermis	358	hypodermis	GO:0009056	684	catabolic process	46	7.27461e-05
hypodermis	358	hypodermis	GO:0006636	6	unsaturated fatty acid biosynthetic process	4	0.000109789
hypodermis	358	hypodermis	GO:0046164	35	alcohol catabolic process	8	0.000109911
hypodermis	358	hypodermis	GO:0009164	6	nucleoside catabolic process	4	0.000109971
hypodermis	358	hypodermis	GO:0032787	57	monocarboxylic acid metabolic process	10	0.000122849
hypodermis	358	hypodermis	GO:0009309	57	amine biosynthetic process	10	0.00012305
hypodermis	358	hypodermis	GO:0008652	46	cellular amino acid biosynthetic process	9	0.000126171
hypodermis	358	hypodermis	GO:0044275	36	cellular carbohydrate catabolic process	8	0.000134341
hypodermis	358	hypodermis	GO:0033559	7	unsaturated fatty acid metabolic process	4	0.000235055
hypodermis	358	hypodermis	GO:0018130	147	heterocycle biosynthetic process	16	0.000261957
hypodermis	358	hypodermis	GO:0006006	40	glucose metabolic process	8	0.000283367
hypodermis	358	hypodermis	GO:0009108	40	coenzyme biosynthetic process	8	0.000283805
hypodermis	358	hypodermis	GO:0006007	30	glucose catabolic process	7	0.000289968
hypodermis	358	hypodermis	GO:0046365	31	monosaccharide catabolic process	7	0.00035893
hypodermis	358	hypodermis	GO:0019320	31	hexose catabolic process	7	0.000359476
hypodermis	358	hypodermis	GO:0006066	109	alcohol metabolic process	13	0.000487922
hypodermis	358	hypodermis	GO:0006733	23	oxidoreduction coenzyme metabolic process	6	0.000488045
hypodermis	358	hypodermis	GO:0019362	15	pyridine nucleotide metabolic process	5	0.000519434
hypodermis	358	hypodermis	GO:0072524	15	pyridine-containing compound metabolic process	5	0.0005202
hypodermis	358	hypodermis	GO:0007592	96	protein-based cuticle development	12	0.00055784
hypodermis	358	hypodermis	GO:0042335	97	cuticle development	12	0.000610647
hypodermis	358	hypodermis	GO:0018996	263	molting cycle, collagen and cuticulin-based cuticle	22	0.00061355
hypodermis	358	hypodermis	GO:0018988	263	molting cycle, protein-based cuticle	22	0.000614441
hypodermis	358	hypodermis	GO:0042303	263	molting cycle	22	0.000615319
hypodermis	358	hypodermis	GO:0009116	34	nucleoside metabolic process	7	0.000632164
hypodermis	358	hypodermis	GO:0009070	9	serine family amino acid biosynthetic process	4	0.000709872
hypodermis	358	hypodermis	GO:0072527	25	pyrimidine-containing compound metabolic process	6	0.000764663
hypodermis	358	hypodermis	GO:0044248	546	cellular catabolic process	36	0.000798344
hypodermis	358	hypodermis	GO:0042559	18	pteridine-containing compound biosynthetic process	5	0.0012335
hypodermis	358	hypodermis	GO:0051188	52	cofactor biosynthetic process	8	0.00162956
hypodermis	358	hypodermis	GO:0042454	5	ribonucleoside catabolic process	3	0.00164957
hypodermis	358	hypodermis	GO:0042430	5	indole-containing compound metabolic process	3	0.0016517
hypodermis	358	hypodermis	GO:0006586	5	indolalkylamine metabolic process	3	0.00165387
hypodermis	358	hypodermis	GO:0006790	29	sulfur compound metabolic process	6	0.00167923
hypodermis	358	hypodermis	GO:0040002	94	collagen and cuticulin-based cuticle development	11	0.00168811
hypodermis	358	hypodermis	GO:0006812	390	cation transport	27	0.00217626
hypodermis	358	hypodermis	GO:0000097	12	sulfur amino acid biosynthetic process	4	0.00222536
hypodermis	358	hypodermis	GO:0046496	12	nicotinamide nucleotide metabolic process	4	0.00222808
hypodermis	358	hypodermis	GO:0019438	21	aromatic compound biosynthetic process	5	0.0024454
hypodermis	358	hypodermis	GO:0034641	1669	cellular nitrogen compound metabolic process	82	0.00253484
hypodermis	358	hypodermis	GO:0015672	278	monovalent inorganic cation transport	21	0.00285095
hypodermis	358	hypodermis	GO:0006098	6	pentose-phosphate shunt	3	0.00294503
hypodermis	358	hypodermis	GO:0006740	6	nadph regeneration	3	0.00294856
hypodermis	358	hypodermis	GO:0006739	6	nadp metabolic process	3	0.00295216
hypodermis	358	hypodermis	GO:0019318	58	hexose metabolic process	8	0.00312263
hypodermis	358	hypodermis	GO:0046700	320	heterocycle catabolic process	23	0.00314782
hypodermis	358	hypodermis	GO:0050832	14	defense response to fungus	4	0.00393007
hypodermis	358	hypodermis	GO:0009620	14	response to fungus	4	0.00393459
hypodermis	358	hypodermis	GO:0005996	61	monosaccharide metabolic process	8	0.00412591
hypodermis	358	hypodermis	GO:0006807	1727	nitrogen compound metabolic process	83	0.00416937
hypodermis	358	hypodermis	GO:0006534	7	cysteine metabolic process	3	0.00457731
hypodermis	358	hypodermis	GO:0006631	49	fatty acid metabolic process	7	0.00492323
hypodermis	358	hypodermis	GO:0046131	15	pyrimidine ribonucleoside metabolic process	4	0.00497657
hypodermis	358	hypodermis	GO:0006213	15	pyrimidine nucleoside metabolic process	4	0.00498207
hypodermis	358	hypodermis	GO:0019751	16	polyol metabolic process	4	0.00630667
hypodermis	358	hypodermis	GO:0009260	66	ribonucleotide biosynthetic process	8	0.00664691
hypodermis	358	hypodermis	GO:0006563	8	l-serine metabolic process	3	0.00687939
hypodermis	358	hypodermis	GO:0006555	8	methionine metabolic process	3	0.00688668
hypodermis	358	hypodermis	GO:0055086	448	nucleobase, nucleoside and nucleotide metabolic process	28	0.0069812
hypodermis	358	hypodermis	GO:0006633	27	fatty acid biosynthetic process	5	0.00709104
hypodermis	358	hypodermis	GO:0051707	28	response to other organism	5	0.00825582
hypodermis	358	hypodermis	GO:0009119	28	ribonucleoside metabolic process	5	0.00826456
hypodermis	358	hypodermis	GO:0034614	9	cellular response to reactive oxygen species	3	0.00961546
hypodermis	358	hypodermis	GO:0044237	3272	cellular metabolic process	139	0.0111422
hypodermis	358	hypodermis	GO:0044270	318	cellular nitrogen compound catabolic process	21	0.012225
hypodermis	358	hypodermis	GO:0042402	10	cellular biogenic amine catabolic process	3	0.0129312
hypodermis	358	hypodermis	GO:0006754	45	atp biosynthetic process	6	0.0135731
hypodermis	358	hypodermis	GO:0044272	20	sulfur compound biosynthetic process	4	0.0136565
hypodermis	358	hypodermis	GO:0009152	60	purine ribonucleotide biosynthetic process	7	0.0140877
hypodermis	358	hypodermis	GO:0007264	93	small gtpase mediated signal transduction	9	0.0152651
hypodermis	358	hypodermis	GO:0030728	21	ovulation	4	0.0162338
hypodermis	358	hypodermis	GO:0016052	78	carbohydrate catabolic process	8	0.0168543
hypodermis	358	hypodermis	GO:0044262	148	cellular carbohydrate metabolic process	12	0.0168585
hypodermis	358	hypodermis	GO:0009165	130	nucleotide biosynthetic process	11	0.0170722
hypodermis	358	hypodermis	GO:0008610	96	lipid biosynthetic process	9	0.0181978
hypodermis	358	hypodermis	GO:0055085	811	transmembrane transport	42	0.0190748
hypodermis	358	hypodermis	GO:0009145	49	purine nucleoside triphosphate biosynthetic process	6	0.019593
hypodermis	358	hypodermis	GO:0009206	49	purine ribonucleoside triphosphate biosynthetic process	6	0.019611
hypodermis	358	hypodermis	GO:0009142	49	nucleoside triphosphate biosynthetic process	6	0.0196291
hypodermis	358	hypodermis	GO:0009201	49	ribonucleoside triphosphate biosynthetic process	6	0.0196472
hypodermis	358	hypodermis	GO:0034404	134	nucleobase, nucleoside and nucleotide biosynthetic process	11	0.0206681
hypodermis	358	hypodermis	GO:0034654	134	nucleobase, nucleoside, nucleotide and nucleic acid biosynthetic process	11	0.0206871
hypodermis	358	hypodermis	GO:0072593	12	reactive oxygen species metabolic process	3	0.0209797
hypodermis	358	hypodermis	GO:0006979	51	response to oxidative stress	6	0.0228076
hypodermis	358	hypodermis	GO:0044255	138	cellular lipid metabolic process	11	0.0244799
hypodermis	358	hypodermis	GO:0006952	102	defense response	9	0.0250674
hypodermis	358	hypodermis	GO:0040011	1422	locomotion	66	0.0251235
hypodermis	358	hypodermis	GO:0019400	13	alditol metabolic process	3	0.0252366
hypodermis	358	hypodermis	GO:0006071	13	glycerol metabolic process	3	0.0252586
hypodermis	358	hypodermis	GO:0006811	549	ion transport	30	0.027548
hypodermis	358	hypodermis	GO:0006096	25	glycolysis	4	0.0277556
hypodermis	358	hypodermis	GO:0000302	14	response to reactive oxygen species	3	0.0306401
hypodermis	358	hypodermis	GO:0009066	14	aspartate family amino acid metabolic process	3	0.0306662
hypodermis	358	hypodermis	GO:0043068	26	positive regulation of programmed cell death	4	0.0313921
hypodermis	358	hypodermis	GO:0010942	26	positive regulation of cell death	4	0.0314188
hypodermis	358	hypodermis	GO:0045087	27	innate immune response	4	0.0350139
hypodermis	358	hypodermis	GO:0034599	15	cellular response to oxidative stress	3	0.0361011
hypodermis	358	hypodermis	GO:0006576	28	cellular biogenic amine metabolic process	4	0.0385523
hypodermis	358	hypodermis	GO:0034220	522	ion transmembrane transport	28	0.0403144
hypodermis	358	hypodermis	GO:0030003	16	cellular cation homeostasis	3	0.0420988
hypodermis	358	hypodermis	GO:0071702	95	organic substance transport	8	0.0441001
hypodermis	358	hypodermis	GO:0006753	434	nucleoside phosphate metabolic process	24	0.0443364
hypodermis	358	hypodermis	GO:0009117	434	nucleotide metabolic process	24	0.0443721
hypodermis	358	hypodermis	GO:0042592	134	homeostatic process	10	0.0466305
hypodermis	358	hypodermis	GO:0051704	61	multi-organism process	6	0.0467175
hypodermis	358	hypodermis	GO:0006955	30	immune response	4	0.0473893
hypodermis	358	hypodermis	GO:0002376	30	immune system process	4	0.0474264
hypodermis	358	hypodermis	GO:0006970	17	response to osmotic stress	3	0.0483994

## Sheet: intestine super enriched GO
#gs1	gs1.ngenes	gs1.desc	gs2	gs2.ngenes	gs2.desc	ncommon	qvalue
intestine	234	intestine	GO:0010171	589	body morphogenesis	41	1.43341e-09
intestine	234	intestine	GO:0040008	1679	regulation of growth	72	2.49546e-07
intestine	234	intestine	GO:0045927	1606	positive regulation of growth	69	4.95473e-07
intestine	234	intestine	GO:0032502	4115	developmental process	131	5.27473e-06
intestine	234	intestine	GO:0040010	1423	positive regulation of growth rate	60	7.88315e-06
intestine	234	intestine	GO:0040009	1424	regulation of growth rate	60	8.05471e-06
intestine	234	intestine	GO:0048518	1808	positive regulation of biological process	71	8.60062e-06
intestine	234	intestine	GO:0040002	94	collagen and cuticulin-based cuticle development	12	9.2587e-06
intestine	234	intestine	GO:0007592	96	protein-based cuticle development	12	1.15814e-05
intestine	234	intestine	GO:0042335	97	cuticle development	12	1.279e-05
intestine	234	intestine	GO:0006952	102	defense response	12	2.054e-05
intestine	234	intestine	GO:0006508	438	proteolysis	26	4.47497e-05
intestine	234	intestine	GO:0035672	7	oligopeptide transmembrane transport	4	5.0076e-05
intestine	234	intestine	GO:0040007	1445	growth	57	9.71919e-05
intestine	234	intestine	GO:0018996	263	molting cycle, collagen and cuticulin-based cuticle	18	0.000166441
intestine	234	intestine	GO:0018988	263	molting cycle, protein-based cuticle	18	0.000166709
intestine	234	intestine	GO:0042303	263	molting cycle	18	0.000166978
intestine	234	intestine	GO:0040011	1422	locomotion	55	0.000235055
intestine	234	intestine	GO:0006857	10	oligopeptide transport	4	0.000244765
intestine	234	intestine	GO:0015833	10	peptide transport	4	0.000245149
intestine	234	intestine	GO:0007041	5	lysosomal transport	3	0.000528263
intestine	234	intestine	GO:0009653	1209	anatomical structure morphogenesis	47	0.00074929
intestine	234	intestine	GO:0009791	1855	post-embryonic development	63	0.0020774
intestine	234	intestine	GO:0002164	1839	larval development	62	0.00274695
intestine	234	intestine	GO:0007275	3892	multicellular organismal development	113	0.00324347
intestine	234	intestine	GO:0048856	1794	anatomical structure development	60	0.00397521
intestine	234	intestine	GO:0002119	1837	nematode larval development	61	0.00414906
intestine	234	intestine	GO:0007034	11	vacuolar transport	3	0.00566096
intestine	234	intestine	GO:0010951	60	negative regulation of endopeptidase activity	6	0.00776176
intestine	234	intestine	GO:0052548	63	regulation of endopeptidase activity	6	0.00961546
intestine	234	intestine	GO:0019915	515	lipid storage	22	0.0111055
intestine	234	intestine	GO:0010466	66	negative regulation of peptidase activity	6	0.0119396
intestine	234	intestine	GO:0052547	69	regulation of peptidase activity	6	0.0143503
intestine	234	intestine	GO:0051346	70	negative regulation of hydrolase activity	6	0.0153716
intestine	234	intestine	GO:0060465	71	pharynx development	6	0.016381
intestine	234	intestine	GO:0010876	539	lipid localization	22	0.0176783
intestine	234	intestine	GO:0009607	52	response to biotic stimulus	5	0.0186346
intestine	234	intestine	GO:0043086	81	negative regulation of catalytic activity	6	0.0277773
intestine	234	intestine	GO:0032501	4322	multicellular organismal process	117	0.0278708
intestine	234	intestine	GO:0044092	85	negative regulation of molecular function	6	0.0338119
intestine	234	intestine	GO:0048565	86	digestive tract development	6	0.0350494
intestine	234	intestine	GO:0055123	86	digestive system development	6	0.0350784
intestine	234	intestine	GO:0006334	87	nucleosome assembly	6	0.0362827
intestine	234	intestine	GO:0031497	87	chromatin assembly	6	0.0363128
intestine	234	intestine	GO:0034728	87	nucleosome organization	6	0.0363421
intestine	234	intestine	GO:0040014	395	regulation of multicellular organism growth	16	0.0466273
intestine	234	intestine	GO:0071824	93	protein-dna complex subunit organization	6	0.0472117
intestine	234	intestine	GO:0065004	93	protein-dna complex assembly	6	0.0472487
intestine	234	intestine	GO:0005976	69	polysaccharide metabolic process	5	0.0491213
intestine	234	intestine	GO:0016485	26	protein processing	3	0.0499574

## Sheet: muscle super enriched GO
#gs1	gs1.ngenes	gs1.desc	gs2	gs2.ngenes	gs2.desc	ncommon	qvalue
muscle	229	muscle	GO:0030029	188	actin filament-based process	27	1.77378e-13
muscle	229	muscle	GO:0061061	181	muscle structure development	26	5.27108e-13
muscle	229	muscle	GO:0030036	183	actin cytoskeleton organization	26	6.85173e-13
muscle	229	muscle	GO:0003012	22	muscle system process	11	5.44503e-12
muscle	229	muscle	GO:0006936	22	muscle contraction	11	5.4752e-12
muscle	229	muscle	GO:0055001	155	muscle cell development	23	7.96893e-12
muscle	229	muscle	GO:0042692	165	muscle cell differentiation	23	2.85693e-11
muscle	229	muscle	GO:0030239	152	myofibril assembly	22	4.01421e-11
muscle	229	muscle	GO:0031032	152	actomyosin structure organization	22	4.0346e-11
muscle	229	muscle	GO:0055002	154	striated muscle cell development	22	5.18084e-11
muscle	229	muscle	GO:0051146	155	striated muscle cell differentiation	22	5.89115e-11
muscle	229	muscle	GO:0010927	176	cellular component assembly involved in morphogenesis	22	6.77922e-10
muscle	229	muscle	GO:0007010	318	cytoskeleton organization	29	1.26174e-09
muscle	229	muscle	GO:0031034	141	myosin filament assembly	19	3.4625e-09
muscle	229	muscle	GO:0031033	141	myosin filament assembly or disassembly	19	3.4752e-09
muscle	229	muscle	GO:0071688	141	striated muscle myosin thick filament assembly	19	3.48795e-09
muscle	229	muscle	GO:0048646	229	anatomical structure formation involved in morphogenesis	22	7.66955e-08
muscle	229	muscle	GO:0032989	317	cellular component morphogenesis	26	8.79488e-08
muscle	229	muscle	GO:0006941	10	striated muscle contraction	6	1.97265e-07
muscle	229	muscle	GO:0061199	10	striated muscle contraction involved in embryonic body morphogenesis	6	1.97811e-07
muscle	229	muscle	GO:0048468	436	cell development	30	3.12831e-07
muscle	229	muscle	GO:0043623	190	cellular protein complex assembly	19	3.76834e-07
muscle	229	muscle	GO:0070271	195	protein complex biogenesis	19	5.61048e-07
muscle	229	muscle	GO:0006461	195	protein complex assembly	19	5.62471e-07
muscle	229	muscle	GO:0022610	61	biological adhesion	11	6.77688e-07
muscle	229	muscle	GO:0007155	61	cell adhesion	11	6.79391e-07
muscle	229	muscle	GO:0007229	7	integrin-mediated signaling pathway	5	8.4561e-07
muscle	229	muscle	GO:0071822	203	protein complex subunit organization	19	1.01382e-06
muscle	229	muscle	GO:0007517	26	muscle organ development	7	7.78718e-06
muscle	229	muscle	GO:0010876	539	lipid localization	30	2.12951e-05
muscle	229	muscle	GO:0014866	6	skeletal myofibril assembly	4	2.16491e-05
muscle	229	muscle	GO:0019915	515	lipid storage	29	2.46417e-05
muscle	229	muscle	GO:0034622	270	cellular macromolecular complex assembly	19	5.54064e-05
muscle	229	muscle	GO:0065003	275	macromolecular complex assembly	19	6.98023e-05
muscle	229	muscle	GO:0040039	122	inductive cell migration	12	9.23273e-05
muscle	229	muscle	GO:0034621	283	cellular macromolecular complex subunit organization	19	0.000100835
muscle	229	muscle	GO:0071844	363	cellular component assembly at cellular level	22	0.000109716
muscle	229	muscle	GO:0043933	286	macromolecular complex subunit organization	19	0.000115654
muscle	229	muscle	GO:0022607	367	cellular component assembly	22	0.000127303
muscle	229	muscle	GO:0030154	604	cell differentiation	30	0.000162813
muscle	229	muscle	GO:0010951	60	negative regulation of endopeptidase activity	8	0.000253641
muscle	229	muscle	GO:0052548	63	regulation of endopeptidase activity	8	0.000349671
muscle	229	muscle	GO:0010172	33	embryonic body morphogenesis	6	0.00036472
muscle	229	muscle	GO:0048869	640	cellular developmental process	30	0.00043407
muscle	229	muscle	GO:0010466	66	negative regulation of peptidase activity	8	0.000477815
muscle	229	muscle	GO:0052547	69	regulation of peptidase activity	8	0.000633053
muscle	229	muscle	GO:0051346	70	negative regulation of hydrolase activity	8	0.000697108
muscle	229	muscle	GO:0006996	666	organelle organization	30	0.000820465
muscle	229	muscle	GO:0016477	205	cell migration	14	0.000880866
muscle	229	muscle	GO:0044085	424	cellular component biogenesis	22	0.000900554
muscle	229	muscle	GO:0051674	208	localization of cell	14	0.00100867
muscle	229	muscle	GO:0048870	208	cell motility	14	0.00101007
muscle	229	muscle	GO:0006928	208	cellular component movement	14	0.00101144
muscle	229	muscle	GO:0043086	81	negative regulation of catalytic activity	8	0.00174594
muscle	229	muscle	GO:0006937	17	regulation of muscle contraction	4	0.00181602
muscle	229	muscle	GO:0090257	17	regulation of muscle system process	4	0.00181836
muscle	229	muscle	GO:0055074	8	calcium ion homeostasis	3	0.00219301
muscle	229	muscle	GO:0072507	8	divalent inorganic cation homeostasis	3	0.00219569
muscle	229	muscle	GO:0044092	85	negative regulation of molecular function	8	0.00230887
muscle	229	muscle	GO:0031589	9	cell-substrate adhesion	3	0.00306987
muscle	229	muscle	GO:0007160	9	cell-matrix adhesion	3	0.00307348
muscle	229	muscle	GO:0071842	906	cellular component organization at cellular level	35	0.00356131
muscle	229	muscle	GO:0033036	838	macromolecule localization	33	0.00363396
muscle	229	muscle	GO:0040011	1422	locomotion	48	0.0068623
muscle	229	muscle	GO:0055065	12	metal ion homeostasis	3	0.00687622
muscle	229	muscle	GO:0009653	1209	anatomical structure morphogenesis	42	0.00791735
muscle	229	muscle	GO:0071841	961	cellular component organization or biogenesis at cellular level	35	0.00858836
muscle	229	muscle	GO:0051493	29	regulation of cytoskeleton organization	4	0.0115577
muscle	229	muscle	GO:0051179	2580	localization	76	0.0127037
muscle	229	muscle	GO:0016042	34	lipid catabolic process	4	0.0191329
muscle	229	muscle	GO:0030421	36	defecation	4	0.0224233
muscle	229	muscle	GO:0009309	57	amine biosynthetic process	5	0.0236985
muscle	229	muscle	GO:0007588	38	excretion	4	0.0265448
muscle	229	muscle	GO:0044087	21	regulation of cellular component biogenesis	3	0.0290275
muscle	229	muscle	GO:0030728	21	ovulation	3	0.0290529
muscle	229	muscle	GO:0033043	42	regulation of organelle organization	4	0.0357701
muscle	229	muscle	GO:0000003	2301	reproduction	66	0.0374292
muscle	229	muscle	GO:0051336	144	regulation of hydrolase activity	8	0.03857
muscle	229	muscle	GO:0016043	1503	cellular component organization	46	0.0389897
muscle	229	muscle	GO:0003008	369	system process	15	0.046136
muscle	229	muscle	GO:0008652	46	cellular amino acid biosynthetic process	4	0.0467552

## Sheet: neuron super enriched GO
#gs1	gs1.ngenes	gs1.desc	gs2	gs2.ngenes	gs2.desc	ncommon	qvalue
neurons	454	neurons	GO:0007186	305	g-protein coupled receptor protein signaling pathway	78	5.56416e-37
neurons	454	neurons	GO:0007166	393	cell surface receptor linked signaling pathway	83	7.47137e-33
neurons	454	neurons	GO:0007218	66	neuropeptide signaling pathway	34	2.65216e-27
neurons	454	neurons	GO:0007268	103	synaptic transmission	39	4.16965e-25
neurons	454	neurons	GO:0035637	103	multicellular organismal signaling	39	4.22085e-25
neurons	454	neurons	GO:0019226	103	transmission of nerve impulse	39	4.27366e-25
neurons	454	neurons	GO:0007267	118	cell-cell signaling	41	1.02873e-24
neurons	454	neurons	GO:0050794	2909	regulation of cellular process	232	1.1896e-23
neurons	454	neurons	GO:0023052	1973	signaling	174	1.66112e-20
neurons	454	neurons	GO:0048583	236	regulation of response to stimulus	51	2.6687e-20
neurons	454	neurons	GO:0007154	153	cell communication	41	6.13479e-20
neurons	454	neurons	GO:0050795	77	regulation of behavior	28	1.72385e-17
neurons	454	neurons	GO:0050896	2685	response to stimulus	203	1.13292e-16
neurons	454	neurons	GO:0009605	144	response to external stimulus	36	1.89452e-16
neurons	454	neurons	GO:0023051	222	regulation of signaling	42	1.5073e-14
neurons	454	neurons	GO:0050877	322	neurological system process	51	2.28297e-14
neurons	454	neurons	GO:0003008	369	system process	54	9.39291e-14
neurons	454	neurons	GO:0071804	112	cellular potassium ion transport	29	9.66941e-14
neurons	454	neurons	GO:0071805	112	potassium ion transmembrane transport	29	9.73195e-14
neurons	454	neurons	GO:0040012	224	regulation of locomotion	41	1.02471e-13
neurons	454	neurons	GO:0006813	117	potassium ion transport	29	3.19669e-13
neurons	454	neurons	GO:0015669	35	gas transport	17	3.1989e-13
neurons	454	neurons	GO:0015671	35	oxygen transport	17	3.21884e-13
neurons	454	neurons	GO:0051049	110	regulation of transport	28	4.35813e-13
neurons	454	neurons	GO:0007610	445	behavior	57	4.79181e-12
neurons	454	neurons	GO:2000241	46	regulation of reproductive process	18	5.06641e-12
neurons	454	neurons	GO:0007271	22	synaptic transmission, cholinergic	13	1.2494e-11
neurons	454	neurons	GO:0007165	1901	signal transduction	146	1.86337e-11
neurons	454	neurons	GO:0065009	285	regulation of molecular function	43	1.89933e-11
neurons	454	neurons	GO:0032879	182	regulation of localization	33	5.20955e-11
neurons	454	neurons	GO:0060259	35	regulation of feeding behavior	15	8.73575e-11
neurons	454	neurons	GO:0043051	35	regulation of pharyngeal pumping	15	8.77607e-11
neurons	454	neurons	GO:0006811	549	ion transport	61	2.73584e-10
neurons	454	neurons	GO:0065007	4600	biological regulation	274	2.77179e-10
neurons	454	neurons	GO:0009612	27	response to mechanical stimulus	13	3.42894e-10
neurons	454	neurons	GO:0030001	252	metal ion transport	38	3.58195e-10
neurons	454	neurons	GO:0034762	81	regulation of transmembrane transport	21	3.94948e-10
neurons	454	neurons	GO:0034220	522	ion transmembrane transport	58	8.35122e-10
neurons	454	neurons	GO:0007399	205	nervous system development	33	1.21171e-09
neurons	454	neurons	GO:0034765	78	regulation of ion transmembrane transport	20	1.33441e-09
neurons	454	neurons	GO:0010646	133	regulation of cell communication	26	1.52897e-09
neurons	454	neurons	GO:0050790	259	regulation of catalytic activity	37	2.77805e-09
neurons	454	neurons	GO:0050789	4541	regulation of biological process	267	3.53891e-09
neurons	454	neurons	GO:0046662	32	regulation of oviposition	13	3.90724e-09
neurons	454	neurons	GO:0043269	84	regulation of ion transport	20	5.02516e-09
neurons	454	neurons	GO:0051716	2092	cellular response to stimulus	147	9.69817e-09
neurons	454	neurons	GO:0006836	41	neurotransmitter transport	14	1.19795e-08
neurons	454	neurons	GO:0009966	158	regulation of signal transduction	27	1.39708e-08
neurons	454	neurons	GO:0044093	98	positive regulation of molecular function	21	1.4285e-08
neurons	454	neurons	GO:0007638	24	mechanosensory behavior	11	1.81618e-08
neurons	454	neurons	GO:0046928	8	regulation of neurotransmitter secretion	7	2.52302e-08
neurons	454	neurons	GO:0051588	8	regulation of neurotransmitter transport	7	2.5314e-08
neurons	454	neurons	GO:0044057	76	regulation of system process	18	3.79778e-08
neurons	454	neurons	GO:0051969	60	regulation of transmission of nerve impulse	16	4.29042e-08
neurons	454	neurons	GO:0031644	60	regulation of neurological system process	16	4.30408e-08
neurons	454	neurons	GO:0050804	60	regulation of synaptic transmission	16	4.31777e-08
neurons	454	neurons	GO:0043085	96	positive regulation of catalytic activity	20	5.42675e-08
neurons	454	neurons	GO:0048585	61	negative regulation of response to stimulus	16	5.45984e-08
neurons	454	neurons	GO:0048699	183	generation of neurons	28	7.90151e-08
neurons	454	neurons	GO:0022008	183	neurogenesis	28	7.92538e-08
neurons	454	neurons	GO:0060341	18	regulation of cellular localization	9	1.82134e-07
neurons	454	neurons	GO:0040013	18	negative regulation of locomotion	9	1.82642e-07
neurons	454	neurons	GO:0035556	252	intracellular signal transduction	33	1.83899e-07
neurons	454	neurons	GO:0015672	278	monovalent inorganic cation transport	35	1.88638e-07
neurons	454	neurons	GO:0051234	2026	establishment of localization	138	2.56159e-07
neurons	454	neurons	GO:0051046	14	regulation of secretion	8	2.77671e-07
neurons	454	neurons	GO:0031667	19	response to nutrient levels	9	3.13885e-07
neurons	454	neurons	GO:0006810	1959	transport	134	3.41728e-07
neurons	454	neurons	GO:0001505	31	regulation of neurotransmitter levels	11	3.59079e-07
neurons	454	neurons	GO:0006812	390	cation transport	42	6.44837e-07
neurons	454	neurons	GO:0055085	811	transmembrane transport	69	6.99906e-07
neurons	454	neurons	GO:0048489	27	synaptic vesicle transport	10	8.72328e-07
neurons	454	neurons	GO:0007626	28	locomotory behavior	10	1.27207e-06
neurons	454	neurons	GO:0009991	22	response to extracellular stimulus	9	1.35126e-06
neurons	454	neurons	GO:0030182	162	neuron differentiation	24	1.36104e-06
neurons	454	neurons	GO:0032094	8	response to food	6	1.43344e-06
neurons	454	neurons	GO:0007212	12	dopamine receptor signaling pathway	7	1.54152e-06
neurons	454	neurons	GO:0003001	17	generation of a signal involved in cell-cell signaling	8	1.74775e-06
neurons	454	neurons	GO:0023061	17	signal release	8	1.75182e-06
neurons	454	neurons	GO:0051179	2580	localization	161	3.8414e-06
neurons	454	neurons	GO:0030154	604	cell differentiation	54	3.97237e-06
neurons	454	neurons	GO:0065008	250	regulation of biological quality	30	4.47435e-06
neurons	454	neurons	GO:0006887	32	exocytosis	10	4.91077e-06
neurons	454	neurons	GO:0048869	640	cellular developmental process	55	1.0212e-05
neurons	454	neurons	GO:0040017	135	positive regulation of locomotion	20	1.26637e-05
neurons	454	neurons	GO:0045664	28	regulation of neuron differentiation	9	1.28018e-05
neurons	454	neurons	GO:0050767	28	regulation of neurogenesis	9	1.28283e-05
neurons	454	neurons	GO:0051960	28	regulation of nervous system development	9	1.28549e-05
neurons	454	neurons	GO:0051345	71	positive regulation of hydrolase activity	14	1.40314e-05
neurons	454	neurons	GO:0007269	16	neurotransmitter secretion	7	1.63042e-05
neurons	454	neurons	GO:0009987	6656	cellular process	341	1.69188e-05
neurons	454	neurons	GO:0050808	11	synapse organization	6	1.7542e-05
neurons	454	neurons	GO:0009628	115	response to abiotic stimulus	18	1.76681e-05
neurons	454	neurons	GO:0042330	94	taxis	16	2.02232e-05
neurons	454	neurons	GO:0061096	7	negative regulation of turning behavior involved in mating	5	2.02642e-05
neurons	454	neurons	GO:0032412	7	regulation of ion transmembrane transporter activity	5	2.03039e-05
neurons	454	neurons	GO:0032409	7	regulation of transporter activity	5	2.03432e-05
neurons	454	neurons	GO:0022898	7	regulation of transmembrane transporter activity	5	2.03831e-05
neurons	454	neurons	GO:0061094	7	regulation of turning behavior involved in mating	5	2.04235e-05
neurons	454	neurons	GO:0043900	7	regulation of multi-organism process	5	2.04635e-05
neurons	454	neurons	GO:0006140	74	regulation of nucleotide metabolic process	14	2.23352e-05
neurons	454	neurons	GO:0060284	30	regulation of cell development	9	2.27887e-05
neurons	454	neurons	GO:0043547	65	positive regulation of gtpase activity	13	2.57188e-05
neurons	454	neurons	GO:0033124	68	regulation of gtp catabolic process	13	4.20368e-05
neurons	454	neurons	GO:0043087	68	regulation of gtpase activity	13	4.21143e-05
neurons	454	neurons	GO:0051239	726	regulation of multicellular organismal process	58	4.48683e-05
neurons	454	neurons	GO:0048521	8	negative regulation of behavior	5	4.80098e-05
neurons	454	neurons	GO:0048666	149	neuron development	20	5.12932e-05
neurons	454	neurons	GO:0007635	26	chemosensory behavior	8	5.95937e-05
neurons	454	neurons	GO:0009968	51	negative regulation of signal transduction	11	6.08037e-05
neurons	454	neurons	GO:0032989	317	cellular component morphogenesis	32	6.43813e-05
neurons	454	neurons	GO:0033121	71	regulation of purine nucleotide catabolic process	13	6.57628e-05
neurons	454	neurons	GO:0030811	71	regulation of nucleotide catabolic process	13	6.58779e-05
neurons	454	neurons	GO:0010648	52	negative regulation of cell communication	11	7.24036e-05
neurons	454	neurons	GO:0023057	52	negative regulation of signaling	11	7.25287e-05
neurons	454	neurons	GO:0050770	20	regulation of axonogenesis	7	7.98785e-05
neurons	454	neurons	GO:0010975	20	regulation of neuron projection development	7	8.00147e-05
neurons	454	neurons	GO:0010769	20	regulation of cell morphogenesis involved in differentiation	7	8.01512e-05
neurons	454	neurons	GO:0031329	73	regulation of cellular catabolic process	13	8.71004e-05
neurons	454	neurons	GO:0051925	5	regulation of calcium ion transport via voltage-gated calcium channel activity	4	9.40676e-05
neurons	454	neurons	GO:0008088	5	axon cargo transport	4	9.42258e-05
neurons	454	neurons	GO:0046716	5	muscle cell homeostasis	4	9.43844e-05
neurons	454	neurons	GO:0050954	9	sensory perception of mechanical stimulus	5	9.56335e-05
neurons	454	neurons	GO:0051056	86	regulation of small gtpase mediated signal transduction	14	0.000117025
neurons	454	neurons	GO:0048468	436	cell development	39	0.000117612
neurons	454	neurons	GO:0031646	6	positive regulation of neurological system process	4	0.000261818
neurons	454	neurons	GO:0050806	6	positive regulation of synaptic transmission	4	0.000262223
neurons	454	neurons	GO:0051971	6	positive regulation of transmission of nerve impulse	4	0.000262633
neurons	454	neurons	GO:0032224	6	positive regulation of synaptic transmission, cholinergic	4	0.000263039
neurons	454	neurons	GO:0051924	6	regulation of calcium ion transport	4	0.000263451
neurons	454	neurons	GO:0007213	6	muscarinic acetylcholine receptor signaling pathway	4	0.000263864
neurons	454	neurons	GO:0032222	6	regulation of synaptic transmission, cholinergic	4	0.000264277
neurons	454	neurons	GO:0045595	60	regulation of cell differentiation	11	0.000266318
neurons	454	neurons	GO:0015837	32	amine transport	8	0.000275683
neurons	454	neurons	GO:0007631	32	feeding behavior	8	0.000276109
neurons	454	neurons	GO:0009894	82	regulation of catabolic process	13	0.000282618
neurons	454	neurons	GO:0030030	171	cell projection organization	20	0.000327537
neurons	454	neurons	GO:0031344	25	regulation of cell projection organization	7	0.000360728
neurons	454	neurons	GO:0032940	121	secretion by cell	16	0.000395822
neurons	454	neurons	GO:0048638	18	regulation of developmental growth	6	0.000400396
neurons	454	neurons	GO:0030516	18	regulation of axon extension	6	0.000400996
neurons	454	neurons	GO:0022604	26	regulation of cell morphogenesis	7	0.000467046
neurons	454	neurons	GO:2000242	12	negative regulation of reproductive process	5	0.000471379
neurons	454	neurons	GO:0006935	87	chemotaxis	13	0.000507364
neurons	454	neurons	GO:0071705	35	nitrogen compound transport	8	0.00052248
neurons	454	neurons	GO:0046578	76	regulation of ras protein signal transduction	12	0.000534183
neurons	454	neurons	GO:0043058	7	regulation of backward locomotion	4	0.000547495
neurons	454	neurons	GO:0001508	7	regulation of action potential	4	0.00054829
neurons	454	neurons	GO:0015870	7	acetylcholine transport	4	0.000549098
neurons	454	neurons	GO:0046903	151	secretion	18	0.000557417
neurons	454	neurons	GO:0007018	55	microtubule-based movement	10	0.000581527
neurons	454	neurons	GO:0000902	167	cell morphogenesis	19	0.000666822
neurons	454	neurons	GO:0045859	28	regulation of protein kinase activity	7	0.000736309
neurons	454	neurons	GO:0051641	368	cellular localization	32	0.000902153
neurons	454	neurons	GO:0043549	29	regulation of kinase activity	7	0.000913146
neurons	454	neurons	GO:0051338	29	regulation of transferase activity	7	0.000914387
neurons	454	neurons	GO:0000904	131	cell morphogenesis involved in differentiation	16	0.000932073
neurons	454	neurons	GO:0045214	8	sarcomere organization	4	0.000988735
neurons	454	neurons	GO:0042391	8	regulation of membrane potential	4	0.000990079
neurons	454	neurons	GO:0042493	14	response to drug	5	0.00101407
neurons	454	neurons	GO:0048858	161	cell projection morphogenesis	18	0.0011591
neurons	454	neurons	GO:0048812	134	neuron projection morphogenesis	16	0.00118038
neurons	454	neurons	GO:0001932	31	regulation of protein phosphorylation	7	0.00137284
neurons	454	neurons	GO:0031175	136	neuron projection development	16	0.00137826
neurons	454	neurons	GO:0032990	165	cell part morphogenesis	18	0.00152546
neurons	454	neurons	GO:0001558	23	regulation of cell growth	6	0.00156856
neurons	454	neurons	GO:0051649	341	establishment of localization in cell	29	0.00227641
neurons	454	neurons	GO:0007411	66	axon guidance	10	0.00230606
neurons	454	neurons	GO:0022603	34	regulation of anatomical structure morphogenesis	7	0.00231686
neurons	454	neurons	GO:0043062	34	extracellular structure organization	7	0.00231969
neurons	454	neurons	GO:0048667	130	cell morphogenesis involved in neuron differentiation	15	0.00239029
neurons	454	neurons	GO:0007409	130	axonogenesis	15	0.00239321
neurons	454	neurons	GO:0051336	144	regulation of hydrolase activity	16	0.0024275
neurons	454	neurons	GO:0051605	10	protein maturation by peptide bond cleavage	4	0.00244613
neurons	454	neurons	GO:0007270	10	neuron-neuron synaptic transmission	4	0.00244912
neurons	454	neurons	GO:0050803	10	regulation of synapse structure and activity	4	0.00245211
neurons	454	neurons	GO:0031399	35	regulation of protein modification process	7	0.00274935
neurons	454	neurons	GO:0035023	26	regulation of rho protein signal transduction	6	0.00294605
neurons	454	neurons	GO:0043059	5	regulation of forward locomotion	3	0.00305197
neurons	454	neurons	GO:0014016	5	neuroblast differentiation	3	0.00305563
neurons	454	neurons	GO:0045860	18	positive regulation of protein kinase activity	5	0.00321522
neurons	454	neurons	GO:0016079	11	synaptic vesicle exocytosis	4	0.00354871
neurons	454	neurons	GO:0060249	11	anatomical structure homeostasis	4	0.00355288
neurons	454	neurons	GO:0051347	19	positive regulation of transferase activity	5	0.0040071
neurons	454	neurons	GO:0042048	19	olfactory behavior	5	0.00401153
neurons	454	neurons	GO:0033674	19	positive regulation of kinase activity	5	0.00401606
neurons	454	neurons	GO:0006184	97	gtp catabolic process	12	0.00402383
neurons	454	neurons	GO:0019222	1202	regulation of metabolic process	75	0.00457573
neurons	454	neurons	GO:0010959	12	regulation of metal ion transport	4	0.00481704
neurons	454	neurons	GO:0019932	39	second-messenger-mediated signaling	7	0.00487158
neurons	454	neurons	GO:0050890	20	cognition	5	0.00500841
neurons	454	neurons	GO:0007611	20	learning or memory	5	0.00501384
neurons	454	neurons	GO:0046626	6	regulation of insulin receptor signaling pathway	3	0.00530848
neurons	454	neurons	GO:0046039	101	gtp metabolic process	12	0.00554
neurons	454	neurons	GO:0070588	21	calcium ion transmembrane transport	5	0.00622644
neurons	454	neurons	GO:0006821	22	chloride transport	5	0.00768352
neurons	454	neurons	GO:0008291	7	acetylcholine metabolic process	3	0.00853179
neurons	454	neurons	GO:0051047	7	positive regulation of secretion	3	0.00854063
neurons	454	neurons	GO:0071900	14	regulation of protein serine/threonine kinase activity	4	0.00854673
neurons	454	neurons	GO:0042325	45	regulation of phosphorylation	7	0.0105957
neurons	454	neurons	GO:0019098	331	reproductive behavior	26	0.0106972
neurons	454	neurons	GO:0042074	15	cell migration involved in gastrulation	4	0.0110276
neurons	454	neurons	GO:0007618	24	mating	5	0.0110421
neurons	454	neurons	GO:0048523	186	negative regulation of cellular process	17	0.0116335
neurons	454	neurons	GO:0071822	203	protein complex subunit organization	18	0.0123928
neurons	454	neurons	GO:0030855	8	epithelial cell differentiation	3	0.0126803
neurons	454	neurons	GO:0002064	8	epithelial cell development	3	0.0126929
neurons	454	neurons	GO:0051174	47	regulation of phosphorus metabolic process	7	0.0131625
neurons	454	neurons	GO:0019220	47	regulation of phosphate metabolic process	7	0.0131756
neurons	454	neurons	GO:0007612	16	learning	4	0.0135947
neurons	454	neurons	GO:0001707	16	mesoderm formation	4	0.0136079
neurons	454	neurons	GO:0048332	16	mesoderm morphogenesis	4	0.013621
neurons	454	neurons	GO:0048522	174	positive regulation of cellular process	16	0.0136839
neurons	454	neurons	GO:0043623	190	cellular protein complex assembly	17	0.0139274
neurons	454	neurons	GO:0008038	74	neuron recognition	9	0.0155503
neurons	454	neurons	GO:0040024	74	dauer larval development	9	0.0155654
neurons	454	neurons	GO:0023014	17	signal transduction via phosphorylation event	4	0.0168287
neurons	454	neurons	GO:0030705	17	cytoskeleton-dependent intracellular transport	4	0.016845
neurons	454	neurons	GO:0010970	17	microtubule-based transport	4	0.0168609
neurons	454	neurons	GO:0007243	17	intracellular protein kinase cascade	4	0.0168772
neurons	454	neurons	GO:0008037	75	cell recognition	9	0.0168811
neurons	454	neurons	GO:0071844	363	cellular component assembly at cellular level	27	0.0175792
neurons	454	neurons	GO:0006816	27	calcium ion transport	5	0.0175922
neurons	454	neurons	GO:0070271	195	protein complex biogenesis	17	0.0176169
neurons	454	neurons	GO:0006461	195	protein complex assembly	17	0.017634
neurons	454	neurons	GO:0006820	50	anion transport	7	0.0177877
neurons	454	neurons	GO:0048646	229	anatomical structure formation involved in morphogenesis	19	0.0187167
neurons	454	neurons	GO:0042221	545	response to chemical stimulus	37	0.0187564
neurons	454	neurons	GO:0042692	165	muscle cell differentiation	15	0.0189291
neurons	454	neurons	GO:0022607	367	cellular component assembly	27	0.0197179
neurons	454	neurons	GO:0007264	93	small gtpase mediated signal transduction	10	0.021969
neurons	454	neurons	GO:0070838	29	divalent metal ion transport	5	0.0225351
neurons	454	neurons	GO:0042133	10	neurotransmitter metabolic process	3	0.0226438
neurons	454	neurons	GO:0031323	935	regulation of cellular metabolic process	57	0.0229277
neurons	454	neurons	GO:0080090	936	regulation of primary metabolic process	57	0.0233975
neurons	454	neurons	GO:0046907	155	intracellular transport	14	0.0244152
neurons	454	neurons	GO:0071702	95	organic substance transport	10	0.0250023
neurons	454	neurons	GO:0030029	188	actin filament-based process	16	0.0254748
neurons	454	neurons	GO:0072511	30	divalent inorganic cation transport	5	0.0255953
neurons	454	neurons	GO:0071842	906	cellular component organization at cellular level	55	0.0277683
neurons	454	neurons	GO:0042594	11	response to starvation	3	0.0291353
neurons	454	neurons	GO:0006972	11	hyperosmotic response	3	0.0291602
neurons	454	neurons	GO:0007156	11	homophilic cell adhesion	3	0.0291857
neurons	454	neurons	GO:0051128	98	regulation of cellular component organization	10	0.0301495
neurons	454	neurons	GO:0010927	176	cellular component assembly involved in morphogenesis	15	0.030614
neurons	454	neurons	GO:0018991	315	oviposition	23	0.0341877
neurons	454	neurons	GO:0051050	12	positive regulation of transport	3	0.0361277
neurons	454	neurons	GO:0008355	12	olfactory learning	3	0.0361576
neurons	454	neurons	GO:0070727	117	cellular macromolecule localization	11	0.0366716
neurons	454	neurons	GO:0034613	117	cellular protein localization	11	0.0367012
neurons	454	neurons	GO:0061061	181	muscle structure development	15	0.0368706
neurons	454	neurons	GO:0007617	22	mating behavior	4	0.0369105
neurons	454	neurons	GO:0001667	22	ameboidal cell migration	4	0.0369403
neurons	454	neurons	GO:0048519	520	negative regulation of biological process	34	0.0376955
neurons	454	neurons	GO:0019219	853	regulation of nucleobase, nucleoside, nucleotide and nucleic acid metabolic process	51	0.0431947
neurons	454	neurons	GO:0030239	152	myofibril assembly	13	0.043445
neurons	454	neurons	GO:0031032	152	actomyosin structure organization	13	0.04348
neurons	454	neurons	GO:0051171	854	regulation of nitrogen compound metabolic process	51	0.0439582
neurons	454	neurons	GO:0008306	13	associative learning	3	0.0440322
neurons	454	neurons	GO:0042439	13	ethanolamine-containing compound metabolic process	3	0.0440677
neurons	454	neurons	GO:0007017	169	microtubule-based process	14	0.0445779
neurons	454	neurons	GO:0055002	154	striated muscle cell development	13	0.0469148
neurons	454	neurons	GO:0006873	24	cellular ion homeostasis	4	0.0482636
neurons	454	neurons	GO:0051705	24	behavioral interaction between organisms	4	0.0483014
neurons	454	neurons	GO:0015698	36	inorganic anion transport	5	0.0487551
neurons	454	neurons	GO:0055001	155	muscle cell development	13	0.0487562
neurons	454	neurons	GO:0030421	36	defecation	5	0.0487933
neurons	454	neurons	GO:0051146	155	striated muscle cell differentiation	13	0.0487944
neurons	454	neurons	GO:0033057	328	multicellular organismal reproductive behavior	23	0.0488214

## Sheet: ubiquitous expression GO
#gs1	gs1.ngenes	gs1.desc	gs2	gs2.ngenes	gs2.desc	ncommon	qvalue
ubiquitous	3899	ubiquitous	GO:0032502	4115	developmental process	2407	1.4588e-259
ubiquitous	3899	ubiquitous	GO:0007275	3892	multicellular organismal development	2311	3.1261e-257
ubiquitous	3899	ubiquitous	GO:0009792	2752	embryo development ending in birth or egg hatching	1753	8.3368e-220
ubiquitous	3899	ubiquitous	GO:0009790	2816	embryo development	1782	9.7275e-220
ubiquitous	3899	ubiquitous	GO:0002164	1839	larval development	1293	9.0782e-207
ubiquitous	3899	ubiquitous	GO:0002119	1837	nematode larval development	1291	3.8371e-206
ubiquitous	3899	ubiquitous	GO:0009791	1855	post-embryonic development	1299	2.1281e-205
ubiquitous	3899	ubiquitous	GO:0032501	4322	multicellular organismal process	2396	4.2855e-204
ubiquitous	3899	ubiquitous	GO:0000003	2301	reproduction	1502	7.145e-195
ubiquitous	3899	ubiquitous	GO:0040007	1445	growth	1024	2.9512e-160
ubiquitous	3899	ubiquitous	GO:0048518	1808	positive regulation of biological process	1149	1.7219e-125
ubiquitous	3899	ubiquitous	GO:0016192	813	vesicle-mediated transport	626	1.7906e-119
ubiquitous	3899	ubiquitous	GO:0040009	1424	regulation of growth rate	950	1.8578e-119
ubiquitous	3899	ubiquitous	GO:0040010	1423	positive regulation of growth rate	949	3.155e-119
ubiquitous	3899	ubiquitous	GO:0040008	1679	regulation of growth	1072	1.7906e-117
ubiquitous	3899	ubiquitous	GO:0045927	1606	positive regulation of growth	1031	1.9275e-114
ubiquitous	3899	ubiquitous	GO:0048856	1794	anatomical structure development	1113	5.445e-110
ubiquitous	3899	ubiquitous	GO:0071840	1552	cellular component organization or biogenesis	994	1.2823e-108
ubiquitous	3899	ubiquitous	GO:0016043	1503	cellular component organization	966	2.037e-106
ubiquitous	3899	ubiquitous	GO:0061024	745	membrane organization	564	2.2284e-101
ubiquitous	3899	ubiquitous	GO:0016044	745	cellular membrane organization	564	2.3388e-101
ubiquitous	3899	ubiquitous	GO:0010324	720	membrane invagination	548	5.8573e-100
ubiquitous	3899	ubiquitous	GO:0006897	720	endocytosis	548	6.1235e-100
ubiquitous	3899	ubiquitous	GO:0022414	1259	reproductive process	829	1.6734e-97
ubiquitous	3899	ubiquitous	GO:0006898	682	receptor-mediated endocytosis	520	5.13098e-95
ubiquitous	3899	ubiquitous	GO:0003006	910	developmental process involved in reproduction	634	5.08511e-88
ubiquitous	3899	ubiquitous	GO:0048513	885	organ development	615	2.18625e-84
ubiquitous	3899	ubiquitous	GO:0007548	804	sex differentiation	566	1.57543e-80
ubiquitous	3899	ubiquitous	GO:0040011	1422	locomotion	868	1.4696e-76
ubiquitous	3899	ubiquitous	GO:0040035	712	hermaphrodite genitalia development	510	3.07964e-76
ubiquitous	3899	ubiquitous	GO:0048806	718	genitalia development	513	4.26678e-76
ubiquitous	3899	ubiquitous	GO:0048731	1069	system development	689	4.81504e-73
ubiquitous	3899	ubiquitous	GO:0009653	1209	anatomical structure morphogenesis	744	2.60196e-66
ubiquitous	3899	ubiquitous	GO:0006412	235	translation	206	5.80363e-55
ubiquitous	3899	ubiquitous	GO:0044237	3272	cellular metabolic process	1593	9.80393e-48
ubiquitous	3899	ubiquitous	GO:0007568	686	aging	444	7.60151e-46
ubiquitous	3899	ubiquitous	GO:0008340	685	determination of adult lifespan	443	1.28322e-45
ubiquitous	3899	ubiquitous	GO:0010259	685	multicellular organismal aging	443	1.31765e-45
ubiquitous	3899	ubiquitous	GO:0048519	520	negative regulation of biological process	357	3.83089e-45
ubiquitous	3899	ubiquitous	GO:0051649	341	establishment of localization in cell	259	3.96461e-45
ubiquitous	3899	ubiquitous	GO:0051641	368	cellular localization	273	3.14123e-44
ubiquitous	3899	ubiquitous	GO:0051234	2026	establishment of localization	1048	1.93776e-41
ubiquitous	3899	ubiquitous	GO:0060429	345	epithelium development	255	9.83558e-41
ubiquitous	3899	ubiquitous	GO:0048729	355	tissue morphogenesis	260	2.35234e-40
ubiquitous	3899	ubiquitous	GO:0002009	337	morphogenesis of an epithelium	249	1.03086e-39
ubiquitous	3899	ubiquitous	GO:0008104	309	protein localization	233	1.40734e-39
ubiquitous	3899	ubiquitous	GO:0048609	631	multicellular organismal reproductive process	402	7.36716e-39
ubiquitous	3899	ubiquitous	GO:0050793	283	regulation of developmental process	217	8.72369e-39
ubiquitous	3899	ubiquitous	GO:0009888	415	tissue development	290	1.1125e-38
ubiquitous	3899	ubiquitous	GO:0032504	633	multicellular organism reproduction	402	2.10572e-38
ubiquitous	3899	ubiquitous	GO:0071841	961	cellular component organization or biogenesis at cellular level	560	4.64515e-38
ubiquitous	3899	ubiquitous	GO:0051239	726	regulation of multicellular organismal process	446	1.64437e-37
ubiquitous	3899	ubiquitous	GO:0006810	1959	transport	1001	3.07822e-36
ubiquitous	3899	ubiquitous	GO:0019953	377	sexual reproduction	264	2.2475e-35
ubiquitous	3899	ubiquitous	GO:0015031	206	protein transport	167	3.20996e-35
ubiquitous	3899	ubiquitous	GO:0045184	211	establishment of protein localization	170	3.27115e-35
ubiquitous	3899	ubiquitous	GO:0051179	2580	localization	1257	1.61659e-34
ubiquitous	3899	ubiquitous	GO:0010171	589	body morphogenesis	368	8.26609e-33
ubiquitous	3899	ubiquitous	GO:2000026	258	regulation of multicellular organismal development	193	6.97108e-32
ubiquitous	3899	ubiquitous	GO:0071842	906	cellular component organization at cellular level	517	1.3219e-31
ubiquitous	3899	ubiquitous	GO:0006996	666	organelle organization	401	8.88178e-31
ubiquitous	3899	ubiquitous	GO:0030154	604	cell differentiation	369	5.34811e-30
ubiquitous	3899	ubiquitous	GO:0007276	322	gamete generation	224	3.13184e-29
ubiquitous	3899	ubiquitous	GO:0016477	205	cell migration	158	1.44079e-28
ubiquitous	3899	ubiquitous	GO:0048580	197	regulation of post-embryonic development	153	2.54039e-28
ubiquitous	3899	ubiquitous	GO:0061062	197	regulation of nematode larval development	153	2.5781e-28
ubiquitous	3899	ubiquitous	GO:0040028	196	regulation of vulval development	152	5.19159e-28
ubiquitous	3899	ubiquitous	GO:0051674	208	localization of cell	158	2.46831e-27
ubiquitous	3899	ubiquitous	GO:0006928	208	cellular component movement	158	2.50265e-27
ubiquitous	3899	ubiquitous	GO:0048870	208	cell motility	158	2.53863e-27
ubiquitous	3899	ubiquitous	GO:0048468	436	cell development	278	1.358e-26
ubiquitous	3899	ubiquitous	GO:0048869	640	cellular developmental process	378	1.3693e-26
ubiquitous	3899	ubiquitous	GO:0007010	318	cytoskeleton organization	215	2.09942e-25
ubiquitous	3899	ubiquitous	GO:0048581	160	negative regulation of post-embryonic development	127	4.18312e-25
ubiquitous	3899	ubiquitous	GO:0061064	160	negative regulation of nematode larval development	127	4.23643e-25
ubiquitous	3899	ubiquitous	GO:0040027	160	negative regulation of vulval development	127	4.29141e-25
ubiquitous	3899	ubiquitous	GO:0051093	166	negative regulation of developmental process	130	1.06856e-24
ubiquitous	3899	ubiquitous	GO:0006396	185	rna processing	141	1.15239e-24
ubiquitous	3899	ubiquitous	GO:0044248	546	cellular catabolic process	326	6.12632e-24
ubiquitous	3899	ubiquitous	GO:0044281	892	small molecule metabolic process	485	4.69029e-23
ubiquitous	3899	ubiquitous	GO:0046907	155	intracellular transport	121	9.1939e-23
ubiquitous	3899	ubiquitous	GO:0040029	145	regulation of gene expression, epigenetic	114	6.6512e-22
ubiquitous	3899	ubiquitous	GO:0010608	159	posttranscriptional regulation of gene expression	122	9.01986e-22
ubiquitous	3899	ubiquitous	GO:0009056	684	catabolic process	384	2.834e-21
ubiquitous	3899	ubiquitous	GO:0044267	1198	cellular protein metabolic process	615	3.04649e-21
ubiquitous	3899	ubiquitous	GO:0006091	93	generation of precursor metabolites and energy	81	4.72498e-21
ubiquitous	3899	ubiquitous	GO:0016246	119	rna interference	97	9.05107e-21
ubiquitous	3899	ubiquitous	GO:0007049	404	cell cycle	249	9.05733e-21
ubiquitous	3899	ubiquitous	GO:0031047	124	gene silencing by rna	100	9.50824e-21
ubiquitous	3899	ubiquitous	GO:0035194	123	posttranscriptional gene silencing by rna	99	1.97333e-20
ubiquitous	3899	ubiquitous	GO:0016441	123	posttranscriptional gene silencing	99	1.99343e-20
ubiquitous	3899	ubiquitous	GO:0016458	130	gene silencing	103	2.74726e-20
ubiquitous	3899	ubiquitous	GO:0016071	79	mrna metabolic process	71	2.94239e-20
ubiquitous	3899	ubiquitous	GO:0040039	122	inductive cell migration	98	4.05135e-20
ubiquitous	3899	ubiquitous	GO:0040014	395	regulation of multicellular organism growth	242	1.02589e-19
ubiquitous	3899	ubiquitous	GO:0022402	373	cell cycle process	231	1.16172e-19
ubiquitous	3899	ubiquitous	GO:0006886	94	intracellular protein transport	80	1.78772e-19
ubiquitous	3899	ubiquitous	GO:0070727	117	cellular macromolecule localization	94	2.52872e-19
ubiquitous	3899	ubiquitous	GO:0034613	117	cellular protein localization	94	2.55211e-19
ubiquitous	3899	ubiquitous	GO:0040012	224	regulation of locomotion	152	3.34811e-18
ubiquitous	3899	ubiquitous	GO:0044238	3485	primary metabolic process	1544	3.56205e-18
ubiquitous	3899	ubiquitous	GO:0009892	212	negative regulation of metabolic process	145	7.47997e-18
ubiquitous	3899	ubiquitous	GO:0010629	190	negative regulation of gene expression	133	9.97011e-18
ubiquitous	3899	ubiquitous	GO:0010467	1135	gene expression	573	1.2569e-17
ubiquitous	3899	ubiquitous	GO:0007281	138	germ cell development	104	1.3125e-17
ubiquitous	3899	ubiquitous	GO:0006397	65	mrna processing	59	2.38946e-17
ubiquitous	3899	ubiquitous	GO:0048598	182	embryonic morphogenesis	128	2.39166e-17
ubiquitous	3899	ubiquitous	GO:0051301	226	cell division	151	3.85567e-17
ubiquitous	3899	ubiquitous	GO:0010605	206	negative regulation of macromolecule metabolic process	140	7.01778e-17
ubiquitous	3899	ubiquitous	GO:0000278	185	mitotic cell cycle	128	1.99159e-16
ubiquitous	3899	ubiquitous	GO:0046903	151	secretion	109	4.08131e-16
ubiquitous	3899	ubiquitous	GO:0022403	320	cell cycle phase	196	6.03115e-16
ubiquitous	3899	ubiquitous	GO:0000279	316	m phase	194	6.14328e-16
ubiquitous	3899	ubiquitous	GO:0044260	2252	cellular macromolecule metabolic process	1034	6.50279e-16
ubiquitous	3899	ubiquitous	GO:0045137	131	development of primary sexual characteristics	97	1.42102e-15
ubiquitous	3899	ubiquitous	GO:0048583	236	regulation of response to stimulus	153	1.43516e-15
ubiquitous	3899	ubiquitous	GO:0048608	124	reproductive structure development	93	1.49176e-15
ubiquitous	3899	ubiquitous	GO:0032940	121	secretion by cell	91	2.36592e-15
ubiquitous	3899	ubiquitous	GO:0051656	97	establishment of organelle localization	77	2.52872e-15
ubiquitous	3899	ubiquitous	GO:0008406	123	gonad development	92	2.90001e-15
ubiquitous	3899	ubiquitous	GO:0018996	263	molting cycle, collagen and cuticulin-based cuticle	165	8.21107e-15
ubiquitous	3899	ubiquitous	GO:0042303	263	molting cycle	165	8.2718e-15
ubiquitous	3899	ubiquitous	GO:0018988	263	molting cycle, protein-based cuticle	165	8.33297e-15
ubiquitous	3899	ubiquitous	GO:0030163	139	protein catabolic process	100	1.16654e-14
ubiquitous	3899	ubiquitous	GO:0034641	1669	cellular nitrogen compound metabolic process	786	1.21171e-14
ubiquitous	3899	ubiquitous	GO:0019098	331	reproductive behavior	198	1.32038e-14
ubiquitous	3899	ubiquitous	GO:0009987	6656	cellular process	2732	2.29721e-14
ubiquitous	3899	ubiquitous	GO:0040018	308	positive regulation of multicellular organism growth	186	2.68164e-14
ubiquitous	3899	ubiquitous	GO:0040017	135	positive regulation of locomotion	97	3.50106e-14
ubiquitous	3899	ubiquitous	GO:0033057	328	multicellular organismal reproductive behavior	195	5.13925e-14
ubiquitous	3899	ubiquitous	GO:0051640	100	organelle localization	77	5.14873e-14
ubiquitous	3899	ubiquitous	GO:0007292	134	female gamete generation	96	6.53732e-14
ubiquitous	3899	ubiquitous	GO:0015980	46	energy derivation by oxidation of organic compounds	43	7.67715e-14
ubiquitous	3899	ubiquitous	GO:0018991	315	oviposition	188	9.36483e-14
ubiquitous	3899	ubiquitous	GO:0051240	319	positive regulation of multicellular organismal process	189	2.08785e-13
ubiquitous	3899	ubiquitous	GO:0000910	147	cytokinesis	102	2.61156e-13
ubiquitous	3899	ubiquitous	GO:0007610	445	behavior	248	3.29306e-13
ubiquitous	3899	ubiquitous	GO:0030029	188	actin filament-based process	123	4.85065e-13
ubiquitous	3899	ubiquitous	GO:0071822	203	protein complex subunit organization	130	9.92887e-13
ubiquitous	3899	ubiquitous	GO:0048610	167	cellular process involved in reproduction	111	1.69863e-12
ubiquitous	3899	ubiquitous	GO:0030036	183	actin cytoskeleton organization	119	2.30356e-12
ubiquitous	3899	ubiquitous	GO:0006807	1727	nitrogen compound metabolic process	795	5.06058e-12
ubiquitous	3899	ubiquitous	GO:0044282	379	small molecule catabolic process	213	7.31644e-12
ubiquitous	3899	ubiquitous	GO:0008152	5010	metabolic process	2093	7.32825e-12
ubiquitous	3899	ubiquitous	GO:0006139	1526	nucleobase, nucleoside, nucleotide and nucleic acid metabolic process	710	9.56753e-12
ubiquitous	3899	ubiquitous	GO:0065008	250	regulation of biological quality	151	1.03062e-11
ubiquitous	3899	ubiquitous	GO:0000226	119	microtubule cytoskeleton organization	84	1.07177e-11
ubiquitous	3899	ubiquitous	GO:0044249	1376	cellular biosynthetic process	647	1.10332e-11
ubiquitous	3899	ubiquitous	GO:0009259	338	ribonucleotide metabolic process	193	1.25545e-11
ubiquitous	3899	ubiquitous	GO:0044085	424	cellular component biogenesis	233	1.34184e-11
ubiquitous	3899	ubiquitous	GO:0044265	138	cellular macromolecule catabolic process	94	1.34772e-11
ubiquitous	3899	ubiquitous	GO:0070271	195	protein complex biogenesis	123	2.01187e-11
ubiquitous	3899	ubiquitous	GO:0006461	195	protein complex assembly	123	2.02209e-11
ubiquitous	3899	ubiquitous	GO:0009966	158	regulation of signal transduction	104	2.30781e-11
ubiquitous	3899	ubiquitous	GO:0045333	39	cellular respiration	36	3.0297e-11
ubiquitous	3899	ubiquitous	GO:0043623	190	cellular protein complex assembly	120	3.26588e-11
ubiquitous	3899	ubiquitous	GO:0061061	181	muscle structure development	115	5.19159e-11
ubiquitous	3899	ubiquitous	GO:0048477	116	oogenesis	81	6.26758e-11
ubiquitous	3899	ubiquitous	GO:0051128	98	regulation of cellular component organization	71	7.92866e-11
ubiquitous	3899	ubiquitous	GO:0007097	52	nuclear migration	44	9.88098e-11
ubiquitous	3899	ubiquitous	GO:0051056	86	regulation of small gtpase mediated signal transduction	64	1.21057e-10
ubiquitous	3899	ubiquitous	GO:0034660	117	ncrna metabolic process	81	1.24145e-10
ubiquitous	3899	ubiquitous	GO:0009150	332	purine ribonucleotide metabolic process	187	1.34134e-10
ubiquitous	3899	ubiquitous	GO:0046483	454	heterocycle metabolic process	243	1.55264e-10
ubiquitous	3899	ubiquitous	GO:0019538	1544	protein metabolic process	710	1.56344e-10
ubiquitous	3899	ubiquitous	GO:0065007	4600	biological regulation	1924	1.68012e-10
ubiquitous	3899	ubiquitous	GO:0055086	448	nucleobase, nucleoside and nucleotide metabolic process	240	1.83527e-10
ubiquitous	3899	ubiquitous	GO:0006753	434	nucleoside phosphate metabolic process	233	2.74303e-10
ubiquitous	3899	ubiquitous	GO:0009117	434	nucleotide metabolic process	233	2.75537e-10
ubiquitous	3899	ubiquitous	GO:0044093	98	positive regulation of molecular function	70	3.10027e-10
ubiquitous	3899	ubiquitous	GO:0040023	53	establishment of nucleus localization	44	3.41476e-10
ubiquitous	3899	ubiquitous	GO:0051647	53	nucleus localization	44	3.42989e-10
ubiquitous	3899	ubiquitous	GO:0042692	165	muscle cell differentiation	105	3.52582e-10
ubiquitous	3899	ubiquitous	GO:0033036	838	macromolecule localization	410	4.78399e-10
ubiquitous	3899	ubiquitous	GO:0042180	214	cellular ketone metabolic process	129	4.90851e-10
ubiquitous	3899	ubiquitous	GO:0009058	1460	biosynthetic process	672	4.94971e-10
ubiquitous	3899	ubiquitous	GO:0008380	44	rna splicing	38	7.02862e-10
ubiquitous	3899	ubiquitous	GO:0071843	69	cellular component biogenesis at cellular level	53	8.60994e-10
ubiquitous	3899	ubiquitous	GO:0007369	105	gastrulation	73	8.61033e-10
ubiquitous	3899	ubiquitous	GO:0050790	259	regulation of catalytic activity	150	8.80055e-10
ubiquitous	3899	ubiquitous	GO:0055001	155	muscle cell development	99	8.96747e-10
ubiquitous	3899	ubiquitous	GO:0043085	96	positive regulation of catalytic activity	68	1.01319e-09
ubiquitous	3899	ubiquitous	GO:0065009	285	regulation of molecular function	162	1.12538e-09
ubiquitous	3899	ubiquitous	GO:0032989	317	cellular component morphogenesis	177	1.1293e-09
ubiquitous	3899	ubiquitous	GO:0019752	206	carboxylic acid metabolic process	124	1.24787e-09
ubiquitous	3899	ubiquitous	GO:0006082	206	organic acid metabolic process	124	1.25285e-09
ubiquitous	3899	ubiquitous	GO:0043436	206	oxoacid metabolic process	124	1.25788e-09
ubiquitous	3899	ubiquitous	GO:0055002	154	striated muscle cell development	98	1.45425e-09
ubiquitous	3899	ubiquitous	GO:0009141	320	nucleoside triphosphate metabolic process	178	1.45761e-09
ubiquitous	3899	ubiquitous	GO:0022613	68	ribonucleoprotein complex biogenesis	52	1.63851e-09
ubiquitous	3899	ubiquitous	GO:0006006	40	glucose metabolic process	35	1.74177e-09
ubiquitous	3899	ubiquitous	GO:0051603	110	proteolysis involved in cellular protein catabolic process	75	1.89361e-09
ubiquitous	3899	ubiquitous	GO:0042254	63	ribosome biogenesis	49	1.92176e-09
ubiquitous	3899	ubiquitous	GO:0035046	48	pronuclear migration	40	1.93562e-09
ubiquitous	3899	ubiquitous	GO:0007051	70	spindle organization	53	2.04942e-09
ubiquitous	3899	ubiquitous	GO:0009144	319	purine nucleoside triphosphate metabolic process	177	2.07984e-09
ubiquitous	3899	ubiquitous	GO:0009199	319	ribonucleoside triphosphate metabolic process	177	2.08766e-09
ubiquitous	3899	ubiquitous	GO:0009205	319	purine ribonucleoside triphosphate metabolic process	177	2.09556e-09
ubiquitous	3899	ubiquitous	GO:0050789	4541	regulation of biological process	1891	2.20125e-09
ubiquitous	3899	ubiquitous	GO:0051146	155	striated muscle cell differentiation	98	2.35896e-09
ubiquitous	3899	ubiquitous	GO:0034621	283	cellular macromolecular complex subunit organization	160	2.36184e-09
ubiquitous	3899	ubiquitous	GO:0043933	286	macromolecular complex subunit organization	161	3.20863e-09
ubiquitous	3899	ubiquitous	GO:0044257	111	cellular protein catabolic process	75	3.46314e-09
ubiquitous	3899	ubiquitous	GO:0046578	76	regulation of ras protein signal transduction	56	3.61693e-09
ubiquitous	3899	ubiquitous	GO:0051094	62	positive regulation of developmental process	48	3.69182e-09
ubiquitous	3899	ubiquitous	GO:0030239	152	myofibril assembly	96	3.74835e-09
ubiquitous	3899	ubiquitous	GO:0031032	152	actomyosin structure organization	96	3.76175e-09
ubiquitous	3899	ubiquitous	GO:0006413	36	translational initiation	32	4.14114e-09
ubiquitous	3899	ubiquitous	GO:0009894	82	regulation of catabolic process	59	5.73271e-09
ubiquitous	3899	ubiquitous	GO:0009260	66	ribonucleotide biosynthetic process	50	6.00302e-09
ubiquitous	3899	ubiquitous	GO:0007163	51	establishment or maintenance of cell polarity	41	8.98276e-09
ubiquitous	3899	ubiquitous	GO:0048522	174	positive regulation of cellular process	106	9.44083e-09
ubiquitous	3899	ubiquitous	GO:0006511	96	ubiquitin-dependent protein catabolic process	66	1.23279e-08
ubiquitous	3899	ubiquitous	GO:0006457	85	protein folding	60	1.37363e-08
ubiquitous	3899	ubiquitous	GO:0007338	60	single fertilization	46	1.45204e-08
ubiquitous	3899	ubiquitous	GO:0009566	62	fertilization	47	1.83667e-08
ubiquitous	3899	ubiquitous	GO:0046365	31	monosaccharide catabolic process	28	2.27415e-08
ubiquitous	3899	ubiquitous	GO:0019320	31	hexose catabolic process	28	2.28176e-08
ubiquitous	3899	ubiquitous	GO:0072521	378	purine-containing compound metabolic process	200	2.78869e-08
ubiquitous	3899	ubiquitous	GO:0006163	367	purine nucleotide metabolic process	195	2.82364e-08
ubiquitous	3899	ubiquitous	GO:0007052	61	mitotic spindle organization	46	3.59294e-08
ubiquitous	3899	ubiquitous	GO:0006414	24	translational elongation	23	3.60753e-08
ubiquitous	3899	ubiquitous	GO:0007017	169	microtubule-based process	102	3.78129e-08
ubiquitous	3899	ubiquitous	GO:0044275	36	cellular carbohydrate catabolic process	31	4.01856e-08
ubiquitous	3899	ubiquitous	GO:0031033	141	myosin filament assembly or disassembly	88	4.32295e-08
ubiquitous	3899	ubiquitous	GO:0044270	318	cellular nitrogen compound catabolic process	172	4.32603e-08
ubiquitous	3899	ubiquitous	GO:0071688	141	striated muscle myosin thick filament assembly	88	4.33681e-08
ubiquitous	3899	ubiquitous	GO:0031034	141	myosin filament assembly	88	4.35081e-08
ubiquitous	3899	ubiquitous	GO:0065003	275	macromolecular complex assembly	152	4.869e-08
ubiquitous	3899	ubiquitous	GO:0048489	27	synaptic vesicle transport	25	4.87293e-08
ubiquitous	3899	ubiquitous	GO:0006007	30	glucose catabolic process	27	5.07984e-08
ubiquitous	3899	ubiquitous	GO:0007067	108	mitosis	71	5.43075e-08
ubiquitous	3899	ubiquitous	GO:0000087	110	m phase of mitotic cell cycle	72	5.56904e-08
ubiquitous	3899	ubiquitous	GO:0048285	110	organelle fission	72	5.58625e-08
ubiquitous	3899	ubiquitous	GO:0009166	306	nucleotide catabolic process	166	5.84023e-08
ubiquitous	3899	ubiquitous	GO:0006520	142	cellular amino acid metabolic process	88	6.78235e-08
ubiquitous	3899	ubiquitous	GO:0046700	320	heterocycle catabolic process	172	7.58665e-08
ubiquitous	3899	ubiquitous	GO:0034622	270	cellular macromolecular complex assembly	149	7.6722e-08
ubiquitous	3899	ubiquitous	GO:0043632	101	modification-dependent macromolecule catabolic process	67	7.93889e-08
ubiquitous	3899	ubiquitous	GO:0032268	71	regulation of cellular protein metabolic process	51	7.96049e-08
ubiquitous	3899	ubiquitous	GO:0019941	101	modification-dependent protein catabolic process	67	7.96251e-08
ubiquitous	3899	ubiquitous	GO:0033121	71	regulation of purine nucleotide catabolic process	51	7.98417e-08
ubiquitous	3899	ubiquitous	GO:0030811	71	regulation of nucleotide catabolic process	51	8.00811e-08
ubiquitous	3899	ubiquitous	GO:0046164	35	alcohol catabolic process	30	8.30482e-08
ubiquitous	3899	ubiquitous	GO:0034655	314	nucleobase, nucleoside, nucleotide and nucleic acid catabolic process	169	8.71104e-08
ubiquitous	3899	ubiquitous	GO:0034656	314	nucleobase, nucleoside and nucleotide catabolic process	169	8.73675e-08
ubiquitous	3899	ubiquitous	GO:0031329	73	regulation of cellular catabolic process	52	8.9e-08
ubiquitous	3899	ubiquitous	GO:0051321	215	meiotic cell cycle	123	8.91805e-08
ubiquitous	3899	ubiquitous	GO:0000280	109	nuclear division	71	9.09829e-08
ubiquitous	3899	ubiquitous	GO:0006950	430	response to stress	221	9.62321e-08
ubiquitous	3899	ubiquitous	GO:0043170	2654	macromolecule metabolic process	1137	9.85417e-08
ubiquitous	3899	ubiquitous	GO:0006887	32	exocytosis	28	9.85667e-08
ubiquitous	3899	ubiquitous	GO:0070647	45	protein modification by small protein conjugation or removal	36	1.03832e-07
ubiquitous	3899	ubiquitous	GO:0048646	229	anatomical structure formation involved in morphogenesis	129	1.38781e-07
ubiquitous	3899	ubiquitous	GO:0072523	305	purine-containing compound catabolic process	164	1.52195e-07
ubiquitous	3899	ubiquitous	GO:0009261	303	ribonucleotide catabolic process	163	1.59904e-07
ubiquitous	3899	ubiquitous	GO:0009154	303	purine ribonucleotide catabolic process	163	1.60354e-07
ubiquitous	3899	ubiquitous	GO:0006195	303	purine nucleotide catabolic process	163	1.60809e-07
ubiquitous	3899	ubiquitous	GO:0006140	74	regulation of nucleotide metabolic process	52	1.81401e-07
ubiquitous	3899	ubiquitous	GO:0032446	44	protein modification by small protein conjugation	35	2.10068e-07
ubiquitous	3899	ubiquitous	GO:0009203	302	ribonucleoside triphosphate catabolic process	162	2.2158e-07
ubiquitous	3899	ubiquitous	GO:0009143	302	nucleoside triphosphate catabolic process	162	2.22183e-07
ubiquitous	3899	ubiquitous	GO:0009146	302	purine nucleoside triphosphate catabolic process	162	2.22792e-07
ubiquitous	3899	ubiquitous	GO:0009207	302	purine ribonucleoside triphosphate catabolic process	162	2.23404e-07
ubiquitous	3899	ubiquitous	GO:0051726	153	regulation of cell cycle	92	2.33244e-07
ubiquitous	3899	ubiquitous	GO:0046034	220	atp metabolic process	124	2.3781e-07
ubiquitous	3899	ubiquitous	GO:0006084	25	acetyl-coa metabolic process	23	2.44332e-07
ubiquitous	3899	ubiquitous	GO:0009152	60	purine ribonucleotide biosynthetic process	44	2.71569e-07
ubiquitous	3899	ubiquitous	GO:0051345	71	positive regulation of hydrolase activity	50	2.85845e-07
ubiquitous	3899	ubiquitous	GO:0044106	162	cellular amine metabolic process	96	3.18302e-07
ubiquitous	3899	ubiquitous	GO:0045995	33	regulation of embryonic development	28	3.71664e-07
ubiquitous	3899	ubiquitous	GO:0043087	68	regulation of gtpase activity	48	4.65661e-07
ubiquitous	3899	ubiquitous	GO:0033124	68	regulation of gtp catabolic process	48	4.66874e-07
ubiquitous	3899	ubiquitous	GO:0001703	59	gastrulation with mouth forming first	43	5.08745e-07
ubiquitous	3899	ubiquitous	GO:0009109	24	coenzyme catabolic process	22	5.63391e-07
ubiquitous	3899	ubiquitous	GO:0051187	24	cofactor catabolic process	22	5.64833e-07
ubiquitous	3899	ubiquitous	GO:0051246	91	regulation of protein metabolic process	60	5.66918e-07
ubiquitous	3899	ubiquitous	GO:0051130	17	positive regulation of cellular component organization	17	5.94922e-07
ubiquitous	3899	ubiquitous	GO:0022900	40	electron transport chain	32	6.09116e-07
ubiquitous	3899	ubiquitous	GO:0051174	47	regulation of phosphorus metabolic process	36	7.04628e-07
ubiquitous	3899	ubiquitous	GO:0019220	47	regulation of phosphate metabolic process	36	7.06383e-07
ubiquitous	3899	ubiquitous	GO:0044283	228	small molecule biosynthetic process	126	7.95848e-07
ubiquitous	3899	ubiquitous	GO:0022607	367	cellular component assembly	189	8.05527e-07
ubiquitous	3899	ubiquitous	GO:0016568	67	chromatin modification	47	8.26704e-07
ubiquitous	3899	ubiquitous	GO:0051327	209	m phase of meiotic cell cycle	117	8.7438e-07
ubiquitous	3899	ubiquitous	GO:0051493	29	regulation of cytoskeleton organization	25	1.00247e-06
ubiquitous	3899	ubiquitous	GO:0032880	29	regulation of protein localization	25	1.00492e-06
ubiquitous	3899	ubiquitous	GO:0030010	39	establishment of cell polarity	31	1.22648e-06
ubiquitous	3899	ubiquitous	GO:0006099	23	tricarboxylic acid cycle	21	1.26926e-06
ubiquitous	3899	ubiquitous	GO:0007126	208	meiosis	116	1.27008e-06
ubiquitous	3899	ubiquitous	GO:0009060	23	aerobic respiration	21	1.2723e-06
ubiquitous	3899	ubiquitous	GO:0046356	23	acetyl-coa catabolic process	21	1.27538e-06
ubiquitous	3899	ubiquitous	GO:0071844	363	cellular component assembly at cellular level	186	1.52873e-06
ubiquitous	3899	ubiquitous	GO:0090066	50	regulation of anatomical structure size	37	2.02325e-06
ubiquitous	3899	ubiquitous	GO:0051653	43	spindle localization	33	2.09928e-06
ubiquitous	3899	ubiquitous	GO:0051293	43	establishment of spindle localization	33	2.10412e-06
ubiquitous	3899	ubiquitous	GO:0045926	86	negative regulation of growth	56	2.62017e-06
ubiquitous	3899	ubiquitous	GO:0043547	65	positive regulation of gtpase activity	45	2.629e-06
ubiquitous	3899	ubiquitous	GO:0006096	25	glycolysis	22	2.63154e-06
ubiquitous	3899	ubiquitous	GO:0042325	45	regulation of phosphorylation	34	2.63415e-06
ubiquitous	3899	ubiquitous	GO:0032535	45	regulation of cellular component size	34	2.64016e-06
ubiquitous	3899	ubiquitous	GO:0006754	45	atp biosynthetic process	34	2.64624e-06
ubiquitous	3899	ubiquitous	GO:0051241	92	negative regulation of multicellular organismal process	59	2.77869e-06
ubiquitous	3899	ubiquitous	GO:0006399	71	trna metabolic process	48	3.29139e-06
ubiquitous	3899	ubiquitous	GO:0023051	222	regulation of signaling	121	3.49784e-06
ubiquitous	3899	ubiquitous	GO:0006119	15	oxidative phosphorylation	15	3.63965e-06
ubiquitous	3899	ubiquitous	GO:0009142	49	nucleoside triphosphate biosynthetic process	36	3.8061e-06
ubiquitous	3899	ubiquitous	GO:0009201	49	ribonucleoside triphosphate biosynthetic process	36	3.8147e-06
ubiquitous	3899	ubiquitous	GO:0009145	49	purine nucleoside triphosphate biosynthetic process	36	3.82323e-06
ubiquitous	3899	ubiquitous	GO:0009206	49	purine ribonucleoside triphosphate biosynthetic process	36	3.83186e-06
ubiquitous	3899	ubiquitous	GO:0040015	83	negative regulation of multicellular organism growth	54	4.24268e-06
ubiquitous	3899	ubiquitous	GO:0051445	91	regulation of meiotic cell cycle	58	4.59759e-06
ubiquitous	3899	ubiquitous	GO:0032318	37	regulation of ras gtpase activity	29	4.9084e-06
ubiquitous	3899	ubiquitous	GO:0010927	176	cellular component assembly involved in morphogenesis	99	5.38419e-06
ubiquitous	3899	ubiquitous	GO:0032956	18	regulation of actin cytoskeleton organization	17	5.92093e-06
ubiquitous	3899	ubiquitous	GO:0040019	21	positive regulation of embryonic development	19	6.62491e-06
ubiquitous	3899	ubiquitous	GO:0044087	21	regulation of cellular component biogenesis	19	6.63942e-06
ubiquitous	3899	ubiquitous	GO:0034470	82	ncrna processing	53	7.15534e-06
ubiquitous	3899	ubiquitous	GO:0040001	34	establishment of mitotic spindle localization	27	7.34531e-06
ubiquitous	3899	ubiquitous	GO:0043038	34	amino acid activation	27	7.36122e-06
ubiquitous	3899	ubiquitous	GO:0043039	34	trna aminoacylation	27	7.37717e-06
ubiquitous	3899	ubiquitous	GO:0006418	34	trna aminoacylation for protein translation	27	7.39316e-06
ubiquitous	3899	ubiquitous	GO:0005996	61	monosaccharide metabolic process	42	7.6308e-06
ubiquitous	3899	ubiquitous	GO:0009059	1070	macromolecule biosynthetic process	481	8.84118e-06
ubiquitous	3899	ubiquitous	GO:0042773	14	atp synthesis coupled electron transport	14	8.92689e-06
ubiquitous	3899	ubiquitous	GO:0032270	14	positive regulation of cellular protein metabolic process	14	8.94582e-06
ubiquitous	3899	ubiquitous	GO:0034645	1065	cellular macromolecule biosynthetic process	478	1.17818e-05
ubiquitous	3899	ubiquitous	GO:0016567	38	protein ubiquitination	29	1.24311e-05
ubiquitous	3899	ubiquitous	GO:0019318	58	hexose metabolic process	40	1.24646e-05
ubiquitous	3899	ubiquitous	GO:0032970	23	regulation of actin filament-based process	20	1.28038e-05
ubiquitous	3899	ubiquitous	GO:0033554	220	cellular response to stress	118	1.29503e-05
ubiquitous	3899	ubiquitous	GO:2000145	47	regulation of cell motility	34	1.30539e-05
ubiquitous	3899	ubiquitous	GO:0030334	47	regulation of cell migration	34	1.30807e-05
ubiquitous	3899	ubiquitous	GO:0051247	17	positive regulation of protein metabolic process	16	1.36047e-05
ubiquitous	3899	ubiquitous	GO:0016197	17	endosome transport	16	1.36326e-05
ubiquitous	3899	ubiquitous	GO:0006911	17	phagocytosis, engulfment	16	1.36603e-05
ubiquitous	3899	ubiquitous	GO:0043652	17	engulfment of apoptotic cell	16	1.3688e-05
ubiquitous	3899	ubiquitous	GO:0019222	1202	regulation of metabolic process	533	1.61897e-05
ubiquitous	3899	ubiquitous	GO:0048523	186	negative regulation of cellular process	102	1.65562e-05
ubiquitous	3899	ubiquitous	GO:0040024	74	dauer larval development	48	1.80264e-05
ubiquitous	3899	ubiquitous	GO:0031399	35	regulation of protein modification process	27	1.87802e-05
ubiquitous	3899	ubiquitous	GO:0042127	98	regulation of cell proliferation	60	1.88877e-05
ubiquitous	3899	ubiquitous	GO:0040020	86	regulation of meiosis	54	1.94169e-05
ubiquitous	3899	ubiquitous	GO:0007015	13	actin filament organization	13	2.14264e-05
ubiquitous	3899	ubiquitous	GO:0006200	207	atp catabolic process	111	2.43613e-05
ubiquitous	3899	ubiquitous	GO:0031175	136	neuron projection development	78	2.4954e-05
ubiquitous	3899	ubiquitous	GO:0006936	22	muscle contraction	19	2.66471e-05
ubiquitous	3899	ubiquitous	GO:0006909	22	phagocytosis	19	2.66975e-05
ubiquitous	3899	ubiquitous	GO:0003012	22	muscle system process	19	2.67479e-05
ubiquitous	3899	ubiquitous	GO:0001667	22	ameboidal cell migration	19	2.67991e-05
ubiquitous	3899	ubiquitous	GO:0009887	50	organ morphogenesis	35	2.90543e-05
ubiquitous	3899	ubiquitous	GO:0007264	93	small gtpase mediated signal transduction	57	2.9953e-05
ubiquitous	3899	ubiquitous	GO:0043254	16	regulation of protein complex assembly	15	3.10871e-05
ubiquitous	3899	ubiquitous	GO:0022904	16	respiratory electron transport chain	15	3.11458e-05
ubiquitous	3899	ubiquitous	GO:0006914	19	autophagy	17	3.19764e-05
ubiquitous	3899	ubiquitous	GO:0034330	19	cell junction organization	17	3.20361e-05
ubiquitous	3899	ubiquitous	GO:0051294	34	establishment of spindle orientation	26	3.59104e-05
ubiquitous	3899	ubiquitous	GO:0000904	131	cell morphogenesis involved in differentiation	75	4.0242e-05
ubiquitous	3899	ubiquitous	GO:0009057	231	macromolecule catabolic process	121	4.06668e-05
ubiquitous	3899	ubiquitous	GO:0019725	100	cellular homeostasis	60	4.39704e-05
ubiquitous	3899	ubiquitous	GO:0016265	125	death	72	4.48322e-05
ubiquitous	3899	ubiquitous	GO:0008219	125	cell death	72	4.49149e-05
ubiquitous	3899	ubiquitous	GO:0048569	90	post-embryonic organ development	55	4.78245e-05
ubiquitous	3899	ubiquitous	GO:0040025	88	vulval development	54	4.82536e-05
ubiquitous	3899	ubiquitous	GO:0051169	12	nuclear transport	12	5.19637e-05
ubiquitous	3899	ubiquitous	GO:0006913	12	nucleocytoplasmic transport	12	5.20571e-05
ubiquitous	3899	ubiquitous	GO:0051050	12	positive regulation of transport	12	5.21519e-05
ubiquitous	3899	ubiquitous	GO:0042775	12	mitochondrial atp synthesis coupled electron transport	12	5.22456e-05
ubiquitous	3899	ubiquitous	GO:0048812	134	neuron projection morphogenesis	76	5.41016e-05
ubiquitous	3899	ubiquitous	GO:0051270	51	regulation of cellular component movement	35	5.54319e-05
ubiquitous	3899	ubiquitous	GO:0030728	21	ovulation	18	5.70374e-05
ubiquitous	3899	ubiquitous	GO:0043277	21	apoptotic cell clearance	18	5.71387e-05
ubiquitous	3899	ubiquitous	GO:0048667	130	cell morphogenesis involved in neuron differentiation	74	5.84965e-05
ubiquitous	3899	ubiquitous	GO:0007409	130	axonogenesis	74	5.86003e-05
ubiquitous	3899	ubiquitous	GO:0044271	213	cellular nitrogen compound biosynthetic process	112	6.65871e-05
ubiquitous	3899	ubiquitous	GO:0033043	42	regulation of organelle organization	30	6.78735e-05
ubiquitous	3899	ubiquitous	GO:0033365	33	protein localization to organelle	25	6.78797e-05
ubiquitous	3899	ubiquitous	GO:0051186	97	cofactor metabolic process	58	6.79892e-05
ubiquitous	3899	ubiquitous	GO:0010172	33	embryonic body morphogenesis	25	6.79986e-05
ubiquitous	3899	ubiquitous	GO:0042335	97	cuticle development	58	6.81067e-05
ubiquitous	3899	ubiquitous	GO:0032271	15	regulation of protein polymerization	14	7.06741e-05
ubiquitous	3899	ubiquitous	GO:0006818	87	hydrogen transport	53	7.45367e-05
ubiquitous	3899	ubiquitous	GO:0006364	44	rrna processing	31	7.47051e-05
ubiquitous	3899	ubiquitous	GO:0016072	44	rrna metabolic process	31	7.48342e-05
ubiquitous	3899	ubiquitous	GO:0000132	28	establishment of mitotic spindle orientation	22	8.20918e-05
ubiquitous	3899	ubiquitous	GO:0015991	23	atp hydrolysis coupled proton transport	19	8.71967e-05
ubiquitous	3899	ubiquitous	GO:0015988	23	energy coupled proton transport, against electrochemical gradient	19	8.73434e-05
ubiquitous	3899	ubiquitous	GO:0007592	96	protein-based cuticle development	57	0.00010381
ubiquitous	3899	ubiquitous	GO:0015992	86	proton transport	52	0.000115971
ubiquitous	3899	ubiquitous	GO:0007059	158	chromosome segregation	86	0.000117419
ubiquitous	3899	ubiquitous	GO:0070925	17	organelle assembly	15	0.000153508
ubiquitous	3899	ubiquitous	GO:0006605	27	protein targeting	21	0.000162099
ubiquitous	3899	ubiquitous	GO:0030833	14	regulation of actin filament polymerization	13	0.000162233
ubiquitous	3899	ubiquitous	GO:0008064	14	regulation of actin polymerization or depolymerization	13	0.000162495
ubiquitous	3899	ubiquitous	GO:0030832	14	regulation of actin filament length	13	0.000162761
ubiquitous	3899	ubiquitous	GO:0009408	51	response to heat	34	0.000172361
ubiquitous	3899	ubiquitous	GO:0090304	1110	nucleic acid metabolic process	486	0.000189583
ubiquitous	3899	ubiquitous	GO:0050795	77	regulation of behavior	47	0.000194958
ubiquitous	3899	ubiquitous	GO:0010564	123	regulation of cell cycle process	69	0.000198007
ubiquitous	3899	ubiquitous	GO:0043549	29	regulation of kinase activity	22	0.000202633
ubiquitous	3899	ubiquitous	GO:0051338	29	regulation of transferase activity	22	0.00020296
ubiquitous	3899	ubiquitous	GO:0048666	149	neuron development	81	0.000205088
ubiquitous	3899	ubiquitous	GO:0032879	182	regulation of localization	96	0.000209088
ubiquitous	3899	ubiquitous	GO:0040002	94	collagen and cuticulin-based cuticle development	55	0.000242706
ubiquitous	3899	ubiquitous	GO:0001932	31	regulation of protein phosphorylation	23	0.000244186
ubiquitous	3899	ubiquitous	GO:0015986	19	atp synthesis coupled proton transport	16	0.000254127
ubiquitous	3899	ubiquitous	GO:0015985	19	energy coupled proton transport, down electrochemical gradient	16	0.000254525
ubiquitous	3899	ubiquitous	GO:0043051	35	regulation of pharyngeal pumping	25	0.000317256
ubiquitous	3899	ubiquitous	GO:0060259	35	regulation of feeding behavior	25	0.000317739
ubiquitous	3899	ubiquitous	GO:0034329	16	cell junction assembly	14	0.000332047
ubiquitous	3899	ubiquitous	GO:0090130	16	tissue migration	14	0.000332552
ubiquitous	3899	ubiquitous	GO:0009994	28	oocyte differentiation	21	0.000383433
ubiquitous	3899	ubiquitous	GO:0045859	28	regulation of protein kinase activity	21	0.000384008
ubiquitous	3899	ubiquitous	GO:0009893	89	positive regulation of metabolic process	52	0.000385443
ubiquitous	3899	ubiquitous	GO:0007399	205	nervous system development	105	0.000424229
ubiquitous	3899	ubiquitous	GO:0032320	30	positive regulation of ras gtpase activity	22	0.000451794
ubiquitous	3899	ubiquitous	GO:0060341	18	regulation of cellular localization	15	0.000527947
ubiquitous	3899	ubiquitous	GO:0040026	34	positive regulation of vulval development	24	0.000570151
ubiquitous	3899	ubiquitous	GO:0034976	25	response to endoplasmic reticulum stress	19	0.000602019
ubiquitous	3899	ubiquitous	GO:0071445	25	cellular response to protein stimulus	19	0.000602893
ubiquitous	3899	ubiquitous	GO:0071216	25	cellular response to biotic stimulus	19	0.000603754
ubiquitous	3899	ubiquitous	GO:0051789	25	response to protein stimulus	19	0.00060463
ubiquitous	3899	ubiquitous	GO:0016070	955	rna metabolic process	418	0.000635843
ubiquitous	3899	ubiquitous	GO:0048193	15	golgi vesicle transport	13	0.000712968
ubiquitous	3899	ubiquitous	GO:0048599	27	oocyte development	20	0.00071616
ubiquitous	3899	ubiquitous	GO:0018130	147	heterocycle biosynthetic process	78	0.000725287
ubiquitous	3899	ubiquitous	GO:0046834	9	lipid phosphorylation	9	0.000730752
ubiquitous	3899	ubiquitous	GO:0045727	9	positive regulation of translation	9	0.000731796
ubiquitous	3899	ubiquitous	GO:0048699	183	generation of neurons	94	0.000791389
ubiquitous	3899	ubiquitous	GO:0022008	183	neurogenesis	94	0.000792501
ubiquitous	3899	ubiquitous	GO:0045595	60	regulation of cell differentiation	37	0.000816094
ubiquitous	3899	ubiquitous	GO:0007498	29	mesoderm development	21	0.000820465
ubiquitous	3899	ubiquitous	GO:0032012	12	regulation of arf protein signal transduction	11	0.000820994
ubiquitous	3899	ubiquitous	GO:0010604	87	positive regulation of macromolecule metabolic process	50	0.000853198
ubiquitous	3899	ubiquitous	GO:0031325	85	positive regulation of cellular metabolic process	49	0.000886707
ubiquitous	3899	ubiquitous	GO:0006066	109	alcohol metabolic process	60	0.00105412
ubiquitous	3899	ubiquitous	GO:0009156	17	ribonucleoside monophosphate biosynthetic process	14	0.00107016
ubiquitous	3899	ubiquitous	GO:0023061	17	signal release	14	0.00107159
ubiquitous	3899	ubiquitous	GO:0006401	17	rna catabolic process	14	0.00107305
ubiquitous	3899	ubiquitous	GO:0003001	17	generation of a signal involved in cell-cell signaling	14	0.00107451
ubiquitous	3899	ubiquitous	GO:0009161	17	ribonucleoside monophosphate metabolic process	14	0.00107597
ubiquitous	3899	ubiquitous	GO:0046394	73	carboxylic acid biosynthetic process	43	0.00107984
ubiquitous	3899	ubiquitous	GO:0016053	73	organic acid biosynthetic process	43	0.00108131
ubiquitous	3899	ubiquitous	GO:0007167	37	enzyme linked receptor protein signaling pathway	25	0.00114417
ubiquitous	3899	ubiquitous	GO:0012501	90	programmed cell death	51	0.00115486
ubiquitous	3899	ubiquitous	GO:0045454	67	cell redox homeostasis	40	0.00117614
ubiquitous	3899	ubiquitous	GO:0018193	84	peptidyl-amino acid modification	48	0.00131368
ubiquitous	3899	ubiquitous	GO:0016570	49	histone modification	31	0.00132318
ubiquitous	3899	ubiquitous	GO:0022411	26	cellular component disassembly	19	0.00132352
ubiquitous	3899	ubiquitous	GO:0016569	49	covalent chromatin modification	31	0.00132492
ubiquitous	3899	ubiquitous	GO:0071845	26	cellular component disassembly at cellular level	19	0.00132529
ubiquitous	3899	ubiquitous	GO:0034654	134	nucleobase, nucleoside, nucleotide and nucleic acid biosynthetic process	71	0.00137588
ubiquitous	3899	ubiquitous	GO:0034404	134	nucleobase, nucleoside and nucleotide biosynthetic process	71	0.00137769
ubiquitous	3899	ubiquitous	GO:0042592	134	homeostatic process	71	0.00137953
ubiquitous	3899	ubiquitous	GO:0051347	19	positive regulation of transferase activity	15	0.00144062
ubiquitous	3899	ubiquitous	GO:0033674	19	positive regulation of kinase activity	15	0.00144251
ubiquitous	3899	ubiquitous	GO:0051236	14	establishment of rna localization	12	0.00150248
ubiquitous	3899	ubiquitous	GO:0050658	14	rna transport	12	0.00150446
ubiquitous	3899	ubiquitous	GO:0050657	14	nucleic acid transport	12	0.00150643
ubiquitous	3899	ubiquitous	GO:0006403	14	rna localization	12	0.00150841
ubiquitous	3899	ubiquitous	GO:0048568	14	embryonic organ development	12	0.00151039
ubiquitous	3899	ubiquitous	GO:0044262	148	cellular carbohydrate metabolic process	77	0.00163595
ubiquitous	3899	ubiquitous	GO:0010638	8	positive regulation of organelle organization	8	0.00174703
ubiquitous	3899	ubiquitous	GO:0046854	8	phosphatidylinositol phosphorylation	8	0.00174928
ubiquitous	3899	ubiquitous	GO:0008361	32	regulation of cell size	22	0.00175239
ubiquitous	3899	ubiquitous	GO:0007411	66	axon guidance	39	0.00178361
ubiquitous	3899	ubiquitous	GO:0035262	21	gonad morphogenesis	16	0.00178418
ubiquitous	3899	ubiquitous	GO:0010453	21	regulation of cell fate commitment	16	0.00178649
ubiquitous	3899	ubiquitous	GO:0042659	21	regulation of cell fate specification	16	0.00178879
ubiquitous	3899	ubiquitous	GO:0046580	11	negative regulation of ras protein signal transduction	10	0.00181001
ubiquitous	3899	ubiquitous	GO:0060627	11	regulation of vesicle-mediated transport	10	0.0018123
ubiquitous	3899	ubiquitous	GO:0006732	85	coenzyme metabolic process	48	0.00181301
ubiquitous	3899	ubiquitous	GO:0051058	11	negative regulation of small gtpase mediated signal transduction	10	0.0018146
ubiquitous	3899	ubiquitous	GO:0022603	34	regulation of anatomical structure morphogenesis	23	0.00183726
ubiquitous	3899	ubiquitous	GO:0009116	34	nucleoside metabolic process	23	0.00183959
ubiquitous	3899	ubiquitous	GO:0030182	162	neuron differentiation	83	0.00184124
ubiquitous	3899	ubiquitous	GO:0072522	98	purine-containing compound biosynthetic process	54	0.00188413
ubiquitous	3899	ubiquitous	GO:0006417	36	regulation of translation	24	0.00192265
ubiquitous	3899	ubiquitous	GO:0030421	36	defecation	24	0.00192508
ubiquitous	3899	ubiquitous	GO:0051276	233	chromosome organization	114	0.00194276
ubiquitous	3899	ubiquitous	GO:0007588	38	excretion	25	0.00199017
ubiquitous	3899	ubiquitous	GO:0023057	52	negative regulation of signaling	32	0.00206495
ubiquitous	3899	ubiquitous	GO:0010648	52	negative regulation of cell communication	32	0.00206757
ubiquitous	3899	ubiquitous	GO:0006997	50	nucleus organization	31	0.00208286
ubiquitous	3899	ubiquitous	GO:0006986	23	response to unfolded protein	17	0.00208704
ubiquitous	3899	ubiquitous	GO:0034620	23	cellular response to unfolded protein	17	0.00208963
ubiquitous	3899	ubiquitous	GO:0009948	16	anterior/posterior axis specification	13	0.00214299
ubiquitous	3899	ubiquitous	GO:0007269	16	neurotransmitter secretion	13	0.00214566
ubiquitous	3899	ubiquitous	GO:0009266	65	response to temperature stimulus	38	0.00266539
ubiquitous	3899	ubiquitous	GO:0009165	130	nucleotide biosynthetic process	68	0.00266717
ubiquitous	3899	ubiquitous	GO:0006220	18	pyrimidine nucleotide metabolic process	14	0.00276325
ubiquitous	3899	ubiquitous	GO:0045860	18	positive regulation of protein kinase activity	14	0.00276662
ubiquitous	3899	ubiquitous	GO:0048585	61	negative regulation of response to stimulus	36	0.00284217
ubiquitous	3899	ubiquitous	GO:0031328	78	positive regulation of cellular biosynthetic process	44	0.00298051
ubiquitous	3899	ubiquitous	GO:0009891	78	positive regulation of biosynthetic process	44	0.00298408
ubiquitous	3899	ubiquitous	GO:0008105	31	asymmetric protein localization	21	0.00298428
ubiquitous	3899	ubiquitous	GO:0007154	153	cell communication	78	0.00305127
ubiquitous	3899	ubiquitous	GO:0042787	13	protein ubiquitination involved in ubiquitin-dependent protein catabolic process	11	0.00306761
ubiquitous	3899	ubiquitous	GO:0048562	13	embryonic organ morphogenesis	11	0.00307121
ubiquitous	3899	ubiquitous	GO:0043244	13	regulation of protein complex disassembly	11	0.00307489
ubiquitous	3899	ubiquitous	GO:0006612	13	protein targeting to membrane	11	0.00307851
ubiquitous	3899	ubiquitous	GO:0031581	13	hemidesmosome assembly	11	0.00308212
ubiquitous	3899	ubiquitous	GO:0040034	13	regulation of development, heterochronic	11	0.00308582
ubiquitous	3899	ubiquitous	GO:0007044	13	cell-substrate junction assembly	11	0.00308951
ubiquitous	3899	ubiquitous	GO:0009968	51	negative regulation of signal transduction	31	0.00317132
ubiquitous	3899	ubiquitous	GO:0006984	22	er-nucleus signaling pathway	16	0.00380496
ubiquitous	3899	ubiquitous	GO:0032313	22	regulation of rab gtpase activity	16	0.00380943
ubiquitous	3899	ubiquitous	GO:0032483	22	regulation of rab protein signal transduction	16	0.00381382
ubiquitous	3899	ubiquitous	GO:0032851	22	positive regulation of rab gtpase activity	16	0.00381821
ubiquitous	3899	ubiquitous	GO:0030968	22	endoplasmic reticulum unfolded protein response	16	0.0038227
ubiquitous	3899	ubiquitous	GO:0061199	10	striated muscle contraction involved in embryonic body morphogenesis	9	0.00390247
ubiquitous	3899	ubiquitous	GO:0034623	10	cellular macromolecular complex disassembly	9	0.00390697
ubiquitous	3899	ubiquitous	GO:0006941	10	striated muscle contraction	9	0.00391138
ubiquitous	3899	ubiquitous	GO:0032984	10	macromolecular complex disassembly	9	0.00391589
ubiquitous	3899	ubiquitous	GO:0006164	94	purine nucleotide biosynthetic process	51	0.00391679
ubiquitous	3899	ubiquitous	GO:0030100	10	regulation of endocytosis	9	0.0039204
ubiquitous	3899	ubiquitous	GO:0007270	10	neuron-neuron synaptic transmission	9	0.00392491
ubiquitous	3899	ubiquitous	GO:0048566	10	embryonic digestive tract development	9	0.00392943
ubiquitous	3899	ubiquitous	GO:0043624	10	cellular protein complex disassembly	9	0.00393396
ubiquitous	3899	ubiquitous	GO:0043241	10	protein complex disassembly	9	0.00393858
ubiquitous	3899	ubiquitous	GO:0010631	7	epithelial cell migration	7	0.0039808
ubiquitous	3899	ubiquitous	GO:0007135	7	meiosis ii	7	0.00398529
ubiquitous	3899	ubiquitous	GO:0006112	7	energy reserve metabolic process	7	0.00398979
ubiquitous	3899	ubiquitous	GO:0043112	7	receptor metabolic process	7	0.0039942
ubiquitous	3899	ubiquitous	GO:0044042	7	glucan metabolic process	7	0.00399871
ubiquitous	3899	ubiquitous	GO:0051223	7	regulation of protein transport	7	0.00400323
ubiquitous	3899	ubiquitous	GO:0051047	7	positive regulation of secretion	7	0.00400774
ubiquitous	3899	ubiquitous	GO:0000281	7	cytokinesis after mitosis	7	0.00401227
ubiquitous	3899	ubiquitous	GO:0051495	7	positive regulation of cytoskeleton organization	7	0.0040168
ubiquitous	3899	ubiquitous	GO:0070201	7	regulation of establishment of protein localization	7	0.00402143
ubiquitous	3899	ubiquitous	GO:0090132	7	epithelium migration	7	0.00402597
ubiquitous	3899	ubiquitous	GO:0009949	7	polarity specification of anterior/posterior axis	7	0.00403051
ubiquitous	3899	ubiquitous	GO:0051932	7	synaptic transmission, gabaergic	7	0.00403506
ubiquitous	3899	ubiquitous	GO:0005977	7	glycogen metabolic process	7	0.00403971
ubiquitous	3899	ubiquitous	GO:0045144	7	meiotic sister chromatid segregation	7	0.00404427
ubiquitous	3899	ubiquitous	GO:0006073	7	cellular glucan metabolic process	7	0.00404893
ubiquitous	3899	ubiquitous	GO:0006352	24	transcription initiation, dna-dependent	17	0.00410989
ubiquitous	3899	ubiquitous	GO:0048278	15	vesicle docking	12	0.00411008
ubiquitous	3899	ubiquitous	GO:0042074	15	cell migration involved in gastrulation	12	0.00411462
ubiquitous	3899	ubiquitous	GO:0022406	15	membrane docking	12	0.00411927
ubiquitous	3899	ubiquitous	GO:0016331	15	morphogenesis of embryonic epithelium	12	0.00412382
ubiquitous	3899	ubiquitous	GO:0010557	77	positive regulation of macromolecule biosynthetic process	43	0.00415365
ubiquitous	3899	ubiquitous	GO:0046039	101	gtp metabolic process	54	0.00426648
ubiquitous	3899	ubiquitous	GO:0009798	26	axis specification	18	0.00443313
ubiquitous	3899	ubiquitous	GO:0035556	252	intracellular signal transduction	120	0.00448188
ubiquitous	3899	ubiquitous	GO:0006184	97	gtp catabolic process	52	0.00477958
ubiquitous	3899	ubiquitous	GO:0006974	160	response to dna damage stimulus	80	0.00500058
ubiquitous	3899	ubiquitous	GO:2000241	46	regulation of reproductive process	28	0.00500726
ubiquitous	3899	ubiquitous	GO:0009308	220	amine metabolic process	106	0.00502481
ubiquitous	3899	ubiquitous	GO:0033205	17	cell cycle cytokinesis	13	0.00511646
ubiquitous	3899	ubiquitous	GO:0019637	67	organophosphate metabolic process	38	0.00521603
ubiquitous	3899	ubiquitous	GO:0006357	133	regulation of transcription from rna polymerase ii promoter	68	0.00522517
ubiquitous	3899	ubiquitous	GO:0032990	165	cell part morphogenesis	82	0.00545419
ubiquitous	3899	ubiquitous	GO:0006325	172	chromatin organization	85	0.00559088
ubiquitous	3899	ubiquitous	GO:0009069	19	serine family amino acid metabolic process	14	0.00602657
ubiquitous	3899	ubiquitous	GO:0046939	12	nucleotide phosphorylation	10	0.00620898
ubiquitous	3899	ubiquitous	GO:0080134	12	regulation of response to stress	10	0.00621556
ubiquitous	3899	ubiquitous	GO:0065001	12	specification of axis polarity	10	0.00622229
ubiquitous	3899	ubiquitous	GO:0006518	12	peptide metabolic process	10	0.00622888
ubiquitous	3899	ubiquitous	GO:0006402	12	mrna catabolic process	10	0.00623562
ubiquitous	3899	ubiquitous	GO:0007413	68	axonal fasciculation	38	0.00733179
ubiquitous	3899	ubiquitous	GO:0072527	25	pyrimidine-containing compound metabolic process	17	0.0078206
ubiquitous	3899	ubiquitous	GO:0040022	27	feminization of hermaphroditic germ-line	18	0.00816376
ubiquitous	3899	ubiquitous	GO:0000902	167	cell morphogenesis	82	0.00818182
ubiquitous	3899	ubiquitous	GO:0040021	41	hermaphrodite germ-line sex determination	25	0.00820559
ubiquitous	3899	ubiquitous	GO:0006221	14	pyrimidine nucleotide biosynthetic process	11	0.00821089
ubiquitous	3899	ubiquitous	GO:0051046	14	regulation of secretion	11	0.0082194
ubiquitous	3899	ubiquitous	GO:0072528	14	pyrimidine-containing compound biosynthetic process	11	0.00822811
ubiquitous	3899	ubiquitous	GO:0006904	14	vesicle docking involved in exocytosis	11	0.00823664
ubiquitous	3899	ubiquitous	GO:0071900	14	regulation of protein serine/threonine kinase activity	11	0.00824537
ubiquitous	3899	ubiquitous	GO:0006790	29	sulfur compound metabolic process	19	0.00832147
ubiquitous	3899	ubiquitous	GO:0048557	9	embryonic digestive tract morphogenesis	8	0.00836777
ubiquitous	3899	ubiquitous	GO:0042274	9	ribosomal small subunit biogenesis	8	0.00837645
ubiquitous	3899	ubiquitous	GO:0006575	9	cellular modified amino acid metabolic process	8	0.00838513
ubiquitous	3899	ubiquitous	GO:0070972	9	protein localization in endoplasmic reticulum	8	0.00839383
ubiquitous	3899	ubiquitous	GO:0051028	9	mrna transport	8	0.00840272
ubiquitous	3899	ubiquitous	GO:0001505	31	regulation of neurotransmitter levels	20	0.00841376
ubiquitous	3899	ubiquitous	GO:0045216	6	cell-cell junction organization	6	0.00948637
ubiquitous	3899	ubiquitous	GO:0006739	6	nadp metabolic process	6	0.0094962
ubiquitous	3899	ubiquitous	GO:0014866	6	skeletal myofibril assembly	6	0.00950583
ubiquitous	3899	ubiquitous	GO:0006998	6	nuclear envelope organization	6	0.00951568
ubiquitous	3899	ubiquitous	GO:0006098	6	pentose-phosphate shunt	6	0.00952533
ubiquitous	3899	ubiquitous	GO:0006740	6	nadph regeneration	6	0.0095352
ubiquitous	3899	ubiquitous	GO:0032312	6	regulation of arf gtpase activity	6	0.00954487
ubiquitous	3899	ubiquitous	GO:0006636	6	unsaturated fatty acid biosynthetic process	6	0.00955476
ubiquitous	3899	ubiquitous	GO:0051170	6	nuclear import	6	0.00956467
ubiquitous	3899	ubiquitous	GO:0048858	161	cell projection morphogenesis	79	0.00961214
ubiquitous	3899	ubiquitous	GO:0009607	52	response to biotic stimulus	30	0.0103896
ubiquitous	3899	ubiquitous	GO:0051235	18	maintenance of location	13	0.0110864
ubiquitous	3899	ubiquitous	GO:0030030	171	cell projection organization	83	0.0110905
ubiquitous	3899	ubiquitous	GO:0040013	18	negative regulation of locomotion	13	0.0110976
ubiquitous	3899	ubiquitous	GO:0045185	18	maintenance of protein location	13	0.0111089
ubiquitous	3899	ubiquitous	GO:0008652	46	cellular amino acid biosynthetic process	27	0.011614
ubiquitous	3899	ubiquitous	GO:0018992	44	germ-line sex determination	26	0.0120154
ubiquitous	3899	ubiquitous	GO:0045132	130	meiotic chromosome segregation	65	0.0120617
ubiquitous	3899	ubiquitous	GO:0019226	103	transmission of nerve impulse	53	0.0125606
ubiquitous	3899	ubiquitous	GO:0007268	103	synaptic transmission	53	0.012573
ubiquitous	3899	ubiquitous	GO:0035637	103	multicellular organismal signaling	53	0.0125855
ubiquitous	3899	ubiquitous	GO:0043161	11	proteasomal ubiquitin-dependent protein catabolic process	9	0.0126314
ubiquitous	3899	ubiquitous	GO:0007265	11	ras protein signal transduction	9	0.0126439
ubiquitous	3899	ubiquitous	GO:0010498	11	proteasomal protein catabolic process	9	0.0126564
ubiquitous	3899	ubiquitous	GO:0009306	11	protein secretion	9	0.0126689
ubiquitous	3899	ubiquitous	GO:0016079	11	synaptic vesicle exocytosis	9	0.0126815
ubiquitous	3899	ubiquitous	GO:0000956	11	nuclear-transcribed mrna catabolic process	9	0.012694
ubiquitous	3899	ubiquitous	GO:0007271	22	synaptic transmission, cholinergic	15	0.0127131
ubiquitous	3899	ubiquitous	GO:0007169	24	transmembrane receptor protein tyrosine kinase signaling pathway	16	0.0132166
ubiquitous	3899	ubiquitous	GO:0022604	26	regulation of cell morphogenesis	17	0.0135229
ubiquitous	3899	ubiquitous	GO:0051258	26	protein polymerization	17	0.0135363
ubiquitous	3899	ubiquitous	GO:0008356	26	asymmetric cell division	17	0.0135494
ubiquitous	3899	ubiquitous	GO:0000819	32	sister chromatid segregation	20	0.0136003
ubiquitous	3899	ubiquitous	GO:0046662	32	regulation of oviposition	20	0.0136138
ubiquitous	3899	ubiquitous	GO:0009119	28	ribonucleoside metabolic process	18	0.0136289
ubiquitous	3899	ubiquitous	GO:0043687	28	post-translational protein modification	18	0.0136421
ubiquitous	3899	ubiquitous	GO:0008037	75	cell recognition	40	0.015857
ubiquitous	3899	ubiquitous	GO:0007530	49	sex determination	28	0.0159254
ubiquitous	3899	ubiquitous	GO:0055114	594	oxidation-reduction process	257	0.0165139
ubiquitous	3899	ubiquitous	GO:0006644	60	phospholipid metabolic process	33	0.0173129
ubiquitous	3899	ubiquitous	GO:0046785	8	microtubule polymerization	7	0.0177758
ubiquitous	3899	ubiquitous	GO:0055074	8	calcium ion homeostasis	7	0.0177922
ubiquitous	3899	ubiquitous	GO:0072507	8	divalent inorganic cation homeostasis	7	0.017809
ubiquitous	3899	ubiquitous	GO:0051303	8	establishment of chromosome localization	7	0.0178258
ubiquitous	3899	ubiquitous	GO:0050000	8	chromosome localization	7	0.0178427
ubiquitous	3899	ubiquitous	GO:0006613	8	cotranslational protein targeting to membrane	7	0.0178595
ubiquitous	3899	ubiquitous	GO:0007098	8	centrosome cycle	7	0.0178764
ubiquitous	3899	ubiquitous	GO:0006888	8	er to golgi vesicle-mediated transport	7	0.0178933
ubiquitous	3899	ubiquitous	GO:0000096	15	sulfur amino acid metabolic process	11	0.0179254
ubiquitous	3899	ubiquitous	GO:0023014	17	signal transduction via phosphorylation event	12	0.0196476
ubiquitous	3899	ubiquitous	GO:0072594	17	establishment of protein localization to organelle	12	0.0196657
ubiquitous	3899	ubiquitous	GO:0007243	17	intracellular protein kinase cascade	12	0.0196843
ubiquitous	3899	ubiquitous	GO:0010941	54	regulation of cell death	30	0.0199164
ubiquitous	3899	ubiquitous	GO:0048589	19	developmental growth	13	0.0207936
ubiquitous	3899	ubiquitous	GO:0008038	74	neuron recognition	39	0.0216591
ubiquitous	3899	ubiquitous	GO:0009173	5	pyrimidine ribonucleoside monophosphate metabolic process	5	0.0216651
ubiquitous	3899	ubiquitous	GO:0031334	5	positive regulation of protein complex assembly	5	0.0216845
ubiquitous	3899	ubiquitous	GO:0008360	5	regulation of cell shape	5	0.021704
ubiquitous	3899	ubiquitous	GO:0031401	5	positive regulation of protein modification process	5	0.021723
ubiquitous	3899	ubiquitous	GO:0042395	5	ecdysis, collagen and cuticulin-based cuticle	5	0.0217425
ubiquitous	3899	ubiquitous	GO:0002682	5	regulation of immune system process	5	0.0217621
ubiquitous	3899	ubiquitous	GO:0030838	5	positive regulation of actin filament polymerization	5	0.0217816
ubiquitous	3899	ubiquitous	GO:0048017	5	inositol lipid-mediated signaling	5	0.0218012
ubiquitous	3899	ubiquitous	GO:0051788	5	response to misfolded protein	5	0.0218208
ubiquitous	3899	ubiquitous	GO:0016050	5	vesicle organization	5	0.0218404
ubiquitous	3899	ubiquitous	GO:0051382	5	kinetochore assembly	5	0.02186
ubiquitous	3899	ubiquitous	GO:0016575	5	histone deacetylation	5	0.0218796
ubiquitous	3899	ubiquitous	GO:0048284	5	organelle fusion	5	0.0218993
ubiquitous	3899	ubiquitous	GO:0009794	5	regulation of mitotic cell cycle, embryonic	5	0.0219195
ubiquitous	3899	ubiquitous	GO:0006120	5	mitochondrial electron transport, nadh to ubiquinone	5	0.0219392
ubiquitous	3899	ubiquitous	GO:0042394	5	ecdysis, protein-based cuticle	5	0.0219589
ubiquitous	3899	ubiquitous	GO:0045746	5	negative regulation of notch signaling pathway	5	0.0219786
ubiquitous	3899	ubiquitous	GO:0046049	5	ump metabolic process	5	0.0219989
ubiquitous	3899	ubiquitous	GO:0050776	5	regulation of immune response	5	0.0220186
ubiquitous	3899	ubiquitous	GO:0050764	5	regulation of phagocytosis	5	0.0220384
ubiquitous	3899	ubiquitous	GO:0007016	5	cytoskeletal anchoring at plasma membrane	5	0.0220587
ubiquitous	3899	ubiquitous	GO:0048584	27	positive regulation of response to stimulus	17	0.0220633
ubiquitous	3899	ubiquitous	GO:0002097	5	trna wobble base modification	5	0.0220785
ubiquitous	3899	ubiquitous	GO:0071684	27	organism emergence from protective structure	17	0.0220836
ubiquitous	3899	ubiquitous	GO:0006222	5	ump biosynthetic process	5	0.0220989
ubiquitous	3899	ubiquitous	GO:0035188	27	hatching	17	0.022104
ubiquitous	3899	ubiquitous	GO:0031344	25	regulation of cell projection organization	16	0.022108
ubiquitous	3899	ubiquitous	GO:0032273	5	positive regulation of protein polymerization	5	0.0221187
ubiquitous	3899	ubiquitous	GO:0015931	25	nucleobase, nucleoside, nucleotide and nucleic acid transport	16	0.0221284
ubiquitous	3899	ubiquitous	GO:0002098	5	trna wobble uridine modification	5	0.0221391
ubiquitous	3899	ubiquitous	GO:0034508	5	centromere complex assembly	5	0.022159
ubiquitous	3899	ubiquitous	GO:0009174	5	pyrimidine ribonucleoside monophosphate biosynthetic process	5	0.0221794
ubiquitous	3899	ubiquitous	GO:0048015	5	phosphatidylinositol-mediated signaling	5	0.0221998
ubiquitous	3899	ubiquitous	GO:0044255	138	cellular lipid metabolic process	67	0.0223424
ubiquitous	3899	ubiquitous	GO:0031324	90	negative regulation of cellular metabolic process	46	0.0228276
ubiquitous	3899	ubiquitous	GO:0007506	10	gonadal mesoderm development	8	0.0243663
ubiquitous	3899	ubiquitous	GO:0006839	10	mitochondrial transport	8	0.0243877
ubiquitous	3899	ubiquitous	GO:0031109	10	microtubule polymerization or depolymerization	8	0.024409
ubiquitous	3899	ubiquitous	GO:0051605	10	protein maturation by peptide bond cleavage	8	0.0244304
ubiquitous	3899	ubiquitous	GO:0032784	10	regulation of transcription elongation, dna-dependent	8	0.0244518
ubiquitous	3899	ubiquitous	GO:0030261	10	chromosome condensation	8	0.0244737
ubiquitous	3899	ubiquitous	GO:0007267	118	cell-cell signaling	58	0.0258935
ubiquitous	3899	ubiquitous	GO:0006730	132	one-carbon metabolic process	64	0.0265375
ubiquitous	3899	ubiquitous	GO:0043067	53	regulation of programmed cell death	29	0.0278907
ubiquitous	3899	ubiquitous	GO:0008033	38	trna processing	22	0.0282066
ubiquitous	3899	ubiquitous	GO:0009218	12	pyrimidine ribonucleotide metabolic process	9	0.0289641
ubiquitous	3899	ubiquitous	GO:0055065	12	metal ion homeostasis	9	0.0289895
ubiquitous	3899	ubiquitous	GO:0001704	36	formation of primary germ layer	21	0.0293008
ubiquitous	3899	ubiquitous	GO:0006915	80	apoptosis	41	0.0306874
ubiquitous	3899	ubiquitous	GO:0016055	32	wnt receptor signaling pathway	19	0.031566
ubiquitous	3899	ubiquitous	GO:0007631	32	feeding behavior	19	0.0315929
ubiquitous	3899	ubiquitous	GO:0060255	990	regulation of macromolecule metabolic process	412	0.0317863
ubiquitous	3899	ubiquitous	GO:0008593	14	regulation of notch signaling pathway	10	0.0317907
ubiquitous	3899	ubiquitous	GO:0007143	14	female meiosis	10	0.0318178
ubiquitous	3899	ubiquitous	GO:0017038	14	protein import	10	0.0318449
ubiquitous	3899	ubiquitous	GO:0032507	14	maintenance of protein location in cell	10	0.031872
ubiquitous	3899	ubiquitous	GO:0051651	14	maintenance of location in cell	10	0.0318992
ubiquitous	3899	ubiquitous	GO:0007005	28	mitochondrion organization	17	0.0335854
ubiquitous	3899	ubiquitous	GO:0016049	16	cell growth	11	0.0337754
ubiquitous	3899	ubiquitous	GO:0048332	16	mesoderm morphogenesis	11	0.0338041
ubiquitous	3899	ubiquitous	GO:0001707	16	mesoderm formation	11	0.033833
ubiquitous	3899	ubiquitous	GO:0035121	67	tail morphogenesis	35	0.0342302
ubiquitous	3899	ubiquitous	GO:0006869	26	lipid transport	16	0.0342563
ubiquitous	3899	ubiquitous	GO:0007517	26	muscle organ development	16	0.0342855
ubiquitous	3899	ubiquitous	GO:0051705	24	behavioral interaction between organisms	15	0.0347104
ubiquitous	3899	ubiquitous	GO:0000070	24	mitotic sister chromatid segregation	15	0.0347392
ubiquitous	3899	ubiquitous	GO:0046488	24	phosphatidylinositol metabolic process	15	0.0347688
ubiquitous	3899	ubiquitous	GO:0051302	18	regulation of cell division	12	0.03478
ubiquitous	3899	ubiquitous	GO:0051729	24	germline cell cycle switching, mitotic to meiotic cell cycle	15	0.0347977
ubiquitous	3899	ubiquitous	GO:0045167	18	asymmetric protein localization involved in cell fate determination	12	0.0348089
ubiquitous	3899	ubiquitous	GO:0051728	24	cell cycle switching, mitotic to meiotic cell cycle	15	0.0348265
ubiquitous	3899	ubiquitous	GO:0060184	24	cell cycle switching	15	0.0348562
ubiquitous	3899	ubiquitous	GO:0006366	56	transcription from rna polymerase ii promoter	30	0.0348907
ubiquitous	3899	ubiquitous	GO:0051129	20	negative regulation of cellular component organization	13	0.0349108
ubiquitous	3899	ubiquitous	GO:0009628	115	response to abiotic stimulus	56	0.0349237
ubiquitous	3899	ubiquitous	GO:0034637	22	cellular carbohydrate biosynthetic process	14	0.0349317
ubiquitous	3899	ubiquitous	GO:0009991	22	response to extracellular stimulus	14	0.0349607
ubiquitous	3899	ubiquitous	GO:0007617	22	mating behavior	14	0.0349897
ubiquitous	3899	ubiquitous	GO:0006614	7	srp-dependent cotranslational protein targeting to membrane	6	0.0357717
ubiquitous	3899	ubiquitous	GO:0016226	7	iron-sulfur cluster assembly	6	0.0358014
ubiquitous	3899	ubiquitous	GO:0072599	7	establishment of protein localization in endoplasmic reticulum	6	0.0358303
ubiquitous	3899	ubiquitous	GO:0072503	7	cellular divalent inorganic cation homeostasis	6	0.03586
ubiquitous	3899	ubiquitous	GO:0031163	7	metallo-sulfur cluster assembly	6	0.0358889
ubiquitous	3899	ubiquitous	GO:0051051	7	negative regulation of transport	6	0.0359187
ubiquitous	3899	ubiquitous	GO:0071375	7	cellular response to peptide hormone stimulus	6	0.0359484
ubiquitous	3899	ubiquitous	GO:0033559	7	unsaturated fatty acid metabolic process	6	0.0359774
ubiquitous	3899	ubiquitous	GO:0015870	7	acetylcholine transport	6	0.0360073
ubiquitous	3899	ubiquitous	GO:0045047	7	protein targeting to er	6	0.0360371
ubiquitous	3899	ubiquitous	GO:0032868	7	response to insulin stimulus	6	0.0360662
ubiquitous	3899	ubiquitous	GO:0006874	7	cellular calcium ion homeostasis	6	0.0360961
ubiquitous	3899	ubiquitous	GO:0043434	7	response to peptide hormone stimulus	6	0.036126
ubiquitous	3899	ubiquitous	GO:0032869	7	cellular response to insulin stimulus	6	0.036156
ubiquitous	3899	ubiquitous	GO:0008286	7	insulin receptor signaling pathway	6	0.036186
ubiquitous	3899	ubiquitous	GO:0051336	144	regulation of hydrolase activity	68	0.0406041
ubiquitous	3899	ubiquitous	GO:0009605	144	response to external stimulus	68	0.0406368
ubiquitous	3899	ubiquitous	GO:0009309	57	amine biosynthetic process	30	0.0450754
ubiquitous	3899	ubiquitous	GO:0000184	9	nuclear-transcribed mrna catabolic process, nonsense-mediated decay	7	0.0466004
ubiquitous	3899	ubiquitous	GO:0051494	9	negative regulation of cytoskeleton organization	7	0.0466369
ubiquitous	3899	ubiquitous	GO:0007509	9	mesoderm migration involved in gastrulation	7	0.0466745
ubiquitous	3899	ubiquitous	GO:0051297	9	centrosome organization	7	0.0467111
ubiquitous	3899	ubiquitous	GO:0009220	9	pyrimidine ribonucleotide biosynthetic process	7	0.0467477
ubiquitous	3899	ubiquitous	GO:0032147	9	activation of protein kinase activity	7	0.0467854
ubiquitous	3899	ubiquitous	GO:0031023	9	microtubule organizing center organization	7	0.046822
ubiquitous	3899	ubiquitous	GO:0000375	9	rna splicing, via transesterification reactions	7	0.0468598
ubiquitous	3899	ubiquitous	GO:0042176	9	regulation of protein catabolic process	7	0.0468965
ubiquitous	3899	ubiquitous	GO:0042078	9	germ-line stem cell division	7	0.0469343
ubiquitous	3899	ubiquitous	GO:0008078	9	mesodermal cell migration	7	0.046971
ubiquitous	3899	ubiquitous	GO:0000578	9	embryonic axis specification	7	0.0470089

## Sheet: tissue_super_enrich_go_all
#gs1	gs1.ngenes	gs1.desc	gs2	gs2.ngenes	gs2.desc	ncommon	qvalue
ubiquitous	3899	ubiquitous	GO:0032502	4115	developmental process	2407	1.4588e-259
ubiquitous	3899	ubiquitous	GO:0007275	3892	multicellular organismal development	2311	3.1261e-257
ubiquitous	3899	ubiquitous	GO:0009792	2752	embryo development ending in birth or egg hatching	1753	8.3368e-220
ubiquitous	3899	ubiquitous	GO:0009790	2816	embryo development	1782	9.7275e-220
ubiquitous	3899	ubiquitous	GO:0002164	1839	larval development	1293	9.0782e-207
ubiquitous	3899	ubiquitous	GO:0002119	1837	nematode larval development	1291	3.8371e-206
ubiquitous	3899	ubiquitous	GO:0009791	1855	post-embryonic development	1299	2.1281e-205
ubiquitous	3899	ubiquitous	GO:0032501	4322	multicellular organismal process	2396	4.2855e-204
ubiquitous	3899	ubiquitous	GO:0000003	2301	reproduction	1502	7.145e-195
ubiquitous	3899	ubiquitous	GO:0040007	1445	growth	1024	2.9512e-160
ubiquitous	3899	ubiquitous	GO:0048518	1808	positive regulation of biological process	1149	1.7219e-125
ubiquitous	3899	ubiquitous	GO:0016192	813	vesicle-mediated transport	626	1.7906e-119
ubiquitous	3899	ubiquitous	GO:0040009	1424	regulation of growth rate	950	1.8578e-119
ubiquitous	3899	ubiquitous	GO:0040010	1423	positive regulation of growth rate	949	3.155e-119
ubiquitous	3899	ubiquitous	GO:0040008	1679	regulation of growth	1072	1.7906e-117
ubiquitous	3899	ubiquitous	GO:0045927	1606	positive regulation of growth	1031	1.9275e-114
ubiquitous	3899	ubiquitous	GO:0048856	1794	anatomical structure development	1113	5.445e-110
ubiquitous	3899	ubiquitous	GO:0071840	1552	cellular component organization or biogenesis	994	1.2823e-108
ubiquitous	3899	ubiquitous	GO:0016043	1503	cellular component organization	966	2.037e-106
ubiquitous	3899	ubiquitous	GO:0061024	745	membrane organization	564	2.2284e-101
ubiquitous	3899	ubiquitous	GO:0016044	745	cellular membrane organization	564	2.3388e-101
ubiquitous	3899	ubiquitous	GO:0010324	720	membrane invagination	548	5.8573e-100
ubiquitous	3899	ubiquitous	GO:0006897	720	endocytosis	548	6.1235e-100
ubiquitous	3899	ubiquitous	GO:0022414	1259	reproductive process	829	1.6734e-97
ubiquitous	3899	ubiquitous	GO:0006898	682	receptor-mediated endocytosis	520	5.13098e-95
ubiquitous	3899	ubiquitous	GO:0003006	910	developmental process involved in reproduction	634	5.08511e-88
ubiquitous	3899	ubiquitous	GO:0048513	885	organ development	615	2.18625e-84
ubiquitous	3899	ubiquitous	GO:0007548	804	sex differentiation	566	1.57543e-80
ubiquitous	3899	ubiquitous	GO:0040011	1422	locomotion	868	1.4696e-76
ubiquitous	3899	ubiquitous	GO:0040035	712	hermaphrodite genitalia development	510	3.07964e-76
ubiquitous	3899	ubiquitous	GO:0048806	718	genitalia development	513	4.26678e-76
ubiquitous	3899	ubiquitous	GO:0048731	1069	system development	689	4.81504e-73
ubiquitous	3899	ubiquitous	GO:0009653	1209	anatomical structure morphogenesis	744	2.60196e-66
ubiquitous	3899	ubiquitous	GO:0006412	235	translation	206	5.80363e-55
ubiquitous	3899	ubiquitous	GO:0044237	3272	cellular metabolic process	1593	9.80393e-48
ubiquitous	3899	ubiquitous	GO:0007568	686	aging	444	7.60151e-46
ubiquitous	3899	ubiquitous	GO:0008340	685	determination of adult lifespan	443	1.28322e-45
ubiquitous	3899	ubiquitous	GO:0010259	685	multicellular organismal aging	443	1.31765e-45
ubiquitous	3899	ubiquitous	GO:0048519	520	negative regulation of biological process	357	3.83089e-45
ubiquitous	3899	ubiquitous	GO:0051649	341	establishment of localization in cell	259	3.96461e-45
ubiquitous	3899	ubiquitous	GO:0051641	368	cellular localization	273	3.14123e-44
ubiquitous	3899	ubiquitous	GO:0051234	2026	establishment of localization	1048	1.93776e-41
ubiquitous	3899	ubiquitous	GO:0060429	345	epithelium development	255	9.83558e-41
ubiquitous	3899	ubiquitous	GO:0048729	355	tissue morphogenesis	260	2.35234e-40
ubiquitous	3899	ubiquitous	GO:0002009	337	morphogenesis of an epithelium	249	1.03086e-39
ubiquitous	3899	ubiquitous	GO:0008104	309	protein localization	233	1.40734e-39
ubiquitous	3899	ubiquitous	GO:0048609	631	multicellular organismal reproductive process	402	7.36716e-39
ubiquitous	3899	ubiquitous	GO:0050793	283	regulation of developmental process	217	8.72369e-39
ubiquitous	3899	ubiquitous	GO:0009888	415	tissue development	290	1.1125e-38
ubiquitous	3899	ubiquitous	GO:0032504	633	multicellular organism reproduction	402	2.10572e-38
ubiquitous	3899	ubiquitous	GO:0071841	961	cellular component organization or biogenesis at cellular level	560	4.64515e-38
ubiquitous	3899	ubiquitous	GO:0051239	726	regulation of multicellular organismal process	446	1.64437e-37
neurons	454	neurons	GO:0007186	305	g-protein coupled receptor protein signaling pathway	78	5.56416e-37
ubiquitous	3899	ubiquitous	GO:0006810	1959	transport	1001	3.07822e-36
ubiquitous	3899	ubiquitous	GO:0019953	377	sexual reproduction	264	2.2475e-35
ubiquitous	3899	ubiquitous	GO:0015031	206	protein transport	167	3.20996e-35
ubiquitous	3899	ubiquitous	GO:0045184	211	establishment of protein localization	170	3.27115e-35
ubiquitous	3899	ubiquitous	GO:0051179	2580	localization	1257	1.61659e-34
neurons	454	neurons	GO:0007166	393	cell surface receptor linked signaling pathway	83	7.47137e-33
ubiquitous	3899	ubiquitous	GO:0010171	589	body morphogenesis	368	8.26609e-33
ubiquitous	3899	ubiquitous	GO:2000026	258	regulation of multicellular organismal development	193	6.97108e-32
ubiquitous	3899	ubiquitous	GO:0071842	906	cellular component organization at cellular level	517	1.3219e-31
ubiquitous	3899	ubiquitous	GO:0006996	666	organelle organization	401	8.88178e-31
ubiquitous	3899	ubiquitous	GO:0030154	604	cell differentiation	369	5.34811e-30
ubiquitous	3899	ubiquitous	GO:0007276	322	gamete generation	224	3.13184e-29
ubiquitous	3899	ubiquitous	GO:0016477	205	cell migration	158	1.44079e-28
ubiquitous	3899	ubiquitous	GO:0048580	197	regulation of post-embryonic development	153	2.54039e-28
ubiquitous	3899	ubiquitous	GO:0061062	197	regulation of nematode larval development	153	2.5781e-28
ubiquitous	3899	ubiquitous	GO:0040028	196	regulation of vulval development	152	5.19159e-28
ubiquitous	3899	ubiquitous	GO:0051674	208	localization of cell	158	2.46831e-27
ubiquitous	3899	ubiquitous	GO:0006928	208	cellular component movement	158	2.50265e-27
ubiquitous	3899	ubiquitous	GO:0048870	208	cell motility	158	2.53863e-27
neurons	454	neurons	GO:0007218	66	neuropeptide signaling pathway	34	2.65216e-27
ubiquitous	3899	ubiquitous	GO:0048468	436	cell development	278	1.358e-26
ubiquitous	3899	ubiquitous	GO:0048869	640	cellular developmental process	378	1.3693e-26
ubiquitous	3899	ubiquitous	GO:0007010	318	cytoskeleton organization	215	2.09942e-25
neurons	454	neurons	GO:0007268	103	synaptic transmission	39	4.16965e-25
ubiquitous	3899	ubiquitous	GO:0048581	160	negative regulation of post-embryonic development	127	4.18312e-25
neurons	454	neurons	GO:0035637	103	multicellular organismal signaling	39	4.22085e-25
ubiquitous	3899	ubiquitous	GO:0061064	160	negative regulation of nematode larval development	127	4.23643e-25
neurons	454	neurons	GO:0019226	103	transmission of nerve impulse	39	4.27366e-25
ubiquitous	3899	ubiquitous	GO:0040027	160	negative regulation of vulval development	127	4.29141e-25
neurons	454	neurons	GO:0007267	118	cell-cell signaling	41	1.02873e-24
ubiquitous	3899	ubiquitous	GO:0051093	166	negative regulation of developmental process	130	1.06856e-24
ubiquitous	3899	ubiquitous	GO:0006396	185	rna processing	141	1.15239e-24
ubiquitous	3899	ubiquitous	GO:0044248	546	cellular catabolic process	326	6.12632e-24
neurons	454	neurons	GO:0050794	2909	regulation of cellular process	232	1.1896e-23
ubiquitous	3899	ubiquitous	GO:0044281	892	small molecule metabolic process	485	4.69029e-23
ubiquitous	3899	ubiquitous	GO:0046907	155	intracellular transport	121	9.1939e-23
ubiquitous	3899	ubiquitous	GO:0040029	145	regulation of gene expression, epigenetic	114	6.6512e-22
ubiquitous	3899	ubiquitous	GO:0010608	159	posttranscriptional regulation of gene expression	122	9.01986e-22
ubiquitous	3899	ubiquitous	GO:0009056	684	catabolic process	384	2.834e-21
ubiquitous	3899	ubiquitous	GO:0044267	1198	cellular protein metabolic process	615	3.04649e-21
ubiquitous	3899	ubiquitous	GO:0006091	93	generation of precursor metabolites and energy	81	4.72498e-21
ubiquitous	3899	ubiquitous	GO:0016246	119	rna interference	97	9.05107e-21
ubiquitous	3899	ubiquitous	GO:0007049	404	cell cycle	249	9.05733e-21
ubiquitous	3899	ubiquitous	GO:0031047	124	gene silencing by rna	100	9.50824e-21
neurons	454	neurons	GO:0023052	1973	signaling	174	1.66112e-20
ubiquitous	3899	ubiquitous	GO:0035194	123	posttranscriptional gene silencing by rna	99	1.97333e-20
ubiquitous	3899	ubiquitous	GO:0016441	123	posttranscriptional gene silencing	99	1.99343e-20
neurons	454	neurons	GO:0048583	236	regulation of response to stimulus	51	2.6687e-20
ubiquitous	3899	ubiquitous	GO:0016458	130	gene silencing	103	2.74726e-20
ubiquitous	3899	ubiquitous	GO:0016071	79	mrna metabolic process	71	2.94239e-20
ubiquitous	3899	ubiquitous	GO:0040039	122	inductive cell migration	98	4.05135e-20
neurons	454	neurons	GO:0007154	153	cell communication	41	6.13479e-20
ubiquitous	3899	ubiquitous	GO:0040014	395	regulation of multicellular organism growth	242	1.02589e-19
ubiquitous	3899	ubiquitous	GO:0022402	373	cell cycle process	231	1.16172e-19
ubiquitous	3899	ubiquitous	GO:0006886	94	intracellular protein transport	80	1.78772e-19
ubiquitous	3899	ubiquitous	GO:0070727	117	cellular macromolecule localization	94	2.52872e-19
ubiquitous	3899	ubiquitous	GO:0034613	117	cellular protein localization	94	2.55211e-19
ubiquitous	3899	ubiquitous	GO:0040012	224	regulation of locomotion	152	3.34811e-18
ubiquitous	3899	ubiquitous	GO:0044238	3485	primary metabolic process	1544	3.56205e-18
ubiquitous	3899	ubiquitous	GO:0009892	212	negative regulation of metabolic process	145	7.47997e-18
ubiquitous	3899	ubiquitous	GO:0010629	190	negative regulation of gene expression	133	9.97011e-18
ubiquitous	3899	ubiquitous	GO:0010467	1135	gene expression	573	1.2569e-17
ubiquitous	3899	ubiquitous	GO:0007281	138	germ cell development	104	1.3125e-17
neurons	454	neurons	GO:0050795	77	regulation of behavior	28	1.72385e-17
ubiquitous	3899	ubiquitous	GO:0006397	65	mrna processing	59	2.38946e-17
ubiquitous	3899	ubiquitous	GO:0048598	182	embryonic morphogenesis	128	2.39166e-17
hypodermis	358	hypodermis	GO:0055114	594	oxidation-reduction process	68	2.71206e-17
ubiquitous	3899	ubiquitous	GO:0051301	226	cell division	151	3.85567e-17
ubiquitous	3899	ubiquitous	GO:0010605	206	negative regulation of macromolecule metabolic process	140	7.01778e-17
neurons	454	neurons	GO:0050896	2685	response to stimulus	203	1.13292e-16
neurons	454	neurons	GO:0009605	144	response to external stimulus	36	1.89452e-16
ubiquitous	3899	ubiquitous	GO:0000278	185	mitotic cell cycle	128	1.99159e-16
ubiquitous	3899	ubiquitous	GO:0046903	151	secretion	109	4.08131e-16
ubiquitous	3899	ubiquitous	GO:0022403	320	cell cycle phase	196	6.03115e-16
ubiquitous	3899	ubiquitous	GO:0000279	316	m phase	194	6.14328e-16
ubiquitous	3899	ubiquitous	GO:0044260	2252	cellular macromolecule metabolic process	1034	6.50279e-16
ubiquitous	3899	ubiquitous	GO:0045137	131	development of primary sexual characteristics	97	1.42102e-15
ubiquitous	3899	ubiquitous	GO:0048583	236	regulation of response to stimulus	153	1.43516e-15
ubiquitous	3899	ubiquitous	GO:0048608	124	reproductive structure development	93	1.49176e-15
ubiquitous	3899	ubiquitous	GO:0032940	121	secretion by cell	91	2.36592e-15
ubiquitous	3899	ubiquitous	GO:0051656	97	establishment of organelle localization	77	2.52872e-15
ubiquitous	3899	ubiquitous	GO:0008406	123	gonad development	92	2.90001e-15
ubiquitous	3899	ubiquitous	GO:0018996	263	molting cycle, collagen and cuticulin-based cuticle	165	8.21107e-15
ubiquitous	3899	ubiquitous	GO:0042303	263	molting cycle	165	8.2718e-15
ubiquitous	3899	ubiquitous	GO:0018988	263	molting cycle, protein-based cuticle	165	8.33297e-15
ubiquitous	3899	ubiquitous	GO:0030163	139	protein catabolic process	100	1.16654e-14
ubiquitous	3899	ubiquitous	GO:0034641	1669	cellular nitrogen compound metabolic process	786	1.21171e-14
ubiquitous	3899	ubiquitous	GO:0019098	331	reproductive behavior	198	1.32038e-14
neurons	454	neurons	GO:0023051	222	regulation of signaling	42	1.5073e-14
neurons	454	neurons	GO:0050877	322	neurological system process	51	2.28297e-14
ubiquitous	3899	ubiquitous	GO:0009987	6656	cellular process	2732	2.29721e-14
ubiquitous	3899	ubiquitous	GO:0040018	308	positive regulation of multicellular organism growth	186	2.68164e-14
ubiquitous	3899	ubiquitous	GO:0040017	135	positive regulation of locomotion	97	3.50106e-14
ubiquitous	3899	ubiquitous	GO:0033057	328	multicellular organismal reproductive behavior	195	5.13925e-14
ubiquitous	3899	ubiquitous	GO:0051640	100	organelle localization	77	5.14873e-14
ubiquitous	3899	ubiquitous	GO:0007292	134	female gamete generation	96	6.53732e-14
ubiquitous	3899	ubiquitous	GO:0015980	46	energy derivation by oxidation of organic compounds	43	7.67715e-14
hypodermis	358	hypodermis	GO:0044281	892	small molecule metabolic process	79	8.57433e-14
ubiquitous	3899	ubiquitous	GO:0018991	315	oviposition	188	9.36483e-14
neurons	454	neurons	GO:0003008	369	system process	54	9.39291e-14
neurons	454	neurons	GO:0071804	112	cellular potassium ion transport	29	9.66941e-14
neurons	454	neurons	GO:0071805	112	potassium ion transmembrane transport	29	9.73195e-14
neurons	454	neurons	GO:0040012	224	regulation of locomotion	41	1.02471e-13
muscle	229	muscle	GO:0030029	188	actin filament-based process	27	1.77378e-13
ubiquitous	3899	ubiquitous	GO:0051240	319	positive regulation of multicellular organismal process	189	2.08785e-13
ubiquitous	3899	ubiquitous	GO:0000910	147	cytokinesis	102	2.61156e-13
hypodermis	358	hypodermis	GO:0042180	214	cellular ketone metabolic process	35	2.91877e-13
neurons	454	neurons	GO:0006813	117	potassium ion transport	29	3.19669e-13
neurons	454	neurons	GO:0015669	35	gas transport	17	3.1989e-13
neurons	454	neurons	GO:0015671	35	oxygen transport	17	3.21884e-13
ubiquitous	3899	ubiquitous	GO:0007610	445	behavior	248	3.29306e-13
neurons	454	neurons	GO:0051049	110	regulation of transport	28	4.35813e-13
ubiquitous	3899	ubiquitous	GO:0030029	188	actin filament-based process	123	4.85065e-13
hypodermis	358	hypodermis	GO:0006082	206	organic acid metabolic process	34	5.08159e-13
hypodermis	358	hypodermis	GO:0043436	206	oxoacid metabolic process	34	5.11211e-13
hypodermis	358	hypodermis	GO:0019752	206	carboxylic acid metabolic process	34	5.1428e-13
muscle	229	muscle	GO:0061061	181	muscle structure development	26	5.27108e-13
muscle	229	muscle	GO:0030036	183	actin cytoskeleton organization	26	6.85173e-13
ubiquitous	3899	ubiquitous	GO:0071822	203	protein complex subunit organization	130	9.92887e-13
hypodermis	358	hypodermis	GO:0015988	23	energy coupled proton transport, against electrochemical gradient	13	1.44046e-12
hypodermis	358	hypodermis	GO:0015991	23	atp hydrolysis coupled proton transport	13	1.44877e-12
ubiquitous	3899	ubiquitous	GO:0048610	167	cellular process involved in reproduction	111	1.69863e-12
hypodermis	358	hypodermis	GO:0006725	54	cellular aromatic compound metabolic process	18	2.25892e-12
ubiquitous	3899	ubiquitous	GO:0030036	183	actin cytoskeleton organization	119	2.30356e-12
neurons	454	neurons	GO:0007610	445	behavior	57	4.79181e-12
ubiquitous	3899	ubiquitous	GO:0006807	1727	nitrogen compound metabolic process	795	5.06058e-12
neurons	454	neurons	GO:2000241	46	regulation of reproductive process	18	5.06641e-12
muscle	229	muscle	GO:0003012	22	muscle system process	11	5.44503e-12
muscle	229	muscle	GO:0006936	22	muscle contraction	11	5.4752e-12
ubiquitous	3899	ubiquitous	GO:0044282	379	small molecule catabolic process	213	7.31644e-12
ubiquitous	3899	ubiquitous	GO:0008152	5010	metabolic process	2093	7.32825e-12
muscle	229	muscle	GO:0055001	155	muscle cell development	23	7.96893e-12
ubiquitous	3899	ubiquitous	GO:0006139	1526	nucleobase, nucleoside, nucleotide and nucleic acid metabolic process	710	9.56753e-12
ubiquitous	3899	ubiquitous	GO:0065008	250	regulation of biological quality	151	1.03062e-11
ubiquitous	3899	ubiquitous	GO:0000226	119	microtubule cytoskeleton organization	84	1.07177e-11
ubiquitous	3899	ubiquitous	GO:0044249	1376	cellular biosynthetic process	647	1.10332e-11
neurons	454	neurons	GO:0007271	22	synaptic transmission, cholinergic	13	1.2494e-11
ubiquitous	3899	ubiquitous	GO:0009259	338	ribonucleotide metabolic process	193	1.25545e-11
ubiquitous	3899	ubiquitous	GO:0044085	424	cellular component biogenesis	233	1.34184e-11
ubiquitous	3899	ubiquitous	GO:0044265	138	cellular macromolecule catabolic process	94	1.34772e-11
neurons	454	neurons	GO:0007165	1901	signal transduction	146	1.86337e-11
neurons	454	neurons	GO:0065009	285	regulation of molecular function	43	1.89933e-11
ubiquitous	3899	ubiquitous	GO:0070271	195	protein complex biogenesis	123	2.01187e-11
ubiquitous	3899	ubiquitous	GO:0006461	195	protein complex assembly	123	2.02209e-11
ubiquitous	3899	ubiquitous	GO:0009966	158	regulation of signal transduction	104	2.30781e-11
muscle	229	muscle	GO:0042692	165	muscle cell differentiation	23	2.85693e-11
ubiquitous	3899	ubiquitous	GO:0045333	39	cellular respiration	36	3.0297e-11
ubiquitous	3899	ubiquitous	GO:0043623	190	cellular protein complex assembly	120	3.26588e-11
muscle	229	muscle	GO:0030239	152	myofibril assembly	22	4.01421e-11
muscle	229	muscle	GO:0031032	152	actomyosin structure organization	22	4.0346e-11
muscle	229	muscle	GO:0055002	154	striated muscle cell development	22	5.18084e-11
ubiquitous	3899	ubiquitous	GO:0061061	181	muscle structure development	115	5.19159e-11
neurons	454	neurons	GO:0032879	182	regulation of localization	33	5.20955e-11
muscle	229	muscle	GO:0051146	155	striated muscle cell differentiation	22	5.89115e-11
ubiquitous	3899	ubiquitous	GO:0048477	116	oogenesis	81	6.26758e-11
ubiquitous	3899	ubiquitous	GO:0051128	98	regulation of cellular component organization	71	7.92866e-11
neurons	454	neurons	GO:0060259	35	regulation of feeding behavior	15	8.73575e-11
neurons	454	neurons	GO:0043051	35	regulation of pharyngeal pumping	15	8.77607e-11
ubiquitous	3899	ubiquitous	GO:0007097	52	nuclear migration	44	9.88098e-11
ubiquitous	3899	ubiquitous	GO:0051056	86	regulation of small gtpase mediated signal transduction	64	1.21057e-10
ubiquitous	3899	ubiquitous	GO:0034660	117	ncrna metabolic process	81	1.24145e-10
ubiquitous	3899	ubiquitous	GO:0009150	332	purine ribonucleotide metabolic process	187	1.34134e-10
ubiquitous	3899	ubiquitous	GO:0046483	454	heterocycle metabolic process	243	1.55264e-10
ubiquitous	3899	ubiquitous	GO:0019538	1544	protein metabolic process	710	1.56344e-10
ubiquitous	3899	ubiquitous	GO:0065007	4600	biological regulation	1924	1.68012e-10
ubiquitous	3899	ubiquitous	GO:0055086	448	nucleobase, nucleoside and nucleotide metabolic process	240	1.83527e-10
hypodermis	358	hypodermis	GO:0006520	142	cellular amino acid metabolic process	25	2.66993e-10
neurons	454	neurons	GO:0006811	549	ion transport	61	2.73584e-10
ubiquitous	3899	ubiquitous	GO:0006753	434	nucleoside phosphate metabolic process	233	2.74303e-10
ubiquitous	3899	ubiquitous	GO:0009117	434	nucleotide metabolic process	233	2.75537e-10
neurons	454	neurons	GO:0065007	4600	biological regulation	274	2.77179e-10
ubiquitous	3899	ubiquitous	GO:0044093	98	positive regulation of molecular function	70	3.10027e-10
ubiquitous	3899	ubiquitous	GO:0040023	53	establishment of nucleus localization	44	3.41476e-10
neurons	454	neurons	GO:0009612	27	response to mechanical stimulus	13	3.42894e-10
ubiquitous	3899	ubiquitous	GO:0051647	53	nucleus localization	44	3.42989e-10
ubiquitous	3899	ubiquitous	GO:0042692	165	muscle cell differentiation	105	3.52582e-10
neurons	454	neurons	GO:0030001	252	metal ion transport	38	3.58195e-10
neurons	454	neurons	GO:0034762	81	regulation of transmembrane transport	21	3.94948e-10
ubiquitous	3899	ubiquitous	GO:0033036	838	macromolecule localization	410	4.78399e-10
ubiquitous	3899	ubiquitous	GO:0042180	214	cellular ketone metabolic process	129	4.90851e-10
ubiquitous	3899	ubiquitous	GO:0009058	1460	biosynthetic process	672	4.94971e-10
hypodermis	358	hypodermis	GO:0009072	13	aromatic amino acid family metabolic process	9	6.03268e-10
muscle	229	muscle	GO:0010927	176	cellular component assembly involved in morphogenesis	22	6.77922e-10
ubiquitous	3899	ubiquitous	GO:0008380	44	rna splicing	38	7.02862e-10
hypodermis	358	hypodermis	GO:0019439	7	aromatic compound catabolic process	7	7.78001e-10
neurons	454	neurons	GO:0034220	522	ion transmembrane transport	58	8.35122e-10
hypodermis	358	hypodermis	GO:0044106	162	cellular amine metabolic process	26	8.36084e-10
ubiquitous	3899	ubiquitous	GO:0071843	69	cellular component biogenesis at cellular level	53	8.60994e-10
ubiquitous	3899	ubiquitous	GO:0007369	105	gastrulation	73	8.61033e-10
ubiquitous	3899	ubiquitous	GO:0050790	259	regulation of catalytic activity	150	8.80055e-10
ubiquitous	3899	ubiquitous	GO:0055001	155	muscle cell development	99	8.96747e-10
ubiquitous	3899	ubiquitous	GO:0043085	96	positive regulation of catalytic activity	68	1.01319e-09
ubiquitous	3899	ubiquitous	GO:0065009	285	regulation of molecular function	162	1.12538e-09
ubiquitous	3899	ubiquitous	GO:0032989	317	cellular component morphogenesis	177	1.1293e-09
neurons	454	neurons	GO:0007399	205	nervous system development	33	1.21171e-09
ubiquitous	3899	ubiquitous	GO:0019752	206	carboxylic acid metabolic process	124	1.24787e-09
ubiquitous	3899	ubiquitous	GO:0006082	206	organic acid metabolic process	124	1.25285e-09
ubiquitous	3899	ubiquitous	GO:0043436	206	oxoacid metabolic process	124	1.25788e-09
muscle	229	muscle	GO:0007010	318	cytoskeleton organization	29	1.26174e-09
neurons	454	neurons	GO:0034765	78	regulation of ion transmembrane transport	20	1.33441e-09
intestine	234	intestine	GO:0010171	589	body morphogenesis	41	1.43341e-09
ubiquitous	3899	ubiquitous	GO:0055002	154	striated muscle cell development	98	1.45425e-09
ubiquitous	3899	ubiquitous	GO:0009141	320	nucleoside triphosphate metabolic process	178	1.45761e-09
neurons	454	neurons	GO:0010646	133	regulation of cell communication	26	1.52897e-09
ubiquitous	3899	ubiquitous	GO:0022613	68	ribonucleoprotein complex biogenesis	52	1.63851e-09
ubiquitous	3899	ubiquitous	GO:0006006	40	glucose metabolic process	35	1.74177e-09
ubiquitous	3899	ubiquitous	GO:0051603	110	proteolysis involved in cellular protein catabolic process	75	1.89361e-09
ubiquitous	3899	ubiquitous	GO:0042254	63	ribosome biogenesis	49	1.92176e-09
ubiquitous	3899	ubiquitous	GO:0035046	48	pronuclear migration	40	1.93562e-09
ubiquitous	3899	ubiquitous	GO:0007051	70	spindle organization	53	2.04942e-09
ubiquitous	3899	ubiquitous	GO:0009144	319	purine nucleoside triphosphate metabolic process	177	2.07984e-09
ubiquitous	3899	ubiquitous	GO:0009199	319	ribonucleoside triphosphate metabolic process	177	2.08766e-09
ubiquitous	3899	ubiquitous	GO:0009205	319	purine ribonucleoside triphosphate metabolic process	177	2.09556e-09
ubiquitous	3899	ubiquitous	GO:0050789	4541	regulation of biological process	1891	2.20125e-09
ubiquitous	3899	ubiquitous	GO:0051146	155	striated muscle cell differentiation	98	2.35896e-09
ubiquitous	3899	ubiquitous	GO:0034621	283	cellular macromolecular complex subunit organization	160	2.36184e-09
neurons	454	neurons	GO:0050790	259	regulation of catalytic activity	37	2.77805e-09
ubiquitous	3899	ubiquitous	GO:0043933	286	macromolecular complex subunit organization	161	3.20863e-09
muscle	229	muscle	GO:0031034	141	myosin filament assembly	19	3.4625e-09
ubiquitous	3899	ubiquitous	GO:0044257	111	cellular protein catabolic process	75	3.46314e-09
muscle	229	muscle	GO:0031033	141	myosin filament assembly or disassembly	19	3.4752e-09
muscle	229	muscle	GO:0071688	141	striated muscle myosin thick filament assembly	19	3.48795e-09
neurons	454	neurons	GO:0050789	4541	regulation of biological process	267	3.53891e-09
ubiquitous	3899	ubiquitous	GO:0046578	76	regulation of ras protein signal transduction	56	3.61693e-09
ubiquitous	3899	ubiquitous	GO:0051094	62	positive regulation of developmental process	48	3.69182e-09
hypodermis	358	hypodermis	GO:0009063	20	cellular amino acid catabolic process	10	3.69386e-09
ubiquitous	3899	ubiquitous	GO:0030239	152	myofibril assembly	96	3.74835e-09
ubiquitous	3899	ubiquitous	GO:0031032	152	actomyosin structure organization	96	3.76175e-09
neurons	454	neurons	GO:0046662	32	regulation of oviposition	13	3.90724e-09
ubiquitous	3899	ubiquitous	GO:0006413	36	translational initiation	32	4.14114e-09
neurons	454	neurons	GO:0043269	84	regulation of ion transport	20	5.02516e-09
ubiquitous	3899	ubiquitous	GO:0009894	82	regulation of catabolic process	59	5.73271e-09
ubiquitous	3899	ubiquitous	GO:0009260	66	ribonucleotide biosynthetic process	50	6.00302e-09
ubiquitous	3899	ubiquitous	GO:0007163	51	establishment or maintenance of cell polarity	41	8.98276e-09
ubiquitous	3899	ubiquitous	GO:0048522	174	positive regulation of cellular process	106	9.44083e-09
neurons	454	neurons	GO:0051716	2092	cellular response to stimulus	147	9.69817e-09
neurons	454	neurons	GO:0006836	41	neurotransmitter transport	14	1.19795e-08
ubiquitous	3899	ubiquitous	GO:0006511	96	ubiquitin-dependent protein catabolic process	66	1.23279e-08
ubiquitous	3899	ubiquitous	GO:0006457	85	protein folding	60	1.37363e-08
neurons	454	neurons	GO:0009966	158	regulation of signal transduction	27	1.39708e-08
neurons	454	neurons	GO:0044093	98	positive regulation of molecular function	21	1.4285e-08
ubiquitous	3899	ubiquitous	GO:0007338	60	single fertilization	46	1.45204e-08
hypodermis	358	hypodermis	GO:0009074	6	aromatic amino acid family catabolic process	6	1.80951e-08
neurons	454	neurons	GO:0007638	24	mechanosensory behavior	11	1.81618e-08
ubiquitous	3899	ubiquitous	GO:0009566	62	fertilization	47	1.83667e-08
ubiquitous	3899	ubiquitous	GO:0046365	31	monosaccharide catabolic process	28	2.27415e-08
ubiquitous	3899	ubiquitous	GO:0019320	31	hexose catabolic process	28	2.28176e-08
neurons	454	neurons	GO:0046928	8	regulation of neurotransmitter secretion	7	2.52302e-08
neurons	454	neurons	GO:0051588	8	regulation of neurotransmitter transport	7	2.5314e-08
ubiquitous	3899	ubiquitous	GO:0072521	378	purine-containing compound metabolic process	200	2.78869e-08
ubiquitous	3899	ubiquitous	GO:0006163	367	purine nucleotide metabolic process	195	2.82364e-08
ubiquitous	3899	ubiquitous	GO:0007052	61	mitotic spindle organization	46	3.59294e-08
ubiquitous	3899	ubiquitous	GO:0006414	24	translational elongation	23	3.60753e-08
ubiquitous	3899	ubiquitous	GO:0007017	169	microtubule-based process	102	3.78129e-08
neurons	454	neurons	GO:0044057	76	regulation of system process	18	3.79778e-08
ubiquitous	3899	ubiquitous	GO:0044275	36	cellular carbohydrate catabolic process	31	4.01856e-08
neurons	454	neurons	GO:0051969	60	regulation of transmission of nerve impulse	16	4.29042e-08
neurons	454	neurons	GO:0031644	60	regulation of neurological system process	16	4.30408e-08
neurons	454	neurons	GO:0050804	60	regulation of synaptic transmission	16	4.31777e-08
ubiquitous	3899	ubiquitous	GO:0031033	141	myosin filament assembly or disassembly	88	4.32295e-08
ubiquitous	3899	ubiquitous	GO:0044270	318	cellular nitrogen compound catabolic process	172	4.32603e-08
ubiquitous	3899	ubiquitous	GO:0071688	141	striated muscle myosin thick filament assembly	88	4.33681e-08
ubiquitous	3899	ubiquitous	GO:0031034	141	myosin filament assembly	88	4.35081e-08
ubiquitous	3899	ubiquitous	GO:0065003	275	macromolecular complex assembly	152	4.869e-08
ubiquitous	3899	ubiquitous	GO:0048489	27	synaptic vesicle transport	25	4.87293e-08
ubiquitous	3899	ubiquitous	GO:0006007	30	glucose catabolic process	27	5.07984e-08
hypodermis	358	hypodermis	GO:0015992	86	proton transport	17	5.26987e-08
neurons	454	neurons	GO:0043085	96	positive regulation of catalytic activity	20	5.42675e-08
ubiquitous	3899	ubiquitous	GO:0007067	108	mitosis	71	5.43075e-08
neurons	454	neurons	GO:0048585	61	negative regulation of response to stimulus	16	5.45984e-08
ubiquitous	3899	ubiquitous	GO:0000087	110	m phase of mitotic cell cycle	72	5.56904e-08
ubiquitous	3899	ubiquitous	GO:0048285	110	organelle fission	72	5.58625e-08
ubiquitous	3899	ubiquitous	GO:0009166	306	nucleotide catabolic process	166	5.84023e-08
hypodermis	358	hypodermis	GO:0006818	87	hydrogen transport	17	6.20683e-08
ubiquitous	3899	ubiquitous	GO:0006520	142	cellular amino acid metabolic process	88	6.78235e-08
ubiquitous	3899	ubiquitous	GO:0046700	320	heterocycle catabolic process	172	7.58665e-08
muscle	229	muscle	GO:0048646	229	anatomical structure formation involved in morphogenesis	22	7.66955e-08
ubiquitous	3899	ubiquitous	GO:0034622	270	cellular macromolecular complex assembly	149	7.6722e-08
neurons	454	neurons	GO:0048699	183	generation of neurons	28	7.90151e-08
neurons	454	neurons	GO:0022008	183	neurogenesis	28	7.92538e-08
ubiquitous	3899	ubiquitous	GO:0043632	101	modification-dependent macromolecule catabolic process	67	7.93889e-08
ubiquitous	3899	ubiquitous	GO:0032268	71	regulation of cellular protein metabolic process	51	7.96049e-08
ubiquitous	3899	ubiquitous	GO:0019941	101	modification-dependent protein catabolic process	67	7.96251e-08
ubiquitous	3899	ubiquitous	GO:0033121	71	regulation of purine nucleotide catabolic process	51	7.98417e-08
ubiquitous	3899	ubiquitous	GO:0030811	71	regulation of nucleotide catabolic process	51	8.00811e-08
ubiquitous	3899	ubiquitous	GO:0046164	35	alcohol catabolic process	30	8.30482e-08
ubiquitous	3899	ubiquitous	GO:0034655	314	nucleobase, nucleoside, nucleotide and nucleic acid catabolic process	169	8.71104e-08
ubiquitous	3899	ubiquitous	GO:0034656	314	nucleobase, nucleoside and nucleotide catabolic process	169	8.73675e-08
muscle	229	muscle	GO:0032989	317	cellular component morphogenesis	26	8.79488e-08
ubiquitous	3899	ubiquitous	GO:0031329	73	regulation of cellular catabolic process	52	8.9e-08
ubiquitous	3899	ubiquitous	GO:0051321	215	meiotic cell cycle	123	8.91805e-08
ubiquitous	3899	ubiquitous	GO:0000280	109	nuclear division	71	9.09829e-08
ubiquitous	3899	ubiquitous	GO:0006950	430	response to stress	221	9.62321e-08
ubiquitous	3899	ubiquitous	GO:0043170	2654	macromolecule metabolic process	1137	9.85417e-08
ubiquitous	3899	ubiquitous	GO:0006887	32	exocytosis	28	9.85667e-08
ubiquitous	3899	ubiquitous	GO:0070647	45	protein modification by small protein conjugation or removal	36	1.03832e-07
hypodermis	358	hypodermis	GO:0009310	27	amine catabolic process	10	1.07204e-07
hypodermis	358	hypodermis	GO:0009308	220	amine metabolic process	27	1.09926e-07
ubiquitous	3899	ubiquitous	GO:0048646	229	anatomical structure formation involved in morphogenesis	129	1.38781e-07
ubiquitous	3899	ubiquitous	GO:0072523	305	purine-containing compound catabolic process	164	1.52195e-07
ubiquitous	3899	ubiquitous	GO:0009261	303	ribonucleotide catabolic process	163	1.59904e-07
ubiquitous	3899	ubiquitous	GO:0009154	303	purine ribonucleotide catabolic process	163	1.60354e-07
ubiquitous	3899	ubiquitous	GO:0006195	303	purine nucleotide catabolic process	163	1.60809e-07
ubiquitous	3899	ubiquitous	GO:0006140	74	regulation of nucleotide metabolic process	52	1.81401e-07
neurons	454	neurons	GO:0060341	18	regulation of cellular localization	9	1.82134e-07
neurons	454	neurons	GO:0040013	18	negative regulation of locomotion	9	1.82642e-07
neurons	454	neurons	GO:0035556	252	intracellular signal transduction	33	1.83899e-07
neurons	454	neurons	GO:0015672	278	monovalent inorganic cation transport	35	1.88638e-07
muscle	229	muscle	GO:0006941	10	striated muscle contraction	6	1.97265e-07
muscle	229	muscle	GO:0061199	10	striated muscle contraction involved in embryonic body morphogenesis	6	1.97811e-07
ubiquitous	3899	ubiquitous	GO:0032446	44	protein modification by small protein conjugation	35	2.10068e-07
ubiquitous	3899	ubiquitous	GO:0009203	302	ribonucleoside triphosphate catabolic process	162	2.2158e-07
ubiquitous	3899	ubiquitous	GO:0009143	302	nucleoside triphosphate catabolic process	162	2.22183e-07
ubiquitous	3899	ubiquitous	GO:0009146	302	purine nucleoside triphosphate catabolic process	162	2.22792e-07
ubiquitous	3899	ubiquitous	GO:0009207	302	purine ribonucleoside triphosphate catabolic process	162	2.23404e-07
hypodermis	358	hypodermis	GO:0046395	29	carboxylic acid catabolic process	10	2.26016e-07
hypodermis	358	hypodermis	GO:0016054	29	organic acid catabolic process	10	2.26631e-07
ubiquitous	3899	ubiquitous	GO:0051726	153	regulation of cell cycle	92	2.33244e-07
ubiquitous	3899	ubiquitous	GO:0046034	220	atp metabolic process	124	2.3781e-07
ubiquitous	3899	ubiquitous	GO:0006084	25	acetyl-coa metabolic process	23	2.44332e-07
intestine	234	intestine	GO:0040008	1679	regulation of growth	72	2.49546e-07
neurons	454	neurons	GO:0051234	2026	establishment of localization	138	2.56159e-07
ubiquitous	3899	ubiquitous	GO:0009152	60	purine ribonucleotide biosynthetic process	44	2.71569e-07
neurons	454	neurons	GO:0051046	14	regulation of secretion	8	2.77671e-07
ubiquitous	3899	ubiquitous	GO:0051345	71	positive regulation of hydrolase activity	50	2.85845e-07
muscle	229	muscle	GO:0048468	436	cell development	30	3.12831e-07
neurons	454	neurons	GO:0031667	19	response to nutrient levels	9	3.13885e-07
ubiquitous	3899	ubiquitous	GO:0044106	162	cellular amine metabolic process	96	3.18302e-07
neurons	454	neurons	GO:0006810	1959	transport	134	3.41728e-07
neurons	454	neurons	GO:0001505	31	regulation of neurotransmitter levels	11	3.59079e-07
ubiquitous	3899	ubiquitous	GO:0045995	33	regulation of embryonic development	28	3.71664e-07
muscle	229	muscle	GO:0043623	190	cellular protein complex assembly	19	3.76834e-07
ubiquitous	3899	ubiquitous	GO:0043087	68	regulation of gtpase activity	48	4.65661e-07
ubiquitous	3899	ubiquitous	GO:0033124	68	regulation of gtp catabolic process	48	4.66874e-07
intestine	234	intestine	GO:0045927	1606	positive regulation of growth	69	4.95473e-07
ubiquitous	3899	ubiquitous	GO:0001703	59	gastrulation with mouth forming first	43	5.08745e-07
muscle	229	muscle	GO:0070271	195	protein complex biogenesis	19	5.61048e-07
muscle	229	muscle	GO:0006461	195	protein complex assembly	19	5.62471e-07
ubiquitous	3899	ubiquitous	GO:0009109	24	coenzyme catabolic process	22	5.63391e-07
ubiquitous	3899	ubiquitous	GO:0051187	24	cofactor catabolic process	22	5.64833e-07
ubiquitous	3899	ubiquitous	GO:0051246	91	regulation of protein metabolic process	60	5.66918e-07
ubiquitous	3899	ubiquitous	GO:0051130	17	positive regulation of cellular component organization	17	5.94922e-07
ubiquitous	3899	ubiquitous	GO:0022900	40	electron transport chain	32	6.09116e-07
neurons	454	neurons	GO:0006812	390	cation transport	42	6.44837e-07
muscle	229	muscle	GO:0022610	61	biological adhesion	11	6.77688e-07
muscle	229	muscle	GO:0007155	61	cell adhesion	11	6.79391e-07
neurons	454	neurons	GO:0055085	811	transmembrane transport	69	6.99906e-07
ubiquitous	3899	ubiquitous	GO:0051174	47	regulation of phosphorus metabolic process	36	7.04628e-07
ubiquitous	3899	ubiquitous	GO:0019220	47	regulation of phosphate metabolic process	36	7.06383e-07
ubiquitous	3899	ubiquitous	GO:0044283	228	small molecule biosynthetic process	126	7.95848e-07
ubiquitous	3899	ubiquitous	GO:0022607	367	cellular component assembly	189	8.05527e-07
hypodermis	358	hypodermis	GO:0044283	228	small molecule biosynthetic process	26	8.07458e-07
hypodermis	358	hypodermis	GO:0044271	213	cellular nitrogen compound biosynthetic process	25	8.10849e-07
ubiquitous	3899	ubiquitous	GO:0016568	67	chromatin modification	47	8.26704e-07
muscle	229	muscle	GO:0007229	7	integrin-mediated signaling pathway	5	8.4561e-07
neurons	454	neurons	GO:0048489	27	synaptic vesicle transport	10	8.72328e-07
ubiquitous	3899	ubiquitous	GO:0051327	209	m phase of meiotic cell cycle	117	8.7438e-07
ubiquitous	3899	ubiquitous	GO:0051493	29	regulation of cytoskeleton organization	25	1.00247e-06
ubiquitous	3899	ubiquitous	GO:0032880	29	regulation of protein localization	25	1.00492e-06
muscle	229	muscle	GO:0071822	203	protein complex subunit organization	19	1.01382e-06
hypodermis	358	hypodermis	GO:0044282	379	small molecule catabolic process	35	1.06001e-06
ubiquitous	3899	ubiquitous	GO:0030010	39	establishment of cell polarity	31	1.22648e-06
ubiquitous	3899	ubiquitous	GO:0006099	23	tricarboxylic acid cycle	21	1.26926e-06
ubiquitous	3899	ubiquitous	GO:0007126	208	meiosis	116	1.27008e-06
neurons	454	neurons	GO:0007626	28	locomotory behavior	10	1.27207e-06
ubiquitous	3899	ubiquitous	GO:0009060	23	aerobic respiration	21	1.2723e-06
ubiquitous	3899	ubiquitous	GO:0046356	23	acetyl-coa catabolic process	21	1.27538e-06
hypodermis	358	hypodermis	GO:0016053	73	organic acid biosynthetic process	14	1.34614e-06
hypodermis	358	hypodermis	GO:0046394	73	carboxylic acid biosynthetic process	14	1.3493e-06
neurons	454	neurons	GO:0009991	22	response to extracellular stimulus	9	1.35126e-06
neurons	454	neurons	GO:0030182	162	neuron differentiation	24	1.36104e-06
neurons	454	neurons	GO:0032094	8	response to food	6	1.43344e-06
ubiquitous	3899	ubiquitous	GO:0071844	363	cellular component assembly at cellular level	186	1.52873e-06
neurons	454	neurons	GO:0007212	12	dopamine receptor signaling pathway	7	1.54152e-06
neurons	454	neurons	GO:0003001	17	generation of a signal involved in cell-cell signaling	8	1.74775e-06
neurons	454	neurons	GO:0023061	17	signal release	8	1.75182e-06
ubiquitous	3899	ubiquitous	GO:0090066	50	regulation of anatomical structure size	37	2.02325e-06
hypodermis	358	hypodermis	GO:0006760	6	folic acid-containing compound metabolic process	5	2.09455e-06
ubiquitous	3899	ubiquitous	GO:0051653	43	spindle localization	33	2.09928e-06
ubiquitous	3899	ubiquitous	GO:0051293	43	establishment of spindle localization	33	2.10412e-06
ubiquitous	3899	ubiquitous	GO:0045926	86	negative regulation of growth	56	2.62017e-06
ubiquitous	3899	ubiquitous	GO:0043547	65	positive regulation of gtpase activity	45	2.629e-06
ubiquitous	3899	ubiquitous	GO:0006096	25	glycolysis	22	2.63154e-06
ubiquitous	3899	ubiquitous	GO:0042325	45	regulation of phosphorylation	34	2.63415e-06
ubiquitous	3899	ubiquitous	GO:0032535	45	regulation of cellular component size	34	2.64016e-06
ubiquitous	3899	ubiquitous	GO:0006754	45	atp biosynthetic process	34	2.64624e-06
ubiquitous	3899	ubiquitous	GO:0051241	92	negative regulation of multicellular organismal process	59	2.77869e-06
ubiquitous	3899	ubiquitous	GO:0006399	71	trna metabolic process	48	3.29139e-06
ubiquitous	3899	ubiquitous	GO:0023051	222	regulation of signaling	121	3.49784e-06
ubiquitous	3899	ubiquitous	GO:0006119	15	oxidative phosphorylation	15	3.63965e-06
ubiquitous	3899	ubiquitous	GO:0009142	49	nucleoside triphosphate biosynthetic process	36	3.8061e-06
ubiquitous	3899	ubiquitous	GO:0009201	49	ribonucleoside triphosphate biosynthetic process	36	3.8147e-06
ubiquitous	3899	ubiquitous	GO:0009145	49	purine nucleoside triphosphate biosynthetic process	36	3.82323e-06
ubiquitous	3899	ubiquitous	GO:0009206	49	purine ribonucleoside triphosphate biosynthetic process	36	3.83186e-06
neurons	454	neurons	GO:0051179	2580	localization	161	3.8414e-06
neurons	454	neurons	GO:0030154	604	cell differentiation	54	3.97237e-06
ubiquitous	3899	ubiquitous	GO:0040015	83	negative regulation of multicellular organism growth	54	4.24268e-06
neurons	454	neurons	GO:0065008	250	regulation of biological quality	30	4.47435e-06
ubiquitous	3899	ubiquitous	GO:0051445	91	regulation of meiotic cell cycle	58	4.59759e-06
ubiquitous	3899	ubiquitous	GO:0032318	37	regulation of ras gtpase activity	29	4.9084e-06
neurons	454	neurons	GO:0006887	32	exocytosis	10	4.91077e-06
intestine	234	intestine	GO:0032502	4115	developmental process	131	5.27473e-06
ubiquitous	3899	ubiquitous	GO:0010927	176	cellular component assembly involved in morphogenesis	99	5.38419e-06
ubiquitous	3899	ubiquitous	GO:0032956	18	regulation of actin cytoskeleton organization	17	5.92093e-06
ubiquitous	3899	ubiquitous	GO:0040019	21	positive regulation of embryonic development	19	6.62491e-06
ubiquitous	3899	ubiquitous	GO:0044087	21	regulation of cellular component biogenesis	19	6.63942e-06
ubiquitous	3899	ubiquitous	GO:0034470	82	ncrna processing	53	7.15534e-06
ubiquitous	3899	ubiquitous	GO:0040001	34	establishment of mitotic spindle localization	27	7.34531e-06
ubiquitous	3899	ubiquitous	GO:0043038	34	amino acid activation	27	7.36122e-06
ubiquitous	3899	ubiquitous	GO:0043039	34	trna aminoacylation	27	7.37717e-06
ubiquitous	3899	ubiquitous	GO:0006418	34	trna aminoacylation for protein translation	27	7.39316e-06
ubiquitous	3899	ubiquitous	GO:0005996	61	monosaccharide metabolic process	42	7.6308e-06
muscle	229	muscle	GO:0007517	26	muscle organ development	7	7.78718e-06
intestine	234	intestine	GO:0040010	1423	positive regulation of growth rate	60	7.88315e-06
intestine	234	intestine	GO:0040009	1424	regulation of growth rate	60	8.05471e-06
hypodermis	358	hypodermis	GO:0006732	85	coenzyme metabolic process	14	8.50648e-06
intestine	234	intestine	GO:0048518	1808	positive regulation of biological process	71	8.60062e-06
ubiquitous	3899	ubiquitous	GO:0009059	1070	macromolecule biosynthetic process	481	8.84118e-06
ubiquitous	3899	ubiquitous	GO:0042773	14	atp synthesis coupled electron transport	14	8.92689e-06
ubiquitous	3899	ubiquitous	GO:0032270	14	positive regulation of cellular protein metabolic process	14	8.94582e-06
intestine	234	intestine	GO:0040002	94	collagen and cuticulin-based cuticle development	12	9.2587e-06
neurons	454	neurons	GO:0048869	640	cellular developmental process	55	1.0212e-05
intestine	234	intestine	GO:0007592	96	protein-based cuticle development	12	1.15814e-05
ubiquitous	3899	ubiquitous	GO:0034645	1065	cellular macromolecule biosynthetic process	478	1.17818e-05
ubiquitous	3899	ubiquitous	GO:0016567	38	protein ubiquitination	29	1.24311e-05
ubiquitous	3899	ubiquitous	GO:0019318	58	hexose metabolic process	40	1.24646e-05
neurons	454	neurons	GO:0040017	135	positive regulation of locomotion	20	1.26637e-05
intestine	234	intestine	GO:0042335	97	cuticle development	12	1.279e-05
neurons	454	neurons	GO:0045664	28	regulation of neuron differentiation	9	1.28018e-05
ubiquitous	3899	ubiquitous	GO:0032970	23	regulation of actin filament-based process	20	1.28038e-05
neurons	454	neurons	GO:0050767	28	regulation of neurogenesis	9	1.28283e-05
neurons	454	neurons	GO:0051960	28	regulation of nervous system development	9	1.28549e-05
ubiquitous	3899	ubiquitous	GO:0033554	220	cellular response to stress	118	1.29503e-05
ubiquitous	3899	ubiquitous	GO:2000145	47	regulation of cell motility	34	1.30539e-05
ubiquitous	3899	ubiquitous	GO:0030334	47	regulation of cell migration	34	1.30807e-05
hypodermis	358	hypodermis	GO:0009069	19	serine family amino acid metabolic process	7	1.34144e-05
ubiquitous	3899	ubiquitous	GO:0051247	17	positive regulation of protein metabolic process	16	1.36047e-05
ubiquitous	3899	ubiquitous	GO:0016197	17	endosome transport	16	1.36326e-05
ubiquitous	3899	ubiquitous	GO:0006911	17	phagocytosis, engulfment	16	1.36603e-05
ubiquitous	3899	ubiquitous	GO:0043652	17	engulfment of apoptotic cell	16	1.3688e-05
neurons	454	neurons	GO:0051345	71	positive regulation of hydrolase activity	14	1.40314e-05
ubiquitous	3899	ubiquitous	GO:0019222	1202	regulation of metabolic process	533	1.61897e-05
neurons	454	neurons	GO:0007269	16	neurotransmitter secretion	7	1.63042e-05
hypodermis	358	hypodermis	GO:0072529	8	pyrimidine-containing compound catabolic process	5	1.6498e-05
ubiquitous	3899	ubiquitous	GO:0048523	186	negative regulation of cellular process	102	1.65562e-05
neurons	454	neurons	GO:0009987	6656	cellular process	341	1.69188e-05
neurons	454	neurons	GO:0050808	11	synapse organization	6	1.7542e-05
neurons	454	neurons	GO:0009628	115	response to abiotic stimulus	18	1.76681e-05
ubiquitous	3899	ubiquitous	GO:0040024	74	dauer larval development	48	1.80264e-05
ubiquitous	3899	ubiquitous	GO:0031399	35	regulation of protein modification process	27	1.87802e-05
ubiquitous	3899	ubiquitous	GO:0042127	98	regulation of cell proliferation	60	1.88877e-05
hypodermis	358	hypodermis	GO:0042558	20	pteridine-containing compound metabolic process	7	1.93776e-05
ubiquitous	3899	ubiquitous	GO:0040020	86	regulation of meiosis	54	1.94169e-05
neurons	454	neurons	GO:0042330	94	taxis	16	2.02232e-05
neurons	454	neurons	GO:0061096	7	negative regulation of turning behavior involved in mating	5	2.02642e-05
neurons	454	neurons	GO:0032412	7	regulation of ion transmembrane transporter activity	5	2.03039e-05
neurons	454	neurons	GO:0032409	7	regulation of transporter activity	5	2.03432e-05
neurons	454	neurons	GO:0022898	7	regulation of transmembrane transporter activity	5	2.03831e-05
neurons	454	neurons	GO:0061094	7	regulation of turning behavior involved in mating	5	2.04235e-05
neurons	454	neurons	GO:0043900	7	regulation of multi-organism process	5	2.04635e-05
intestine	234	intestine	GO:0006952	102	defense response	12	2.054e-05
muscle	229	muscle	GO:0010876	539	lipid localization	30	2.12951e-05
ubiquitous	3899	ubiquitous	GO:0007015	13	actin filament organization	13	2.14264e-05
muscle	229	muscle	GO:0014866	6	skeletal myofibril assembly	4	2.16491e-05
hypodermis	358	hypodermis	GO:0046483	454	heterocycle metabolic process	36	2.17676e-05
hypodermis	358	hypodermis	GO:0008152	5010	metabolic process	218	2.18726e-05
neurons	454	neurons	GO:0006140	74	regulation of nucleotide metabolic process	14	2.23352e-05
neurons	454	neurons	GO:0060284	30	regulation of cell development	9	2.27887e-05
ubiquitous	3899	ubiquitous	GO:0006200	207	atp catabolic process	111	2.43613e-05
muscle	229	muscle	GO:0019915	515	lipid storage	29	2.46417e-05
ubiquitous	3899	ubiquitous	GO:0031175	136	neuron projection development	78	2.4954e-05
neurons	454	neurons	GO:0043547	65	positive regulation of gtpase activity	13	2.57188e-05
ubiquitous	3899	ubiquitous	GO:0006936	22	muscle contraction	19	2.66471e-05
ubiquitous	3899	ubiquitous	GO:0006909	22	phagocytosis	19	2.66975e-05
ubiquitous	3899	ubiquitous	GO:0003012	22	muscle system process	19	2.67479e-05
ubiquitous	3899	ubiquitous	GO:0001667	22	ameboidal cell migration	19	2.67991e-05
ubiquitous	3899	ubiquitous	GO:0009887	50	organ morphogenesis	35	2.90543e-05
ubiquitous	3899	ubiquitous	GO:0007264	93	small gtpase mediated signal transduction	57	2.9953e-05
ubiquitous	3899	ubiquitous	GO:0043254	16	regulation of protein complex assembly	15	3.10871e-05
ubiquitous	3899	ubiquitous	GO:0022904	16	respiratory electron transport chain	15	3.11458e-05
ubiquitous	3899	ubiquitous	GO:0006914	19	autophagy	17	3.19764e-05
ubiquitous	3899	ubiquitous	GO:0034330	19	cell junction organization	17	3.20361e-05
ubiquitous	3899	ubiquitous	GO:0051294	34	establishment of spindle orientation	26	3.59104e-05
hypodermis	358	hypodermis	GO:0051186	97	cofactor metabolic process	14	3.73018e-05
hypodermis	358	hypodermis	GO:0000096	15	sulfur amino acid metabolic process	6	3.87062e-05
hypodermis	358	hypodermis	GO:0009396	5	folic acid-containing compound biosynthetic process	4	4.01772e-05
ubiquitous	3899	ubiquitous	GO:0000904	131	cell morphogenesis involved in differentiation	75	4.0242e-05
ubiquitous	3899	ubiquitous	GO:0009057	231	macromolecule catabolic process	121	4.06668e-05
neurons	454	neurons	GO:0033124	68	regulation of gtp catabolic process	13	4.20368e-05
neurons	454	neurons	GO:0043087	68	regulation of gtpase activity	13	4.21143e-05
ubiquitous	3899	ubiquitous	GO:0019725	100	cellular homeostasis	60	4.39704e-05
intestine	234	intestine	GO:0006508	438	proteolysis	26	4.47497e-05
ubiquitous	3899	ubiquitous	GO:0016265	125	death	72	4.48322e-05
neurons	454	neurons	GO:0051239	726	regulation of multicellular organismal process	58	4.48683e-05
ubiquitous	3899	ubiquitous	GO:0008219	125	cell death	72	4.49149e-05
ubiquitous	3899	ubiquitous	GO:0048569	90	post-embryonic organ development	55	4.78245e-05
neurons	454	neurons	GO:0048521	8	negative regulation of behavior	5	4.80098e-05
ubiquitous	3899	ubiquitous	GO:0040025	88	vulval development	54	4.82536e-05
intestine	234	intestine	GO:0035672	7	oligopeptide transmembrane transport	4	5.0076e-05
neurons	454	neurons	GO:0048666	149	neuron development	20	5.12932e-05
ubiquitous	3899	ubiquitous	GO:0051169	12	nuclear transport	12	5.19637e-05
ubiquitous	3899	ubiquitous	GO:0006913	12	nucleocytoplasmic transport	12	5.20571e-05
ubiquitous	3899	ubiquitous	GO:0051050	12	positive regulation of transport	12	5.21519e-05
ubiquitous	3899	ubiquitous	GO:0042775	12	mitochondrial atp synthesis coupled electron transport	12	5.22456e-05
ubiquitous	3899	ubiquitous	GO:0048812	134	neuron projection morphogenesis	76	5.41016e-05
muscle	229	muscle	GO:0034622	270	cellular macromolecular complex assembly	19	5.54064e-05
ubiquitous	3899	ubiquitous	GO:0051270	51	regulation of cellular component movement	35	5.54319e-05
ubiquitous	3899	ubiquitous	GO:0030728	21	ovulation	18	5.70374e-05
ubiquitous	3899	ubiquitous	GO:0043277	21	apoptotic cell clearance	18	5.71387e-05
ubiquitous	3899	ubiquitous	GO:0048667	130	cell morphogenesis involved in neuron differentiation	74	5.84965e-05
ubiquitous	3899	ubiquitous	GO:0007409	130	axonogenesis	74	5.86003e-05
neurons	454	neurons	GO:0007635	26	chemosensory behavior	8	5.95937e-05
neurons	454	neurons	GO:0009968	51	negative regulation of signal transduction	11	6.08037e-05
neurons	454	neurons	GO:0032989	317	cellular component morphogenesis	32	6.43813e-05
neurons	454	neurons	GO:0033121	71	regulation of purine nucleotide catabolic process	13	6.57628e-05
neurons	454	neurons	GO:0030811	71	regulation of nucleotide catabolic process	13	6.58779e-05
ubiquitous	3899	ubiquitous	GO:0044271	213	cellular nitrogen compound biosynthetic process	112	6.65871e-05
ubiquitous	3899	ubiquitous	GO:0033043	42	regulation of organelle organization	30	6.78735e-05
ubiquitous	3899	ubiquitous	GO:0033365	33	protein localization to organelle	25	6.78797e-05
ubiquitous	3899	ubiquitous	GO:0051186	97	cofactor metabolic process	58	6.79892e-05
ubiquitous	3899	ubiquitous	GO:0010172	33	embryonic body morphogenesis	25	6.79986e-05
ubiquitous	3899	ubiquitous	GO:0042335	97	cuticle development	58	6.81067e-05
muscle	229	muscle	GO:0065003	275	macromolecular complex assembly	19	6.98023e-05
ubiquitous	3899	ubiquitous	GO:0032271	15	regulation of protein polymerization	14	7.06741e-05
neurons	454	neurons	GO:0010648	52	negative regulation of cell communication	11	7.24036e-05
neurons	454	neurons	GO:0023057	52	negative regulation of signaling	11	7.25287e-05
hypodermis	358	hypodermis	GO:0009056	684	catabolic process	46	7.27461e-05
ubiquitous	3899	ubiquitous	GO:0006818	87	hydrogen transport	53	7.45367e-05
ubiquitous	3899	ubiquitous	GO:0006364	44	rrna processing	31	7.47051e-05
ubiquitous	3899	ubiquitous	GO:0016072	44	rrna metabolic process	31	7.48342e-05
neurons	454	neurons	GO:0050770	20	regulation of axonogenesis	7	7.98785e-05
neurons	454	neurons	GO:0010975	20	regulation of neuron projection development	7	8.00147e-05
neurons	454	neurons	GO:0010769	20	regulation of cell morphogenesis involved in differentiation	7	8.01512e-05
ubiquitous	3899	ubiquitous	GO:0000132	28	establishment of mitotic spindle orientation	22	8.20918e-05
neurons	454	neurons	GO:0031329	73	regulation of cellular catabolic process	13	8.71004e-05
ubiquitous	3899	ubiquitous	GO:0015991	23	atp hydrolysis coupled proton transport	19	8.71967e-05
ubiquitous	3899	ubiquitous	GO:0015988	23	energy coupled proton transport, against electrochemical gradient	19	8.73434e-05
muscle	229	muscle	GO:0040039	122	inductive cell migration	12	9.23273e-05
neurons	454	neurons	GO:0051925	5	regulation of calcium ion transport via voltage-gated calcium channel activity	4	9.40676e-05
neurons	454	neurons	GO:0008088	5	axon cargo transport	4	9.42258e-05
neurons	454	neurons	GO:0046716	5	muscle cell homeostasis	4	9.43844e-05
neurons	454	neurons	GO:0050954	9	sensory perception of mechanical stimulus	5	9.56335e-05
intestine	234	intestine	GO:0040007	1445	growth	57	9.71919e-05
muscle	229	muscle	GO:0034621	283	cellular macromolecular complex subunit organization	19	0.000100835
ubiquitous	3899	ubiquitous	GO:0007592	96	protein-based cuticle development	57	0.00010381
muscle	229	muscle	GO:0071844	363	cellular component assembly at cellular level	22	0.000109716
hypodermis	358	hypodermis	GO:0006636	6	unsaturated fatty acid biosynthetic process	4	0.000109789
hypodermis	358	hypodermis	GO:0046164	35	alcohol catabolic process	8	0.000109911
hypodermis	358	hypodermis	GO:0009164	6	nucleoside catabolic process	4	0.000109971
muscle	229	muscle	GO:0043933	286	macromolecular complex subunit organization	19	0.000115654
ubiquitous	3899	ubiquitous	GO:0015992	86	proton transport	52	0.000115971
neurons	454	neurons	GO:0051056	86	regulation of small gtpase mediated signal transduction	14	0.000117025
ubiquitous	3899	ubiquitous	GO:0007059	158	chromosome segregation	86	0.000117419
neurons	454	neurons	GO:0048468	436	cell development	39	0.000117612
hypodermis	358	hypodermis	GO:0032787	57	monocarboxylic acid metabolic process	10	0.000122849
hypodermis	358	hypodermis	GO:0009309	57	amine biosynthetic process	10	0.00012305
hypodermis	358	hypodermis	GO:0008652	46	cellular amino acid biosynthetic process	9	0.000126171
muscle	229	muscle	GO:0022607	367	cellular component assembly	22	0.000127303
hypodermis	358	hypodermis	GO:0044275	36	cellular carbohydrate catabolic process	8	0.000134341
ubiquitous	3899	ubiquitous	GO:0070925	17	organelle assembly	15	0.000153508
ubiquitous	3899	ubiquitous	GO:0006605	27	protein targeting	21	0.000162099
ubiquitous	3899	ubiquitous	GO:0030833	14	regulation of actin filament polymerization	13	0.000162233
ubiquitous	3899	ubiquitous	GO:0008064	14	regulation of actin polymerization or depolymerization	13	0.000162495
ubiquitous	3899	ubiquitous	GO:0030832	14	regulation of actin filament length	13	0.000162761
muscle	229	muscle	GO:0030154	604	cell differentiation	30	0.000162813
intestine	234	intestine	GO:0018996	263	molting cycle, collagen and cuticulin-based cuticle	18	0.000166441
intestine	234	intestine	GO:0018988	263	molting cycle, protein-based cuticle	18	0.000166709
intestine	234	intestine	GO:0042303	263	molting cycle	18	0.000166978
ubiquitous	3899	ubiquitous	GO:0009408	51	response to heat	34	0.000172361
ubiquitous	3899	ubiquitous	GO:0090304	1110	nucleic acid metabolic process	486	0.000189583
ubiquitous	3899	ubiquitous	GO:0050795	77	regulation of behavior	47	0.000194958
ubiquitous	3899	ubiquitous	GO:0010564	123	regulation of cell cycle process	69	0.000198007
ubiquitous	3899	ubiquitous	GO:0043549	29	regulation of kinase activity	22	0.000202633
ubiquitous	3899	ubiquitous	GO:0051338	29	regulation of transferase activity	22	0.00020296
ubiquitous	3899	ubiquitous	GO:0048666	149	neuron development	81	0.000205088
ubiquitous	3899	ubiquitous	GO:0032879	182	regulation of localization	96	0.000209088
hypodermis	358	hypodermis	GO:0033559	7	unsaturated fatty acid metabolic process	4	0.000235055
intestine	234	intestine	GO:0040011	1422	locomotion	55	0.000235055
ubiquitous	3899	ubiquitous	GO:0040002	94	collagen and cuticulin-based cuticle development	55	0.000242706
ubiquitous	3899	ubiquitous	GO:0001932	31	regulation of protein phosphorylation	23	0.000244186
intestine	234	intestine	GO:0006857	10	oligopeptide transport	4	0.000244765
intestine	234	intestine	GO:0015833	10	peptide transport	4	0.000245149
muscle	229	muscle	GO:0010951	60	negative regulation of endopeptidase activity	8	0.000253641
ubiquitous	3899	ubiquitous	GO:0015986	19	atp synthesis coupled proton transport	16	0.000254127
ubiquitous	3899	ubiquitous	GO:0015985	19	energy coupled proton transport, down electrochemical gradient	16	0.000254525
neurons	454	neurons	GO:0031646	6	positive regulation of neurological system process	4	0.000261818
hypodermis	358	hypodermis	GO:0018130	147	heterocycle biosynthetic process	16	0.000261957
neurons	454	neurons	GO:0050806	6	positive regulation of synaptic transmission	4	0.000262223
neurons	454	neurons	GO:0051971	6	positive regulation of transmission of nerve impulse	4	0.000262633
neurons	454	neurons	GO:0032224	6	positive regulation of synaptic transmission, cholinergic	4	0.000263039
neurons	454	neurons	GO:0051924	6	regulation of calcium ion transport	4	0.000263451
neurons	454	neurons	GO:0007213	6	muscarinic acetylcholine receptor signaling pathway	4	0.000263864
neurons	454	neurons	GO:0032222	6	regulation of synaptic transmission, cholinergic	4	0.000264277
neurons	454	neurons	GO:0045595	60	regulation of cell differentiation	11	0.000266318
neurons	454	neurons	GO:0015837	32	amine transport	8	0.000275683
neurons	454	neurons	GO:0007631	32	feeding behavior	8	0.000276109
neurons	454	neurons	GO:0009894	82	regulation of catabolic process	13	0.000282618
hypodermis	358	hypodermis	GO:0006006	40	glucose metabolic process	8	0.000283367
hypodermis	358	hypodermis	GO:0009108	40	coenzyme biosynthetic process	8	0.000283805
hypodermis	358	hypodermis	GO:0006007	30	glucose catabolic process	7	0.000289968
ubiquitous	3899	ubiquitous	GO:0043051	35	regulation of pharyngeal pumping	25	0.000317256
ubiquitous	3899	ubiquitous	GO:0060259	35	regulation of feeding behavior	25	0.000317739
neurons	454	neurons	GO:0030030	171	cell projection organization	20	0.000327537
ubiquitous	3899	ubiquitous	GO:0034329	16	cell junction assembly	14	0.000332047
ubiquitous	3899	ubiquitous	GO:0090130	16	tissue migration	14	0.000332552
muscle	229	muscle	GO:0052548	63	regulation of endopeptidase activity	8	0.000349671
hypodermis	358	hypodermis	GO:0046365	31	monosaccharide catabolic process	7	0.00035893
hypodermis	358	hypodermis	GO:0019320	31	hexose catabolic process	7	0.000359476
neurons	454	neurons	GO:0031344	25	regulation of cell projection organization	7	0.000360728
muscle	229	muscle	GO:0010172	33	embryonic body morphogenesis	6	0.00036472
ubiquitous	3899	ubiquitous	GO:0009994	28	oocyte differentiation	21	0.000383433
ubiquitous	3899	ubiquitous	GO:0045859	28	regulation of protein kinase activity	21	0.000384008
ubiquitous	3899	ubiquitous	GO:0009893	89	positive regulation of metabolic process	52	0.000385443
neurons	454	neurons	GO:0032940	121	secretion by cell	16	0.000395822
neurons	454	neurons	GO:0048638	18	regulation of developmental growth	6	0.000400396
neurons	454	neurons	GO:0030516	18	regulation of axon extension	6	0.000400996
ubiquitous	3899	ubiquitous	GO:0007399	205	nervous system development	105	0.000424229
muscle	229	muscle	GO:0048869	640	cellular developmental process	30	0.00043407
ubiquitous	3899	ubiquitous	GO:0032320	30	positive regulation of ras gtpase activity	22	0.000451794
neurons	454	neurons	GO:0022604	26	regulation of cell morphogenesis	7	0.000467046
neurons	454	neurons	GO:2000242	12	negative regulation of reproductive process	5	0.000471379
muscle	229	muscle	GO:0010466	66	negative regulation of peptidase activity	8	0.000477815
hypodermis	358	hypodermis	GO:0006066	109	alcohol metabolic process	13	0.000487922
hypodermis	358	hypodermis	GO:0006733	23	oxidoreduction coenzyme metabolic process	6	0.000488045
neurons	454	neurons	GO:0006935	87	chemotaxis	13	0.000507364
hypodermis	358	hypodermis	GO:0019362	15	pyridine nucleotide metabolic process	5	0.000519434
hypodermis	358	hypodermis	GO:0072524	15	pyridine-containing compound metabolic process	5	0.0005202
neurons	454	neurons	GO:0071705	35	nitrogen compound transport	8	0.00052248
ubiquitous	3899	ubiquitous	GO:0060341	18	regulation of cellular localization	15	0.000527947
intestine	234	intestine	GO:0007041	5	lysosomal transport	3	0.000528263
neurons	454	neurons	GO:0046578	76	regulation of ras protein signal transduction	12	0.000534183
neurons	454	neurons	GO:0043058	7	regulation of backward locomotion	4	0.000547495
neurons	454	neurons	GO:0001508	7	regulation of action potential	4	0.00054829
neurons	454	neurons	GO:0015870	7	acetylcholine transport	4	0.000549098
neurons	454	neurons	GO:0046903	151	secretion	18	0.000557417
hypodermis	358	hypodermis	GO:0007592	96	protein-based cuticle development	12	0.00055784
ubiquitous	3899	ubiquitous	GO:0040026	34	positive regulation of vulval development	24	0.000570151
neurons	454	neurons	GO:0007018	55	microtubule-based movement	10	0.000581527
ubiquitous	3899	ubiquitous	GO:0034976	25	response to endoplasmic reticulum stress	19	0.000602019
ubiquitous	3899	ubiquitous	GO:0071445	25	cellular response to protein stimulus	19	0.000602893
ubiquitous	3899	ubiquitous	GO:0071216	25	cellular response to biotic stimulus	19	0.000603754
ubiquitous	3899	ubiquitous	GO:0051789	25	response to protein stimulus	19	0.00060463
hypodermis	358	hypodermis	GO:0042335	97	cuticle development	12	0.000610647
hypodermis	358	hypodermis	GO:0018996	263	molting cycle, collagen and cuticulin-based cuticle	22	0.00061355
hypodermis	358	hypodermis	GO:0018988	263	molting cycle, protein-based cuticle	22	0.000614441
hypodermis	358	hypodermis	GO:0042303	263	molting cycle	22	0.000615319
hypodermis	358	hypodermis	GO:0009116	34	nucleoside metabolic process	7	0.000632164
muscle	229	muscle	GO:0052547	69	regulation of peptidase activity	8	0.000633053
ubiquitous	3899	ubiquitous	GO:0016070	955	rna metabolic process	418	0.000635843
neurons	454	neurons	GO:0000902	167	cell morphogenesis	19	0.000666822
muscle	229	muscle	GO:0051346	70	negative regulation of hydrolase activity	8	0.000697108
hypodermis	358	hypodermis	GO:0009070	9	serine family amino acid biosynthetic process	4	0.000709872
ubiquitous	3899	ubiquitous	GO:0048193	15	golgi vesicle transport	13	0.000712968
ubiquitous	3899	ubiquitous	GO:0048599	27	oocyte development	20	0.00071616
ubiquitous	3899	ubiquitous	GO:0018130	147	heterocycle biosynthetic process	78	0.000725287
ubiquitous	3899	ubiquitous	GO:0046834	9	lipid phosphorylation	9	0.000730752
ubiquitous	3899	ubiquitous	GO:0045727	9	positive regulation of translation	9	0.000731796
neurons	454	neurons	GO:0045859	28	regulation of protein kinase activity	7	0.000736309
intestine	234	intestine	GO:0009653	1209	anatomical structure morphogenesis	47	0.00074929
hypodermis	358	hypodermis	GO:0072527	25	pyrimidine-containing compound metabolic process	6	0.000764663
ubiquitous	3899	ubiquitous	GO:0048699	183	generation of neurons	94	0.000791389
ubiquitous	3899	ubiquitous	GO:0022008	183	neurogenesis	94	0.000792501
hypodermis	358	hypodermis	GO:0044248	546	cellular catabolic process	36	0.000798344
ubiquitous	3899	ubiquitous	GO:0045595	60	regulation of cell differentiation	37	0.000816094
muscle	229	muscle	GO:0006996	666	organelle organization	30	0.000820465
ubiquitous	3899	ubiquitous	GO:0007498	29	mesoderm development	21	0.000820465
ubiquitous	3899	ubiquitous	GO:0032012	12	regulation of arf protein signal transduction	11	0.000820994
ubiquitous	3899	ubiquitous	GO:0010604	87	positive regulation of macromolecule metabolic process	50	0.000853198
muscle	229	muscle	GO:0016477	205	cell migration	14	0.000880866
ubiquitous	3899	ubiquitous	GO:0031325	85	positive regulation of cellular metabolic process	49	0.000886707
muscle	229	muscle	GO:0044085	424	cellular component biogenesis	22	0.000900554
neurons	454	neurons	GO:0051641	368	cellular localization	32	0.000902153
neurons	454	neurons	GO:0043549	29	regulation of kinase activity	7	0.000913146
neurons	454	neurons	GO:0051338	29	regulation of transferase activity	7	0.000914387
neurons	454	neurons	GO:0000904	131	cell morphogenesis involved in differentiation	16	0.000932073
neurons	454	neurons	GO:0045214	8	sarcomere organization	4	0.000988735
neurons	454	neurons	GO:0042391	8	regulation of membrane potential	4	0.000990079
muscle	229	muscle	GO:0051674	208	localization of cell	14	0.00100867
muscle	229	muscle	GO:0048870	208	cell motility	14	0.00101007
muscle	229	muscle	GO:0006928	208	cellular component movement	14	0.00101144
neurons	454	neurons	GO:0042493	14	response to drug	5	0.00101407
ubiquitous	3899	ubiquitous	GO:0006066	109	alcohol metabolic process	60	0.00105412
ubiquitous	3899	ubiquitous	GO:0009156	17	ribonucleoside monophosphate biosynthetic process	14	0.00107016
ubiquitous	3899	ubiquitous	GO:0023061	17	signal release	14	0.00107159
ubiquitous	3899	ubiquitous	GO:0006401	17	rna catabolic process	14	0.00107305
ubiquitous	3899	ubiquitous	GO:0003001	17	generation of a signal involved in cell-cell signaling	14	0.00107451
ubiquitous	3899	ubiquitous	GO:0009161	17	ribonucleoside monophosphate metabolic process	14	0.00107597
ubiquitous	3899	ubiquitous	GO:0046394	73	carboxylic acid biosynthetic process	43	0.00107984
ubiquitous	3899	ubiquitous	GO:0016053	73	organic acid biosynthetic process	43	0.00108131
ubiquitous	3899	ubiquitous	GO:0007167	37	enzyme linked receptor protein signaling pathway	25	0.00114417
ubiquitous	3899	ubiquitous	GO:0012501	90	programmed cell death	51	0.00115486
neurons	454	neurons	GO:0048858	161	cell projection morphogenesis	18	0.0011591
ubiquitous	3899	ubiquitous	GO:0045454	67	cell redox homeostasis	40	0.00117614
neurons	454	neurons	GO:0048812	134	neuron projection morphogenesis	16	0.00118038
hypodermis	358	hypodermis	GO:0042559	18	pteridine-containing compound biosynthetic process	5	0.0012335
ubiquitous	3899	ubiquitous	GO:0018193	84	peptidyl-amino acid modification	48	0.00131368
ubiquitous	3899	ubiquitous	GO:0016570	49	histone modification	31	0.00132318
ubiquitous	3899	ubiquitous	GO:0022411	26	cellular component disassembly	19	0.00132352
ubiquitous	3899	ubiquitous	GO:0016569	49	covalent chromatin modification	31	0.00132492
ubiquitous	3899	ubiquitous	GO:0071845	26	cellular component disassembly at cellular level	19	0.00132529
neurons	454	neurons	GO:0001932	31	regulation of protein phosphorylation	7	0.00137284
ubiquitous	3899	ubiquitous	GO:0034654	134	nucleobase, nucleoside, nucleotide and nucleic acid biosynthetic process	71	0.00137588
ubiquitous	3899	ubiquitous	GO:0034404	134	nucleobase, nucleoside and nucleotide biosynthetic process	71	0.00137769
neurons	454	neurons	GO:0031175	136	neuron projection development	16	0.00137826
ubiquitous	3899	ubiquitous	GO:0042592	134	homeostatic process	71	0.00137953
ubiquitous	3899	ubiquitous	GO:0051347	19	positive regulation of transferase activity	15	0.00144062
ubiquitous	3899	ubiquitous	GO:0033674	19	positive regulation of kinase activity	15	0.00144251
ubiquitous	3899	ubiquitous	GO:0051236	14	establishment of rna localization	12	0.00150248
ubiquitous	3899	ubiquitous	GO:0050658	14	rna transport	12	0.00150446
ubiquitous	3899	ubiquitous	GO:0050657	14	nucleic acid transport	12	0.00150643
ubiquitous	3899	ubiquitous	GO:0006403	14	rna localization	12	0.00150841
ubiquitous	3899	ubiquitous	GO:0048568	14	embryonic organ development	12	0.00151039
neurons	454	neurons	GO:0032990	165	cell part morphogenesis	18	0.00152546
neurons	454	neurons	GO:0001558	23	regulation of cell growth	6	0.00156856
hypodermis	358	hypodermis	GO:0051188	52	cofactor biosynthetic process	8	0.00162956
ubiquitous	3899	ubiquitous	GO:0044262	148	cellular carbohydrate metabolic process	77	0.00163595
hypodermis	358	hypodermis	GO:0042454	5	ribonucleoside catabolic process	3	0.00164957
hypodermis	358	hypodermis	GO:0042430	5	indole-containing compound metabolic process	3	0.0016517
hypodermis	358	hypodermis	GO:0006586	5	indolalkylamine metabolic process	3	0.00165387
hypodermis	358	hypodermis	GO:0006790	29	sulfur compound metabolic process	6	0.00167923
hypodermis	358	hypodermis	GO:0040002	94	collagen and cuticulin-based cuticle development	11	0.00168811
muscle	229	muscle	GO:0043086	81	negative regulation of catalytic activity	8	0.00174594
ubiquitous	3899	ubiquitous	GO:0010638	8	positive regulation of organelle organization	8	0.00174703
ubiquitous	3899	ubiquitous	GO:0046854	8	phosphatidylinositol phosphorylation	8	0.00174928
ubiquitous	3899	ubiquitous	GO:0008361	32	regulation of cell size	22	0.00175239
ubiquitous	3899	ubiquitous	GO:0007411	66	axon guidance	39	0.00178361
ubiquitous	3899	ubiquitous	GO:0035262	21	gonad morphogenesis	16	0.00178418
ubiquitous	3899	ubiquitous	GO:0010453	21	regulation of cell fate commitment	16	0.00178649
ubiquitous	3899	ubiquitous	GO:0042659	21	regulation of cell fate specification	16	0.00178879
ubiquitous	3899	ubiquitous	GO:0046580	11	negative regulation of ras protein signal transduction	10	0.00181001
ubiquitous	3899	ubiquitous	GO:0060627	11	regulation of vesicle-mediated transport	10	0.0018123
ubiquitous	3899	ubiquitous	GO:0006732	85	coenzyme metabolic process	48	0.00181301
ubiquitous	3899	ubiquitous	GO:0051058	11	negative regulation of small gtpase mediated signal transduction	10	0.0018146
muscle	229	muscle	GO:0006937	17	regulation of muscle contraction	4	0.00181602
muscle	229	muscle	GO:0090257	17	regulation of muscle system process	4	0.00181836
ubiquitous	3899	ubiquitous	GO:0022603	34	regulation of anatomical structure morphogenesis	23	0.00183726
ubiquitous	3899	ubiquitous	GO:0009116	34	nucleoside metabolic process	23	0.00183959
ubiquitous	3899	ubiquitous	GO:0030182	162	neuron differentiation	83	0.00184124
ubiquitous	3899	ubiquitous	GO:0072522	98	purine-containing compound biosynthetic process	54	0.00188413
ubiquitous	3899	ubiquitous	GO:0006417	36	regulation of translation	24	0.00192265
ubiquitous	3899	ubiquitous	GO:0030421	36	defecation	24	0.00192508
ubiquitous	3899	ubiquitous	GO:0051276	233	chromosome organization	114	0.00194276
ubiquitous	3899	ubiquitous	GO:0007588	38	excretion	25	0.00199017
ubiquitous	3899	ubiquitous	GO:0023057	52	negative regulation of signaling	32	0.00206495
ubiquitous	3899	ubiquitous	GO:0010648	52	negative regulation of cell communication	32	0.00206757
intestine	234	intestine	GO:0009791	1855	post-embryonic development	63	0.0020774
ubiquitous	3899	ubiquitous	GO:0006997	50	nucleus organization	31	0.00208286
ubiquitous	3899	ubiquitous	GO:0006986	23	response to unfolded protein	17	0.00208704
ubiquitous	3899	ubiquitous	GO:0034620	23	cellular response to unfolded protein	17	0.00208963
ubiquitous	3899	ubiquitous	GO:0009948	16	anterior/posterior axis specification	13	0.00214299
ubiquitous	3899	ubiquitous	GO:0007269	16	neurotransmitter secretion	13	0.00214566
hypodermis	358	hypodermis	GO:0006812	390	cation transport	27	0.00217626
muscle	229	muscle	GO:0055074	8	calcium ion homeostasis	3	0.00219301
muscle	229	muscle	GO:0072507	8	divalent inorganic cation homeostasis	3	0.00219569
hypodermis	358	hypodermis	GO:0000097	12	sulfur amino acid biosynthetic process	4	0.00222536
hypodermis	358	hypodermis	GO:0046496	12	nicotinamide nucleotide metabolic process	4	0.00222808
neurons	454	neurons	GO:0051649	341	establishment of localization in cell	29	0.00227641
neurons	454	neurons	GO:0007411	66	axon guidance	10	0.00230606
muscle	229	muscle	GO:0044092	85	negative regulation of molecular function	8	0.00230887
neurons	454	neurons	GO:0022603	34	regulation of anatomical structure morphogenesis	7	0.00231686
neurons	454	neurons	GO:0043062	34	extracellular structure organization	7	0.00231969
neurons	454	neurons	GO:0048667	130	cell morphogenesis involved in neuron differentiation	15	0.00239029
neurons	454	neurons	GO:0007409	130	axonogenesis	15	0.00239321
neurons	454	neurons	GO:0051336	144	regulation of hydrolase activity	16	0.0024275
hypodermis	358	hypodermis	GO:0019438	21	aromatic compound biosynthetic process	5	0.0024454
neurons	454	neurons	GO:0051605	10	protein maturation by peptide bond cleavage	4	0.00244613
neurons	454	neurons	GO:0007270	10	neuron-neuron synaptic transmission	4	0.00244912
neurons	454	neurons	GO:0050803	10	regulation of synapse structure and activity	4	0.00245211
hypodermis	358	hypodermis	GO:0034641	1669	cellular nitrogen compound metabolic process	82	0.00253484
ubiquitous	3899	ubiquitous	GO:0009266	65	response to temperature stimulus	38	0.00266539
ubiquitous	3899	ubiquitous	GO:0009165	130	nucleotide biosynthetic process	68	0.00266717
intestine	234	intestine	GO:0002164	1839	larval development	62	0.00274695
neurons	454	neurons	GO:0031399	35	regulation of protein modification process	7	0.00274935
ubiquitous	3899	ubiquitous	GO:0006220	18	pyrimidine nucleotide metabolic process	14	0.00276325
ubiquitous	3899	ubiquitous	GO:0045860	18	positive regulation of protein kinase activity	14	0.00276662
ubiquitous	3899	ubiquitous	GO:0048585	61	negative regulation of response to stimulus	36	0.00284217
hypodermis	358	hypodermis	GO:0015672	278	monovalent inorganic cation transport	21	0.00285095
hypodermis	358	hypodermis	GO:0006098	6	pentose-phosphate shunt	3	0.00294503
neurons	454	neurons	GO:0035023	26	regulation of rho protein signal transduction	6	0.00294605
hypodermis	358	hypodermis	GO:0006740	6	nadph regeneration	3	0.00294856
hypodermis	358	hypodermis	GO:0006739	6	nadp metabolic process	3	0.00295216
ubiquitous	3899	ubiquitous	GO:0031328	78	positive regulation of cellular biosynthetic process	44	0.00298051
ubiquitous	3899	ubiquitous	GO:0009891	78	positive regulation of biosynthetic process	44	0.00298408
ubiquitous	3899	ubiquitous	GO:0008105	31	asymmetric protein localization	21	0.00298428
ubiquitous	3899	ubiquitous	GO:0007154	153	cell communication	78	0.00305127
neurons	454	neurons	GO:0043059	5	regulation of forward locomotion	3	0.00305197
neurons	454	neurons	GO:0014016	5	neuroblast differentiation	3	0.00305563
ubiquitous	3899	ubiquitous	GO:0042787	13	protein ubiquitination involved in ubiquitin-dependent protein catabolic process	11	0.00306761
muscle	229	muscle	GO:0031589	9	cell-substrate adhesion	3	0.00306987
ubiquitous	3899	ubiquitous	GO:0048562	13	embryonic organ morphogenesis	11	0.00307121
muscle	229	muscle	GO:0007160	9	cell-matrix adhesion	3	0.00307348
ubiquitous	3899	ubiquitous	GO:0043244	13	regulation of protein complex disassembly	11	0.00307489
ubiquitous	3899	ubiquitous	GO:0006612	13	protein targeting to membrane	11	0.00307851
ubiquitous	3899	ubiquitous	GO:0031581	13	hemidesmosome assembly	11	0.00308212
ubiquitous	3899	ubiquitous	GO:0040034	13	regulation of development, heterochronic	11	0.00308582
ubiquitous	3899	ubiquitous	GO:0007044	13	cell-substrate junction assembly	11	0.00308951
hypodermis	358	hypodermis	GO:0019318	58	hexose metabolic process	8	0.00312263
hypodermis	358	hypodermis	GO:0046700	320	heterocycle catabolic process	23	0.00314782
ubiquitous	3899	ubiquitous	GO:0009968	51	negative regulation of signal transduction	31	0.00317132
neurons	454	neurons	GO:0045860	18	positive regulation of protein kinase activity	5	0.00321522
intestine	234	intestine	GO:0007275	3892	multicellular organismal development	113	0.00324347
neurons	454	neurons	GO:0016079	11	synaptic vesicle exocytosis	4	0.00354871
neurons	454	neurons	GO:0060249	11	anatomical structure homeostasis	4	0.00355288
muscle	229	muscle	GO:0071842	906	cellular component organization at cellular level	35	0.00356131
muscle	229	muscle	GO:0033036	838	macromolecule localization	33	0.00363396
ubiquitous	3899	ubiquitous	GO:0006984	22	er-nucleus signaling pathway	16	0.00380496
ubiquitous	3899	ubiquitous	GO:0032313	22	regulation of rab gtpase activity	16	0.00380943
ubiquitous	3899	ubiquitous	GO:0032483	22	regulation of rab protein signal transduction	16	0.00381382
ubiquitous	3899	ubiquitous	GO:0032851	22	positive regulation of rab gtpase activity	16	0.00381821
ubiquitous	3899	ubiquitous	GO:0030968	22	endoplasmic reticulum unfolded protein response	16	0.0038227
ubiquitous	3899	ubiquitous	GO:0061199	10	striated muscle contraction involved in embryonic body morphogenesis	9	0.00390247
ubiquitous	3899	ubiquitous	GO:0034623	10	cellular macromolecular complex disassembly	9	0.00390697
ubiquitous	3899	ubiquitous	GO:0006941	10	striated muscle contraction	9	0.00391138
ubiquitous	3899	ubiquitous	GO:0032984	10	macromolecular complex disassembly	9	0.00391589
ubiquitous	3899	ubiquitous	GO:0006164	94	purine nucleotide biosynthetic process	51	0.00391679
ubiquitous	3899	ubiquitous	GO:0030100	10	regulation of endocytosis	9	0.0039204
ubiquitous	3899	ubiquitous	GO:0007270	10	neuron-neuron synaptic transmission	9	0.00392491
ubiquitous	3899	ubiquitous	GO:0048566	10	embryonic digestive tract development	9	0.00392943
hypodermis	358	hypodermis	GO:0050832	14	defense response to fungus	4	0.00393007
ubiquitous	3899	ubiquitous	GO:0043624	10	cellular protein complex disassembly	9	0.00393396
hypodermis	358	hypodermis	GO:0009620	14	response to fungus	4	0.00393459
ubiquitous	3899	ubiquitous	GO:0043241	10	protein complex disassembly	9	0.00393858
intestine	234	intestine	GO:0048856	1794	anatomical structure development	60	0.00397521
ubiquitous	3899	ubiquitous	GO:0010631	7	epithelial cell migration	7	0.0039808
ubiquitous	3899	ubiquitous	GO:0007135	7	meiosis ii	7	0.00398529
ubiquitous	3899	ubiquitous	GO:0006112	7	energy reserve metabolic process	7	0.00398979
ubiquitous	3899	ubiquitous	GO:0043112	7	receptor metabolic process	7	0.0039942
ubiquitous	3899	ubiquitous	GO:0044042	7	glucan metabolic process	7	0.00399871
ubiquitous	3899	ubiquitous	GO:0051223	7	regulation of protein transport	7	0.00400323
neurons	454	neurons	GO:0051347	19	positive regulation of transferase activity	5	0.0040071
ubiquitous	3899	ubiquitous	GO:0051047	7	positive regulation of secretion	7	0.00400774
neurons	454	neurons	GO:0042048	19	olfactory behavior	5	0.00401153
ubiquitous	3899	ubiquitous	GO:0000281	7	cytokinesis after mitosis	7	0.00401227
neurons	454	neurons	GO:0033674	19	positive regulation of kinase activity	5	0.00401606
ubiquitous	3899	ubiquitous	GO:0051495	7	positive regulation of cytoskeleton organization	7	0.0040168
ubiquitous	3899	ubiquitous	GO:0070201	7	regulation of establishment of protein localization	7	0.00402143
neurons	454	neurons	GO:0006184	97	gtp catabolic process	12	0.00402383
ubiquitous	3899	ubiquitous	GO:0090132	7	epithelium migration	7	0.00402597
ubiquitous	3899	ubiquitous	GO:0009949	7	polarity specification of anterior/posterior axis	7	0.00403051
ubiquitous	3899	ubiquitous	GO:0051932	7	synaptic transmission, gabaergic	7	0.00403506
ubiquitous	3899	ubiquitous	GO:0005977	7	glycogen metabolic process	7	0.00403971
ubiquitous	3899	ubiquitous	GO:0045144	7	meiotic sister chromatid segregation	7	0.00404427
ubiquitous	3899	ubiquitous	GO:0006073	7	cellular glucan metabolic process	7	0.00404893
ubiquitous	3899	ubiquitous	GO:0006352	24	transcription initiation, dna-dependent	17	0.00410989
ubiquitous	3899	ubiquitous	GO:0048278	15	vesicle docking	12	0.00411008
ubiquitous	3899	ubiquitous	GO:0042074	15	cell migration involved in gastrulation	12	0.00411462
ubiquitous	3899	ubiquitous	GO:0022406	15	membrane docking	12	0.00411927
ubiquitous	3899	ubiquitous	GO:0016331	15	morphogenesis of embryonic epithelium	12	0.00412382
hypodermis	358	hypodermis	GO:0005996	61	monosaccharide metabolic process	8	0.00412591
intestine	234	intestine	GO:0002119	1837	nematode larval development	61	0.00414906
ubiquitous	3899	ubiquitous	GO:0010557	77	positive regulation of macromolecule biosynthetic process	43	0.00415365
hypodermis	358	hypodermis	GO:0006807	1727	nitrogen compound metabolic process	83	0.00416937
ubiquitous	3899	ubiquitous	GO:0046039	101	gtp metabolic process	54	0.00426648
ubiquitous	3899	ubiquitous	GO:0009798	26	axis specification	18	0.00443313
ubiquitous	3899	ubiquitous	GO:0035556	252	intracellular signal transduction	120	0.00448188
neurons	454	neurons	GO:0019222	1202	regulation of metabolic process	75	0.00457573
hypodermis	358	hypodermis	GO:0006534	7	cysteine metabolic process	3	0.00457731
ubiquitous	3899	ubiquitous	GO:0006184	97	gtp catabolic process	52	0.00477958
neurons	454	neurons	GO:0010959	12	regulation of metal ion transport	4	0.00481704
neurons	454	neurons	GO:0019932	39	second-messenger-mediated signaling	7	0.00487158
hypodermis	358	hypodermis	GO:0006631	49	fatty acid metabolic process	7	0.00492323
hypodermis	358	hypodermis	GO:0046131	15	pyrimidine ribonucleoside metabolic process	4	0.00497657
hypodermis	358	hypodermis	GO:0006213	15	pyrimidine nucleoside metabolic process	4	0.00498207
ubiquitous	3899	ubiquitous	GO:0006974	160	response to dna damage stimulus	80	0.00500058
ubiquitous	3899	ubiquitous	GO:2000241	46	regulation of reproductive process	28	0.00500726
neurons	454	neurons	GO:0050890	20	cognition	5	0.00500841
neurons	454	neurons	GO:0007611	20	learning or memory	5	0.00501384
ubiquitous	3899	ubiquitous	GO:0009308	220	amine metabolic process	106	0.00502481
ubiquitous	3899	ubiquitous	GO:0033205	17	cell cycle cytokinesis	13	0.00511646
ubiquitous	3899	ubiquitous	GO:0019637	67	organophosphate metabolic process	38	0.00521603
ubiquitous	3899	ubiquitous	GO:0006357	133	regulation of transcription from rna polymerase ii promoter	68	0.00522517
neurons	454	neurons	GO:0046626	6	regulation of insulin receptor signaling pathway	3	0.00530848
ubiquitous	3899	ubiquitous	GO:0032990	165	cell part morphogenesis	82	0.00545419
neurons	454	neurons	GO:0046039	101	gtp metabolic process	12	0.00554
ubiquitous	3899	ubiquitous	GO:0006325	172	chromatin organization	85	0.00559088
intestine	234	intestine	GO:0007034	11	vacuolar transport	3	0.00566096
ubiquitous	3899	ubiquitous	GO:0009069	19	serine family amino acid metabolic process	14	0.00602657
ubiquitous	3899	ubiquitous	GO:0046939	12	nucleotide phosphorylation	10	0.00620898
ubiquitous	3899	ubiquitous	GO:0080134	12	regulation of response to stress	10	0.00621556
ubiquitous	3899	ubiquitous	GO:0065001	12	specification of axis polarity	10	0.00622229
neurons	454	neurons	GO:0070588	21	calcium ion transmembrane transport	5	0.00622644
ubiquitous	3899	ubiquitous	GO:0006518	12	peptide metabolic process	10	0.00622888
ubiquitous	3899	ubiquitous	GO:0006402	12	mrna catabolic process	10	0.00623562
hypodermis	358	hypodermis	GO:0019751	16	polyol metabolic process	4	0.00630667
hypodermis	358	hypodermis	GO:0009260	66	ribonucleotide biosynthetic process	8	0.00664691
muscle	229	muscle	GO:0040011	1422	locomotion	48	0.0068623
muscle	229	muscle	GO:0055065	12	metal ion homeostasis	3	0.00687622
hypodermis	358	hypodermis	GO:0006563	8	l-serine metabolic process	3	0.00687939
hypodermis	358	hypodermis	GO:0006555	8	methionine metabolic process	3	0.00688668
hypodermis	358	hypodermis	GO:0055086	448	nucleobase, nucleoside and nucleotide metabolic process	28	0.0069812
hypodermis	358	hypodermis	GO:0006633	27	fatty acid biosynthetic process	5	0.00709104
ubiquitous	3899	ubiquitous	GO:0007413	68	axonal fasciculation	38	0.00733179
neurons	454	neurons	GO:0006821	22	chloride transport	5	0.00768352
intestine	234	intestine	GO:0010951	60	negative regulation of endopeptidase activity	6	0.00776176
ubiquitous	3899	ubiquitous	GO:0072527	25	pyrimidine-containing compound metabolic process	17	0.0078206
muscle	229	muscle	GO:0009653	1209	anatomical structure morphogenesis	42	0.00791735
ubiquitous	3899	ubiquitous	GO:0040022	27	feminization of hermaphroditic germ-line	18	0.00816376
ubiquitous	3899	ubiquitous	GO:0000902	167	cell morphogenesis	82	0.00818182
ubiquitous	3899	ubiquitous	GO:0040021	41	hermaphrodite germ-line sex determination	25	0.00820559
ubiquitous	3899	ubiquitous	GO:0006221	14	pyrimidine nucleotide biosynthetic process	11	0.00821089
ubiquitous	3899	ubiquitous	GO:0051046	14	regulation of secretion	11	0.0082194
ubiquitous	3899	ubiquitous	GO:0072528	14	pyrimidine-containing compound biosynthetic process	11	0.00822811
ubiquitous	3899	ubiquitous	GO:0006904	14	vesicle docking involved in exocytosis	11	0.00823664
ubiquitous	3899	ubiquitous	GO:0071900	14	regulation of protein serine/threonine kinase activity	11	0.00824537
hypodermis	358	hypodermis	GO:0051707	28	response to other organism	5	0.00825582
hypodermis	358	hypodermis	GO:0009119	28	ribonucleoside metabolic process	5	0.00826456
ubiquitous	3899	ubiquitous	GO:0006790	29	sulfur compound metabolic process	19	0.00832147
ubiquitous	3899	ubiquitous	GO:0048557	9	embryonic digestive tract morphogenesis	8	0.00836777
ubiquitous	3899	ubiquitous	GO:0042274	9	ribosomal small subunit biogenesis	8	0.00837645
ubiquitous	3899	ubiquitous	GO:0006575	9	cellular modified amino acid metabolic process	8	0.00838513
ubiquitous	3899	ubiquitous	GO:0070972	9	protein localization in endoplasmic reticulum	8	0.00839383
ubiquitous	3899	ubiquitous	GO:0051028	9	mrna transport	8	0.00840272
ubiquitous	3899	ubiquitous	GO:0001505	31	regulation of neurotransmitter levels	20	0.00841376
neurons	454	neurons	GO:0008291	7	acetylcholine metabolic process	3	0.00853179
neurons	454	neurons	GO:0051047	7	positive regulation of secretion	3	0.00854063
neurons	454	neurons	GO:0071900	14	regulation of protein serine/threonine kinase activity	4	0.00854673
muscle	229	muscle	GO:0071841	961	cellular component organization or biogenesis at cellular level	35	0.00858836
ubiquitous	3899	ubiquitous	GO:0045216	6	cell-cell junction organization	6	0.00948637
ubiquitous	3899	ubiquitous	GO:0006739	6	nadp metabolic process	6	0.0094962
ubiquitous	3899	ubiquitous	GO:0014866	6	skeletal myofibril assembly	6	0.00950583
ubiquitous	3899	ubiquitous	GO:0006998	6	nuclear envelope organization	6	0.00951568
ubiquitous	3899	ubiquitous	GO:0006098	6	pentose-phosphate shunt	6	0.00952533
ubiquitous	3899	ubiquitous	GO:0006740	6	nadph regeneration	6	0.0095352
ubiquitous	3899	ubiquitous	GO:0032312	6	regulation of arf gtpase activity	6	0.00954487
ubiquitous	3899	ubiquitous	GO:0006636	6	unsaturated fatty acid biosynthetic process	6	0.00955476
ubiquitous	3899	ubiquitous	GO:0051170	6	nuclear import	6	0.00956467
ubiquitous	3899	ubiquitous	GO:0048858	161	cell projection morphogenesis	79	0.00961214
hypodermis	358	hypodermis	GO:0034614	9	cellular response to reactive oxygen species	3	0.00961546
intestine	234	intestine	GO:0052548	63	regulation of endopeptidase activity	6	0.00961546
ubiquitous	3899	ubiquitous	GO:0009607	52	response to biotic stimulus	30	0.0103896
neurons	454	neurons	GO:0042325	45	regulation of phosphorylation	7	0.0105957
neurons	454	neurons	GO:0019098	331	reproductive behavior	26	0.0106972
neurons	454	neurons	GO:0042074	15	cell migration involved in gastrulation	4	0.0110276
neurons	454	neurons	GO:0007618	24	mating	5	0.0110421
ubiquitous	3899	ubiquitous	GO:0051235	18	maintenance of location	13	0.0110864
ubiquitous	3899	ubiquitous	GO:0030030	171	cell projection organization	83	0.0110905
ubiquitous	3899	ubiquitous	GO:0040013	18	negative regulation of locomotion	13	0.0110976
intestine	234	intestine	GO:0019915	515	lipid storage	22	0.0111055
ubiquitous	3899	ubiquitous	GO:0045185	18	maintenance of protein location	13	0.0111089
hypodermis	358	hypodermis	GO:0044237	3272	cellular metabolic process	139	0.0111422
muscle	229	muscle	GO:0051493	29	regulation of cytoskeleton organization	4	0.0115577
ubiquitous	3899	ubiquitous	GO:0008652	46	cellular amino acid biosynthetic process	27	0.011614
neurons	454	neurons	GO:0048523	186	negative regulation of cellular process	17	0.0116335
intestine	234	intestine	GO:0010466	66	negative regulation of peptidase activity	6	0.0119396
ubiquitous	3899	ubiquitous	GO:0018992	44	germ-line sex determination	26	0.0120154
ubiquitous	3899	ubiquitous	GO:0045132	130	meiotic chromosome segregation	65	0.0120617
hypodermis	358	hypodermis	GO:0044270	318	cellular nitrogen compound catabolic process	21	0.012225
neurons	454	neurons	GO:0071822	203	protein complex subunit organization	18	0.0123928
ubiquitous	3899	ubiquitous	GO:0019226	103	transmission of nerve impulse	53	0.0125606
ubiquitous	3899	ubiquitous	GO:0007268	103	synaptic transmission	53	0.012573
ubiquitous	3899	ubiquitous	GO:0035637	103	multicellular organismal signaling	53	0.0125855
ubiquitous	3899	ubiquitous	GO:0043161	11	proteasomal ubiquitin-dependent protein catabolic process	9	0.0126314
ubiquitous	3899	ubiquitous	GO:0007265	11	ras protein signal transduction	9	0.0126439
ubiquitous	3899	ubiquitous	GO:0010498	11	proteasomal protein catabolic process	9	0.0126564
ubiquitous	3899	ubiquitous	GO:0009306	11	protein secretion	9	0.0126689
neurons	454	neurons	GO:0030855	8	epithelial cell differentiation	3	0.0126803
ubiquitous	3899	ubiquitous	GO:0016079	11	synaptic vesicle exocytosis	9	0.0126815
neurons	454	neurons	GO:0002064	8	epithelial cell development	3	0.0126929
ubiquitous	3899	ubiquitous	GO:0000956	11	nuclear-transcribed mrna catabolic process	9	0.012694
muscle	229	muscle	GO:0051179	2580	localization	76	0.0127037
ubiquitous	3899	ubiquitous	GO:0007271	22	synaptic transmission, cholinergic	15	0.0127131
hypodermis	358	hypodermis	GO:0042402	10	cellular biogenic amine catabolic process	3	0.0129312
neurons	454	neurons	GO:0051174	47	regulation of phosphorus metabolic process	7	0.0131625
neurons	454	neurons	GO:0019220	47	regulation of phosphate metabolic process	7	0.0131756
ubiquitous	3899	ubiquitous	GO:0007169	24	transmembrane receptor protein tyrosine kinase signaling pathway	16	0.0132166
ubiquitous	3899	ubiquitous	GO:0022604	26	regulation of cell morphogenesis	17	0.0135229
ubiquitous	3899	ubiquitous	GO:0051258	26	protein polymerization	17	0.0135363
ubiquitous	3899	ubiquitous	GO:0008356	26	asymmetric cell division	17	0.0135494
hypodermis	358	hypodermis	GO:0006754	45	atp biosynthetic process	6	0.0135731
neurons	454	neurons	GO:0007612	16	learning	4	0.0135947
ubiquitous	3899	ubiquitous	GO:0000819	32	sister chromatid segregation	20	0.0136003
neurons	454	neurons	GO:0001707	16	mesoderm formation	4	0.0136079
ubiquitous	3899	ubiquitous	GO:0046662	32	regulation of oviposition	20	0.0136138
neurons	454	neurons	GO:0048332	16	mesoderm morphogenesis	4	0.013621
ubiquitous	3899	ubiquitous	GO:0009119	28	ribonucleoside metabolic process	18	0.0136289
ubiquitous	3899	ubiquitous	GO:0043687	28	post-translational protein modification	18	0.0136421
hypodermis	358	hypodermis	GO:0044272	20	sulfur compound biosynthetic process	4	0.0136565
neurons	454	neurons	GO:0048522	174	positive regulation of cellular process	16	0.0136839
neurons	454	neurons	GO:0043623	190	cellular protein complex assembly	17	0.0139274
hypodermis	358	hypodermis	GO:0009152	60	purine ribonucleotide biosynthetic process	7	0.0140877
intestine	234	intestine	GO:0052547	69	regulation of peptidase activity	6	0.0143503
hypodermis	358	hypodermis	GO:0007264	93	small gtpase mediated signal transduction	9	0.0152651
intestine	234	intestine	GO:0051346	70	negative regulation of hydrolase activity	6	0.0153716
neurons	454	neurons	GO:0008038	74	neuron recognition	9	0.0155503
neurons	454	neurons	GO:0040024	74	dauer larval development	9	0.0155654
ubiquitous	3899	ubiquitous	GO:0008037	75	cell recognition	40	0.015857
ubiquitous	3899	ubiquitous	GO:0007530	49	sex determination	28	0.0159254
hypodermis	358	hypodermis	GO:0030728	21	ovulation	4	0.0162338
intestine	234	intestine	GO:0060465	71	pharynx development	6	0.016381
ubiquitous	3899	ubiquitous	GO:0055114	594	oxidation-reduction process	257	0.0165139
neurons	454	neurons	GO:0023014	17	signal transduction via phosphorylation event	4	0.0168287
neurons	454	neurons	GO:0030705	17	cytoskeleton-dependent intracellular transport	4	0.016845
hypodermis	358	hypodermis	GO:0016052	78	carbohydrate catabolic process	8	0.0168543
hypodermis	358	hypodermis	GO:0044262	148	cellular carbohydrate metabolic process	12	0.0168585
neurons	454	neurons	GO:0010970	17	microtubule-based transport	4	0.0168609
neurons	454	neurons	GO:0007243	17	intracellular protein kinase cascade	4	0.0168772
neurons	454	neurons	GO:0008037	75	cell recognition	9	0.0168811
hypodermis	358	hypodermis	GO:0009165	130	nucleotide biosynthetic process	11	0.0170722
ubiquitous	3899	ubiquitous	GO:0006644	60	phospholipid metabolic process	33	0.0173129
neurons	454	neurons	GO:0071844	363	cellular component assembly at cellular level	27	0.0175792
neurons	454	neurons	GO:0006816	27	calcium ion transport	5	0.0175922
neurons	454	neurons	GO:0070271	195	protein complex biogenesis	17	0.0176169
neurons	454	neurons	GO:0006461	195	protein complex assembly	17	0.017634
intestine	234	intestine	GO:0010876	539	lipid localization	22	0.0176783
ubiquitous	3899	ubiquitous	GO:0046785	8	microtubule polymerization	7	0.0177758
neurons	454	neurons	GO:0006820	50	anion transport	7	0.0177877
ubiquitous	3899	ubiquitous	GO:0055074	8	calcium ion homeostasis	7	0.0177922
ubiquitous	3899	ubiquitous	GO:0072507	8	divalent inorganic cation homeostasis	7	0.017809
ubiquitous	3899	ubiquitous	GO:0051303	8	establishment of chromosome localization	7	0.0178258
ubiquitous	3899	ubiquitous	GO:0050000	8	chromosome localization	7	0.0178427
ubiquitous	3899	ubiquitous	GO:0006613	8	cotranslational protein targeting to membrane	7	0.0178595
ubiquitous	3899	ubiquitous	GO:0007098	8	centrosome cycle	7	0.0178764
ubiquitous	3899	ubiquitous	GO:0006888	8	er to golgi vesicle-mediated transport	7	0.0178933
ubiquitous	3899	ubiquitous	GO:0000096	15	sulfur amino acid metabolic process	11	0.0179254
hypodermis	358	hypodermis	GO:0008610	96	lipid biosynthetic process	9	0.0181978
intestine	234	intestine	GO:0009607	52	response to biotic stimulus	5	0.0186346
neurons	454	neurons	GO:0048646	229	anatomical structure formation involved in morphogenesis	19	0.0187167
neurons	454	neurons	GO:0042221	545	response to chemical stimulus	37	0.0187564
neurons	454	neurons	GO:0042692	165	muscle cell differentiation	15	0.0189291
hypodermis	358	hypodermis	GO:0055085	811	transmembrane transport	42	0.0190748
muscle	229	muscle	GO:0016042	34	lipid catabolic process	4	0.0191329
hypodermis	358	hypodermis	GO:0009145	49	purine nucleoside triphosphate biosynthetic process	6	0.019593
hypodermis	358	hypodermis	GO:0009206	49	purine ribonucleoside triphosphate biosynthetic process	6	0.019611
hypodermis	358	hypodermis	GO:0009142	49	nucleoside triphosphate biosynthetic process	6	0.0196291
hypodermis	358	hypodermis	GO:0009201	49	ribonucleoside triphosphate biosynthetic process	6	0.0196472
ubiquitous	3899	ubiquitous	GO:0023014	17	signal transduction via phosphorylation event	12	0.0196476
ubiquitous	3899	ubiquitous	GO:0072594	17	establishment of protein localization to organelle	12	0.0196657
ubiquitous	3899	ubiquitous	GO:0007243	17	intracellular protein kinase cascade	12	0.0196843
neurons	454	neurons	GO:0022607	367	cellular component assembly	27	0.0197179
ubiquitous	3899	ubiquitous	GO:0010941	54	regulation of cell death	30	0.0199164
hypodermis	358	hypodermis	GO:0034404	134	nucleobase, nucleoside and nucleotide biosynthetic process	11	0.0206681
hypodermis	358	hypodermis	GO:0034654	134	nucleobase, nucleoside, nucleotide and nucleic acid biosynthetic process	11	0.0206871
ubiquitous	3899	ubiquitous	GO:0048589	19	developmental growth	13	0.0207936
hypodermis	358	hypodermis	GO:0072593	12	reactive oxygen species metabolic process	3	0.0209797
ubiquitous	3899	ubiquitous	GO:0008038	74	neuron recognition	39	0.0216591
ubiquitous	3899	ubiquitous	GO:0009173	5	pyrimidine ribonucleoside monophosphate metabolic process	5	0.0216651
ubiquitous	3899	ubiquitous	GO:0031334	5	positive regulation of protein complex assembly	5	0.0216845
ubiquitous	3899	ubiquitous	GO:0008360	5	regulation of cell shape	5	0.021704
ubiquitous	3899	ubiquitous	GO:0031401	5	positive regulation of protein modification process	5	0.021723
ubiquitous	3899	ubiquitous	GO:0042395	5	ecdysis, collagen and cuticulin-based cuticle	5	0.0217425
ubiquitous	3899	ubiquitous	GO:0002682	5	regulation of immune system process	5	0.0217621
ubiquitous	3899	ubiquitous	GO:0030838	5	positive regulation of actin filament polymerization	5	0.0217816
ubiquitous	3899	ubiquitous	GO:0048017	5	inositol lipid-mediated signaling	5	0.0218012
ubiquitous	3899	ubiquitous	GO:0051788	5	response to misfolded protein	5	0.0218208
ubiquitous	3899	ubiquitous	GO:0016050	5	vesicle organization	5	0.0218404
ubiquitous	3899	ubiquitous	GO:0051382	5	kinetochore assembly	5	0.02186
ubiquitous	3899	ubiquitous	GO:0016575	5	histone deacetylation	5	0.0218796
ubiquitous	3899	ubiquitous	GO:0048284	5	organelle fusion	5	0.0218993
ubiquitous	3899	ubiquitous	GO:0009794	5	regulation of mitotic cell cycle, embryonic	5	0.0219195
ubiquitous	3899	ubiquitous	GO:0006120	5	mitochondrial electron transport, nadh to ubiquinone	5	0.0219392
ubiquitous	3899	ubiquitous	GO:0042394	5	ecdysis, protein-based cuticle	5	0.0219589
neurons	454	neurons	GO:0007264	93	small gtpase mediated signal transduction	10	0.021969
ubiquitous	3899	ubiquitous	GO:0045746	5	negative regulation of notch signaling pathway	5	0.0219786
ubiquitous	3899	ubiquitous	GO:0046049	5	ump metabolic process	5	0.0219989
ubiquitous	3899	ubiquitous	GO:0050776	5	regulation of immune response	5	0.0220186
ubiquitous	3899	ubiquitous	GO:0050764	5	regulation of phagocytosis	5	0.0220384
ubiquitous	3899	ubiquitous	GO:0007016	5	cytoskeletal anchoring at plasma membrane	5	0.0220587
ubiquitous	3899	ubiquitous	GO:0048584	27	positive regulation of response to stimulus	17	0.0220633
ubiquitous	3899	ubiquitous	GO:0002097	5	trna wobble base modification	5	0.0220785
ubiquitous	3899	ubiquitous	GO:0071684	27	organism emergence from protective structure	17	0.0220836
ubiquitous	3899	ubiquitous	GO:0006222	5	ump biosynthetic process	5	0.0220989
ubiquitous	3899	ubiquitous	GO:0035188	27	hatching	17	0.022104
ubiquitous	3899	ubiquitous	GO:0031344	25	regulation of cell projection organization	16	0.022108
ubiquitous	3899	ubiquitous	GO:0032273	5	positive regulation of protein polymerization	5	0.0221187
ubiquitous	3899	ubiquitous	GO:0015931	25	nucleobase, nucleoside, nucleotide and nucleic acid transport	16	0.0221284
ubiquitous	3899	ubiquitous	GO:0002098	5	trna wobble uridine modification	5	0.0221391
ubiquitous	3899	ubiquitous	GO:0034508	5	centromere complex assembly	5	0.022159
ubiquitous	3899	ubiquitous	GO:0009174	5	pyrimidine ribonucleoside monophosphate biosynthetic process	5	0.0221794
ubiquitous	3899	ubiquitous	GO:0048015	5	phosphatidylinositol-mediated signaling	5	0.0221998
ubiquitous	3899	ubiquitous	GO:0044255	138	cellular lipid metabolic process	67	0.0223424
muscle	229	muscle	GO:0030421	36	defecation	4	0.0224233
neurons	454	neurons	GO:0070838	29	divalent metal ion transport	5	0.0225351
neurons	454	neurons	GO:0042133	10	neurotransmitter metabolic process	3	0.0226438
hypodermis	358	hypodermis	GO:0006979	51	response to oxidative stress	6	0.0228076
ubiquitous	3899	ubiquitous	GO:0031324	90	negative regulation of cellular metabolic process	46	0.0228276
neurons	454	neurons	GO:0031323	935	regulation of cellular metabolic process	57	0.0229277
neurons	454	neurons	GO:0080090	936	regulation of primary metabolic process	57	0.0233975
muscle	229	muscle	GO:0009309	57	amine biosynthetic process	5	0.0236985
ubiquitous	3899	ubiquitous	GO:0007506	10	gonadal mesoderm development	8	0.0243663
ubiquitous	3899	ubiquitous	GO:0006839	10	mitochondrial transport	8	0.0243877
ubiquitous	3899	ubiquitous	GO:0031109	10	microtubule polymerization or depolymerization	8	0.024409
neurons	454	neurons	GO:0046907	155	intracellular transport	14	0.0244152
ubiquitous	3899	ubiquitous	GO:0051605	10	protein maturation by peptide bond cleavage	8	0.0244304
ubiquitous	3899	ubiquitous	GO:0032784	10	regulation of transcription elongation, dna-dependent	8	0.0244518
ubiquitous	3899	ubiquitous	GO:0030261	10	chromosome condensation	8	0.0244737
hypodermis	358	hypodermis	GO:0044255	138	cellular lipid metabolic process	11	0.0244799
neurons	454	neurons	GO:0071702	95	organic substance transport	10	0.0250023
hypodermis	358	hypodermis	GO:0006952	102	defense response	9	0.0250674
hypodermis	358	hypodermis	GO:0040011	1422	locomotion	66	0.0251235
hypodermis	358	hypodermis	GO:0019400	13	alditol metabolic process	3	0.0252366
hypodermis	358	hypodermis	GO:0006071	13	glycerol metabolic process	3	0.0252586
neurons	454	neurons	GO:0030029	188	actin filament-based process	16	0.0254748
neurons	454	neurons	GO:0072511	30	divalent inorganic cation transport	5	0.0255953
ubiquitous	3899	ubiquitous	GO:0007267	118	cell-cell signaling	58	0.0258935
ubiquitous	3899	ubiquitous	GO:0006730	132	one-carbon metabolic process	64	0.0265375
muscle	229	muscle	GO:0007588	38	excretion	4	0.0265448
hypodermis	358	hypodermis	GO:0006811	549	ion transport	30	0.027548
hypodermis	358	hypodermis	GO:0006096	25	glycolysis	4	0.0277556
neurons	454	neurons	GO:0071842	906	cellular component organization at cellular level	55	0.0277683
intestine	234	intestine	GO:0043086	81	negative regulation of catalytic activity	6	0.0277773
intestine	234	intestine	GO:0032501	4322	multicellular organismal process	117	0.0278708
ubiquitous	3899	ubiquitous	GO:0043067	53	regulation of programmed cell death	29	0.0278907
ubiquitous	3899	ubiquitous	GO:0008033	38	trna processing	22	0.0282066
ubiquitous	3899	ubiquitous	GO:0009218	12	pyrimidine ribonucleotide metabolic process	9	0.0289641
ubiquitous	3899	ubiquitous	GO:0055065	12	metal ion homeostasis	9	0.0289895
muscle	229	muscle	GO:0044087	21	regulation of cellular component biogenesis	3	0.0290275
muscle	229	muscle	GO:0030728	21	ovulation	3	0.0290529
neurons	454	neurons	GO:0042594	11	response to starvation	3	0.0291353
neurons	454	neurons	GO:0006972	11	hyperosmotic response	3	0.0291602
neurons	454	neurons	GO:0007156	11	homophilic cell adhesion	3	0.0291857
ubiquitous	3899	ubiquitous	GO:0001704	36	formation of primary germ layer	21	0.0293008
neurons	454	neurons	GO:0051128	98	regulation of cellular component organization	10	0.0301495
neurons	454	neurons	GO:0010927	176	cellular component assembly involved in morphogenesis	15	0.030614
hypodermis	358	hypodermis	GO:0000302	14	response to reactive oxygen species	3	0.0306401
hypodermis	358	hypodermis	GO:0009066	14	aspartate family amino acid metabolic process	3	0.0306662
ubiquitous	3899	ubiquitous	GO:0006915	80	apoptosis	41	0.0306874
hypodermis	358	hypodermis	GO:0043068	26	positive regulation of programmed cell death	4	0.0313921
hypodermis	358	hypodermis	GO:0010942	26	positive regulation of cell death	4	0.0314188
ubiquitous	3899	ubiquitous	GO:0016055	32	wnt receptor signaling pathway	19	0.031566
ubiquitous	3899	ubiquitous	GO:0007631	32	feeding behavior	19	0.0315929
ubiquitous	3899	ubiquitous	GO:0060255	990	regulation of macromolecule metabolic process	412	0.0317863
ubiquitous	3899	ubiquitous	GO:0008593	14	regulation of notch signaling pathway	10	0.0317907
ubiquitous	3899	ubiquitous	GO:0007143	14	female meiosis	10	0.0318178
ubiquitous	3899	ubiquitous	GO:0017038	14	protein import	10	0.0318449
ubiquitous	3899	ubiquitous	GO:0032507	14	maintenance of protein location in cell	10	0.031872
ubiquitous	3899	ubiquitous	GO:0051651	14	maintenance of location in cell	10	0.0318992
ubiquitous	3899	ubiquitous	GO:0007005	28	mitochondrion organization	17	0.0335854
ubiquitous	3899	ubiquitous	GO:0016049	16	cell growth	11	0.0337754
ubiquitous	3899	ubiquitous	GO:0048332	16	mesoderm morphogenesis	11	0.0338041
intestine	234	intestine	GO:0044092	85	negative regulation of molecular function	6	0.0338119
ubiquitous	3899	ubiquitous	GO:0001707	16	mesoderm formation	11	0.033833
neurons	454	neurons	GO:0018991	315	oviposition	23	0.0341877
ubiquitous	3899	ubiquitous	GO:0035121	67	tail morphogenesis	35	0.0342302
ubiquitous	3899	ubiquitous	GO:0006869	26	lipid transport	16	0.0342563
ubiquitous	3899	ubiquitous	GO:0007517	26	muscle organ development	16	0.0342855
ubiquitous	3899	ubiquitous	GO:0051705	24	behavioral interaction between organisms	15	0.0347104
ubiquitous	3899	ubiquitous	GO:0000070	24	mitotic sister chromatid segregation	15	0.0347392
ubiquitous	3899	ubiquitous	GO:0046488	24	phosphatidylinositol metabolic process	15	0.0347688
ubiquitous	3899	ubiquitous	GO:0051302	18	regulation of cell division	12	0.03478
ubiquitous	3899	ubiquitous	GO:0051729	24	germline cell cycle switching, mitotic to meiotic cell cycle	15	0.0347977
ubiquitous	3899	ubiquitous	GO:0045167	18	asymmetric protein localization involved in cell fate determination	12	0.0348089
ubiquitous	3899	ubiquitous	GO:0051728	24	cell cycle switching, mitotic to meiotic cell cycle	15	0.0348265
ubiquitous	3899	ubiquitous	GO:0060184	24	cell cycle switching	15	0.0348562
ubiquitous	3899	ubiquitous	GO:0006366	56	transcription from rna polymerase ii promoter	30	0.0348907
ubiquitous	3899	ubiquitous	GO:0051129	20	negative regulation of cellular component organization	13	0.0349108
ubiquitous	3899	ubiquitous	GO:0009628	115	response to abiotic stimulus	56	0.0349237
ubiquitous	3899	ubiquitous	GO:0034637	22	cellular carbohydrate biosynthetic process	14	0.0349317
ubiquitous	3899	ubiquitous	GO:0009991	22	response to extracellular stimulus	14	0.0349607
ubiquitous	3899	ubiquitous	GO:0007617	22	mating behavior	14	0.0349897
hypodermis	358	hypodermis	GO:0045087	27	innate immune response	4	0.0350139
intestine	234	intestine	GO:0048565	86	digestive tract development	6	0.0350494
intestine	234	intestine	GO:0055123	86	digestive system development	6	0.0350784
muscle	229	muscle	GO:0033043	42	regulation of organelle organization	4	0.0357701
ubiquitous	3899	ubiquitous	GO:0006614	7	srp-dependent cotranslational protein targeting to membrane	6	0.0357717
ubiquitous	3899	ubiquitous	GO:0016226	7	iron-sulfur cluster assembly	6	0.0358014
ubiquitous	3899	ubiquitous	GO:0072599	7	establishment of protein localization in endoplasmic reticulum	6	0.0358303
ubiquitous	3899	ubiquitous	GO:0072503	7	cellular divalent inorganic cation homeostasis	6	0.03586
ubiquitous	3899	ubiquitous	GO:0031163	7	metallo-sulfur cluster assembly	6	0.0358889
ubiquitous	3899	ubiquitous	GO:0051051	7	negative regulation of transport	6	0.0359187
ubiquitous	3899	ubiquitous	GO:0071375	7	cellular response to peptide hormone stimulus	6	0.0359484
ubiquitous	3899	ubiquitous	GO:0033559	7	unsaturated fatty acid metabolic process	6	0.0359774
ubiquitous	3899	ubiquitous	GO:0015870	7	acetylcholine transport	6	0.0360073
ubiquitous	3899	ubiquitous	GO:0045047	7	protein targeting to er	6	0.0360371
ubiquitous	3899	ubiquitous	GO:0032868	7	response to insulin stimulus	6	0.0360662
ubiquitous	3899	ubiquitous	GO:0006874	7	cellular calcium ion homeostasis	6	0.0360961
hypodermis	358	hypodermis	GO:0034599	15	cellular response to oxidative stress	3	0.0361011
ubiquitous	3899	ubiquitous	GO:0043434	7	response to peptide hormone stimulus	6	0.036126
neurons	454	neurons	GO:0051050	12	positive regulation of transport	3	0.0361277
ubiquitous	3899	ubiquitous	GO:0032869	7	cellular response to insulin stimulus	6	0.036156
neurons	454	neurons	GO:0008355	12	olfactory learning	3	0.0361576
ubiquitous	3899	ubiquitous	GO:0008286	7	insulin receptor signaling pathway	6	0.036186
intestine	234	intestine	GO:0006334	87	nucleosome assembly	6	0.0362827
intestine	234	intestine	GO:0031497	87	chromatin assembly	6	0.0363128
intestine	234	intestine	GO:0034728	87	nucleosome organization	6	0.0363421
neurons	454	neurons	GO:0070727	117	cellular macromolecule localization	11	0.0366716
neurons	454	neurons	GO:0034613	117	cellular protein localization	11	0.0367012
neurons	454	neurons	GO:0061061	181	muscle structure development	15	0.0368706
neurons	454	neurons	GO:0007617	22	mating behavior	4	0.0369105
neurons	454	neurons	GO:0001667	22	ameboidal cell migration	4	0.0369403
muscle	229	muscle	GO:0000003	2301	reproduction	66	0.0374292
neurons	454	neurons	GO:0048519	520	negative regulation of biological process	34	0.0376955
hypodermis	358	hypodermis	GO:0006576	28	cellular biogenic amine metabolic process	4	0.0385523
muscle	229	muscle	GO:0051336	144	regulation of hydrolase activity	8	0.03857
muscle	229	muscle	GO:0016043	1503	cellular component organization	46	0.0389897
hypodermis	358	hypodermis	GO:0034220	522	ion transmembrane transport	28	0.0403144
ubiquitous	3899	ubiquitous	GO:0051336	144	regulation of hydrolase activity	68	0.0406041
ubiquitous	3899	ubiquitous	GO:0009605	144	response to external stimulus	68	0.0406368
hypodermis	358	hypodermis	GO:0030003	16	cellular cation homeostasis	3	0.0420988
neurons	454	neurons	GO:0019219	853	regulation of nucleobase, nucleoside, nucleotide and nucleic acid metabolic process	51	0.0431947
neurons	454	neurons	GO:0030239	152	myofibril assembly	13	0.043445
neurons	454	neurons	GO:0031032	152	actomyosin structure organization	13	0.04348
neurons	454	neurons	GO:0051171	854	regulation of nitrogen compound metabolic process	51	0.0439582
neurons	454	neurons	GO:0008306	13	associative learning	3	0.0440322
neurons	454	neurons	GO:0042439	13	ethanolamine-containing compound metabolic process	3	0.0440677
hypodermis	358	hypodermis	GO:0071702	95	organic substance transport	8	0.0441001
hypodermis	358	hypodermis	GO:0006753	434	nucleoside phosphate metabolic process	24	0.0443364
hypodermis	358	hypodermis	GO:0009117	434	nucleotide metabolic process	24	0.0443721
neurons	454	neurons	GO:0007017	169	microtubule-based process	14	0.0445779
ubiquitous	3899	ubiquitous	GO:0009309	57	amine biosynthetic process	30	0.0450754
muscle	229	muscle	GO:0003008	369	system process	15	0.046136
ubiquitous	3899	ubiquitous	GO:0000184	9	nuclear-transcribed mrna catabolic process, nonsense-mediated decay	7	0.0466004
intestine	234	intestine	GO:0040014	395	regulation of multicellular organism growth	16	0.0466273
hypodermis	358	hypodermis	GO:0042592	134	homeostatic process	10	0.0466305
ubiquitous	3899	ubiquitous	GO:0051494	9	negative regulation of cytoskeleton organization	7	0.0466369
ubiquitous	3899	ubiquitous	GO:0007509	9	mesoderm migration involved in gastrulation	7	0.0466745
ubiquitous	3899	ubiquitous	GO:0051297	9	centrosome organization	7	0.0467111
hypodermis	358	hypodermis	GO:0051704	61	multi-organism process	6	0.0467175
ubiquitous	3899	ubiquitous	GO:0009220	9	pyrimidine ribonucleotide biosynthetic process	7	0.0467477
muscle	229	muscle	GO:0008652	46	cellular amino acid biosynthetic process	4	0.0467552
ubiquitous	3899	ubiquitous	GO:0032147	9	activation of protein kinase activity	7	0.0467854
ubiquitous	3899	ubiquitous	GO:0031023	9	microtubule organizing center organization	7	0.046822
ubiquitous	3899	ubiquitous	GO:0000375	9	rna splicing, via transesterification reactions	7	0.0468598
ubiquitous	3899	ubiquitous	GO:0042176	9	regulation of protein catabolic process	7	0.0468965
neurons	454	neurons	GO:0055002	154	striated muscle cell development	13	0.0469148
ubiquitous	3899	ubiquitous	GO:0042078	9	germ-line stem cell division	7	0.0469343
ubiquitous	3899	ubiquitous	GO:0008078	9	mesodermal cell migration	7	0.046971
ubiquitous	3899	ubiquitous	GO:0000578	9	embryonic axis specification	7	0.0470089
intestine	234	intestine	GO:0071824	93	protein-dna complex subunit organization	6	0.0472117
intestine	234	intestine	GO:0065004	93	protein-dna complex assembly	6	0.0472487
hypodermis	358	hypodermis	GO:0006955	30	immune response	4	0.0473893
hypodermis	358	hypodermis	GO:0002376	30	immune system process	4	0.0474264
neurons	454	neurons	GO:0006873	24	cellular ion homeostasis	4	0.0482636
neurons	454	neurons	GO:0051705	24	behavioral interaction between organisms	4	0.0483014
hypodermis	358	hypodermis	GO:0006970	17	response to osmotic stress	3	0.0483994
neurons	454	neurons	GO:0015698	36	inorganic anion transport	5	0.0487551
neurons	454	neurons	GO:0055001	155	muscle cell development	13	0.0487562
neurons	454	neurons	GO:0030421	36	defecation	5	0.0487933
neurons	454	neurons	GO:0051146	155	striated muscle cell differentiation	13	0.0487944
neurons	454	neurons	GO:0033057	328	multicellular organismal reproductive behavior	23	0.0488214
intestine	234	intestine	GO:0005976	69	polysaccharide metabolic process	5	0.0491213
intestine	234	intestine	GO:0016485	26	protein processing	3	0.0499574
