# Supplementary material for: Transcriptome analysis of adult Caenorhabditis elegans cells reveals tissue-specific gene and isoform expression
Source: PLoS Genet. 2018 Aug 10;14(8):e1007559. doi: 10.1371/journal.pgen.1007559 (PMC6105014; doi:10.1371/journal.pgen.1007559)
Supplement: S3 Table — Stage-specific and stage-overlapping genes from the comparison of larval, embryonic [1] and adult neurons were used for GO analysis. (XLSX) [file pgen.1007559.s012.xlsx]

## Sheet: adult
Category	Term	Count	%	PValue	Genes	List Total	Pop Hits	Pop Total	Fold Enrichment	Bonferroni	Benjamini	FDR
GOTERM_BP_DIRECT	GO:0009792~embryo development ending in birth or egg hatching	1249	27.6144	3.88917e-73	MRPL-16, CYC-1, SAMP-1, SCO-1, B0464.9, ASB-2, ASB-1, NARS-1, CYH-1, SACY-1, K02B2.6, ANT-1.1, ERCC-1, K03B4.1, IDHA-1, C56G7.3, Y39A1A.22, MRPL-14, MRPL-11, IARS-1, T04D3.5, DID-2, MRPL-28, CAR-1, TTX-1, D2085.3, PAH-1, W01D2.1, UAF-1, UAF-2, PPFR-1, EEF-2, PAF-2, CPG-1, CPG-2, EIF-6, SMI-1, MRPL-22, MRPL-23, Y45F10B.13, LPD-9, LPD-6, LPD-5, HPO-35, MRPL-37, ACDH-3, Y45F10D.7, T22F3.3, M57.2, Y6…	3217	3091	11627	1.46043	8.59895e-70	8.59895e-70	6.76502e-70
GOTERM_BP_DIRECT	GO:0002119~nematode larval development	884	19.5446	9.19557e-70	MRPL-16, SCO-1, CYC-1, T07A9.14, B0464.9, T14G10.5, ASB-2, CDGS-1, NARS-1, R07E5.7, CYH-1, SACY-1, K03B4.1, ANT-1.1, MRPL-11, MRPL-12, IARS-1, T04D3.5, DID-2, MRPL-28, D2085.3, W01D2.1, UAF-1, UAF-2, EEF-2, E02D9.1, EIF-6, MRPL-22, MRPL-23, T13H5.6, LPD-9, LPD-6, LPD-5, MRPL-37, LPD-2, HPO-32, Y45F10D.7, LPD-3, HPO-31, F55F8.3, F55F8.2, M57.2, C45G9.5, MRPL-32, MRPL-30, Y53G8AL.2, T12A2.7, MRPL-4…	3217	1993	11627	1.6031	2.03314e-66	1.01657e-66	1.59953e-66
GOTERM_BP_DIRECT	GO:0000003~reproduction	950	21.0038	6.66923e-68	SCO-1, SAMP-1, CYC-1, NOS-3, T07A9.14, K02F3.2, B0464.9, T14G10.5, ASB-2, ASB-1, MCA-2, CDGS-1, CPG-8, NARS-1, CPI-2, CYH-1, SACY-1, ANT-1.1, IDHA-1, MRPL-14, NUBP-1, IARS-2, IARS-1, CAR-1, D2085.3, D2085.4, PAH-1, W01D2.1, UAF-1, UAF-2, C30H7.2, EEF-2, PAF-2, E02D9.1, EIF-6, MRPL-22, MRPL-23, T13H5.6, LPD-9, LPD-6, LPD-5, MRPL-37, LPD-2, Y45F10D.7, F55F8.3, F55F8.2, MRPL-32, MRPL-30, ZK792.5, Y5…	3217	2205	11627	1.55715	1.47457e-64	4.91522e-65	1.16008e-64
GOTERM_CC_DIRECT	GO:0005737~cytoplasm	605	13.3761	1.51705e-39	PYP-1, PAC-1, NOS-3, CST-1, TGT-2, TGT-1, C11D2.7, T14G10.5, BRE-3, UNC-73, NARS-1, UNC-69, Y43F8B.2, TRXR-2, KIN-10, SACY-1, RAN-4, SWAN-1, NUBP-1, C02D5.4, Y62E10A.13, CYK-4, EARS-2, IARS-2, CBLC-1, DID-2, IARS-1, EARS-1, CAR-1, D2085.4, UNC-60, PPFR-1, TUT-2, EEF-2, KIN-20, PAR-6, UNC-54, MLP-1, CSN-2, EIF-6, SMI-1, PAR-1, Y94H6A.7, CSN-6, SRPA-68, CSN-5, Y10G11A.1, CSN-3, T16G12.6, T19D2.2, K…	2912	1518	11373	1.55657	9.40572e-37	9.40572e-37	2.25062e-36
GOTERM_CC_DIRECT	GO:0005739~mitochondrion	221	4.88614	2.54187e-32	CYC-1, GFM-1, K02F3.2, ASB-1, IVD-1, MMCM-1, ANT-1.1, IDHA-1, UCR-11, MRPL-11, EARS-2, EARS-1, F25H9.7, GTA-1, TOMM-7, DDP-1, CYC-2.1, K07E8.7, MMAA-1, MRPL-23, Y39E4A.3, F54D5.7, Y48A6B.3, R07E5.13, MICU-1, DDX-15, PYC-1, MRPL-37, ACDH-3, PDHB-1, H43I07.1, Y17G7B.10, CED-4, CED-9, ACDH-7, PQN-24, GSR-1, IMMT-1, MRPL-32, MRPL-30, DJR-1.1, F09F7.4, MRPL-49, B0303.3, F40A3.3, PDR-1, Y18D10A.3, Y54F…	2912	424	11373	2.03568	1.57596e-29	7.8798e-30	3.77099e-29
GOTERM_BP_DIRECT	GO:0040011~locomotion	575	12.7128	1.31807e-30	RPA-2, CST-1, T14G10.5, UNC-73, MCA-2, CDGS-1, R07E5.7, COL-97, UNC-68, UNC-69, COL-94, CYH-1, MCA-1, KIN-10, COL-98, RAN-4, SKR-18, IDHA-1, COL-92, CYK-4, DID-2, CYK-1, Y87G2A.1, UNC-61, UNC-60, ELT-1, UAF-2, UNC-58, KIN-20, UNC-54, UNC-52, E02D9.1, BCL-11, TAG-179, PCCB-1, PAFO-1, Y55F3AM.3, PAA-1, UNC-95, UNC-94, F14F11.2, M57.2, UNC-87, UNC-89, HIS-74, PPM-2, C03B1.2, T12A2.7, ZK688.9, HPO-26…	3217	1405	11627	1.47914	2.91426e-27	7.28565e-28	2.29273e-27
GOTERM_BP_DIRECT	GO:0040035~hermaphrodite genitalia development	335	7.40659	1.8912e-26	SWD-2.2, RPA-2, LEV-11, SCO-1, CYC-1, C16A3.6, CIR-1, W05F2.4, F56C9.10, UNC-73, W05F2.3, B0238.11, SWSN-7, CYH-1, AIR-2, SACY-1, KIN-10, SKR-18, K03B4.1, IDHA-1, RIOK-1, SWSN-3, CYK-4, GON-1, GON-2, CYK-1, D2085.3, UNC-61, Y87G2A.1, UNC-60, UAF-1, UAF-2, C30H7.2, EEF-2, Y41D4B.11, UBC-9, E02D9.1, PRY-1, PAR-2, RPL-24.2, PAR-1, SRPA-68, CSN-5, MRPL-23, PAFO-1, Y55F3AM.3, DDX-15, MRPL-37, PKC-3, C…	3217	738	11627	1.64061	4.18144e-23	8.36288e-24	3.28965e-23
GOTERM_BP_DIRECT	GO:0006898~receptor-mediated endocytosis	333	7.36237	2.2878e-26	C16A3.5, SCO-1, C16A3.6, SNR-7, GFM-1, T14G10.5, F10E9.4, UNC-112, B0238.11, SWSN-7, MUP-4, D2013.6, MUP-2, DLST-1, SKR-18, C32E8.5, K03B4.1, IDHA-1, R02D3.3, RIOK-1, SWSN-3, MRPL-11, HCP-4, IARS-2, EARS-2, CYK-4, IARS-1, CYK-1, C30H7.2, DIE-1, Y41D4B.11, PAR-6, UNC-52, RPL-24.2, EIF-6, CPF-2, VPS-45, SRPA-68, MRPL-23, PAFO-1, F16B4.5, T13H5.6, Y48A6B.3, LPD-6, DDX-15, LPD-2, PKC-3, HPO-31, ZK795…	3217	733	11627	1.64194	5.05833e-23	8.43055e-24	3.97952e-23
GOTERM_MF_DIRECT	GO:0005515~protein binding	421	9.30798	5.22235e-24	GEI-8, RPA-2, PAC-1, NOS-3, CIR-1, UNC-68, Y43F8B.2, UNC-69, BRC-2, KIN-10, GEI-1, SWAN-1, ANT-1.1, T07C4.3, MRPL-12, CYK-4, CYK-1, TTX-1, PAH-1, UNC-61, CYN-12, UAF-1, PPFR-1, SKR-20, UNC-54, PAR-6, PAR-2, CSN-2, PAR-1, SMI-1, VPS-33.1, CSN-5, MEC-8, CSN-3, HMBX-1, NHR-91, PAA-1, UNC-95, UNC-87, CCDC-47, SPD-5, GEI-13, SORB-1, UNC-84, UNC-83, UNC-76, B0303.7, PPH-4.1, B0507.3, APY-1, CIT-1.1, F5…	2737	975	9479	1.49543	6.48094e-21	6.48094e-21	8.4781e-21
GOTERM_CC_DIRECT	GO:0005783~endoplasmic reticulum	118	2.60889	1.0715e-16	CALU-1, LET-268, DPY-11, TRAP-4, C14B9.2, PIGV-1, TRAP-2, UBC-26, TRAP-1, DPY-18, MOGS-1, K05C4.2, Y54G2A.23, GON-1, CAR-1, SYX-18, K11G12.6, LET-767, HIP-1, C30H7.2, R102.5, RIBO-1, PDI-6, W04A8.4, F36F2.1, PDI-3, ERL-1, PDI-2, SRPA-68, PFD-2, ENPL-1, CCDC-47, ARF-1.2, SEDL-1, C06A6.5, ZK686.3, ZIG-12, R151.6, MBOA-6, HPO-20, CRT-1, EMO-1, LAGR-1, GLB-18, ALGN-11, F49H12.5, ART-1, T01G1.4, CHAT-…	2912	231	11373	1.99505	6.88338e-14	2.29816e-14	1.66533e-13
GOTERM_BP_DIRECT	GO:0008406~gonad development	166	3.67013	5.25428e-16	DIG-1, F56C9.10, F10E9.4, UNC-73, PRP-21, UNC-112, DYCI-1, SOX-2, IFY-1, RAB-6.2, NPP-10, AIR-2, FIB-1, T07C4.3, W03F8.4, NOG-1, RIOK-1, IARS-2, GON-1, GON-2, LIN-26, LIN-29, PRP-31, UNC-60, KNL-2, GBF-1, UAF-1, CKI-2, ERFA-1, CKI-1, CYC-2.1, Y60A3A.21, PAR-6, UBC-7, CPF-2, EGL-18, Y51H4A.15, CSN-5, UFD-1, RPS-13, BUB-1, K04G7.11, PKC-3, PFD-1, Y45F10D.7, CDC-25.2, FLI-1, RBX-2, SFA-1, PAA-1, F55…	3217	345	11627	1.73902	1.22735e-12	1.75304e-13	9.65894e-13
GOTERM_BP_DIRECT	GO:0006915~apoptotic process	213	4.70926	1.4672e-15	SNR-7, T14G10.5, ASB-1, NARS-1, MUP-4, Y32G9B.1, SWSN-7, ANT-1.1, CYK-4, CAR-1, D2085.4, EEF-2, CYC-2.1, DAP-3, UBC-9, CSN-6, T13H5.8, LPD-2, PAA-1, CED-6, CED-3, CED-4, CED-9, GLP-4, C45G9.5, CED-1, CED-2, ZK686.3, NED-8, PUF-3, ETR-1, SNR-1, PBS-2, MES-6, RNR-1, PBS-1, RNR-2, SNR-5, RPL-18, LGC-46, TRPP-3, RPL-12, HEL-1, CCM-3, ZHIT-1, COPZ-1, VHA-12, IFF-1, VHA-11, VHA-10, FCD-2, CGH-1, GLD-2,…	3217	479	11627	1.60717	3.19111e-12	3.98903e-13	2.5091e-12
GOTERM_BP_DIRECT	GO:0006412~translation	129	2.85209	7.16743e-14	MRPL-16, GFM-1, T07A9.14, K02F3.2, Y54G11A.17, DIF-1, NARS-2, NARS-1, C17G10.9, ELPC-3, ANT-1.1, MRPL-14, MRPL-11, MRPL-12, EARS-2, EARS-1, IARS-1, T10F2.2, IFE-2, IFE-1, IFE-4, W01D2.1, IFE-3, ERFA-1, EEF-2, KARS-1, ZK1128.4, RPL-24.1, RPL-24.2, EIF-6, MRPL-22, MRPL-23, RPS-11, Y48A6B.3, RPS-13, MISC-1, IFTB-1, RPL-7A, MRPS-18A, MRPS-18C, T14B4.2, T23F2.2, GLP-4, ZK1098.4, DRR-2, MRPL-32, EIF-3.…	3217	260	11627	1.79322	1.58574e-10	1.76194e-11	1.24756e-10
GOTERM_CC_DIRECT	GO:0005634~nucleus	614	13.5751	1.2553e-13	T24H10.1, RPA-2, GEI-8, CIR-1, NHR-6, BRC-2, CYH-1, KIN-10, SACY-1, SSUP-72, ERCC-1, ELL-1, CKS-1, TTX-1, D2085.4, ELT-1, UAF-1, DPF-4, KIN-20, NONO-1, Y94H6A.5, BCL-11, CSN-2, HIL-3, HIL-2, RPL-24.2, HIL-5, EIF-6, PAG-3, HIL-4, CSN-6, T07A9.8, CSN-5, MEC-8, PAFO-1, CSN-3, Y55F3AM.3, HMBX-1, T19D2.2, NHR-91, FLI-1, JAC-1, UNC-95, NHR-97, HIS-74, HIS-72, PDK-1, ZK1067.2, DJR-1.1, UNC-84, SLD-5, UN…	2912	1888	11373	1.27014	7.78511e-11	1.94628e-11	1.86284e-10
GOTERM_BP_DIRECT	GO:0010171~body morphogenesis	253	5.59363	2.16476e-13	LEV-11, CIR-1, R144.3, TNI-1, UNC-73, UNC-112, R07E5.7, C01B10.11, COL-97, SWSN-7, COL-94, CYH-1, COL-98, KIN-10, C32E8.5, IDHA-1, R02D3.3, COL-92, SWSN-3, Y39A1A.22, CYK-4, MRPL-28, D2085.3, ELT-1, NAS-37, DIE-1, UNC-120, KIN-20, F33H1.3, LIM-7, UNC-54, PDI-3, C38C10.6, PDI-2, F42A8.1, RPL-24.2, PAFO-1, PKC-3, FLI-1, MUA-6, VPS-16, UNC-87, UNC-89, IRX-1, GEN-1, T12A2.7, CEH-6, GEI-13, MBOA-6, F5…	3217	616	11627	1.48442	4.78667e-10	4.78667e-11	3.76577e-10
GOTERM_CC_DIRECT	GO:0005840~ribosome	83	1.83507	1.03256e-12	RPL-18, RPL-16, MRPL-16, RPL-12, T07A9.14, Y54G11A.17, MRPL-2, MRPL-1, MRPL-51, MRPS-25, MRPS-26, MRPS-28, C37A2.7, MRPS-21, RPL-21, MRPS-23, RPL-20, MRPS-24, RPL-11.2, MRPL-14, RPL-11.1, MRPL-11, MRPL-12, RPL-28, RPL-29, MRPL-28, RPL-26, W01D2.1, RPL-24.1, MRPS-34, RPS-7, RPS-6, RPL-30, MRPS-35, MRPS-30, RPS-3, MRPL-22, MRPL-23, RPS-0, RPS-11, RPS-9, RPL-37, RPL-34, RPS-13, RPL-25.1, RPL-35, RPL…	2912	158	11373	2.05166	6.40223e-10	1.28045e-10	1.53194e-09
GOTERM_CC_DIRECT	GO:0030529~intracellular ribonucleoprotein complex	78	1.72452	1.74087e-12	RPL-18, RPL-16, M28.5, SNR-7, RPL-12, MRPL-51, MRPS-25, CGH-1, C37A2.7, RPL-21, MRPS-23, RPL-20, FIB-1, MRPS-24, RPL-11.2, MRPL-14, RPL-11.1, MRPL-11, RPL-28, SUP-12, CAR-1, HRPK-1, RPL-26, W01D2.1, UNC-60, K01G5.5, Y75B8A.7, ASD-2, CEY-3, CEY-4, RPL-24.1, RPS-7, RPS-6, F32D8.4, RPS-3, MRPL-22, SRPA-68, MRPL-23, RPS-0, RPS-11, RPS-9, Y48A6B.3, RPL-37, RPS-13, RPL-25.1, RPL-35, TOE-1, RPL-38, RPL-…	2912	146	11373	2.08653	1.07931e-09	1.79886e-10	2.58261e-09
GOTERM_BP_DIRECT	GO:0008340~determination of adult lifespan	367	8.11408	1.76101e-12	CYC-1, CST-1, LSM-3, F56C9.10, CALU-1, B0464.9, ASB-2, C50D2.2, PQN-54, CDGS-1, INS-30, EAK-7, COL-94, SAD-1, AAKB-1, LYS-7, T07C4.3, ANT-1.1, VPS-36, IDHA-1, T20G5.8, COL-92, NPA-1, MRPL-12, PDE-5, CDH-12, DHHC-14, PAH-1, UNC-60, UAF-1, PPFR-1, EEF-2, LBP-4, CYC-2.1, LBP-5, IDH-1, LBP-6, UNC-52, T07A9.8, VPS-33.1, Y39E4A.3, DDL-3, QNS-1, Y55F3AM.3, DVE-1, PYC-1, ATF-6, WTS-1, Y45F10D.7, HPO-31, …	3217	976	11627	1.35904	3.89365e-09	3.53968e-10	3.06324e-09
GOTERM_BP_DIRECT	GO:0071688~striated muscle myosin thick filament assembly	80	1.76874	1.16359e-11	PMK-3, F46F11.1, C05D9.3, F52A8.1, MON-2, TNT-3, UNC-112, D1007.18, T09A5.5, MUP-4, SWSN-7, PCBD-1, FBXL-1, KIN-10, UNC-23, TPI-1, SMA-1, HGO-1, PRMT-1, FAT-3, R119.3, TTR-36, RAB-8, TOMM-7, AMAN-1, T27E9.2, UNC-96, W04A8.4, UNC-52, UNC-15, COL-103, W04C9.4, Y111B2A.12, C27A12.9, ZTF-8, SEC-24.2, MBD-2, D2030.2, SOD-1, MDH-2, F47F2.1, CHP-1, PAT-6, DIM-1, PAT-2, PAT-4, UNC-95, TRPP-11, PQN-59, RH…	3217	146	11627	1.9804	2.5727e-08	2.14392e-09	2.02401e-08
GOTERM_MF_DIRECT	GO:0003723~RNA binding	146	3.22795	1.19569e-11	SMG-2, NOL-1, F23F1.5, SNR-7, LSM-3, C11D2.7, R09B3.2, Y52B11A.10, PRP-21, PAP-1, PUF-11, F02A9.4, NPP-10, CDD-1, LSM-8, FIB-1, CDD-2, Y53C12B.2, EARS-2, C23H3.3, EARS-1, ERI-1, IFE-2, IFE-1, IFE-4, C12D8.1, W01D2.1, IFE-3, UAF-1, UAF-2, ASD-2, K07E8.7, CDL-1, Y94H6A.5, TAG-72, E02D9.1, Y59A8B.10, K02A11.3, MRPL-23, SRPA-68, SNU-23, Y48A6B.3, Y55F3AM.3, TIAR-1, HPO-31, SFA-1, PUS-1, RPL-7A, RHA-2…	2737	311	9479	1.62585	1.48385e-08	7.41924e-09	1.94111e-08
GOTERM_CC_DIRECT	GO:0005829~cytosol	130	2.8742	1.51757e-10	C53H9.2, MTHF-1, NPRT-1, LET-754, RPN-12, KLC-2, PACS-1, RAB-6.2, UNC-115, SAD-1, SNB-1, CDD-1, RDE-2, TPI-1, CDD-2, NUBP-1, SUCL-2, IARS-2, IARS-1, EARS-1, ACLY-1, ACLY-2, RAB-6.1, TUT-2, ERFA-3, PAF-2, SNX-1, EIF-6, CDO-1, MUT-7, PHIP-1, VPS-54, RFL-1, MDH-1, CCCH-1, PKC-3, PKC-1, METR-1, F44E7.2, B0001.4, TRPP-10, KIN-2, CED-4, GSR-1, GLP-4, SNT-3, C45G9.2, POS-1, F57C9.1, FBP-1, DJR-1.1, TSN-…	2912	307	11373	1.65382	9.40894e-08	1.34413e-08	2.25139e-07
GOTERM_BP_DIRECT	GO:0032940~secretion by cell	49	1.08335	1.97588e-10	RPL-12, SOS-1, T14G10.5, COPZ-1, LET-268, TAF-5, MRPL-2, SUCO-1, F07F6.4, BED-1, USO-1, SEC-20, PMT-1, HPRT-1, Y65B4A.2, SEC-23, CZW-1, LGC-54, WAH-1, SAMS-4, GBF-1, EPG-3, NPP-8, CYTB-5.1, F13B9.1, SEC-24.2, Y110A7A.7, MISC-1, SMGL-2, T19D2.2, T19D2.3, METR-1, PAT-2, PAA-1, SMGL-1, KIN-2, Y49E10.21, AHCY-1, COPB-2, COPB-1, R07H5.8, F41C3.4, SYX-5, ARF-3, SFT-4, SNR-1, NPP-20, HPO-8, SNR-5	3217	77	11627	2.29997	4.36868e-07	3.36052e-08	3.43696e-07
GOTERM_CC_DIRECT	GO:0005789~endoplasmic reticulum membrane	74	1.63608	3.86446e-10	T20D3.8, CNEP-1, Y54E10BR.1, NRA-2, MIG-14, CDGS-1, R07E5.7, FCE-2, SQV-6, FCE-1, M01E11.1, CUP-2, PIGV-1, TRAP-2, TRAP-1, MOGS-1, K05C4.2, YIF-1, ZC513.5, SPL-1, K11G12.6, FITM-2, RNF-121, RIBO-1, PAF-2, T27F7.4, ERL-1, ALGN-7, R12E2.13, ITR-1, TAG-179, C27A12.9, PEN-2, OSTD-1, TBC-20, LNP-1, PEK-1, ERO-1, FKB-3, FKB-1, H43I07.3, FKB-5, C28H8.4, TCC-1, ILE-1, RTCB-1, ILE-2, ERD-2, MEMB-2, OSTB-1…	2912	148	11373	1.95278	2.39597e-07	2.99496e-08	5.73313e-07
GOTERM_BP_DIRECT	GO:0040039~inductive cell migration	76	1.6803	4.14819e-10	PYP-1, NOL-1, DIG-1, FIGL-1, UNC-73, TYRA-3, XPO-2, MIG-15, UNC-112, HPO-18, PRP-6, TBA-4, MRPL-2, GIT-1, F11A3.2, TBA-2, NPP-10, USO-1, PAK-1, ATP-2, CCT-1, RPL-11.1, TBA-1, TBB-1, RUVB-1, TBB-2, LET-2, GON-1, T04A8.6, TRA-1, HLH-2, ICD-2, RAB-8, LET-765, RNF-121, MCM-7, NPP-9, PHA-1, MRPS-30, SDN-1, NPP-6, DGN-1, MIG-2, MAX-2, Y105E8A.25, VAB-1, MIG-6, TLN-1, RBX-2, PAT-2, PAT-3, SYMK-1, SRC-1,…	3217	144	11627	1.90751	9.17165e-07	6.55118e-08	7.21559e-07
GOTERM_CC_DIRECT	GO:0055120~striated muscle dense body	53	1.17179	7.44242e-10	GYG-1, SUP-9, C46G7.2, UPB-1, ZK637.2, HAR-1, HSP-25, PFN-3, Y45G5AM.6, UNC-112, DEB-1, Y43F8B.2, UNC-23, W03F9.1, EVA-1, SLO-1, Y57G11C.3, HGO-1, ATN-1, UNC-97, HIP-1, R102.5, F26A3.4, DYS-1, C47B2.2, MLP-1, T03G6.3, PAT-6, TLN-1, PFD-2, PAT-2, UFC-1, PAT-3, UNC-95, PAT-4, CPNA-1, GSNL-1, EXL-1, ALP-1, F22F7.7, SET-18, ARRD-15, ZIG-12, GEI-15, F22B5.10, F42H10.3, PXL-1, C04G6.4, INSO-1, PKN-1, K…	2912	94	11373	2.20207	4.6143e-07	5.127e-08	1.10412e-06
GOTERM_CC_DIRECT	GO:0005759~mitochondrial matrix	40	0.884369	1.19875e-09	SOD-2, D2030.2, C34C12.8, ULP-4, MDH-2, Y67H2A.7, E02H1.1, C08F8.2, PDHB-1, GLNA-3, ECH-6, PDHA-1, F27D4.1, TSFM-1, F02A9.4, F46B6.4, F25B5.6, CTS-1, SIR-2.2, NUO-4, UCR-1, MMCM-1, CRI-3, B0272.3, SUCL-2, ACDH-10, C16A3.10, GTA-1, C53A5.17, Y45F10D.4, DLD-1, Y62E10A.6, Y22D7AL.10, Y46G5A.35, C34B2.6, F39H2.3, Y39E4A.3, F54D5.7, DLAT-1, CLPP-1	2912	63	11373	2.47972	7.43227e-07	7.43227e-08	1.77841e-06
GOTERM_MF_DIRECT	GO:0003735~structural constituent of ribosome	90	1.98983	2.40422e-09	RPL-18, WRB-1, T20D3.5, RPL-16, MRPL-16, RPL-12, T07A9.14, K02F3.2, Y54G11A.17, DIF-1, MRPL-2, MRPL-51, MRPS-25, T09F3.2, C37A2.7, MRPS-21, RPL-21, ANT-1.1, MRPS-23, RPL-20, MRPS-24, RPL-11.2, RPL-11.1, MRPL-14, MRPL-11, MRPL-12, RPL-28, RPL-29, MRPL-28, T10F2.2, F20D1.9, RPL-26, W01D2.1, DAP-3, MFN-1, RPL-24.1, MRPS-34, RPS-7, RPS-6, RPL-24.2, RPL-30, MRPS-35, MRPS-30, RPS-3, MRPL-22, MRPL-23, R…	2737	179	9479	1.74131	2.98363e-06	9.94544e-07	3.90307e-06
GOTERM_MF_DIRECT	GO:0003676~nucleic acid binding	184	4.0681	3.47712e-09	T24H10.1, C16A3.4, NFX-1, C16A3.6, C27A12.2, ETS-6, R09B3.2, Y67H2A.10, NARS-1, DDX-35, SACY-1, R02D3.8, CDC-14, Y53C12B.2, C23H3.3, ERI-1, LIN-26, M106.7, LIN-28, LIN-29, ZGPA-1, C12D8.1, UAF-1, UAF-2, ASD-2, ASD-1, W04A8.4, W02F12.4, NONO-1, KARS-1, Y94H6A.5, K02F3.12, E02D9.1, BCL-11, Y59A8B.10, Y62E10A.2, PAG-3, MUT-7, CPF-2, GRLD-1, MEC-8, SNU-23, LET-355, DDX-19, SART-3, TIAR-1, Y55F3AM.3, …	2737	440	9479	1.44828	4.31509e-06	1.07877e-06	5.64484e-06
GOTERM_MF_DIRECT	GO:0000287~magnesium ion binding	35	0.773823	1.05459e-08	PYP-1, C01G10.7, IDHB-1, FIGL-1, CRN-1, TAT-4, TAT-5, RNH-1.0, TAT-2, KIN-4, TAT-3, TAT-1, IDHA-1, RSKN-2, HPRT-1, F25B5.3, Y62E10A.13, Y6B3B.5, F58H1.3, T04G9.4, R05F9.6, DUT-1, B0334.3, Y43F4B.5, IDH-2, IDH-1, FARS-3, T26C12.1, NDX-3, R151.10, FARS-2, ADSS-1, TAG-231, Y10G11A.1, R151.2	2737	50	9479	2.4243	1.30874e-05	2.61749e-06	1.71205e-05
GOTERM_CC_DIRECT	GO:0005643~nuclear pore	25	0.55273	1.81739e-08	Y37D8A.17, NPP-19, NPP-18, NPP-13, T01C3.2, NPP-12, NPP-15, NPP-14, VPS-15, NXF-1, NPP-8, NPP-9, NPP-11, NPP-10, NPP-20, RAE-1, NPP-1, SIR-2.4, NPP-22, NPP-3, NPP-4, IMA-3, NPP-5, IMA-2, NPP-6	2912	33	11373	2.95876	1.12677e-05	1.02435e-06	2.69619e-05
GOTERM_CC_DIRECT	GO:0005794~Golgi apparatus	70	1.54765	3.16279e-08	TRPP-3, T14G10.5, COPZ-1, MON-2, MIG-14, SQV-6, SQV-5, RAB-6.2, R05H5.5, SQV-7, Y39A1A.22, GLY-13, ARL-3, GON-1, GCC-2, MIG-23, SQV-2, GLY-6, GLY-8, GLY-7, GLY-4, GLY-3, PMR-1, GOS-28, VPS-54, PEN-2, HST-1, VPS-51, RAB-19, SRF-3, UNC-50, C25F6.7, SWT-1, PST-2, GOLG-2, GLY-9, PST-1, H03A11.1, PLD-1, COPE-1, TAT-2, TAT-1, MEMB-2, NSTP-10, COPD-1, EXL-1, WEE-1.3, SMS-1, ARF-1.2, SEDL-1, SQL-1, UNC-1…	2912	149	11373	1.83483	1.96091e-05	1.63411e-06	4.69216e-05
GOTERM_CC_DIRECT	GO:0005635~nuclear envelope	30	0.663277	4.46e-08	SAMP-1, HIM-8, CNEP-1, Y67H2A.5, F10C5.2, H14A12.3, XPO-2, PAA-1, KLC-2, ULP-1, NXF-1, RTCB-1, NPP-11, NPP-10, EMR-1, VRK-1, SIR-2.4, WEE-1.3, IMA-3, IMA-2, CLIP-1, SCA-1, NPP-19, LMN-1, UNC-84, UNC-83, RACK-1, UBC-9, NCBP-2, NPP-1	2912	45	11373	2.60371	2.76516e-05	2.12708e-06	6.61664e-05
GOTERM_CC_DIRECT	GO:0031430~M band	22	0.486403	5.98302e-08	SLO-1, PAT-6, TLN-1, PXL-1, PAT-2, HSP-25, UNC-97, PAT-3, UNC-96, UNC-82, UNC-95, UNC-112, PAT-4, UNC-98, CPNA-1, UNC-89, PKN-1, LIM-8, TTN-1, TNS-1, UNC-23, EVA-1	2912	28	11373	3.06866	3.70941e-05	2.64962e-06	8.87612e-05
GOTERM_CC_DIRECT	GO:0005730~nucleolus	54	1.1939	8.06902e-08	Y39B6A.33, NOL-1, M28.5, C16A3.6, Y73E7A.2, E02H1.1, Y52B11A.10, LET-756, CRN-1, NXF-1, NSUN-5, C34E10.10, NST-1, SMU-2, UNC-23, C16C10.2, FIB-1, NOL-9, CDC-14, NOG-1, Y53C12B.2, XRN-2, NGP-1, ZK1127.5, PRO-2, NATH-10, PRO-3, F23H11.2, K01G5.5, Y75B8A.7, C18A3.3, Y23H5B.5, DAO-5, W07E6.2, LET-716, F37A4.2, RPL-24.2, EIF-6, T07A9.8, W04C9.4, Y66A7A.2, ZTF-8, Y48A6B.3, RPS-13, TOE-1, LPD-2, RRBS-1,…	2912	107	11373	1.97103	5.00267e-05	3.33519e-06	0.000119708
GOTERM_BP_DIRECT	GO:0043652~engulfment of apoptotic cell	49	1.08335	1.43001e-07	SWD-2.2, MOM-5, CIR-1, UNC-73, C30F12.1, DLC-1, ARX-3, ARX-2, DYCI-1, SEP-1, ADT-2, ARX-6, ARX-7, STIM-1, F26E4.4, RAB-7, UNC-60, VHA-15, Y55B1BR.2, GSK-3, LIS-1, B0511.6, DLD-1, RME-8, NEX-2, NPP-6, NEX-1, MIG-2, NUO-6, LPD-3, KIN-2, CED-6, Y41D4A.5, CED-3, UNC-87, TFG-1, F25B5.6, CED-1, CED-2, PCYT-1, SPD-2, JHDM-1, NXT-1, VPS-4, RPB-7, CED-10, MTM-1, WIP-1, HLH-11	3217	89	11627	1.98986	0.000316125	2.10781e-05	0.000248743
GOTERM_CC_DIRECT	GO:0022625~cytosolic large ribosomal subunit	33	0.729604	1.61035e-07	RPL-18, RPL-37, C16A3.4, RPL-16, RPL-25.1, RPL-34, RPL-35, RPL-12, RPL-38, F53F4.11, RPL-39, RPL-7A, T23F2.2, C37A2.7, RPL-21, RPL-20, RPL-11.2, RPL-11.1, RPL-2, RPL-28, RPL-29, RPL-5, RPL-6, RPL-3, RPL-26, W01D2.1, RPL-7, F10E7.5, Y38C1AA.14, RPL-10, RPL-24.1, RPL-24.2, RPL-30	2912	54	11373	2.38673	9.9837e-05	6.24011e-06	0.000238904
GOTERM_BP_DIRECT	GO:0030728~ovulation	24	0.530621	2.46828e-07	LET-23, DLG-1, LEV-11, VAV-1, EGG-1, PLC-1, VHA-8, PLC-3, ORAI-1, TLN-1, FLN-1, LET-413, IPP-5, LFE-2, ANI-2, EMO-1, MUP-2, PAT-10, VHA-11, STIM-1, CYB-3, RNR-2, ITR-1, TBB-2	3217	32	11627	2.71068	0.000545588	3.4108e-05	0.000429345
GOTERM_MF_DIRECT	GO:0003824~catalytic activity	151	3.33849	3.40986e-07	ACS-13, ACS-11, DIG-1, ECH-1.2, K02D7.1, F56A11.5, SUCA-1, Y54E10BR.1, B0464.9, F10C2.3, CRN-1, PACS-1, C14B9.8, B0228.7, UCR-2.3, CDD-1, UCR-2.1, UCR-2.2, ELPC-3, T22D1.3, MMCM-1, MOGS-1, Y53G8B.1, TPI-1, ICL-1, CDD-2, AGXT-1, C32E8.6, IPGM-1, SUCL-2, MCCC-1, UMPS-1, UPP-1, ACLY-1, ACLY-2, M106.7, GTA-1, T02G5.7, HALY-1, SUL-3, C27A12.9, MDH-1, MDH-2, C05D11.1, KAT-1, TRE-2, PYC-1, TAP-1, PFKB-1…	2737	367	9479	1.42495	0.000423074	7.05247e-05	0.000553564
GOTERM_BP_DIRECT	GO:0040018~positive regulation of multicellular organism growth	142	3.13951	5.99019e-07	CRM-1, LSM-3, Y52B11A.10, W05F2.4, LEO-1, LET-754, UNC-73, MCA-2, DPY-11, ADT-2, C14B9.2, DPY-18, ZK809.8, ELL-1, OIG-3, RIOK-1, LET-2, WRT-5, WRT-6, D2085.3, Y39F10B.1, Y87G2A.1, ERFA-3, RIBO-1, UNC-58, KIN-20, KARS-1, PDI-3, PAR-6, CLEC-1, PRY-1, PCCB-1, SRPA-68, Y39E4A.3, INX-19, PRDX-2, PFD-1, C44C1.1, PBO-1, IFTB-1, RICT-1, F44E5.1, PSSY-1, GLP-4, Y39G10AR.8, T01H3.2, ZK550.3, C32E12.4, MDT-…	3217	357	11627	1.4376	0.00132356	7.79047e-05	0.00104196
GOTERM_BP_DIRECT	GO:0015031~protein transport	66	1.45921	1.47085e-06	E04A4.5, RER-1, ATG-4.1, T14G10.5, COPZ-1, MON-2, RAB-6.2, CUP-2, NPP-10, RAN-4, TRAM-1, REP-1, SEC-61, SEC-23, ARL-3, GON-1, OSM-12, TIN-9.1, ICD-2, PRO-3, SCPL-4, TOMM-7, LET-413, RAB-6.1, DDP-1, RAE-1, BBS-9, GOS-28, C30B5.2, VPS-54, APB-1, SEC-24.1, VPS-33.1, SEC-24.2, T01C3.2, UNC-50, TIN-13, PEPT-2, PEPT-3, C28H8.4, COPE-1, VPS-16, ERD-2, COPD-1, ARF-1.2, IMA-3, IMA-2, UNC-101, NPP-19, R151…	3217	140	11627	1.70385	0.00324676	0.000180653	0.00255844
GOTERM_CC_DIRECT	GO:0000139~Golgi membrane	50	1.10546	1.63595e-06	SEC-16, T14G10.5, COPZ-1, MIG-14, SQV-6, SQV-7, R12B2.2, USO-1, GLY-13, MIG-23, RNF-121, SQV-2, GLY-6, NSTP-4, GLY-8, NSTP-5, GLY-7, GLY-4, PMR-1, GLY-3, F13B9.1, GOS-28, PEN-2, HST-1, SRF-3, UNC-50, SWT-1, PST-2, GLY-9, PST-1, COPE-1, ILE-1, ILE-2, TAT-1, NSTP-10, COPD-1, EXL-1, WEE-1.3, SMS-1, F21C10.3, SEL-9, TPST-1, COPB-2, COPB-1, COGC-6, COGC-8, F41C3.4, SYX-5, CAV-1, K02E10.1	2912	104	11373	1.87767	0.00101378	5.96624e-05	0.00242699
GOTERM_MF_DIRECT	GO:0003779~actin binding	40	0.884369	3.53237e-06	LEV-11, COR-1, ARX-1, PAT-6, TNI-1, TLN-1, FLI-1, PFN-3, TNI-4, ARX-4, TNI-3, ARX-2, UNC-94, VPS-16, DEB-1, UNC-115, ARX-6, ERM-1, HUM-5, UNC-27, GSNL-1, SMA-1, CAS-1, DAAM-1, CYK-1, M04F3.5, ATN-1, UNC-60, NMY-1, MYO-3, DYS-1, T24B8.4, UNC-54, MYO-6, UNC-78, WIP-1, PLST-1, DBN-1, MYO-1, FRM-1	2737	71	9479	1.95114	0.00437409	0.000626044	0.00573439
GOTERM_MF_DIRECT	GO:0000166~nucleotide binding	356	7.87088	3.76679e-06	CST-1, GFM-1, R09B3.2, MCA-2, D1007.15, NARS-2, DDX-35, NARS-1, PACS-1, RIOK-2, SAD-1, AIR-2, MCA-1, SACY-1, RIOK-1, NUBP-1, IARS-2, EARS-2, IARS-1, EARS-1, UNC-61, UAF-1, UAF-2, EEF-2, NONO-1, KIN-20, UBC-9, MMAA-1, UNC-54, E02D9.1, UBC-7, UBC-8, CPF-2, PAR-1, MRPL-23, Y10G11A.1, MEC-8, Y55F3AM.3, DDR-2, DDR-1, DDX-15, PYC-1, PKC-3, WTS-1, PKC-1, H03A11.1, MNK-1, RHA-2, FLAD-1, ENPL-1, GCN-2, Y1…	2737	1013	9479	1.21711	0.00466369	0.000584154	0.00611494
GOTERM_CC_DIRECT	GO:0005622~intracellular	141	3.1174	4.0148e-06	EAT-17, GFM-1, T07A9.14, Y54G11A.17, F09E5.7, RAB-6.2, TRAP-3, CDD-1, VPS-39, RAN-4, ACY-3, TPI-1, MRPL-12, M106.7, UNC-60, W01D2.1, RAB-6.1, EEF-2, R12C12.5, DBN-1, MRPL-23, F20H11.1, RPS-11, RGL-1, RPS-13, PLX-1, CDC-25.1, C05D10.2, PKC-1, METR-1, GOLG-4, CDC-25.2, Y47G6A.18, MRPS-18A, MRPS-18C, KIN-4, T14B4.2, Y39G10AR.8, R05G6.10, RAS-1, SEDL-1, RAS-2, RPL-2, TBC-6, MRPL-49, F17A9.4, RPL-5, R…	2912	392	11373	1.40481	0.00248608	0.000138278	0.00595599
GOTERM_BP_DIRECT	GO:0030163~protein catabolic process	70	1.54765	7.84423e-06	EAT-16, RPT-3, RPT-4, RPT-5, UNC-73, RPT-6, EGL-43, EGL-46, UNC-112, RPT-1, EGL-47, RPT-2, DEB-1, MUP-4, EAT-6, MUP-2, MAPH-1.1, F54B11.5, UNC-23, EXP-2, UNC-22, EAT-20, ATN-1, UNC-61, UNC-60, UNC-97, UNC-96, RAB-5, UNC-98, UNC-120, EGL-13, UNC-52, SQT-3, ITR-1, CLPP-1, D2030.2, PAT-6, TLN-1, EGL-26, PBO-6, PAT-2, PAT-3, PAT-4, UFD-2, UNC-94, UNC-87, CED-3, CED-9, UNC-42, MDT-22, ASP-3, PCYT-1, A…	3217	157	11627	1.61144	0.0171941	0.000912407	0.0136438
GOTERM_BP_DIRECT	GO:0006888~ER to Golgi vesicle-mediated transport	26	0.57484	8.04267e-06	TBC-20, SEC-16, TRPP-3, B0511.13, TRPP-8, YKT-6, COPE-1, ILE-1, ILE-2, MEMB-2, TFG-1, USO-1, YIF-1, SEC-23, SEDL-1, SEC-22, CZW-1, GON-1, SYX-18, SEL-9, COPB-2, SYX-5, GOS-28, K02E10.1, SEC-24.1, SEC-24.2	3217	41	11627	2.29196	0.0176252	0.000888726	0.0139889
GOTERM_BP_DIRECT	GO:0040025~vulval development	56	1.23812	1.08861e-05	CWN-2, F29B9.5, MIG-14, K12C11.1, LAG-1, SQV-6, FOS-1, SQV-5, SQV-8, SQV-7, ELPC-3, WRM-1, LIN-15A, CYK-1, LIN-26, LIN-28, SUP-17, LIN-29, OSM-11, HLH-2, SQV-3, SQV-4, SQV-1, SQV-2, CDL-1, UBC-9, EGL-13, CPZ-1, R05D3.8, DSS-1, EGL-18, HBL-1, PAR-1, RFL-1, SDN-1, LIN-1, EGL-26, PAS-5, SOC-2, RTCB-1, CUL-1, RAS-1, UNC-101, LIN-13, LIN-14, SPD-2, SMN-1, SKP-1, SMO-1, UNC-84, NUD-1, UNC-83, NED-8, CO…	3217	119	11627	1.70082	0.0237819	0.0011455	0.0189342
GOTERM_BP_DIRECT	GO:0040027~negative regulation of vulval development	91	2.01194	1.29621e-05	LET-23, GFL-1, CEH-20, SNR-7, ZFP-1, ZFP-3, ZHIT-1, CRN-2, ASB-1, ZK632.9, EGL-43, RPN-12, CPSF-1, CPSF-4, PAP-1, HDA-1, ARP-6, LIN-15A, SMA-4, LIN-15B, NPA-1, UNC-22, NOL-5, SLI-1, HTZ-1, LIN-29, EPI-1, SAMS-3, SUMV-2, CKI-2, NRD-1, T07E3.3, DIE-1, NONO-1, Y60A3A.21, UBC-9, TFTC-3, SPTL-1, C08B11.9, PRY-1, LET-526, ORC-2, PAR-2, CPF-2, PAR-1, MAB-21, LIN-1, Y53F4B.3, SOD-4, AH10.4, DVE-1, SDC-2,…	3217	220	11627	1.49498	0.0282525	0.00130185	0.0225445
GOTERM_BP_DIRECT	GO:0006397~mRNA processing	39	0.86226	1.29691e-05	SYM-2, M28.5, Y55F3AM.3, DBR-1, K04G7.11, SNR-7, DDX-15, HEL-1, C44B7.2, RSR-1, CPSF-1, T10C6.5, PRP-19, SNRP-200, SSUP-72, GLD-2, GLD-4, ADR-2, T12A2.7, Y55D9A.2, XRN-2, SAP-49, TDP-1, SMN-1, RSP-6, RSP-5, RSP-4, RSP-3, STIP-1, UAF-1, Y50D4C.3, CDL-1, TAG-72, NCBP-2, SNR-1, D1037.1, SWP-1, SNR-5, SNR-2	3217	74	11627	1.9048	0.0282677	0.00124596	0.0225568
GOTERM_BP_DIRECT	GO:0006606~protein import into nucleus	17	0.375857	1.41548e-05	F23F1.5, NPP-13, NPP-15, NPP-14, T16G12.6, XPO-2, NPP-8, NPP-11, NPP-10, C37C3.12, TSR-1, RAE-1, NPP-2, NPP-4, IMA-3, NPP-5, IMA-2	3217	22	11627	2.79282	0.0308119	0.00130317	0.0246188
GOTERM_CC_DIRECT	GO:0005743~mitochondrial inner membrane	47	1.03913	1.43783e-05	F53F4.10, C14B9.10, SCO-1, R07E5.13, MICU-1, E04A4.5, TIN-13, ATAD-3, K02F3.2, DIF-1, PHB-2, PHB-1, HPO-18, CRLS-1, ABTM-1, H28O16.1, LET-721, IMMT-1, CCHL-1, F25B5.6, SDHB-1, ANT-1.1, MPPA-1, ATP-2, MRPL-32, SDHD-1, COQ-5, F45H10.3, MOMA-1, TIN-9.1, Y71F9B.2, NNT-1, SCPL-4, F25B4.7, Y54F10AM.5, T27E9.2, CCO-2, DDP-1, COX-15, MFN-1, F53F10.3, Y71H2AM.4, C33A12.1, F01G4.6, DDL-3, W04C9.2, MEV-1	2912	102	11373	1.79962	0.00887498	0.000469079	0.0213288
GOTERM_MF_DIRECT	GO:0017056~structural constituent of nuclear pore	13	0.28742	1.61437e-05	Y37D8A.17, NPP-13, NPP-15, NPP-14, NPP-8, NPP-11, NPP-10, NPP-1, NPP-2, NPP-22, NPP-3, NPP-4, NPP-5	2737	14	9479	3.2159	0.0198351	0.00222358	0.0262049
GOTERM_BP_DIRECT	GO:0040007~growth	71	1.56975	2.2479e-05	TIR-1, EAT-16, H03E18.2, W05F2.4, ATG-4.1, F32D1.5, ARX-3, HPO-18, EAT-6, WRN-1, VHA-12, HDA-4, SNRP-200, XPF-1, GLD-2, K03B4.1, ERCC-1, OIG-3, RUVB-1, IFB-2, K12H4.5, IFB-1, LRP-1, LET-767, SAMS-3, UNC-60, VHA-15, EEF-1A.2, EEF-1A.1, SAMS-1, EEF-2, EPG-3, EPG-4, NONO-1, EPG-2, NTL-2, RACK-1, PAR-6, EPG-7, NTL-3, CLEC-1, GDH-1, EPG-6, UNC-15, ITR-1, ELO-2, F37A4.6, MRPL-23, ATG-2, Y55F3AM.3, TIAR…	3217	164	11627	1.5647	0.0484866	0.00198609	0.0390939
GOTERM_BP_DIRECT	GO:0043547~positive regulation of GTPase activity	50	1.10546	2.35049e-05	EAT-16, PAC-1, F53A10.2, Y37A1B.17, SOS-1, UNC-73, F53H1.3, F11A3.2, GIT-1, F07F6.4, RGA-2, RGA-4, C56G7.3, CYK-4, VAV-1, EPHX-1, GBF-1, RHI-1, PXF-1, T04C9.1, MCP-1, TOCA-1, W09D10.1, EFA-6, RGL-1, PLC-1, GAP-2, HGAP-2, HGAP-1, UNC-89, CED-9, ZK1098.4, R05G6.10, SIPA-1, F52D10.6, TBC-2, TOM-1, Y47H9C.7, F22G12.5, RGS-3, PIX-1, MDT-9, RGS-2, Y34B4A.4, Y106G6G.2, RRC-1, RBG-3, RGS-7, T08A11.1, EPA…	3217	105	11627	1.72107	0.0506427	0.00199685	0.0408778
GOTERM_CC_DIRECT	GO:0005763~mitochondrial small ribosomal subunit	17	0.375857	2.72242e-05	MRPS-16, MRPS-18A, DAP-3, MRPS-14, MRPS-9, MRPS-15, T14B4.2, MRPS-7, MRPS-26, MRPS-6, MRPS-5, MRPS-28, MRPS-21, MRPS-35, MRPS-24, MRPS-12, IGLR-2	2912	24	11373	2.76644	0.0167376	0.000843605	0.0403809

## Sheet: larval
Category	Term	Count	%	PValue	Genes	List Total	Pop Hits	Pop Total	Fold Enrichment	Bonferroni	Benjamini	FDR
GOTERM_CC_DIRECT	GO:0016021~integral component of membrane	667	40.1807	1.04127e-48	SRH-128, T10G3.2, SRX-102, SRH-129, SRX-101, F43C11.6, ZK39.10, SRH-72, SRH-268, F32B4.2, COL-95, Y75B8A.34, TSP-4, ABT-5, F07F6.2, T22C1.9, UGT-60, SRX-136, SRX-14, TMEM-17, Y75B12A.2, DHHC-13, SRX-130, SRH-80, W01D2.3, C09B9.2, C09B9.1, SRH-83, T19D7.7, SRH-78, COL-88, DMSR-9, DHHC-12, SRX-125, SRX-24, K02E7.11, K06B4.4, PES-23, SRX-120, AH10.2, SRB-16, MES-1, T22F3.8, F57B1.8, GLT-3, T16G12.8,…	876	6032	11373	1.43561	1.12457e-46	1.12457e-46	1.17247e-45
GOTERM_CC_DIRECT	GO:0016020~membrane	669	40.3012	5.97203e-47	SRH-128, T10G3.2, SRX-102, SRH-129, SRX-101, F43C11.6, ZK39.10, SRH-72, SRH-268, F32B4.2, COL-95, Y75B8A.34, TSP-4, ABT-5, F07F6.2, T22C1.9, UGT-60, SRX-136, SRX-14, TMEM-17, Y75B12A.2, DHHC-13, SRX-130, SRH-80, W01D2.3, C09B9.2, C09B9.1, SRH-83, T19D7.7, SRH-78, COL-88, DMSR-9, DHHC-12, SRX-125, SRX-24, K02E7.11, K06B4.4, PES-23, SRX-120, AH10.2, SRB-16, MES-1, T22F3.8, F57B1.8, GLT-3, T16G12.8,…	876	6114	11373	1.4206	6.44979e-45	3.2249e-45	6.72451e-44
GOTERM_BP_DIRECT	GO:0007186~G-protein coupled receptor signaling pathway	101	6.08434	1.34882e-17	Y9C9A.5, W08G11.5, STR-12, SRW-36, STR-208, STR-206, T01G5.6, STR-162, STR-169, STR-221, STR-222, T23F1.3, DMSR-9, SRJ-13, STR-131, STR-130, SRB-16, STR-135, C04C3.6, GPA-9, C25F9.13, GPA-5, STR-232, STR-230, SRJ-4, H23L24.4, SRB-18, STR-144, T03E6.2, F54E4.2, STR-149, STR-243, F27E5.5, DMSR-14, DMSR-11, DMSR-13, STR-246, STR-248, SRSX-6, SRSX-12, STR-116, SRSX-15, SRSX-2, SRSX-3, SRSX-16, SRA-11…	706	677	11627	2.45695	5.40877e-15	5.40877e-15	1.88203e-14
GOTERM_BP_DIRECT	GO:0050911~detection of chemical stimulus involved in sensory perception of smell	56	3.37349	1.04011e-16	Y9C9A.5, STR-116, STR-111, W08G11.5, STR-12, STR-82, STR-252, STR-199, STR-85, STR-250, STR-86, STR-56, STR-208, STR-57, STR-253, STR-206, T01G5.6, STR-162, STR-169, SRJ-54, SRJ-55, STR-221, STR-222, T23F1.3, STR-260, STR-263, STR-73, SRJ-13, STR-79, STR-78, STR-131, STR-130, STR-135, STR-232, STR-230, SRJ-22, SRJ-21, SRJ-20, STR-172, SRJ-4, STR-173, STR-175, STR-30, STR-144, T03E6.2, STR-180, SR…	706	260	11627	3.54713	4.45199e-14	2.22045e-14	1.55431e-13
GOTERM_MF_DIRECT	GO:0038022~G-protein coupled olfactory receptor activity	56	3.37349	4.94223e-16	Y9C9A.5, STR-116, STR-111, W08G11.5, STR-12, STR-82, STR-252, STR-199, STR-85, STR-250, STR-86, STR-56, STR-208, STR-57, STR-253, STR-206, T01G5.6, STR-162, STR-169, SRJ-54, SRJ-55, STR-221, STR-222, T23F1.3, STR-260, STR-263, STR-73, SRJ-13, STR-79, STR-78, STR-131, STR-130, STR-135, STR-232, STR-230, SRJ-22, SRJ-21, SRJ-20, STR-172, SRJ-4, STR-173, STR-175, STR-30, STR-144, T03E6.2, STR-180, SR…	585	265	9479	3.42412	1.14131e-13	1.14131e-13	5.77316e-13
GOTERM_BP_DIRECT	GO:0042048~olfactory behavior	56	3.37349	2.86209e-15	Y9C9A.5, STR-116, STR-111, W08G11.5, STR-12, STR-82, STR-252, STR-199, STR-85, STR-250, STR-86, STR-56, STR-208, STR-57, STR-253, STR-206, T01G5.6, STR-162, STR-169, SRJ-54, SRJ-55, STR-221, STR-222, T23F1.3, STR-260, STR-263, STR-73, SRJ-13, STR-79, STR-78, STR-131, STR-130, STR-135, STR-232, STR-230, SRJ-22, SRJ-21, SRJ-20, STR-172, SRJ-4, STR-173, STR-175, STR-30, STR-144, T03E6.2, STR-180, SR…	706	278	11627	3.31746	1.15752e-12	3.85803e-13	4.03011e-12
GOTERM_BP_DIRECT	GO:0050907~detection of chemical stimulus involved in sensory perception	52	3.13253	3.83766e-10	SRH-128, SRH-129, SRA-11, SRH-72, SRI-16, SRH-268, SRH-167, T12A7.7, SRH-109, SRH-39, SRH-37, SRH-38, SRH-80, SRH-83, SRH-34, Y62H9A.1, SRA-9, SRH-78, SRH-291, SRH-290, SRN-1, SRH-208, SRH-297, SRH-296, SRH-204, SRH-295, F18E9.8, SRA-35, SRH-92, SRH-212, SRI-78, SRI-77, SRI-74, SRH-187, SRH-245, SRH-44, SRH-283, SRH-282, SRH-49, SRH-181, SRB-18, SRH-219, SRH-15, SRH-222, SRI-43, SRH-136, SRH-52, …	706	328	11627	2.61091	1.5389e-07	3.84726e-08	5.35474e-07
GOTERM_CC_DIRECT	GO:0005887~integral component of plasma membrane	90	5.42169	2.13674e-08	Y9C9A.5, STR-116, TWK-20, STR-111, DSL-6, DSL-1, DSL-3, DSL-2, W08G11.5, TSP-4, STR-12, STR-82, CLEC-161, OCT-1, STR-252, STR-85, STR-199, STR-86, STR-250, STR-56, STR-208, STR-57, STR-206, STR-253, T01G5.6, STR-162, STR-169, TWK-36, TSP-10, SRJ-54, OCR-4, SRJ-55, STR-221, T05A1.5, STR-222, T23F1.3, KIN-23, STR-260, STR-263, HRG-4, STR-73, STR-79, SRJ-13, STR-78, F56F4.3, PES-23, STR-131, STR-130…	876	641	11373	1.82287	2.30768e-06	7.69227e-07	2.40597e-05

## Sheet: embryo
Category	Term	Count	%	PValue	Genes	List Total	Pop Hits	Pop Total	Fold Enrichment	Bonferroni	Benjamini	FDR
GOTERM_BP_DIRECT	GO:0045087~innate immune response	60	4.16956	3.8925e-16	F55G11.2, F01D5.3, F35E12.6, C29F3.7, CPR-3, B0024.4, T24C4.4, K04A8.1, K08D8.5, F35E12.9, K08D8.4, F55G11.7, TAG-244, TSP-1, COMT-2, CLEC-169, K09B11.5, LEC-11, Y41D4B.17, F49H6.3, F08G2.5, CLEC-80, GST-6, Y41D4B.15, C18E9.9, DRD-50, CLEC-75, M04C3.2, F38A1.9, C34F11.5, CLEC-71, CLEC-258, Y17G7B.8, C17H12.8, H20E11.1, ZIP-10, DCT-17, ZK6.11, DOD-20, Y46D2A.1, FBXA-116, CLEC-84, F38A1.13, CLEC-41…	667	317	11627	3.29939	1.93179e-13	1.93179e-13	6.21725e-13
GOTERM_CC_DIRECT	GO:0016021~integral component of membrane	425	29.5344	8.56872e-11	T24C4.4, BRE-2, C04F1.1, SRH-69, C46E10.2, R148.4, SRH-67, SRX-18, UGT-64, CPD-1, ABT-4, GTL-1, T07G12.5, F17B5.6, TSP-1, W03A5.2, SRBC-83, C01H6.8, KIN-16, W01D2.6, COL-85, UGT-54, SRH-252, F49D11.6, SRX-23, Y73F8A.35, T22F3.7, B0207.9, SRX-121, C26C6.4, GLT-7, F40G9.6, C26C6.9, IGEG-2, CHIL-16, SRH-42, UGT-43, SRH-40, SRH-241, UGT-47, ZK849.6, SRB-1, SRX-33, E03H4.11, CYP-37A1, SRH-48, F41D3.11…	652	6032	11373	1.22901	9.16852e-09	9.16852e-09	9.63175e-08
GOTERM_CC_DIRECT	GO:0016020~membrane	427	29.6734	3.3103e-10	T24C4.4, BRE-2, C04F1.1, SRH-69, C46E10.2, R148.4, SRH-67, SRX-18, UGT-64, CPD-1, ABT-4, GTL-1, T07G12.5, F17B5.6, TSP-1, W03A5.2, SRBC-83, C01H6.8, KIN-16, W01D2.6, COL-85, UGT-54, SRH-252, F49D11.6, SRX-23, Y73F8A.35, T22F3.7, B0207.9, SRX-121, C26C6.4, GLT-7, F40G9.6, C26C6.9, IGEG-2, CHIL-16, SRH-42, UGT-43, SRH-40, SRH-241, UGT-47, ZK849.6, SRB-1, SRX-33, E03H4.11, CYP-37A1, SRH-48, F41D3.11…	652	6114	11373	1.21823	3.54202e-08	1.77101e-08	3.72098e-07
GOTERM_MF_DIRECT	GO:0030246~carbohydrate binding	44	3.05768	8.55374e-09	CLEC-129, CLEC-84, CLEC-29, CLEC-64, CLEC-261, CLEC-27, CLEC-25, CLEC-60, CLEC-24, CLEC-61, CLEC-41, CLEC-40, CLEC-243, CLEC-186, CLEC-169, LEC-11, CLEC-12, F46A8.8, CLEC-118, CLEC-80, F46A8.3, CLEC-75, CLEC-172, CLEC-171, CLEC-105, CLEC-134, CLEC-4, CLEC-170, CLEC-59, CLEC-36, CLEC-71, CLEC-114, CLEC-37, CLEC-32, CLEC-258, CLEC-208, CLEC-226, CLEC-179, CLEC-51, CLEC-253, CLEC-207, CLEC-254, CLEC…	530	300	9479	2.62312	2.34372e-06	2.34372e-06	1.12723e-05
GOTERM_CC_DIRECT	GO:0045121~membrane raft	19	1.32036	7.75295e-08	DCT-17, F35E12.6, ZK6.11, DOD-19, C29F3.7, Y41D4B.17, B0024.4, DOD-20, Y41D4B.15, K08D8.6, F35E12.9, Y46D2A.1, F54E2.1, TAG-244, CLD-9, PCP-3, H20E11.1, C17H12.8, T19D12.4	652	72	11373	4.60308	8.29562e-06	2.76521e-06	8.71478e-05
GOTERM_MF_DIRECT	GO:0004497~monooxygenase activity	19	1.32036	4.11942e-06	C01H6.4, CYP-13A2, CYP-13A3, CYP-34A2, CYP-34A1, CYP-13A6, CYP-34A7, CYP-34A5, CYP-13A12, CYP-34A9, CYP-14A2, CYP-33C7, CYP-33D3, CYP-33C1, CYP-37B1, CYP-29A3, CYP-37A1, FMO-5, CYP-35A5	530	95	9479	3.57698	0.00112809	0.000564203	0.0054285
GOTERM_MF_DIRECT	GO:0016705~oxidoreductase activity, acting on paired donors, with incorporation or reduction of molecular oxygen	17	1.18138	1.53431e-05	CYP-13A2, CYP-13A3, CYP-34A2, CYP-34A1, CYP-13A6, CYP-34A7, CYP-34A5, CYP-13A12, CYP-34A9, CYP-14A2, CYP-33C7, CYP-33D3, CYP-33C1, CYP-37B1, CYP-29A3, CYP-37A1, CYP-35A5	530	85	9479	3.57698	0.00419523	0.00140037	0.0202175
GOTERM_MF_DIRECT	GO:0005506~iron ion binding	20	1.38985	1.78717e-05	F49E12.10, CYP-13A2, CYP-13A3, CYP-34A2, CYP-34A1, CYP-13A6, CYP-34A7, CYP-34A5, F42F12.4, CYP-13A12, CYP-34A9, CYP-14A2, CYP-33C7, CYP-33D3, CYP-33C1, CYP-37B1, CYP-29A3, CYP-37A1, DRD-1, CYP-35A5	530	115	9479	3.11042	0.00488493	0.00122348	0.0235491

## Sheet: adult_embryo_larval_overlap
Category	Term	Count	%	PValue	Genes	List Total	Pop Hits	Pop Total	Fold Enrichment	Bonferroni	Benjamini	FDR
GOTERM_CC_DIRECT	GO:0005886~plasma membrane	121	8.08283	1.04192e-19	RBF-1, ACC-4, KCNL-1, DYB-1, DH11.5, ACC-1, MRP-1, AVR-14, F39B2.8, UNC-63, F42C5.9, LET-60, ACY-2, ACY-4, ACY-1, IGDB-2, MGL-1, GLC-3, JPH-1, SNT-4, PTP-3, B0563.6, NLG-1, EGL-10, DOP-3, EGL-19, MEC-6, DES-2, DAF-4, GLR-4, PPK-1, GLR-5, CCA-1, GLR-3, OSTA-1, CED-5, ITSN-1, SNT-1, SNT-2, GCY-21, DAF-1, ASIC-1, CSNK-1, RIG-6, T27E4.1, Y67D8C.9, BEST-22, AH9.4, UNC-8, GCY-36, AH9.1, GCY-35, GCY-33,…	986	593	11373	2.35358	3.78216e-17	3.78216e-17	1.43273e-16
GOTERM_BP_DIRECT	GO:0007165~signal transduction	99	6.61323	2.26825e-18	UNC-63, LET-60, GOA-1, R13H7.2, SPV-1, MGL-1, PDE-1, PDE-2, SRGP-1, B0563.6, DOP-5, GRK-2, GRK-1, DOP-1, DOP-2, DOP-3, NPR-3, NPR-4, DES-2, RLBP-1, GPA-7, GPA-6, Y52B11A.4, GCY-21, LIN-45, ODR-3, ARR-1, AH9.4, DRN-1, GCY-36, AH9.1, GCY-35, GCY-33, GCY-9, GCY-37, GPA-1, GPA-2, ARRD-5, GPA-3, GCY-31, GCY-32, ARRD-6, GPC-1, GPC-2, SRX-45, D1081.4, F18A11.3, ACR-17, ACR-16, GPB-2, MIG-10, ACR-15, GPB…	1087	420	11627	2.5213	2.76046e-15	2.76046e-15	3.67342e-15
GOTERM_CC_DIRECT	GO:0045202~synapse	49	3.27321	1.03713e-17	RBF-1, LGC-41, DYN-1, ACR-16, ACC-1, ACR-15, MOD-1, LGC-47, ACR-19, AVR-14, UNC-63, ACR-21, UNC-26, STRD-1, RIC-4, RIC-7, RPY-1, GLC-3, SYD-2, EAT-4, PTP-3, NLG-1, ACR-12, UNC-16, UNC-10, EHS-1, IDA-1, GLR-4, GLR-5, CPX-1, GLR-3, LIN-7, LGC-4, SNT-1, FSN-1, UNC-41, CAM-1, RIG-6, PPM-1, LIN-10, LGC-35, DEG-3, PITP-1, UNC-38, ACR-9, DPY-23, EMB-27, UNC-31, RPM-1	986	140	11373	4.03707	3.76477e-15	1.88239e-15	1.42615e-14
GOTERM_MF_DIRECT	GO:0004871~signal transducer activity	48	3.20641	1.00744e-14	GPA-18, NPR-3, NPR-4, F18A11.3, LAT-1, GPA-16, GPB-2, GPB-1, TKR-1, GPA-7, GPA-6, HMP-2, DAF-37, GOA-1, SER-1, NPR-18, GAR-1, NPR-14, R13H7.2, ODR-3, F59B2.13, NPR-35, GSA-1, NPR-32, MGL-1, AHR-1, AH9.4, GNRR-7, NPR-13, NPR-10, AHA-1, AH9.1, B0563.6, GPA-1, DOP-5, GPA-2, EGL-10, GPA-3, DOP-1, DOP-2, GPC-1, DOP-3, GPC-2, NPR-29, SRX-45, NPR-26, PDFR-1, GNRR-1	929	141	9479	3.47351	6.08202e-12	6.08202e-12	1.49325e-11
GOTERM_CC_DIRECT	GO:0030424~axon	42	2.80561	1.58404e-12	DYN-1, MEC-12, ASNA-1, CPX-1, GPA-6, MIG-13, EGL-21, CASY-1, UNC-64, DAF-18, UNC-119, DGK-1, ODR-4, UNC-25, CAM-1, RIG-6, STRD-1, DYF-5, JNK-1, CYY-1, MAU-2, TAC-1, CAT-2, PTL-1, UNC-4, SYD-2, PCT-1, NLG-1, GPA-2, GPA-3, BRA-1, UNC-18, UNC-79, UNC-16, TAX-6, RUND-1, UNC-31, UNC-10, RPM-1, TUB-1, EHS-1, QUI-1	986	141	11373	3.4358	5.75016e-10	1.91672e-10	2.17824e-09
GOTERM_BP_DIRECT	GO:0007271~synaptic transmission, cholinergic	30	2.00401	7.21955e-12	CLE-1, DES-2, LGC-10, DYB-1, ACR-17, ACR-16, ACR-15, ABTS-1, ACR-19, ACR-18, LGC-4, ACR-20, UNC-63, UNC-64, ACR-24, ACR-21, DGK-1, GOA-1, GAR-1, RIC-3, LGC-30, RIC-4, DEG-3, RAB-3, UNC-38, UNC-18, ACR-12, ACR-9, UNC-32, UNC-10	1087	75	11627	4.27856	8.7862e-09	4.3931e-09	1.16921e-08
GOTERM_BP_DIRECT	GO:0006810~transport	135	9.01804	1.27199e-11	TWK-13, ACC-4, TWK-29, SID-5, ACC-1, MRP-1, AVR-14, MRP-2, UNC-63, UNC-64, UNC-119, MRP-6, K11H3.3, Y54F10AR.1, Y53F4B.12, APD-3, GLC-3, TWK-39, APB-3, DEL-4, BBS-1, LBP-9, BBS-8, MEC-4, EGL-19, MEC-6, VPS-52, VPS-41, DES-2, ATG-3, TWK-43, TWK-46, TWK-48, GLR-4, GLR-5, CCA-1, GLR-3, CPX-1, OSTA-1, EMB-30, ASIC-1, VPS-11, KCC-2, BEST-22, SNX-17, UNC-8, OSM-9, APG-1, GLB-12, TRP-1, RNP-4, DPY-23, G…	1087	810	11627	1.78274	1.54802e-08	5.16005e-09	2.05999e-08
GOTERM_BP_DIRECT	GO:0006811~ion transport	74	4.94322	1.07566e-10	SHW-1, TWK-13, ACC-4, LGC-41, TTYH-1, MEC-10, TWK-29, ACR-17, ACC-1, ACR-16, ACR-15, MOD-1, LGC-47, TWK-2, ACR-19, TWK-4, AVR-14, ACR-18, DEGT-1, ACR-20, TWK-7, UNC-63, IRK-3, TWK-9, ACR-24, ACR-21, IRK-2, GLC-3, CLH-3, TWK-39, EAT-4, NAC-3, INX-1, DEL-4, ACR-12, GGR-2, MEC-4, EGL-19, MEC-6, NKCC-1, DES-2, LGC-20, TWK-43, VHA-9, LGC-10, TWK-46, TWK-48, GLR-4, GLR-5, CCA-1, GLR-3, ABTS-1, LGC-4, T…	1087	360	11627	2.19871	1.30908e-07	3.27269e-08	1.74203e-07
GOTERM_CC_DIRECT	GO:0030054~cell junction	42	2.80561	1.3095e-10	RBF-1, CLE-1, LIN-2, LGC-41, ACR-16, ACC-1, UNC-70, ACR-15, GLR-4, MOD-1, GLR-5, LGC-47, GLR-3, ACR-19, LGC-4, AVR-14, HMP-2, UNC-63, SNT-1, ACR-21, FSN-1, CAM-1, RIG-6, STRD-1, PPM-1, LIN-10, GIP-2, LGC-35, DEG-3, GLC-3, SYD-2, EAT-4, PTP-3, INX-1, UNC-38, ACR-12, ACR-9, UNC-31, APR-1, EMB-27, UNC-10, GEX-3	986	160	11373	3.0278	4.75348e-08	1.18837e-08	1.80068e-07
GOTERM_MF_DIRECT	GO:0005525~GTP binding	53	3.54041	4.0345e-10	D1081.4, DYN-1, MEC-12, TUFM-2, FZO-1, TBA-6, GOA-1, LET-60, RAB-1, ARL-6, RAB-3, C02F5.3, EAT-3, GCY-18, GCY-11, BEN-1, RAB-14, MEC-7, GPA-18, RAB-18, C37C3.2, GPA-16, GPA-7, GPA-6, DRP-1, Y52B11A.4, GCY-21, RAB-21, EFTU-2, F21D5.7, ODR-3, CAT-4, GSA-1, RAB-28, RAP-2, DRN-1, R186.3, GCY-36, GCY-35, CEL-1, GCY-33, GCY-9, GCY-37, GPA-1, GPA-2, AEX-6, GPA-3, ARF-6, GCY-31, GCY-32, RHO-1, RAB-37, RP…	929	215	9479	2.51527	2.42877e-07	1.21438e-07	5.96136e-07
GOTERM_CC_DIRECT	GO:0043025~neuronal cell body	37	2.47161	1.03896e-09	KCNL-1, GPB-2, MOD-1, MEC-12, ASNA-1, GPA-6, USP-46, MIG-13, EGL-21, CASY-1, UNC-64, DAF-18, TRPA-1, UNC-25, ODR-3, RIC-3, JNK-1, DYF-5, LIN-10, KLP-16, GCY-36, UNC-8, GCY-35, OSM-9, GCY-9, OSM-3, GPA-2, NAPE-1, GPA-3, APL-1, UNC-16, TAX-6, UNC-31, RUND-1, MEC-7, QUI-1, ODR-10	986	138	11373	3.09258	3.77141e-07	7.54283e-08	1.42866e-06
GOTERM_MF_DIRECT	GO:0000166~nucleotide binding	156	10.4208	2.68758e-09	CKK-1, T24H7.2, DYN-1, F32B4.4, C01C4.3, F10C2.4, MRP-1, CDK-8, LARS-1, LARS-2, SIG-7, MRP-2, FZO-1, MRP-6, GOA-1, LET-60, ACY-2, XNP-1, ACY-4, UBC-21, PTB-1, C44E4.4, TPK-1, LET-363, MEK-2, F58B3.7, GRK-2, LET-70, GRK-1, F33D11.10, R90.1, MEC-7, C37C3.2, TIAR-2, DAF-4, RARS-2, DDX-17, Y50D7A.3, GPA-7, RHA-1, GPA-6, DRP-1, Y52B11A.4, KIN-1, PINK-1, GCY-21, DAF-1, PDHK-2, M03C11.8, CSNK-1, LIN-45,…	929	1013	9479	1.57131	1.61792e-06	5.39308e-07	3.97117e-06
GOTERM_CC_DIRECT	GO:0005634~nucleus	230	15.3641	1.10502e-08	CKK-1, HPL-1, LSM-6, F32B4.4, CLK-1, NFYB-1, B0035.1, MEL-26, XNP-1, RAN-5, RAN-2, C44E4.4, SWSN-4, AHR-1, GLY-2, BRA-1, UNC-55, CDC-26, LIM-4, MEC-3, CSN-4, XPA-1, DAF-8, C37H5.5, C54C6.6, CEC-8, GPA-7, RHA-1, GSP-2, NHR-216, UNC-86, CEH-93, PPH-5, MAU-2, PQN-21, TAG-97, UNC-4, F45G2.10, CIC-1, CTR-9, NHR-213, NHR-88, Y17G7B.22, SDS-22, NHR-84, PSR-1, RNP-4, PBS-4, CEH-8, CEH-9, SNR-4, ADA-2, CE…	986	1888	11373	1.40515	4.0112e-06	6.68535e-07	1.5195e-05
GOTERM_MF_DIRECT	GO:0005216~ion channel activity	28	1.87041	1.2401e-08	SHW-1, MEC-10, ACR-16, ACR-15, GLR-5, CCA-1, GLR-3, ACR-19, LGC-4, UNC-63, ACR-21, TRPA-1, ASIC-1, UNC-8, EGL-36, OSM-9, KVS-3, KVS-4, CLH-3, KVS-1, UNC-38, TRP-1, ACR-12, ACR-9, EGL-2, MEC-4, EGL-19, TRP-4	929	84	9479	3.40115	7.46537e-06	1.86635e-06	1.83237e-05
GOTERM_MF_DIRECT	GO:0005515~protein binding	147	9.81964	3.70366e-08	GEI-4, LSM-5, DYB-1, DYN-1, F32B4.4, DYRB-1, R07E5.1, T01G9.2, MEL-26, UNC-64, UNC-119, SECS-1, GOA-1, K05C4.5, LET-60, LSM-7, SYX-16, AHR-1, AHA-1, MUS-81, SQST-1, VPS-33.2, LIM-9, BRA-1, SNX-6, HMG-1.2, DOP-2, CNP-2, MEC-3, LIN-35, CSN-4, VPS-52, C17E4.10, T13H5.4, DAF-4, AMPH-1, LET-49, GPA-7, MDF-1, GPA-6, GSP-2, CED-5, EMB-30, ITSN-1, DAF-1, MDT-29, CAT-4, F20C5.6, MOG-5, VPR-1, GKOW-1, F45G…	929	975	9479	1.53837	2.22958e-05	4.45919e-06	5.47251e-05
GOTERM_BP_DIRECT	GO:0034220~ion transmembrane transport	37	2.47161	9.86161e-08	DES-2, LGC-20, ACC-4, LGC-10, VHA-9, LGC-41, MEC-10, ACR-17, ACR-16, ACC-1, ACR-15, GLR-4, MOD-1, CCA-1, GLR-5, LGC-47, GLR-3, ACR-19, LGC-4, AVR-14, ACR-18, ACR-20, UNC-63, ACR-24, ACR-21, TRPA-1, LGC-35, DEG-3, UNC-8, EGL-36, OSM-9, GLC-3, CLH-3, ACR-9, EGL-2, GGR-2, MEC-4	1087	151	11627	2.62098	0.000120009	2.40029e-05	0.000159709
GOTERM_BP_DIRECT	GO:0006935~chemotaxis	21	1.40281	1.73323e-07	IFTA-1, EGL-4, RAB-3, PDE-1, PDE-2, SNET-1, GRK-2, ODR-8, TTX-7, DAF-18, GOA-1, CHE-2, TAX-6, ODR-4, BBS-8, MACO-1, TUB-1, ODR-10, ACY-1, IFT-81, ODR-3	1087	59	11627	3.8072	0.000210912	3.5155e-05	0.000280696
GOTERM_CC_DIRECT	GO:0030425~dendrite	23	1.53641	3.34665e-07	DYF-5, LIN-10, CYY-1, ARL-6, GCY-36, GCY-35, MKSR-2, HPO-30, PCT-1, NLG-1, EGL-10, BRA-1, UNC-64, DAF-18, TAX-6, ODR-4, SER-1, CAM-1, TUB-1, STRD-1, QUI-1, ODR-10, ODR-3	986	77	11373	3.44536	0.000121476	1.73546e-05	0.000460195
GOTERM_MF_DIRECT	GO:0019905~syntaxin binding	14	0.935204	3.79576e-07	T22C1.6, RBF-1, RIC-4, CPX-2, UNC-18, SNT-1, LGL-1, SNT-2, DH11.5, SNAP-1, CPX-1, VPS-52, T27E4.1, SNT-4	929	27	9479	5.29067	0.000228479	3.80834e-05	0.000560859
GOTERM_MF_DIRECT	GO:0004930~G-protein coupled receptor activity	55	3.67401	8.11204e-07	AEXR-3, B0034.5, SPRR-2, SPRR-1, TAG-89, F39B2.8, K03H6.5, FRPR-17, SER-1, R13H7.2, FRPR-14, ADOR-1, DMSR-1, F59B2.13, DMSR-3, MGL-1, NPR-12, NPR-13, NPR-10, B0563.6, DOP-5, ZK721.4, DOP-1, DOP-2, DOP-3, DMSR-6, FRPR-8, PDFR-1, ZC266.1, NPR-3, NPR-4, LAT-1, TKR-1, SRSX-30, DAF-37, R02D5.6, NPR-18, GAR-1, F36D4.4, NPR-14, F59D12.1, NPR-35, NPR-32, GNRR-7, NPR-30, AH9.4, GNRR-6, F52D10.4, AH9.1, SR…	929	281	9479	1.99712	0.000488226	6.97612e-05	0.00119863
GOTERM_CC_DIRECT	GO:0005892~acetylcholine-gated channel complex	19	1.26921	1.02703e-06	LGC-30, DES-2, LGC-10, DEG-3, ACR-17, ACR-16, ACR-15, ACR-19, LGC-4, ACR-18, ACR-20, UNC-38, UNC-63, ACR-24, ACR-9, ACR-12, ACR-21, F15B9.10, Y54E2A.10	986	58	11373	3.77854	0.000372741	4.66002e-05	0.00141225
GOTERM_MF_DIRECT	GO:0003924~GTPase activity	28	1.87041	1.04395e-06	GPA-18, GSA-1, DYN-1, GPA-16, ARL-6, TUFM-2, MEC-12, RAB-3, GPA-7, GPA-6, DRP-1, EAT-3, GPA-1, GPA-2, AEX-6, GPA-3, FZO-1, TBA-6, RHO-1, GPC-1, GOA-1, LET-60, EFTU-2, BEN-1, RAB-14, MEC-7, F21D5.7, ODR-3	929	102	9479	2.80095	0.000628261	7.85542e-05	0.00154253
GOTERM_BP_DIRECT	GO:0007638~mechanosensory behavior	15	1.002	1.25576e-06	JNK-1, MEC-17, CAT-2, LDB-1, MEC-10, MEC-12, LAG-2, KVS-1, UNC-86, DOP-1, MEC-3, MEC-4, MEC-6, MEC-7, MEC-9	1087	35	11627	4.58418	0.00152709	0.000218299	0.00203368
GOTERM_CC_DIRECT	GO:0005622~intracellular	63	4.20842	2.03018e-06	D1081.4, MRPL-17, CRN-7, RPS-30, TUFM-2, XPO-1, F09E5.8, UNC-63, ACY-2, SER-1, ACY-4, Y54F10AR.1, ACY-1, SPV-1, RAB-1, AHR-1, AHA-1, AKT-2, RAB-3, ZK945.4, ACR-12, T11A5.6, UNC-10, RME-4, DAF-8, RAB-18, CLP-2, C06C3.3, CLP-1, DGK-5, Y52B11A.4, SNET-1, DGK-4, APT-9, RAB-21, PES-7, EFTU-2, IMB-2, LIN-45, DSH-1, DYF-5, RAB-28, DEP-1, RAP-2, DRN-1, NHL-3, GCY-35, TBC-17, CEL-1, GCY-33, GCY-9, PITP-1,…	986	392	11373	1.85376	0.000736686	8.18808e-05	0.00279165
GOTERM_CC_DIRECT	GO:0005834~heterotrimeric G-protein complex	12	0.801603	2.78135e-06	GPA-1, GPA-2, EGL-10, GPA-3, GPC-1, GPA-16, GOA-1, GPC-2, GPB-1, GPA-7, GPA-6, ODR-3	986	25	11373	5.53655	0.00100912	0.000100958	0.00382454
GOTERM_CC_DIRECT	GO:0031410~cytoplasmic vesicle	18	1.2024	2.87915e-06	LGG-1, SNX-17, CNX-1, CHUP-1, DYN-1, PTP-2, EGL-21, SPE-39, SNT-1, APL-1, ODR-4, UNC-31, INA-1, UNC-11, UNC-46, UNC-47, RME-6, VPS-41	986	56	11373	3.70751	0.00104459	9.50077e-05	0.00395903
GOTERM_CC_DIRECT	GO:0036064~ciliary basal body	11	0.734803	3.2975e-06	OSM-3, MKS-1, C54C6.6, OSM-1, IFTA-1, BBS-1, CHE-2, BBS-8, DYF-1, NPHP-4, CHE-13	986	21	11373	6.04187	0.00119628	9.97444e-05	0.00453427
GOTERM_CC_DIRECT	GO:0042995~cell projection	25	1.67001	4.60695e-06	C54C6.6, ACR-16, DAF-37, ODR-4, K04F10.2, CHE-3, CAM-1, STRD-1, CHE-13, ODR-3, JNK-1, CYY-1, TAC-1, GCY-9, DYF-1, PCT-1, EGL-10, OSM-1, GCY-18, BBS-1, INA-1, BBS-8, RPM-1, TUB-1, ODR-10	986	102	11373	2.82708	0.00167093	0.000128632	0.00633479
GOTERM_BP_DIRECT	GO:0010940~positive regulation of necrotic cell death	9	0.601202	4.74039e-06	LGG-1, UNC-57, CLP-1, SNT-1, DYN-1, DPY-23, UNC-26, VHA-3, UNC-11	1087	13	11627	7.40521	0.00575246	0.000720874	0.00767678
GOTERM_MF_DIRECT	GO:0005230~extracellular ligand-gated ion channel activity	27	1.80361	5.23537e-06	DES-2, LGC-20, ACC-4, LGC-10, LGC-41, ACR-17, ACR-16, ACC-1, MOD-1, ACR-15, LGC-47, ACR-19, LGC-4, AVR-14, ACR-18, ACR-20, UNC-63, ACR-24, ACR-21, LGC-30, LGC-35, DEG-3, GLC-3, UNC-38, ACR-12, ACR-9, GGR-2	929	104	9479	2.64897	0.00314674	0.000350128	0.00773548
GOTERM_BP_DIRECT	GO:0006886~intracellular protein transport	24	1.60321	7.04056e-06	RBF-1, SYX-16, SNX-17, SNX-27, APS-1, TBC-16, APD-3, TBC-17, SNAP-1, APS-3, XPO-1, APG-1, TBC-13, APB-3, SYX-7, UNC-64, APT-9, DPY-23, E03H4.8, RUND-1, VPS-11, IMB-2, UNC-10, VPS-41	1087	91	11627	2.82103	0.00853178	0.00095159	0.0114016
GOTERM_MF_DIRECT	GO:0017137~Rab GTPase binding	14	0.935204	9.14092e-06	RBF-1, LIN-10, RIC-19, LGL-1, RABS-5, EHBP-1, TBC-16, TBC-17, RBG-1, RUND-1, UNC-10, TBC-13, VPS-52, RME-6	929	34	9479	4.20142	0.00548775	0.000550135	0.0135057
GOTERM_BP_DIRECT	GO:0009612~response to mechanical stimulus	12	0.801603	1.43261e-05	JNK-1, MEC-17, UNC-86, MEC-10, MEC-3, OSM-9, MEC-4, MEC-12, MEC-6, MEC-7, LAG-2, MEC-9	1087	27	11627	4.75396	0.0172839	0.00174198	0.0231986
GOTERM_BP_DIRECT	GO:0007635~chemosensory behavior	15	1.002	1.53249e-05	GAP-1, EGL-4, GCY-33, PDE-1, EAT-4, PDE-2, RGS-1, DAF-18, UNC-119, EGL-2, TAX-6, ODR-4, BEN-1, CHE-3, CHE-13	1087	42	11627	3.82015	0.0184777	0.00169407	0.0248158
GOTERM_MF_DIRECT	GO:0042166~acetylcholine binding	17	1.1356	1.65781e-05	LGC-30, DES-2, LGC-10, DEG-3, ACR-17, ACR-16, ACR-15, ACR-19, ACR-18, LGC-4, ACR-20, UNC-38, UNC-63, ACR-24, ACR-9, ACR-12, ACR-21	929	51	9479	3.40115	0.00993047	0.00090687	0.024493
GOTERM_BP_DIRECT	GO:0032094~response to food	9	0.601202	1.99752e-05	DOP-1, DOP-2, CAT-2, GOA-1, DOP-3, DGK-1, CHE-2, GPB-2, NHR-40	1087	15	11627	6.41785	0.0240169	0.00202378	0.0323448
GOTERM_CC_DIRECT	GO:0045211~postsynaptic membrane	15	1.002	2.08913e-05	DEG-3, ACR-16, GLR-4, ACR-15, GLR-5, GLR-3, ACR-19, LGC-4, UNC-38, UNC-63, ACR-9, ACR-12, ACR-21, DOP-3, GAR-1	986	46	11373	3.76124	0.00755492	0.00054154	0.0287236
GOTERM_BP_DIRECT	GO:0035058~nonmotile primary cilium assembly	13	0.868403	2.29653e-05	DYF-5, MKS-1, OSM-3, IFTA-1, BBS-1, MKS-3, NPHP-1, OSM-1, BBS-8, MKSR-2, CHE-3, NPHP-4, CHE-13	1087	33	11627	4.21374	0.0275621	0.00214762	0.0371857
GOTERM_MF_DIRECT	GO:0030276~clathrin binding	10	0.668003	2.9661e-05	RBF-1, SNT-1, HIPR-1, SNT-2, DH11.5, APS-1, UNC-11, APG-1, T27E4.1, SNT-4	929	19	9479	5.37023	0.0176977	0.00148691	0.043818
GOTERM_CC_DIRECT	GO:0005929~cilium	15	1.002	3.56455e-05	C54C6.6, ZK328.7, GCY-9, DYF-1, DAF-37, GCY-18, OSM-1, NPHP-1, BBS-1, BBS-8, CHE-3, TUB-1, CHE-13, ODR-3, ODR-10	986	48	11373	3.60453	0.0128562	0.000862263	0.0490047

## Sheet: adult_embryo_overlap
Category	Term	Count	%	PValue	Genes	List Total	Pop Hits	Pop Total	Fold Enrichment	Bonferroni	Benjamini	FDR
GOTERM_CC_DIRECT	GO:0005737~cytoplasm	145	17.407	7.40767e-19	ROP-1, SMG-4, XPC-1, SMG-5, SMG-7, KGB-1, TAG-191, CLK-2, SKA-1, MRCK-1, DHC-1, SAS-4, ATFS-1, ELPC-4, RSKS-1, UBC-20, SRPA-72, W03F8.3, VPS-34, RAN-1, GPX-2, GCK-2, LTD-1, PQM-1, ERGO-1, PAN-1, BAS-1, KIN-18, M7.12, PCM-1, F53F10.2, MEL-11, C56C10.11, OLA-1, SUMV-1, UNC-53, PAR-3, DDL-1, BBS-5, CEC-10, RAB-11.1, GLS-1, VAB-3, LEC-6, DAF-5, IFET-1, HEX-5, ULP-2, DLK-1, ASP-1, LST-4, DHOD-1, DAF-3…	525	1518	11373	2.06925	2.29638e-16	2.29638e-16	9.94837e-16
GOTERM_CC_DIRECT	GO:0005634~nucleus	160	19.2077	9.8479e-16	ZK484.4, SOR-1, SMG-4, XPC-1, SMG-5, HPL-2, Y48B6A.1, SMG-7, R05D3.12, TCER-1, TAG-191, MFAP-1, CLK-2, RPA-1, ATFS-1, ELPC-4, RSKS-1, UBC-20, CEH-100, HCP-3, VPS-34, RTFO-1, RAN-1, Y67D2.7, SEM-4, F58B3.4, PQM-1, ZK546.14, TTX-3, CEH-38, PRO-1, CYL-1, DDX-23, GMEB-1, TAF-1, Y54G11A.11, SUMV-1, DIN-1, ZFH-2, LIN-36, NHR-274, CEC-10, VAB-3, CHD-3, TIAR-3, DAF-5, MEP-1, SSL-1, TLK-1, FAX-1, ULP-2, A…	525	1888	11373	1.83584	3.09752e-13	1.54876e-13	1.34337e-12
GOTERM_BP_DIRECT	GO:0000003~reproduction	192	23.0492	1.86613e-13	ZK484.4, EBAX-1, SOR-1, HPL-2, Y48B6A.1, KGB-1, R05D3.12, TCER-1, MFAP-1, B0464.6, CLK-2, ICLN-1, W09C5.1, RSR-2, RPA-1, B0205.6, DCP-66, DHC-1, SAS-4, VPS-37, EPC-1, F43E2.1, ELPC-4, MEL-28, RSKS-1, PAD-1, MRPL-10, HCP-3, VPS-34, RTFO-1, Y38E10A.24, Y67D8C.3, RAN-1, Y53C12B.1, KSR-1, F58B3.4, IFG-1, TAG-77, KNL-3, PRO-1, CYL-1, DDX-23, KIN-18, PPFR-4, TAF-1, C27F2.10, UNC-59, MEL-11, F33H1.4, AL…	620	2205	11627	1.63293	1.78977e-10	1.78977e-10	2.93299e-10
GOTERM_MF_DIRECT	GO:0005515~protein binding	107	12.8451	3.73969e-12	CNT-2, EBAX-1, SOR-1, SMG-5, WNK-1, SMG-7, KGB-1, RPA-1, VPS-37, RDE-4, RAN-1, HUM-2, SEM-4, KNL-3, PPFR-4, UNC-59, STAM-1, UNC-53, PAR-3, LIN-36, DDL-1, VPS-53, DDL-2, F09C8.2, VAB-3, DAF-5, MEP-1, IFET-1, TLK-1, GCN-1, M57.1, KIN-3, LST-4, DAF-3, DAF-2, MBK-2, Y38H6C.8, GOP-2, MOG-4, ABL-1, MOG-1, CEH-14, RPN-8, F26F2.3, DRE-1, Y77E11A.7, TBC-8, KLP-3, VAB-8, DYC-1, IFT-74, TRPP-4, ERI-12, HSP-…	529	975	9479	1.96646	1.75765e-09	1.75765e-09	5.33842e-09
GOTERM_BP_DIRECT	GO:0002119~nematode larval development	167	20.048	3.71772e-10	SOR-1, HPL-2, Y48B6A.1, TCER-1, MCA-3, MFAP-1, B0464.6, CRN-3, ICLN-1, RSR-2, B0205.6, DCP-66, MRCK-1, DHC-1, VPS-37, EPC-1, CDK-2, RSKS-1, SRPA-72, MRPL-10, RTFO-1, VPS-34, COL-93, Y38E10A.24, RAN-1, DDX-27, KSR-1, F58B3.4, F53F1.2, IFG-1, ZK546.14, PAN-1, PRO-1, CYL-1, DDX-23, KIN-18, PPFR-4, TAF-1, C27F2.10, UNC-59, F33H1.4, AKA-1, ALH-4, IFFB-1, DIN-1, ZFH-2, C48B6.2, PAR-3, RBD-1, LIN-36, GF…	620	1993	11627	1.57139	3.56529e-07	1.78265e-07	5.84255e-07
GOTERM_BP_DIRECT	GO:0009792~embryo development ending in birth or egg hatching	234	28.0912	3.97049e-10	CNT-2, ZK484.4, Y48B6A.1, TCER-1, MCA-3, B0464.6, MFAP-1, CLK-2, RSR-2, RPA-1, B0205.6, DHC-1, MRCK-1, VPS-37, EPC-1, MEL-28, PAD-1, CEH-100, SRPA-72, MRPL-10, HCP-3, Y38E10A.24, RAN-1, Y67D2.7, DDX-27, CYL-1, DDX-23, KIN-18, PPFR-4, GLY-5, UNC-59, C27F2.10, MEL-11, OLA-1, F33H1.4, STAM-1, DIN-1, C48B6.2, T21C9.4, PAR-3, K07H8.2, RAB-11.1, GLS-1, LET-607, JC8.4, SSL-1, R07E5.17, SNPC-1.1, Y61A9LA…	620	3091	11627	1.41969	3.8077e-07	1.26923e-07	6.23978e-07
GOTERM_BP_DIRECT	GO:0006898~receptor-mediated endocytosis	75	9.0036	5.33273e-08	INST-1, Y48B6A.1, HSP-1, MFAP-1, CRN-3, ICLN-1, RPA-1, F54C9.9, CDC-6, F53H1.4, DCP-66, SAS-4, VPS-37, EPC-1, MRPL-10, RTFO-1, CCT-8, T22H9.1, MRPL-50, PRP-8, GLD-1, Y53C12B.1, RME-2, F58B3.4, DNJ-25, ZK546.14, MDT-30, ZK1127.4, KNL-3, PRO-1, MAP-2, TAF-1, MEL-11, ZFH-2, C48B6.2, LET-711, SNAP-29, UNC-53, RBM-28, BAR-1, PAR-3, DNJ-21, RAB-11.1, ABI-1, LET-607, ADSL-1, CHC-1, AGEF-1, MIG-38, C01F1…	620	733	11627	1.91882	5.11396e-05	1.27851e-05	8.38059e-05
GOTERM_CC_DIRECT	GO:0005730~nucleolus	20	2.40096	3.60709e-07	K12H4.3, EXOS-4.2, CEP-1, Y48G1A.4, Y48B6A.1, ZK546.14, PAXT-1, F27C1.6, B0280.9, W09C5.1, T06E6.1, CDC-6, Y54G11A.11, SZY-20, NOL-6, VPS-34, TOP-1, RBD-1, T22H9.1, Y41C4A.9	525	107	11373	4.04913	0.000111814	3.72726e-05	0.000484425
GOTERM_BP_DIRECT	GO:0040035~hermaphrodite genitalia development	71	8.52341	1.31113e-06	EBAX-1, SMG-4, INST-1, Y48B6A.1, TCER-1, MFAP-1, USP-48, W09C5.1, CDC-6, RSR-2, F54C9.9, DCP-66, CPSF-2, PRP-4, VPS-37, PAD-1, HCP-3, RTFO-1, CCT-8, BEC-1, MRPL-50, PRP-8, SEM-4, K12H4.3, ABCF-1, KNL-3, DDX-23, PPFR-4, TAF-1, UNC-59, DCN-1, ZFH-2, C48B6.2, RBM-28, BAR-1, PAR-3, DAF-21, ABI-1, POLE-2, BICD-1, HRP-1, ADSL-1, MEP-1, SSL-1, LIN-9, C01F1.1, ALG-1, T06E6.1, VAB-10, KDIN-1, CAPG-1, SNPC…	620	738	11627	1.80417	0.00125659	0.000251444	0.00206048
GOTERM_BP_DIRECT	GO:0040007~growth	26	3.12125	1.78432e-06	MOG-4, HRP-1, ADSL-1, IFG-1, UNC-51, TAG-267, EMB-8, MCA-3, ATG-16.2, CRN-3, ULP-2, STL-1, VAB-10, Y95D11A.1, LIN-65, EPG-5, C48B6.2, LPIN-1, HMGS-1, DRE-1, VPS-34, CKU-80, ATG-9, BEC-1, Y38E10A.24, VAB-8	620	164	11627	2.97307	0.0017097	0.000285154	0.0028041
GOTERM_CC_DIRECT	GO:0030424~axon	22	2.64106	1.81911e-06	DYC-1, ABI-1, EBAX-1, LITE-1, UNC-51, CDKA-1, TTX-3, EGL-3, EGL-8, GCY-28, DLK-1, PCM-1, KIN-3, SUMV-1, WDR-23, GLO-4, RSKS-1, HEN-1, SAX-1, BEC-1, DAF-2, KLP-4	525	141	11373	3.38002	0.000563766	0.000140971	0.00244301
GOTERM_MF_DIRECT	GO:0000166~nucleotide binding	92	11.0444	1.86378e-06	HIM-6, SMG-4, C07H6.4, WNK-1, KGB-1, EEED8.10, HSP-1, R05D3.12, MCA-3, CRN-3, E02H1.6, AGE-1, CDC-6, HSP-6, DHC-1, MRCK-1, R05H5.4, CDK-2, GCS-1, RSKS-1, ABT-2, UBC-20, VPS-34, CCT-8, RAN-1, HUM-2, CCT-3, HUM-1, DDX-27, POLQ-1, ABCF-1, KSR-1, CUA-1, GCK-2, KIN-18, DDX-23, LEX-1, EXC-7, GCY-15, UNC-59, OLA-1, GCY-12, IKKE-1, IFFB-1, DIN-1, TTLL-4, RDE-12, RBM-28, HXK-3, RBD-1, DAF-21, MLK-1, RAB-1…	529	1013	9479	1.62737	0.000875596	0.000437894	0.00266054
GOTERM_BP_DIRECT	GO:0008340~determination of adult lifespan	86	10.3241	3.11344e-06	HIM-6, DNJ-19, B0513.5, SET-1, INST-1, TAG-307, HPL-2, CPR-1, KGB-1, HSP-1, HPO-15, B0464.6, CRN-3, CLK-2, AGE-1, USP-48, SKPO-1, RSR-2, HSP-6, VPS-37, EPC-1, DAF-15, WDR-23, RSKS-1, NOL-6, VPS-34, BEC-1, DNJ-12, COL-93, MRPL-50, GLD-1, XRN-1, CUA-1, IFG-1, PQM-1, T20H4.5, PCM-1, AKA-1, LBP-7, ALH-4, LET-711, BAR-1, DAF-21, DDL-1, MLK-1, DDL-2, MANS-1, HRP-1, TIAR-3, CEP-1, EGL-27, CHC-1, MEP-1, …	620	976	11627	1.65244	0.00298134	0.000426451	0.00489279
GOTERM_BP_DIRECT	GO:0040027~negative regulation of vulval development	30	3.60144	5.555e-06	CHD-3, HPL-2, MEP-1, LIN-9, ZHIT-3, USP-48, RSR-2, DCP-66, CPSF-2, EPC-1, LIN-65, LST-4, LIN-61, BEC-1, GLD-1, PRP-8, AJM-1, EFL-1, ZK1127.4, SPAT-3, SUMV-1, DPY-22, DIN-1, CTH-2, PAR-3, UTX-1, LIN-54, LIN-36, GON-14, MES-2	620	220	11627	2.55726	0.00531309	0.000665685	0.00872954
GOTERM_MF_DIRECT	GO:0005524~ATP binding	85	10.2041	9.43815e-06	DNJ-19, HIM-6, WNK-1, C39B5.6, KGB-1, HSP-1, K02E10.7, R05D3.12, TAG-191, MCA-3, E02H1.6, AGE-1, CDC-6, HSP-6, DHC-1, MRCK-1, R05H5.4, CDK-2, GCS-1, RSKS-1, ABT-2, UBC-20, VPS-34, CCT-8, DNJ-12, HUM-2, CCT-3, HUM-1, DDX-27, POLQ-1, ABCF-1, KSR-1, GCK-2, F13E6.2, KIN-18, DDX-23, LEX-1, GCY-15, OLA-1, GCY-12, IKKE-1, TTLL-4, SMUT-1, RDE-12, HXK-3, DAF-21, MLK-1, GSS-1, K07A1.3, CHD-3, HMT-1, UNC-51…	529	950	9479	1.60325	0.00442613	0.00147756	0.0134722
GOTERM_BP_DIRECT	GO:0007275~multicellular organism development	44	5.28211	1.34504e-05	GLS-1, SOR-1, VAB-3, EGL-27, WNK-1, MEP-1, SDC-1, UNC-51, SSL-1, LIN-9, SDC-3, TLK-1, ULP-2, HMP-1, SAS-4, CDK-2, PAD-1, CUL-2, DAF-2, MBK-2, SAX-1, DAPK-1, GLD-1, MOG-4, RIC-8, MOG-1, PAN-1, CEH-12, HMR-1, CEH-14, PRO-1, SYD-1, STAM-1, SUMV-1, DPY-22, UNC-53, PAR-3, BAR-1, DRE-1, LIN-36, NCR-1, MES-2, LET-502, VAB-8	620	408	11627	2.02241	0.0128162	0.0014322	0.0211357
GOTERM_BP_DIRECT	GO:0008406~gonad development	39	4.68187	1.59602e-05	SOR-1, HPL-2, MEP-1, LIN-9, MIG-38, MFAP-1, TLK-1, SEC-5, RPA-1, F54C9.9, VAB-10, PRP-4, MRPL-10, CUL-2, RPAC-19, SET-16, PRP-8, CCT-3, SEM-4, AJM-1, MOG-4, IFG-1, ZK1127.4, F27C1.6, CYL-1, PRO-1, DDX-23, TTR-14, LEX-1, ZFH-2, PAR-3, BAR-1, UTX-1, DRE-1, RBD-1, RPC-1, TOP-1, DAF-21, F20D6.11	620	345	11627	2.11993	0.0151894	0.00152943	0.0250792

## Sheet: adult_larval_overlap
Category	Term	Count	%	PValue	Genes	List Total	Pop Hits	Pop Total	Fold Enrichment	Bonferroni	Benjamini	FDR
GOTERM_CC_DIRECT	GO:0005840~ribosome	56	3.57827	1.55374e-19	RPL-19, Y37E3.8, MRPL-15, RPL-17, RPL-14, RPL-15, MRPL-19, RPL-13, UBQ-2, MRPL-55, RPL-22, MRPS-22, MRPL-9, MRPL-4, RPL-27, RPL-23, RPL-31, RPS-5, RPL-33, MRPL-20, RPS-4, MRPL-21, RPL-32, RPS-2, MRPS-31, RPS-1, MRPL-24, RPL-36, RPS-8, RPL-25.2, RPS-12, RPS-14, RPS-15, RPS-16, RPS-17, RPS-18, MRPS-2, RPL-36.A, MRPS-18B, MRPL-36, RPL-1, RPS-24, RPS-25, RPS-23, RPS-28, RPS-26, RPS-27, RPL-4, RPL-9, …	1032	158	11373	3.90595	5.98192e-17	5.98192e-17	2.15512e-16
GOTERM_BP_DIRECT	GO:0009792~embryo development ending in birth or egg hatching	419	26.7732	1.61471e-19	MRPL-18, LSM-1, MRPL-15, MVK-1, MRPL-19, PAB-1, PAB-2, F58F12.1, EGO-2, TBP-1, RAN-3, CCDC-55, UNC-62, F42C5.6, CYN-13, Y69A2AR.21, ELT-6, KIN-19, USE-1, CAP-1, CAP-2, PAR-5, EIF-1, CSN-1, MRPL-20, BYN-1, MRPL-24, ELB-1, RARS-1, LPD-7, GSP-1, UNC-85, CSK-1, F55A11.1, ISW-1, HIS-71, ZK856.11, URI-1, HPO-29, KLP-15, C34B2.10, MMA-1, TPXL-1, C23G10.8, LPL-1, FUM-1, WDR-5.1, PFK-1.1, CMD-1, EFF-1, LE…	1092	3091	11627	1.44331	1.92311e-16	1.92311e-16	2.608e-16
GOTERM_BP_DIRECT	GO:0006412~translation	70	4.47284	4.7657e-16	RPL-19, RPL-17, Y37E3.8, MRPL-15, RPL-14, RPL-15, MRPL-19, RPL-13, UBQ-2, CIF-1, IFF-2, RPL-22, ELPC-1, MRPL-9, EEF-1B.1, MRPL-4, RPL-27, C47E12.2, TUT-1, RPL-23, EIF-1, RPL-31, RPS-5, RPL-33, MRPL-20, RPS-4, RPL-32, RPS-2, RAB-10, RPS-1, MRPL-24, RPL-36, RPS-8, UCP-4, RPL-25.2, RPS-12, RPS-14, RPS-15, RPS-16, RPS-17, RARS-1, RPS-18, MRPS-2, RPL-36.A, Y41D4A.6, MRPS-18B, YARS-2, MRPL-36, F13G3.7,…	1092	260	11627	2.86662	5.2891e-13	2.64455e-13	7.21645e-13
GOTERM_MF_DIRECT	GO:0003735~structural constituent of ribosome	57	3.64217	1.94525e-15	RPL-19, Y37E3.8, MRPL-15, RPL-17, RPL-14, RPL-15, MRPL-19, RPL-13, UBQ-2, RPL-22, MRPS-22, MRPL-9, MRPL-4, RPL-27, C47E12.2, RPL-23, RPL-31, RPS-5, RPL-33, MRPL-20, RPS-4, MRPL-21, RPL-32, RPS-2, MRPS-31, RPS-1, MRPL-24, RPL-36, RPS-8, UCP-4, RPL-25.2, RPS-12, RPS-14, RPS-15, RPS-16, RPS-17, RPS-18, MRPS-2, RPL-36.A, MRPS-18B, MRPL-36, F13G3.7, RPL-1, RPS-24, RPS-23, RPS-28, RPS-26, RPS-27, RPL-4…	952	179	9479	3.17064	1.27298e-12	1.27298e-12	2.9754e-12
GOTERM_CC_DIRECT	GO:0030529~intracellular ribonucleoprotein complex	48	3.06709	2.73199e-15	RPS-8, RPL-36, RPS-12, RPL-19, RPL-25.2, RPS-14, Y37E3.8, RPL-17, RPS-15, RPS-16, SNR-6, RPL-15, F25G6.8, RPS-17, RPS-18, MRPL-19, RPL-13, RPL-36.A, UBQ-2, F08B4.7, RPL-22, MRPL-36, RPL-1, RPL-27, RPS-25, RPS-23, RPS-28, RPL-23, F37F2.2, RPS-26, RPS-27, RPL-4, RPL-9, RLA-2, RPS-21, RLA-1, RLA-0, RPL-31, RPS-5, RPL-33, RPS-4, RPS-19, RPS-2, MRPS-31, RPS-1, MRPL-24, C05C8.2, SNR-3	1032	146	11373	3.62313	1.06859e-12	5.34239e-13	3.85247e-12
GOTERM_BP_DIRECT	GO:0000003~reproduction	306	19.5527	1.76512e-14	SNR-6, TEG-4, UNC-71, R02F2.7, PAB-1, RPOM-1, Y69A2AR.31, Y71H2AM.20, C50D2.5, GFI-2, F58F12.1, PAB-2, SWSN-6, TIN-44, TXDC-9, SWSN-9, CIF-1, TOMM-20, VPS-35, SWSN-1, RAN-3, SEM-5, DCAF-1, CCDC-55, GON-4, OGT-1, F25H9.6, INS-17, MEK-1, KIN-19, F13B12.1, RBA-1, SCAV-3, Y54E10A.10, USE-1, CAP-1, CAP-2, PAR-5, EIF-1, MTX-1, CSN-1, BYN-1, MRPL-24, CEC-7, ELB-1, RARS-1, LPD-7, DHFR-1, GSP-1, ZK1098.2,…	1092	2205	11627	1.4776	2.10242e-11	7.00806e-12	2.85105e-11
GOTERM_CC_DIRECT	GO:0022627~cytosolic small ribosomal subunit	18	1.15016	2.70402e-09	RPS-24, RPS-8, RPS-12, RPS-23, RPS-14, RPS-15, RPS-28, RPS-16, RPS-17, RPS-26, RPS-27, RPS-20, RPS-21, RPS-5, RPS-4, RPS-19, RPS-2, RPS-1	1032	36	11373	5.51017	1.04105e-06	3.47016e-07	3.7506e-06
GOTERM_BP_DIRECT	GO:0002119~nematode larval development	259	16.5495	5.0008e-09	MRPL-18, LSM-1, Y67D2.2, MRPL-15, CNT-1, SNR-6, TEG-4, MVK-1, R02F2.7, PAB-1, Y71H2AM.20, GFI-2, F58F12.1, SWSN-6, TIN-44, EGO-2, TBP-1, SWSN-9, TOMM-20, TOMM-22, SWSN-1, RAN-3, SEM-5, CCDC-55, UNC-62, F25H9.6, F49C12.11, INS-17, USE-1, CAP-1, CAP-2, PAR-4, PAR-5, EIF-1, BYN-1, ACE-3, MRPL-24, ELB-1, RARS-1, LPD-7, GLR-2, GSP-1, ZK1098.1, PDCD-2, CSK-1, F40F8.1, ISW-1, HIS-71, ZK856.11, MMA-1, C3…	1092	1993	11627	1.38369	5.95593e-06	1.48899e-06	8.07705e-06
GOTERM_CC_DIRECT	GO:0022625~cytosolic large ribosomal subunit	20	1.27796	1.1158e-07	RPL-27, RPL-36, RPL-1, RPL-25.2, RPL-19, Y37E3.8, RPL-14, RPL-23, RPL-15, RPL-4, RPL-13, RPL-9, RLA-2, RPL-36.A, RLA-1, RLA-0, RPL-31, RPL-22, RPL-33, RPL-32	1032	54	11373	4.08161	4.29576e-05	1.07396e-05	0.000154767
GOTERM_BP_DIRECT	GO:0008340~determination of adult lifespan	140	8.94569	1.83881e-07	PATR-1, R08E3.3, LSM-1, TEG-4, MVK-1, TBH-1, UBH-1, PAB-1, Y82E9BR.22, RPN-10, CEH-23, Y71H2AM.20, DIC-1, AAKB-2, TBP-1, SEM-5, F48E8.3, UNC-62, INS-18, RAGA-1, GLC-4, ELT-6, MEK-1, TPA-1, SBDS-1, PDE-3, RAL-1, LBP-3, SMK-1, AMX-1, PAR-4, PAR-5, EIF-1, TTR-1, IFTA-2, RPS-15, ATHP-2, ATG-7, RARS-1, CEC-3, HIF-1, CLN-3.2, RBX-1, F08B4.7, ACDH-1, TTLL-12, ISW-1, HIS-71, B0546.3, AIN-1, UBL-5, RPS-23…	1092	976	11627	1.5273	0.000218978	4.37995e-05	0.000296995
GOTERM_CC_DIRECT	GO:0005622~intracellular	68	4.34505	2.26756e-07	RPL-19, Y50D7A.10, RPL-14, RPL-15, KQT-1, MRPL-19, RPL-13, ARC-1, UBH-1, F46H5.4, RGEF-1, RHGF-2, RPL-22, MRPL-9, NFI-1, RPL-27, T08G11.1, T10F2.5, F38E9.5, F20D6.8, KSR-2, GDI-1, RSF-1, TPA-1, RAL-1, W04C9.5, RPL-33, MRPL-20, RPS-4, RPL-32, MRPL-24, CLP-4, RPL-36, RPS-8, RPL-25.2, RPS-12, RPS-17, RPS-18, MRPS-2, RPL-36.A, Y57G11C.33, M03C11.1, MRPS-18B, 4R79.2, C45G9.7, MRPL-36, LIN-41, K10C3.5,…	1032	392	11373	1.91169	8.72974e-05	1.74601e-05	0.000314521
GOTERM_BP_DIRECT	GO:0040035~hermaphrodite genitalia development	109	6.96486	1.36303e-06	LIN-17, LIN-18, TEG-4, R02F2.7, VBH-1, PAB-1, Y69A2AR.31, GFI-2, SWSN-6, TXDC-9, EGO-2, RAN-3, SWSN-1, SEM-5, C17G10.2, DCAF-1, ULA-1, UNC-62, INS-17, KIN-19, K10G9.2, RBA-1, SCAV-3, CAP-2, SMK-1, CSN-1, BYN-1, APC-2, LIN-31, GEX-2, CEC-7, ELB-1, LPD-7, RBX-1, PFD-6, PFD-3, FNTA-1, PDCD-2, MRPS-18B, ISW-1, METT-10, URI-1, H20J04.4, EIF-3.D, EIF-3.G, RPS-23, W02A11.1, EVL-20, C23G10.8, ZK686.1, VP…	1092	738	11627	1.57259	0.00162205	0.000270524	0.00220147
GOTERM_BP_DIRECT	GO:0006915~apoptotic process	76	4.85623	5.49733e-06	RPL-19, CNT-1, RPL-17, SNR-6, RPL-15, PNK-1, RPL-13, UBQ-2, DIC-1, TBG-1, CCT-6, MAT-2, CCT-7, ARP-11, C47G2.3, EGG-3, K12H4.4, CCF-1, VHA-14, CYN-13, GST-5, VHA-17, KIN-19, CEH-34, C53A5.6, RBA-1, CAP-1, HIM-17, EIF-1, RPL-31, TOMM-40, PRMT-5, RPS-5, RPS-2, RPS-1, RPS-8, RPL-25.2, HRP-2, RPS-15, RPS-16, RPS-17, Y48G8AL.7, LPD-7, HIF-1, RBX-1, FIS-2, VHA-1, RFP-1, BATH-44, F21D5.1, UBA-1, LIN-41,…	1092	479	11627	1.68936	0.00652596	0.000934897	0.00887867
GOTERM_BP_DIRECT	GO:0006898~receptor-mediated endocytosis	105	6.70927	8.83637e-06	Y39B6A.36, R02F2.7, PAB-1, RPOM-1, GFI-2, DIC-1, EMC-1, TIN-44, TBP-1, ATTF-3, TOMM-22, APA-2, VPS-35, SEM-5, C17G10.2, DCAF-1, CCDC-55, F26E4.3, DOHH-1, ULA-1, F25H9.6, USE-1, COX-11, PAR-5, BYN-1, APC-2, MRPL-24, RPS-18, PFD-6, F08B4.7, ZK1098.1, PDCD-2, MRPS-18B, T14B4.3, LIN-41, BCS-1, GOP-3, URI-1, ZK856.11, F31D4.2, EIF-3.D, EIF-3.H, C34B2.10, MMA-1, W02A11.1, RSP-7, TPXL-1, LPL-1, FUM-1, R…	1092	733	11627	1.52521	0.010469	0.00131465	0.0142711
GOTERM_BP_DIRECT	GO:0000028~ribosomal small subunit assembly	9	0.57508	2.06654e-05	E02H1.2, RPS-14, RPS-28, RPS-15, RPS-17, RPS-27, RPS-5, RPS-19, MRPS-11	1092	15	11627	6.38846	0.0243123	0.00273101	0.0333725
GOTERM_CC_DIRECT	GO:0005739~mitochondrion	65	4.15335	2.91472e-05	MRPL-18, SUCL-1, MAI-2, MRPL-19, ZK1320.9, Y48E1B.2, HSP-60, F58F12.1, RAD-8, TIN-44, ISP-1, TOMM-20, MRPL-55, MRPL-9, SDHA-1, C47G2.3, C18E9.4, PCCA-1, GOT-2.2, ICD-1, ACL-6, PPGN-1, COX-11, MTX-1, TOMM-40, Y94H6A.8, MTX-2, MRPS-31, MRPL-24, Y45G12B.3, Y51H1A.3, TIN-10, D2030.4, NUAF-3, OGDH-1, NUAF-1, FIS-2, ACDH-1, Y41D4A.6, T15B12.1, MRPS-18B, F54A3.5, T14B4.1, YARS-2, GAS-1, Y57A10A.29, C35D…	1032	424	11373	1.68944	0.0111591	0.00186856	0.040421

## Sheet: embryo_larval_overlap
Category	Term	Count	%	PValue	Genes	List Total	Pop Hits	Pop Total	Fold Enrichment	Bonferroni	Benjamini	FDR
GOTERM_CC_DIRECT	GO:0016021~integral component of membrane	690	41.2679	4.51185e-57	T10G3.4, Y105C5B.17, F58F12.4, F32B4.1, BRE-5, GTL-2, SRX-16, ABT-6, SRH-63, SRH-62, ABT-1, F17B5.4, F31F4.11, UGT-61, SRX-10, SRX-12, T07G12.4, C31G12.1, SRBC-84, SRX-131, SRH-258, Y57G11C.46, SRH-257, SRH-255, M03E7.3, SRX-29, UGT-56, SRH-251, SRX-129, C53B4.1, DHHC-11, SRX-22, SRX-128, F49D11.3, F08A8.8, F08A8.5, CHIL-12, SRB-15, B0207.8, CHIL-18, SRH-50, SRH-41, SRH-47, T28H11.8, SRH-46, SRX-…	886	6032	11373	1.46835	4.64721e-55	4.64721e-55	5.03572e-54
GOTERM_CC_DIRECT	GO:0016020~membrane	684	40.9091	4.34527e-51	T10G3.4, Y105C5B.17, F58F12.4, F32B4.1, BRE-5, GTL-2, SRX-16, SRH-63, SRH-62, ABT-1, F31F4.11, UGT-61, SRX-10, SRX-12, T07G12.4, C31G12.1, SRBC-84, SRX-131, SRH-258, Y57G11C.46, SRH-257, SRH-255, M03E7.3, SRX-29, UGT-56, SRH-251, SRX-129, C53B4.1, DHHC-11, SRX-22, SRX-128, F49D11.3, F08A8.8, F08A8.5, CHIL-12, SRB-15, B0207.8, CHIL-18, SRH-50, SRH-41, SRH-47, GLY-19, T28H11.8, SRH-46, SRX-39, SRH-…	886	6114	11373	1.43606	4.47563e-49	2.23782e-49	4.8498e-48
GOTERM_BP_DIRECT	GO:0007186~G-protein coupled receptor signaling pathway	112	6.69856	1.72224e-22	STR-158, SRW-33, STR-200, SRW-30, STR-205, STR-204, STR-214, STR-168, STR-161, STR-18, STR-19, STR-20, STR-220, SRW-20, STR-23, SRJ-1, F09C6.16, GPA-8, K05D4.9, SRW-10, Y9C9A.17, SRW-16, SRW-19, STR-236, SRW-83, STR-140, STR-141, STR-146, K03H6.1, F27E5.8, SRH-234, STR-240, DMSR-10, C06C6.1, SRW-82, SRSX-5, SRSX-11, STR-48, SRSX-10, STR-190, STR-193, SRSX-8, Y116A8C.40, SRSX-14, STR-114, STR-112,…	719	677	11627	2.67527	6.88898e-20	6.88898e-20	2.4022e-19
GOTERM_BP_DIRECT	GO:0050911~detection of chemical stimulus involved in sensory perception of smell	64	3.82775	8.32218e-22	STR-48, STR-190, STR-193, Y116A8C.40, STR-114, STR-112, C55A1.1, STR-113, STR-158, SRJ-42, STR-200, T10C6.2, STR-83, STR-198, STR-84, STR-205, STR-204, STR-214, STR-256, STR-255, STR-254, STR-129, STR-168, STR-161, STR-18, C06B3.1, STR-19, STR-20, STR-71, STR-61, STR-220, STR-23, STR-74, STR-262, STR-69, STR-68, STR-264, SRM-5, SRJ-1, STR-170, K05D4.9, SRJ-24, Y9C9A.17, Y40H7A.9, STR-177, STR-236…	719	260	11627	3.98057	3.32887e-19	1.66444e-19	1.16078e-18
GOTERM_BP_DIRECT	GO:0042048~olfactory behavior	66	3.94737	1.43092e-21	STR-48, STR-190, STR-193, Y116A8C.40, STR-114, STR-112, C55A1.1, STR-113, STR-158, SRJ-42, STR-200, T10C6.2, STR-83, STR-198, STR-84, STR-205, STR-204, STR-214, STR-256, STR-255, STR-254, STR-129, STR-168, STR-161, STR-18, C06B3.1, STR-19, STR-20, STR-71, STR-61, STR-220, STR-23, STR-74, STR-262, STR-69, STR-68, STR-264, SRM-5, SRJ-1, STR-170, K05D4.9, SRJ-24, Y9C9A.17, Y40H7A.9, ODR-1, STR-177, …	719	278	11627	3.83918	5.72369e-19	1.9079e-19	1.99586e-18
GOTERM_MF_DIRECT	GO:0038022~G-protein coupled olfactory receptor activity	64	3.82775	6.62459e-21	STR-48, STR-190, STR-193, Y116A8C.40, STR-114, STR-112, C55A1.1, STR-113, STR-158, SRJ-42, STR-200, T10C6.2, STR-83, STR-198, STR-84, STR-205, STR-204, STR-214, STR-256, STR-255, STR-254, STR-129, STR-168, STR-161, STR-18, C06B3.1, STR-19, STR-20, STR-71, STR-61, STR-220, STR-23, STR-74, STR-262, STR-69, STR-68, STR-264, SRM-5, SRJ-1, STR-170, K05D4.9, SRJ-24, Y9C9A.17, Y40H7A.9, STR-177, STR-236…	602	265	9479	3.80277	1.82176e-18	1.82176e-18	8.73492e-18
GOTERM_BP_DIRECT	GO:0050907~detection of chemical stimulus involved in sensory perception	62	3.70813	4.07186e-15	SRI-11, F59B1.6, SRI-15, SRH-169, SRI-19, SRI-18, SRI-17, SRH-24, SRH-25, SRI-57, SRH-63, SRH-62, SRI-20, SRI-24, SRH-300, SRI-25, SRH-193, SRI-29, SRH-199, SRH-258, SRH-257, SRH-255, Y105C5B.8, SRH-251, SRH-308, SRM-4, SRH-293, SRI-36, SRI-32, SRH-211, SRH-50, F07B10.7, SRH-41, SRH-47, SRH-46, F07B10.4, SRH-45, SRH-186, SRH-145, SRH-284, SRH-216, SRH-88, SRH-288, SRH-89, SRI-45, SRH-279, SRH-139…	719	328	11627	3.05673	1.64313e-12	4.10783e-13	5.72875e-12
GOTERM_CC_DIRECT	GO:0005887~integral component of plasma membrane	92	5.50239	8.45913e-09	BEST-16, STR-48, STR-190, STR-193, Y116A8C.40, STR-114, BEST-11, STR-112, C55A1.1, STR-113, TWK-3, C17E4.2, STR-158, FER-1, SRJ-42, W04G5.10, STR-200, T10C6.2, STR-83, STR-198, STR-84, STR-205, STR-204, STR-214, STR-256, STR-255, NCX-5, STR-254, BEST-18, T12B3.2, STR-129, STR-168, STR-161, STR-18, C06B3.1, TWK-37, STR-19, STR-20, FOLT-3, STR-71, STR-220, STR-61, STR-23, C53B4.1, STR-74, STR-262, …	886	641	11373	1.84235	8.7129e-07	2.9043e-07	9.44132e-06
GOTERM_MF_DIRECT	GO:0008528~G-protein coupled peptide receptor activity	29	1.73445	5.80616e-07	T26H8.4, F09C6.16, SRW-109, SRW-127, SRW-129, SRW-130, SRW-112, SRW-33, SRW-113, SRW-10, SRW-133, SRW-30, SRW-16, SRW-19, SRW-57, SRW-83, SRW-138, SRW-117, SRW-115, K03H6.1, SRW-143, SRW-124, SRW-141, SRW-20, SRW-144, DMSR-10, SRW-65, SRW-63, SRW-82	602	158	9479	2.89006	0.000159657	7.98315e-05	0.000765574
GOTERM_BP_DIRECT	GO:0043401~steroid hormone mediated signaling pathway	37	2.21292	2.36856e-05	NHR-264, NHR-166, NHR-184, NHR-169, NHR-168, ZK1037.13, NHR-242, NHR-164, NHR-72, NHR-39, NHR-75, NHR-260, NHR-51, NHR-16, NHR-214, NHR-281, NHR-288, NHR-141, NHR-123, NHR-239, NHR-129, NHR-174, NHR-128, NHR-254, ZK418.10, NHR-255, NHR-269, NHR-257, NHR-199, NHR-197, NHR-42, NHR-196, NHR-89, NHR-207, NHR-247, NHR-273, NHR-272	719	281	11627	2.12929	0.00942962	0.00189308	0.0330318

## Sheet: Adult_Exclusive_Genes
Gene	Description Text
flp-1	flp-1 can encode up to seven distinct, yet highly similar, FMRFamide-related peptides (FaRPs), small neuromodulatory peptides that are characterized by a C-terminal Arg-Phe-amide motif; in C. elegans, FLP-1 peptides are required for regulation of several behaviors, including well-coordinated, sinusoidal movement and the transition between active and inactive states of egg-laying; receptors for th…
nlp-18	nlp-18 encodes four predicted neuropeptide-like proteins; in C. elegans, nlp-18 is part of the FAFA neuropeptide family that also contains nlp-20; nlp-18 is expressed in a variety of neurons, including ASI, NSM, four head neurons, two tail neurons, and two anterior pharyngeal neurons; nlp-18 expression is also detected in the spermatheca, the rectal gland, and the intestine; as loss of nlp-18 act…
pgal-1	pgal-1 is predicted to have catalytic activity, based on protein domain information.
far-1	far-1 encodes a fatty acid/retinol binding protein; expressed throughout development with highest expression levels in L3 stage larvae and in adult males.
flp-9	flp-9 encodes a predicted FMRFamide-like peptide neurotransmitter that inhibits action potentials in the pharyngeal muscle when applied to the pharynx of dissected worms and inhibits movement when injected into A. suum; expressed at highest levels prior to adulthood.
R102.2	R102.2 is expressed in the nervous system.
eef-1A.1	eef-1A.1 encodes a translation elongation factor 1-alpha homolog that is required for embryonic viability, fertility, and germline maintenance; EEF-1A.1 is identical to EEF-1A.2
rpl-18	rpl-18 encodes a large ribosomal subunit L18 protein.
H05L03.3	crf-1 is involved in lipid storage.
flp-28	Tiling array, microarray, and RNA sequencing studies indicate that flp-28 is affected by hpl-2, clk-1, glp-1, tcer-1, jmjd-3.1, let-418, chd-3, daf-2, alg-1, and ain-2; RNA sequencing studies indicate that flp-28 is affected by Rotenone; RNA sequencing and microarray studies indicate that flp-28 is enriched in neurons.
act-4	act-4 encodes an actin isoform that is most similar to act-2 in amino acid sequence; an act-4 reporter gene is expressed in body wall and vulval muscles and the spermatheca.
flp-19	flp-19 is expressed in certain interneurons, certain amphid neurons, certain motor neurons, tail, certain sensory neurons, and the nerve ring.
rpl-6	rpl-6 encodes a large ribosomal subunit L6 protein.
nlp-11	nlp-11 is involved in lipid storage; nlp-11 is expressed in all inner labial neurons, all ventral cord neurons, head neurons, tail neurons, and certain mechanosensory neurons.
rps-7	rps-7 encodes a small ribosomal subunit S7 protein.
rpl-24.1	rpl-24.1 encodes a large ribosomal subunit L24 protein.
far-2	far-2 encodes a protein similar to a class of secreted fatty acid and retinol-binding proteins expressed in parasitic nematodes and secreted in the surrounding tissues of the host; expressed in body wall muscle and vulval cells of adult hermaphrodites, and transcript levels progressively increase during development.
nlp-14	nlp-14 is expressed in certain interneurons, all ventral cord neurons, certain amphid neurons, retrovesicular ganglion neurons, certain sensory neurons, intestine, dorsal-rectal ganglion neurons, head neurons, and in the male.
tbb-2	tbb-2 encodes a homolog of mammalian beta-tubulin (TUBB) that is expressed at high levels in the germline; TBB-2 is redundant for embryonic viability, due to its paralog TBB-1; however, unlike its paralog TBB-1 it is preferred for normal microtubule severing by the katanin complex MEI-1/MEI-2; TBB-2 is required together with TBB-1, TBA-1, and tba-2 to make spindle structures in embryos and TBB-2 …
ant-1.1	ant-1.1 encodes one of four C. elegans mitochondrial adenine nucleotide transporters; by homology, ANT-1.1 is predicted to facilitate ADP/ATP exchange between the cytosol and mitochondria; ant-1.1 is an essential gene, required for embryogenesis as well as for normal postembryonic body size and adult lifespan; in addition, ANT-1.1 plays a critical role in promoting somatic and germline programmed…
pdf-1	pdf-1 is involved in response to hermaphrodite contact; pdf-1 is expressed in the virR, virL, rect_VR, rect_VL, rect_D, certain interneurons, certain amphid neurons, certain motor neurons, and certain sensory neurons.
rpl-16	rpl-16 encodes a large ribosomal subunit L13a protein.
rpl-2	rpl-2 encodes a large ribosomal subunit L8 protein.
rps-6	rps-6 encodes a small (40S) ribosomal subunit S6 protein; loss of rps-6 activity in adult animals extends lifespan.
rpl-3	rpl-3 encodes a large ribosomal subunit L3 protein required in mass RNAi assays for embryonic and larval viability, fertility, and general health; the rpl-3 transcription unit has a nonsense transcript that is up-regulated in vivo by smg[-] mutations, indicating that rpl-3 is a natural substrate for SMG-mediated nonsense suppresssion; several other natural mRNA substrates of SMG suppression (e.g.…
rps-3	rps-3 encodes a small ribosomal subunit S3 protein that contains a KH RNA-binding domain and by homology,is predicted to function in protein biosynthesis; in C. elegans, RPS-3 activity is required for embryonic and germline development, as well as the overall health of the animal.
nlp-21	nlp-21 encodes nine predicted neuropeptide-like proteins; in C. elegans, nlp-21 is part of the GGARAF neuropeptide family that also contains nlp-9; nlp-21 is expressed in a variety of neurons, including AFD, five head neurons, the ventral nerve cord, one anterior pharyngeal neuron, and one tail neuron; nlp-21 expression is also detected in the embryo and the intestine; NLP-21 is tranported by den…
tba-1	tba-1 encodes one of nine C. elegans alpha-tubulins; in early embryos, tba-1 is required, partially redundantly with the closely related tba-2, for a number of microtubule-dependent processes and hence, for normal embryonic development; wild-type tba-1 activity is also required for cell migrations as well as motor neuron synapse and axon development; tba-1 is transcribed during oogenesis and wide…
ubl-1	ubl-1 encodes a protein similar to Drosophila ubiquitin/ ribosomal protein S27a that affects body length, fertility, and larval viability.
ZC410.5	RNA sequencing and microarray studies indicate that msa-1 is affected by Ethanol, Rotenone, Quercetin, Humic substances, and Colistin; microarray, tiling array, and RNA sequencing studies indicate that msa-1 is enriched in the cephalic sheath cell, hypodermis, germ line, Psub1, and intestine and in neurons including the PVD, OLL, dopaminergic, NSM, AFD, ASER, and RID neurons.
rpl-20	rpl-20 encodes a large ribosomal subunit L18a protein.
T05A8.3	Microarray and RNA sequencing studies indicate that T05A8.3 is affected by cyc-1, isp-1, sma-2, sma-4, wdr-23, emr-1, lem-2, prg-1, clk-1, swsn-2.2, let-418, chd-3, dcr-1, ain-1, tax-6, lin-54, tdp-1, mir-35, and nuo-6; RNA sequencing and microarray studies indicate that T05A8.3 is affected by Rotenone, D-glucose, Humic substances, Colistin, Sirolimus, and Allantoin; microarray, tiling array, and…
rpl-7	rpl-7 encodes a large ribosomal subunit L7 protein required in mass RNAi assays for embryonic viability and normally rapid growth.
ndk-1	ndk-1 is an ortholog of human NME1 (NME/NM23 nucleoside diphosphate kinase 1), NME2 (NME/NM23 nucleoside diphosphate kinase 2) and NME1-NME2 (NME1-NME2 readthrough); ndk-1 is involved in embryo development, hermaphrodite genitalia development, nematode larval development, positive regulation of MAPK cascade, regulation of cell migration and regulation of engulfment of apoptotic cell; ndk-1 exhibi…
pat-10	pat-10 encodes body wall muscle troponin C, the calcium-binding component of the troponin complex of actin thin filaments; PAT-10 is essential for muscle contraction and thus for completion of embryonic morphogenesis and elongation; by homology, PAT-10 likely functions to regulate body wall muscle contraction in response to changes in intracellular calcium; PAT-10 is expressed in body wall muscle…
mlc-2	mlc-2 encodes, along with mlc-1 and mlc-4, one of three C. elegans regulatory myosin light chains; MLC-2 is predicted to function as a regulator of myosin ATPase activity, and genetic studies indicate that MLC-2 is nearly essential in hermaphrodites for normal pharyngeal muscle function, but redundant with MLC-1, with which it is nearly identical, for proper bodywall muscle development; according…
rps-9	rps-9 encodes a small ribosomal subunit S9 protein.
kin-2	kin-2 encodes a predicted regulatory subunit of a cAMP-dependent protein kinase that may act downstream of, or in parallel to, ric-8.
lec-1	lec-1 encodes a tandem repeat-type galectin in which each galectin domain is homologous to typical vertebrate 14-kDa-type galectins; the two sugar binding sites have distinct sugar binding properties in vitro and lec-1 is expressed most abundantly in the adult cuticle.
rpl-12	rpl-12 encodes a large ribosomal subunit L12 protein required in mass RNAi assays for embryonic viability, fertility, normally rapid growth, and general health; the rpl-12 transcription unit has a nonsense transcript that is up-regulated in vivo by smg[-] mutations, indicating that rpl-12 is a natural substrate for SMG-mediated nonsense suppresssion; several other natural mRNA substrates of SMG s…
snb-1	The snb-1 gene encodes synaptobrevin, a synaptic vesicle protein orthologous to human vesicle-associated membrane protein 1 (VAMP1 OMIM:185880) and 2 (VAMP2 OMIM:185881), and is required for viability and synaptic transmission; SNB-1 is likely to play a role in vesicle docking and/or fusion and is expressed in neurons where it colocalizes with synaptic vesicle proteins RAB-3 and synaptotagmin.
eat-6	eat-6 encodes an ortholog of the alpha subunit of a sodium/potassium ATPase, which in turn affects Na+,K(+)-ATPase activity of membranes by affecting the level of the phosphorylated intermediate of the Na+,K(+)-ATPase; EAT-6 affects relaxation of the pharyngeal muscles, fertility (and thus affects feeding); EAT-6 also affects body length, life span, and ASE, ASI and ASJ axonal outgrowth.
rps-10	rps-10 encodes a small (40S) ribosomal subunit S10 protein; loss of rps-10 activity in adult animals extends lifespan.
daf-28	daf-28 encodes a beta-type insulin, mostly similar to INS-4 and INS-6 and homologous to human insulin; DAF-28 inhibits dauer formation; daf-28 mutants arrest as dauers and have downregulated signals through the DAF-2/insulin pathway; in young animals, daf-28 is expressed in ASI and ASJ neurons, which regulate dauer formation; in older animals, daf-28 expression spreads to other head neurons and t…
Y44A6D.2	Proteomic, microarray, and RNA sequencing studies indicate that Y44A6D.2 is affected by nhr-40, cyc-1, eat-2, tatn-1, emr-1, lem-2, htz-1, lin-35, daf-2, cco-1, jmjd-3.1, jmjd-1.2, unc-39, dpy-9, dpy-10, tdp-1, alg-1, mir-35, tbx-2, and ain-2; RNA sequencing and microarray studies indicate that Y44A6D.2 is affected by Rotenone, Diazinon, and Colistin; microarray, tiling array, and RNA sequencing …
rack-1	rack-1 encodes a seven-WD repeat-containing protein that is the C. elegans ortholog of vertebrate Receptor for Activated C Kinase (Rack1); rack-1 is required cell autonomously for VD/DD motor axon pathfinding; rack-1 is also required for gonadal distal tip cell migration and for normal brood sizes; genetic analyses indicate that rack-1 functions in the same pathway with ced-10/Rac and unc-115/abL…
rpl-43	rpl-43 encodes a large ribosomal subunit L37a protein.
flp-3	flp-3 encodes nine copies of a GTMRFamide-containing peptide that is predicted to function as a neuropeptide that inhibits pharyngeal action potential in a manner similar to octopamine without having a significant effect on basal resting membrane potential; flp-3 is expressed in three pairs of neurons IL1D, OLL, URB.
rps-13	rps-13 encodes a small ribosomal subunit S13 protein; by homology, RPS-13 is predicted to function in protein biosynthesis; in C. elegans, RPS-13 activity is required for embryonic and germline development.
ncs-2	ncs-2 is an ortholog of human RCVRN (recoverin); ncs-2 is predicted to have calcium ion binding activity, based on protein domain information.
K02F2.5	Proteomic, RNA sequencing, and microarray studies indicate that K02F2.5 is affected by gld-1, let-7, tatn-1, clk-1, csr-1, daf-2, cco-1, jmjd-3.1, chd-3, sir-2.1, dpy-9, lin-54, tdp-1, isp-1, nuo-6, and lin-35; microarray studies indicate that K02F2.5 is affected by Atrazine, Diazinon, Humic substances, single-walled carbon nanotubes, and Allantoin; microarray, tiling array, and RNA sequencing st…
rpl-38	rpl-38 encodes a large ribosomal subunit L38 protein.
C06A8.3	C06A8.3 encodes, along with ZK970.7, one of two C. elegans proteins with similarity to the Onchocerca volvulus Ov17 hypodermal antigen.
rpl-35	rpl-35 encodes a large ribosomal subunit L35 protein.
nlp-15	nlp-15 is involved in locomotion; nlp-15 is expressed in the pharynx, CANR, CANL, certain interneurons, all ventral cord neurons, certain amphid neurons, retrovesicular ganglion neurons, certain motor neurons, intestine, body wall musculature, vulva, head neurons, and the tail neurons.
rpl-11.2	rpl-11.2 encodes a large ribosomal subunit L11 protein; by homology, RPL-11.2 is predicted to function in protein biosynthesis.
rpl-5	rpl-5 encodes a large ribosomal subunit L5 protein; by homology, RPL-5 is predicted to function in protein biosynthesis; in C. elegans RPL-5 activity is broadly required for embryonic, larval, germline, and vulval development, as well as normal body coloration, morphology, and postembryonic growth rates.
Y82E9BR.3	Y82E9BR.3 is an ortholog of human ATP5G1 (ATP synthase, H+ transporting, mitochondrial Fo complex subunit C1 (subunit 9)), ATP5G2 (ATP synthase, H+ transporting, mitochondrial Fo complex subunit C2 (subunit 9)) and ATP5G3 (ATP synthase, H+ transporting, mitochondrial Fo complex subunit C3 (subunit 9)); Y82E9BR.3 is involved in embryo development and nematode larval development; Y82E9BR.3 is predi…
eef-1A.2	eef-1A.2 encodes a translation elongation factor 1-alpha homolog that is required for embryonic viability, fertility, and a normal postembryonic growth rate; eef-1A.2 encodes at least one alternatively spliced coding sequence identical to that of eef-1A.1.
rps-0	rps-0 encodes a small ribosomal subunit SA protein that appears to function as both a ribosomal component and a laminin receptor; by homology, RPS-0 is predicted to play roles in protein biosynthesis and cell adhesion; in C. elegans, RPS-0 activity is required for embryonic and germline development, vulval morphogenesis, and the overall health of the animal.
W05H12.1	W05H12.1 is involved in reproduction; W05H12.1 is expressed in the ventral nerve cord, dorsal nerve cord, head neurons, and the tail neurons.
rpl-10	rpl-10 encodes a large ribosomal subunit L10 protein required in mass RNAi assays for embryonic viability, fertility, normally rapid growth, and normal body coloration; the rpl-10 transcription unit has a nonsense transcript that is up-regulated in vivo by smg[-] mutations, indicating that rpl-10 is a natural substrate for SMG-mediated nonsense suppresssion; several other natural mRNA substrates …
H28O16.1	H28O16.1 encodes the C. elegans ortholog of the alpha subunit of mitochondrial ATP synthase.
rpl-29	rpl-29 encodes a large ribosomal subunit L29 protein; by homology, RPL-29 is predicted to function in protein biosynthesis; in C. elegans, loss of rpl-29 function via RNA-mediated interference (RNAi) does not result in any obvious abnormalities.
rpl-25.1	rpl-25.1 encodes a large ribosomal subunit L23a protein.
rpl-21	rpl-21 encodes a large ribosomal subunit L21 protein; by homology, RPL-21 is predicted to function in protein biosynthesis; in C. elegans, RPL-21 activity is required for embryonic and germline development.
gpd-2	gpd-2 encodes one of four C. elegans glyceraldehyde-3-phosphate dehydrogenases (GAPDHs); by homology, GPD-2 is predicted to reversibly catalyze the oxidation and phosphorylation of glyceraldehyde-3-phosphate to 1,3-diphosphoglycerate during glycolysis; in C. elegans, GPD-2 and GPD-3 constitute the major GAPDH isoenzymes and are expressed at highest levels during postembryonic development, primari…
vdac-1	vdac-1 is an ortholog of human VDAC1 (voltage dependent anion channel 1), VDAC2 (voltage dependent anion channel 2) and VDAC3 (voltage dependent anion channel 3); vdac-1 is involved in mitochondrion organization and reproduction; vdac-1 is predicted to have voltage-gated anion channel activity, based on protein domain information; vdac-1 is expressed in the pharynx, anal depressor muscle, hmc, hy…
flp-12	flp-12 encodes a predicted FMRFamide-like peptide neurotransmitter that affects locomotion when injected into A. suum; expressed in the ASE and PVM sensory neurons.
crt-1	crt-1 encodes an ortholog of calreticulin (a calcium-binding molecular chaperone of the endoplasmic reticulum); crt-1 is dispensable for viability, but required for normal sperm development, male mating efficiency, some forms of necrotic cell death, and hermaphrodite fertility at high temperatures (which may reflect a stress response); crt-1 expression is induced by stress; CRT-1 protein binds Ca…
unc-44	unc-44 is an ortholog of human Ank2 (ankyrin 2) and ANK3 (ankyrin 3); unc-44 is involved in axon extension, body morphogenesis, dendrite development, dorsal/ventral axon guidance, meiotic cell cycle, positive regulation of growth and reproduction; unc-44 exhibits cell adhesion molecule binding activity; unc-44 is expressed in the anal depressor muscle, nervous system, intestine, and the body wall…
rpl-7A	rpl-7A encodes a large ribosomal subunit L7a protein required in mass RNAi assays for fertility, vulval development, and general health; the rpl-7A transcription unit has one nonsense transcript that is up-regulated in vivo by smg[-] mutations, indicating that rpl-7A is a natural substrate for SMG-mediated nonsense suppresssion; several other natural mRNA substrates of SMG suppression (e.g., rpl-…
F17C11.2	F17C11.2 is expressed in certain interneurons.
vha-2	vha-2 and vha-3 encode an ortholog of subunit c of the membrane-bound (V0) domain of vacuolar proton-translocating ATPase (V-ATPase); the protein encoded by vha-2 and vha-3 (VHA-2/3) is identical; VHA-2/3 is a predicted V-ATPase transmembrane rotor component, whose polypeptide sequence is identical to that of VHA-3; VHA-1 and VHA-2/3 comprise a closely related family of subunit c co-orthologs, pr…
vha-10	vha-10 encodes an ortholog of subunit G of the cytoplasmic (V1) domain of vacuolar proton-translocating ATPase (V-ATPase); VHA-10 is required for necrosis, since vha-10(RNAi) suppresses necrotic neurodegeneration and thapsigargin-induced cell death; VHA-10 is a predicted cytosolic stator (stalk) component.
atp-2	atp-2 encodes the beta subunit of the soluble, catalytic F1 portion of ATP synthase (mitochondrial respiratory chain [MRC] complex V); atp-2 activity is required for embryonic and larval development past the L3 stage, as well as for normal mobility, pharyngeal pumping, defecation, growth rate, and larval lifespan; in males, atp-2 activity is also required cell autonomously in male-specific sensor…
F27B10.1	Microarray and RNA sequencing studies indicate that F27B10.1 is affected by nhr-114, wdr-23, csr-1, pgl-1, pgl-3, glh-4, glh-1, daf-2, glp-1, chd-3, ain-1, and ain-2; RNA sequencing studies indicate that F27B10.1 is affected by Rotenone and D-glucose; tiling array and RNA sequencing studies indicate that F27B10.1 is enriched in the ventral nerve cord and in neurons including the DA, VA, PVD, and …
Y47A7.2	Tiling array and RNA sequencing studies indicate that Y47A7.2 is affected by daf-12, tdp-1, daf-2, cco-1, jmjd-3.1, and jmjd-1.2; tiling array and RNA sequencing studies indicate that Y47A7.2 is enriched in the germ line and in neurons including the DA, VA, and GABAergic neurons.
skr-1	The skr-1 gene encodes a homolog of Skp1 in S. cerevisiae that is required for the restraint of cell proliferation, progression through the pachytene stage of meiosis, and the formation of bivalent chromosomes at diakinesis.
zip-2	zip-2 encodes a bZIP transcription factor; ZIP-2 activity is required for regulating one branch of the immune response pathway that responds to infection by virulent strains of the bacterial pathogen Pseudomonas aeruginosa; specifically, ZIP-2 is required for inducing expression of a subset of infection response genes, including irg-1 and irg-2, and for full resistance to P. aeruginosa infection.
lec-2	lec-2 encodes a 'tandem repeat' type galectin (beta-galactosyl-binding lectin) containing two, tandemly arranged carbohydrate recognition domains; by homology, LEC-2 may play roles in cell adhesion and aggregation, proliferation, or programmed cell death.
M03D4.3	Microarray, tiling array, and RNA sequencing studies indicate that M03D4.3 is affected by sma-2, sma-4, hpl-2, csr-1, jmjd-3.1, slr-2, tax-6, tbx-2, isp-1, and nuo-6; microarray and RNA sequencing studies indicate that M03D4.3 is affected by Aldicarb, D-glucose, Resveratrol, Cadmium, Hydrolyzable Tannins, Humic substances, adsorbable organic bromine compounds, and Sirolimus; tiling array, RNA seq…
W01D2.1	W01D2.1 is an ortholog of human RPL37 (ribosomal protein L37); W01D2.1 is involved in embryo development, nematode larval development and reproduction; W01D2.1 is a structural constituent of ribosome, based on protein domain information.
tba-2	tba-2 encodes an alpha-tubulin.
lfi-1	lfi-1 encodes, by alternative splicing, at least four isoforms of a large coiled-coil protein paralogous to F35D11.11, and possibly orthologous to rootletin (the structural protein comprising ciliary rootlets); LFI-1 is also homologous to the Parascaris univalens Mitotic Antigen, PUMA1; LFI-1 was initially identified in yeast two-hybrid screens for proteins that interact with the coiled-coil prot…
F41G3.1	Microarray, RNA sequencing, and tiling array studies indicate that nlp-50 is affected by alg-1, rde-4, zfp-1, cyc-1, eat-2, clk-1, daf-2, elli-1, mir-243, tax-6, lin-54, tdp-1, mir-35, tbx-2, isp-1, and nuo-6; RNA sequencing and microarray studies indicate that nlp-50 is affected by Rotenone, D-glucose, Atrazine, Hydrolyzable Tannins, and Humic substances; microarray and RNA sequencing studies in…
rps-11	rps-11 encodes a small ribosomal subunit S11 protein; by homology, RPS-11 is predicted to function in protein biosynthesis; in C. elegans, RPS-11 activity is required for embryonic and germline development, as well as the overall health of the animal; loss of rps-11 activity in adult animals extends lifespan.
T28D9.1	T28D9.1 is expressed in the nervous system, reproductive system, and the intestine.
rpl-39	rpl-39 encodes a large ribosomal subunit L39 protein.
lev-11	lev-11 encodes tropomyosin, an actin-binding contractile structural protein orthologous to human TROPOMYOSIN 1 (TPM1; OMIM:191010), which when mutated leads to familial hypertrophic cardiomyopathy; LEV-11 is required for embryonic development, normal body morphology, and locomotion; expressed as multiple tissue-specific isoforms generated by alternative mRNA splicing and promoter use, LEV-11 is d…
spc-1	spc-1 encodes the C. elegans alpha spectrin ortholog; during development, spc-1 activity is required for body morphogenesis, formation of body wall muscles, locomotion, and larval development.
unc-54	unc-54 encodes a muscle myosin class II heavy chain (MHC B); UNC-54 is the major myosin heavy chain expressed in C. elegans and is required for locomotion and egg-laying; in vivo and in vitro, UNC-54 interacts with ITR-1, an IP3 receptor, and this interaction may provide a link between calcium signaling and the muscle cytoskeleton; UNC-54 is a thick filament component that is expressed in multipl…
F01G4.6	F01G4.6 is an ortholog of human SLC25A3 (solute carrier family 25 member 3); F01G4.6 is involved in embryo development, hermaphrodite genitalia development and nematode larval development; F01G4.6 is expressed in the pharynx, intestine, and the body wall musculature.
gpd-3	gpd-3 encodes a predicted glyceraldehyde 3-phosphate dehydrogenase that affects embryonic viability; GPD-3 interacts with LIN-2 in two-hybrid assays.
F44E5.1	F44E5.1 is involved in embryo development, growth, locomotion, nematode larval development, positive regulation of growth and reproduction.
tos-1	tos-1 is involved in nematode larval development.
C37A2.7	C37A2.7 is an ortholog of human RpLP2 (ribosomal protein lateral stalk subunit P2); C37A2.7 is involved in embryo development and reproduction.
rps-29	rps-29 encodes a small ribosomal subunit S29 protein; by homology, RPS-29 is predicted to function in protein biosynthesis; in C. elegans, RPS-29 activity is broadly required for embryonic and germline development, normal body coloration and morphology, normal postembryonic growth rates, and the overall health of the animal.
eef-2	eef-2 encodes a homolog of translation elongation factor 2 (EF-2), a GTP-binding protein essential for the elongation phase of protein synthesis; eef-2 is required for embryogenesis and vulval morphogenesis, and is expressed during all stages of development, including the dauer larval stage.
cyn-7	cyn-7 encodes a cyclophilin A isoform; while not tested for peptidyl-prolyl isomerase activity in vitro, it is very similar to CYN-3 and closely resembles the prototypical CypA, and is therefore likely to be a member of the cytosolic CsA-binding cyclophilin subfamily; CYN-7 was required for embryonic viability in one set of mass RNAi assays.
flp-2	flp-2 encodes a predicted FMRFamide-like peptide neurotransmitter; expressed in the pharyngeal neuron I5.
C04E6.13	RNA sequencing, microarray, and tiling array studies indicate that C04E6.13 is affected by wdr-23, clk-1, tdp-1, and elli-1; RNA sequencing studies indicate that C04E6.13 is affected by Rotenone; tiling array and RNA sequencing studies indicate that C04E6.13 is enriched in neurons including the DA, VA, BAG, dopaminergic, PVD, and OLL neurons.
rpl-28	rpl-28 encodes a large ribosomal subunit L28 protein.
eef-1G	eef-1G is an ortholog of human EEF1G (eukaryotic translation elongation factor 1 gamma); eef-1G is involved in embryo development and reproduction; eef-1G is predicted to have translation elongation factor activity, based on protein domain information.
W09C5.8	W09C5.8 encodes the C. elegans ortholog of the cytochrome c oxidase (COX) subunit IV (COX IV); loss of W09C5.8 activity via RNAi results in a shortened life span, reduced fertility, and defects in mitochondrial respiratory chain function.
C15C7.4	Microarray and RNA sequencing studies indicate that C15C7.4 is affected by zfp-1, cyc-1, nhr-114, wdr-23, tatn-1, daf-2, jmjd-3.1, hsf-1, and dpy-21; microarray and RNA sequencing studies indicate that C15C7.4 is affected by Aldicarb, Multi-walled carbon nanotubes, Diazinon, and Sirolimus; tiling array and RNA sequencing studies indicate that C15C7.4 is enriched in neurons including the DA and VA…
ldh-1	ldh-1 is orthologous to the human gene LACTATE DEHYDROGENASE B (LDHB; OMIM:150100), which when mutated leads to lactate dehydrogenase-B deficiency.
tnt-2	tnt-2 is an ortholog of human TNNT1 (troponin T1, slow skeletal type), TNNT2 (troponin T2, cardiac type) and TNNT3 (troponin T3, fast skeletal type); tnt-2 is involved in locomotion; tnt-2 is expressed in the mu_int_R, mu_int_L, anal depressor muscle, reproductive system, and the body wall musculature.
H11E01.3	H11E01.3 is involved in embryo development.
F14F11.2	nlp-55 is involved in embryo development, locomotion and reproduction.
ril-1	ril-1 is involved in determination of adult lifespan, embryo development, nematode larval development and reproduction.
clik-1	clik-1 is an ortholog of human CNN2 (calponin 2), CNN3 (calponin 3), CNN1 (calponin 1), TAGLN (transgelin), TAGLN2 (transgelin 2) and TAGLN3 (transgelin 3); RNA sequencing, proteomic, and microarray studies indicate that clik-1 is affected by lin-35, pgl-1, pgl-3, glh-4, glh-1, cco-1, jmjd-3.1, jmjd-1.2, dop-1, let-418, chd-3, dep-1, sir-2.1, alg-1, mir-35, and ain-2; RNA sequencing and microarra…
Y67H2A.5	Y67H2A.5 encodes a KASH domain (klarsicht, ANC-1 and Syne) protein; vertebrate KASH domain proteins include SYNE1 and SYNE2; most KASH domain proteins do not share primary sequence homology outside of their KASH domain; Y67H2A.5 is required for meiotic progression in the gonad and normal cell cycle progression in the early embryo; knock-down of Y67H2A.5 results in embryonic and larval lethalities…
act-2	act-2 encodes one of five C. elegans actins; act-2 functions redundantly in early embryonic cortical microfilaments with act-1 and act-3, and dominant mutations in act-2 result in uncoordinated locomotion; an ACT-2::GFP reporter fusion is expressed in the cytoplasm of embryonic cells and is also found in contractile filaments in adult muscle cells.
mdh-1	mdh-1 encodes a malate dehydrogenase; by homology, MDH-1 is predicted to function to reversibly catalyze the formation of oxaloacetate from malate.
his-72	his-72 encodes an H3 histone required for embryonic viability.
cco-2	cco-2 encodes the C. elegans ortholog of the cytochrome c oxidase (COX) subunit Va (COX Va); loss of cco-2 activity via RNAi results in a shortened life span, reduced fertility, and defects in mitochondrial respiratory chain function.
cpn-3	cpn-3 encodes a calponin homolog, most closely related to its paralog CPN-4 in C. elegans; CPN-3 is more similar to the calponin paralogs transgelin (SM22 alpha) or neuronal protein NP25 than to calponin per se.
cyc-2.1	cyc-2.1 encodes, along with cyc-2.2, one of two C. elegans cytochrome c proteins; the product of cyc-2.1 is predicted to function in the electron transport chain by transferring electrons from respiratory chain Complex III to Complex IV; large-scale RNAi screens indicate the cyc-2.1 activity is required for embryonic and larval development as well as for normal brood sizes and growth rates.
rpl-26	rpl-26 encodes a large ribosomal subunit L26 protein; by homology, RPL-26 is predicted to function in protein biosynthesis; in C. elegans, RPL-26 activity is required for embryonic and germline development and normal rates of postembryonic growth.
VM106R.1	VM106R.1 is an ortholog of human KCTD8 (potassium channel tetramerization domain containing 8), KCTD16 (potassium channel tetramerization domain containing 16) and KCTD12 (potassium channel tetramerization domain containing 12); VM106R.1 is involved in embryo development and nematode larval development.
acp-6	acp-6 is an ortholog of members of the human ACP (Acid phosphatases) family including ACP6; acp-6 is predicted to have acid phosphatase activity, based on protein domain information.
nkb-1	nkb-1 is an ortholog of human ATP1B3 (ATPase Na+/K+ transporting subunit beta 3), ATP4B (ATPase H+/K+ transporting beta subunit) and members of the ATP1 (ATPase Na+/K+ transporting subunits) family including ATP1B1; nkb-1 is involved in body morphogenesis, embryo development, locomotion, nematode larval development, oogenesis and positive regulation of growth; nkb-1 is expressed in the pharyngeal…
F36A2.7	F36A2.7 is involved in embryo development and nematode larval development.
cyn-3	cyn-3 encodes an abundantly expressed cyclophilin A isoform with peptidyl-prolyl isomerase activity in vitro, which closely resembles the prototypical CypA and is thus likely to be a member of the cytosolic CsA-binding cyclophilin subfamily; cyn-3 is exclusively expressed in the single anterior excretory cell, and is dispensable for viability and gross morphology in mass RNAi screens.
cey-4	cey-4 encodes a Y box-containing protein with no known function in vivo; CEY-4 associates with CGH-1 and CEY-2/3 in cytoplasmic particles of the gonad and early embryo.
F23H11.5	F23H11.5 is involved in body morphogenesis, embryo development, lipid storage, nematode larval development and reproduction; F23H11.5 is expressed in the pharyngeal muscle cell, hypodermis, and the intestine.
tpi-1	tpi-1 encodes a putative triosephosphate isomerase orthologous to human TPI1 (OMIM:190450, mutated in TPI deficiency) and Drosophila WASTED AWAY; loss of tpi-1 activity via RNAi results in increased resistance to exogenous oxidants and shortening of natural adult lifespan, both presumably due to alterations in the redox state of cells.
F09E5.16	Microarray, RNA sequencing, and tiling array studies indicate that F09E5.16 is affected by cyc-1, nhr-114, daf-2, jmjd-1.2, let-418, chd-3, elli-1, isp-1, and nuo-6; RNA sequencing and microarray studies indicate that F09E5.16 is affected by Rotenone, Humic substances, Colistin, and Sirolimus; RNA sequencing and microarray studies indicate that F09E5.16 is enriched in neurons including the ASER n…
F26E4.6	F26E4.6 is an ortholog of human COX7C (cytochrome c oxidase subunit 7C); F26E4.6 is involved in determination of adult lifespan, embryo development, lipid storage, nematode larval development and reproduction; F26E4.6 is predicted to have cytochrome-c oxidase activity, based on protein domain information.
droe-4	droe-4 is involved in defecation.
ins-26	ins-26 encodes an insulin-like peptide.
rpl-34	rpl-34 encodes a putative large ribosomal subunit L34 protein that inhibits DHC-1 in vivo; RPL-34 is expressed in most somatic tissues of larvae and adults; in mass RNAi assays, RPL-34 is required for embryonic and larval development, normally rapid growth, and normal body coloration.
atp-3	atp-3 encodes the C. elegans homolog of the ATP5O subunit of mitochondrial ATP synthase (complex V); as part of the ATP synthase complex, ATP-3 controls respiration and regulates growth rate and body size, aging, and rates of behaviors such as pharyngeal pumping, defecation, and locomotion; loss of atp-3 function during larval development indicates that respiratory rates established during develo…
icd-2	icd-2 is an ortholog of human NACAD (NAC alpha domain containing), NACA2 (nascent polypeptide associated complex alpha subunit 2) and NACA (nascent polypeptide-associated complex alpha subunit); icd-2 is involved in body morphogenesis, determination of adult lifespan, embryo development, growth, hermaphrodite genitalia development, inductive cell migration, lipid storage, meiotic chromosome segre…
F58H1.7	RNA sequencing and microarray studies indicate that F58H1.7 is affected by D-glucose, Humic substances, Colistin, and Sirolimus; tiling array, RNA sequencing, and microarray studies indicate that F58H1.7 is enriched in the ventral nerve cord and muscle cell and in neurons including the BAG, dopaminergic, PVD, OLL, AFD, and PLM neurons.
aqp-2	aqp-2 encodes, by alternative splicing, two isoforms of an biochemically atypical aquaglyceroporin; when expressed in Xenopus oocytes, AQP-2 increases water permeability 5- to 11-fold, and urea permeability 4.5-fold, but has no effect on glycerol permeability; AQP-2::GFP fusion proteins are expressed predominantly in the excretory cell and more weakly in muscle, motor neurons, and hypodermis; AQP…
pqn-59	pqn-59 encodes a protein containing a glutamine/asparagine (Q/N)-rich domain and similarity to the vertebrate ubiquitin-associated proteins UBAP2 and UBAP2L; microarray experiments indicate that pqn-59 is expressed maternally and embryonically and in situ hybridization studies show that pqn-59 mRNA exhibits strong germline expression; loss of pqn-59 activity via RNAi in a wild-type background res…
gdh-1	gdh-1 encodes a glutamate dehydrogenase, required in mass RNAi assays for normal fertility and rapid growth, that is expressed in larval and adult pharynx, intestine, and rectal gland cells; GDH-1 is orthologous to human GLUD1 (OMIM:138130, mutated in hyperinsulinemic hypoglycemia and hyperammonemia) and GLUD2 (OMIM:300144).
Y69A2AR.18	Y69A2AR.18 is an ortholog of human ATP5C1 (ATP synthase, H+ transporting, mitochondrial F1 complex, gamma polypeptide 1); Y69A2AR.18 is involved in embryo development; Y69A2AR.18 is predicted to have proton-transporting ATP synthase activity, rotational mechanism, based on protein domain information; Y69A2AR.18 is expressed in the pharynx, anal depressor muscle, hypodermis, nervous system, tail, …
nlp-47	RNA sequencing and microarray studies indicate that nlp-47 is affected by wdr-23, emr-1, lem-2, jmjd-3.1, jmjd-1.2, hsf-1, let-418, chd-3, sir-2.1, mir-35, tbx-2, and dnj-14; RNA sequencing and microarray studies indicate that nlp-47 is affected by Rotenone, D-glucose, Humic substances, and Sirolimus; tiling array, RNA sequencing, and microarray studies indicate that nlp-47 is enriched in the ven…
Y54G2A.26	Tiling array, RNA sequencing, and microarray studies indicate that Y54G2A.26 is affected by daf-12, gld-2, jmjd-3.1, jmjd-1.2, hsf-1, hlh-30, dys-1, ain-1, slr-2, fbf-1, rnp-8, nuo-6, and eat-2; microarray and RNA sequencing studies indicate that Y54G2A.26 is affected by Hydrogen sulfide, Cry5B, Paraquat, and Sirolimus; microarray and RNA sequencing studies indicate that Y54G2A.26 is enriched in …
T22F3.3	T22F3.3 is orthologous to the human glycogen phosphorylase isozymes found in the muscle (PYGM), liver (PYGL) and brain (PYGB); T22F3.3 is down-regulated in efl-1/E2F transcription factor and dpl-1/DP (E2F-heterodimerization partner) mutants and has putative E2F consensus sites.
nlp-10	nlp-10 encodes four predicted neuropeptide-like proteins; nlp-10 is part of a GGxY neuropeptide family that has members in several other nematode species; nlp-10 is expressed in a variety of neurons, including ASK, ADL, CAN, two lateral neurons, two anterior pharyngeal neurons, one tail neuron, and one male tail neuron; as loss of nlp-10 activity via large-scale RNAi screens does not result in an…
unc-27	unc-27 encodes a troponin I isoform; unc-27 is required for coordinated motility and normal muscle morphology; structural analyses indicate that unc-27 is required for proper sarcomeric organization; unc-27/troponin I interacts with the body wall and pharynx types of troponin C; expression studies show that unc-27 is expressed in body wall, vulval and anal muscles.
arf-3	arf-3 encodes a member of the ADP-ribosylation factor related protein family; likely expressed in touch receptors and regulated by MEC-3.
T24F1.5	RNA sequencing and microarray studies indicate that nlp-51 is affected by wdr-23, eat-2, prg-1, daf-2, jmjd-3.1, jmjd-1.2, slr-2, tbx-2, isp-1, nuo-6, and daf-16; RNA sequencing and microarray studies indicate that nlp-51 is affected by D-glucose, Chlorpyrifos, Diazinon, Quercetin, Humic substances, R24, Paraquat, Colistin, and Sirolimus; microarray, tiling array, and RNA sequencing studies indic…
F21F3.6	Microarray, tiling array, and RNA sequencing studies indicate that F21F3.6 is affected by cgh-1, cyc-1, isp-1, daf-16, mab-5, aak-2, daf-12, emr-1, lem-2, clk-1, fog-3, cco-1, hlh-30, sir-2.1, fbf-1, rnp-8, gld-1, tdp-1, and spg-7; RNA sequencing and microarray studies indicate that F21F3.6 is affected by Cry5B, Resveratrol, Atrazine, Sirolimus, and Allantoin; microarray and RNA sequencing studie…
B0252.8	RNA sequencing and microarray studies indicate that B0252.8 is affected by lin-39, tatn-1, clk-1, and glp-1; microarray and RNA sequencing studies indicate that B0252.8 is affected by Hydrogen sulfide, Rotenone, and D-glucose; tiling array and RNA sequencing studies indicate that B0252.8 is enriched in the ventral nerve cord and in neurons including the GABAergic, PVD, and OLL neurons.
F28E10.1	Tiling array, microarray, and RNA sequencing studies indicate that F28E10.1 is affected by daf-16, sma-2, sma-4, lin-39, wdr-23, ubc-9, daf-2, jmjd-3.1, let-418, chd-3, sir-2.1, ain-1, and ain-2; microarray studies indicate that F28E10.1 is affected by Diazinon and Colistin; tiling array, RNA sequencing, and microarray studies indicate that F28E10.1 is enriched in the ventral nerve cord, HOB, and…
T02C12.5	Microarray and RNA sequencing studies indicate that T02C12.5 is affected by nhr-114, clk-1, and dpy-21; RNA sequencing studies indicate that T02C12.5 is affected by Rotenone; RNA sequencing studies indicate that T02C12.5 is enriched in neurons.
ins-24	ins-24 encodes an insulin-like peptide of the insulin superfamily of proteins (OMIM:176730, 147440); INS-24 is one of 38 insulin-like peptides in C. elegans, but as loss of INS-24 function via RNA-mediated interference does not result in any abnormalities, the precise role of INS-24 in C. elegans development is not yet clear.
R53.4	R53.4 encodes a mitochondrial ATP synthase subunit f homolog; R53.4 is predicated to be a member of the F(1)F(0)ATP synthase required for ATP synthesis; R53.4 is also required for expression of antimicrobial peptides in response to infection.
hsp-3	hsp-3 encodes one of two C. elegans heat shock response 70 (hsp70) proteins homologous to mammalian grp78/BiP (glucose regulated protein 78/immunoglobulin heavy chain-binding protein, OMIM:138120); HSP-3 likely functions as a molecular chaperone, and is expressed constitutively (expression is not heat inducible) throughout development with greatest abundance during the L1 larval stage; hsp-3 tran…
arf-1.2	arf-1.2 encodes an ADP-ribosylation factor homolog required in vivo for embryonic development, fertility, locomotion, vulval development, and cuticular synthesis; ARF proteins are N-myristoylated GTPases that regulate membrane traffic and the actin cytoskeleton, and that activate both phospholipase D1 (PLD1) and phosphatidylinositol 4-phosphate 5-kinase.
unc-115	unc-115 encodes a protein that binds actin filaments and that is required for RAS signalling and UNC-40/netrin activity during axon pathfinding.
mlc-3	mlc-3 encodes an essential myosin light chain; large-scale RNAi screens indicate that mlc-3 activity is required for both embryonic and postembryonic development, as well as for normal locomotion and egg laying.
vig-1	vig-1 encodes a predicted RNA-binding protein orthologous to Drosophila VIG (Vasa Intronic Gene); vig-1 activity is required for proper function of the let-7 miRNA in vivo and thus, for regulating the transition from late larval to adult cell fates; VIG-1 is a component of the 250 kDa RNA-induced silencing complex (RISC) complex and co-immunoprecipates with both TSN-1, the C. elegans Tudor-SN ort…
sng-1	sng-1 encodes the C. elegans synaptogyrin ortholog, a vertebrate integral membrane synaptic vesicle protein; loss-of-function mutations in sng-1 result in no obvious defects in synaptogenesis or neuronal activity, suggesting that SNG-1 is likely required for more subtle neuronal functions; SNG-1::GFP reporters are expressed throughout the nervous system in neurons in the dorsal and ventral nerve …
tbb-1	This gene encodes a homolog of mammalian beta-tubulin (TUBB) that is expressed at high levels in the germline; TBB-1 is redundant for embryonic viability, due to its paralog TBB-2.
inos-1	inos-1 encodes the C. elegans myo-inositol-1-phosphate (MIP) synthase ortholog; by homology, the product of inos-1 is predicted to function in de novo inositol biosynthesis by catalyzing the conversion of glucose-6-phosphate to inositol-1-phosphate; loss of inos-1 activity via RNAi has been reported to result in low levels of embryonic lethality, larval lethality, slow growth, uncoordinated locom…
fipr-2	Microarray and RNA sequencing studies indicate that fipr-2 is affected by cyc-1, age-1, cid-1, wdr-23, eat-2, tatn-1, hlh-30, clk-1, wrn-1, tdp-1, daf-2, npr-1, rbr-2, let-418, chd-3, lin-28, and dpy-21; RNA sequencing and microarray studies indicate that fipr-2 is affected by 1-methylnicotinamide, Nicotinic acid, Multi-walled carbon nanotubes, D-glucose, and Chlorpyrifos.
F57G12.1	RNA sequencing and microarray studies indicate that F57G12.1 is affected by 1-methylnicotinamide, Humic substances, Dafa#1, Tyrosol, and Sirolimus; tiling array, RNA sequencing, and microarray studies indicate that F57G12.1 is enriched in the coelomocytes, hypodermis, germ line, intestine, and body wall musculature and in neurons including the dopaminergic and PLM neurons.
mig-6	mig-6 encodes at least two protein isoforms (long and short) that are highly similar to the extracellular matrix proteins papilin and lacunin; mig-6 is an essential gene required for embryonic hypodermal cell enclosure and normal excretory canal cell function in L1 larvae; MIG-6(S) activity is required cell nonautonomously for the ventral to dorsal phase of distal tip cell (DTC) migration and app…
tppp-1	tppp-1 is an ortholog of human TPPP3 (tubulin polymerization promoting protein family member 3), TPPP (tubulin polymerization promoting protein) and TPPP2 (tubulin polymerization promoting protein family member 2); tppp-1 is involved in nematode larval development and reproduction.
mdh-2	mdh-2 encodes a homolog of malate dehydrogenase that is predicted to be mitochondrial.
T04C9.1	T04C9.1 is orthologous to the human gene GRAF PROTEIN (GRAF; OMIM:605370), which when mutated leads to disease
mlc-1	mlc-1 encodes a muscle regulatory myosin light chain that is nearly identical to MLC-2 and functions redundantly with MLC-2 in the body-wall and in pharyngeal muscle to affect L1 larval viability, elongation, and pharyngeal and body-wall muscle development, and also affects locomotion and growth; expressed in the body-wall muscles, pharyngeal muscles, and vulval muscles.
aex-5	an ortholog of calcium-dependent serine endoproteinases, the kex2/subtilisin-like proprotein convertase that affects defecation cycle and anterior body contractions; and is expressed in all muscle cells except pharyngeal muscles.
ipgm-1	ipgm-1 encodes an experimentally confirmed cofactor-independent phosphoglycerate mutase that is essential for embryonic and larval viability, and for normal body morphology; paradoxically, ipgm-1 is also required for normally short lifespan (in mass RNAi screens for Age phenotypes); IPGM-1 exhibits phosphoglycerate mutase activity when expressed in vitro; ipgm-1 is expressed widely in larvae and …
ZK622.5	RNA sequencing studies indicate that ZK622.5 is affected by emr-1, lem-2, and jmjd-3.1; RNA sequencing studies indicate that ZK622.5 is affected by Rotenone; tiling array and RNA sequencing studies indicate that ZK622.5 is enriched in the ventral nerve cord and in neurons including the DA and VA neurons.
unc-15	The unc-15 gene encodes a paramyosin ortholog; UNC-15 protein physically interacts with MHC A, one isoform of myosin heavy chain (MHC) in striated muscle; UNC-15 accumulation is decreased in the absence of UNC-54 (myosin B), implying that degradation of UNC-15 is inhibited by its binding myosin B; conversely, myosin B (but not MYO-3/myosin A) fails to accumulate in unc-15 mutants.
unc-43	unc-43 encodes the C. elegans ortholog of type II calcium/calmodulin-dependent protein kinase (CaMKII); unc-43 activity is required for a number of processes, including locomotion, neuronal cell fate specification and regulation of synaptic density, egg laying, defecation, and meiotic maturation; in regulating some of these processes, unc-43 acts in concert with MAPKKK and G protein signaling pat…
T01G1.2	T01G1.2 is expressed in the head and the body wall musculature.
prdx-2	prdx-2 encodes one of two C. elegans typical 2-Cys peroxiredoxins, peroxidase enzymes that reduce hydrogen peroxide and contribute to the oxidative-stress response of multicellular organisms; loss of prdx-2 activity results in increased sensitivity to sublethal doses of hydrogen peroxide and increased resistance to heavy metals, likely via increased expression of Phase II detoxification enzymes s…
F49E2.5	F49E2.5 is involved in nematode larval development and reproduction; F49E2.5 is expressed in the muscle cell, hypodermis, and the nervous system.
nlp-17	nlp-17 is involved in body morphogenesis.
inf-1	inf-1 encodes a protein with high similarity to eukaryotic initiation factor 4A.
mdl-1	mdl-1 encodes a basic helix-loop-helix (bHLH) protein similar to the vertebrate MAD transcriptional regulators; in vitro, MDL-1 can heterodimerize, and bind an E-box DNA sequence, with MXL-1, a C. elegans MAX-like bHLH protein; when expressed in rat embryonic fibroblasts, MDL-1 is able to suppress c-MYC/RAS-induced cell transformation, in a manner dependent upon an intact, predicted SIN3 interact…
nex-1	nex-1 encodes an annexin, a member of a family of calcium-dependent phospholipid binding proteins; NEX-1 is required for efficient engulfment of apoptotic cell corpses in the pharynx, and may also function in other membrane fusion events, such as exocytosis; NEX-1 in vitro can bind phosphatidylserine, phosphatidylinositol, heparin, heparan sulfate, and chondroitin sulfate; NEX-1 is expressed in t…
ZK1073.1	ZK1073.1 is an ortholog of human NDRG1 (N-myc downstream regulated 1), NDRG4 (NDRG family member 4), NDRG2 (NDRG family member 2) and NDRG3 (NDRG family member 3); RNA sequencing, proteomic, and microarray studies indicate that ZK1073.1 is affected by Rotenone, D-glucose, Nicotine, Hydrolyzable Tannins, single-walled carbon nanotubes, Selenium, and Sirolimus; microarray, tiling array, and RNA seq…
sax-7	sax-7 encodes an ortholog of human L1CAM, and a paralog of lad-2; L1CAM is a member of the group of highly conserved transmembrane cell adhesion receptor molecules which belong to the immunuglobulin superfamily; SAX-7 is required for axon guidance, neurite outgrowth and maintenance of neuronal positioning through homophilic and heterophilic interactions; sax-7 also affects germline development, e…
tni-3	tni-3 encodes one of the four elegans troponin I genes; tni-3 is required for coordinated movement, normal body and muscle morphology and for the proper contractions of the vulva and anus; CeTNI-3 interacts with both the body wall and pharynx troponin C; tni-3 is strongly expressed in body wall, head and vulval muscles.
vha-8	vha-8 encodes an ortholog of subunit E of the cytoplasmic (V1) domain of vacuolar proton-translocating ATPase (V-ATPase); VHA-8 is a predicted cytosolic stator (stalk) component; VHA-8 is required for embryonic and larval viability, for ovulation, and for receptor-mediated endocytosis of yolk protein; VHA-8 is highly expressed in the cytoplasm of excretory canals throughout development, and in th…
F54G2.1	F54G2.1 is an ortholog of human BAIAP3 (BAI1 associated protein 3) and UNC13D (unc-13 D); F54G2.1 is expressed in the nervous system, intestine, and the excretory gland cell.
ost-1	ost-1 encodes the C. elegans ortholog of the conserved basement membrane glycoprotein component osteonectin/SPARC/BM-40; loss of ost-1 function via RNAi indicates that ost-1 activity is required for embryonic and larval development, as well as for normal gut development, body size, and fecundity; an OST-1::GFP reporter fusion protein localizes to the basement membranes along body wall and sex mus…
dlc-1	dlc-1 encodes a dynein light chain 1, required for viability, that inhibits DHC-1 in vivo; DLC-1 is 92-95% identical to its orthologs human DYNLL1 (OMIM:601562) and DYNLL2 (OMIM:608942); DLC-1 is paralogous to DLC-2/-6; DLC-1 is expressed in adult body wall muscle, and in larval and adult pharynx, posterior intestine, and nervous system (e.g., ventral nerve cord, head neurons, and tail neurons); …
paa-1	paa-1 encodes the sole C. elegans homolog of PR65, the structural subunit of protein phosphatase 2A (PP2A); paa-1 is an essential gene, required in RNAi assays for embryonic viability, fertility, and cuticular integrity; PAA-1 protein physically interacts with LET-92, the PP2A catalytic subunit, and with RSA-1, a PP2A regulatory subunit; PAA-1 also physically interacts with SMG-5; PAA-1 localizes…
vha-16	vha-16 encodes an an ortholog of subunit d of the membrane-bound (V0) domain of vacuolar proton-translocating ATPase (V-ATPase); VHA-16 is predicted to mechanically anchor the V-ATPase cytosolic rotor (stalk) to the membrane, while also providing a hub for the V-ATPase transmembrane rotor; vha-16 is expressed in diverse tissues (e.g., excretory cell, pharynx, intestine, hypodermis, and neurons).
twk-49	twk-49 is an ortholog of human KCNK10 (potassium two pore domain channel subfamily K member 10) and members of the KCNK (Potassium two pore domain channel sub K) family including KCNK5; microarray and RNA sequencing studies indicate that twk-49 is affected by cyc-1, emr-1, lem-2, htz-1, daf-2, skn-1, sir-2.1, dcr-1, mir-35, tbx-2, and isp-1; RNA sequencing and microarray studies indicate that twk…
vha-12	vha-12 encodes an ortholog of subunit B of the cytoplasmic (V1) domain of vacuolar proton-translocating ATPase (V-ATPase); VHA-12 is orthologous to human ATP6V1B1 (OMIM:192132, mutated in distal renal tubular acidosis with progressive sensorineural deafness) and ATP6V1B2 (OMIM:606939); VHA-12 and TAG-300/Y110A7A.12 are co-orthologs; VHA-17, like VHA-1 and VHA-12, antagonizes EFF-1-mediated cell f…
mnk-1	mnk-1 encodes the C. elegans ortholog of the Mnk MAP kinase-interacting kinase
flp-26	Microarray and RNA sequencing studies indicate that flp-26 is affected by clk-1, cyc-1, wdr-23, eat-2, tatn-1, emr-1, lem-2, prg-1, daf-2, dpy-21, mir-243, and ain-2; RNA sequencing and microarray studies indicate that flp-26 is affected by Rotenone, D-glucose, and Chlorpyrifos; tiling array, RNA sequencing, and microarray studies indicate that flp-26 is enriched in the ventral nerve cord and in …
cct-5	cct-5 encodes, by alternative splicing, two isoforms of a putative epsilon subunit of the eukaryotic cytosolic ('T complex') chaperonin, orthologous to human CCT5 (OMIM:610150, mutated in sensory neuropathy with spastic paraplegia); CCT-5 represses SKN-1-dependent transcription of gst-4; in mass RNAi assays, cct-5 is required for normal embryonic osmotic integrity, transgene subcellular localizat…
flp-15	flp-15 encodes two FMRFamide-related short peptide neurotransmitter; the precise roles for these peptides in C. elegans neurotransmission are not yet known.
C39D10.2	Tiling array, RNA sequencing, and microarray studies indicate that C39D10.2 is affected by rsr-2, tatn-1, hsf-1, elli-1, and tdp-1; RNA sequencing studies indicate that C39D10.2 is affected by Rotenone and D-glucose; tiling array, RNA sequencing, and microarray studies indicate that C39D10.2 is enriched in the ventral nerve cord, HOB, and CEM and in neurons including the IL2, ray type B, and AFD …
T02H6.11	T02H6.11 is an ortholog of human UQCRB (ubiquinol-cytochrome c reductase binding protein); T02H6.11 is involved in apoptotic process, body morphogenesis, determination of adult lifespan, embryo development, gene expression, nematode larval development, oogenesis, positive regulation of growth and response to stress.
asb-2	asb-2 encodes the B subunit of the membrane-bound F0 proton channel portion of ATP synthase (mitochondrial respiratory chain [MRC] complex V) that is closely similar to its paralog ASB-1; RNAi experiments indicate that asb-2 activity is required for larval development as well as for normal body morphology, lifespan, and growth rate.
rps-22	rps-22 encodes a small ribosomal subunit S15a protein.
C15H9.9	C15H9.9 is expressed in the marginal cell.
Y17G7B.20	Y17G7B.20 is involved in body morphogenesis, positive regulation of growth and reproduction.
nlp-7	nlp-7 is involved in determination of adult lifespan, lipid storage and locomotion; nlp-7 is expressed in the nervous system and the vulva.
C30H6.10	RNA sequencing and microarray studies indicate that nlp-54 is affected by wdr-23, mir-243, ain-2, and nhr-25; RNA sequencing studies indicate that nlp-54 is affected by 1-methylnicotinamide, Rotenone, and D-glucose; tiling array, RNA sequencing, and microarray studies indicate that nlp-54 is enriched in neurons.
C44B11.4	Microarray and RNA sequencing studies indicate that C44B11.4 is affected by sma-2, sma-4, wdr-23, tatn-1, daf-2, and ain-2; RNA sequencing and microarray studies indicate that C44B11.4 is affected by Rotenone, D-glucose, Cadmium, and Chlorpyrifos; tiling array, RNA sequencing, and microarray studies indicate that C44B11.4 is enriched in the HOB and CEM and in neurons including the dopaminergic, N…
trap-3	trap-3 is an ortholog of human SSR3 (signal sequence receptor subunit 3); RNA sequencing and microarray studies indicate that trap-3 is affected by Rotenone, Deoxyglucose, Quercetin, and Sirolimus; microarray, tiling array, and RNA sequencing studies indicate that trap-3 is enriched in the hypodermis, C, germ line, and intestine and in the PVD and OLL neurons.
pdi-3	pdi-3 encodes a protein disulfide isomerase (PDI) required for normal cuticle collagen deposition and, subliminally, for maintenance of normal body shape; PDI-3 has both PDI and calcium-dependent transglutaminase activity in vitro, crosslinking proteins through a gamma-glutamyl epsilon-lysine dual residue; PDI-3 is homologous to the human PDI ERp60, as well as a homolog in the dog heartworm Dirof…
mpz-1	mpz-1 encodes a multi-PDZ domain scaffold protein; mpz-1(RNAi) animals have reduced serotonin (5-HT)-stimulated egg laying unless truncated SER-1 is transgenically expressed in vulval muscle; overexpressed MPZ-1 PDZ domain 10 also reduces SER-1-mediated egg laying; the PDZ domain 10 of MPZ-1 binds the C-terminal PDZ-binding motif (ETFL) of the 5-HT receptor SER-1; MPZ-1 also physically interacts …
T28D6.5	T28D6.5 is involved in embryo development, growth, hermaphrodite genitalia development and nematode larval development.
rpl-30	rpl-30 encodes a large ribosomal subunit L30 protein; by homology, RPL-30 is predicted to function in protein biosynthesis; in C. elegans, loss of rpl-30 function via RNA-mediated interference (RNAi) does not result in any obvious abnormalities.
atp-4	atp-4 is an ortholog of human ATP5J (ATP synthase, H+ transporting, mitochondrial Fo complex subunit F6); atp-4 is involved in apoptotic process, determination of adult lifespan, embryo development, nematode larval development and reproduction; atp-4 is predicted to have hydrogen ion transmembrane transporter activity, based on protein domain information.
unc-60	unc-60 encodes two, tissue-specific isoforms of actin depolymerizing factor(ADF)/cofilin, actin-binding proteins that regulate actin filament dynamics; one UNC-60 isoform, UNC-60A, primarily binds G-actin, depolymerizes actin filaments, and inhibits actin polymerization; UNC-60A is essential during early embryonic development for polar body extrusion, cytokinesis, and embryonic patterning; UNC-60…
hlh-30	hlh-30 encodes a predicted basic helix-loop-helix (bHLH) transcription factor, one of 42 such genes in the C. elegans genome, it is spliced to give 18 different transcripts; it is orthologous to human microphthalmia-associated transcription factor (HGNC:MITF); loss of hlh-30 activity via RNAi results in reduced fat storage; HLH-30 demonstrates sequence-specific DNA binding for the E box sequence …
vha-13	vha-13 encodes an ortholog of subunit A of the cytoplasmic (V1) domain of vacuolar proton-translocating ATPase (V-ATPase); VHA-13 is predicted to hydrolyse ATP as part of a cytosolic VHA-12/VHA-13 heterohexamer, whose activity drives the V-ATPase rotor; VHA-13 levels are lowered in mutants with either abnormally low or abnormally high calcineurin levels, and elevated in mutants lacking both calci…
cts-1	cts-1 encodes a citrate synthase; by homology, CTS-1 is predicted to function in the citric acid cycle to catalyze the formation of citrate from oxaloacetate and acetyl-CoA; cts-1 is required for embryonic development.
D1007.18	D1007.18 is involved in reproduction and striated muscle myosin thick filament assembly.
lmn-1	lmn-1 encodes the sole C. elegans nuclear lamin; lmn-1 is an essential gene that is required for a number of nuclear processes, including chromatin organization, cell cycle progression, chromosome segregation, and nuclear pore complex spacing; LMN-1 is also required for nuclear envelope localization of EMR-1/Emerin during early development; LMN-1 localizes to the nuclear periphery of all cell typ…
unc-80	unc-80 encodes a novel protein, conserved amongst C. elegans, Drosophila, and vertebrates; unc-79 functions in a pathway with unc-77 and nca-2, which encode alpha-1 subunits of voltage-insensitive cation leak channels, to regulate presynaptic activation and thus, locomotion and the response to specific volatile anesthetics; co-expression of UNC-77 and UNC-80 in HEK293T cells results in increased …
pdi-2	pdi-2 encodes a protein disulfide isomerase beta subunit; by homology, PDI-2 is predicted to function in oxidative protein folding in the endoplasmic reticulum (ER); PDI-2 activity is required for several organismal processes including body morphology, locomotion, fertility, molting, and collagen deposition; pdi-2 transcript levels are increased in response to ER stress; pdi-2 is expressed in the…
F26F12.3	RNA sequencing and microarray studies indicate that F26F12.3 is affected by Ethanol, 1-methylnicotinamide, Methylmercuric chloride, Rotenone, Tunicamycin, Chlorpyrifos, Diazinon, Cry5B, Humic substances, Sirolimus, Allantoin, and Ag nanoparticles; microarray, tiling array, and RNA sequencing studies indicate that F26F12.3 is enriched in the ventral nerve cord and germ line and in neurons includin…
gsk-3	gsk-3 encodes the C. elegans glycogen synthase kinase ortholog; during embryonic development, GSK-3 functions in the Wnt signaling pathway that restricts specification of mesendodermal tissue to the appropriate blastomere; GSK-3 also functions in a Wnt pathway that regulates anteroposterior axon guidance; GSK-3 plays a role in regulating the oocyte-to-embryo transition, by phosphorylating and neg…
pkc-1	pkc-1 encodes a serine/threonine protein kinase that is orthologous to mammalian protein kinase C epsilon (PRKCE), a member of the nPKC subgroup of the protein kinase C superfamily; together with UNC-13, PKC-1 may act downstream of goa-1 to modulate phorbol ester-induced stimulation of acetylcholine release at NMJs; PKC-1 positively regulates locomotion, and affects thermotaxis and chemotaxis tog…
col-124	col-124 is an ortholog of human SFTPD (surfactant protein D); col-124 is a structural constituent of cuticle, based on protein domain information.
F29C4.2	F29C4.2 is an ortholog of human COX6C (cytochrome c oxidase subunit 6C); F29C4.2 is involved in determination of adult lifespan, embryo development, hermaphrodite genitalia development, locomotion and nematode larval development; F29C4.2 is predicted to have cytochrome-c oxidase activity, based on protein domain information.
unc-1	unc-1 encodes one of ten C. elegans stomatin-like proteins (SLPs) homologous to human erythrocyte surface protein band 7.2 (EPB72/Stomatin) (OMIM:133090; deficient in stomatocytosis); UNC-1 activity regulates electrical coupling between body wall muscles and is required in neurons for normal locomotion; unc-1 is also required for anesthetic sensitivity; an unc-1 promoter::DsRED2 fusion is express…
hsp-110	C30C11.4 encodes a member of the Hsp70 family of heat shock proteins; loss of C30C11.4 activity via large-scale RNAi screens results in a variety of defects including embryonic and larval lethality, slow growth rates, and locomotory and morphological defects; in addition loss of C30C11.4 has been reported to result in a small but reproducible reduction in adult lifespan in otherwise long-lived an…
cah-6	cah-6 encodes a predicted carbonic anhydrase.
vha-11	vha-11 encodes, by alternative splicing, two isoforms of an ortholog of subunit C of the cytoplasmic (V1) domain of vacuolar proton-translocating ATPase (V-ATPase); VHA-11 is a predicted cytosolic stator (stalk) component; VHA-11 is found in dot-like structures around embryonic nuclei, with diffuse distribution in embryonic cytoplasm; in later embryos (comma stage onward), VHA-11 is found in gut …
ins-28	ins-28 encodes an insulin-like peptide.
unc-13	unc-13 encodes at least five protein isoforms that regulate neurotransmitter release by altering the conformation of syntaxin; UNC-13 proteins are required for normal pharyngeal pumping and thrashing in liquid, normally short lifespan, normally large brood sizes, and full adult body sizes; UNC-13 proteins have orthologs in vertebrates and Drosophila; UNC-13 proteins are complex, with multiple C2,…
alh-8	alh-8 is orthologous to the human gene METHYLMALONATE-SEMIALDEHYDE DEHYDROGENASE (ALDH6A1; OMIM:603178), which when mutated leads to MMSDH deficiency.
ins-6	ins-6 encodes predicted type-beta insulin-like molecule that lacks a C peptide domain; expressed throughout development and in some neurons beginning in the two-fold elongated embryo.
F10E7.9	F10E7.9 is an ortholog of human SLC12A8 (solute carrier family 12 member 8); F10E7.9 is involved in embryo development and reproduction; F10E7.9 is expressed in the retrovesicular ganglion neurons, nerve ring, and the tail neurons.
plp-1	plp-1 encodes a protein containing three PUR repeats that has similarity to the mammalian transcription factor pur alpha; plp-1 is required for embryonic development, development of the pharynx, and formation of the intestine; PLP-1 interacts with double-stranded DNA and specifically, with a Lef-1 binding site within the end-1 promoter; PLP-1 DNA binding is regulated by phosphorylation.
sdhb-1	sdhb-1 encodes the C. elegans ortholog of human succinate dehydrogenase subunit B (SDHB; OMIM:185470, mutations lead to extraadrenal pheochromocytoma) which contains several iron-sulfur (Fe-S) clusters and functions to transfer electrons from the A (SDHA) subunit to the membrane-associated C (SDHC) subunit; RNAi screens indicate that sdhb-1 activity is essential for embryonic and larval developme…
ins-30	ins-30 encodes an insulin-like peptide.
aco-2	aco-2 encodes an aconitase homolog that is required for embryonic viability, fertility, locomotion, and vulval morphogenesis, and perhaps for normal lifespan.
clip-1	clip-1 is an ortholog of human CLIP4 (CAP-Gly domain containing linker protein family member 4); clip-1 is involved in lipid storage, nucleus localization and nucleus organization; clip-1 exhibits microtubule binding activity; clip-1 is expressed in the pharynx; clip-1 is localized to the nuclear envelope.
sec-61	sec-61 is an ortholog of human SEC61A2 (Sec61 translocon alpha 2 subunit) and SEC61A1 (Sec61 translocon alpha 1 subunit); sec-61 is involved in apoptotic process, embryo development and reproduction.
vha-4	vha-4 encodes an ortholog of subunit c'' of the membrane-bound (V0) domain of vacuolar proton-translocating ATPase (V-ATPase); VHA-4 is a predicted V-ATPase transmembrane rotor component; VHA-4 is paralogous to the c subunits VHA-1/-2/-3, and is predicted to help carry protons from the cytosol to a-subunits (VHA-5, VHA-6, VHA-7, or UNC-32) for transmembrane export; VHA-4 is required for ovulation…
T01B6.4	Microarray and RNA sequencing studies indicate that nlp-45 is affected by cyc-1, clk-1, dpy-21, sir-2.1, tdp-1, and eat-2; microarray studies indicate that nlp-45 is affected by Chlorpyrifos, Diazinon, and Sirolimus; microarray and RNA sequencing studies indicate that nlp-45 is enriched in neurons including the PVD, OLL, and AFD neurons.
tcc-1	tcc-1 is involved in spindle localization; tcc-1 exhibits kinesin binding activity; tcc-1 is localized to the endoplasmic reticulum membrane.
cgh-1	cgh-1 encodes a putative DEAD-box RNA helicase, orthologous to budding yeast Dhh1p, fission yeast Ste13p, Drosophila ME31B, and human DDX6 (OMIM:600326); CGH-1 inhibits physiological apoptosis in oocytes, keeping it down to a normal level of ~50% in hermaphrodite gonads; independently of apoptosis, CGH-1 is also required for sperm function, oocyte fertilization, and early embryonic cytokinesis; b…
acly-1	acly-1 is an ortholog of human ACLY (ATP citrate lyase); acly-1 is involved in reproduction; acly-1 is predicted to have ATP citrate synthase activity and cofactor binding activity, based on protein domain information.
dnj-13	This gene encodes a protein containing a DnaJ ('J') domain.
chd-7	chd-7 is an ortholog of human CHD9 (chromodomain helicase DNA binding protein 9) and CHD8 (chromodomain helicase DNA binding protein 8) and members of the Myb/SANT domain containing family including CHD6; chd-7 is involved in reproduction; chd-7 is predicted to have ATP binding activity and hydrolase activity, acting on acid anhydrides, based on protein domain information.
flp-7	flp-7 encodes an MVRFamide-containing peptide that, upon injection into A. suum, produces paralysis and loss of locomotory waveforms, increased body length, and decreased cAMP production.
atf-7	atf-7 encodes a basic-region leucine zipper (bZIP) transcription factor orthologous to members of the ATF2/ATF7/CREB5 family of cyclic AMPŠ—–response element binding (CREB)/activating transcription factors (ATFs); ATF-7 plays a key role in the innate immune response by regulating the expression of immune genes downstream of PMK-1/p38 MAPK; ATF-7 is likely converted from a transcriptional represso…
unc-76	unc-76 encodes a predicted coiled-coil protein that belongs to the FEZ (fasciculation and elongation protein; zygin/zeta-1) family of proteins; UNC-76 activity is required for normal axonal outgrowth and fasciculation and hence, normal locomotion; UNC-76 expression begins during embryogenesis and is present in all axons throughout development; UNC-76 localizes to both axons and cell bodies.
F13E6.1	F13E6.1 is an ortholog of human TPD52L2 (tumor protein D52 like 2), TPD52L3 (tumor protein D52 like 3), RP11-26J3.4, TPD52 (tumor protein D52) and TPD52L1 (tumor protein D52-like 1); F13E6.1 is involved in lipid storage; F13E6.1 is expressed in the pharynx, nervous system, head, and the tail.
Y71H2AM.4	Y71H2AM.4 is an ortholog of human NDUFC2-KCTD14 (NDUFC2-KCTD14 readthrough) and NDUFC2 (NADH:ubiquinone oxidoreductase subunit C2); Y71H2AM.4 is involved in determination of adult lifespan, embryo development, nematode larval development and reproduction; Y71H2AM.4 is predicted to have NADH dehydrogenase (ubiquinone) activity, based on protein domain information.
sipa-1	T27F2.2 encodes a homolog of human SIPA1/EHBP1L1 (OMIM:602180) and its paralogs.
sea-2	sea-2 encodes a zinc finger protein; SEA-2 is an autosomal signal element (ASE) that functions to interpret the X:A chromosomal ratio; in addition, SEA-2 functions autonomously in the intestine to regulate adult lifespan and autonomously in seam cells to regulate larval developmental timing; in regulating lifespan and developmental timing, SEA-2 functions as a post-transcriptional negative regula…
sdhd-1	F33A8.5 is orthologous to the human gene SUCCINATE DEHYDROGENASE COMPLEX, SUBUNIT D, INTEGRAL MEMBRANE PROTEIN (SDHD; OMIM:602690), which when mutated leads to disease.
ahcy-1	ahcy-1 encodes the C. elegans S-adenosylhomocysteine hydrolase (SAHH) ortholog; by homology, AHCY-1 is predicted to catalyze the hydrolysis of S-adenosyl-L-homocysteine to adenosine and L-homocysteine; loss of ahcy-1 activity via RNAi results in embryonic and larval lethality, abnormal body morphology, sick animals, and uncoordinated locomotion; Northern blot analyses indicate the ahcy-1 mRNA is …
Y71H2AM.5	Y71H2AM.5 is an ortholog of human COX6B1 (cytochrome c oxidase subunit 6B1) and COX6B2 (cytochrome c oxidase subunit 6B2); Y71H2AM.5 is involved in determination of adult lifespan, embryo development, nematode larval development and reproduction; Y71H2AM.5 is predicted to have cytochrome-c oxidase activity, based on protein domain information.
attf-2	attf-2 is involved in embryo development, lipid storage and reproduction; attf-2 is predicted to have DNA binding activity, based on protein domain information.
par-1	par-1 encodes a serine-threonine kinase; maternally provided PAR-1 is essential for establishing early embryonic polarity; PAR-1 is present in the cytoplasm and in the cell cortex and asymmetrically localized to the posterior cortex of late one-cell stage embryos; PAR-1 is continuously asymmetrically localized to the P lineage (germline blastomeres) at each subsequent division, and evenly distrib…
enpl-1	enpl-1 encodes the C. elegans ortholog of the Hsp90 family member and endoplasmic reticulum (ER) chaperone GRP94/GP96; loss of enpl-1 activity via RNAi results in slow growth, larval arrest, uncoordinated locomotion, and weak endocytosis defects; in addition, loss of enpl-1 expression results in an increase in hsp-4 expression, revealing compensatory regulation amongst ER chaperones; an enpl-1::g…
dld-1	LLC1.3 is orthologous to the human gene DIHYDROLIPOAMIDE DEHYDROGENASE (DLD; OMIM:246900), which when mutated leads to dihydrolipoamide dehydrogenase deficiency.
cyn-5	cyn-5 encodes a cyclophilin that is functional in vitro and is predicted to be a secreted protein that is structurally most similar to human cyclophilin B; expressed in the intestine.
ZK265.7	ZK265.7 is involved in embryo development and nematode larval development.
larp-1	larp-1 encodes an La-related protein containing an La RNA-binding motif and a conserved LARP1 domain; loss of larp-1 activity results in defective oogenesis, which is suppressed by loss of function mutations in Ras-MAPK signaling components, suggesting that in the germline, LARP-1 functions to negatively regulate Ras-MAPK pathway activity; as LARP-1 binds RNA homopolymers in vitro and larp-1 muta…
unc-73	unc-73 encodes a guanine nucleotide exchange factor (GNEF) similar to the Trio protein; UNC-73 is required for vulval morphogenesis, for the migration of QL, QR, CAN, and hypodermal P cells, the commissure outgrowth of D type motoneurons, and amphid axon outgrowth; UNC-73 has GNEF activity for both CED-10 and MIG-2 in vitro; the requirement for UNC-73 in P cell migration can be suppressed by tran…
F57A8.1	F57A8.1 is expressed widely.
F11E6.3	Microarray and RNA sequencing studies indicate that F11E6.3 is affected by Diallyl trisulfide, Nicotinic acid, Rotenone, Manganese chloride, D-glucose, Bisphenol A, Cry5B, Cholestanol, Deoxyglucose, Quercetin, Humic substances, and Sirolimus; tiling array, RNA sequencing, and microarray studies indicate that F11E6.3 is enriched in the cephalic sheath cell, germ line, and intestine and in the NSM …
lec-3	lec-3 is an ortholog of human LGALS4 (galectin 4); lec-3 is involved in reproduction; lec-3 is predicted to have carbohydrate binding activity, based on protein domain information; lec-3 is localized to the plasma membrane.
unc-2	unc-2 encodes a calcium channel alpha subunit similar to the human P/Q-type calcium channel, CACNA1A; unc-2 is required for desensitization to dopamine, normal movement, normally low sensitivity of whole animals to serotonin, and neuronal migrations; unc-2 interacts with the TGF beta pathway to regulate movement, and maintain normal serotonin levels; unc-2/TGF beta pathway is also required for th…
col-119	col-119 is an ortholog of human SFTPD (surfactant protein D); col-119 is involved in lipid storage; col-119 is a structural constituent of cuticle, based on protein domain information.
cal-2	cal-2 encodes a calmodulin homolog required for embryonic development or viability; CAL-2 is closely similar to its paralogs CAL-1, CAL-3, CAL-4 and CMD-1.
ztf-7	ztf-7 is an ortholog of human ZNF277 (zinc finger protein 277); ztf-7 is expressed in the head ganglion, tail, digestive tract, reproductive system, body wall musculature, nerve ring, head neurons, anal region, and in the hermaphrodite.
T07C12.15	Microarray, RNA sequencing, and tiling array studies indicate that T07C12.15 is affected by nhr-114, clk-1, daf-2, and elli-1; RNA sequencing studies indicate that T07C12.15 is affected by Rotenone; tiling array and RNA sequencing studies indicate that T07C12.15 is enriched in the ventral nerve cord and in neurons including the BAG neurons.
T19D12.6	T19D12.6 is an ortholog of human EGFLAM (EGF like, fibronectin type III and laminin G domains); microarray and RNA sequencing studies indicate that T19D12.6 is affected by cid-1, sma-2, lin-39, emr-1, lem-2, tdp-1, glp-1, cco-1, jmjd-3.1, jmjd-1.2, dpy-21, sir-2.1, alg-1, isp-1, and nuo-6; microarray studies indicate that T19D12.6 is affected by Chlorpyrifos, Diazinon, Humic substances, and Paraq…
C14B9.10	C14B9.10 is an ortholog of human UQCR10 (ubiquinol-cytochrome c reductase, complex III subunit X); C14B9.10 is involved in embryo development.
cpi-2	cpi-2 is an ortholog of members of the human Cystatins, type 2 family including CST6; cpi-2 is involved in reproduction; cpi-2 is predicted to have cysteine-type endopeptidase inhibitor activity, based on protein domain information; cpi-2 is expressed in the pharyngeal muscle cell, hypodermis, intestine, and the pharyngeal gland cell.
unc-69	unc-69 encodes, by alternative splicing, three isoforms of a small (102- to 176-residue) coiled-coil protein required for normal axonal extension, axonal guidance, neuronal fasciculation, and synaptic vesicle localization; UNC-69 is orthologous to human SCOCO, which can transgenically rescue the locomotion defect of strong unc-69 mutants; UNC-69 is expressed in embryos, the processes and growth c…
ucr-11	ucr-11 is an ortholog of human UQCR11 (ubiquinol-cytochrome c reductase, complex III subunit XI); ucr-11 is involved in embryo development; ucr-11 is predicted to have electron carrier activity and ubiquinol-cytochrome-c reductase activity, based on protein domain information; ucr-11 is localized to the mitochondrion.
K08D12.3	K08D12.3 is orthologous to human ZNF9 (CNBP; OMIM:116955, mutated in myotonic dystrophy type 2) and ZCCHC13; like ZNF9, K08D12.3 is most conspicuously expressed in muscle cells; K08D12.3 is required for normal locomotion in mass RNAi assays, as well as for fertility, embryonic and larval viability, and general health.
unc-87	unc-87 encodes, through alternative splicing, two proteins that are required to maintain the structure of myofilaments in body wall muscle cells; UNC-87 proteins resemble the C-terminal repeat region of calponin but have no obvious orthologs outside of nematodes; in vitro, UNC-87 proteins exist as monomers in solution, associate with thin (F-actin) filaments but not with monomeric G-actin, and bu…
Y12A6A.2	Microarray and RNA sequencing studies indicate that nlp-53 is affected by cyc-1, eat-2, dpy-21, sir-2.1, dcr-1, ain-1, ain-2, slr-2, and tbx-2; RNA sequencing and microarray studies indicate that nlp-53 is affected by Rotenone, D-glucose, Resveratrol, and Chlorpyrifos; microarray, tiling array, and RNA sequencing studies indicate that nlp-53 is enriched in the ventral nerve cord and in neurons in…
sca-1	The sca-1 gene encodes a sarco-endoplasmic reticulum Ca[2+] ATPase homolog that is required for development and muscle function; sca-1 is also a ortholog of human ATP2A1 (OMIM:108730), which when mutated leads to Darier-White disease (OMIM:124200).
tra-1	tra-1 encodes Zn2+-finger-containing proteins that are the sole C. elegans members of the GLI transcription factor family; during development, tra-1 functions cell autonomously as the terminal regulator of the sex determination pathway and positively regulates all aspects of hermaphrodite somatic sexual differentiation; in addition, tra-1 activity is required for proper development of the male so…
Y71H2B.1	Y71H2B.1 is predicted to have fatty-acyl-CoA binding activity, based on protein domain information.
Y76A2B.5	Y76A2B.5 is an ortholog of human MMADHC (methylmalonic aciduria and homocystinuria, cblD type); Y76A2B.5 is involved in cellular response to DNA damage stimulus; Y76A2B.5 is expressed in the body wall musculature.
cec-1	cec-1 encodes a nuclear protein with a chromodomain that is ubiquitously expressed in somatic cells, but is dispensable for embryonic survival or gross adult morphology.
ncl-1	ncl-1 encodes a cytoplasmic B-box zinc finger protein that negatively regulates rRNA and 5S RNA transcription, nucleolus size, and body size; NCL-1 is orthologous to Drosophila BRAIN TUMOR (BRAT), and ncl-1 mutants can be rescued by brat transgenes; NCL-1 is required for the normally small size of neuronal, muscle, and hypodermal nucleoli, and is already active in 4-cell embryos; NCL-1 may be a r…
let-526	let-526 encodes a homolog of a component of the SWI/SNF complex; the let-526(h185) mutation results in early larval lethality.
lis-1	lis-1 encodes a microtubule-association protein (MAP) that is orthologous to human LIS1, and Aspergillus nidulans nudF, which mediates nuclear migration along Aspergillus hyphae; in C. elegans lis-1 functions as a dynein regulator whose activity is required for a number of processes, including centrosome separation, spindle assembly, regulation of neurotransmission, and actin cytoskeleton integri…
M02E1.2	Microarray, RNA sequencing, and tiling array studies indicate that M02E1.2 is affected by clk-1, nhr-114, wdr-23, rsr-2, prg-1, hsf-1, dpy-21, slr-2, tax-6, tbx-2, isp-1, and nuo-6; RNA sequencing and microarray studies indicate that M02E1.2 is affected by Rotenone, Mianserin, Multi-walled carbon nanotubes, D-glucose, and Atrazine; tiling array, RNA sequencing, and microarray studies indicate tha…
pde-4	pde-4 encodes a cAMP phosphodiesterase orthologous to Drosophila dunce and the mammalian PDE4 family of phosphodiesterases; genetic analysis indicates that pde-4 activity is required for negative regulation of cAMP pools in the synaptic signaling network that controls locomotory rates and for regulation of sleep-like behavior (lethargus) during larval development; antibody staining of adult anima…
dlst-1	dlst-1 is an ortholog of human DLST (dihydrolipoamide S-succinyltransferase); dlst-1 is involved in determination of adult lifespan, embryo development, locomotion, nematode larval development and reproduction; dlst-1 is predicted to have dihydrolipoyllysine-residue succinyltransferase activity, based on protein domain information.
brp-1	brp-1 encodes a glutamine-rich protein that is conserved in nematodes, but that has no known homologies or sequence motifs; BRP-1 is able to bypass the need for the S. cerevisiae mating pheromone MAP kinase cascade to activate the mating pheromone-responsive gene FUSl.
pas-6	pas-6 encodes a type 1 alpha subunit of the 26S proteasome's 20S protease core particle (CP); PAS-6 is required for embryonic, larval, and germline development and by homology, is predicted to comprise the outer rings of the proteasome and to play a role in selective degradation of ubiquitinated proteins during development; in vitro, PAS-6 interacts with BRP-1, a glutamine/asparagine (Q/N)-rich d…
unc-42	unc-42 encodes a paired-like homeodomain protein of the Q50 class; UNC-42 is required to specify the fate of ASH sensory neurons, AVA, AVD, and AVE interneurons, and a subset of motor neurons; unc-42 mutants fail to express cell-surface receptors required for differentiated neuronal function (sra-6, srb-6, glr-1, glr-5, and glr-6); UNC-42 is also required for AVKR and HSNL growth cones to follow …
ZK632.9	ZK632.9 is involved in negative regulation of vulval development and reproduction.
mev-1	mev-1 encodes the C. elegans ortholog of the succinate dehydrogenase cytochrome b560 subunit, an integral membrane protein that is a subunit of mitochondrial respiratory chain complex II (succinate-CoQ oxidoreductase); MEV-1 is required for oxidative phosphorylation, and mev-1 mutations result abnormal energy metabolism and increased sensitivity to oxidative stress and pathogen infection; a mev-1…
tag-80	F45E4.3 encodes a protein containing C-terminal PDZ and C2 Ca2+-binding domains that is related to the mammalian active zone protein Piccolo/Aczonin; loss of F45E4.3 activity has been reported to result in uncoordinated locomotion, suggesting that F45E4.3 plays a role in the organization and/or function of the neuromuscular system.
pgk-1	pgk-1 encodes a protein that is orthologous to human PHOSPHOGLYCERETE KINASE 1 (PGK1; OMIM:311800), which when mutated leads to hemolytic anemia and neurologic disturbances.
C13A10.2	Microarray and RNA sequencing studies indicate that C13A10.2 is affected by lin-35, dapk-1, sma-2, sma-4, spe-44, tatn-1, emr-1, lem-2, wdr-5.1, tdp-1, and dcr-1; RNA sequencing and microarray studies indicate that C13A10.2 is affected by Rotenone, Chlorpyrifos, Quercetin, Humic substances, Sirolimus, and Ag nanoparticles; tiling array, RNA sequencing, and microarray studies indicate that C13A10.…
pqn-53	The protein product of this gene is predicted to contain a glutamine/asparagine (Q/N)-rich ('prion') domain, by the algorithm of Michelitsch and Weissman (as of the WS77 release of WormBase, i.e., in wormpep77).
ilys-4	ilys-4 is involved in reproduction; ilys-4 is predicted to have lysozyme activity, based on protein domain information; ilys-4 is expressed in the nervous system and the intestine.
C03H5.6	RNA sequencing and microarray studies indicate that C03H5.6 is affected by lin-39, emr-1, lem-2, prg-1, and sir-2.1; RNA sequencing and microarray studies indicate that C03H5.6 is affected by Rotenone, Tunicamycin, D-glucose, Cadmium, and Sirolimus; microarray, tiling array, and RNA sequencing studies indicate that C03H5.6 is enriched in the ventral nerve cord, HOB, and CEM and in neurons includi…
pbs-1	pbs-1 encodes a protease subunit with highest similarity to vertebrate proteasome subunit beta type 6 that affects fertility, embryonic viability, locomotion, and larval viability
osm-11	osm-11 encodes a protein required for normal osmosensation, osmotic resistance, and defecation rhythm, and for fully normal growth rate; OSM-11 has no clear orthologs outside of nematodes, but is paralogous to DOS-1, OSM-7, and K02F3.7, has a predicted signal sequence with 12 conserved cysteine residues, and may be secreted; osm-11 mutants have abnormally high levels of internal glycerol, defecti…
act-3	act-3 encodes an invertebrate actin, highly similar to ACT-1, ACT-2, and ACT-4, that functions in body wall muscle; act-3 functions with two other action isoforms, act-1 and act-2, to control cytoplasmic microfilament function in the early embryo.
ntl-4	ntl-4 encodes two proteins by alternative splicing, one of which (NTL-4A) has an N-terminal RING finger and a RNA recognition motif ('RRM', 'RBD', or 'RNP'), and both of which have glutamine/asparagine-rich domains.
glb-25	glb-25 is an ortholog of human NGB (neuroglobin); glb-25 is predicted to have heme binding activity and oxygen binding activity, based on protein domain information; glb-25 is expressed in all ventral cord neurons, ventral nerve cord, head neurons, tail neurons, and the lateral nerve cord.
vha-20	vha-20 is an ortholog of human ATP6AP2 (ATPase H+ transporting accessory protein 2); vha-20 is involved in embryo development, locomotion and nematode larval development; vha-20 is predicted to have receptor activity, based on protein domain information; vha-20 is expressed in all amphid neurons, intestine, and the excretory cell.
nlp-12	nlp-12 encodes two predicted neuropeptide-like proteins; nlp-12 is part of a LQFamide neuropeptide family that has members in at least one other nematode species; nlp-12 is expressed in one tail neuron.
mup-2	mup-2 encodes the muscle contractile protein troponin T ( TnT ) homologous to vertebrate and invertebrate TnT and contains an invertebrate- specific COOH -terminal tail; mup-2 affects embryonic body wall muscle cell contraction, sarcomere organization, cell positioning, regulated muscle contraction in larval and adult body wall muscle, epidermal morphogenesis, and is required for proper function …
col-122	col-122 is an ortholog of human MARCO (macrophage receptor with collagenous structure); col-122 is involved in body morphogenesis and locomotion; col-122 is a structural constituent of cuticle, based on protein domain information.
rpl-11.1	rpl-11.1 encodes a large ribosomal subunit L11 protein.
Y71F9AL.9	Y71F9AL.9 is an ortholog of human SPATS2L (spermatogenesis associated serine rich 2 like) and SPATS2 (spermatogenesis associated serine rich 2); Y71F9AL.9 is expressed in the pharynx, mu_int_R, mu_int_L, uterine muscle, hypodermis, nervous system, body wall musculature, and the vulval muscle.
F08B12.4	F08B12.4 is localized to the nucleus.
scd-1	scd-1 encodes a novel protein with several regions that are extremely glutamine (Q) rich, interspersed with other residues (usually alanine); SCD-1 affects signalling by proteins in the DAF-7/transforming growth factor (TGF)-beta pathway (DAF-1, DAF-8, and DAF-14), and the Q-rich regions of SCD-1 protein may mediate epigenetic changes of stably heritable tertiary conformation.
glt-1	glt-1 encodes a predicted plasma membrane glutamate transporter that is functional when expressed in Xenopus oocytes; expressed in the M3 pharyngeal neuron, the male tail, some anterior hypodermal cells, and in cells in the terminal bulb of the pharynx.
nkb-3	nkb-3 is an ortholog of human ATP1B3 (ATPase Na+/K+ transporting subunit beta 3), ATP4B (ATPase H+/K+ transporting beta subunit) and members of the ATP1 (ATPase Na+/K+ transporting subunits) family including ATP1B1; microarray, proteomic, and RNA sequencing studies indicate that nkb-3 is affected by cyc-1, gld-1, let-7, prg-1, htz-1, lin-35, glp-1, let-418, chd-3, dpy-21, dcr-1, dpy-9, dpy-10, fb…
R12G8.1	R12G8.1 is an ortholog of human PRKD2 (protein kinase D2), PRKD3 (protein kinase D3) and PRKD1 (protein kinase D1); R12G8.1 is predicted to have ATP binding activity and protein kinase C activity, based on protein domain information.
trap-1	trap-1 is an ortholog of human SSR1 (signal sequence receptor subunit 1); trap-1 is involved in embryo development.
idha-1	F43G9.1 encodes the C. elegans homolog of the alpha subunit of an NAD+-dependent mitochondrial isocitrate dehydrogenase; by homology, the product of F43G9.1 is predicted to catalyze the formation of alpha-ketoglutarate from isocitrate as part of the citric acid cycle.
cct-1	cct-1 encodes a putative alpha subunit of the eukaryotic cytosolic ('T complex') chaperonin, orthologous to human TCP1 (OMIM:186980), and required for normal pronuclear-centrosome rotation, positioning of the mitotic spindle, meiosis, and distal tip cell migration; CCT-1 is also required to repress SKN-1-dependent transcription of gst-4, and for fertility and viability; CCT-1 is expressed in larv…
cisd-3.2	cisd-3.2 is an ortholog of human CISD3 (CDGSH iron sulfur domain 3); cisd-3.2 is predicted to have 2 iron, 2 sulfur cluster binding activity, based on protein domain information.
nap-1	D2096.8 encodes a protein related in sequence to the conserved NAP (Nucleosome Assembly Protein) family of proteins involved in chromatin remodeling; loss of D2096.8 activity in wild-type and various mutant backgrounds suggests that, in C. elegans, the product of D2096.8 is required for proper transcriptional regulation that affects a number of biological processes including embryonic and larval …
Y119D3B.12	Y119D3B.12 is an ortholog of human LUC7L3 (LUC7 like 3 pre-mRNA splicing factor); Y119D3B.12 is predicted to have mRNA binding activity, based on protein domain information.
zfp-1	zfp-1 encodes a leucine zipper, zinc finger, and PHD/LAP domain (plant homeodomain/leukemia-associated protein)-containing protein homologous to human AF10 (OMIM:602409, which is involved in chromosomal translocations associated with acute leukemia); loss of zfp-1 activity via RNA-mediated interference (RNAi) results in suppression of RNAi, suggesting that ZFP-1 plays a role in gene silencing; ba…
ubc-1	ubc-1 encodes an E2 ubiquitin-conjugating enzyme that contains a novel 40 amino acid C-terminal tail, and is homologous to Saccharomyces cerevisiae RAD6/UBC2 which is involved in DNA repair; although loss of UBC-1 activity via RNA-mediated interference (RNAi) does not result in any abnormalities, UBC-1 is able to complement the DNA repair defects of a Saccharomyces cerevisiae rad6 null mutant, su…
dig-1	dig-1 encodes a giant member of the immunoglobulin superfamily; dig-1 functions cell non-autonomously to mediate axon fasciculation and maintenance of cell body position within ganglia; dig-1 is also required for proper placement of the gonad; dig-1 is initially expressed in the developing embryonic gut and then expressed by a number of different muscle cells, including the body wall, head, vulva…
dod-6	dod-6 is involved in determination of adult lifespan.
gtbp-1	gtbp-1 is an ortholog of human G3BP2 (G3BP stress granule assembly factor 2) and G3BP1 (G3BP stress granule assembly factor 1); gtbp-1 is involved in cellular response to DNA damage stimulus and negative regulation of vulval development; gtbp-1 is predicted to have nucleic acid binding activity, based on protein domain information; gtbp-1 is localized to the cytoplasmic stress granule.
lin-14	lin-14 encodes a novel protein whose activity is required for specifying the division timings of a specific group of cells during postembryonic development; lin-14 loss-of-function mutations result in the premature appearance of later larval lineages, while gain-of-function mutations result in reiteration of L1 larval stages lineages; in addition, lin-14 acts as a positive regulator of AVM, PVM, …
C46F11.6	C46F11.6 is an ortholog of human UBL3 (ubiquitin like 3); microarray, tiling array, and RNA sequencing studies indicate that C46F11.6 is affected by wdr-5.1, mes-2, mes-6, let-418, chd-3, and ain-2; microarray studies indicate that C46F11.6 is affected by Colistin; tiling array, RNA sequencing, and microarray studies indicate that C46F11.6 is enriched in the germ line and muscle cell and in neuro…
suca-1	suca-1 is an ortholog of human SUCLA2 (succinate-CoA ligase ADP-forming beta subunit); suca-1 is predicted to have ATP binding activity and catalytic activity, based on protein domain information; suca-1 is expressed in the anterior gonad arm; suca-1 is localized to the mitochondrion.
pccb-1	F52E4.1 is orthologous to the human gene PROPIONYL-CoA CARBOXYLASE, BETA SUBUNIT (PCCB; OMIM:232050), which when mutated leads to propionicacidemia; F52E4.1 protein is predicted to be mitochondrial.
F45H10.2	F45H10.2 is an ortholog of human UQCRQ (ubiquinol-cytochrome c reductase complex III subunit VII); F45H10.2 is involved in reproduction; F45H10.2 is predicted to have ubiquinol-cytochrome-c reductase activity, based on protein domain information.
vgln-1	vgln-1 is an ortholog of human HDLBP (high density lipoprotein binding protein); vgln-1 is involved in body morphogenesis, embryo development, hermaphrodite genitalia development, locomotion, nematode larval development and oviposition; vgln-1 is predicted to have RNA binding activity, based on protein domain information.
lmd-3	lmd-3 is an ortholog of human NCOA7 (nuclear receptor coactivator 7), oxr1 (oxidation resistance 1) and TLDC2 (TBC/LysM-associated domain containing 2); lmd-3 is involved in determination of adult lifespan, response to heat and response to oxidative stress; lmd-3 is expressed in the pharynx, hypodermis, nervous system, head, and the intestine.
Y51A2D.14	RNA sequencing and microarray studies indicate that Y51A2D.14 is affected by emr-1, lem-2, hlh-30, hsf-1, rbr-2, lin-28, sir-2.1, ain-1, dpy-10, osm-8, alg-1, mir-35, isp-1, and nuo-6; microarray and RNA sequencing studies indicate that Y51A2D.14 is affected by Hydrogen sulfide, Methylmercury hydroxide, 1-methylnicotinamide, Nicotinic acid, Rotenone, D-glucose, Deoxyglucose, Atrazine, Hydrolyzabl…
B0432.14	RNA sequencing, tiling array, and microarray studies indicate that B0432.14 is affected by wdr-23, rsr-2, emr-1, lem-2, clk-1, daf-12, and daf-16; RNA sequencing studies indicate that B0432.14 is affected by Rotenone; tiling array and RNA sequencing studies indicate that B0432.14 is enriched in neurons.
Y64G10A.6	ilcr-1 is an ortholog of human IL17RD (interleukin 17 receptor D) and members of the Interleukin receptors family including IL17RC; ilcr-1 is involved in reproduction.
ubql-1	ubql-1 is an ortholog of members of the human UBQLN (Ubiquilin) family including UBQLNL; ubql-1 is involved in determination of adult lifespan; ubql-1 is predicted to have damaged DNA binding activity, based on protein domain information; ubql-1 is expressed in the hypodermis and the body region.
nlp-40	nlp-40 encodes a neuropeptide-like protein; NLP-40 is secreted by the intestine and mediates the pacemaker function of the intestine that regulates the rhythmic defecation motor program; NLP-40 likely functions with the AEX-2 G protein-coupled receptor, expressed on GABAergic neurons, to regulate GABA release and effect contraction of the enteric muscles.
larp-5	larp-5 encodes an La-related protein containing an La RNA-binding motif and a conserved LARP5 domain; LARP-5 is most closely related to the Larp5 family of metazoan-specific La proteins that includes human and mouse Larp5 as well as Drosophila melanogaster CG11505.
Y15E3A.5	Microarray, tiling array, and RNA sequencing studies indicate that Y15E3A.5 is affected by cyc-1, sma-2, daf-12, nhr-114, wdr-23, eat-2, tatn-1, hlh-30, prg-1, clk-1, daf-2, daf-16, jmjd-3.1, jmjd-1.2, mir-60, dpy-21, ain-2, mir-243, alg-1, and nhr-25; RNA sequencing and microarray studies indicate that Y15E3A.5 is affected by Rotenone, Chlorpyrifos, and Colistin; tiling array, RNA sequencing, an…
rab-5	rab-5 encodes the C. elegans Rab5 GTPase ortholog; RAB-5 activity is required for receptor-mediated yolk endocytosis and for phagosome maturation involved in apoptotic cell clearance; rab-5 mutations also affect localization of P granules and PAR-2, as well as the cytoplasmic appearance of cells in the early embryo and larval development; RAB-5 localizes to early endosomes and maturing phagosomes.
rpn-11	rpn-11 encodes a predicted non-ATPase subunit of the 19S regulatory complex of the proteasome that affects adult viability, osmoregulation, embryonic viability, and movement; interacts with itself, RPN-9, and F55A11.3, based on yeast two-hybrid assays.
dmd-6	dmd-6 is an ortholog of human DMRT2 (doublesex and mab-3 related transcription factor 2), DMRT3 (doublesex and mab-3 related transcription factor 3), DMRTA2 (DMRT like family A2), DMRTC1B (DMRT like family C1B), DMRTC2 (DMRT like family C2), DMRTB1 (DMRT like family B with proline rich C-terminal 1) and DMRTA1 (DMRT like family A1); dmd-6 is predicted to have sequence-specific DNA binding activit…
hecd-1	hecd-1 is an ortholog of human HECTD1 (HECT domain E3 ubiquitin protein ligase 1); hecd-1 is involved in RNA interference, embryo development, hemidesmosome assembly, negative regulation of vulval development and protein catabolic process; hecd-1 is predicted to have metal ion binding activity and ubiquitin-protein transferase activity, based on protein domain information.
sgt-1	sgt-1 is an ortholog of human SGTA (small glutamine rich tetratricopeptide repeat containing alpha) and SGTB (small glutamine rich tetratricopeptide repeat containing beta); sgt-1 is involved in embryo development, nematode larval development and reproduction; sgt-1 is expressed in the pharynx, intestine, and the body wall musculature.
hel-1	hel-1 encodes an ortholog of human 56-kD U2AF65 associated protein (UAP56) that is required for exporting mRNAs from the nucleus; unlike animals with RNAi against several other splicing factors, hel-1(RNAi) animals fail to export transgenic GFP mRNA from the nucleus; conversely, hel-1 overexpression is lethal, with failed transgene expression as well.
sad-1	sad-1 encodes a novel serine/threonine protein kinase; SAD-1 activity is required for several aspects of presynaptic development, including termination of axon outgrowth and presynaptic vesicle clustering, in GABAergic motor neurons and the ASI amphid chemosensory neuron; in addition, SAD-1 functions in a complex with STRD-1, with which it physically interacts in vivo, to regulate axonal-dendriti…
hsp-25	hsp-25 encodes a member of the small heat shock family of proteins; HSP-25 is expressed throughout development and in vitro, exhibits chaperone activity; HSP-25 localizes to: 1) dense bodies and M lines in body wall muscle, 2) the lining of the pharynx, and 3) to cell-cell junctions in the spermathecal wall; consistent with a role in myofibril organization, HSP-25 binds vinculin and alpha-actinin…
tom-1	tom-1 encodes a tomosyn ortholog that inhibits synaptic vesicle priming; TOM-1 is orthologous to human tomosyn-1 and tomosyn-2, and to Drosophila lethal(2)giant larvae; TOM-1 protein binds RIC-4 (SNAP-25) and UNC-64 (syntaxin) in vitro; tom-1 has two hypomorphic mutant alleles, tom-1(nu468) and tom-1(ok285), which confer aldicarb hypersensitivity, probably from excess cholinergic neurotransmissio…
dlat-1	dlat-1 is orthologous to the human gene dihydrolipoyllysine acetyltransferase component of the pyruvate dehydrogenase complex, mitochondrial; dlat-1 is involved in embryo development and reproduction; dlat-1 is predicted to have dihydrolipoyllysine-residue acetyltransferase activity, based on protein domain information; dlat-1 is expressed in the pharynx, anal depressor muscle, nervous system, he…
gopc-1	gopc-1 is an ortholog of human GOPC (golgi associated PDZ and coiled-coil motif containing); gopc-1 exhibits identical protein binding activity.
jip-1	JIP-1 is partly similar to the human gene ISLET-BRAIN 1 (MAPK8IP1; OMIM:604641), which when mutated leads to type II diabetes.
acs-4	acs-4 is an ortholog of human ACSL3 (acyl-CoA synthetase long-chain family member 3) and ACSL4 (acyl-CoA synthetase long-chain family member 4); acs-4 is involved in embryo development, growth, lipid storage, locomotion and reproduction; acs-4 is predicted to have catalytic activity, based on protein domain information; acs-4 is expressed in the pharynx, hypodermis, intestine, ventral nerve cord,…
mtch-1	mtch-1 is an ortholog of human MTCH1 (mitochondrial carrier 1) and MTCH2 (mitochondrial carrier 2); mtch-1 is involved in determination of adult lifespan, embryo development, lipid storage and nematode larval development; mtch-1 is expressed in the pharynx, mu_int_R, mu_int_L, anal depressor muscle, nervous system, rectal epithelium, and the body wall musculature.
F20D1.3	F20D1.3 is expressed in the anterior gonad arm.
mdt-15	mdt-15 encodes, by alternative splicing, two isoforms of a Mediator subunit orthologous to human MED15; together with NHR-49 and SBP-1, MDT-15 is required for normal fat accumulation, for expression of fatty acid (FA) desaturase genes (fat-5, fat-6, and fat-7), for normal levels of mono- and polyunsaturated FAs (PUFAs), and for viability, fecundity, mobility, and normally long lifespan; several o…
W02D9.10	Microarray and RNA sequencing studies indicate that W02D9.10 is affected by Lithium Chloride, Rotenone, D-glucose, Cry5B, Ethanol, Resveratrol, Humic substances, Colistin, and Sirolimus; tiling array, RNA sequencing, and microarray studies indicate that W02D9.10 is enriched in the germ line, muscle cell, and intestine and in neurons including the dopaminergic, AFD, PLM, and RID neurons.
R74.10	RNA sequencing and tiling array studies indicate that R74.10 is affected by emr-1, lem-2, prg-1, npr-1, elli-1, daf-12, and daf-16.
gar-2	gar-2 encodes a novel, seven transmembrane-domain G protein-coupled acetylcholine receptor (AChR); when expressed in Xenopus oocytes treated with acetylcholine, GAR-2 is able to activate a mammalian G protein-activated inwardly rectifying K+ (GIRK1) channel, but not other channels, suggesting that GAR-2 couples to G proteins of the Gi family; pharmacological analyses indicate, however, that GAR-2…
ccar-1	ccar-1 is an ortholog of human CCAR1 (cell division cycle and apoptosis regulator 1) and CCAR2 (cell cycle and apoptosis regulator 2); ccar-1 is involved in axon extension, hemidesmosome assembly, locomotion and negative regulation of vulval development.
zer-1	zer-1 encodes a protein that contains a VHL (von Hippel-Lindau)-box motif and is a member of the ZYG11 family of ubiquitin ligase substrate recognition subunits; ZER-1 interacts with the CUL-2 cullin in vivo and modestly enhances the lethality produced by a temperature-sensitive allele of zyg-11; in yeast two-hybrid assays, ZER-1 interacts with CUL-2 and additionally with SKR-1 and ELC-1.
cdc-48.1	cdc-48.1 encodes a type II AAA ATPase, homologous to yeast Cdc48 and mammalian p97/VCP, that functions as a ubiquitin-selective chaperone; cdc-48.1 acts redundantly with cdc-48.2 and in conjunction with ufd-1 and npl-4 in endoplasmic reticulum-associated protein degradation (ERAD); in addition, CDC-48.1, UFD-2 and chn-1 function together to regulate myosin assembly and muscle formation via the UN…
T23G7.3	T23G7.3 is an ortholog of human PINX1 (PIN2/TERF1 interacting, telomerase inhibitor 1); T23G7.3 is predicted to have nucleic acid binding activity, based on protein domain information.
sod-1	sod-1 encodes the copper/zinc superoxide dismustase, an enzyme that is known to protect cells from oxidative damage; superoxide dismutase activity can be detected in worm extracts; sod-1 activity has been implicated in the increased life-span of dauer larvae where this enzyme demonstrates the highest activity compared to other life-stages as well as in the increased life span of age-1 mutants and…
lgg-2	lgg-2 encodes an ortholog of the autophagic budding yeast protein Atg8p; LGG-2 is also homologous the light chain 3 (LC3) subunit of the microtubule-associated proteins 1A and 1B (MAP1A and MAP1B); LGG-2 is predicted to associate with MAP1A and MAP1B and with microtubules and to perhaps play a role in regulating the microtubule-binding activity of MAP1A and MAP1B; LGG-2 has no obvious function in…
nep-2	T05A8.4 encodes a neprilysin; neprilysins are thermolysin-like zinc metallopeptidases, found on the outer surface of animal cells, that negatively regulate small signalling peptides (e.g., enkephalin, tachykinin, insulin, and natriuretic peptides) by cleaving them; while T05A8.4 is an ortholog of mammalian neutral endopeptidase (NEP), expressed on the brush-border membranes of kidney; more genera…
ttr-16	Microarray, RNA sequencing, and proteomic studies indicate that ttr-16 is affected by cyc-1, aak-2, atx-3, prg-1, crtc-1, glp-1, rbr-2, chd-3, sir-2.1, ash-2, ifg-1, daf-2, alg-1, mir-35, and ain-2; RNA sequencing, proteomic, and microarray studies indicate that ttr-16 is affected by Rotenone, D-glucose, Nicotine, Testosterone, and Deoxyglucose; RNA sequencing and microarray studies indicate that…
vha-19	vha-19 encodes an ortholog of subunit Ac45 of the membrane-bound (V0) domain of vacuolar proton-translocating ATPase (V-ATPase); VHA-19 is a predicted V-ATPase transmembrane rotor component; Ac45 is a nonhomologous replacement for subunit c', which is found in fungi but not in animals; conversely, orthologs of Ac45 are only found in animals; VHA-19 is predicted to help carry protons from the cyto…
C16A3.5	C16A3.5 is an ortholog of human NDUFB9 (NADH:ubiquinone oxidoreductase subunit B9); C16A3.5 is involved in embryo development and nematode larval development.
snt-3	snt-3 is an ortholog of human syt1 (synaptotagmin 1) and members of the SYT (Synaptotagmins) family including SYT8; RNA sequencing and microarray studies indicate that snt-3 is affected by prg-1, ubc-9, csr-1, skn-1, jmjd-3.1, jmjd-1.2, let-418, and chd-3; microarray studies indicate that snt-3 is affected by adsorbable organic bromine compounds; tiling array and RNA sequencing studies indicate t…
D2096.9	D2096.9 is involved in embryo development.
F40F8.5	F40F8.5 is involved in reproduction.
ubc-18	ubc-18 encodes an E2 ubiquitin-conjugating enzyme related to human UBCH7 (OMIM:603731); UBC-18 activity is required for normal growth and reproduction, and UBC-18 functions redundantly with LIN-35/Rb and other class B synthetic multivulval (SynMuv) gene products to regulate pharyngeal morphogenesis during embryonic development; ubc-18 transcripts are detected in the germline, embryos, late larval…
cebp-1	cebp-1 encodes a bZip domain-containing protein that is a member of the CCAAT/enhancer-binding proteins (C/EBP) subfamily of bZip proteins; in C. elegans, CEBP-1 functions together with a DLK-1 signaling pathway to effect axon regeneration after laser axotomy in adult neurons; cebp-1 protein and mRNA are located in synapses and axons, and translation of axonal cebp-1 mRNA is upregulated via the D…
fkh-9	fkh-9 encodes a member of the forkhead domain transcription factor family.
emo-1	emo-1 encodes an ortholog of S. cerevisiae Sec61p gamma subunit, which is required for translocation of secreted and membrane proteins into the endoplasmic reticulum; EMO-1 is required for oogenesis and ovulation.
C07A12.7	C07A12.7 is an ortholog of human TOM1L2 (target of myb1 like 2 membrane trafficking protein) and TOM1 (target of myb1 membrane trafficking protein); proteomic, microarray, tiling array, and RNA sequencing studies indicate that C07A12.7 is affected by daf-2, cyc-1, daf-12, wdr-23, gld-1, let-7, glp-1, swsn-2.2, daf-16, dpy-21, hlh-30, cebp-1, dcr-1, alg-1, fbf-1, tdp-1, and eat-2; RNA sequencing a…
pbs-6	The pbs-6 gene encodes a homolog of mammalian PSMB1.
unc-7	unc-7 encodes an innexin required for gap junction formation in invertebrates; UNC-7 is also required for normal locomotion, egg-laying, inhibition of feeding by tapping, avermectin sensitivity, and ivermectin sensitivity, as well as for the antagonism of UNC-79 and UNC-80 activity by volatile anesthetics; unc-7 is genetically required, and transcribed in, neurons rather than muscle cells, from l…
nuo-1	nuo-1 encodes a encodes a 51 kDa subunit of mitochondrial complex I that is required for oxidative phosphorylation, resistance to volatile anesthetics, and progression through development; nuo-1 is orthologous to human NDUFV1 (OMIM:161015, mutated in Leigh syndrome); nuo-1(ua1) induces a developmental arrest at the third larval (L3) stage that blocks reproduction, and thus is lethal to a populati…
nrx-1	nrx-1 encodes the C. elegans ortholog of neurexins, presynaptic transmembrane neural adhesion molecules that contain extracellular laminin and EGF domains and play a critical role in synaptic development; genetic analyses suggest that nrx-1 may play a role in regulation of adult lifespan; nrx-1 expression is controlled by daf-2 and daf-16.
epn-1	epn-1 is an ortholog of human EPN3 (epsin 3), EPN1 (epsin 1) and EPN2 (epsin 2); epn-1 is involved in embryo development, germline cell cycle switching, mitotic to meiotic cell cycle, lipid storage, locomotion, nematode larval development and reproduction; epn-1 is expressed in the pharynx, hypodermis, nervous system, head, reproductive system, coelomocyte, intestine, and the body wall musculatur…
spk-1	spk-1 encodes a serine/threonine kinase orthologous to the highly conserved serine/arginine-rich protein kinases (SRPKs) that phosphorylate SR proteins, essential components of the pre-mRNA splicing machinery; SPK-1, required for embryogenesis and germline development, can directly bind and phosphorylate RSP-3 (CeSF2/ASF), an SR splicing factor homolog; SPK-1 is expressed predominantly in the adu…
frm-1	frm-1 is an ortholog of members of the human FERM domain containing family including EPB41L1; frm-1 is involved in hatching and reproduction; frm-1 is predicted to have actin binding activity and structural molecule activity, based on protein domain information; frm-1 is expressed in several tissues including the pharynx and the intestine; frm-1 is localized to the plasma membrane.
pas-5	pas-5 encodes a proteasome alpha-type five subunit of the core 20S proteasome subcomplex; loss of pas-5 activity via RNAi results in a variety of defects including embryonic and larval lethality, sterility, and abnormal locomotion; loss of pas-5 activity also results in activation of SKN-1, a transcription factor required in adult worms for the acute response to oxidative stress and maternally fo…
F27C1.2	F27C1.2 is an ortholog of human SLC31A1 (solute carrier family 31 member 1); F27C1.2 is involved in body morphogenesis, positive regulation of growth and reproduction; F27C1.2 is predicted to have copper ion transmembrane transporter activity, based on protein domain information.
unc-9	unc-9 encodes an innexin, an integral transmembrane channel protein that is a structural component of invertebrate gap junctions; UNC-9 is required for normal forward locomotion and egg-laying and also plays a role in the response to antihelminthics and volatile anesthetics; UNC-9 may form a functional pair with UNC-7, another C. elegans innexin, as mutations in unc-7 result in defects nearly ide…
nlp-5	nlp-5 is involved in response to food; nlp-5 is expressed in the spermatheca and the nervous system.
gyg-1	gyg-1 is an ortholog of human GYG1 (glycogenin 1) and GYG2 (glycogenin 2); gyg-1 is involved in embryo development, nematode larval development and reproduction; gyg-1 is predicted to have transferase activity, transferring glycosyl groups, based on protein domain information; gyg-1 is expressed in the pharynx, hypodermis, reproductive system, intestine, and the body wall musculature; gyg-1 is lo…
hil-2	hil-2 is an ortholog of human H1F0 (H1 histone family member 0); hil-2 is predicted to have DNA binding activity, based on protein domain information.
col-103	col-103 encodes a collagen.
golg-4	golg-4 is an ortholog of human ppl (periplakin) and EVPL (envoplakin); microarray, RNA sequencing, and tiling array studies indicate that golg-4 is affected by cyc-1, clk-1, jmjd-3.1, jmjd-1.2, elli-1, slr-2, alg-1, mir-35, and tbx-2; microarray and RNA sequencing studies indicate that golg-4 is affected by Hydrogen sulfide, Rotenone, and D-glucose; tiling array and RNA sequencing studies indicat…
ZK742.7	RNA sequencing and tiling array studies indicate that ZK742.7 is affected by jmjd-3.1, let-418, chd-3, and elli-1.
nuo-3	The nuo-3 locus encodes two distinct, non-overlapping proteins: Y57G11C.12a (homologous to human C3orf10/BRICK1, a component of the WAVE1 complex) and Y57G11C.12b (a putative NADH-ubiquinone oxidoreductase alpha subunit, homologous to human NDUFA6 [OMIM:602138]).
snr-5	snr-5 encodes an ortholog of human small nuclear ribonucleoprotein SmF, a protein that forms part of a heptameric complex required for biogenesis and function of the snRNPs that catalyze mRNA splicing; in combination with the gene that encodes the human SmE and SmG orthologs (snr-6 and snr-7, respectively), snr-5 affects embryonic viability and nuclear association and localization of P granules i…
dpy-30	The dpy-30 gene encodes an essential nuclear protein required for hermaphrodite dosage compensation as well as normal male development; DPY-30 is expressed ubiquitously throughout development and can be detected in two different multiprotein complexes: the SDC complex involved in dosage compensation and a second complex containing NOX-1 (a WD repeat-containing protein) and ASH-2 (a trithorax-rela…
bcat-1	bcat-1 encodes a branched-chain amino acid aminotransferase that, by homology, is predicted to catalyze the first reaction in the catabolism of essential branched-chain amino acids such as leucine, isoleucine, and valine; in C. elegans, large-scale RNA-mediated interference (RNAi) screens indicate that bcat-1 activity is required for embryonic and larval development.
car-1	car-1 encodes a putative RNA-binding protein orthologous to budding yeast Scd6p, fission yeast Sum2p, Drosophila TRAL, and human LSM14A and LSM14B; CAR-1 inhibits physiological apoptosis in oocytes, keeping it down to a normal level of ~50% in hermaphrodite gonads; independently of apoptosis, CAR-1 is also required for normal oogenesis, early embryonic cytokinesis, and normally organized endoplas…
col-80	col-80 is an ortholog of human SFTPD (surfactant protein D) and COL26A1 (collagen type XXVI alpha 1 chain) and members of the COL (Collagens) family including COL9A1; col-80 is involved in collagen and cuticulin-based cuticle development; col-80 is a structural constituent of cuticle, based on protein domain information.
nlp-16	nlp-16 encodes a predicted neuropeptide that does not belong to a multigene family in C. elegans and is not clearly related to well-characterized neuropeptides; the peptide encoded by nlp-16 has been isolated from Ascaris suum.
pdhb-1	C04C3.3 encodes the C. elegans ortholog of the pyruvate dehydrogenase complex E1 beta subunit (PDHB); by homology to mammalian enzymes, the product of C04C3.3 is predicted to function in mitochondria to catalyze the irreversible decarboxylation of pyruvate to acetyl-CoA.
rsp-6	rsp-6 encodes an RNA binding protein that is the C. elegans ortholog of the vertebrate SFRS3/SRp20 pre-mRNA splicing factors; although loss of rsp-6 activity alone results in no obvious abnormalities, RNAi experiments targeting multiple RSP proteins indicate that, in combination with other RSP proteins, RSP-6 plays a role in embryonic and larval development, germline sex determination (sperm-oocy…
rpt-2	rpt-2 is an ortholog of human PSMC1 (proteasome 26S subunit, ATPase 1); rpt-2 is involved in determination of adult lifespan, embryo development, protein secretion and reproduction; rpt-2 exhibits ubiquitin protein ligase binding activity and is predicted to have ATP binding activity and hydrolase activity, based on protein domain information; rpt-2 is expressed in the pharynx, head, reproductive…
gta-1	The gta-1 gene encodes an ortholog of the human gene GABAT, which when mutated leads to GABA-transaminase deficiency (OMIM:137150).
eat-16	The eat-16 gene encodes an RGS protein that affects movement, pharyngeal pumping, egg laying, and synaptic transmission; it genetically interacts with the egl-30 and goa-1 signaling pathways, and is expressed in excitable cells and in the spermatheca.
abcf-2	abcf-2 is an ortholog of human ABCF2 (ATP binding cassette subfamily F member 2); abcf-2 is predicted to have ATP binding activity and ATPase activity, based on protein domain information; abcf-2 is expressed in the pharynx, hypodermis, head, intestine, and the excretory cell.
rsp-3	rsp-3 encodes an ortholog of human SF2/ASF and member of the SR protein family of nuclear phosphoproteins that are required for constitutive splicing and influence alternative splicing regulation; rsp-3 affects the development of oocytes together with rsr-1, and is required for late embryonic viability; SPK-1 binds directly to and phosphorylates the RS domain of RSP-3 in vitro; the rsp-3 mRNA is …
erp-1	erp-1 is homologous to the human gene endophilin B1 (also called SH3GLB1, for SH3 domain GRB2-like endophilin B1).
hlh-11	hlh-11 is an ortholog of human TFAP4 (transcription factor AP-4); hlh-11 is involved in engulfment of apoptotic cell; hlh-11 is predicted to have protein dimerization activity, based on protein domain information; hlh-11 is expressed in the pharynx, anal depressor muscle, copulatory spicule, midbody, intestine, excretory cell, vulval muscle, ventral nerve cord, dorsal nerve cord, lateral nerve co…
K09E9.4	K09E9.4 is an ortholog of human PKIG (protein kinase (cAMP-dependent, catalytic) inhibitor gamma), PKIA (protein kinase (cAMP-dependent, catalytic) inhibitor alpha) and PKIB (protein kinase (cAMP-dependent, catalytic) inhibitor beta); K09E9.4 is predicted to have cAMP-dependent protein kinase inhibitor activity, based on protein domain information.
klc-2	klc-2 encodes a kinesin light chain; klc-2 is required for transport and localization of synaptic vesicles to presynaptic terminals; in addition, klc-2 is required for normal translocation of the meiotic spindle to the oocyte cortex; KLC-2 physically interacts with UNC-116/kinesin heavy chain (KHC) and with UNC-16 and UNC-14, suggesting that it regulates vesicular transport by mediating the assoc…
F14D7.12	Tiling array studies indicate that F14D7.12 is affected by hpl-2; RNA sequencing and microarray studies indicate that F14D7.12 is affected by Rotenone, D-glucose, and Colistin; tiling array and RNA sequencing studies indicate that F14D7.12 is enriched in the HOB and CEM and in neurons including the dopaminergic, IL2, and ray type B neurons.
T22F7.4	RNA sequencing and microarray studies indicate that T22F7.4 is affected by 1-methylnicotinamide, Nicotinic acid, Rotenone, Quercetin, and Colistin; microarray, tiling array, and RNA sequencing studies indicate that T22F7.4 is enriched in the coelomocytes and in neurons including the PVD, OLL, AFD, ASER, and RID neurons.
grd-5	grd-5 encodes a hedgehog-like protein, with an N-terminal signal sequence and a C-terminal Ground domain; GRD-5 is expressed in adult anterior and posterior seam cells, overlapping GRD-3 expression; the Ground domain is predicted to form a cysteine-crosslinked protein involved in intercellular signalling, and it has subtle similarity to the N-terminal Hedge domain of HEDGEHOG proteins; GRD-5 is w…
pqe-1	pqe-1 produces through alternative splicing, proteins that contain a glutamine proline-rich domain and/or an exonuclease domain; the exonuclease domain is most similar to GOR proteins found in humans and gorillas and to the Saccharomyces cerevisiae Rex3p RNA exonuclease; in a C. elegans model for huntingtin polyglutamine neurotoxicity, pqe-1 proteins protect the ASH sensory neurons from polygluta…
F45H10.3	F45H10.3 is an ortholog of human NDUFA7 (NADH:ubiquinone oxidoreductase subunit A7); F45H10.3 is predicted to have NADH dehydrogenase (ubiquinone) activity, based on protein domain information.
ZK686.3	ZK686.3 is orthologous to the putative tumor suppressor candidate 3 (TUSC3); TUSC3 is involved in plasma membrane magnesium ion transport; ZK686.3 is also orthologous to the S. cerevisiae dolichyl-diphosphooligosaccharide-protein glycotransferase gamma chain (34-kD) subunit, OST3.
R07E3.2	Microarray and RNA sequencing studies indicate that R07E3.2 is affected by lin-15B, clk-1, tdp-1, csr-1, jmjd-3.1, jmjd-1.2, daf-12, daf-16, dpy-21, rrf-2, spr-5, and mir-243; RNA sequencing and microarray studies indicate that R07E3.2 is affected by Mianserin, Resveratrol, Chlorpyrifos, Humic substances, Colistin, and Sirolimus; microarray and RNA sequencing studies indicate that R07E3.2 is enri…
C45G9.13	nlp-43 is expressed in the nervous system and the intestine.
ZC449.4	Tiling array, RNA sequencing, and microarray studies indicate that ZC449.4 is affected by daf-16, daf-2, jmjd-1.2, ain-2, cdk-4, and cyd-1; RNA sequencing and microarray studies indicate that ZC449.4 is affected by Rotenone, D-glucose, and Humic substances; tiling array, RNA sequencing, and microarray studies indicate that ZC449.4 is enriched in the ventral nerve cord and body wall musculature an…
hpo-18	hpo-18 is an ortholog of human ATP5EP2 (ATP synthase, H+ transporting, mitochondrial F1 complex, epsilon subunit pseudogene 2) and ATP5E (ATP synthase, H+ transporting, mitochondrial F1 complex, epsilon subunit); hpo-18 is involved in embryo development, growth, inductive cell migration, nematode larval development and reproduction; hpo-18 is predicted to have proton-transporting ATP synthase act…
pdha-1	T05H10.6 encodes an ortholog of the human gene PYRUVATE DEHYDROGENASE (LIPOAMIDE) ALPHA 1 (PDHA1; OMIM:312170), which when mutated leads to Leigh syndrome (OMIM:256000).
act-1	act-1 encodes an actin isoform that is required for proper body wall muscle and pharyngeal muscle structures and the motility of animals; actins have highly similar amino acid sequences; ACT-1 is identical to ACT-3; act-1 functions redundantly with two other actin isoforms, act-2 and act-3, to control cytoplasmic microfilament function in the early embryo.
acer-1	acer-1 is predicted to have catalytic activity, based on protein domain information; acer-1 is expressed widely.
W08E12.7	W08E12.7 is an ortholog of human PA2G4 (proliferation-associated 2G4) and RP11-603J24.9; W08E12.7 is expressed in the pharynx, gonad, and the intestine.
Y43E12A.2	Y43E12A.2 is an ortholog of human ZCCHC24 (zinc finger CCHC-type containing 24); Y43E12A.2 is localized to the mitochondrion.
zip-9	Microarray, tiling array, and RNA sequencing studies indicate that zip-9 is affected by cyc-1, daf-12, wdr-23, pgrn-1, prg-1, cco-1, jmjd-3.1, jmjd-1.2, ifg-1, sir-2.1, ain-1, and lin-35; RNA sequencing and microarray studies indicate that zip-9 is affected by Rotenone, D-glucose, Cholestanol, Quercetin, single-walled carbon nanotubes, Paraquat, and Sirolimus; RNA sequencing and microarray studie…
apb-1	apb-1 is an ortholog of human AP1B1 (adaptor related protein complex 1 beta 1 subunit) and AP2B1 (adaptor related protein complex 2 beta 1 subunit); apb-1 is involved in apoptotic process, embryo development, nematode larval development, receptor-mediated endocytosis and reproduction; apb-1 is predicted to have protein transporter activity, based on protein domain information; apb-1 is expressed …
col-181	col-181 is homologous to the human gene PRO ALPHA 1(I) COLLAGEN (COL1A1; OMIM:120150), which when mutated leads to osteogenesis imperfecta.
Y43F8B.2	Y43F8B.2 is an ortholog of human GSKIP (GSK3B interacting protein); Y43F8B.2 is involved in innate immune response; Y43F8B.2 is localized to the striated muscle dense body.
cls-3	cls-3 is an ortholog of human CLASP1 (cytoplasmic linker associated protein 1) and CLASP2 (cytoplasmic linker associated protein 2); cls-3 is involved in astral microtubule organization, embryo development, establishment of mitotic spindle localization, mitotic cell cycle and nematode larval development; cls-3 is expressed in the nervous system and the pharyngeal gland cell.
let-2	let-2 encodes an alpha-2 type IV collagen, probably most closely equivalent to the human gene COL4A2 (OMIM:120090) on the basis of biological function; LET-2 is required for embryonic development and is a component of the basement membrane between muscle and hypodermis; LET-2 interacts with UNC-105, a mechanosensory ion channel of the degenerin ion channel superfamily that is expressed in muscle …
sel-8	sel-8 encodes a nuclear protein required for GLP-1 and LIN-12 signalling, that is analogous to (and may be homologous to) Drosophila MASTERMIND and its mammalian orthologs; SEL-8 (also known as LAG-3) forms a ternary complex with LAG-1/Su(H) and the intracellular domain of either GLP-1 or LIN-12; like MAM, SEL-8 is glutamine- and proline-rich; SEL-8 contains a novel motif shared with W09C5.1 and …
ntl-3	ntl-3 is the ortholog of NOT3/NOT5, a member of a protein complex also predicted to contain ccf-1/Y56A3A.20 (CAF1/POP2); ntl-3 is required for embryonic viability in mass RNAi assays.
upp-1	upp-1 encodes the C. elegans uridine phosphorylase ortholog; loss of upp-1 activity results in resistance to the anticancer pyrimidine analog 5-fluorouracil (5-FU); in vitro, UPP-1 exhibits both uridine and thymidine phosphorylase activity.
asg-2	asg-2 encodes a homolog of subunit G of the membrane-bound F0 proton channel portion of ATP synthase (mitochondrial respiratory chain [MRC] complex V); asg-2 activity is required for growth at a normally high rate and for normal osmoregulation; in addition, asg-2 activity is required for response to hermaphrodite contact, the first step in a series of stereotypical male mating behaviors; an ASG-2…
ucr-2.1	ucr-2.1 is an ortholog of human UQCRC2 (ubiquinol-cytochrome c reductase core protein II); ucr-2.1 is involved in embryo development and reproduction; ucr-2.1 is predicted to have catalytic activity and metal ion binding activity, based on protein domain information; ucr-2.1 is expressed in the gonad.
sup-26	sup-26 encodes an RRM domain-containing protein; SUP-26 functions in somatic sex determination via negative regulation of tra-2 translation; SUP-26 binds the tra-2 28-nucleotide repeat element known as the TRA-2/GLI element (TGE), which is located in tra-2 3';untranslated region (UTR); SUP-26 physically interacts with the poly(A)-binding protein PAB-1, suggesting that it may control tra-2 transla…
vha-15	vha-15 encodes an ortholog of subunit H of the cytoplasmic (V1) domain of vacuolar proton-translocating ATPase (V-ATPase); VHA-15 and VHA-18 are co-orthologs; VHA-15, along with VHA-2 and probably all V-ATPase subunits, is required for systemic RNAi, probably during endocytotic RNAi uptake; VHA-15 is a predicted cytosolic stator (stalk) component; neurons).
R04E5.8	RNA sequencing, tiling array, and microarray studies indicate that R04E5.8 is affected by lin-39, daf-12, daf-16, npr-1, cco-1, jmjd-3.1, jmjd-1.2, ifg-1, ain-1, gld-2, rnp-8, tdp-1, and mir-35; microarray studies indicate that R04E5.8 is affected by Atrazine, Fluoranthene, Chlorpyrifos, Diazinon, and Sirolimus; microarray and RNA sequencing studies indicate that R04E5.8 is enriched in the germ l…
nra-1	nra-1 encodes a putative calcium-dependent phospholipid binding protein of the copine family; nra-1 is required for sperm to normally migrate towards a PUFA-based signal exuded by oocytes; nra-1(RNAi) hermaphrodites are infertile, both through aberrant loss of their own sperm and through failure of males to effectively inseminate them.
cpn-4	cpn-4 encodes a calponin homolog, most closely related to its paralog CPN-3 in C. elegans; CPN-4 is somewhat more similar to calponins per se (such as CLP1 and CLP2 in humans) than to the to the calponin paralogs transgelin (SM22 alpha) or neuronal protein NP25.
plc-1	plc-1 encodes a predicted phospholipase C that affects fertility and possesses two functional domains not commonly seen in other phospholipases: a C-terminal Ras-associating domain with structural similarity to RalGDS and AF-6, and an N-terminal CDC25-like domain that possesses structural homology to guanine nucleotide exchange proteins for Ras.
ykt-6	ykt-6 is an ortholog of human Ykt6 (YKT6 v-SNARE (S. cerevisiae)); ykt-6 is involved in embryo development, locomotion, nematode larval development and reproduction.
pqn-52	pqn-52 encodes, by alternative splicing, three proteins with glutamine/asparagine (Q/N)-rich ('prion') domains; at least one of these isoforms bound KLC-2 in a mass yeast two-hybrid screen; PQN-52 proteins are predicted to be secreted, and have no obvious homologs outside of the nematodes (e.g., Brugia malayi 14952.m01392).
C54E10.6	Microarray, tiling array, and RNA sequencing studies indicate that C54E10.6 is affected by lin-35, cyc-1, hpl-2, emr-1, lem-2, tdp-1, daf-16, and let-418; RNA sequencing and microarray studies indicate that C54E10.6 is affected by 1-methylnicotinamide, Colistin, and Sirolimus; tiling array, RNA sequencing, and microarray studies indicate that C54E10.6 is enriched in the body wall muscle cell, ven…
K12H4.5	K12H4.5 is involved in RNA interference, determination of adult lifespan, embryo development, growth, hermaphrodite genitalia development and nematode larval development; K12H4.5 is expressed in the pharynx, intestine, and the body wall musculature.
rab-19	rab-19 encodes a small GTPase homologous to the Rab GTPases that function in endocytosis, membrane fusion, and vesicular trafficking events; the precise biological role and expression pattern of rab-19 are not yet known.
cct-2	cct-2 encodes a putative beta subunit of the eukaryotic cytosolic ('T complex') chaperonin, orthologous to human CCT2 (OMIM:605139); CCT-2 is expressed in most, if not all, tissues; CCT-2 represses SKN-1-dependent transcription of gst-4; CCT-2 is expressed in touch receptor neurons in a MEC-3-dependent fashion; in mass RNAi assays, CCT-2 is required for normal transgene repression and subcellular…
sur-6	sur-6 encodes a regulatory (B) subunit of serine/threonine protein phosphatase 2A (PP2A-B); sur-6 was initially identified in screens for mutations that suppress the Multivulva phenotype produced by an activated let-60/Ras mutation and enhance the vulvaless and larval lethality phenotype of a hypomorphic lin-45/Raf mutation; in addition, RNAi experiments demonstrate that sur-6 activity is also es…
tni-4	tni-4 encodes one of the four elegans troponin I proteins; tni-4 is required for the normal development of the pharynx during embryonic development; TNI-4 interacts only with the pharyngeal troponin C; tni-4 is expressed exclusively in the pharyngeal muscles.
trap-4	trap-4 is an ortholog of human SSR4 (signal sequence receptor subunit 4); trap-4 is involved in locomotion.
T01E8.8	Proteomic, RNA sequencing, and microarray studies indicate that T01E8.8 is affected by gld-1, let-7, emr-1, lem-2, bar-1, wrn-1, csr-1, ham-3, cco-1, jmjd-3.1, jmjd-1.2, mir-60, let-418, chd-3, dpy-21, and daf-16; RNA sequencing studies indicate that T01E8.8 is affected by D-glucose; tiling array and RNA sequencing studies indicate that T01E8.8 is enriched in the intestine and germ line and in th…
W07E11.1	W07E11.1 is involved in embryo development and nematode larval development; W07E11.1 is predicted to have FMN binding activity, flavin adenine dinucleotide binding activity, glutamate synthase (NADH) activity, iron ion binding activity, and iron-sulfur cluster binding activity, based on protein domain information.
zig-11	zig-11 is an ortholog of human NPTN (neuroplastin) and Bsg (basigin (Ok blood group)); zig-11 is involved in reproduction.
unc-103	unc-103 encodes an ether-a-go-go-related (ERG) K+ channel homolog, orthologous to human KCNH6 (OMIM:608168); UNC-103 regulates muscle activation in motility, egg-laying and male spicule protraction; UNC-103 is expressed highly in many neurons; gain-of-function unc-103 alleles can be uncoordinated, while loss-of-function alleles have a more subtle defect in copulatory spicule protraction.
aldo-2	aldo-2 encodes a fructose-bisphosphate aldolase homologous to human ALDOB, which when mutated leads to fructosemia, hereditary fructose intolerance (OMIM:229600).
T06F4.1	Microarray, RNA sequencing, and tiling array studies indicate that T06F4.1 is affected by cyc-1, lin-39, daf-12, prg-1, ash-2, skn-1, cco-1, jmjd-3.1, jmjd-1.2, dpy-21, unc-39, sir-2.1, ain-1, ain-2, mir-35, isp-1, and nuo-6; RNA sequencing and microarray studies indicate that T06F4.1 is affected by Rotenone, Resveratrol, and Colistin; microarray, tiling array, and RNA sequencing studies indicate…
F32B4.5	F32B4.5 is an ortholog of human KCTD8 (potassium channel tetramerization domain containing 8), KCTD16 (potassium channel tetramerization domain containing 16) and KCTD12 (potassium channel tetramerization domain containing 12); RNA sequencing studies indicate that F32B4.5 is affected by emr-1, lem-2, wrn-1, and cco-1; RNA sequencing and microarray studies indicate that F32B4.5 is affected by Rote…
ribo-1	ribo-1 is an ortholog of human Rpn1 (ribophorin I); ribo-1 is involved in cytokinesis, embryo development, lipid storage, locomotion, nematode larval development, positive regulation of growth and reproduction; ribo-1 is predicted to have dolichyl-diphosphooligosaccharide-protein glycotransferase activity, based on protein domain information.
C02B8.3	Microarray and RNA sequencing studies indicate that C02B8.3 is affected by cyc-1, prg-1, jmjd-3.1, jmjd-1.2, hsf-1, dpy-21, sir-2.1, ash-2, tax-6, isp-1, and nuo-6; RNA sequencing and microarray studies indicate that C02B8.3 is affected by Multi-walled carbon nanotubes, D-glucose, Atrazine, and Diazinon; microarray, tiling array, and RNA sequencing studies indicate that C02B8.3 is enriched in the…
sma-9	sma-9 encodes, by extensive alternative splicing, at least 13 isoforms, a number of which are large (~2000-residue) proteins with at least three N-terminal involucrin domains, seven C-terminal zinc-finger domains, and a glutamine/asparagine-rich domain; SMA-9 is orthologous to the Drosophila Smad cofactor Schnurri (FBgn0003396) and the vertebrate HIVEP proteins (Human Immunodeficiency Virus Type …
tni-1	tni-1 encodes a member of the troponin family that affects body morphology, locomotion, egg laying, and epithelial morphogenesis in a large-scale RNAi analysis.
hsp-4	hsp-4 encodes one of two C. elegans heat shock response 70 (hsp70) proteins homologous to mammalian grp78/BiP (glucose regulated protein 78/immunoglobulin heavy chain-binding protein, OMIM:138120); hsp-4 affects embryonic and larval viability; hsp-4 is expressed in several tissues including the hypodermis, intestine, and spermatheca; hsp-4 transcription is upregulated in response to endoplasmic r…
prmt-1	prmt-1 encodes a type I protein arginine methyltransferase; in C. elegans, PRMT-1 positively regulates adult lifespan and is required for stress response and fat storage in the absence of DAF-2-mediated signaling; PRMT-1 is also required for proper development of myofilament structure; PRMT-1 physically interacts with, and methylates, DAF-16 thereby preventing its phosphorylation and cytoplasmic …
aly-3	aly-3 encodes an RRM motif-containing protein orthologous to human THOC4 (OMIM:604171), and paralogous to ALY-1 and ALY-2; by orthology, ALY-3 is thought to promote recruitment of mRNA export factor to mRNAs; however, ALY-3 has no grossly obvious function in four-way RNAi assays of ALY-1/-3 and W04D2.6, and aly-3(RNAi) had no obvious effect on nuclear retention of tra-2 mRNA in the absence of TRA…
anat-1	anat-1 encodes a protein containing a C-terminal acetyltransferase domain and a protein kinase A phosphorylation site that is a member of the arylalkylamine N-acetyltransferases (AA-NAT) family, and the Gcn5-related N-acetyltransferases (GNAT) superfamily, of proteins; ANAT-1 shows similarity to enzymes involved in melatonin synthesis from serotonin; adult C. elegans exhibit daily fluctuation in …
spat-2	SPAT-2 encodes an unfamiliar protein with no obvious homologs outside of nematodes, and with several stretches of low-complexity sequence that may be nonglobular; SPAT-2 is specifically required for PAR protein-dependent cell-polarity; as with par-3, par-6, pkc-3, and cdc-42, RNAi of spat-2 suppresses the embryonic lethality of par-2(it5ts) at restrictive temperature.
hda-4	hda-4 encodes a class II histone deacetylase that contains a putative MEF-2 DNA binding domain, a nuclear localization signal domain, and a single catalytic domain and may affect locomotion, body morphology, and growth; interacts with MEF-2 in in vitro assays and is expressed in body-wall muscle, neurons, and hypodermal seam cells
rpt-6	rpt-6 encodes a triple A ATPase that is a subunit of the 26S proteasome 19S regulatory particle (RP) base subcomplex; RPT-6 is required for embryonic and larval development and by homology, is predicted to function in unfolding protein substrates and translocating them into the core proteolytic particle (CP) of the proteasome.
ucr-1	ucr-1 is an ortholog of human PMPCB (peptidase, mitochondrial processing beta subunit) and UQCRC1 (ubiquinol-cytochrome c reductase core protein I); ucr-1 is involved in apoptotic process, determination of adult lifespan, embryo development, nematode larval development and oogenesis; ucr-1 is predicted to have catalytic activity and metal ion binding activity, based on protein domain information;…
prdx-3	prdx-3 encodes one of two C. elegans typical 2-Cys peroxiredoxins, peroxidase enzymes that reduce hydrogen peroxide and contribute to the oxidative-stress response of multicellular organisms.
sdn-1	sdn-1 encodes a homolog of vertebrate syndecan-2, a type I transmembrane heparan sulfate proteoglycan; by homology, SDN-1 is predicted to play a role in cell-cell and cell-matrix adhesion; loss of sdn-1 activity via RNA-mediated interference (RNAi) indicates that SDN-1 is required for backward locomotion and for normal development of the egg-laying system, particularly gonadal and vulval structur…
ztf-6	ztf-6 is an ortholog of members of the human ZNF (Zinc fingers C2H2-type) family including ZNF740; ztf-6 is involved in lipid storage; ztf-6 is predicted to have nucleic acid binding activity, based on protein domain information; ztf-6 is expressed in the hypodermis, rectum, vulva, head neurons, and the tail neurons.
sek-1	sek-1 is an ortholog of human MAP2K3 (mitogen-activated protein kinase kinase 3) and MAP2K6 (mitogen-activated protein kinase kinase 6); sek-1 functions in activation of MAPK activity involved in innate immune response and is involved in defense response to Gram-positive bacterium, determination of left/right asymmetry in nervous system, negative regulation of neuron death, nematode larval develo…
T02E1.8	RNA sequencing studies indicate that T02E1.8 is affected by emr-1, lem-2, jmjd-3.1, let-418, and chd-3; RNA sequencing studies indicate that T02E1.8 is enriched in the germ line, gon_male_dtc posterior, gon_male_dtc anterior, Z1.p, Z4.a, HOB, and CEM and in neurons including the IL2, ray type B, AFD, and ASER neurons.
ncx-2	ncx-2 encodes, by alternative splicing, three full-length isoforms of a putative 3Na[+]/1Ca[2+] exchanger, orthologous to human SLC8A1-3 and paralogous to NCX-1 and NCX-3; NCX-2 is predicted to export free cytoplasmic Ca[2+] with low affinity but high capacity, being complemented by low-capacity/high-affinity Ca[2+] ATPase pumps such as MCA-1/-3; NCX-3 has tandem Calx-alpha and Calx-beta domains …
skn-1	skn-1 encodes a bZip transcription factor orthologous to the mammalian Nrf (Nuclear factor-erythroid-related factor) transcription factors; during early embryogenesis, maternally provided SKN-1 is required for specification of the EMS blastomere, a mesendodermal precursor that gives rise to pharyngeal, muscle, and intestinal cells; later, during postembryonic development, SKN-1 functions in the p…
vhp-1	vhp-1 encodes a MAP kinase phosphatase (MKP); VHP-1 activity is required for regulation of the KGB-1/JNK-like MAPK-mediated stress response pathway.
phb-1	phb-1 encodes the C. elegans ortholog of prohibitin PHB1; loss of phb-1 activity via RNAi indicates that phb-1 function is required for mitochondrial organization and morphology and for embryonic, germline, and somatic gonad development; PHB-1, along with prohibitin subunit PHB-2, forms a macromolecular complex that localizes to mitochondrial membranes; PHB-1 and PHB-2 are dependent upon one anot…
elks-1	elks-1 encodes the C. elegans homolog of the vertebrate ELKS (glutamine, leucine, lysine, and serine-rich) proteins; although loss of elks-1 activity results in no obvious developmental or behavioral abnormalities, the ELKS-1 C-terminus interacts with the PDZ domain of UNC-10/RIM in vitro, and in vivo each protein appears to play a nonessential role in localizing the other to the presynaptic acti…
ntl-2	ntl-2 is an ortholog of human CNOT2 (CCR4-NOT transcription complex subunit 2); ntl-2 is involved in embryo development, growth, hermaphrodite genitalia development, lipid storage, locomotion, nematode larval development and positive regulation of growth; ntl-2 is expressed in the pharynx, hypodermis, nervous system, reproductive system, intestine, rectal gland cell, and the body wall musculature.
F32D1.5	F32D1.5 is an ortholog of human GMPR (guanosine monophosphate reductase) and GMPR2 (guanosine monophosphate reductase 2); F32D1.5 is involved in embryo development, growth and nematode larval development; F32D1.5 is predicted to have GMP reductase activity, based on protein domain information.
F47G9.1	F47G9.1 is an ortholog of human TMED10 (transmembrane p24 trafficking protein 10); F47G9.1 is involved in embryo development and reproduction; F47G9.1 is expressed in the pharynx, mu_int_R, mu_int_L, anal depressor muscle, gon_herm_dtc_P, gon_herm_dtc_A, nervous system, seam cell, body wall musculature, and the vulval muscle.
bcl-11	bcl-11 is an ortholog of human BCL11A (B-cell CLL/lymphoma 11A) and BCL11B (B-cell CLL/lymphoma 11B); bcl-11 is involved in embryo development and locomotion; bcl-11 is predicted to have nucleic acid binding activity, based on protein domain information; bcl-11 is expressed in the muscle cell, pharynx, hypodermis, nervous system, and the head.
kin-10	kin-10 encodes a putative regulatory (beta) subunit of casein kinase II required for both viability and male mating behavior, the latter of which probably reflects activation of LOV-1 and PKD-2 by KIN-10; KIN-10 is orthologous to human CSNK2B (LY6G5B; OMIM:610433); a C-terminal domain of KIN-10 (residues 109-174) bind the PLAT domain of LOV-1 in two-hybrid and GST pulldown assays, and KIN-10 colo…
F55H12.4	F55H12.4 is expressed in the pharynx, anus, hypodermis, and the vulva.
K07H8.10	K07H8.10 is involved in embryo development; K07H8.10 is predicted to have nucleic acid binding activity, based on protein domain information.
pac-1	pac-1 encodes a RhoGAP (Rho guanosine triphosphatase (GTPase) activating protein); in the embryo, PAC-1 is essential for establishment of radial (inner-outer) asymmetry and specifically, for differential localization of PAR-6, PAR-3, and PKC-3 to outer somatic cell surfaces devoid of cell-cell contacts; in regulating PAR protein localization, PAC-1 appears to act by spatially regulating activity …
H10D18.5	Microarray and RNA sequencing studies indicate that H10D18.5 is affected by cyc-1, nhr-114, wrn-1, hsf-1, let-418, chd-3, dpy-21, slr-2, tdp-1, mir-35, and ain-2; RNA sequencing and microarray studies indicate that H10D18.5 is affected by Rotenone, Diazinon, Colistin, and adsorbable organic bromine compounds; microarray, tiling array, and RNA sequencing studies indicate that H10D18.5 is enriched …
F55A3.3	spt-16 is an ortholog of human SUPT16H (SPT16 , facilitates chromatin remodeling subunit); spt-16 is involved in embryo development, growth, the molting cycle, nucleus organization and reproduction.
rab-6.2	rab-6.2 encodes a small, monomeric Rab GTPase that is most closely related to the Drosophila and mammalian Rab6 GTPases; by homology, RAB-6.2 is predicted to function in the regulation of intracellular membrane trafficking; RNAi experiments indicate that rab-6.2 is required redundantly with rab-6.1 for normal embryonic development and reproduction; a RAB-6.2::GFP fusion protein localizes to the G…
ubc-3	ubc-3 encodes an E2 ubiquitin-conjugating enzyme orthologous to Saccharomyces cerevisiae and human CDC34 (OMIM:603731) which are involved in regulating protein stability during G1 and G2 cell cycle phase transitions; by homology, UBC-3 is likely required for covalent attachment of ubiquitin to select target proteins to facilitate their degradation; however, as loss of UBC-3 activity via RNA-media…
col-8	col-8 encodes a collagen, individually dispensable for viability and gross morphology, which is specifically expressed in dauers and adults but not in eggs or L4 larvae, like col-7, col-18, and col-19; the amino- and carboxyl-terminal cysteine-rich regions of COL-8 are most closely related to those of COL-19, COL-35, and COL-39.
col-20	col-20 encodes a collagen; its expression pattern and mutant phenotypes are unknown.
tfg-1	tfg-1 encodes a tumor suppressor gene homologous to human TRK-fused gene (TFG)(OMIM: 602498); TFG-1 is sufficient and necessary to inhibit the normal apoptotic pathway; TFG-1 influences body size and responsible for determining the size of adults; TFG-1 functions in a novel pathway independent of TGF-beta; and insulin signaling to control cell growth and size; TFG-1 directly interacts with SEC-16…
cyc-1	cyc-1 encodes a component of complex III ( cytochrome c reductase) required for normal ATP production; reduction of ATP production by cyc-1(RNAi) decreases growth rate and body size, slows behavior, and increases lifespan; cyc-1 encodes a protein predicted by Eisenberg and coworkers, with 52% accuracy, to be mitochondrial
ubxn-3	ubxn-3 encodes one of six C. elegans UBX (ubiquitin regulatory X) domain-containing proteins.
rfip-1	rfip-1 encodes the C. elegans ortholog of the RAB-11 effector NUF (nuclear fallout in Drosophila), also known in humans as RAB11FIP3 and RAB11FIP4; loss of rfip-1 activity results in scattering of recycling endosomes and late endosomes, indicating a role for RFIP-1 in recycling endosome positioning and apicobasal cell polarity.
T20B12.7	T20B12.7 is an ortholog of human CIAPIN1 (cytokine induced apoptosis inhibitor 1); T20B12.7 is involved in embryo development, gamete generation and nematode larval development; T20B12.7 is predicted to have iron-sulfur cluster binding activity, based on protein domain information.
mab-10	mab-10 is an ortholog of human NAB1 (NGFI-A binding protein 1) and Nab2 (NGFI-A binding protein 2); mab-10 is involved in hermaphrodite genitalia development; mab-10 is expressed in the pharynx, hypodermis, somatic gonad, ventral nerve cord, nerve ring, DTC, vulval precursor cell, and the vulval cell.
top-2	top-2 is an ortholog of human TOP2A (topoisomerase (DNA) II alpha) and TOP2B (topoisomerase (DNA) II beta); top-2 is involved in embryo development; top-2 is predicted to have ATP binding activity, DNA binding activity, and DNA topoisomerase type II (ATP-hydrolyzing) activity, based on protein domain information; top-2 is expressed in the germ line.
Y57G11C.45	Tiling array, RNA sequencing, and microarray studies indicate that nlp-56 is affected by daf-12, elt-2, chd-3, lin-28, and sir-2.1; microarray and RNA sequencing studies indicate that nlp-56 is affected by Hydrogen sulfide, Rotenone, and Colistin; tiling array and RNA sequencing studies indicate that nlp-56 is enriched in the ventral nerve cord, hypodermis, and germ line and in the dopaminergic n…
R05C11.4	Tiling array and microarray studies indicate that R05C11.4 is affected by daf-12, hpl-2, mes-2, mes-6, and ain-2; tiling array, RNA sequencing, and microarray studies indicate that R05C11.4 is enriched in the germ line and muscle cell and in neurons including the dopaminergic, AFD, ASER, and PLM neurons.
lap-2	The lap-2 gene encodes a homolog of the zinc metalloprotease leucine aminopeptidase LAP.
math-33	math-33 is an ortholog of human Usp7 (ubiquitin specific peptidase 7) and USP48 (ubiquitin specific peptidase 48); math-33 is involved in anterior/posterior axis specification, embryo, embryo development, hemidesmosome assembly, maintenance of centrosome location, nematode larval development, positive regulation of growth, positive regulation of sequence-specific DNA binding transcription factor …
nog-1	T07A9.9 encodes a GTPase with similarity to the mammalian CRFG proteins and Saccharomyces cerevisiae nucleolar NOG1 involved in biogenesis of the 60S ribosomal subunit; in C. elegans, T07A9.9 plays a role in regulating growth, development, lifespan, and fat metabolism; T07A9.9::GFP reporter fusions expressed ubiquitously throughout the life cycle and localizes to the nucleus; in intestinal cells,…
maph-1.1	maph-1.1 is an ortholog of human MAP1B (microtubule associated protein 1B), MAP1A (microtubule associated protein 1A) and MAP1S (microtubule associated protein 1S); maph-1.1 is involved in embryo development, gonad development, lipid storage, nematode larval development and protein catabolic process; maph-1.1 is localized to the microtubule cytoskeleton.
glb-18	glb-18 encodes a globin; glb-18 is expressed in larval and adult neurons and excretory gland cells, and in adult spermetheca and vulva; glb-18 transcription is higher in L3 and dauers than in young adults.
pitr-1	pitr-1 is an ortholog of human SLC20A1 (solute carrier family 20 member 1) and SLC20A2 (solute carrier family 20 member 2); pitr-1 is involved in embryo development, hermaphrodite genitalia development and negative regulation of vulval development; pitr-1 is predicted to have inorganic phosphate transmembrane transporter activity, based on protein domain information; pitr-1 is expressed in the ph…
uaf-1	uaf-1 encodes the large subunit of splicing factor U2AF (U2 Auxiliary Factor), orthologous to mammalian and Drosophila U2AF65; UAF-1 has been shown to bind RNA and this binding is enhanced by UAF-2; the abundance of one alternative transcript appears to be increased during starvation and this transcript is retained in the nucleus; uaf-1 affects embryonic viability, based on RNAi analysis.
C28H8.3	C28H8.3 is an ortholog of human DDX60 (DExD/H-box helicase 60) and DDX60L (DEAD-box helicase 60-like); C28H8.3 is predicted to have ATP binding activity and nucleic acid binding activity, based on protein domain information.
snn-1	snn-1 encodes the C. elegans synapsin ortholog; snn-1 is required for proper synaptic function, as loss of snn-1 results in a decrease in acetylcholine release; SNN-1::GFP reporters are expressed in neurons and exhibit patterns consistent with localization to vesicles in presynaptic regions.
dim-1	dim-1 encodes novel proteins containing three immunoglobulin-like repeats in the carboxy terminus; dim-1 was originally identified in screens for mutations that suppress locomotion defects caused by aberrant muscle assembly in animals carrying a missense mutation in unc-112, which encodes a pleckstrin homology domain-containing protein required for the early stages of muscle assembly; loss-of-fun…
cdc-37	cdc-37 is an ortholog of human CDC37L1 (cell division cycle 37 like 1) and Cdc37 (cell division cycle 37); cdc-37 is involved in body morphogenesis, embryo development, hermaphrodite genitalia development, locomotion and nematode larval development; cdc-37 is predicted to have protein kinase binding activity, based on protein domain information; cdc-37 is expressed in the anchor cell; cdc-37 is l…
R02E12.5	R02E12.5 is an ortholog of human C1orf21 (chromosome 1 open reading frame 21); microarray studies indicate that R02E12.5 is affected by fbf-1 and nuo-6; RNA sequencing and microarray studies indicate that R02E12.5 is affected by Multi-walled carbon nanotubes, Atrazine, and adsorbable organic bromine compounds; RNA sequencing studies indicate that R02E12.5 is enriched in the germ line, HOB, and CE…
F25B5.3	F25B5.3 is orthologous to the human gene NUCLEOTIDASE, 5-PRIME, CYTOSOLIC III (NT5C3; OMIM:606224), which when mutated leads to hemolytic anemia due to UMPH1 deficiency
2017-03-05	marc-5 is involved in lipid storage; marc-5 is predicted to have zinc ion binding activity, based on protein domain information.
exp-2	exp-2 encodes a member of the six-transmembrane voltage-activated (Kv-type) family of potassium channels; exp-2 is required for normal pharyngeal muscle action potentials and hence, for normal feeding behavior; in addition, exp-2 is required for chemotaxis; when expressed in Xenopus oocytes, EXP-2 displays inward rectifying currents, however when assessed in endogenous pharyngeal tissue, EXP-2 di…
rab-7	rab-7 encodes a Rab GTPase orthologous to the Rab7 GTPases of yeast, Drosophila, and vertebrates; RAB-7 is required for endosome and endosome to lysosome trafficking and thus, for proper yolk protein transport in oocytes and transport of endocytosed materials in coelomoyctes; RAB-7 is also required for apoptotic cell clearance, particularly for regulation of lysosome to phagosome fusion; RAB-7 ac…
toe-4	toe-4 is an ortholog of human RNF111 (ring finger protein 111); toe-4 is expressed in the pharynx, hypodermis, nervous system, head, reproductive system, intestine, rectal gland cell, and the body wall musculature.
tes-1	tes-1 encodes an ortholog of Drosophila CG6522-PA and of human LMCD1 and TESTIN; TES-1 is dispensable for Wnt-directed planar cell polarity and the fully asymmetrical division of B.a versus B.p cells.
rpt-5	rpt-5 encodes a triple A ATPase subunit of the 26S proteasome's 19S regulatory particle (RP) base subcomplex; RPT-5 is required for embryonic, larval, and germline development and by homology, is predicted to function in unfolding protein substrates and translocating them into the core proteolytic particle (CP) of the proteasome.
tag-18	tag-18 is expressed in the anal depressor muscle, reproductive system, and the body wall musculature.
smo-1	smo-1 encodes the C. elegans ortholog of SUMO, a small ubiquitin-like moiety that, when attached to protein substrates, regulates their subcellular localization and activity; smo-1 is an essential gene: loss of its activity results in embryonic and larval lethality; in addition, smo-1 mutants have defects in synaptonemal complex disassembly and bivalent formation, enhance meiotic defects of zhp-3…
fib-1	fib-1 encodes the C. elegans ortholog of fibrillarin and Saccharomyces cerevisiae Nop1p, an essential component of the U3 SnoRNP; FIB-1 localizes to the nucleolus.
pbrm-1	pbrm-1 encodes an ortholog of human polybromo 1 (OMIM:606083) and Saccharomyces cerevisiae RSC1 and RSC2; by homology, PBRM-1 is predicted to function in chromatin remodeling and transcriptional regulation; pbrm-1 genetically interacts with two or more components of the EGF/RAS signaling pathway, and is required for such signaling in vulval development; pbrm-1 also interacts genetically with vab-…
Y17G7B.17	Y17G7B.17 is an ortholog of human MLF1 (myeloid leukemia factor 1) and MLF2 (myeloid leukemia factor 2); tiling array, RNA sequencing, and microarray studies indicate that Y17G7B.17 is affected by daf-12, htz-1, slr-2, fbf-1, and hlh-25; microarray studies indicate that Y17G7B.17 is affected by Cry5B, single-walled carbon nanotubes, and Sirolimus; microarray, tiling array, and RNA sequencing stud…
F59F4.2	F59F4.2 is an ortholog of human SERP2 (stress associated endoplasmic reticulum protein family member 2) and SERP1 (stress associated endoplasmic reticulum protein 1); F59F4.2 is expressed in the pharynx, nervous system, seam cell, intestine, and the body wall musculature.
unc-68	unc-68 encodes a ryanodine receptor ortholog that is expressed in body-wall muscle cells and is required for normal body tension and locomotion; unc-68 mutants are flaccid, sluggish, and resistant to ryanodine, but have normal muscle ultrastructure; UNC-68 is dispensable for excitation-contraction coupling itself, but may amplify its calcium signals; the unc-68/kra-1(kh30) mutation is an S1444N s…
F54C8.4	F54C8.4 is an ortholog of human DUSP11 (dual specificity phosphatase 11); F54C8.4 is involved in embryo development and reproduction; F54C8.4 is predicted to have protein tyrosine/serine/threonine phosphatase activity, based on protein domain information; F54C8.4 is expressed in the pharynx and the AB.
C47D2.1	Microarray and RNA sequencing studies indicate that C47D2.1 is affected by spe-44, dpy-21, ain-2, slr-2, tax-6, mir-35, tbx-2, isp-1, and nuo-6; RNA sequencing studies indicate that C47D2.1 is affected by D-glucose; microarray, tiling array, and RNA sequencing studies indicate that C47D2.1 is enriched in the intestine and in neurons including the PVD, OLL, DA, VA, dopaminergic, and PLM neurons.
F14B6.2	F14B6.2 is localized to the plasma membrane.
ceh-20	ceh-20 encodes one of three C. elegans homeodomain proteins (CEH-20, CEH-40, and CEH-60) homologous to Extradenticle (Exd/Pbx); together with ceh-40 and unc-62, ceh-20 activity is required for embryonic viability; ceh-20 is also required as a cofactor for LIN-39- and MAB-5- dependent postembryonic mesoderm patterning; in addition, ceh-20 is required for regulating post-embryonic migrations of the…
eva-1	eva-1 encodes, by alternative splicing, two isoforms of a cell-surface protein that acts cell-autonomously with SAX-3 as a SLT-1 receptor subunit, and is required for guidance of the AVM pioneer axon to the ventral nerve cord; EVA-1's long isoform is predicted to have a signal sequence, an ectodomain with two lectinlike galactose-binding sequences, a single transmembrane sequence, and a cytodomai…
F08G12.8	nlp-57 is expressed in the nervous system and the intestine.
K08D12.6	RNA sequencing and microarray studies indicate that K08D12.6 is affected by Methylmercury hydroxide, Multi-walled carbon nanotubes, D-glucose, Chlorpyrifos, Diazinon, adsorbable organic bromine compounds, and Sirolimus; RNA sequencing studies indicate that K08D12.6 is enriched in the germ line.
lpd-9	lpd-9 encodes a novel protein conserved amongst C. elegans, C. briggsae, and C. remanei; loss of lpd-9 activity via RNAi indicates that LPD-9 is required for fat storage and for larval growth and development.
aak-2	aak-2 encodes one of two C. elegans homologs of the catalytic alpha subunit of AMP-activated protein kinases (AMPKs); in C. elegans, aak-2 functions downstream of environmental stressors, energy level signals (AMP:ATP ratio), and daf-2-mediated insulin signaling to positively regulate adult lifespan; in regulating lifespan, aak-2 likely acts in parallel with daf-16/FOXO; aak-2 activity is also re…
lin-42	lin-42 encodes three PAS domain-containing proteins orthologous to insect and vertebrate Period proteins that function in regulation of circadian rhythms; during larval development, lin-42 functions in the heterochronic pathway to regulate developmental switches that occurs in multiple tissues, including the hypodermis, gonad, sex myoblasts, and vulva; genetic analysis suggests that, in the hypod…
nono-1	nono-1 encodes an ortholog of Drosophila NONA and of human NONO (OMIM:300084) and SFPQ (OMIM: 605199); fly NONA and human NONO are putative DNA- or RNA-binding proteins required for normal rhythmic behaviors; fly NONA is also required for embryonic development and visual behavior, and forms a complex with the mRNA export factor NXF1.
chch-3	chch-3 is an ortholog of human CHCHD7 (coiled-coil-helix-coiled-coil-helix domain containing 7); chch-3 is involved in embryo development.
rsp-4	rsp-4 encodes, along with rsp-5, one of two C. elegans orthologs of the vertebrate SC35 splicing factor and member of the SR protein family of nuclear phosphoproteins that are required for constitutive splicing and influence alternative splicing regulation.
bet-1	bet-1 encodes a BET-family protein that colocalizes with chromosomes; Bet-family proteins are evolutionarily conserved, have two bromodomains, which recognize acetylated histone; BET-1 functions cell-autonomously; in bet-1 mutants, asymmetry of T-cell division is initially normal but later disrupted, BET-1 regulates the expression of cell-fate determinants, such as MEC-3, to prevent the excessive…
lin-66	lin-66 encodes an unfamiliar protein, with visible homologs only in nematodes, that was identified in screens for molecules that interact with GEX-3, a homolog of mammalian protein ligands of the small GTPase Rac1, that is essential for ventral enclosure during embryonic development; LIN-66 is expressed in body wall and vulval muscles, and is also detected in the intestine, neurons, and probably …
egl-18	egl-18 encodes a member of the GATA-family of transcription factors that affects cell migration, cell fate specification; expressed in the head, in hypodermal seam cells, VC neurons, and vulval precursor cells.
T19D2.2	T19D2.2 is an ortholog of human PTP4A2 (protein tyrosine phosphatase type IVA, member 2), PTP4A3 (protein tyrosine phosphatase type IVA, member 3) and PTP4A1 (protein tyrosine phosphatase type IVA, member 1); T19D2.2 is involved in lipid storage and secretion by cell; T19D2.2 is predicted to have protein tyrosine phosphatase activity, based on protein domain information.
nipi-3	nipi-3 encodes a kinase similar to the human kinase Tribbles homolog 1; nipi-3 functions in the innate immune response, likely upstream of the SEK-1 MAPKK, to upregulate expression of NLP-29, an antimicrobial peptide, in response to fungal infection.
myrf-2	myrf-2 encodes a protein with a glutamine/asparagine-rich domain, homologous to human MYRF (myelin regulatory factor); MYRF-2 contains a well-conserved paralog in the C. elegans genome, MYRF-1, encoded by F59B10.1.
ZK131.11	ZK131.11 is involved in defense response.
F56A8.3	F56A8.3 is an ortholog of human LRRC59 (leucine rich repeat containing 59), LRRC18 (leucine rich repeat containing 18) and MFHAS1 (malignant fibrous histiocytoma amplified sequence 1); F56A8.3 is involved in embryo development; F56A8.3 is expressed in the pharynx, certain interneurons, all amphid neurons, intestine, rectal gland cell, head neurons, and the tail neurons.
nep-11	F18A12.8 encodes two isoforms of a neprilysin; neprilysins are thermolysin-like zinc metallopeptidases, found on the outer surface of animal cells, that negatively regulate small signalling peptides (e.g., enkephalin, tachykinin, insulin, and natriuretic peptides) by cleaving them; F18A12.8A is closely paralogous to ZK20.6, and orthologous to CG9761 in Drosophila melanogaster; F18A12.8 is homolog…
snr-1	snr-1 encodes an ortholog of human small nuclear ribonucleoprotein Sm D3, a protein that forms part of a heptameric complex required for the biogenesis and function of the snRNPs that catalyze mRNA splicing; in combination with the gene that encodes the human Sm B ortholog (snr-2) snr-1 affects embryonic viability and the nuclear association and localization of P granules in embryos based on an R…
ima-3	ima-3 encodes one of three C. elegans importin alpha nuclear transport factors and the importin alpha that is most similar to the alpha3-subtype; ima-3 activity is required throughout development: during oogenesis, ima-3 is essential for progression past pachytene of meiotic prophase I and for proper organization of the nuclear pore complex (NPC) as well as association of P granules with the NPC;…
ppm-2	ppm-2 is involved in locomotion, negative regulation of axon extension and positive regulation of synapse assembly; ppm-2 exhibits ubiquitin protein ligase binding activity and is predicted to have protein serine/threonine phosphatase activity, based on protein domain information; ppm-2 is expressed in the muscle cell, pharynx, all motor neurons, intestine, nerve ring neurons, and all mechanosens…
W07G4.3	W07G4.3 is an ortholog of human SCYL1 (SCY1 like pseudokinase 1); W07G4.3 is involved in reproduction; W07G4.3 is predicted to have ATP binding activity and protein kinase activity, based on protein domain information.
rig-3	rig-3 is involved in reproduction; rig-3 is expressed in the AMshR, AMshL, certain interneurons, all pharyngeal neurons, coelomocyte, intestine, dorsal nerve cord, and the cholinergic neurons; rig-3 is localized to the axon and the synapse.
AH9.6	AH9.6 encodes a novel protein that contains two predicted transmembrane domains and that is conserved in other nematode species.
atx-2	atx-2 is required for early embryonic patterning; it encodes an ortholog of human ataxin-2.
C34D10.2	C34D10.2 is an ortholog of human UNKL (unkempt family like zinc finger) and unk (unkempt family zinc finger); C34D10.2 is predicted to have metal ion binding activity, based on protein domain information.
nuo-4	nuo-4 is an ortholog of human NDUFA10 (NADH:ubiquinone oxidoreductase subunit A10); nuo-4 is involved in determination of adult lifespan, embryo development, nematode larval development and reproduction.
met-1	met-1 encodes a histone methyltransferase whose SET domain is similar to that of Saccharomyces cerevisiae Set2p; loss of met-1 activity in the background of a mutant class A synMuv gene, such as lin-15A, results in a multivulval phenotype, indicating that met-1 acts to negatively regulate vulval cell fate specification; as met-1 is required for normal levels of histone H3K36 and H3K9 trimethylati…
lmp-1	lmp-1 encodes a protein with similarity to vertebrate lysosome-associated membrane proteins CD68, and appears to be the only protein in C. elegans that has a GYXX (phi) vertebrate lysosomal targeting sequence at its carboxy terminus; LMP-1 is widely expressed in the early embryo, with later expression seen in the intestine, coelomocytes, and neurons; LMP-1 localizes to lysosomes and is recruited …
pas-3	pas-3 encodes a proteasome subunit alpha type-4 that affects embryonic viability, growth, fertility, and locomotion.
zig-12	zig-12 is localized to the endoplasmic reticulum, the sarcomere and the striated muscle dense body.
C15C7.5	C15C7.5 is involved in lipid storage and locomotion.
F15G9.5	Tiling array, RNA sequencing, and microarray studies indicate that F15G9.5 is affected by daf-16, lin-39, glp-1, jmjd-3.1, jmjd-1.2, and ain-2; microarray studies indicate that F15G9.5 is affected by adsorbable organic bromine compounds; RNA sequencing and microarray studies indicate that F15G9.5 is enriched in the germ line and muscle cell and in neurons.
pqn-41	The protein product of this gene is predicted to contain a glutamine/asparagine (Q/N)-rich ('prion') domain, by the algorithm of Michelitsch and Weissman (as of the WS77 release of WormBase, i.e., in wormpep77).
col-160	col-160 is an ortholog of human MARCO (macrophage receptor with collagenous structure) and COL19A1 (collagen type XIX alpha 1 chain); col-160 is a structural constituent of cuticle, based on protein domain information.
C12D8.1	C12D8.1 encodes two alternative proteins (through alternative splicing), that belong to an ancient family of single-stranded nucleic acid-binding proteins, and that are predicted to regulate gene expression through binding either mRNA or (locally) single-stranded DNA; they is most likely to specifically bind one or more discrete mRNAs and regulate their spatial localization or alternative splicin…
F54C9.11	F54C9.11 is an ortholog of human RAB3IL1 (RAB3A interacting protein like 1) and RAB3IP (RAB3A interacting protein); F54C9.11 is expressed in the hypodermis, vulval muscle, vulA, vulB1, and the vulB2.
sol-2	sol-2 encodes a CUB and LDLa domain-containing type I transmembrane protein homologous to the vertebrate Neto proteins; SOL-2 functions as an auxiliary protein that positively regulates activity of the AMPA-subtype ionotropic glutamate receptor, GLR-1, and thus regulates glutamate-mediated synaptic transmission and behavior; a sol-2::GFP promoter fusion is expressed in head and tail neurons, incl…
F45D3.2	F45D3.2 is expressed in the body wall musculature.
snr-2	snr-2 is an ortholog of human SNRPB (small nuclear ribonucleoprotein polypeptides B and B1) and SNRPN (small nuclear ribonucleoprotein polypeptide N); snr-2 is involved in embryo development, negative regulation of vulval development, nematode larval development and reproduction; snr-2 is expressed in the gonad.
mtm-3	mtm-3 encodes, by alternative splicing, two isoforms of a myotubularin lipid phosphatase orthologous to human MTMR3 and MTMR4 and paralogous to MTM1; MTM-3 is required for normal locomotion in older adults and for normally long lifespan; MTM-3 has phosphatidylinositol 3-phosphate (PI3P) phosphatase activity; MTM-3 contains a C-terminal FYVE domain that binds PI3P in vitro; MTM-3 is expressed thro…
sip-1	sip-1 encodes a member of the small heat shock family of proteins; loss of sip-1 function via antisense or large-scale RNAi experiments results in embryonic lethality and in a small but reproducible reduction in lifespan in otherwise long-lived animals, respectively, suggesting that sip-1 plays a role in embryonic development as well as regulation of adult lifespan; in addition, expression of sip…
trp-2	trp-2 encodes a transient receptor potential (TRP) channel that, along with trp-1 and spe-41, constitutes one of three C. elegans TRPC family members; trp-2, along with trp-1, controls nicotine-dependent behavior.
Y41C4A.6	Microarray, RNA sequencing, and tiling array studies indicate that Y41C4A.6 is affected by cyc-1, cid-1, tatn-1, prg-1, clk-1, dop-1, elli-1, alg-1, and lin-35; RNA sequencing and microarray studies indicate that Y41C4A.6 is affected by Rotenone, Multi-walled carbon nanotubes, D-glucose, and Cadmium; tiling array, RNA sequencing, and microarray studies indicate that Y41C4A.6 is enriched in neuron…
cdgs-1	C33H5.18 encodes a CDP-diglyceride synthetase ortholog required for locomotion and osmoregulation; given its biochemical function in other organisms, C33H5.18 is expected to catalyse synthesis of cytidine diphosphate-diacylglycerol (CDP-DAG), an activated precursor for anionic and zwitterionic phospholipids, and is likely to regulate phosphatidylinositol lipid signalling; one might expect loss of…
F26A3.4	F26A3.4 is an ortholog of human DUSP21 (dual specificity phosphatase 21), DUSP14 (dual specificity phosphatase 14) and DUSP18 (dual specificity phosphatase 18); F26A3.4 is involved in determination of adult lifespan; F26A3.4 is predicted to have protein tyrosine/serine/threonine phosphatase activity, based on protein domain information; F26A3.4 is expressed in the nervous system; F26A3.4 is local…
calu-1	calu-1 is an ortholog of human CALU (calumenin), RCN3 (reticulocalbin 3) and RCN1 (reticulocalbin 1); calu-1 is involved in body morphogenesis, cuticle development, determination of adult lifespan, locomotion, the molting cycle and nematode larval development; calu-1 is predicted to have calcium ion binding activity, based on protein domain information; calu-1 is expressed in the pharynx, hypoder…
nab-1	nab-1 encodes a PDZ and SAM domain-containing protein that is the sole C. elegans ortholog of the mammalian Neurabin/Spinophilin proteins; by homology, NAB-1 is predicted to interact with F-actin, ZYG-8/Doublecortin and the SAD-1 serine/threonine kinase to regulate interactions between the actin and microtubule networks during cell migration, growth cone guidance, and cell division; loss of nab-1…
npp-9	npp-9 is an ortholog of human RANBP2 (RAN binding protein 2) and members of the TTC (Tetratricopeptide repeat domain containing) family including RGPD4; npp-9 is involved in RNA interference, collagen and cuticulin-based cuticle development, embryo development, hermaphrodite genitalia development, inductive cell migration, mitotic spindle organization and nucleus organization; npp-9 is localized …
nsy-1	nsy-1 encodes a MAP kinase kinase kinase (MAP3K) that is orthologous to the mammalian apoptosis signal-regulating kinase (ASK) family of protein kinases; nsy-1 activity is required for chemotaxis, egg laying, pathogen response, and response to anoxia; NSY-1 activity is activated by the calmodulin kinase UNC-43, and is required for lateral signalling that leads to asymmetric olfactory neuron fates…
hip-1	hip-1 is an ortholog of human ST13 (suppression of tumorigenicity 13 (colon carcinoma) (Hsp70 interacting protein)); hip-1 is expressed in the hypodermis, head, tail, intestine, and the germ line; hip-1 is localized to the endoplasmic reticulum, the sarcomere and the striated muscle dense body.
har-1	har-1 is an ortholog of human CHCHD10 (coiled-coil-helix-coiled-coil-helix domain containing 10) and CHCHD2 (coiled-coil-helix-coiled-coil-helix domain containing 2); har-1 is expressed in the pharynx, anal depressor muscle, nervous system, intestine, and the body wall musculature; har-1 is localized to the mitochondrion and the striated muscle dense body.
nuo-6	nuo-6 encodes the C. elegans ortholog of the NDUFB4/B15 subunit of the mitochondrial NADH dehydrogenase (ubiquinone) complex (complex I).
R13A1.5	Microarray and RNA sequencing studies indicate that R13A1.5 is affected by cyc-1, tatn-1, sir-2.1, and tax-6; RNA sequencing and microarray studies indicate that R13A1.5 is affected by Rotenone, Multi-walled carbon nanotubes, D-glucose, and Humic substances; tiling array, RNA sequencing, and microarray studies indicate that R13A1.5 is enriched in the ventral nerve cord and in neurons including th…
B0395.3	B0395.3 is orthologous to the human gene CHOLINE ACETYLTRANSFERASE ISOFORM R (CHAT; OMIM:118490), which when mutated leads to disease.
che-10	che-10 encodes, by alternative splicing, at least four isoforms of a rootletin ortholog required for ciliogenesis; che-10(ks69) mutants have strong but not absolute defects in cilium initiation, forming 1-2 short cilia per amphid channel and showing intraflagellar transport (IFT) along these vestigial cilia; che-10(ks69) mutants have no remaining cilia in their phasmid channels, and abnormal IFT …
rab-8	rab-8 encodes a rab related protein of the Ras GTPase superfamily; RAB-8 functions in sensory neurons in a common ciliary membrane trafficking pathway and in intestinal cells to regulated protein trafficking to the apical plasma membrane; rab-8 also affects ovarian morphology and function, thereby affecting fertility; rab-8 acts downstream of let-60 with respect to vulval development based on gen…
kpc-1	kpc-1 encodes two isoforms of a Kex2/subtilisin-like proprotein convertase that is a member of the subtilase family of calcium-dependent serine endoproteinases that includes mammalian furin (OMIM:136950) and Saccharomyces cerevisiae Kex2p; KPC-1 is required for normal growth and locomotion and is likely responsible for the processing of transforming growth factor (TGF) beta proproteins encoded by…
toca-1	toca-1 is an ortholog of human FNBP1 (formin binding protein 1), FNBP1L (formin binding protein 1 like) and TRIP10 (thyroid hormone receptor interactor 10); microarray and RNA sequencing studies indicate that toca-1 is affected by zfp-1, jmjd-3.1, jmjd-1.2, unc-75, hsf-1, ifg-1, dpy-21, and eat-2; microarray studies indicate that toca-1 is affected by Resveratrol, Dafa#1, adsorbable organic bromi…
unc-34	unc-34 encodes an EVH1 domain-containing protein that is the sole C. elegans Enabled/VASP homolog; during development, unc-34 activity is required for proper cell migration and axon guidance and for normal locomotion and posterior body morphology; in regulating axon guidance, genetic analyses suggest that unc-34 likely functions downstream of slt-1/Slit and sax-3/Robo as well as unc-6/Netrin and …
mmcm-1	mmcm-1 encodes an ortholog of human methylmalonyl-CoA mutase (MUT); MMCM-1 enzyme, in vitro, kinetically resembles its human ortholog; mmcm-1 deletion mutants incorporate abnormally low levels of 1-[(14)C]-propionate into proteins; mmcm-1(RNAi) and mmcm-1 deletion mutant animals excrete abnormally high levels of methylmalonic acid into their culture medium when challenged with propionic acid; mmc…
col-98	col-98 is an ortholog of human COL26A1 (collagen type XXVI alpha 1 chain) and members of the COL (Collagens) family including COL9A1; col-98 is involved in body morphogenesis and locomotion; col-98 is a structural constituent of cuticle, based on protein domain information.
Y119C1B.6	RNA sequencing and microarray studies indicate that Y119C1B.6 is affected by prg-1, dpy-21, ain-1, tax-6, and tbx-2; RNA sequencing and microarray studies indicate that Y119C1B.6 is affected by Rotenone, Chlorpyrifos, and Diazinon; tiling array, RNA sequencing, and microarray studies indicate that Y119C1B.6 is enriched in neurons including the PVD, OLL, AFD, ASER, and PLM neurons.
tram-1	tram-1 encodes the C. elegans ortholog of translocating chain-associated membrane protein 1; by homology, TRAM-1 is predicted to function in translocation of protein across the endoplasmic reticulum membrane; TRAM-1 localizes to the rough endoplasmic reticulum (ER) as well as to post-ER compartments such as the ciliary base.
lron-3	lron-3 is an ortholog of human TPBG (trophoblast glycoprotein) and TPBGL (trophoblast glycoprotein-like); microarray, proteomic, and RNA sequencing studies indicate that lron-3 is affected by sma-2, sma-4, gld-1, let-7, emr-1, lem-2, glp-1, npr-1, dpy-21, and ain-2; microarray studies indicate that lron-3 is affected by Chlorpyrifos, Diazinon, and Sirolimus; microarray, tiling array, and RNA sequ…
tsn-1	tsn-1 encodes the C. elegans ortholog of Tudor-SN (tudor staphylococcal nuclease); TSN-1 is a component of the RNA-induced silencing complex (RISC) and its activity is required for proper function of the let-7 miRNA in vivo; TSN-1 is found in both the nucleus and the cytosol.
ZK822.2	Microarray and RNA sequencing studies indicate that ZK822.2 is affected by clk-1, tdp-1, daf-2, cco-1, jmjd-3.1, jmjd-1.2, hsf-1, sir-2.1, dcr-1, and alg-1; RNA sequencing and microarray studies indicate that ZK822.2 is affected by Rotenone, Hydrolyzable Tannins, and Humic substances; tiling array, RNA sequencing, and microarray studies indicate that ZK822.2 is enriched in the hypodermis, germ li…
ZK1067.4	ZK1067.4 is a predicted transmembrane protein, with three putative transmembrane domains, that is orthologous to the human genes TMEM151A and TMEM151B; in both C. elegans and mammals these genes are expressed in the nervous system; genes of the ZK1067.4/TMEM151 family are highly conserved, with homologs in nematodes, arthropods (but not Drosophila melanogaster), lophotrochozoans, deuterostomes (e…
Y50D7A.8	Y50D7A.8 is expressed in the pharynx, head, and the intestine.
ttr-15	RNA sequencing and microarray studies indicate that ttr-15 is affected by 1-methylnicotinamide, Rotenone, Manganese chloride, Deoxyglucose, Chlorpyrifos, Diazinon, Hydrolyzable Tannins, and Paraquat; tiling array, RNA sequencing, and microarray studies indicate that ttr-15 is enriched in the germline precursor cell, germ line, and intestine.
K09E4.4	K09E4.4 is orthologous to the human gene Alpha-N-acetylglucosaminidase (NAGLU).
ast-1	ast-1 encodes one of ten C. elegans ETS-box transcription factors; AST-1 is required cell autonomously for proper initiation and maintenance of dopamine (DA) neuron fate; AST-1 acts to specify DA neuron fate by positively regulating expression of a number of DA neuron-specific genes such as dat-1 and cat-2, which encodes a dopamine transporter and tyrosine hydroxylase, respectively; AST-1 is also…
mbf-1	mbf-1 is an ortholog of human EDF1 (endothelial differentiation related factor 1); mbf-1 is predicted to have sequence-specific DNA binding activity, based on protein domain information; mbf-1 is expressed in the pharynx, anal depressor muscle, spermatheca, hypodermis, nervous system, tail, intestine, body wall musculature, and the spermathecal-uterine junction.
rgs-2	rgs-2 encodes a regulator of G protein signaling; by homology, RGS-2 is predicted to function as a GTPase-activating protein for heterotrimeric G-protein alpha-subunits, and in vitro RGS-2 can stimulate the GTPase activity of purified GOA-1; in vivo, rgs-2 appears to function redundantly with rgs-1 to regulate egg-laying behavior when animals are refed following starvation; rgs-2 is expressed in …
C35E7.2	Microarray and RNA sequencing studies indicate that C35E7.2 is affected by cyc-1, prg-1, ubc-9, jmjd-3.1, let-418, chd-3, and sir-2.1; microarray and RNA sequencing studies indicate that C35E7.2 is affected by Aldicarb, Multi-walled carbon nanotubes, Atrazine, and Chlorpyrifos; tiling array, RNA sequencing, and microarray studies indicate that C35E7.2 is enriched in neurons including the BAG, dop…
R102.5	R102.5 is involved in embryo development; R102.5 is localized to the endoplasmic reticulum, the sarcomere and the striated muscle dense body.
mec-8	mec-8 encodes a protein with two RNA recognition motifs (RRM); mec-8 is required for proper development of body wall muscle and chemosensory and touch receptor neurons and as a result, for embryonic and larval development, sensory neuron fasciculation, and mechanosensation; MEC-8 functions as an mRNA processing factor whose activity is required for alternative splicing of genes such as unc-52/per…
moma-1	moma-1 is an ortholog of human APOO (apolipoprotein O) and APOOL (apolipoprotein O like); moma-1 is localized to the mitochondrial outer membrane.
M01H9.3	RNA sequencing and microarray studies indicate that M01H9.3 is affected by Rotenone, Progesterone, Cry5B, Quercetin, Hydrolyzable Tannins, single-walled carbon nanotubes, and Sirolimus; microarray, tiling array, and RNA sequencing studies indicate that M01H9.3 is enriched in the coelomocytes, germ line, and intestine and in the PVD, OLL, and dopaminergic neurons.
pqn-70	The protein product of this gene is predicted to contain a glutamine/asparagine (Q/N)-rich ('prion') domain, by the algorithm of Michelitsch and Weissman (as of the WS77 release of WormBase, i.e., in wormpep77).
lpd-5	lpd-5 is orthologous to the human gene NADH DEHYDROGENASE (UBIQUINONE) FE-S PROTEIN 4 (18KD) (NADH-COENZYME Q REDUCTASE) (NDUFS4; OMIM:602694), which when mutated leads to NADH:ubiquinone oxidoreductase (complex I) deficiency.
sox-2	sox-2 encodes, by alternative splicing, three isoforms of a putative HMG-box transcription factor orthologous to human SOX1 (OMIM:602148), SOX2 (OMIM:184429, mutated in syndromic anophthalmia), and SOX3 (OMIM:313430, mutated in hypopituitarism), and paralogous to SOX-3; SOX-2 is required for normal embryonic and larval viability, fertility, egg-laying, locomotion, and normally rapid growth; SOX-2…
daf-16	daf-16 encodes the sole C. elegans forkhead box O (FOXO) homologue; DAF-16 functions as a transcription factor that acts in the insulin/IGF-1-mediated signaling (IIS) pathway that regulates dauer formation, longevity, fat metabolism, stress response, and innate immunity; DAF-16 regulates these various processes through isoform-specific expression, isoform-specific regulation by different AKT kina…
F44E2.3	Microarray and RNA sequencing studies indicate that F44E2.3 is affected by cyc-1, isp-1, tatn-1, daf-16, jmjd-3.1, daf-2, sir-2.1, dcr-1, slr-2, xpa-1, and nuo-6; RNA sequencing and microarray studies indicate that F44E2.3 is affected by Rotenone, D-glucose, Atrazine, Hydrolyzable Tannins, single-walled carbon nanotubes, and Sirolimus; microarray, tiling array, and RNA sequencing studies indicate…
mec-1	mec-1 encodes proteins with multiple disulfide-linked EGF and Kunitz domains; MEC-1 activity is required for normal mechanosensory behavior, and specifically for: 1) localization of the touch receptor degenerin channel complex, 2) accumulation of MEC-5/collagen into the extracellular matrix surrounding touch receptor neurons, and 3) attachment of touch receptor processes to the body wall; mec-1 p…
atgp-1	atgp-1 encodes a predicted amino acid transporter glycoprotein subunit; when co-expressed in Xenopus oocytes with the AAT-1 or AAT-3 catalytic subunit, ATGP-1 is not able to facilitate amino acid uptake, even though ATGP-1 is able to covalently associate with AAT-1 or AAT-3 in the Xenopus expression system; however, when co-expressed with AAT-9, ATGP-1 is able to enhance the activity of this cata…
snrp-200	snrp-200 is an ortholog of human SNRNP200 (small nuclear ribonucleoprotein U5 subunit 200); snrp-200 is involved in cell migration, embryo development, germ cell development, gonad development, growth, nematode larval development, oviposition, regulation of cell proliferation and regulation of meiotic nuclear division; snrp-200 is predicted to have ATP binding activity and nucleic acid binding ac…
akt-1	akt-1 encodes an ortholog of the serine/threonine kinase Akt/PKB; akt-1 genetically interacts with the insulin signaling pathway and functions to regulate such processes as dauer larval development and salt chemotaxis learning; AKT-1 binds calmodulin in vitro in a calcium-dependent manner; an AKT-1::GFP fusion protein is widely expressed beginning in late stage embryos and continuing through adul…
rle-1	rle-1 is an ortholog of human RC3H2 (ring finger and CCCH-type domains 2) and RC3H1 (ring finger and CCCH-type domains 1); rle-1 is involved in determination of adult lifespan, embryo development and functions in protein ubiquitination involved in ubiquitin-dependent protein catabolic process and response to heat; rle-1 exhibits ubiquitin-protein transferase activity; rle-1 is expressed in the hy…
tiar-1	tiar-1 is an ortholog of human TIA1 (TIA1 cytotoxic granule associated RNA binding protein) and TIAL1 (TIA1 cytotoxic granule associated RNA binding protein like 1); tiar-1 is involved in apoptotic process, body morphogenesis, determination of adult lifespan, embryo development, growth, locomotion, nematode larval development, oogenesis, regulation of locomotion, response to UV and response to ox…
somi-1	somi-1 is expressed in the hyp7 syncytium, seam cell, intestine, somatic gonad, body wall musculature, head neurons, tail neurons, DTC, and the vulval precursor cell; somi-1 is localized to the nuclear chromosome.
F13C5.2	F13C5.2 encodes a bromodomain-containing protein; loss of F13C5.2 activity via RNAi in wild-type or various mutant backgrounds results in embryonic and larval lethality as well as sterility, reduced brood sizes, and uncoordinated locomotion; an F13C5.2::gfp reporter fusion is expressed ubiquitously from early embryogenesis through adulthood with notably stronger expression seen in neurons.
nhr-97	nhr-97 is an ortholog of human NR5A1 (nuclear receptor subfamily 5 group A member 1) and NR5A2 (nuclear receptor subfamily 5 group A member 2); nhr-97 is involved in reproduction; nhr-97 is predicted to have sequence-specific DNA binding activity, steroid hormone receptor activity, transcription factor activity, sequence-specific DNA binding, and zinc ion binding activity, based on protein domain…
gon-1	gon-1 encodes a functional metalloprotease that defines a new sub-family of secreted proteases known as MPT (metalloprotease with thrombospondin type 1 repeats); the other two members of this family are the bovine procollagen I N-protease ( PINP ) and the murine enzyme ADAMTS-1; gon-1 is essential for hermaphrodite gonadal morphogenesis and sequence homology with other metalloproteases suggests t…
F09E8.8	Microarray and RNA sequencing studies indicate that F09E8.8 is affected by set-2, wdr-5.1, dpy-21, and cebp-1; RNA sequencing studies indicate that F09E8.8 is affected by Rotenone; tiling array studies indicate that F09E8.8 is enriched in the ventral nerve cord and in the dopaminergic, PVD, and OLL neurons.
ZK809.3	ZK809.3 is an ortholog of human XRCC5 (X-ray repair cross complementing 5); ZK809.3 is involved in determination of adult lifespan, embryo development, nematode larval development and reproduction.
W02B8.1	RNA sequencing and microarray studies indicate that W02B8.1 is affected by eat-2, ain-2, slr-2, alg-1, isp-1, and nuo-6; RNA sequencing and microarray studies indicate that W02B8.1 is affected by D-glucose and Sirolimus; tiling array, RNA sequencing, and microarray studies indicate that W02B8.1 is enriched in the body wall muscle cell, muscle cell, and body wall musculature and in neurons.
tub-2	tub-2 is an ortholog of human TULP4 (tubby like protein 4); tub-2 is involved in defense response; tub-2 is predicted to have electron carrier activity, heme binding activity, and iron ion binding activity, based on protein domain information.
nhr-14	nhr-14 is an ortholog of human HNF4A (hepatocyte nuclear factor 4 alpha) and HNF4G (hepatocyte nuclear factor 4 gamma); nhr-14 is involved in determination of adult lifespan; nhr-14 exhibits steroid hormone binding activity and is predicted to have sequence-specific DNA binding activity, steroid hormone receptor activity, transcription factor activity, sequence-specific DNA binding, and zinc ion …
htz-1	htz-1 encodes the C. elegans ortholog of the H2A.Z histone variant; htz-1 is an essential gene and during development, HTZ-1 functions with the PHA-4/FoxA transcription factor and the MYS-1/TIP60-SSL-1/SWR1 remodeling complex to regulate gene expression during pharyngeal (foregut) organogenesis; a YFP::HTZ-1 fusion protein localizes to pharyngeal gene promoters at the onset of transcription, in a…
pam-1	pam-1 encodes a metalloprotease that is the C. elegans puromycin-sensitive aminopeptidase (PSA) ortholog; in the one-cell embryo, PAM-1 is required for timely exit from meiosis II proper centrosome positioning, proper localization of polarity and cell fate determinants, and formation of the anteroposterior axis; genetic studies indicate that cyb-3, which encodes a B-type cyclin, is required for p…
mlc-5	mlc-5 encodes a protein containing two EF-hand domains that is the C. elegans myosin II essential light chain ortholog; MLC-5 activity is required for cytokinesis and for epithelial morphogenesis during embryonic elongation; a GFP::MLC-5 fusion protein is expressed during embryogenesis in the lateral hypodermal seam cells as well as in the dorsal and ventral hypodermal cells where it exhibits co-…
lea-1	The lea-1 gene encodes a protein that is predicted to be hydrophilic and heat-resistant, and that might participate in anhydrobiosis.
T07F12.4	T07F12.4 is involved in reproduction; T07F12.4 is predicted to have ATP binding activity and protein kinase activity, based on protein domain information.
pfd-1	pfd-1 encodes a putative prefoldin subunit 1, orthologous to human PFDN1 (OMIM:604897), that is required for normal microtubule nucleation and growth, embryonic viability, distal tip cell (DTC) migration, and locomotion; PFD-1 is expressed cytoplasmically in most, if not all, tissues; pfd-1(RNAi) animals have sterile progeny and are uncoordinated, and pfd-1(RNAi) embryos show a reduced microtubul…
Y38E10A.20	Tiling array, RNA sequencing, and microarray studies indicate that Y38E10A.20 is affected by daf-16, glp-1, and sir-2.1; microarray studies indicate that Y38E10A.20 is affected by Sirolimus and Allantoin; tiling array and RNA sequencing studies indicate that Y38E10A.20 is enriched in neurons including the GABAergic and NSM neurons.
F47G4.4	F47G4.4 encodes a paralog of MEI-2 that, like MEI-2, binds MEI-1 in vitro; F47G4.4 might thus be an alternative ligand of MEI-1 in vivo.
cho-1	cho-1 encodes a high-affinity choline transporter orthologous to members of the sodium-dependent glucose transporter family; CHO-1 is expressed in cholinergic neurons.
tag-68	tag-68 is an ortholog of human SMAD7 (SMAD family member 7) and SMAD6 (SMAD family member 6); tag-68 is predicted to have transcription factor activity, sequence-specific DNA binding, based on protein domain information; tag-68 is expressed in the intestine, ventral nerve cord, and the head neurons.
rpn-2	rpn-2 encodes a non-ATPase subunit of the 26S proteasome's 19S regulatory paritcle (RP) base subcomplex; RPN-2 is required for embryonic, larval, and germline development and by homology, is predicted to function in unfolding and recognition of protein substrates and/or recycling of ubiquitin moieties during protein degradation; RPN-2 is expressed sporadically at all stages of development in the …
srp-7	srp-7 is an ortholog of human SERPINB5 (serpin family B member 5) and SERPINB7 (serpin family B member 7); srp-7 is involved in endoplasmic reticulum unfolded protein response.
rpt-1	rpt-1 encodes a predicted ATPase subunit of the 19S regulatory complex of the proteasome that affects fertility and embryonic viability.
ubc-13	ubc-13 encodes an E2 ubiquitin-conjugating enzyme; by homology, UBC-13 is predicted to function in the covalent attachment of ubiquitin molecules to protein substrates, via its association with an E3 ubiquitin-protein ligase; UBC-13 physically interacts with the UEV-1 ubiquitin-conjugating enzyme variant, and like UEV-1, ubc-13 mutations result in defects in GLR-1 glutamate receptor trafficking a…
T27E9.2	T27E9.2 is an ortholog of human UQCRH (ubiquinol-cytochrome c reductase hinge protein); T27E9.2 is involved in striated muscle myosin thick filament assembly; T27E9.2 is predicted to have ubiquinol-cytochrome-c reductase activity, based on protein domain information.
ndx-1	The ndx-1 gene encodes a NUDIX hydrolase.
F13E9.11	F13E9.11 is an ortholog of human CECR6 (cat eye syndrome chromosome region, candidate 6); microarray and RNA sequencing studies indicate that F13E9.11 is affected by sma-2, sma-4, lin-39, ubc-9, gld-2, daf-2, hlh-30, dcr-1, ain-2, spr-5, osm-11, tax-6, and nhr-25; RNA sequencing and microarray studies indicate that F13E9.11 is affected by 1-methylnicotinamide, Methylmercuric chloride, Cry5B, Quer…
Y22D7AL.10	Y22D7AL.10 is an ortholog of human HSPE1 (heat shock protein family E (Hsp10) member 1); Y22D7AL.10 is involved in determination of adult lifespan and embryo development.
ptr-5	ptr-5 encodes a nematode-specific member of the sterol sensing domain (SSD) proteins, distantly paralogous to Drosophila PATCHED (PTC) and human PTCH (OMIM:601309, mutated in basal cell nevus syndrome); PTR-5 is weakly required for normal molting from L4 to adult stages; PTR-5 is also required for normal growth to full size and locomotion; PTR-5 is expressed in head and tail neurons, and in ventr…
W04C9.2	W04C9.2 is an ortholog of human C19orf70 (chromosome 19 open reading frame 70); microarray and RNA sequencing studies indicate that W04C9.2 is affected by age-1, sma-2, aak-2, npr-1, jmjd-3.1, sir-2.1, and gld-1; RNA sequencing and microarray studies indicate that W04C9.2 is affected by Rotenone, Cry5B, and Chlorpyrifos; proteomic, tiling array, RNA sequencing, and microarray studies indicate tha…
F01E11.18	RNA sequencing studies indicate that F01E11.18 is affected by emr-1 and lem-2; RNA sequencing studies indicate that F01E11.18 is enriched in the ASER neurons.
ser-4	ser-4 encodes an ortholog of mammalian 5-HT1 metabotropic serotonin receptors; SER-4 is required for normal inhibition of movement by 5-HT, with ser-4 mutants being hyperactive; SER-4 is partly required for male tail curling, with ser-4 mutants showing reduced curling in exogenous 5-HT; SER-4 is dispensable for the stimulation of egg-laying by 5-HT and by the uptake inhibitor fluoxetine; SER-4 ma…
M153.4	M153.4 is an ortholog of human ZNF474 (zinc finger protein 474); RNA sequencing and microarray studies indicate that M153.4 is affected by emr-1, lem-2, ubc-9, chd-3, and dpy-21; microarray studies indicate that M153.4 is affected by Colistin; tiling array and RNA sequencing studies indicate that M153.4 is enriched in the HOB and CEM and in neurons including the dopaminergic, IL2, ray type B, ASE…
emb-9	emb-9 encodes the alpha-1 chain of Type IV basement membrane collagen most closely equivalent to human COL4A1 (OMIM:120130) on the basis of biological function; EMB-9 forms heterotrimeric Type IV collagen with LET-2, the alpha-2-like chain, and is required for the assembly and/or secretion of LET-2; EMB-9 is essential for embryonic morphogenesis, particularly epidermal elongation, and for larval …
rpl-37	rpl-37 encodes a large ribosomal subunit L37 protein.
C01G5.25
Y73F4A.1	Microarray, tiling array, proteomic, and RNA sequencing studies indicate that Y73F4A.1 is affected by cyc-1, isp-1, hpl-2, gld-1, let-7, bar-1, tdp-1, daf-2, glp-1, hpk-1, npr-1, hsf-1, dpy-21, daf-16, sir-2.1, tax-6, and mir-35; RNA sequencing and microarray studies indicate that Y73F4A.1 is affected by Rotenone, Cholestanol, Chlorpyrifos, Humic substances, and Paraquat; microarray, tiling array…
chat-1	chat-1 is an ortholog of human TMEM30A (transmembrane protein 30A) and TMEM30B (transmembrane protein 30B); chat-1 is expressed in several tissues including the intestine.
daf-38	daf-38 encodes a G-protein coupled receptor (GPCR) with homology to human gonadotropin-releasing hormone receptor; daf-38 participates in perception of ascr#2 as well as other ascarosides, which are the major small-molecule components of the dauer pheromone and control developmental diapause (dauer), olfactory learning, social behavior and lifespan; daf-38 forms a heterodimer with daf-37 (a GPCR …
cdk-12	cdk-12 is an ortholog of human CDK13 (cyclin dependent kinase 13) and Cdk12 (cyclin dependent kinase 12); cdk-12 is involved in body morphogenesis, embryo development, hermaphrodite genitalia development, locomotion and nematode larval development; cdk-12 is predicted to have ATP binding activity and protein kinase activity, based on protein domain information; cdk-12 is expressed in several tiss…
pmp-3	pmp-3 encodes a putative ABC transporter orthologous to human ABCD4 (OMIM:603214) and paralogous to PMP-5; pmp-3 expression levels are unusually stable, with relatively little variation between adults, dauers, and L3 larvae, or between wild-type and daf-2(e1370ts) or daf-16(m26) mutant adults; PMP-3 has no obvious function in mass RNAi assays, and pmp-3(ok1087) mutants are at least grossly normal…
pbs-3	pbs-3 encodes a B-type subunit of the 26S proteasome's 20S protease core particle; by homology, PBS-3 is predicted to function in ATP/ubiquitin-dependent nonlysosomal protein degradation; loss of pbs-3 activity via large-scale RNAi screens indicates that, in C. elegans, PBS-3 is required for embryonic and germline development, movement, normal body coloration, and normal body morphology.
gld-4	gld-4 encodes a noncanonical poly(A) polymerase orthologous to Saccharomyces cerevisiae Trf4/5p; GLD-4 activity is required for early meiotic progression of male and female gametes in the absence of GLD-2 and for regulation of gld-1 mRNA levels; GLD-4 physically interacts with GLS-1 which stimulates GLD-4 poly(A) polymerase activity in vivo; GLD-4 is expressed predominantly in germ cells and loca…
unc-49	unc-49 encodes multiple subunits of a heteromeric GABA receptor; unc-49 activity is required for postsynaptic GABA responsiveness and thus for normal regulation of locomotion; UNC-49::GFP reporter fusions for at least two isoforms are expressed in dorsal and ventral head and body wall muscles, with isoform-specific expression also seen in the sphincter muscle; UNC-49::GFP subcellular localization…
C29H12.6	C29H12.6 is involved in lipid storage; C29H12.6 is expressed in the marginal cell.
B0228.7	B0228.7 is an ortholog of human Mtap (methylthioadenosine phosphorylase) and RP11-145E5.5; B0228.7 is predicted to have S-methyl-5-thioadenosine phosphorylase activity, based on protein domain information; B0228.7 is expressed in the nervous system, intestine, Ep, and the Ea.
C32D5.8	C32D5.8 is an ortholog of human NXNL1 (nucleoredoxin-like 1), NXNL2 (nucleoredoxin-like 2) and NXN (nucleoredoxin); C32D5.8 is involved in embryo development and reproduction.
ZK470.2	RNA sequencing and microarray studies indicate that ZK470.2 is affected by Rotenone, Chlorpyrifos, Diazinon, adsorbable organic bromine compounds, Allantoin, and Sirolimus; microarray, tiling array, and RNA sequencing studies indicate that ZK470.2 is enriched in the hypodermis, germ line, intestine, and body wall musculature and in neurons including the PVD, OLL, dopaminergic, NSM, AFD, and PLM n…
col-129	col-129 is an ortholog of human SFTPD (surfactant protein D) and COL26A1 (collagen type XXVI alpha 1 chain) and members of the COL (Collagens) family including COL9A1; col-129 is a structural constituent of cuticle, based on protein domain information; col-129 is expressed in the hypodermis and the intestine.
F46H5.2	F46H5.2 is an ortholog of human FAM122A (family with sequence similarity 122A), FAM122C (family with sequence similarity 122C) and FAM122B (family with sequence similarity 122B); microarray, tiling array, and RNA sequencing studies indicate that F46H5.2 is affected by sma-2, daf-12, daf-16, cco-1, jmjd-3.1, sir-2.1, ain-1, isp-1, nuo-6, and eat-2; microarray studies indicate that F46H5.2 is affec…
slo-1	slo-1 encodes a voltage- and calcium-activated potassium (BK) channel; SLO-1 activity is required for muscle inactivation: mutants have wild-type levels of motor activity, but have less smooth movement and tend to stop and reverse direction; SLO-1 is expressed in neurons and in body wall and vulval muscle; SLO-1 localization in proximity to the EGL-19 L-type calcium channel in muscle membrane is …
R10F2.4	Tiling array and microarray studies indicate that R10F2.4 is affected by hpl-2, set-2, and wdr-5.1; RNA sequencing studies indicate that R10F2.4 is affected by Multi-walled carbon nanotubes; RNA sequencing studies indicate that R10F2.4 is enriched in neurons including the ASER neurons.
arrd-18	arrd-18 is an ortholog of human ARRDC1 (arrestin domain containing 1) and ARRDC2 (arrestin domain containing 2); RNA sequencing, microarray, and tiling array studies indicate that arrd-18 is affected by egl-5, lin-15B, daf-12, hpl-2, wdr-23, prg-1, htz-1, csr-1, sir-2.1, tax-6, isp-1, and nuo-6; RNA sequencing and microarray studies indicate that arrd-18 is affected by 1-methylnicotinamide, Atraz…
got-1.2	got-1.2 is an ortholog of human GOT1L1 (glutamic-oxaloacetic transaminase 1-like 1) and Got1 (glutamic-oxaloacetic transaminase 1); got-1.2 is predicted to have pyridoxal phosphate binding activity and transaminase activity, based on protein domain information; got-1.2 is expressed in the pharynx, hypodermis, nervous system, head, tail, reproductive system, intestine, rectal gland cell, excretory…
memo-1	memo-1 is an ortholog of human MEMO1 (mediator of cell motility 1); microarray, tiling array, and RNA sequencing studies indicate that memo-1 is affected by zfp-1, sma-2, sma-4, daf-12, wdr-23, eat-2, clk-1, htz-1, ham-3, sir-2.1, alg-1, daf-2, hcf-1, and ain-2; microarray studies indicate that memo-1 is affected by Tunicamycin, Resveratrol, Atrazine, Cry5B, Chlorpyrifos, Diazinon, Humic substanc…
btbd-10	btbd-10 is an ortholog of human BTBD10 (BTB domain containing 10) and KCTD20 (potassium channel tetramerization domain containing 20); btbd-10 is involved in embryo development and locomotion; btbd-10 is expressed in the pharynx, anal depressor muscle, hypodermis, nervous system, reproductive system, pharyngeal-intestinal valve, intestine, and the body wall musculature.
vps-36	vps-36 is an ortholog of human Vps36 (vacuolar protein sorting 36); vps-36 is involved in determination of adult lifespan, nematode larval development and reproduction; vps-36 is predicted to have phosphatidylinositol-3-phosphate binding activity and ubiquitin binding activity, based on protein domain information; vps-36 is expressed in the mu_int_R, mu_int_L, anal depressor muscle, pharyngeal mu…
hot-9	RNA sequencing and microarray studies indicate that hot-9 is affected by glp-1 and ain-2; RNA sequencing and microarray studies indicate that hot-9 is affected by D-glucose and Colistin; tiling array, RNA sequencing, and microarray studies indicate that hot-9 is enriched in the ventral nerve cord and in neurons including the dopaminergic, GABAergic, NSM, AFD, and PLM neurons.
lntl-1	lntl-1 encodes a novel protein, conserved amongst nematodes; in C. elegans, LNTL-1 is most closely related to LIN-24, a protein containing a domain found in bacterial toxins such as the Bacillus sphaericus Mtx3 mosquitocidal toxin; animals containing a loss-of-function lntl-1 mutation, as well as animals doubly mutant for lntl-1 and lin-24, appear wild type.
pod-2	pod-2 encodes an acetyl-CoA carboxylase; by sequence similarity, POD-2 is predicted to catalyze the first step in de novo fatty acid biosynthesis; pod-2 is required for proper embryonic polarity and for osmotic protection of the eggshell; pod-2 activity is also required for molting.
pmr-1	The pmr-1 gene encodes a Golgi P-type ATPase Ca^2+/Mn^2+-pump; mutations in its human ortholog, ATP2C1, cause Hailey-Hailey disease (OMIM:169600).
hda-1	The hda-1 gene encodes a histone deacetylase 1, similar to histone deacetylases RPD3 from yeast and fly; maternal and zygotic expression of hda-1 is required for embryonic viability, and zygotic expression of hda-1 is also required for gonadogenesis and vulval development.
gsy-1	gsy-1 is orthologous to the human gene GLYCOGEN SYNTHASE 1 (GYS1; OMIM:138570); deficiencies of GYS1 may be associated with susceptibility to type 2 diabetes.
C09G1.5	RNA sequencing studies indicate that C09G1.5 is affected by prg-1, csr-1, let-418, and chd-3; RNA sequencing studies indicate that C09G1.5 is affected by Rotenone, D-glucose, and Bisphenol S; RNA sequencing studies indicate that C09G1.5 is enriched in neurons including the AFD, ASER, and PLM neurons.
copb-1	Y25C1A.5 encodes a beta subunit of the coatomer (COPI) complex; in mass RNAi assays, Y25C1A.5 is required for fertility, adult viability, osmoregulation, and general health.
nduf-7	W10D5.2 is orthologous to the human gene NADH-UBIQUINONE OXIDOREDUCTASE Fe-S PROTEIN 7 (NDUFS7; OMIM:601825), which when mutated leads to Leigh syndrome (OMIM:256000).
D1086.10	Proteomic, RNA sequencing, and microarray studies indicate that D1086.10 is affected by gld-1, let-7, emr-1, hlh-30, prg-1, clk-1, tdp-1, daf-2, daf-16, npr-1, hsf-1, let-418, chd-3, dpy-21, crh-1, and eat-2; RNA sequencing and microarray studies indicate that D1086.10 is affected by Ethanol, Manganese chloride, Mianserin, Sodium arsenite, D-glucose, Bisphenol S, Resveratrol, Deoxyglucose, Chlorp…
Y59A8B.10	nova-1 is an ortholog of human NOVA2 (NOVA alternative splicing regulator 2) and NOVA1 (NOVA alternative splicing regulator 1); nova-1 is predicted to have RNA binding activity, based on protein domain information.
C33F10.14	C33F10.14 is an ortholog of human HTATIP2 (HIV-1 Tat interactive protein 2); C33F10.14 is predicted to have NAD binding activity and oxidoreductase activity, acting on the aldehyde or oxo group of donors, based on protein domain information.
C33A12.1	C33A12.1 encodes the C. elegans ortholog of the NDUFA5/B13 subunit of the mitochondrial NADH dehydrogenase (ubiquinone) complex (complex I).
syg-1	syg-1 encodes a novel transmembrane protein that is a member of the immunoglobulin superfamily of proteins; during larval development, SYG-1 activity is required cell autonomously within the HSNL neuron to specify proper synaptic specificity with its targets, such as vulval muscles and the VC neuron; in regulating synapse formation, SYG-1 acts as a receptor for a second immunoglobulin superfamily…
K09F6.13	RNA sequencing studies indicate that K09F6.13 is affected by unc-39; RNA sequencing studies indicate that K09F6.13 is enriched in the ASER, PLM, and RID neurons.
egl-45	egl-45 is an ortholog of human EIF3A (eukaryotic translation initiation factor 3 subunit A); egl-45 is involved in axon extension, body morphogenesis, determination of adult lifespan, embryo development, locomotion, nematode larval development and oviposition; egl-45 is predicted to have translation regulator activity, based on sequence information; egl-45 is expressed in the nervous system.
Y37E3.10	eif-2alpha is an ortholog of human EIF2S1 (eukaryotic translation initiation factor 2 subunit alpha); eif-2alpha is involved in embryo development, growth, nematode larval development and reproduction; eif-2alpha is predicted to have translation initiation factor activity, based on protein domain information.
imb-3	imb-3 encodes an importin-beta-like protein orthologous to Drosophila, vertebrate, and yeast importin/karyopherin-beta3; IMB-3 is predicted to function as a nuclear transport factor that, with the RAN-1 GTPase, regulates nuclear import of ribosomal proteins; in C. elegans, IMB-3 is essential for embryogenesis and germline development, and may also be required for normal postembryonic growth rates.
col-34	col-34 encodes a cuticle collagen protein and is a critical component of male tail cuticle organization affecting ray morphology.
ebp-2	ebp-2 encodes an RP/EB-type microtubule-binding protein orthologous to human MAPRE1 (OMIM:603108), MAPRE2 (OMIM:605789), MAPRE3 (OMIM:605788), and paralogous to EBP-1/-3; EBP-2 binds the plus ends of growing microtubules; by orthology, the N-terminal calponin homology domain of EBP-2 is predicted to bind microtubules (MTs), while the C-terminal region of EBP-2 is predicted to contain a dimerizati…
T23E7.2	RNA sequencing and microarray studies indicate that T23E7.2 is affected by 1-methylnicotinamide, Nicotinic acid, D-glucose, Cry5B, Fluoranthene, Chlorpyrifos, Diazinon, Hydrolyzable Tannins, Humic substances, single-walled carbon nanotubes, Dafa#1, adsorbable organic bromine compounds, Sirolimus, and Ag nanoparticles; proteomic, tiling array, RNA sequencing, and microarray studies indicate that T…
T14G10.5	T14G10.5 encodes a gamma subunit of the coatomer (COPI) complex; in mass RNAi assays, T14G10.5 is required for locomotion, fertility, normally rapid growth, and general health.
C43H6.3	C43H6.3 is an ortholog of human MTPN (myotrophin); microarray and RNA sequencing studies indicate that C43H6.3 is affected by cyc-1, hsf-1, sir-2.1, dcr-1, slr-2, fbf-1, tdp-1, alg-1, mir-35, and isp-1; RNA sequencing and microarray studies indicate that C43H6.3 is affected by Rotenone and Paraquat; tiling array, RNA sequencing, and microarray studies indicate that C43H6.3 is enriched in the vent…
R11D1.12	RNA sequencing and tiling array studies indicate that R11D1.12 is affected by wdr-23, emr-1, lem-2, prg-1, and elli-1; RNA sequencing studies indicate that R11D1.12 is affected by Rotenone; tiling array and RNA sequencing studies indicate that R11D1.12 is enriched in the HOB and CEM and in neurons including the dopaminergic, PVD, OLL, IL2, and ray type B neurons.
qdpr-1	The T03F6.1 gene encodes an ortholog of the human gene QUINOID DIHYDROPTERIDINE REDUCTASE (QDPR; DHPR), which when mutated leads to phenylketonuria II (OMIM:261630).
daf-19	daf-19 is the sole C. elegans member of the RFX family of transcription factors, and is required for sensory neuron cilium formation; DAF-19 is expressed in ciliated sensory neurons during the period that their cilia are generated, and probably functions as an common transcriptional activator of many genes that specifically encode cilial structures in sensory neurons; daf-19 mutants lack sensory …
C38C10.6	nlp-48 is involved in body morphogenesis, embryo development, gamete generation and nematode larval development.
pfd-5	pfd-5 encodes a putative prefoldin 5 subunit, orthologous to human PFDN5 (OMIM:604899), that is required for normal microtubule growth, embryonic and larval viability, fertility, vulval development, and locomotion; PFD-5 is expressed in most, if not all, tissues; pfd-5(RNAi) animals show sterile progeny, larval arrest or lethality, uncoordination, and abnormal body shapes, and pfd-5(RNAi) embryos…
pod-1	The pod-1 gene encodes a coronin-like protein required for asymmetry along the anterior-posterior axis at the beginning of embryonic development.
gbf-1	gbf-1 is an ortholog of human GBF1 (golgi brefeldin A resistant guanine nucleotide exchange factor 1); gbf-1 is involved in apoptotic process, embryo development, endoplasmic reticulum organization, endosomal transport, gonad development, locomotion, mitochondrion organization, nematode larval development and secretion by cell; gbf-1 is predicted to have ARF guanyl-nucleotide exchange factor acti…
Y37A1B.17	Y37A1B.17 is an ortholog of human ARHGEF37 (Rho guanine nucleotide exchange factor 37), DNMBP (dynamin binding protein) and ARHGEF38 (Rho guanine nucleotide exchange factor 38); Y37A1B.17 is involved in locomotion; Y37A1B.17 is predicted to have Rho guanyl-nucleotide exchange factor activity, based on protein domain information.
seb-3	seb-3 is an ortholog of human CRHR1 (corticotropin releasing hormone receptor 1), CRHR2 (corticotropin releasing hormone receptor 2) and PTH1R (parathyroid hormone 1 receptor); seb-3 is involved in behavioral response to ethanol, locomotory behavior and response to heat; seb-3 is predicted to have G-protein coupled receptor activity, based on protein domain information; seb-3 is expressed in cert…
F26A10.2	F26A10.2 encodes a protein with four zinc-finger domains and a glutamine/asparagine-rich domain, that is required for maintenance of the germline and for locomotion; F26A10.2(RNAi) animals are uncoordinated and have sterile progeny.
emc-3	emc-3 is an ortholog of human EMC3 (ER membrane protein complex subunit 3); microarray studies indicate that emc-3 is affected by cyc-1, sir-2.1, daf-2, and lin-35; RNA sequencing and microarray studies indicate that emc-3 is affected by Rotenone, Resveratrol, and Sirolimus; tiling array, RNA sequencing, and microarray studies indicate that emc-3 is enriched in the excretory cell and germ line an…
ccg-1	Microarray, proteomic, and RNA sequencing studies indicate that ccg-1 is affected by hda-1, daf-2, pgrn-1, gld-1, let-7, tdp-1, glp-1, jmjd-3.1, jmjd-1.2, unc-75, daf-16, dpy-21, sir-2.1, dcr-1, dpy-9, dpy-10, osm-8, mir-35, and dnj-14; microarray and RNA sequencing studies indicate that ccg-1 is affected by Aldicarb, Rotenone, D-glucose, Atrazine, Cry5B, Paraquat, and Sirolimus; tiling array, RN…
F29B9.12	RNA sequencing and microarray studies indicate that F29B9.12 is affected by prg-1, csr-1, and ain-2; RNA sequencing studies indicate that F29B9.12 is affected by Multi-walled carbon nanotubes; tiling array, RNA sequencing, and microarray studies indicate that F29B9.12 is enriched in neurons including the DA and VA neurons.
C18B2.4	C18B2.4 is an ortholog of human WBP2NL (WBP2 N-terminal like) and Wbp2 (WW domain binding protein 2); microarray, proteomic, and RNA sequencing studies indicate that C18B2.4 is affected by cyc-1, nhr-49, gld-1, let-7, glp-1, mdt-15, hsf-1, dpy-21, cebp-1, sir-2.1, daf-2, mir-35, spg-7, and tbx-2; microarray and RNA sequencing studies indicate that C18B2.4 is affected by Methylmercuric chloride, D…
H28G03.1	H28G03.1 is an ortholog of members of the human RBM (RNA binding motif containing) family including HNRNPA3; H28G03.1 is predicted to have nucleic acid binding activity, based on protein domain information.
shl-1	shl-1 encodes a SHAL/Kv4 ortholog, which encodes voltage-gated potassium channels expressed in muscle; mutations in shl-1 result in loss of all fast transient outward current from muscle cells and, in males, reduced mating efficiency owing to difficulty in locating the hermaphrodite vulva; when expressed in Xenopus oocytes or cultured myocytes, SHL-1 exhibits currents; an SHL-1::GFP reporter fusi…
hsp-70	hsp-70 encodes a heat-shock protein that is a member of the hsp70 family of molecular chaperones.
glb-3	glb-3 encodes a globin with no obvious function in mass RNAi assays.
M02B1.3	M02B1.3 is an ortholog of human TLCD1 (TLC domain containing 1) and TLCD2 (TLC domain containing 2); M02B1.3 is localized to the plasma membrane.
C30H6.7	C30H6.7 encodes a dihydrolipoamide acetyltransferase that is the second enzyme (E2) of the mitochondrial pyruvate dehydrogenase complex; by homology, the product of C30H6.7 is predicted to function in the transfer of an acetyl group to coenzyme A to generate acetyl-CoA for the citric acid cycle.
ZK484.3	Microarray, proteomic, and RNA sequencing studies indicate that ZK484.3 is affected by spe-44, gld-1, let-7, tatn-1, gld-2, htz-1, hsf-1, sir-2.1, fbf-1, rnp-8, and tdp-1; microarray studies indicate that ZK484.3 is affected by Hydrolyzable Tannins, Humic substances, single-walled carbon nanotubes, Paraquat, and Sirolimus; proteomic, microarray, and RNA sequencing studies indicate that ZK484.3 is…
nol-5	nol-5 is an ortholog of human NOP58 (NOP58 ribonucleoprotein); nol-5 is involved in embryo development, hermaphrodite genitalia development, negative regulation of vulval development and nematode larval development.
F34H10.2	Microarray and RNA sequencing studies indicate that F34H10.2 is affected by cyc-1, prg-1, ain-1, and lin-35; microarray studies indicate that F34H10.2 is affected by Cadmium; tiling array, RNA sequencing, and microarray studies indicate that F34H10.2 is enriched in neurons including the dopaminergic neurons.
C32D5.3	C32D5.3 encodes an ortholog of ROLLING BLACKOUT (RBO; also called CMP44E or STAMPHA), a eukaryotic protein required for sustained phospholipase C activity during Drosophila phototransduction; RBO homologs have two predicted transmembrane helices, are significantly similar to several acylglycerol lipases, and share motifs characteristic of carboxyesterases and lipases.
hil-3	hil-3 is an ortholog of human H1F0 (H1 histone family member 0); hil-3 is predicted to have DNA binding activity, based on protein domain information; hil-3 is expressed in several tissues including the tail.
pdi-6	pdi-6 is an ortholog of human PDIA6 (protein disulfide isomerase family A member 6); pdi-6 is involved in endoplasmic reticulum unfolded protein response, locomotion, the molting cycle, nematode larval development and positive regulation of growth; pdi-6 is predicted to have isomerase activity, based on protein domain information; pdi-6 is expressed in the hypodermis, nervous system, head, tail, …
gei-8	gei-8 encodes a novel protein highly similar to C. briggsae BP:CBP04038 that contains a glutamine/asparagine (Q/N)-rich ('prion') domain (by the algorithm of Michelitsch and Weissman) and two myb-like DNA-binding domains; interacts with GEX-3 in yeast two-hybrid assays.
D2013.6	D2013.6 is an ortholog of human WBP2NL (WBP2 N-terminal like) and Wbp2 (WW domain binding protein 2); D2013.6 is involved in reproduction.
sod-2	sod-2 encodes a iron/manganese superoxide dismutase, predicted to be mitochondrial, that might defend against oxidative stress and promote normal lifespan; sod-2 mRNA levels are diminished by mutation of daf-16, and heterologously expressed SOD-2 in E. coli protects against methyl viologen-induced oxidative stress.
F54D11.4	RNA sequencing and microarray studies indicate that F54D11.4 is affected by lin-39, tatn-1, emr-1, lem-2, jmjd-3.1, jmjd-1.2, and ain-1; microarray studies indicate that F54D11.4 is affected by Chlorpyrifos and Diazinon; RNA sequencing studies indicate that F54D11.4 is enriched in the germ line.
sam-10	sam-10 encodes a 455 amino acid protein orthologous to highly conserved mammalian SSDP family (OMIM: 600439, 607389, 607390, 607391) containing two conserved domains: a forward domain that mediates interactions with other proteins such as LDB-1 and proline-rich transcriptional activating domain; sam-10 regulates PLM neurite branch positioning and presynaptic differentiation intrinsically at the t…
fmi-1	fmi-1 encodes a highly conserved cadherin-like protein with unique domain composition of six EGF and two laminin G domains, a GPS cleavage site and seven-pass transmembrane domain; fmi-1 plays a crucial role in pioneer axon navigation as well as pioneer-mediated follower navigation; FMI-1 is required cell autonomously in pioneer and partially non-cell autonomously in the follower; different domai…
K01F9.2	Tiling array and RNA sequencing studies indicate that K01F9.2 is affected by daf-12, hpl-2, tatn-1, emr-1, lem-2, prg-1, wrn-1, daf-2, skn-1, glp-1, npr-1, hsf-1, and mir-60; RNA sequencing and microarray studies indicate that K01F9.2 is affected by 1-methylnicotinamide and Tunicamycin; tiling array and RNA sequencing studies indicate that K01F9.2 is enriched in the intestine and in neurons inclu…
mcp-1	mcp-1 encodes a GDP-D-glucose phosphorylase with similarity to the human protein encoded by C15orf58 and Arabidopsis VTC2; when expressed in vitro, MCP-1 exhibits GDP-D-glucose phosphorylase activity and animals lacking mcp-1 activity accumulate GDP-D-glucose; an MCP-1::GFP reporter fusion protein is expressed in embryos and larvae in neurons, the spermatheca, and the anterior hypodermis and loca…
nhr-31	nhr-31 encodes one of over 200 C. elegans nuclear receptors; nhr-31 activity is required for proper growth, development, and function of the excretory cell; in regulating excretory cell development, NHR-31 appears to function by controlling the expression of genes encoding subunits of the vacuolar ATPase; an nhr-31::gfp promoter fusion is expressed at high levels in the excretory cell beginning a…
csq-1	csq-1 encodes a calsequestrin that is required to normal survival in media containing either excess or deficient Ca[2+], and that also binds UNC-68's intraluminal domain; CSQ-1 binds Ca[2+] in vitro, and is thought to buffer Ca[2+] stores in sarcoplasmic reticulum; CSQ-1 is expressed in bodywall muscle cells from mid-embryogenesis to adulthood, as well as in vulval muscles, and in the isthmus and…
C35B1.7	RNA sequencing and microarray studies indicate that C35B1.7 is affected by dpy-21, ain-1, ain-2, fbf-1, tax-6, and tbx-2; RNA sequencing studies indicate that C35B1.7 is affected by D-glucose; tiling array, RNA sequencing, and microarray studies indicate that C35B1.7 is enriched in the ventral nerve cord and in neurons including the AVA and AFD neurons.
Y11D7A.10	Microarray and RNA sequencing studies indicate that Y11D7A.10 is affected by clk-1, cyc-1, isp-1, nhr-114, eat-2, htz-1, npr-1, jmjd-3.1, jmjd-1.2, sir-2.1, and nuo-6; microarray and RNA sequencing studies indicate that Y11D7A.10 is affected by Hydrogen sulfide, D-glucose, Chlorpyrifos, and Diazinon; RNA sequencing and microarray studies indicate that Y11D7A.10 is enriched in the germ line, intes…
acs-13	acs-13 is an ortholog of human ACSL5 (acyl-CoA synthetase long-chain family member 5), ACSL6 (acyl-CoA synthetase long-chain family member 6) and ACSL1 (acyl-CoA synthetase long-chain family member 1); acs-13 is predicted to have catalytic activity, based on protein domain information; acs-13 is expressed in the pharynx, hypodermis, head, intestine, and the body wall musculature.
mog-3	mog-3 encodes a conserved nuclear protein which shares homology to a yeast splicing factor: MOG-3 contains two motifs in its N-terminus that are fully conserved from yeasts to vertebrates; necessary for oogenesis and robust germ line proliferation; mog-3 and gld-3 functions synergistically to promote meiosis progression; MOG-3, MEP-1 and CIR-1 belong to single complex; MOG-3 interacts with N-term…
pas-1	pas-1 encodes a type 6 alpha subunit of the 26S proteasome's 20S protease core particle (CP); PAS-1 is required for embryonic development and by homology, is predicted to comprise the outer rings of the proteasome and to play a role in selective degradation of ubiquitinated proteins during development; in vitro, PAS-1 interacts with VET-1, a coiled-coil domain-containing protein expressed in the …
Y56A3A.2	Y56A3A.2 is an ortholog of human MBTPS2 (membrane bound transcription factor peptidase, site 2); Y56A3A.2 is involved in axonal fasciculation and locomotion; Y56A3A.2 is predicted to have metalloendopeptidase activity, based on protein domain information.
W03F9.10	sftb-2 is an ortholog of human SF3B2 (splicing factor 3b subunit 2); sftb-2 is involved in embryo development, hermaphrodite genitalia development, locomotion, the molting cycle and nematode larval development; sftb-2 is expressed in the anal depressor muscle, hypodermis, nervous system, body region, reproductive system, rectal gland cell, excretory cell, and the body wall musculature.
fgt-1	fgt-1 is an ortholog of members of the human SLC (Solute carriers) family including SLC2A14; fgt-1 is involved in glucose transport and lipid storage; fgt-1 is predicted to have substrate-specific transmembrane transporter activity, based on protein domain information; fgt-1 is expressed in the muscle cell, pharynx, hypodermis, nervous system, and the intestinal cell.
pars-1	prs-1 encodes a predicted cytoplasmic prolyl-tRNA synthetase (ProRS), a class II aminoacyl-tRNA synthetase that catalyzes the attachment of proline to its cognate tRNA and is thus required for protein biosynthesis; PRS-1 is required for embryonic, germline, and postembryonic development.
let-765	let-765 is an ortholog of human SBNO1 (strawberry notch 1) and SBNO2 (strawberry notch 2); let-765 is involved in determination of adult lifespan, embryo development, hermaphrodite genitalia development, inductive cell migration, lipid storage, nematode male tail tip morphogenesis, positive regulation of Ras protein signal transduction, positive regulation of cell fate specification and vulval ce…
T10C6.5	cwc-15 is an ortholog of human CWC15 (CWC15 spliceosome associated protein); cwc-15 is involved in embryo development; cwc-15 is expressed in the pharynx, hypodermis, nervous system, reproductive system, intestine, excretory cell, and the body wall musculature; cwc-15 is localized to the nucleus.
Y111B2A.10	Y111B2A.10 is an ortholog of human ZNF580 (zinc finger protein 580), SCRT2 (scratch family transcriptional repressor 2) and SCRT1 (scratch family transcriptional repressor 1); Y111B2A.10 is involved in embryo development and reproduction; Y111B2A.10 is predicted to have nucleic acid binding activity, based on protein domain information.
nlr-1	nlr-1 is an ortholog of human CNTNAP3 (contactin associated protein-like 3), CNTNAP5 (contactin associated protein like 5), CNTNAP1 (contactin associated protein 1), CNTNAP3B (contactin associated protein-like 3B), CNTNAP4 (contactin associated protein like 4) and CNTNAP2 (contactin associated protein-like 2); nlr-1 is involved in embryo development, nematode larval development and reproduction; …
uaf-2	uaf-2 encodes an essential U2AF35 homolog clustered in an operon with cyp-13 (RRM/cyclophilin); UAF-2's sequence is somewhat atypical for U2AF proteins (it lacks an identifiable N-terminal RNA-binding RS domain, while having an glycine-rich C-terminal region).
art-1	a protein similar to synaptic glycoprotein SC2 from mammals.
rpt-3	rpt-3 encodes a triple A ATPase subunit of the 26S proteasome's 19S regulatory particle (RP) base subcomplex; RPT-3 is required for embryonic, larval, and germline development and by homology, is predicted to function in unfolding protein substrates and translocating them into the core proteolytic particle (CP) of the proteasome.
sec-24.1	sec-24.1 encodes one of two C. elegans Sec24 homologs; in Saccharomyces cerevisiae, Sec24 is a member of the Sec24-Sec23 subunit of the COPII coat complex, assembly of which is essential for the first step of secretory protein transport from the endoplasmic reticulum (ER) to the Golgi; by homology with Sec24, SEC-24.1 is predicted to facilitate vesicle cargo selection, and likely contains multipl…
swsn-7	swsn-7 is an ortholog of human ARID2 (AT-rich interaction domain 2); swsn-7 is involved in apoptotic process, body morphogenesis, cellular response to DNA damage stimulus, embryo development, hermaphrodite genitalia development, nematode larval development and striated muscle myosin thick filament assembly; swsn-7 is predicted to have DNA binding activity, based on protein domain information; sws…
pas-4	pas-4 encodes a proteasome alpha-type seven subunit of the core 20S proteasome subcomplex; loss of pas-4 activity via RNAi results in a wide variety of defects including embryonic and larval lethality, sterility, abnormal locomotion, slow growth, and abnormal transgene expression and subcellular localization; loss of pas-4 activity also results in activation of SKN-1, a transcription factor requi…
F19C7.8	F19C7.8 is an ortholog of human STAC3 (SH3 and cysteine rich domain 3), STAC (SH3 and cysteine rich domain) and STAC2 (SH3 and cysteine rich domain 2); microarray and RNA sequencing studies indicate that F19C7.8 is affected by fer-1, eat-2, cco-1, jmjd-3.1, let-418, chd-3, cebp-1, sir-2.1, ain-1, ain-2, tdp-1, and mir-35; RNA sequencing and microarray studies indicate that F19C7.8 is affected by …
rpt-4	rpt-4 encodes a predicted ATPase subunit of the 19S regulatory complex of the proteasome that affects body morphology, embryonic viability, growth, movement, and fertility; interacts with itself in yeast two-hybrid assays.
W08F4.3	W08F4.3 is an ortholog of human SIGMAR1 (sigma non-opioid intracellular receptor 1); W08F4.3 is expressed in the pharynx, hypodermis, nervous system, tail, reproductive system, intestine, and the body wall musculature.
M02E1.1	Microarray and RNA sequencing studies indicate that M02E1.1 is affected by clk-1, emr-1, gld-2, daf-16, cco-1, jmjd-3.1, jmjd-1.2, dpy-21, ain-1, tdp-1, and alg-1; microarray studies indicate that M02E1.1 is affected by Cadmium, Fluoranthene, and Paraquat; microarray, tiling array, and RNA sequencing studies indicate that M02E1.1 is enriched in the coelomocytes and germ line and in neurons includ…
C46C11.3	C46C11.3 is an ortholog of human GSG1 (germ cell associated 1), NKG7 (natural killer cell granule protein 7), GSG1L (GSG1 like), EMP1 (epithelial membrane protein 1), EMP2 (epithelial membrane protein 2), EMP3 (epithelial membrane protein 3), PMP22 (peripheral myelin protein 22), ODF4 (outer dense fiber of sperm tails 4), CLDND2 (claudin domain containing 2), TMEM202 (transmembrane protein 202) a…
vps-24	vps-24 is an ortholog of human CHMP3 (charged multivesicular body protein 3); vps-24 is involved in determination of adult lifespan, embryo development, lipid storage, locomotion, the molting cycle, nematode larval development and positive regulation of growth.
obr-3	obr-3 encodes two isoforms of a protein with an N-terminal pleckstrin domain and a C-terminal oxysterol-binding domain; OBR-3 has orthologs in Drosophila (CG5077) and humans (OSBPL8; OMIM:606736); OBR-3 binds the BMP receptor-associated molecule (BRAM) proteins BRA-1 and BRA-2; obr-3 is expressed in pharyngeal muscle, hypodermis, and several neurons; obr-3 is required for normally large body size…
R01H2.7	Tiling array and RNA sequencing studies indicate that R01H2.7 is affected by hpl-2, rsr-2, csr-1, jmjd-3.1, and jmjd-1.2; RNA sequencing studies indicate that R01H2.7 is affected by Multi-walled carbon nanotubes; tiling array and RNA sequencing studies indicate that R01H2.7 is enriched in the excretory cell, ventral nerve cord, and hypodermis and in neurons including the dopaminergic, PVD, OLL, A…
deb-1	The deb-1 gene encodes a vinculin ortholog highly conserved amongst metazoans including Drosophila, chick, and humans (OMIM:193065); DEB-1 is a muscle attachment protein found in dense bodies, and is required for attaching actin thin filaments to the basal sarcolemma; DEB-1 requires PAT-4/integrin-linked kinase for full assembly into nascent attachments.
R06F6.7	Microarray, tiling array, and RNA sequencing studies indicate that msrp-7 is affected by cyc-1, hpl-2, wdr-23, eat-2, emr-1, lem-2, prg-1, wrn-1, daf-2, dpy-21, daf-12, slr-2, tdp-1, and isp-1; microarray and RNA sequencing studies indicate that msrp-7 is affected by Aldicarb, Rotenone, Resveratrol, Humic substances, and Selenium; microarray and RNA sequencing studies indicate that msrp-7 is enri…
crtc-1	crtc-1 encodes a CREB-regulated transcriptional coactivator orthologous to mammalian CRTCŠ—Ès (OMIM: 608972); CRTC-1 is a central node linking the upstream lifespan modifiers AMPK and calcineurin to CREB activity via a shared signal-transduction pathway; posttranslational modification of CRTC-1 is required for their effects on longevity; CRTC-1 is both a critical and direct target of aak-2-mediat…
pkg-2	pkg-2 is an ortholog of human PRKG2 (protein kinase, cGMP-dependent, type II) and PRKG1 (protein kinase, cGMP-dependent, type I); pkg-2 is involved in reproduction; pkg-2 is predicted to have ATP binding activity and protein kinase activity, based on protein domain information.
ifb-1	ifb-1 (also known as vab-21) encodes two isoforms of an essential intermediate filament protein that is coexpressed with the essential IF proteins IFA-1, IFA-2, and IFA-3, along with IFA-4; IFB-1 is required for embryonic development and epidermal morphogenesis; IFB-1 forms heteropolymeric intermediate filaments in vitro with an equimolar mixture of IFA-1, IFA-2, or IFA-3, and binds IFA-4 in blot…
rpn-3	rpn-3 is an ortholog of human PSMD3 (proteasome 26S subunit, non-ATPase 3); rpn-3 is involved in apoptotic process, determination of adult lifespan, embryo development, nematode larval development and reproduction; rpn-3 is predicted to have enzyme regulator activity, based on protein domain information; rpn-3 is expressed in the nervous system, head, tail, intestine, rectal gland cell, and the b…
pfd-4	pfd-4 encodes a putative prefoldin subunit 4, orthologous to human PFDN4 (OMIM:604898), that is dispensable for viability; PFD-4 is redundant for prefoldin function in C. elegans; pfd-4(gk403) mutants and pfd-4(RNAi) animals, unlike animals undergoing RNAi against most prefoldin subunits, have no obvious phenotypes.
arx-1	arx-1, also called as Arp-3, encodes a subunit of the actin-related protein of the conserved Arp2/3 complex with 60% amino acid similarity to the homologous genes from human (OMIM: 604222); arx-1 is an essential gene as disruption in the expression by RNAi results in embryonic arrest due to ventral enclosure defects during morphogenesis; in Arp2/3-depleted embryos, the leading edge of the migrati…
aagr-3	aagr-3 is an ortholog of human GANC (glucosidase alpha, neutral C) and GANAB (glucosidase II alpha subunit); aagr-3 is involved in embryo development, glycogen catabolic process and nematode larval development; aagr-3 exhibits alpha-1,4-glucosidase activity and is predicted to have carbohydrate binding activity, based on protein domain information; aagr-3 is expressed in the pharynx, anal depress…
arx-4	arx-4 also called as p34Arc encodes a subunit of the actin related protein of the conserved Arp2/3 complex, with 60% amino acid similarity with the homologous genes from human (OMIM: 604224); arx-4 is an essential gene as disruption in the expression by RNAi results in embryonic arrest due to ventral enclosure during morphogenesis; Arp2/3 depletion results in partial shrinking of the Ea/p apical …
zyg-9	zyg-9 encodes a predicted microtubule-association protein (MAP) of the XMAP215 family; during early embryonic development, maternal zyg-9 activity is required for microtubule-dependent processes such as meiotic and mitotic spindle organization and pronuclear migration; further, zyg-9 is essential for formation of long astral microtubules; ZYG-9 is required for centrosomal localization of TAC-1, t…
pyp-1	pyp-1 encodes, by alternative splicing, three isoforms of an inorganic pyrophosphatase required for embryonic and larval viability, intestinal function, and distal tip cell migration; PYP-1 is catalytically active in vitro, and is expressed in neurons, intestine, and coelomocytes; PYP-1 is orthologous to Drosophila NURF-38, and to human PPA1 (OMIM:179030) and PPA2; by orthology with NURF-38, PYP-…
Y38F2AR.9	Y38F2AR.9 is an ortholog of human SEC61B (Sec61 translocon beta subunit); Y38F2AR.9 is involved in reproduction.
rga-6	rga-6 is an ortholog of human ARHGAP36 (Rho GTPase activating protein 36) and ARHGAP6 (Rho GTPase activating protein 6); rga-6 is involved in defense response to fungus; rga-6 is expressed in the nervous system and the intestine.
snf-1	snf-1 is involved in defecation; snf-1 is predicted to have neurotransmitter:sodium symporter activity, based on protein domain information.
F23C8.5	The F23C8.5 gene encodes an ortholog of the human gene ELECTRON TRANSFER FLAVOPROTEIN BETA SUBUNIT (ETFB), which when mutated leads to glutaricaciduria type IIB (OMIM:130410).
sesn-1	sesn-1 encodes an ortholog of human sestrins (SESN1, OMIM:606103; SESN2, OMIM:607767; and SESN3, OMIM:607768), a family of p53-regulated proteins required to regenerate peroxiredoxins; like its human orthologs, SESN-1 contains a a predicted redox-active domain homologous to bacterial AhpD.
kin-4	kin-4 is an ortholog of members of the human PDZ (PDZ domain containing) family including MAST1; kin-4 is involved in embryo development and reproduction; kin-4 is predicted to have ATP binding activity, magnesium ion binding activity, and protein serine/threonine kinase activity, based on protein domain information.
C24B5.1	C24B5.1 is an ortholog of human GPR142 (G protein-coupled receptor 142) and GPR139 (G protein-coupled receptor 139); C24B5.1 is predicted to have G-protein coupled receptor activity, based on protein domain information.
calu-2	calu-2 is an ortholog of human RCN2 (reticulocalbin 2); calu-2 is predicted to have calcium ion binding activity, based on protein domain information; calu-2 is expressed in the pharynx, all motor neurons, body wall musculature, head neurons, and the tail neurons.
Y69A2AR.3	Microarray, RNA sequencing, and proteomic studies indicate that Y69A2AR.3 is affected by cyc-1, aak-2, lin-15B, rsr-2, gld-1, let-7, prg-1, crtc-1, hyl-2, hsf-1, cdk-4, cyd-1, and gei-8; RNA sequencing and microarray studies indicate that Y69A2AR.3 is affected by Rotenone, D-glucose, Hydrolyzable Tannins, Humic substances, Paraquat, and Sirolimus; tiling array and RNA sequencing studies indicate …
F42G8.10	F42G8.10 is an ortholog of human NDUFB11 (NADH:ubiquinone oxidoreductase subunit B11); F42G8.10 is involved in embryo development and nematode larval development.
gbb-1	gbb-1 encodes, by alternative splicing, one isoform of a subunit of the GABAB receptor dimer (GBB-1/2); GBB-1 is orthologous to human GABBR1 (OMIM:603540); GBB-1/2 is required for inhibition of cholinergic motor neurons by GABA, and thus for normally restrained movement and aldicarb resistance; gbb-1(tm1406) mutants move abnormally fast, with abnormally few changes of direction.
ZK353.10	Microarray, RNA sequencing, and tiling array studies indicate that ZK353.10 is affected by cyc-1, lin-39, hpl-2, nhr-114, wdr-23, rsr-2, and tdp-1; RNA sequencing studies indicate that ZK353.10 is affected by Rotenone; tiling array and RNA sequencing studies indicate that ZK353.10 is enriched in neurons including the DA, VA, BAG, dopaminergic, PVD, OLL, NSM, AFD, and ASER neurons.
C49G7.3	RNA sequencing and microarray studies indicate that C49G7.3 is affected by Ethanol, Rotenone, D-glucose, Deoxyglucose, Atrazine, Chlorpyrifos, Diazinon, Humic substances, single-walled carbon nanotubes, Colistin, and Allantoin; proteomic, tiling array, microarray, and RNA sequencing studies indicate that C49G7.3 is enriched in the germ line and intestine and in the PVD, OLL, ALM, PLM, and FLP neu…
hrdl-1	hrdl-1 is an ortholog of human AMFR (autocrine motility factor receptor); hrdl-1 is involved in apoptotic process, embryo development, growth and protein catabolic process.
iftb-1	eif-2beta is an ortholog of human EIF2S2 (eukaryotic translation initiation factor 2 subunit beta); eif-2beta is involved in apoptotic process, body morphogenesis, determination of adult lifespan, embryo development, growth, hermaphrodite genitalia development, nematode larval development, positive regulation of growth and translation; eif-2beta is predicted to have translation initiation factor …
pld-1	pld-1 encodes the C. elegans ortholog of phospholipase D; by homology, PLD-1 is predicted to hydrolyze phosphatidylcholine (PC) to phosphatidic acid (PA) and choline; loss of pld-1 activity via RNAi reveals that pld-1 may play a role in phagosome maturation; large-scale expression studies indicate that pld-1 is widely expressed in larvae and adults, and seen in the pharynx, intestine, nervous sys…
F53C11.4	Tiling array, RNA sequencing, and microarray studies indicate that F53C11.4 is affected by daf-16, daf-12, tatn-1, gld-2, ifg-1, lin-28, elli-1, sir-2.1, slr-2, and fbf-1; RNA sequencing and microarray studies indicate that F53C11.4 is affected by Bisphenol S, Hydrolyzable Tannins, Humic substances, single-walled carbon nanotubes, and Paraquat; RNA sequencing studies indicate that F53C11.4 is enr…
ceh-24	ceh-24 encodes an NK class homeodomain protein orthologous to human NK2 Homeobox 1 (NKX2-1; OMIM:600635) which is expressed in the thyroid, lung, and bronchial epithelia and which, when mutated, leads to disease.
taf-13	taf-13 encodes a predicted member of the transcription initiation factor IID, 18kDa subunit family with similarity to Drosophila Taf13.
F47B7.1	RNA sequencing and microarray studies indicate that F47B7.1 is affected by Rotenone, D-glucose, Cholestanol, Resveratrol, Chlorpyrifos, Diazinon, Humic substances, Paraquat, and Sirolimus; RNA sequencing and microarray studies indicate that F47B7.1 is enriched in the muscle cell and intestine and in the ASER and PLM neurons.
stt-3	stt-3 is an ortholog of human STT3B (STT3B, catalytic subunit of the oligosaccharyltransferase complex); stt-3 is involved in embryo development, locomotion, nematode larval development and reproduction; stt-3 is predicted to have oligosaccharyl transferase activity, based on protein domain information.
T05C1.2	Microarray and RNA sequencing studies indicate that T05C1.2 is affected by sma-2, sma-4, emr-1, lem-2, prg-1, and wdr-5.1; RNA sequencing and microarray studies indicate that T05C1.2 is affected by Rotenone, Cadmium, and Chlorpyrifos; tiling array, RNA sequencing, and microarray studies indicate that T05C1.2 is enriched in the ventral nerve cord and in neurons including the DA, VA, dopaminergic, …
odr-2	odr-2 encodes three isoforms of a predicted membrane-associated protein related to the Ly-6 (leukocyte antigen-6) family of GPI (glycosylated phosphatidylinositol)-linked signaling proteins; ODR-2 activity is required for proper functioning of the AWC olfactory neurons and thus for chemotaxis in response to AWC-sensed odorants; ODR-2 is expressed at high levels in sensory neurons, motor neurons, …
ubc-8	ubc-8 is an ortholog of human UBE2H (ubiquitin conjugating enzyme E2 H); microarray, tiling array, and RNA sequencing studies indicate that ubc-8 is affected by cyc-1, daf-12, wdr-23, eat-2, ubc-9, clk-1, daf-2, htz-1, and npr-1; microarray studies indicate that ubc-8 is affected by Tunicamycin, Dafa#1, and adsorbable organic bromine compounds; RNA sequencing studies indicate that ubc-8 is enrich…
adss-1	adss-1 is an ortholog of human ADSSL1 (adenylosuccinate synthase like 1) and AdSS (adenylosuccinate synthase); adss-1 is involved in embryo development, hermaphrodite genitalia development, locomotion and negative regulation of vulval development; adss-1 is predicted to have GTP binding activity and adenylosuccinate synthase activity, based on protein domain information; adss-1 is expressed in th…
C15C6.3	C15C6.3 is involved in hermaphrodite genitalia development and locomotion.
did-2	did-2 is an ortholog of human CHMP1B (charged multivesicular body protein 1B); did-2 is involved in embryo development, locomotion and nematode larval development; did-2 is expressed in the pharynx, anal depressor muscle, hypodermis, nervous system, reproductive system, intestine, and the body wall musculature; did-2 is localized to the endosome membrane.
unc-37	unc-37 encodes a transducin-like WD-repeat protein orthologous to Drosophila Groucho; unc-37 plays an essential role in embryonic and neuronal fate specification; unc-37 genetically interacts with components of the transcriptional Mediator complex.
emr-1	emr-1 gene encodes a homolog of the human integral nuclear membrane protein emerin ; EMR-1 belongs to a family of proteins sharing the LEM-domain (LAP2-Emerin-MAN1 domain) that are generally conserved in metazoa and bind to lamin; EMR-1, along with another LEM-domain protein, LEM-2 is required for larval development, normal life-span, nuclear envelope and chromatin organization, chromosome segreg…
rpn-12	rpn-12 is predicted to encode a non-ATPase subunit of the 19S regulatory complex of the proteasome that interacts with NHR-6 in yeast two-hybrid assays.
pll-1	pll-1 is an ortholog of human PLCL2 (phospholipase C like 2) and PLCL1 (phospholipase C like 1); pll-1 is involved in pronuclear migration; pll-1 is predicted to have phosphatidylinositol phospholipase C activity, based on protein domain information; pll-1 is expressed in certain interneurons.
lsy-22	lsy-22 is involved in body morphogenesis, embryo development, hermaphrodite genitalia development, locomotion and nematode larval development; lsy-22 exhibits repressing transcription factor binding activity; lsy-22 is expressed in several tissues including the intestine and the body wall musculature.
perm-2	perm-2 is involved in embryo development and reproduction.
erfa-3	erfa-3 is an ortholog of human GSPT2 (G1 to S phase transition 2) and GSPT1 (G1 to S phase transition 1); erfa-3 is involved in apoptotic process, embryo development, locomotion, nematode larval development, positive regulation of growth and reproduction; erfa-3 is predicted to have GTP binding activity and GTPase activity, based on protein domain information; erfa-3 is expressed in the pharynx, …
dnj-20	dnj-20 is an ortholog of human DNAJB11 (DnaJ heat shock protein family (Hsp40) member B11); dnj-20 is predicted to have unfolded protein binding activity, based on protein domain information; dnj-20 is expressed in the hypodermis and the intestine.
scd-2	scd-2 encodes the homolog of the anaplastic lymphoma kinase (ALK) receptor tyrosine kinase (RTK) (OMIM:105590, involved in the development of non-Hodgkin's lymphoma in humans); the ALK family of receptor tyrosine kinases belong to the insulin receptor superfamily; scd-2 was initially identified in a naturally occuring desert oasis strain of C. elegans that fails to respond to the dauer pheromone …
F18C5.10	Tiling array, microarray, and RNA sequencing studies indicate that F18C5.10 is affected by daf-16, sam-10, egl-5, daf-12, emr-1, lem-2, bar-1, gld-2, daf-2, cco-1, jmjd-3.1, jmjd-1.2, mes-2, unc-39, eri-1, dcr-1, ain-1, ain-2, tdp-1, and nasp-1; RNA sequencing and microarray studies indicate that F18C5.10 is affected by 1-methylnicotinamide, Methylmercuric chloride, Atrazine, Cry5B, Humic substan…
his-48	his-48 encodes an H2B histone; by homology, HIS-48 is predicted to function as a nucleosome component required for packaging of DNA into chromatin; his-48 is a replication-dependent histone locus that resides in a histone gene-rich region on chromosome IV.
lit-1	lit-1 encodes a serine threonine protein kinase homolog related to the Drosophila protein Nemo; lit-1 is required for embryonic viability and plays a central role in controlling the asymmetry of cell divisions during embryogenesis; lit-1 acts downstream of mom-2 with respect to polarity defects and mediates larval cell fate decisions that involve POP-1; lit-1 is also required for amphid channel m…
Y75B8A.24	Y75B8A.24 is an ortholog of human PI4KA (phosphatidylinositol 4-kinase alpha); Y75B8A.24 is involved in cell death and reproduction; Y75B8A.24 is predicted to have kinase activity, based on protein domain information.
nmy-1	nmy-1 encodes a class II non-muscle myosin heavy chain related to Drosophila zipper, which plays a role in several aspects of embryonic morphogenesis; in C. elegans, NMY-1 is required for embryonic elongation and establishment of normal body morphology; however, nmy-1 functions redundantly with another non-muscle myosin heavy chain gene, nmy-2, during elongation and establishment of normal body m…
C01F6.9	The C01F6.9 gene resides in an operon that also contains the genes icl-1 and lpl-1.
snf-3	snf-3 is an ortholog of human SLC6A8 (solute carrier family 6 member 8); snf-3 is involved in amino-acid betaine transport; snf-3 exhibits amino-acid betaine transmembrane transporter activity and is predicted to have neurotransmitter:sodium symporter activity, based on protein domain information; snf-3 is expressed in the hypodermis, nervous system, excretory cell, and the vulval cell.
dmd-9	dmd-9 is an ortholog of human DMRT2 (doublesex and mab-3 related transcription factor 2), DMRT3 (doublesex and mab-3 related transcription factor 3), DMRTA2 (DMRT like family A2), DMRTC1B (DMRT like family C1B), DMRTC2 (DMRT like family C2), DMRTB1 (DMRT like family B with proline rich C-terminal 1) and DMRTA1 (DMRT like family A1); dmd-9 is predicted to have sequence-specific DNA binding activit…
tth-1	tth-1 encodes a thymosin beta ortholog that contains four functionally distinct thymosin beta repeats; in vitro, TTH-1 binds multiple actin monomers as well as filamentous actin suggesting that, as its homology predicts, TTH-1 plays a direct role in regulating actin polymerization and cytoskeletal organization in C. elegans; consistent with this, loss of tth-1 activity via a deletion mutation tha…
Y41E3.11	hrpu-1 is an ortholog of human HNRNPUL2-BSCL2 (HNRNPUL2-BSCL2 readthrough (NMD candidate)), HNRNPUL1 (heterogeneous nuclear ribonucleoprotein U like 1), HNRNPUL2 (heterogeneous nuclear ribonucleoprotein U like 2) and HNRNPU (heterogeneous nuclear ribonucleoprotein U); hrpu-1 is involved in embryo development, germ cell development, lipid storage, locomotion, nematode larval development, regulatio…
Y41D4A.4	Y41D4A.4 is an ortholog of human TM9SF3 (transmembrane 9 superfamily member 3); Y41D4A.4 is expressed in the pharynx, anal depressor muscle, hmc, hypodermis, nervous system, head, tail, reproductive system, coelomocyte, intestine, and the body wall musculature.
H06I04.6	H06I04.6 is an ortholog of human TMEM92 (transmembrane protein 92); tiling array, microarray, and RNA sequencing studies indicate that H06I04.6 is affected by daf-12, hpl-2, nhr-114, csr-1, glp-1, npr-1, jmjd-1.2, dcr-1, ain-1, and tdp-1; microarray and RNA sequencing studies indicate that H06I04.6 is affected by Methylmercuric chloride, Rotenone, Resveratrol, Cry5B, Hydrolyzable Tannins, Humic s…
T23G5.2	T23G5.2 is an ortholog of human SEC14L5 (SEC14 like lipid binding 5) and SEC14L1 (SEC14 like lipid binding 1); T23G5.2 is predicted to have transporter activity, based on protein domain information; T23G5.2 is expressed in the nervous system, reproductive system, and the intestine.
F53F4.10	F53F4.10 is orthologous to the human gene NADH-ubiquinone oxidoreductase flavoprotein 2 (NDUFV2; complex I of the respiratory chain); F53F4.10 protein is predicted to be mitochondrial.
dnj-5	This gene encodes a protein containing a DnaJ ('J') domain.
acbp-1	acbp-1 encodes a highly conserved protein containing a functional acyl-CoA-binding binding domain orthologous to human DBI (Diazepam Binding inhibitor) (OMIM: 125950) required for protein stability and ligand binding; acyl-CoA proteins are required for lipid droplet morphology and lipid storage function; acbp-1 mutants have reduced triglycerides, aberrant lipid droplet morphology and number in th…
C46C2.2	C46C2.2 is an ortholog of human SLC22A5 (solute carrier family 22 member 5) and SLC22A4 (solute carrier family 22 member 4); C46C2.2 is predicted to have transmembrane transporter activity, based on protein domain information.
C24G6.8	C24G6.8 is an ortholog of human PTRH2 (peptidyl-tRNA hydrolase 2); C24G6.8 is predicted to have aminoacyl-tRNA hydrolase activity, based on protein domain information.
T26C5.5	T26C5.5 is involved in embryo development.
copb-2	F38E11.5 encodes a beta' (beta-prime) subunit of the coatomer (COPI) complex; in mass RNAi assays, F38E11.5 is required for fertility and general health.
F47F2.1	F47F2.1 is an ortholog of human PRKX (protein kinase, X-linked); F47F2.1 is involved in striated muscle myosin thick filament assembly; F47F2.1 is predicted to have ATP binding activity and protein serine/threonine kinase activity, based on protein domain information; F47F2.1 is localized to the cytoplasm.
Y39A3CL.3	Y39A3CL.3 is involved in cellular response to DNA damage stimulus.
rpn-9	rpn-9 is predicted to encode a non-ATPase subunit of the 19S regulatory complex of the proteasome that that affects body morphology, embryonic viability, locomotion, larval viability, fertility, and growth; interacts with RPN-11 in yeast two-hybrid assays.
npr-23	npr-23 is an ortholog of human OR51F1 (olfactory receptor family 51 subfamily F member 1 (gene/pseudogene)) and OR10X1 (olfactory receptor family 10 subfamily X member 1 (gene/pseudogene)) and members of the G protein-coupled receptors, Class A orphans family including GPR75, MTNR (Melatonin receptors) family including MTNR1A, Olfactory receptors,9 family including OR9G1 and Olfactory receptors,1…
T25B9.9	T25B9.9 is an ortholog of human Pgd (phosphogluconate dehydrogenase); T25B9.9 is involved in defense response, embryo development, the molting cycle and nematode larval development; T25B9.9 is predicted to have phosphogluconate dehydrogenase (decarboxylating) activity, based on protein domain information.
sup-12	sup-12 encodes an RNA-binding protein that contains a conserved RNA recognition motif (RRM); during development, SUP-12 functions as a muscle-specific splicing factor to regulate alternative pre-mRNA processing of unc-60 and egl-15 transcripts; in vitro, SUP-12 can bind intronic regions of the unc-60 and egl-15 pre-mRNAs; specifically, SUP-12 binds the unc-60 intron 1A cooperatively with ASD-2, w…
kin-20	kin-20 is an ortholog of human CSNK1D (casein kinase 1 delta) and CSNK1E (casein kinase 1 epsilon); kin-20 is involved in body morphogenesis, embryo development, locomotion, nematode larval development, positive regulation of growth and reproduction; kin-20 is predicted to have ATP binding activity and protein kinase activity, based on protein domain information; kin-20 is expressed in certain mo…
Y106G6G.2	Y106G6G.2 is an ortholog of human Amph (amphiphysin) and Bin1 (bridging integrator 1); Y106G6G.2 is predicted to have ARF guanyl-nucleotide exchange factor activity, based on protein domain information.
pap-1	pap-1 encodes a poly (A) polymerase; large-scale RNAi screens indicate that PAP-1 activity is essential for reproduction, embryonic and larval development, proper body morphology, normal rates of growth, and coordinated locomotion.
ubc-9	ubc-9 encodes an E2 ubiquitin-conjugating enzyme orthologous to Saccharomyces cerevisiae Ubc9p, which mediates the covalent attachment of the small ubiquitin-related modifier (SUMO) to various substrates including Ran-GAP1 and p53; UBC-9 activity is required for several developmental processes including embryogenesis, larval development, vulval development, posterior morphogenesis, and the DNA da…
Y54F10AM.5	Y54F10AM.5 is an ortholog of human NDUFA8 (NADH:ubiquinone oxidoreductase subunit A8); Y54F10AM.5 is involved in embryo development.
C35B1.5	C35B1.5 is an ortholog of human NXN (nucleoredoxin); RNA sequencing and microarray studies indicate that C35B1.5 is affected by Rotenone, D-glucose, Acrylamide, Quercetin, Hydrolyzable Tannins, Humic substances, Paraquat, Sirolimus, and Allantoin; tiling array, RNA sequencing, and microarray studies indicate that C35B1.5 is enriched in the excretory cell, germ line, and intestine and in the GABAe…
Y54G2A.23	Y54G2A.23 is orthologous to the human genes CDNF (Conserved Dopamine Neurotrophic Factor), also known as ARMETL1 (Arginine-Rich Protein Mutated In Early Stage Tumors-Like 1) and MANF (Mesencephalic Astrocyte-derived Neurotrophic Factor); CDNF is involved in the survival and function of dopaminergic neurons.
K07C5.4	K07C5.4 is an ortholog of human Nop56 (NOP56 ribonucleoprotein); K07C5.4 is involved in embryo development, hermaphrodite genitalia development, nematode larval development and positive regulation of growth.
let-754	let-754 encodes an adenylate kinase; let-754 was identified in screens for ethyl methane sulfonate-induced lethal mutations on chromosome III; the let-754 mutation results in mid larval lethality.
ubxn-2	ubxn-2 encodes one of six C. elegans UBX (ubiquitin regulatory X) domain-containing proteins.
alx-1	alx-1 encodes one of two C. elegans Bro1 domain-containing proteins; during development, ALX-1 functions in the regulation of protein trafficking via endocytic recycling of clathrin-independent cargo and membrane-protein degradation; ALX-1 physically interacts with RME-1, a component of recycling endosomes that regulates endocytic recycling of receptor proteins, and LIN-12/Notch whose downregulat…
R04E5.9	Tiling array, RNA sequencing, and microarray studies indicate that R04E5.9 is affected by daf-12, daf-16, cco-1, and daf-2; microarray and RNA sequencing studies indicate that R04E5.9 is enriched in the germ line and in neurons including the PVD, OLL, NSM, ASER, and DA neurons.
ostd-1	ostd-1 is an ortholog of human Rpn2 (ribophorin II); ostd-1 is involved in cytokinesis, embryo development, endoplasmic reticulum organization, locomotion, nematode larval development, regulation of cell division and reproduction; ostd-1 is expressed in the pharynx, nervous system, reproductive system, intestine, and the body wall musculature.
nra-4	nra-4 is an ortholog of human NOMO1 (NODAL modulator 1), NOMO3 (NODAL modulator 3) and NOMO2 (NODAL modulator 2); nra-4 is expressed in the pharynx, anal depressor muscle, hypodermis, nervous system, reproductive system, intestine, excretory cell, and the body wall musculature; nra-4 is localized to the endoplasmic reticulum.
kat-1	kat-1 encodes a predicted 3-ketoacyl-coA thiolase, a conserved enzyme in the mitochondrial fatty acid beta-oxidation pathway; kat-1 acts synergistically with tub-1 and together with the Bardet-Biedl syndrome protein BBS1 ortholog, bbs-1, to regulate lipid accumulation; genetic interaction studies of kat-1 with che-2, osm-5 and daf-6, genes that are required for ciliary structure and intraflagella…
T28B11.1	T28B11.1 encodes a protein containing an F-box, a motif predicted to mediate protein-protein interactions either with homologs of yeast Skp1 or with other proteins; about 5% to 15% of T28B11.1 transcripts are RNA edited to change A to G resulting in a change to residue 369 from an K to a E.
mdt-19	mdt-19 is an ortholog of human MED19 (mediator complex subunit 19); mdt-19 is involved in apoptotic process, embryo development, hermaphrodite genitalia development, nematode larval development, oogenesis and positive regulation of growth; mdt-19 is predicted to have RNA polymerase II transcription cofactor activity, based on protein domain information.
inso-1	inso-1 is an ortholog of human KCTD17 (potassium channel tetramerization domain containing 17), KCTD2 (potassium channel tetramerization domain containing 2) and KCTD5 (potassium channel tetramerization domain containing 5); inso-1 is involved in striated muscle myosin thick filament assembly; inso-1 is localized to the cell junction and the striated muscle dense body.
ceh-88	ceh-88 is a divergent homeobox gene; it encodes two homeodomains; most homeodomain proteins bind DNA and function as transcription factors; ceh-88 is expressed in the pharynx, anal depressor muscle, hypodermis, nervous system, reproductive system, coelomocyte, intestine, excretory cell, and the body wall musculature.
calf-1	calf-1 encodes a novel Type I transmembrane protein conserved amongst nematodes; CALF-1 is required, along with UNC-36, for proper intracellular trafficking, presynaptic localization, and functional maturation of UNC-2, an alpha 1 subunit of the C. elegans neuronal CaV2 voltage-gated calcium channel, in sensory and motor neurons throughout development; calf-1 also functions in a calcium-dependent…
sec-23	sec-23 encodes a component of COPII (coat protein complex II)-coated vesicles orthologous to Saccharomyces cerevisiae Sec23p; by homology, SEC-23 is predicted to be involved in endoplasmic reticulum (ER)-to-Golgi transport; loss of sec-23 activity results in defects in oogenesis, morphogenesis, and extracellular matrix secretion; a SEC-23::GFP fusion protein localizes to the apical region of the …
nos-3	nos-3 encodes a homolog of Drosophila NANOS that physically interacts with FBF-1 (similar, though not orthologous, to Drosophila PUMILIO); NOS-3 is required in development of the hermaphrodite germ-line to promote the switch from sperm to oocyte production, perhaps by forming a complex with FBF-1 that controls fem-3 mRNA.
his-62	his-62 encodes an H2B histone.
lin-13	lin-13 encodes a large (2248-residue) nuclear protein with multiple zinc fingers of the C2H2 class and a LXCXE retinoblastoma protein-binding motif, that is required for survival through larval development and for negative regulation of vulval fates during postembryonic development.
ten-1	ten-1 encodes a type II transmembrane protein containing EGF-like repeats that is the C. elegans ortholog of Drosophila Ten-m/Odz and vertebrate teneurins (OMIM:300588); in C. elegans, TEN-1 is required for proper development of the gonadal and pharyngeal basement membranes and for proper axonal placement and hypodermal morphogenesis; ten-1 and phy-1 act in parallel influencing the connection bet…
T08B2.5	rbm-5 is an ortholog of human RBM6 (RNA binding motif protein 6), RBM10 (RNA binding motif protein 10) and RBM5 (RNA binding motif protein 5); rbm-5 is involved in reproduction; rbm-5 is predicted to have nucleic acid binding activity, based on protein domain information.
K05C4.2	K05C4.2 is an ortholog of human JAGN1 (jagunal 1); K05C4.2 is involved in embryo development, locomotion and reproduction.
smd-1	smd-1 encodes an S-adenosylmethionine decarboxylase; SMD-1 functions in polyamine biosynthesis, exhibiting adenosylmethionine decarboxylase activity in vitro that is stimulated by putrescine; in large-scale RNAi screens, loss of smd-1 results in defective axon guidance and, in a sensitized genetic background, locomotion defects; smd-1::gfp reporter fusions are expressed in the intestine and in he…
R13D11.4	R13D11.4 encodes a protein containing a C-terminal acetyltransferase domain that is a member of the the Gcn5-related N-acetyltransferases (GNAT) superfamily of proteins.
sap-49	sap-49 encodes the C. elegans ortholog of mammalian SAP49, a component of the SF3b splicing factor, a U2 snRNP-associated protein complex; loss of sap-49 activity via RNAi results in embryonic lethality, a protruding vulva, reduced levels of gene expression (as assessed by a gfp reporter), and early onset of foci formation in strains expressing polyglutamine-YFP; SAP-49 exhibits sequence-specific…
copd-1	C13B9.3 encodes a delta subunit of the coatomer (COPI) complex; in mass RNAi assays, C13B9.3 is required for fertility and general health.
kcnl-2	kcnl-2 encodes multiple isoforms of a small conductance, calcium-activated potassium (K+) channel homologous to mammalian SK channels; KCNL-2 activity is required for regulation of the rate of egg laying: loss-of-function kcnl-2 mutations result in an egg-laying defective phenotype, while kcnl-2 overexpression results in hyperactive egg-laying behavior; KCNL-2 GFP reporter fusion proteins are exp…
T28D6.4	T28D6.4 is an ortholog of human ANKRD50 (ankyrin repeat domain 50); T28D6.4 is involved in cellular response to DNA damage stimulus and determination of adult lifespan; T28D6.4 is expressed in the mu_int_R, mu_int_L, nervous system, reproductive system, and the body wall musculature.
Y43F8A.1	RNA sequencing and microarray studies indicate that Y43F8A.1 is affected by wdr-23, clk-1, dpy-21, slr-2, tax-6, daf-19, and tdp-1; microarray and RNA sequencing studies indicate that Y43F8A.1 is affected by Mercuric Chloride, Multi-walled carbon nanotubes, Resveratrol, Quercetin, and Sirolimus; microarray and tiling array studies indicate that Y43F8A.1 is enriched in neurons including the PVD, O…
acs-1	acs-1 is an ortholog of human ACSF2 (acyl-CoA synthetase family member 2); acs-1 is involved in apoptotic process, embryo development, gonad development, growth, lipid storage, locomotion and nematode larval development; acs-1 is predicted to have catalytic activity, based on protein domain information; acs-1 is expressed in the nervous system, intestine, and the somatic gonad.
ell-1	ell-1 is an ortholog of human OCLN (occludin) and members of the Super elongation complex family including ELL2; ell-1 is involved in collagen and cuticulin-based cuticle development and positive regulation of growth; ell-1 is expressed in the pharynx, hypodermis, tail, intestine, and the vulva; ell-1 is localized to the nucleus.
madf-9	Microarray, tiling array, and RNA sequencing studies indicate that madf-9 is affected by cyc-1, daf-16, lin-39, lin-35, tdp-1, cco-1, jmjd-3.1, and jmjd-1.2; RNA sequencing and microarray studies indicate that madf-9 is affected by Rotenone, Cadmium, Chlorpyrifos, and Diazinon; tiling array and RNA sequencing studies indicate that madf-9 is enriched in the germ line and intestine and in the AVE n…
F53C3.13	plpp-1.1 is an ortholog of human PLPP1 (phospholipid phosphatase 1), PLPP3 (phospholipid phosphatase 3) and PLPP2 (phospholipid phosphatase 2); microarray and RNA sequencing studies indicate that F53C3.13 is affected by cyc-1, sma-2, aak-2, cco-1, jmjd-3.1, hsf-1, daf-16, sir-2.1, slr-2, fbf-1, rnp-8, daf-2, and nuo-6; microarray studies indicate that F53C3.13 is affected by Methylmercuric chlori…
K09F6.9	Microarray and RNA sequencing studies indicate that K09F6.9 is affected by cyc-1, sma-2, clk-1, jmjd-3.1, hsf-1, let-418, chd-3, dpy-21, and sir-2.1; microarray and RNA sequencing studies indicate that K09F6.9 is affected by Methylmercuric chloride, D-glucose, and Resveratrol; microarray, tiling array, and RNA sequencing studies indicate that K09F6.9 is enriched in the pharynx and coelomocytes an…
aman-1	aman-1 encodes an ortholog of human lysosomal mannosidase (MAN2B1; OMIM:609458, mutated in alpha-mannosidosis); AMAN-1 is predicted to help digest glycoproteins by removing mannose residues from their N-linked oligosaccharides; AMAN-1 has seven predicted N-glycosylation sites; AMAN-1 is biochemically active in vitro, has optimal activity at pH 4-4.5, and is unaffected by Co(II); however, AMAN-1 e…
rnp-2	rnp-2 encodes the small nuclear ribonucleoprotein (snRNP)-associated protein RNP-2/U1A, which associates with U1 snRNPs; rnp-2 is coexpressed with rnp-3, dnj-15, and K08D10.12 in an operon; RNP-2 and RNP-3 are paralogs with ~50% identity that are more closely related to one another than to non-nematode orthologs; despite their association with distinct snRNPs, RNP-2 and RNP-3 are functionally int…
asd-1	asd-1 encodes an ortholog of human RBM9 et al., and paralog of FOX-1 and SPN-4; ASD-1 isoforms have an RNA recognition motif and 1-2 glutamine/asparagine-rich domains; ASD-1 and FOX-1 both bind a site in egl-15 mRNA that is required to repress exon 5B splicing into mature mRNA; ASD-1 alone is partly required for exon 5A expression in muscle cells, while FOX-1 alone is dispensable for it; double a…
cog-1	cog-1 encodes the C. elegans ortholog of the vertebrate Nkx6 homeodomain proteins; cog-1 activity is required for multiple aspects of reproductive system development, including connection of uterus to the vulva and vulval cell specification, as well as for specification of left/right asymmetry in the ASE taste receptor sensory neurons where cog-1 acts in ASER to suppress the ASEL cell fate; cog-1…
B0511.6	B0511.6 encodes a DEAD-box helicase; loss of B0511.6 activity via RNAi indicates that B0511.6 activity is required for larval development.
dnj-29	This gene encodes a protein containing a DnaJ ('J') domain.
guk-1	guk-1 is an ortholog of human GUK1 (guanylate kinase 1); guk-1 is involved in hermaphrodite genitalia development and locomotion; guk-1 is predicted to have guanylate kinase activity, based on protein domain information; guk-1 is expressed in the anchor cell.
rskn-2	rskn-2 is an ortholog of human RPS6KA5 (ribosomal protein S6 kinase A5) and RPS6KA4 (ribosomal protein S6 kinase A4); rskn-2 is involved in embryo development, nematode larval development and reproduction; rskn-2 is predicted to have ATP binding activity, magnesium ion binding activity, and protein serine/threonine kinase activity, based on protein domain information; rskn-2 is expressed in the m…
ccdc-47	ccdc-47 is an ortholog of human RP11-51F16.8 and CCDC47 (coiled-coil domain containing 47); ccdc-47 is expressed in the pharynx, anal depressor muscle, nervous system, tail, reproductive system, rectal epithelium, and the body wall musculature.
ned-8	The ned-8 gene encodes a ubiquitin-like protein that is required for both embryogenesis and terminal hypodermal differentiation.
egl-9	egl-9 encodes a proline hydroxylase; EGL-9 functions in a conserved hypoxia-sensing pathway to negatively regulate HIF-1 (hypoxia inducible factor) by hydroxylating prolyl HIF-1 residues; EGL-9 activity is negatively regulated by its physical association with CYSL-1, a protein with similarity to cysteine synthases that acts to transduce information about the environmental O2 levels through H2S (h…
Y73F4A.2	Y73F4A.2 is involved in embryo development; Y73F4A.2 is expressed in the pharynx.
tln-1	tln-1 is an ortholog of human TLN2 (talin 2) and TLN1 (talin 1); tln-1 is involved in body morphogenesis, embryo development, germ cell development, growth, hermaphrodite genitalia development, inductive cell migration, nematode larval development, ovulation and protein catabolic process; tln-1 is predicted to have actin filament binding activity, insulin receptor binding activity, and is a struc…
rsr-1	rsr-1 encodes the C. elegans homolog of the SRm160 (serine/arginine-repeat related nuclear matrix protein of 160kDa) splicing coactivator; rsr-1 is an essential gene that is required for development, including normal pharyngeal morphology.
F53F8.7	RNA sequencing studies indicate that F53F8.7 is affected by tatn-1 and csr-1; RNA sequencing studies indicate that F53F8.7 is affected by Multi-walled carbon nanotubes; tiling array and RNA sequencing studies indicate that F53F8.7 is enriched in the muscle cell and in neurons including the dopaminergic and NSM neurons.
laf-1	laf-1 encodes a DEAD-box RNA helicase; laf-1 is required for embryonic development and sex determination; laf-1 was identified in screens for dominant suppressors of the sterility produced by gain-of-function fem-3 mutations; when homozygous, laf-1 mutations result in embryonic and larval lethality and when heterozygous, feminization of XX and XO animals; reporter gene analyses indicate that wild…
fkb-1	fkb-1 encodes a homolog of mouse FK506-binding protein 2.
Y39G10AR.8	eif-2gamma is an ortholog of human EIF2S3 (eukaryotic translation initiation factor 2 subunit gamma) and EIF2S3L; eif-2gamma is involved in body morphogenesis, embryo development, growth, locomotion, nematode larval development, positive regulation of growth and reproduction; eif-2gamma is predicted to have GTP binding activity and GTPase activity, based on protein domain information; eif-2gamma …
F09G2.2	F09G2.2 is an ortholog of human CNPPD1 (cyclin Pas1/PHO80 domain containing 1); F09G2.2 is expressed in the marginal cell, pharyngeal muscle cell, hypodermis, head, tail, intestine, and the body wall musculature.
W09D10.1	W09D10.1 is an ortholog of human SMAP2 (small ArfGAP2) and SMAP1 (small ArfGAP 1); W09D10.1 is involved in nematode larval development and reproduction; W09D10.1 is predicted to have GTPase activator activity, based on protein domain information.
lbp-2	lbp-2 encodes a homolog of the novel fatty acid binding protein, As-p18, found in the parasitic nematode Ascaris suum; As-p18 is a member of a family of small intracellular fatty acid binding proteins (iFABPs); the expression pattern of lpb-2 is consistent with it being secreted into the perienteric fluid where it may play a role in lipid transport beween the intestine and body wall; a lbp-2 prom…
nspc-14	RNA sequencing studies indicate that nspc-14 is affected by Rotenone, Mianserin, D-glucose, and Bisphenol A; RNA sequencing studies indicate that nspc-14 is enriched in the germ line and in the ASER neurons.
xbx-9	xbx-9 is expressed in all sensory neurons, head neurons, tail neurons, and the ciliated neurons.
flp-34	flp-34 is expressed in the rectal gland cell.
sft-4	sft-4 encodes an integral membrane protein orthologous to Saccharomyces cerevisiae endoplasmic reticulum (ER)-to-Golgi cargo receptor Erv29p and mouse Surfeit-4 (Surf-4); by homology, SFT-4 is predicted to function as a cargo receptor that selectively transports proteins in COPII vesicles from the ER to the cis-Golgi; SFT-4 activity is required for larval development and for normal down regulatio…
prp-6	prp-6 is an ortholog of human PRPF6 (pre-mRNA processing factor 6); prp-6 is involved in embryo development, inductive cell migration, the molting cycle, nematode larval development and reproduction.
max-2	max-2 encodes, by alternative splicing, at least two isoforms of a putative p21-activated kinase that is required (redundantly with its paralog, PAK-1) for normal axonal guidance of motoneurons, P cell migration, and locomotion, with max-2(cy2);pak-1(ok448) double mutants phenotypically resembling unc-73 or ced-10;mig-2 mutants; max-2 is expressed ubiquitously in early embryos, then localizes to …
F09A5.4	F09A5.4 encodes one of three C. elegans proteins orthologous to members of the MOB (Mps One Binder) family of proteins, a group of highly conserved proteins that function as binding partners and co-activators of NDR/LATS protein kinases; in metazoans, MOB proteins are core components of the Hippo signaling pathway that regulates cell proliferation and survival.
tnt-4	tnt-4 is an ortholog of human TNNT1 (troponin T1, slow skeletal type), TNNT2 (troponin T2, cardiac type) and TNNT3 (troponin T3, fast skeletal type); tnt-4 is involved in muscle contraction.
rnp-7	rnp-7 is an ortholog of human SNRNP70 (small nuclear ribonucleoprotein U1 subunit 70); rnp-7 is involved in embryo development, germ cell development, hermaphrodite genitalia development and nematode larval development; rnp-7 is predicted to have nucleic acid binding activity, based on protein domain information.
ZK632.10	Microarray, tiling array, and RNA sequencing studies indicate that ZK632.10 is affected by cgh-1, age-1, daf-16, daf-12, tatn-1, prg-1, jmjd-3.1, sir-2.1, ain-1, fbf-1, rnp-8, gld-1, daf-2, and hcf-1; RNA sequencing and microarray studies indicate that ZK632.10 is affected by Rotenone, Fluoranthene, Cry5B, and Sirolimus; RNA sequencing and microarray studies indicate that ZK632.10 is enriched in …
col-113	col-113 is an ortholog of human ADIPOQ (adiponectin, C1Q and collagen domain containing) and C1QB (complement C1q B chain) and members of the C1QTNF (C1q and TNF related) family including C1QTNF9B and COL (Collagens) family including COL6A1; col-113 is a structural constituent of cuticle, based on protein domain information.
T07D1.2	T07D1.2 is an ortholog of human RMND5A (required for meiotic nuclear division 5 A) and RMND5B (required for meiotic nuclear division 5 B); T07D1.2 is expressed in the E, Ep, and the Ea.
hsp-43	hsp-43 encodes a member of the hsp20 family.
col-184	col-184 is an ortholog of human SFTPD (surfactant protein D); col-184 is involved in embryo development; col-184 is a structural constituent of cuticle, based on protein domain information.
dyci-1	dyci-1 encodes a dynein intermediate chain; loss of dyci-1 activity via RNAi indicates that dyci-1 is essential during early embryogenesis for pronuclear migration and thus is required for embryonic development; RNAi experiments also indicate that dyci-1 is required for larval development, as well.
pho-8	pho-8 is an ortholog of human ACPT (acid phosphatase, testicular), ACPP (acid phosphatase, prostate) and ACP2 (acid phosphatase 2, lysosomal); pho-8 is predicted to have acid phosphatase activity, based on protein domain information.
trap-2	trap-2 is an ortholog of human SSR2 (signal sequence receptor subunit 2); trap-2 is involved in embryo development; trap-2 is expressed in several tissues including the pharynx.
dpff-1	dpff-1 is an ortholog of human DPF2 (double PHD fingers 2), DPF1 (double PHD fingers 1) and DPF3 (double PHD fingers 3); microarray, RNA sequencing, and proteomic studies indicate that dpff-1 is affected by cid-1, tatn-1, emr-1, lem-2, swsn-2.2, npr-1, cco-1, hsf-1, ain-1, ain-2, alg-1, fbf-1, mir-243, and hlh-25; microarray studies indicate that dpff-1 is affected by Hydrolyzable Tannins, Humic …
sol-1	sol-1 encodes a CUB domain-containing type I transmembrane protein; SOL-1 functions as an auxiliary protein for the AMPA-subtype ionotropic glutamate receptor GLR-1; specifically, SOL-1 regulates GLR-1's rate of desensitization as well as rate of recovery from desensitization; a secreted form of SOL-1 is sufficient to rescue behavioral and synaptic signaling defects of sol-1 mutant animals.
F40A3.3	F40A3.3 is an ortholog of human Pebp1 (phosphatidylethanolamine binding protein 1); F40A3.3 is localized to the mitochondrion.
F41H10.3	Tiling array, RNA sequencing, and microarray studies indicate that F41H10.3 is affected by daf-12, tatn-1, emr-1, lem-2, jmjd-3.1, jmjd-1.2, ifg-1, lin-28, sir-2.1, dpy-10, tdp-1, alg-1, and nuo-6; RNA sequencing and microarray studies indicate that F41H10.3 is affected by Rotenone, Resveratrol, Chlorpyrifos, Diazinon, Humic substances, and Paraquat; RNA sequencing studies indicate that F41H10.3 …
R148.3	R148.3 is involved in reproduction.
M01B12.4	RNA sequencing and microarray studies indicate that M01B12.4 is affected by Bisphenol S, Hydrolyzable Tannins, Paraquat, and Sirolimus; microarray and RNA sequencing studies indicate that M01B12.4 is enriched in the germ line and intestine and in the PVD, OLL, NSM, and DA neurons.
egl-13	egl-13 encodes a SOX domain transcription factor; egl-13 is required for maintenance of the uterine pi cell fate; mutations in egl-13 affect the cell fusion process that makes the vulval-uterine connection and consequently egg laying; egl-13 is expressed in the pi cells, transiently expressed in the rho lineage, in the anchor cell following fusion, and in neurons, body wall muscles, and intestina…
K11G12.5	slc-25A10 is an ortholog of human SLC25A10 (solute carrier family 25 member 10) and RP13-1032I1.10; RNA sequencing and microarray studies indicate that slc-25A10 is affected by D-glucose, Cry5B, Chlorpyrifos, Diazinon, and Humic substances; RNA sequencing and microarray studies indicate that slc-25A10 is enriched in the germ line and muscle cell.
E04D5.1	eif-2A is an ortholog of human EIF2A (eukaryotic translation initiation factor 2A); eif-2A is involved in embryo development; eif-2A is predicted to have translation initiation factor activity, based on protein domain information; eif-2A is expressed in the hypodermis, nervous system, and the intestine.
tyra-3	tyra-3 encodes a homolog of octopamine or tyramine receptors that is expressed in head neurons (anterior deirid and cephalic sensilla), tail neurons, and vulva; TYRA-3 is required for normal inhibition of movement by 5-HT, with tyra-3(RNAi) animals being hyperactive; heterologously expressed TYRA-3 has no effect on adenylate cyclase activity.
nxf-1	nxf-1 encodes a homolog of human TAP protein, a member of the NXF family of shuttling transport receptors for nuclear export of mRNA; binds RNA directly and its function has been shown to be conserved with the NXF family.
K04C2.3	Microarray, tiling array, and RNA sequencing studies indicate that K04C2.3 is affected by cgh-1, cyc-1, daf-16, daf-12, gld-2, fog-3, swsn-2.2, daf-2, jmjd-3.1, jmjd-1.2, hsf-1, sir-2.1, slr-2, fbf-1, rnp-8, and gld-1; RNA sequencing and microarray studies indicate that K04C2.3 is affected by Rotenone, Atrazine, Chlorpyrifos, Humic substances, Paraquat, and Sirolimus; tiling array, RNA sequencing…
tbc-18	tbc-18 is an ortholog of human SGSM3 (small G protein signaling modulator 3); tbc-18 is involved in lipid storage; tbc-18 is expressed in the nervous system.
K07F5.15	The K07F5.15 gene encodes a small protein that is of ancient origin, and thus is presumably important to eukaryotic life; it is homologous to YNL024C-A (also known as NNL005C) in S. cerevisiae, and has homologs in Drosophila, mammals, and Neurospora, most of which are also small (<100-residue) proteins.
K03E5.2	K03E5.2 is an ortholog of human CNN2 (calponin 2), CNN3 (calponin 3), CNN1 (calponin 1), TAGLN (transgelin), TAGLN2 (transgelin 2) and TAGLN3 (transgelin 3); RNA sequencing, proteomic, and microarray studies indicate that K03E5.2 is affected by aak-2, atx-3, nhr-114, eat-2, gld-1, let-7, emr-1, lem-2, hlh-30, csr-1, daf-2, ham-3, jmjd-1.2, lin-28, dpy-21, tdp-1, and tbx-2; RNA sequencing and micr…
mop-25.1	mop-25.1 encodes a protein orthologous to fission yeast Mo25p, budding yeast Hym1p, Aspergillus nidulans HymA, human CAB39, and human CAB39L; MOP-25.1 is paralogous to MOP-25.2 and (more distantly) MOP-25.3; MOP-25.1 shares a redundant function with MOP-25.2 in fertility and embryonic viability.
K03B4.2	Microarray and RNA sequencing studies indicate that K03B4.2 is affected by cgh-1, aak-2, tatn-1, clk-1, fog-3, jmjd-3.1, jmjd-1.2, hsf-1, hlh-30, sir-2.1, ain-2, fbf-1, rnp-8, gld-1, and tdp-1; RNA sequencing and microarray studies indicate that K03B4.2 is affected by Rotenone, Cry5B, Hydrolyzable Tannins, Humic substances, Paraquat, and Sirolimus; microarray and RNA sequencing studies indicate t…
C08D8.7	RNA sequencing studies indicate that C08D8.7 is enriched in the AFD and ASER neurons.
M03F8.6	M03F8.6 is predicted to have extracellular ligand-gated ion channel activity, based on protein domain information.
T08A11.2	T08A11.2 encodes the C. elegans ortholog of splicing factor 3b subunit 1, also known as SAP155; by homology, the product of T08A11.2 is predicted to be a component of the U2 snRNP that is required for pre-mRNA splicing; large-scale RNAi assays indicate that T08A11.2 activity is essential for a number of processes including embryonic development, normal adult lifespan, vulval morphogenesis, locomo…
vps-22	C27F2.5 encodes the C. elegans ortholog of the conserved vacuolar protein sorting protein EAP30/SNF8/VPS22; by homology, the product of C27F2.5 is predicted to be a component of an ESCRT-II complex (Endosomal Sorting Complex Required for Transport) that functions in endosomal transport.
F53F10.3	mpc-2 is an ortholog of human MPC2 (mitochondrial pyruvate carrier 2); microarray, tiling array, and RNA sequencing studies indicate that mpc-2 is affected by alg-1, rde-4, zfp-1, daf-12, lin-35, cco-1, jmjd-3.1, jmjd-1.2, daf-16, dpy-21, sir-2.1, isp-1, and nuo-6; RNA sequencing and microarray studies indicate that mpc-2 is affected by Rotenone, Cry5B, Hydrolyzable Tannins, Humic substances, and…
ivd-1	ivd-1 encodes an isovaleryl-CoA dehydrogenase; this function has been verified by both sequence homology and direct biochemical assay.
eif-3.B	eif-3.B is an ortholog of human EIF3B (eukaryotic translation initiation factor 3 subunit B); eif-3.B is involved in apoptotic process, body morphogenesis, determination of adult lifespan, embryo development, lipid storage, locomotion, nematode larval development and reproduction; eif-3.B is predicted to have translation initiation factor activity and translation initiation factor binding activit…
R02F11.2	R02F11.2 is an ortholog of human TMEM92 (transmembrane protein 92); microarray and RNA sequencing studies indicate that R02F11.2 is affected by cyc-1, age-1, wdr-23, prg-1, npr-1, jmjd-1.2, daf-19, and ain-2; microarray studies indicate that R02F11.2 is affected by Allantoin; microarray and RNA sequencing studies indicate that R02F11.2 is enriched in the body wall musculature and in neurons inclu…
ser-3	ser-3 encodes an octopamine receptor; ser-3 is required in the SIA neurons for response to the absence of food and to exogenous octopamine; SER-3 also mediates along with SER-4, the dietary restriction-based, lifespan-extending effects of mianserin, an antidepressant, on C. elegans; when expressed in HEK293 cells, SER-3 mediates a response to octopamine and to tyramine, but not serotonin; in addi…
ragc-1	ragc-1 is an ortholog of human RRAGC (Ras related GTP binding C) and RRAGD (Ras related GTP binding D); ragc-1 is involved in determination of adult lifespan, embryo development and regulation of autophagosome assembly; ragc-1 is predicted to have GTP binding activity, based on protein domain information; ragc-1 is expressed in the intestine.
T23B5.3	RNA sequencing and microarray studies indicate that T23B5.3 is affected by tatn-1, prg-1, cco-1, jmjd-3.1, hsf-1, lin-28, sir-2.1, eri-1, ain-1, dpy-10, fbf-1, and tdp-1; microarray studies indicate that T23B5.3 is affected by Hydrogen sulfide, Paraquat, and Allantoin; microarray and RNA sequencing studies indicate that T23B5.3 is enriched in the germ line and in the PVD, OLL, and NSM neurons.
F35B12.10	F35B12.10 is an ortholog of human GREM1 (gremlin 1, DAN family BMP antagonist) and GREM2 (gremlin 2, DAN family BMP antagonist); RNA sequencing studies indicate that F35B12.10 is affected by eat-2, emr-1, lem-2, cco-1, jmjd-3.1, and jmjd-1.2.
ech-6	ech-6 is an ortholog of human ECHS1 (enoyl-CoA hydratase, short chain 1); ech-6 is involved in nematode larval development; ech-6 is predicted to have catalytic activity, based on protein domain information; ech-6 is localized to the mitochondrion.
Y6B3B.7	Microarray and RNA sequencing studies indicate that Y6B3B.7 is affected by ubc-9, let-418, chd-3, dpy-21, and sir-2.1; RNA sequencing and microarray studies indicate that Y6B3B.7 is affected by Multi-walled carbon nanotubes and Resveratrol; RNA sequencing and microarray studies indicate that Y6B3B.7 is enriched in the germ line and in neurons.
tam-1	tam-1 encodes a broadly expressed nuclear protein with RING finger, B-box, and glutamine/asparagine-rich domains that promotes signalling in the class B synthetic-multivulva gene pathway (which includes the lin-35/RB gene), and also promotes the activity of genes in multicopy transgenic arrays; the normal role of TAM-1's class B activity is presumably to inhibit RAS pathway activity in vulval dev…
his-61	his-61 encodes an H2A histone.
arx-3	arx-3 also called as p41Arc encodes a subunit of the actin related protein of the conserved Arp2/3 complex, with 60% amino acid similarity with the homologous genes from human (OMIM: 604223); arx-3 is an essential gene as disruption in the expression by RNAi results in embryonic arrest due to ventral enclosure during morphogenesis; Arp2/3 depletion results in partial shrinking of the Ea/p apical …
plx-2	plx-2 encodes one of two C. elegans plexins, conserved transmembrane proteins that function as semaphorin receptors in both vertebrates and invertebrates; plx-2 activity is essential for proper male tail and epidermal morphogenesis and for normal axon guidance in a select group of neurons, including SDQL; genetic analyses indicate that plx-2 functions with mab-20/semaphorin-2a, efn-4/ephrin-4, an…
praf-3	praf-3 is an ortholog of human ARL6IP5 (ADP ribosylation factor like GTPase 6 interacting protein 5) and PRAF2 (PRA1 domain family member 2); praf-3 is involved in embryo development and reproduction.
C30A5.3	mob-4 is an ortholog of human HSPE1-MOB4 (HSPE1-MOB4 readthrough) and Mob4 (MOB family member 4, phocein); mob-4 is involved in meiotic cell cycle and meiotic chromosome segregation.
col-81	col-81 is an ortholog of human MARCO (macrophage receptor with collagenous structure) and COL19A1 (collagen type XIX alpha 1 chain); col-81 is a structural constituent of cuticle, based on protein domain information.
pcf-11	pcf-11 is an ortholog of human PCF11 (PCF11 cleavage and polyadenylation factor subunit); pcf-11 is involved in apoptotic process, embryo development, nematode larval development and reproduction.
H05C05.1	H05C05.1 is an ortholog of human EIF4H (eukaryotic translation initiation factor 4H); microarray, RNA sequencing, and proteomic studies indicate that H05C05.1 is affected by cid-1, eat-2, tatn-1, daf-2, cco-1, jmjd-3.1, jmjd-1.2, lin-28, cebp-1, glp-1, and daf-16; RNA sequencing and microarray studies indicate that H05C05.1 is affected by Rotenone and Allantoin; microarray and RNA sequencing stud…
ddx-15	The F56D2.6 gene encodes a DEAH helicase orthologous to the Drosophila CG11107, the human DDX15, and the S. cerevisiae PRP43 proteins.
unc-94	unc-94 encodes two isoforms of tropomodulin; UNC-94 functions synergistically with other actin filament regulators to effect proper sarcomeric actin filament organization and hence, locomotion; UNC-94 is expressed in muscle cells and localizes to the ends of actin thin filaments.
C29H12.2	C29H12.2 is an ortholog of human SLC35F6 (solute carrier family 35 member F6); C29H12.2 is expressed in the nervous system, reproductive system, coelomocyte, and the intestine.
ubc-7	ubc-7 encodes an E2 ubiquitin-conjugating enzyme; by homology, UBC-7 is predicted to function in the covalent attachment of ubiquitin molecules to protein substrates via its association with an E3 ubiquitin-protein ligase; loss of ubc-7 activity via large-scale RNAi screens results in no obvious abnormalities.
cytb-5.2	cytb-5.2 is an ortholog of human CYB5A (cytochrome b5 type A); cytb-5.2 is involved in embryo development and nematode larval development.
F32A5.4	RNA sequencing and microarray studies indicate that F32A5.4 is affected by Methylmercury hydroxide, Methylmercuric chloride, Rotenone, D-glucose, Juglone, Estrogen, Acrylamide, Atrazine, Quercetin, Hydrolyzable Tannins, Humic substances, single-walled carbon nanotubes, Sirolimus, and Allantoin; RNA sequencing studies indicate that F32A5.4 is enriched in the germ line and Psub1 and in the RID neur…
asg-1	asg-1 encodes a homolog of the proton-translocating F0 ATP synthase complex subunit g; by homology, ASG-1 is predicted to function in ATP synthesis, although its precise role in ATP anabolism is not yet known; in C. elegans, asg-1 activity is required for transposon silencing in the germline, suggesting that healthy energy metabolism is necessary for this process; in addition, large-scale RNAi sc…
pat-3	pat-3 encodes the C. elegans beta-integrin subunit; pat-3 is an essential gene that is required for muscle cell attachment to the overlying hypodermis and for normal muscle filament assembly and function; in addition, pat-3 is required for normal axon guidance and for ovulation; antibody staining reveals that PAT-3 is expressed in body wall muscle as well as in the anal depressor, sphincter, inte…
W03F8.4	W03F8.4 is an ortholog of human TPRKB (TP53RK binding protein); W03F8.4 is involved in germ cell development and gonad development.
let-19	The let-19 gene encodes a protein related to human TRAP240 (thyroid hormone receptor-associated protein 240, OMIM:300182), a transcriptional co-activation complex subunit conserved in yeast, Drosophila, and humans; LET-19 is required for proper asymmetric cell divisions and cell fusions regulated by LIN-44/Wnt and LIN-17/frizzled, as well as for proper development of secondary vulval cell fates a…
mig-15	mig-15 encodes the C. elegans ortholog of vertebrate Nck-interacting kinase (NIK) which belongs to the STE20/germinal center kinase (GCK) family; MIG-15 is required for normal axon pathfinding, and to inhibit premature branching of commissures; RNAi of mig-15 and pat-3, which encodes a beta1A integrins, results in similar axonal defects, and mutations in ina-1, which encodes an alpha integrin cha…
nurf-1	nurf-1 encodes the C. elegans ortholog of Drosophila NURF301, a component of the NURF chromatin remodeling complex; in C. elegans, nurf-1 acts with isw-1 to regulate vulval development.
attf-4	attf-4 is expressed in the pharynx, hypodermis, head, pharyngeal-intestinal valve, intestine, ventral nerve cord, tail neurons, and the developing hermaphrodite gonad.
snx-3	snx-3 is an ortholog of human Snx3 (sorting nexin 3) and SNX12 (sorting nexin 12); snx-3 is involved in oviposition; snx-3 is predicted to have phosphatidylinositol binding activity, based on protein domain information; snx-3 is expressed in several tissues including the pharynx; snx-3 is localized to the endosome.
Y63D3A.7	Y63D3A.7 encodes the C. elegans ortholog of the NDUFA2/B8 subunit of the mitochondrial NADH dehydrogenase (ubiquinone) complex (complex I).
K02D10.1	K02D10.1 is an ortholog of human PDXP (pyridoxal phosphatase), PGP (phosphoglycolate phosphatase) and GBAS (glioblastoma amplified sequence); K02D10.1 is involved in reproduction; K02D10.1 is predicted to have phosphatase activity, based on protein domain information; K02D10.1 is expressed in the hypodermis.
dct-1	dct-1 encodes a protein with similarity to the mammalian BNIP3 proteins that interact with Bcl-2 and the Adenovirus E1B 19kDa protein and that have been shown to have pro-apoptotic activity; loss of dct-1 activity via RNAi in daf-2 mutants and in gld-1; daf-2 doubly mutant animals indicates that dct-1 can function to regulate both lifespan and tumor cell proliferation; when expressed in mammalian…
ero-1	ero-1 encodes an endoplasmic reticulum oxidoreductase that affects ER-stress response and affects reactive oxygen species levels.
his-24	his-24 encodes one of eight C. elegans H1 linker histones; HIS-24, along with the histone deacetylase SIR-2.1 and the Enhancer of zeste E(Z) ortholog MES-2, plays a key role in heterochromatin regulation and thus, in regulation of fertility and embryonic development; specifically, HIS-24 and SIR-2.1 are essential for maintenance of the histone H3K27me3 mark at subtelomeric regions in the C. elega…
flr-2	flr-2 is an ortholog of human GPHA2 (glycoprotein hormone alpha 2); flr-2 is involved in defecation and defense response; flr-2 is expressed in certain pharyngeal motor neurons and certain interneurons; flr-2 is localized to the extracellular space.
ran-4	ran-4 encodes a ortholog of NUCLEAR TRANSPORT FACTOR 2 (NTF2) from S. cerevisiae and metazoa, which is predicted to interact with nucleoporins and to promote transport of RAN-1(+GDP) into the nucleus; RAN-4/NTF2 proteins are paralogous to the N-terminal domain of RasGAP SH3 binding proteins such as Drosophila RASPUTIN, and to delta-5-3-ketosteroid isomerases, while having no homology to Ran prote…
unc-112	The unc-112 gene encodes a pleckstrin homology domain-containing protein, orthologous to human Mitogen inducible gene-2, that is required for assembly of muscle dense bodies and M lines during embryogenesis; UNC-112 is a dense body/M-line component and requires PAT-3/beta-integrin, UNC-52/perlecan, and PAT-4/integrin-linked kinase for proper localization; UNC-112 binds PAT-4 directly, forms a ter…
zoo-1	zoo-1 encodes a protein ortholog of the zonula occludens (ZO) subfamily of membrane-associated guanylate kinases (MAGUKs); zoo-1 is involved in the recruitment of actin to cell junctions in a hmr-1/cadherin dependant manner; genetic interaction studies indicate that zoo-1 acts together with hmp-1/alpha-catenin and hmp-2/beta-catenin for the proper organization of actin at epidermal junctions duri…
ZC412.3	RNA sequencing and microarray studies indicate that ZC412.3 is affected by Nicotinic acid, Rotenone, Resveratrol, Diazinon, Humic substances, and Sirolimus; tiling array, RNA sequencing, and microarray studies indicate that ZC412.3 is enriched in the body wall muscle cell, muscle cell, and body wall musculature and in neurons including the PLM neurons.
gck-3	gck-3 encodes a STE20-related kinase, required for normal excretory canal tubules, that is regulated by WNK-1 and in turn inhibits CLH-3; GCK-3 is expressed in oocytes and the excretory cell; GCK-3 binds the C-terminus of CLH-3B in both two-hybrid and GST affinity assays; GCK-3 inhibits a fast gating process in CLH-3B by phosphorylating it, both reducing the magnitude of CLH-3B's responses to hyp…
R05G6.10	R05G6.10 is an ortholog of human RASGEF1B (RasGEF domain family member 1B), RASGEF1C (RasGEF domain family member 1C) and RASGEF1A (RasGEF domain family member 1A); R05G6.10 is predicted to have guanyl-nucleotide exchange factor activity, based on protein domain information; R05G6.10 is expressed in the pharynx, all inner labial neurons, intestine, rectal gland cell, head neurons, and the tail ne…
pag-3	pag-3 encodes a C2H2 zinc-finger protein orthologous to Drosophila SENSELESS, and to human GFI1 (OMIM:600871, mutated in neutropenia) and GFI1B (OMIM:604383); pag-3 is expressed in neurons (touch receptors, BDU interneurons, ventral cord motor neurons, and others); PAG-3 is required to repress the touch neuron-specific genes mec-4 and mec-7 in BDU neurons, but since this repression does not occur…
Y92H12A.2	Y92H12A.2 is an ortholog of human Nedd4 (neural precursor cell expressed, developmentally down-regulated 4, E3 ubiquitin protein ligase) and NEDD4L (neural precursor cell expressed, developmentally down-regulated 4-like, E3 ubiquitin protein ligase); Y92H12A.2 is predicted to have ubiquitin-protein transferase activity, based on protein domain information.
Y111B2A.12	Y111B2A.12 is an ortholog of human AAMP (angio associated migratory cell protein); Y111B2A.12 is involved in embryo development, hermaphrodite genitalia development, nematode larval development, positive regulation of growth and striated muscle myosin thick filament assembly.
rsp-5	rsp-5 encodes, along with rsp-4, one of two C. elegans orthologs of the vertebrate SC35 splicing factor and member of the SR protein family of nuclear phosphoproteins that are required for constitutive splicing and influence alternative splicing regulation.
T19B4.3	T19B4.3 is an ortholog of human Aprt (adenine phosphoribosyltransferase); T19B4.3 is predicted to have adenine phosphoribosyltransferase activity, based on protein domain information.
set-26	set-26 encodes a large (1,677-residue) protein with a low-complexity N-terminal region, followed by a PHD-zinc finger and a SET domain; SET-26 has no non-nematode orthologs, but has 96% identity (1616/1679 residues) to its paralog SET-9; unlike its paralog SET-9, SET-26 has no obvious function in RNAi assays.
sptf-3	sptf-3 encodes a C2H2 zinc finger domain-containing protein that is a member of the Sp1 family of transcription factors; SPTF-3 activity is required for caspase-dependent and -independent apoptotic cell death of the sisters of two cells: the M4 pharyngeal motor neuron and the AQR sensory neuron; in addition, SPTF-3 plays a role in cell fate specification, embryonic and larval development, and mor…
Y75B7AR.1	RNA sequencing and microarray studies indicate that Y75B7AR.1 is affected by 1-methylnicotinamide, Nicotinic acid, Mercuric Chloride, Rotenone, Manganese chloride, D-glucose, Quercetin, Colistin, Dafa#1, adsorbable organic bromine compounds, and Sirolimus; chronogram analysis, microarray, and tiling array studies indicate that Y75B7AR.1 is enriched in the ventral nerve cord, body wall musculature…
ama-1	ama-1 encodes the large subunit of RNA polymerase II required for mRNA transcription; AMA-1 is essential for proper embryonic development, particularly for the early division and migration of the endodermal precursor (E) cells that initiate gastrulation; AMA-1 is expressed ubiquitously in the developing embryo until the 550-cell stage.
R102.1	Microarray, RNA sequencing, and tiling array studies indicate that R102.1 is affected by cyc-1, nhr-114, wdr-23, prg-1, daf-16, elli-1, daf-12, and mir-243; RNA sequencing and microarray studies indicate that R102.1 is affected by Multi-walled carbon nanotubes, Chlorpyrifos, Diazinon, Dibromoacetic acid, and Sirolimus; RNA sequencing and microarray studies indicate that R102.1 is enriched in the …
C56G2.7	rpn-13 is an ortholog of human ADRM1 (adhesion regulating molecule 1); rpn-13 is involved in nematode larval development; rpn-13 is expressed in the nervous system, seam cell, and the intestine.
cars-1	cars-1 encodes a predicted cytoplasmic cysteinyl-tRNA synthetase (CysRS), a class I aminoacyl-tRNA synthetase that catalyzes the attachment of cysteine to its cognate tRNA and is thus required for protein biosynthesis; CARS-1 is essential for embryonic and larval development, and is required for molting and a normal rate of postembryonic development.
C50E3.6	Tiling array, RNA sequencing, and microarray studies indicate that C50E3.6 is affected by daf-16, tatn-1, bar-1, wdr-5.1, daf-2, octr-1, and isp-1; microarray studies indicate that C50E3.6 is affected by Dafa#1 and Sirolimus; microarray and RNA sequencing studies indicate that C50E3.6 is enriched in neurons including the GABAergic, ASER, and PLM neurons.
ZK809.8	ZK809.8 is involved in positive regulation of growth.
dars-1	drs-1 encodes a putative aspartyl(D) tRNA synthetase
ncbp-2	ncbp-2 encodes the C. elegans ortholog of the CBP20 subunit of the nuclear cap binding complex; by homology, NCBP-2 is predicted to play a role in mRNA decay; loss of ncbp-2 activity via RNAi indicates that this gene is essential for embryonic and larval development and in addition, plays a role in reproduction and vulval morphogenesis; staining of C. elegans embryos with an antibody to human CBP…
arl-3	arl-3 encodes a member of the ARL (ADP-ribosylation factor(ARF)-like) family of proteins which are very similar to ARF proteins but lack the ability to stimulate ADP ribosylation by cholera toxin; an arl-3 deletion allele, tm1703, results in essentially wild-type animals that display slight defects in male mating behavior; ARL-3::GFP reporter fusions are expressed in ciliated neurons, where they …
nhr-46	nhr-46 is an ortholog of members of the human NR (Nuclear hormone receptors) family including PPARD; nhr-46 is predicted to have sequence-specific DNA binding activity, steroid hormone receptor activity, transcription factor activity, sequence-specific DNA binding, and zinc ion binding activity, based on protein domain information; nhr-46 is expressed in the muscle cell, hypodermis, nervous syste…
soc-2	soc-2 encodes a leucine-rich repeat protein; soc-2 functions downstream in the let-60/Ras and egl-15/FGF receptor signaling pathways to positively and negatively regulate signaling through these pathways, respectively, and thus affect such processes as vulval development, osmoregulation, and muscle membrane extension; consistent with its role in regulating Ras-mediated signal transduction, SOC-2 …
lron-5	lron-5 is expressed in the nervous system, tail, and the intestine.
cec-4	cec-4 is an ortholog of human CBX1 (chromobox 1), CBX5 (chromobox 5) and CBX3 (chromobox 3); CEC-4 is required for the perinuclear anchoring of chromatin methylated on histone H3 Lysine 9 (H3K9) in embryos; the CEC-4 chromodomain is 42% identical to human CBX1 (chromobox 1) chromodomain and CBX5 (chromobox 5) chromodomain; CEC-4 has a large C-terminal domain that does not have homology to other k…
pbs-2	pbs-2 is an ortholog of human PSMB10 (proteasome subunit beta 10) and PSMB7 (proteasome subunit beta 7); pbs-2 is involved in apoptotic process, determination of adult lifespan, embryo development, locomotion, nematode larval development and reproduction; pbs-2 is predicted to have threonine-type endopeptidase activity, based on protein domain information.
vps-29	vps-29 is an ortholog of human Vps29 (VPS29, retromer complex component); vps-29 is involved in cell migration.
ras-1	ras-1 is orthologous to the human oncogene, Related Ras Viral Oncogene Homolog 2 (RRAS2).
Y53G8AL.2	Y53G8AL.2 is an ortholog of human NDUFA9 (NADH:ubiquinone oxidoreductase subunit A9); Y53G8AL.2 is involved in determination of adult lifespan, embryo development, growth, nematode larval development and reproduction; Y53G8AL.2 is expressed in the pharynx, anal depressor muscle, hypodermis, head, tail, reproductive system, intestine, excretory cell, and the body wall musculature.
kars-1	kars-1 is an ortholog of human KARS (lysyl-tRNA synthetase); kars-1 is involved in body morphogenesis, embryo development, nematode larval development, positive regulation of growth and reproduction; kars-1 is predicted to have ATP binding activity, lysine-tRNA ligase activity, and nucleic acid binding activity, based on protein domain information; kars-1 is expressed in the pharynx, hypodermis, …
abhd-3.1	abhd-3.1 is an ortholog of human ABHD1 (abhydrolase domain containing 1) and ABHD3 (abhydrolase domain containing 3); microarray, proteomic, and RNA sequencing studies indicate that abhd-3.1 is affected by cyc-1, atfs-1, spg-7, gld-1, let-7, htz-1, lin-35, ain-1, ain-2, slr-2, fbf-1, alg-1, isp-1, and nuo-6; RNA sequencing and microarray studies indicate that abhd-3.1 is affected by Rotenone, Mia…
rnp-1	rnp-1 is an ortholog of human RBM14 (RNA binding motif protein 14); rnp-1 is involved in reproduction; rnp-1 is predicted to have nucleic acid binding activity, based on protein domain information.
C16A3.10	C16A3.10 encodes an ornithine transaminase orthologous to the human gene OAT (ornithine aminotransferase); the product of C16A3.10 is predicted to catalyze the conversion of ornithine to L-glutamate-5-semialdehyde in the process of arginine-to-proline conversion.
C16A3.6	C16A3.6 is an ortholog of human MAK16 (MAK16); C16A3.6 is involved in embryo development, hermaphrodite genitalia development and nematode larval development.
F27D4.4	F27D4.4 is an ortholog of human ZC3H15 (zinc finger CCCH-type containing 15); F27D4.4 is predicted to have metal ion binding activity, based on protein domain information; F27D4.4 is expressed in the hypodermis and the intestine.
tir-1	tir-1 encodes a Toll-Î—Î–Interleukin 1 Receptor (TIR) domain adaptor protein that is the C. elegans ortholog of human SARM (sterile alpha and armadillo repeats); tir-1 is required for innate immunity, as loss of tir-1 activity results in increased susceptibility to infection; tir-1 also functions in a lateral signaling pathway that specifies neuronal identity and is required for proper localizati…
dab-1	dab-1 encodes an ortholog of the cytoplasmic adaptor protein DISABLED, required for normal molting and meiotic arrest; DAB-1 is also required for EGL-17 secretion from vulval cells, and thus indirectly for normal sex myoblast (SM) migration and egg-laying; DAB-1 contains a conserved PTB domain and signals that confer localization to Golgi-proximal vesicles, and DAB-1 localizes to vesicular struct…
oig-1	oig-1 is expressed in the nervous system.
F40A3.4	Tiling array, microarray, and RNA sequencing studies indicate that F40A3.4 is affected by hpl-2, bar-1, daf-2, let-418, chd-3, and sir-2.1; microarray studies indicate that F40A3.4 is affected by Colistin and Dafa#1; tiling array, RNA sequencing, and microarray studies indicate that F40A3.4 is enriched in the ventral nerve cord, hypodermis, and muscle cell and in neurons including the BAG and NSM…
K04G7.11	syf-2 is an ortholog of human SYF2 (SYF2 pre-mRNA splicing factor); syf-2 is involved in body morphogenesis, cell migration, embryo development, germ cell development, hermaphrodite genitalia development, nematode larval development, regulation of cell proliferation and regulation of meiotic nuclear division.
C16H3.3	Microarray, tiling array, and RNA sequencing studies indicate that C16H3.3 is affected by alg-1, lin-35, rde-4, zfp-1, daf-12, nhr-114, ubc-9, daf-16, cco-1, jmjd-3.1, jmjd-1.2, daf-2, dpy-21, sir-2.1, ain-1, fbf-1, isp-1, nuo-6, and hlh-25; RNA sequencing and microarray studies indicate that C16H3.3 is affected by 1-methylnicotinamide, Rotenone, Cholestanol, Ethanol, Resveratrol, Chlorpyrifos, D…
C50D2.6	RNA sequencing and microarray studies indicate that C50D2.6 is affected by Bisphenol S, Chlorpyrifos, Humic substances, Paraquat, Colistin, Allantoin, and Sirolimus; microarray, tiling array, and RNA sequencing studies indicate that C50D2.6 is enriched in the ventral nerve cord, intestine, and body wall musculature and in neurons including PVD, OLL, DA, VA, GABAergic, NSM, I5, SAB, and retrovesic…
ztf-4	ztf-4 is an ortholog of human NCOA5 (nuclear receptor coactivator 5); ztf-4 is involved in reproduction; ztf-4 is predicted to have nucleic acid binding activity, based on protein domain information; ztf-4 is expressed in the pharynx, nervous system, head, midbody, body wall, body wall musculature, vulval muscle, and the gonadal primordium.
cit-1.2	cit-1.2 encodes one of two C. elegans cyclin T orthologs; RNAi experiments indicate that CIT-1.2 functions redundantly with CIT-1.1 to broadly regulate embryonic transcription; by homology, CIT-1.1 and CIT-1.2 are predicted to interact with the CDK-9 kinase to form the P-TEFb transcription elongation factor that in C. elegans is required for Ser2, but not Ser5, phosphorylation in the C-terminal d…
ptp-1	ptp-1 encodes a non-receptor tyrosine phosphatase containing Band 4.1 and PDZ domains that may function in linking cytoplasmic proteins and signaling molecules to sites on the plasma membrane; by homology, PTP-1 is predicted to function in cell signaling.
F32B5.6	F32B5.6 is involved in embryo development.
ubr-1	ubr-1 is an ortholog of human UBR2 (ubiquitin protein ligase E3 component n-recognin 2) and UBR1 (ubiquitin protein ligase E3 component n-recognin 1); ubr-1 exhibits ubiquitin conjugating enzyme binding activity and is predicted to have zinc ion binding activity, based on protein domain information.
alh-6	alh-6 is orthologous to the human gene ALDEHYDE DEHYDROGENASE 4 FAMILY, MEMBER A1 (ALDH4A1; OMIM:606811), which when mutated leads to hyperprolinemia type II.
ufc-1	ufc-1 is an ortholog of human UFC1 (ubiquitin-fold modifier conjugating enzyme 1); ufc-1 is expressed in the nervous system and the intestine; ufc-1 is localized to the striated muscle dense body.
eif-3.F	eif-3.F is an ortholog of human EIF3F (eukaryotic translation initiation factor 3 subunit F); eif-3.F is involved in body morphogenesis, determination of adult lifespan, embryo development, hermaphrodite genitalia development and nematode larval development.
ubxn-4	ubxn-4 encodes one of six C. elegans UBX (ubiquitin regulatory X) domain-containing proteins.
nhr-71	nhr-71 is an ortholog of members of the human NR (Nuclear hormone receptors) family including PPARD; nhr-71 is predicted to have sequence-specific DNA binding activity, transcription factor activity, sequence-specific DNA binding, and zinc ion binding activity, based on protein domain information; nhr-71 is expressed in all pharyngeal neurons, seam cell, intestine, and the vulva.
rpia-1	rpia-1 is an ortholog of human RPIA (ribose 5-phosphate isomerase A); rpia-1 is involved in lipid storage, locomotion and reproduction; rpia-1 is predicted to have ribose-5-phosphate isomerase activity, based on protein domain information; rpia-1 is expressed in the pharynx, intestine, nerve ring, head neurons, and the tail neurons.
ercc-1	ercc-1 encodes an ortholog of human ERCC1 (mutations in which are associated with Cerebrooculofacioskeletal Syndrome 4; OMIM:126380); ercc-1 is a core NER (Nuclear Excision Repair) factor (other members being xpa-1, xpf-1, and xpg-1); NER factors remove UV-induced DNA damage and have been demonstrated to be required for both the global genome repair (GGR) and transcription coupled repair (TCR) pa…
dnj-24	This gene encodes a protein containing a DnaJ ('J') domain.
C11H1.8	RNA sequencing and microarray studies indicate that C11H1.8 is affected by emr-1, lem-2, npr-1, cco-1, jmjd-3.1, jmjd-1.2, hlh-30, eri-1, ahr-1, dpy-9, dpy-10, and mir-35; RNA sequencing and microarray studies indicate that C11H1.8 is affected by Rotenone, Cry5B, Atrazine, Cadmium, Chlorpyrifos, and Paraquat; RNA sequencing studies indicate that C11H1.8 is enriched in the germ line.
asd-2	asd-2 encodes, by alternative splicing, three isoforms of a signal transduction and activation of RNA (STAR protein) orthologous to human QKI (OMIM:609590) and Drosophila HOW, and paralogous to C. elegans GLD-1; ASD-2 is required for normal axonal guidance, developmentally regulated mRNA splicing, and correct protein folding in vivo; ASD-2 is required for the mutually exclusive splicing of let-2 …
snt-5	snt-5 is an ortholog of members of the human SYT (Synaptotagmins) family including SYT6; microarray and RNA sequencing studies indicate that snt-5 is affected by zfp-1, cyc-1, htz-1, csr-1, daf-2, chd-3, ain-1, ain-2, and tax-6; microarray studies indicate that snt-5 is affected by Atrazine, Quercetin, Humic substances, and Sirolimus; microarray, RNA sequencing, and tiling array studies indicate …
F48F7.6	Microarray and RNA sequencing studies indicate that F48F7.6 is affected by age-1, htz-1, dpy-21, fbf-1, daf-2, hcf-1, sir-2.1, isp-1, and nuo-6; RNA sequencing and microarray studies indicate that F48F7.6 is affected by Rotenone, Chlorpyrifos, Diazinon, Hydrolyzable Tannins, Paraquat, and Sirolimus; tiling array, RNA sequencing, and microarray studies indicate that F48F7.6 is enriched in the body…
ubr-5	F36A2.13 encodes an E3 ubiquitin ligase similar to the mammalian UBR5 ubiquitin ligases; F36A2.13 is predicted to function in ubiquitin-dependent protein catabolic processes.
rpn-6.1	rpn-6.1 encodes a non-ATPase subunit of the 19S regulatory complex of the proteasome that affects adult viability, larval viability, embryonic viability, fertility, and osmoregulation.
K10C3.4	K10C3.4 is an ortholog of human TMEM98 (transmembrane protein 98); K10C3.4 is expressed in the gon_herm_dtc_P, gon_herm_dtc_A, pharyngeal cell, nervous system, seam cell, rectal epithelium, and the vulva.
idh-1	idh-1 encodes a predicted cytosolic isocitrate dehydrogenase; by homology, IDH-1 is predicted to catalyze the formation of alpha-ketoglutarate from isocitrate.
F13B9.1	F13B9.1 encodes two proteins by alternative splicing which contain both an immunoglobulin/MHC-like domain and a glutamine/asparagine-rich domain.
rrbs-1	rrbs-1 is an ortholog of human RRS1 (ribosome biogenesis regulator); rrbs-1 is involved in cell migration, embryo development, gonad development and nematode larval development.
F36H9.7	Microarray studies indicate that F36H9.7 is affected by sma-2, sma-4, set-2, and ain-2; microarray studies indicate that F36H9.7 is affected by Dibromoacetic acid and Colistin; tiling array, RNA sequencing, and microarray studies indicate that F36H9.7 is enriched in the ventral nerve cord and in neurons including DA, VA, AFD, ASER, PLM, I5, SAB, and retrovesicular ganglion.
gst-7	gst-7 encodes a predicted glutathione S-transferase.
ddp-1	ddp-1 encodes the C. elegans ortholog of Saccharomyces cerevisiae Tim8p and human TIMM8A or deafness/dystonia peptide; DDP-1 is predicted to be part of a heterooligomeric complex that localizes to the mitochondrial intermembrane space and facilitates translocation of proteins from the cytosol to the inner mitochondrial membrane; in C. elegans, DDP-1 is required for normal mitochondrial morphology.
scc-3	scc-3 encodes a cohesin complex subunit homologous to Saccharomyces cerevisiae Irr1p/Scc3p; SCC-3 is required during meiosis for synaptonemal complex formation and sister chromatid cohesion, proper localization of REC-8 to chromosomes, mitotic chromosome segregation, embryonic development, and vulval morphogenesis; in embryos, SCC-3 forms a cohesin complex with SCC-1, SMC-1, SMC-3, and TIM-1, a H…
H10D18.1	Microarray studies indicate that H10D18.1 is affected by cyc-1 and ubc-9; RNA sequencing and microarray studies indicate that H10D18.1 is affected by Multi-walled carbon nanotubes and Sirolimus; RNA sequencing studies indicate that H10D18.1 is enriched in neurons.
F53H2.3	F53H2.3 is expressed in the gonad and the intestine.
tns-1	tns-1 is an ortholog of members of the human SH2 domain containing family including TNS3; tns-1 is expressed in the anal depressor muscle, reproductive system, intestinal muscle, and the body wall musculature; tns-1 is localized to the M band, the cell junction and the striated muscle dense body.
rsu-1	rsu-1 is an ortholog of human RSU1 (Ras suppressor protein 1); rsu-1 is involved in innate immune response; rsu-1 is expressed in all ventral cord neurons, pharyngeal muscle cell, body wall musculature, vulval muscle, and the DTC.
nra-2	nra-2 is an ortholog of human NCLN (nicalin); nra-2 is involved in locomotion, reproduction and cholinergic synaptic transmission; nra-2 is predicted to have ligand-gated channel activity, based on protein domain information; nra-2 is expressed in all motor neurons, pharyngeal muscle cell, excretory canal, body wall musculature, vulval muscle, vulva, and the head neurons; nra-2 is localized to th…
R106.5
Y87G2A.17	Microarray and RNA sequencing studies indicate that soem-1 is affected by sma-2, sma-4, and lin-39; tiling array and RNA sequencing studies indicate that soem-1 is enriched in the germ line and muscle cell and in neurons including the DA, VA, dopaminergic, PVD, OLL, and NSM neurons.
erm-1	erm-1 encodes the C. elegans ortholog of the ERM (Ezrin, Radixin, Moesin) family of cytoskeletal linkers; ERM-1 activity is required for regulating LET-23/EGFR receptor localization in the vulval cell lineages to effect proper temporal regulation of Ras-mediated EGF signaling.
F02E9.5	F02E9.5 is an ortholog of human OSER1 (oxidative stress responsive serine rich 1); F02E9.5 is involved in embryo development.
C35C5.3	selt-1.1 is an ortholog of human SELT; microarray, RNA sequencing, and tiling array studies indicate that selt-1.1 is affected by cyc-1, emr-1, lem-2, jmjd-3.1, jmjd-1.2, ifg-1, glp-1, ahr-1, tdp-1, nuo-6, and hlh-25; microarray studies indicate that selt-1.1 is affected by single-walled carbon nanotubes and Sirolimus; microarray and RNA sequencing studies indicate that selt-1.1 is enriched in th…
cfp-1	cfp-1 is an ortholog of human CXXC1 (CXXC finger protein 1); cfp-1 is involved in negative regulation of vulval development, reproduction and transdifferentiation.
nra-3	Microarray, tiling array, and RNA sequencing studies indicate that nra-3 is affected by cyc-1, daf-16, daf-12, prg-1, npr-1, jmjd-3.1, jmjd-1.2, ifg-1, ain-2, fbf-1, rnp-8, and daf-2; microarray studies indicate that nra-3 is affected by Lithium Chloride, Progesterone, Diazinon, Quercetin, Hydrolyzable Tannins, and Paraquat; RNA sequencing and microarray studies indicate that nra-3 is enriched in…
ostb-1	ostb-1 is an ortholog of human DDOST (dolichyl-diphosphooligosaccharide--protein glycosyltransferase non-catalytic subunit); ostb-1 is involved in apoptotic process, embryo development, locomotion, nematode larval development and reproduction.
K01A2.10	K01A2.10 is an ortholog of human CCDC92 (coiled-coil domain containing 92); microarray studies indicate that K01A2.10 is affected by Mercuric Chloride, Cry5B, Humic substances, Sirolimus, and Allantoin; microarray, tiling array, and RNA sequencing studies indicate that K01A2.10 is enriched in the coelomocytes, excretory cell, and muscle cell and in neurons including PVD, OLL, dopaminergic, PLM, A…
mak-1	mak-1 is an ortholog of human MAPKAPK2 (mitogen-activated protein kinase-activated protein kinase 2) and MAPKAPK3 (mitogen-activated protein kinase-activated protein kinase 3); mak-1 is involved in embryo development; mak-1 is predicted to have ATP binding activity and protein kinase activity, based on protein domain information; mak-1 is expressed in the pharynx, hypodermis, tail, intestine, exc…
B0228.1	Microarray, proteomic, tiling array, and RNA sequencing studies indicate that B0228.1 is affected by cyc-1, nhr-49, rsr-2, eat-2, blmp-1, hlh-30, clk-1, tdp-1, daf-2, hpk-1, jmjd-3.1, dpy-21, daf-12, daf-16, crh-1, and tax-6; RNA sequencing and microarray studies indicate that B0228.1 is affected by Rotenone, Resveratrol, Quercetin, Humic substances, Selenium, and Colistin; tiling array studies i…
hrpk-1	hrpk-1 is an ortholog of human HNRNPK (heterogeneous nuclear ribonucleoprotein K); hrpk-1 is involved in cellular response to DNA damage stimulus, embryo development, meiotic cell cycle and meiotic chromosome segregation; hrpk-1 is predicted to have RNA binding activity, based on protein domain information.
F56C9.10	F56C9.10 is an ortholog of human BCAS3 (BCAS3, microtubule associated cell migration factor); F56C9.10 is expressed in the anal depressor muscle, nervous system, and the body wall musculature.
vab-1	vab-1 encodes an ephrin receptor; during development, vab-1 activity is required for neural and epithelial morphogenesis as well as for proper axon targeting and neuronal cell migration; in addition, VAB-1 functions as a major sperm protein receptor in a sperm-sensing control mechanism that regulates oocyte meiotic maturation; VAB-1::GFP reporters are expressed in neuronal cells and in oocytes an…
D1025.10	RNA sequencing and tiling array studies indicate that D1025.10 is affected by htz-1, csr-1, daf-16, jmjd-3.1, jmjd-1.2, mes-2, and mes-6; RNA sequencing studies indicate that D1025.10 is affected by Rotenone; tiling array and RNA sequencing studies indicate that D1025.10 is enriched in the body wall muscle cell and germ line and in neurons.
unc-77	unc-77 encodes, along with nca-2, one of two C. elegans alpha-1-like subunits of a voltage-insensitive cation leak channel related to Drosophila narrow abdomen and the vertebrate Vgcnl1/NALCN proteins; unc-77 functions redundantly with nca-2 to transmit depolarization signals from neuronal cell bodies to axons, thus regulating presynaptic activation; unc-77 and nca-2 are also required for normal …
swsn-3	swsn-3 is an ortholog of human SMARCE1 (SWI/SNF related, matrix associated, actin dependent regulator of chromatin e1); swsn-3 is involved in body morphogenesis, embryo development, hermaphrodite genitalia development and nematode larval development.
sms-1	sms-1 is an ortholog of human SGMS2 (sphingomyelin synthase 2); sms-1 is expressed in the spermatheca, pharyngeal muscle cell, coelomocyte, pharyngeal gland cell, rectal muscle, body wall musculature, vulval muscle, and the ventral nerve cord.
farl-11	farl-11 is an ortholog of human STRIP2 (striatin interacting protein 2) and STRIP1 (striatin interacting protein 1); FARL-11 is required for normal ER dynamics and the membrane localization of GLP-1 in the germline; translation of farl-11 mRNA in the mitotic germline is promoted by PUF-8; FARL-11::GFP expressed under the endogenous promoter and 3' UTR localizes to endoplasmic reticulum and the nu…
sql-1	sql-1 is an ortholog of human TRIP11 (thyroid hormone receptor interactor 11); sql-1 is localized to the Golgi apparatus.
cyp-36A1	cyp-36A1 is an ortholog of human RP11-400G3.5 and members of the CYP2 (Cytochrome P4502) family including CYP2C9; cyp-36A1 is predicted to have heme binding activity, iron ion binding activity, and oxidoreductase activity, acting on paired donors, with incorporation or reduction of molecular oxygen, based on protein domain information.
tufm-1	tufm-1 is an ortholog of human TUFM (Tu translation elongation factor, mitochondrial); tufm-1 is involved in determination of adult lifespan, embryo development, nematode larval development and reproduction; tufm-1 is predicted to have GTP binding activity and GTPase activity, based on protein domain information.
Y57A10A.26	Y57A10A.26 is an ortholog of human FAXC (failed axon connections); microarray, RNA sequencing, and proteomic studies indicate that Y57A10A.26 is affected by cyc-1, isp-1, cid-1, wdr-23, gld-1, let-7, htz-1, lin-35, daf-16, swsn-2.2, jmjd-3.1, jmjd-1.2, dpy-21, pal-1, sir-2.1, dcr-1, crh-1, and tax-6; microarray and RNA sequencing studies indicate that Y57A10A.26 is affected by Lithium Chloride, 1…
lec-4	lec-4 encodes a predicted galectin that exhibits sugar binding properties in vitro.
[truncated: 3,463 more rows]
