# Supplementary material for: Transcriptome analysis of adult Caenorhabditis elegans cells reveals tissue-specific gene and isoform expression
Source: PLoS Genet. 2018 Aug 10;14(8):e1007559. doi: 10.1371/journal.pgen.1007559 (PMC6105014; doi:10.1371/journal.pgen.1007559)
Supplement: S4 Table — Stage-specific and stage-overlapping genes from the comparison of larval, embryonic [1] and adult hypodermis were used for GO analysis. (XLSX) [file pgen.1007559.s013.xlsx]

## Sheet: adult
Category	Term	Count	%	PValue	Genes	List Total	Pop Hits	Pop Total	Fold Enrichment	Bonferroni	Benjamini	FDR
GOTERM_BP_DIRECT	GO:0009792~embryo development ending in birth or egg hatching	950	29.33	4.05918670839227E-56	MRPL-16, SCO-1, MRPL-15, MFAP-1, MCA-3, ASB-1, NOS-2, NARS-1, EGO-2, EPC-1, PAD-1, SACY-1, ERCC-1, K03B4.1, C56G7.3, Y39A1A.22, MRPL-11, IARS-1, DID-2, CAR-1, MRPL-28, TTX-1, D2085.3, W01D2.1, UAF-1, UAF-2, PPFR-1, PPFR-4, PAF-2, STAM-1, USE-1, CPG-2, EIF-6, SMI-1, MRPL-23, MRPL-24, Y45F10B.13, LPD-6, ELB-1, MRPL-38, HPO-35, T22F3.3, M57.2, MRPL-32, MRPL-30, ZK792.5, HPO-29, SPD-1, T12A2.7, SPD-5…	2397	3091	11627	1.49082	7.623152638360683E-53	7.623152638360683E-53	6.927748012350933E-53
GOTERM_BP_DIRECT	GO:0002119~nematode larval development	679	20.9633	1.6513517138147362E-54	PYP-1, MRPL-16, SCO-1, D1069.3, MRPL-15, MVK-1, T07A9.14, W05F2.4, UNC-70, UNC-73, MFAP-1, MCA-3, W05F2.3, CDGS-1, B0238.11, NARS-1, DHC-1, EGO-2, NHR-8, COL-94, EPC-1, W05F2.6, SACY-1, K03B4.1, RAN-3, COL-92, MRPL-11, C44E4.4, DID-2, IARS-1, EARS-1, CCDC-55, MRPL-28, D2085.3, W01D2.1, UNC-60, UAF-1, UAF-2, PPFR-4, C27F2.10, CYC-2.1, NONO-1, F33H1.3, USE-1, C38C10.6, UNC-54, PAR-4, E02D9.1, PAR-5…	2397	1993	11627	1.65258	3.1012385185440743E-51	1.5506192592720372E-51	2.81833514320002E-51
GOTERM_CC_DIRECT	GO:0005737~cytoplasm	505	15.5912	3.801367609148615E-52	PYP-1, PAC-1, NOS-3, CST-1, LSM-4, MVK-1, UNC-70, BRE-3, UNC-73, NOS-2, CPB-3, NARS-1, DHC-1, UNC-69, EGO-2, MSP-3, SACY-1, SWAN-1, NUBP-1, C02D5.4, CBLC-1, TUT-1, IARS-2, DID-2, IARS-1, EARS-1, CCDC-55, CAR-1, D2085.4, UNC-60, PPFR-1, UNC-54, PAR-4, MLP-1, UNC-53, PAR-5, CSN-1, PAR-3, EIF-6, PAR-1, SMI-1, MEC-7, Y10G11A.1, CSN-3, DAF-8, DAF-5, K07A1.9, CPX-1, T22F3.3, UNC-94, GSP-2, RHA-2, Y69A2…	2078	1518	11373	1.82074	2.0299303032853606E-49	2.0299303032853606E-49	5.524746218100167E-49
GOTERM_BP_DIRECT	GO:0000003~reproduction	723	22.3217	3.275299482573542E-51	RPA-2, PYP-1, D1069.3, SCO-1, NOS-3, T07A9.14, W05F2.4, UNC-71, UNC-73, C31H1.8, MFAP-1, W05F2.3, ASB-1, MCA-2, NOS-2, CPB-3, RPA-1, CDGS-1, B0238.11, NARS-1, C50D2.5, Y69A2AR.31, DHC-1, NHR-8, CPI-2, EPC-1, PAD-1, SACY-1, RAN-3, C44E4.4, NUBP-1, IARS-2, IARS-1, CCDC-55, CAR-1, FRM-10, D2085.3, D2085.4, W01D2.1, UNC-60, W05H12.1, UAF-1, PPFR-2, UAF-2, C30H7.2, PPFR-4, PAF-2, CYC-2.1, C27F2.10, NO…	2397	2205	11627	1.59048	6.151012428273112E-48	2.0503374760910375E-48	5.589900418559449E-48
GOTERM_BP_DIRECT	GO:0040011~locomotion	444	13.7079	1.9888824019447903E-25	RPA-2, D1069.3, CST-1, LSM-4, MVK-1, UNC-71, UNC-70, MCA-3, UNC-73, MCA-2, CDGS-1, UNC-68, UNC-69, COL-94, EPC-1, MCA-1, COL-92, DID-2, UNC-61, UNC-60, JPH-1, UAF-2, PPFR-4, C27F2.10, USE-1, UNC-54, E02D9.1, UNC-53, BCL-11, MEC-7, PAFO-1, Y55F3AM.3, ELB-1, PAA-1, UNC-94, GSP-2, UNC-85, M57.2, F14F11.2, UNC-87, UNC-89, DAF-2, PPM-2, T12A2.7, SPD-1, ZK688.9, UNC-84, UNC-76, UNC-78, C24H12.5, UNC-79…	2397	1405	11627	1.53287	3.735121150852316E-22	9.33780287713079E-23	3.394393285331297E-22
GOTERM_BP_DIRECT	GO:0040035~hermaphrodite genitalia development	266	8.21241	1.0045562837766406E-23	LEV-11, RPA-2, SCO-1, D1069.3, Y48B6A.1, TEG-4, W05F2.4, VBH-1, F56C9.10, TCER-1, UNC-73, MFAP-1, W05F2.3, B0238.11, Y69A2AR.31, SWSN-7, EGO-2, SACY-1, PAD-1, K03B4.1, SWSN-1, RAN-3, RIOK-1, DCAF-1, GON-1, GON-2, D2085.3, UNC-61, UNC-60, INS-17, UAF-1, DDX-23, UAF-2, C30H7.2, PPFR-4, K10G9.2, UBC-9, E02D9.1, PAR-2, RPL-24.2, PAR-3, CSN-1, PAR-1, MEC-7, MRPL-23, PAFO-1, Y55F3AM.3, CEC-7, F53B7.3, …	2397	738	11627	1.74834	1.886556700932531E-20	3.7731134018650626E-21	1.7144598901647102E-20
GOTERM_BP_DIRECT	GO:0006898~receptor-mediated endocytosis	259	7.9963	1.0177763014540462E-21	C16A3.5, SCO-1, LSM-4, DYN-1, Y48B6A.1, F10E9.4, MFAP-1, UNC-112, B0238.11, RPA-1, TIN-44, EMC-1, SWSN-7, D2013.6, MUP-2, EPC-1, VPS-35, K03B4.1, C32E8.5, RIOK-1, C44E4.4, MRPL-11, DCAF-1, IARS-2, CCDC-55, IARS-1, FRM-10, C30H7.2, USE-1, PAR-5, UNC-53, RPL-24.2, PAR-3, EIF-6, F54D5.5, MRPL-23, MRPL-24, PAFO-1, Y48A6B.3, LPD-6, LPD-2, HPO-31, PAA-1, RHA-2, ZK1098.1, KDIN-1, GLP-4, ECT-2, LET-805, …	2397	733	11627	1.71394	1.911383894130699E-18	3.1856398235511647E-19	1.737022279571076E-18
GOTERM_MF_DIRECT	GO:0005515~protein binding	326	10.0648	1.2940043991704112E-20	RPA-2, GEI-8, F54D5.9, PAC-1, NOS-3, DYN-1, UNC-112, RPA-1, TAG-80, UNC-68, UNC-69, UNC-115, AAKB-2, SAD-1, D2013.6, GLA-3, LYS-8, SWAN-1, SWSN-1, MAB-10, TTX-1, UNC-61, UAF-1, PPFR-1, PPFR-4, SZY-4, SKR-20, STAM-1, SNX-1, LBP-6, UBC-9, LIM-7, UNC-54, PAR-4, PAR-5, UNC-53, PAR-2, CSN-1, PAR-3, MUT-7, PAR-1, SMI-1, CSN-3, Y53F4B.3, LEC-3, ATG-2, DAF-4, DAF-5, ELB-1, CAND-1, PAA-1, GSP-1, R07G3.8, …	2024	975	9479	1.5659	1.3172964783554786E-17	1.3172964783554786E-17	2.0491381044209448E-17
GOTERM_MF_DIRECT	GO:0000166~nucleotide binding	330	10.1883	6.922882990028703E-19	CST-1, MVK-1, DYN-1, VBH-1, MCA-3, MCA-2, CPB-3, C50D2.5, NARS-1, PACS-1, MRCK-1, DHC-1, RIOK-3, UNC-116, SAD-1, NMAT-1, ABT-4, MCA-1, ABT-2, CHK-1, SACY-1, RIOK-1, C44E4.4, NUBP-1, IARS-2, EARS-1, IARS-1, UNC-61, FOG-1, DDX-23, UAF-1, UAF-2, NONO-1, UBC-9, MMAA-1, UNC-54, PAR-4, E02D9.1, UBC-7, UBC-8, PAR-1, MEC-7, MRPL-23, Y10G11A.1, Y55F3AM.3, DAF-4, DDR-1, PKC-1, PKC-2, MNK-1, RHA-2, Y17G7B.1…	2024	1013	9479	1.52566	7.04749488384922E-16	3.52374744192461E-16	1.0962824652226882E-15
GOTERM_CC_DIRECT	GO:0005634~nucleus	484	14.9429	8.510763710586459E-19	RPA-2, GEI-8, LSM-4, MFAP-1, CPB-3, RPA-1, C50D2.5, B0035.1, EGO-2, NHR-8, SACY-1, ERCC-1, RAN-3, C44E4.4, CCDC-55, TTX-1, D2085.4, ELT-3, UAF-1, ELT-7, NONO-1, BCL-11, PAR-5, HIL-3, CSN-1, RPL-24.2, HIL-5, EIF-6, T07A9.8, PAFO-1, CSN-3, DAF-8, Y55F3AM.3, DAF-5, NHR-90, CAND-1, FLI-1, JAC-1, GSP-2, UNC-85, HIS-72, HIS-71, Y41C4A.9, PDK-1, CPAR-1, ZK1067.2, PPH-5, SPD-1, NHR-80, UNC-84, C04E12.4, …	2078	1888	11373	1.40305	4.544747821453169E-16	2.2723739107265844E-16	1.2369182477918157E-15
GOTERM_MF_DIRECT	GO:0003676~nucleic acid binding	172	5.31028	4.744163281950857E-18	C16A3.4, NFX-1, C27A12.2, ETS-6, TEG-4, C06G4.1, VBH-1, K11D2.4, CPB-3, Y69A2AR.32, RPA-1, NARS-1, C50D2.5, SACY-1, R02D3.8, PTB-1, C44E4.4, LIN-26, M106.7, ZAG-1, FOG-1, C12D8.1, C02B10.4, UAF-1, DDX-23, UAF-2, ASD-2, K07H8.9, ASD-1, NONO-1, KARS-1, E02D9.1, ZFH-2, BCL-11, Y59A8B.10, MUT-7, GRLD-1, SNU-23, SART-3, DOG-1, Y55F3AM.3, MNM-2, Y59E9AL.36, PAT-9, F08B4.7, ZK418.9, RHA-2, Y17G7B.12, DR…	2024	440	9479	1.83074	4.829558221025973E-15	1.6098527403419907E-15	7.51268369788593E-15
GOTERM_BP_DIRECT	GO:0008340~determination of adult lifespan	302	9.32387	2.0166073579524807E-15	R08E3.3, D1069.3, CST-1, LSM-4, MVK-1, TEG-4, F56C9.10, CALU-1, UNC-70, CDGS-1, Y71H2AM.20, INS-30, EAK-7, AAKB-2, COL-94, SAD-1, EPC-1, VPS-36, T20G5.8, COL-92, NPA-1, CDH-12, DHHC-14, PQM-1, ELT-3, UNC-60, UAF-1, PPFR-1, CYC-2.1, IDH-1, LBP-6, PAR-4, PAR-5, T07A9.8, Y39E4A.3, DDL-3, QNS-1, Y55F3AM.3, HTP-3, MAOC-1, DVE-1, HPO-31, PDHB-1, RHA-2, M57.2, DAF-2, HIS-71, Y69A2AR.19, GLOD-4, F09F7.5,…	2397	976	11627	1.50092	3.752997912442879E-12	5.361266985914881E-13	3.4083846855992306E-12
GOTERM_CC_DIRECT	GO:0005739~mitochondrion	144	4.44582	5.968469123255506E-15	Y39B6A.34, E04A4.5, SUCA-1, PIF-1, ASB-1, GLNA-1, F54C8.1, ABTM-1, TIN-44, IVD-1, F02A9.4, MIRO-1, MMCM-1, ICL-1, UCR-11, MRPL-11, EARS-1, Y53F4B.14, GTA-1, T27E9.2, T02G5.7, DDP-1, MTCH-1, CYC-2.1, F53F10.3, Y38F1A.6, CYC-2.2, MMAA-1, R12C12.1, MTP-18, SFXN-5, MRPL-23, MRPL-24, Y39E4A.3, F54D5.7, MDH-1, Y48A6B.3, R07E5.13, MDH-2, MISC-1, MICU-1, Y67H2A.5, KAT-1, ATAD-3, SMGL-2, MECR-1, IMMT-2, P…	2078	424	11373	1.85877	3.2014391138091014E-12	1.0671463712697005E-12	8.715250743307479E-12
GOTERM_CC_DIRECT	GO:0005829~cytosol	112	3.45786	3.946430619802424E-14	C53H9.2, NPRT-1, MVK-1, RPN-10, KLC-2, DHC-1, PACS-1, RAB-6.2, UNC-115, SAD-1, UNC-116, GLA-3, CDD-2, TPI-1, VPS-35, NUBP-1, IARS-2, TUT-1, EARS-1, IARS-1, ACLY-1, PPFR-4, RAB-6.1, ERFA-3, PAF-2, SNX-1, R12C12.1, PQN-39, CDO-1, EIF-6, MUT-7, VPS-54, VPS-53, DAF-8, MDH-1, PKC-1, PKC-2, F44E7.2, CPX-1, B0001.4, GCN-1, KIN-2, GLP-4, GSR-1, SNT-1, SNT-3, F57C9.1, SUR-6, CLS-2, R05F9.6, C04E12.4, Y43F…	2078	307	11373	1.99668	2.1046497877819093E-11	5.261568958303542E-12	5.7276405840411826E-11
GOTERM_BP_DIRECT	GO:0008406~gonad development	129	3.98271	5.900742844138226E-13	DIG-1, LIN-17, TEG-4, F56C9.10, F10E9.4, MFAP-1, UNC-73, PRP-21, NOS-2, RPA-1, UNC-112, DYCI-1, SOX-2, RAB-6.2, NPP-10, FIB-1, NOG-1, RIOK-1, C44E4.4, IARS-2, GON-1, GON-2, LIN-26, UNC-60, PRP-31, KNL-2, UAF-1, DDX-23, GBF-1, ERFA-1, C53A5.6, CYC-2.1, ZFH-2, UBC-7, CDC-26, PAR-3, UFD-1, BUB-1, K04G7.11, F53B7.3, PFD-1, RBX-2, FLI-1, PAA-1, LIN-41, CPAR-1, SPD-1, RSP-6, CID-1, PLK-1, NEKL-3, RBBP-…	2397	345	11627	1.81372	1.1081768835907724E-9	1.3852208269327093E-10	1.0070833056374795E-9
GOTERM_MF_DIRECT	GO:0003723~RNA binding	121	3.73572	1.4558467259233095E-12	SMG-2, NOL-1, F23F1.5, LSM-4, TEG-4, C06G4.1, PRP-21, CPB-3, NOS-2, Y54E10A.6, Y69A2AR.32, C50D2.5, F02A9.4, NPP-10, NOL-6, CDD-2, FIB-1, PTB-1, C44E4.4, TUT-1, EARS-1, C12D8.1, W01D2.1, UAF-1, UAF-2, ZK287.7, ASD-2, K07H8.9, E02D9.1, Y59A8B.10, K02A11.3, MRPL-23, SNU-23, Y48A6B.3, Y55F3AM.3, W08E3.2, HPO-31, F08B4.7, ZK418.9, RPL-7A, RHA-2, C47B2.9, ZK1098.1, T14B4.1, T23F2.2, MBL-1, ADR-1, ZK79…	2024	311	9479	1.82212	1.4820404903304052E-9	3.7051006707145007E-10	2.3054114173248763E-9
GOTERM_CC_DIRECT	GO:0005643~nuclear pore	25	0.771843	1.1792464311269528E-11	Y37D8A.17, NPP-16, NPP-19, NPP-18, NPP-13, NPP-12, NPP-15, NPP-14, NXF-1, NPP-7, NPP-8, Y69A2AR.16, NPP-9, NPP-11, NPP-10, NPP-20, RAE-1, NPP-1, SIR-2.4, NPP-22, NPP-3, NPP-4, IMA-3, NPP-5, NPP-6	2078	33	11373	4.14625	6.2971714509529875E-9	1.2594343345995185E-9	1.7138657160131743E-8
GOTERM_BP_DIRECT	GO:0040039~inductive cell migration	64	1.97592	2.466545612358493E-10	PYP-1, D1069.3, NOL-1, DIG-1, DYN-1, UNC-73, XPO-2, MIG-15, UNC-112, HPO-18, PRP-6, TBA-4, F11A3.2, TBA-2, NPP-10, USO-1, PAK-1, CCT-8, ATP-2, RPL-11.1, TBB-1, LET-2, CCDC-55, GON-1, TRA-1, TRA-2, RAB-8, LET-765, RNF-121, NPP-9, IFC-2, SDN-1, NPP-6, CLE-1, DGN-1, Y105E8A.25, MIG-6, MIG-39, TLN-1, RBX-2, PAT-2, PFD-6, SYMK-1, TTR-39, SRC-1, ACT-2, ERM-1, ACT-1, MAB-31, NUO-1, ACT-4, ACT-3, CACN-1,…	2397	144	11627	2.15584	4.632172045937466E-7	5.14685888353128E-8	4.2096137686797874E-7
GOTERM_CC_DIRECT	GO:0005635~nuclear envelope	28	0.864464	5.530142867072768E-10	Y67H2A.5, H14A12.3, XPO-2, PAA-1, KLC-2, ULP-1, NXF-1, DHC-1, UNC-116, RTCB-1, NPP-11, NPP-10, EMR-1, VRK-1, SIR-2.4, MACO-1, IMA-3, SCA-1, NPP-19, LMN-1, UNC-84, RACK-1, SUN-1, UBC-9, LPIN-1, NPP-1, LEM-2, ZYG-12	2078	45	11373	3.40545	2.953095932234362E-7	4.921827156945113E-8	8.037274956684826E-7
GOTERM_BP_DIRECT	GO:0040018~positive regulation of multicellular organism growth	120	3.70485	8.267350937766421E-9	W05F2.4, UNC-73, MCA-2, Y69A2AR.32, C14B9.2, EPC-1, ZK809.8, VPS-35, SWSN-1, RIOK-1, C17G10.2, LET-2, DOHH-1, D2085.3, ERFA-3, CYC-2.2, KARS-1, IFC-2, UNC-53, MEC-7, Y39E4A.3, DAF-4, PFD-1, SGK-1, PBO-1, IFTB-1, RICT-1, ZK1098.1, GLP-4, Y39G10AR.8, C32E12.4, LIN-41, MDT-22, WRT-1, DAF-2, T26A8.4, NKB-1, LETM-1, GEI-17, LPL-1, B0432.13, MDT-19, LARP-1, OST-1, VPS-24, ANMT-2, HSF-1, F56G4.4, TRPP-3…	2397	357	11627	1.63047	1.5525964553453342E-5	1.5526073029459297E-6	1.410975256632696E-5
GOTERM_MF_DIRECT	GO:0017056~structural constituent of nuclear pore	14	0.432232	2.077686676592486E-8	Y37D8A.17, NPP-13, NPP-15, NPP-14, NPP-7, NPP-8, NPP-11, NPP-10, NPP-1, NPP-2, NPP-22, NPP-3, NPP-4, NPP-5	2024	14	9479	4.6833	2.1150626926758065E-5	4.23016117367947E-6	3.2901482316383124E-5
GOTERM_MF_DIRECT	GO:0005524~ATP binding	269	8.30503	7.405162564144066E-8	CST-1, MVK-1, VBH-1, MCA-3, MCA-2, NARS-1, PACS-1, MRCK-1, DHC-1, UNC-116, SAD-1, RIOK-3, NMAT-1, ABT-4, MCA-1, ABT-2, CHK-1, SACY-1, RIOK-1, NUBP-1, IARS-2, EARS-1, IARS-1, DDX-23, UBC-9, MMAA-1, UNC-54, UBC-7, E02D9.1, PAR-4, UBC-8, PAR-2, PAR-1, QNS-1, DAF-4, DDR-1, PKC-1, PKC-2, MNK-1, C52B9.8, IPPK-1, RHA-2, Y17G7B.10, UNC-89, GLP-4, DAF-1, DAF-2, CSB-1, KLP-12, PDK-1, KLP-11, KLP-19, NEKL-3…	2024	950	9479	1.32611	7.538171631704671E-5	1.256401401572571E-5	1.1726538524658991E-4
GOTERM_CC_DIRECT	GO:0000502~proteasome complex	22	0.679222	9.324431933798398E-8	USP-14, PAS-1, RPT-3, PAS-4, RPT-4, RPT-5, RPT-6, PAS-7, RPN-10, RPT-2, RPN-8, RPN-7, RPN-5, PBS-7, PBS-6, RPN-9, PBS-3, PBS-2, PBS-1, Y66D12A.9, RPN-2, RPN-1	2078	36	11373	3.34464	4.979122924431145E-5	7.113184539608852E-6	1.3551724767912887E-4
GOTERM_CC_DIRECT	GO:0005783~endoplasmic reticulum	76	2.3464	1.1486415281263965E-7	TRPP-3, Y92H12BL.1, CALU-1, M176.4, IPLA-1, NRA-4, HSP-4, SQV-6, FCE-2, FCE-1, PIGV-1, C14B9.2, TRAP-2, UBC-26, MOGS-1, USO-1, K05C4.2, C25A1.5, W03F9.1, ZC513.5, FMO-2, GON-1, TCT-1, Y57G11C.3, CAR-1, K11G12.6, SPL-1, M05D6.5, LET-767, T09A12.5, HIP-1, ALDO-1, C30H7.2, EPG-3, ACL-5, USE-1, CEY-1, ERL-1, R05D3.9, LPIN-1, ITR-1, NLF-1, OSTD-1, Y37D8A.17, F55C12.5, ERO-1, C01F1.6, C28H8.4, MYRF-1, …	2078	231	11373	1.80066	6.133558004417505E-5	7.667153250734415E-6	1.669385510938426E-4
GOTERM_CC_DIRECT	GO:0005856~cytoskeleton	75	2.31553	1.1600341079363055E-7	MSP-31, MSP-33, MSP-36, DYN-1, FEH-1, ARX-1, ARX-4, KLC-2, DHC-1, TBA-4, DEB-1, TBA-2, UNC-116, TBA-9, MSP-3, RMD-1, MSP-40, TBB-1, MSP-152, FRM-10, MEI-2, TAC-1, HIPR-1, PTP-1, DLC-2, LIS-1, ADD-1, FRM-8, BEN-1, ZYG-9, ZYG-8, MEC-7, ZYG-12, FRM-1, MSP-59, DNC-6, MSP-19, TLN-1, PKC-1, UNC-94, PAT-12, ACT-2, ERM-1, ACT-1, MSP-64, MSP-63, MSP-65, GSNL-1, ACT-4, ACT-3, HPO-28, MSP-45, CLS-2, SPD-5, …	2078	227	11373	1.80828	6.19439063390681E-5	6.882845751121636E-6	1.6859429756710398E-4
GOTERM_BP_DIRECT	GO:0006915~apoptotic process	147	4.53844	1.2554021805071887E-7	Y39B6A.34, DYN-1, ZIM-1, ASB-1, CPB-3, NARS-1, SWSN-7, RAB-6.2, GLA-3, CHK-1, E03H4.8, RMD-1, GCK-1, CAR-1, D2085.4, NOAH-2, FOG-1, KNL-2, GBF-1, C53A5.6, ERFA-3, SZY-4, CYC-2.1, UBC-9, CDC-26, ROG-1, MTP-18, MISC-1, BUB-1, ATAD-3, LPD-2, TADS-1, MET-1, PAA-1, IFTB-1, DRP-1, GLP-4, ECT-2, LIN-41, ARF-1.2, EIF-3.C, CED-2, EIF-3.E, Y76B12C.6, EIF-3.I, ZK686.3, RPS-23, CBP-1, PLK-1, VPS-4, ING-3, MD…	2397	479	11627	1.48861	2.3573675392485338E-4	2.1432910693786056E-5	2.1425723453205592E-4
GOTERM_BP_DIRECT	GO:0000398~mRNA splicing, via spliceosome	36	1.11145	1.5528500133818874E-7	DBR-1, K04G7.11, TEG-4, HEL-1, W03F9.10, F08B4.7, C50D2.5, PRP-6, ZK1098.1, PRP-4, Y82E9BR.19, Y54G2A.75, SNRP-200, Y65B4A.1, PRP-8, PTB-1, T12A2.7, RSP-8, RSP-7, RSP-6, MOG-1, RSP-5, F52B5.3, RSP-4, PRP-31, UAF-2, EMB-4, RNP-7, ASD-2, NONO-1, RNP-2, PHF-5, GRLD-1, MDT-15, SNR-2, SNU-23	2397	73	11627	2.3921	2.915827365762569E-4	2.4301809296911614E-5	2.650220584543561E-4
GOTERM_BP_DIRECT	GO:0016246~RNA interference	59	1.82155	2.627922526517263E-7	NCL-1, C16A3.4, SMG-2, HRDE-1, ZFP-1, SMG-6, ZFP-3, SID-5, TCER-1, MFAP-1, PRP-21, XPO-2, SID-1, ACO-2, RPN-10, VHA-11, RUVB-2, CFIM-1, RAN-3, NRDE-4, W06E11.1, NRDE-2, NRDE-1, HTZ-1, XRN-1, F26E4.4, ZK1127.5, PRO-2, SAMS-3, C12D8.1, SUMV-2, NPP-9, F59A3.4, RDE-12, MUT-7, NPP-1, ITR-1, MRPL-24, MUT-14, PAA-1, RHA-2, PPP-1, IMB-2, SKR-1, SET-16, IMA-3, M03C11.3, NPP-16, CSR-1, SPD-5, RSP-7, EGL-8,…	2397	150	11627	1.90792	4.934021523821386E-4	3.796265749833605E-5	4.48502321559463E-4
GOTERM_BP_DIRECT	GO:0040007~growth	63	1.94504	2.644711175671789E-7	EAT-16, W05F2.4, ATG-4.1, GPB-2, MCA-3, HPO-18, EAT-6, WRN-1, VHA-12, LIN-65, HDA-4, SNRP-200, XPF-1, ERCC-1, K03B4.1, SWSN-1, IFB-2, TCT-1, LET-767, SAMS-3, EEF-1A.2, UNC-60, EEF-1A.1, EPG-3, NONO-1, EPG-2, NTL-2, RACK-1, EPG-7, NTL-3, LPIN-1, UNC-15, ITR-1, LET-522, ELO-2, MRPL-23, MEC-7, ATG-2, Y55F3AM.3, C47E8.4, ADSL-1, KAT-1, UNC-51, ATG-16.2, MTR-4, IFTB-1, Y37E3.10, T28D6.5, IFA-1, ACT-2,…	2397	164	11627	1.86336	4.96553500942909E-4	3.547628673439274E-5	4.5136760093988926E-4
GOTERM_BP_DIRECT	GO:0007281~germ cell development	66	2.03767	1.4602264458299946E-6	HRDE-1, LSM-4, DYN-1, TEG-4, DSC-4, VBH-1, F10E9.4, ASB-1, PRP-21, HSP-60, CPB-3, NOS-2, RPA-1, K12C11.1, FOS-1, CPSF-1, CPSF-4, PRP-4, TBA-2, NST-1, Y41E3.11, SNRP-200, Y65B4A.6, SER-3, Y65B4A.1, NOG-1, RIOK-1, SAP-49, PAN-1, PRP-31, GSK-3, MRG-1, STIP-1, DDX-23, UAF-1, LIS-1, RACK-1, SNU-23, K04G7.11, F53B7.3, F54D1.6, LAM-2, TLN-1, MTR-4, SPP-1, SMR-1, RTCB-1, GLP-4, CPAR-1, CACN-1, ZEN-4, LMN…	2397	182	11627	1.75903	0.00273855	1.82803773856266E-4	0.00249212
GOTERM_CC_DIRECT	GO:0005622~intracellular	110	3.39611	1.5319910062891824E-6	VPS-60, EAT-17, T07A9.14, F43C11.7, SMG-9, UBH-1, Y54G11A.17, F46H5.4, RGEF-1, MRCK-1, RAB-6.2, VPS-39, TPI-1, Y45F10A.7, ACY-1, F38E9.5, M106.7, UNC-60, W01D2.1, RAB-6.1, R12C12.5, DBN-1, MLK-1, MRPL-23, MRPL-24, DAF-8, RPS-12, PLX-1, PKC-1, MRPS-18A, KIN-4, Y39G10AR.8, C25H3.11, R05G6.10, LIN-41, LIN-45, RPS-24, RPL-2, TBC-6, RPS-23, F17A9.4, F17A9.5, NXT-1, F10E7.5, GTBP-1, PUF-8, VPS-24, F08G…	2078	392	11373	1.53581	8.177492846618284E-4	8.180503618560042E-5	0.00222651
GOTERM_MF_DIRECT	GO:0003824~catalytic activity	117	3.61223	1.8849201230531646E-6	ACS-13, DIG-1, ATIC-1, K02D7.1, SUCA-1, R02D1.2, EXO-1, F46H5.3, PACS-1, C14B9.8, B0228.7, NMAT-1, UCR-2.3, T22D1.3, MMCM-1, MOGS-1, CDD-2, ICL-1, PGHM-1, TPI-1, IPGM-1, MCCC-1, ACLY-1, M106.7, GTA-1, F53E10.1, T02G5.7, F53F10.2, R12C12.1, HALY-1, MDH-1, MDH-2, ADSL-1, TRE-5, C05D11.1, TRE-2, KAT-1, CHHY-1, PDHB-1, F44E7.4, ADS-1, Y54F10BM.1, F49E2.1, DHOD-1, T01B11.2, PPM-2, GEN-1, F17A9.4, F17A…	2024	367	9479	1.49304	0.00191701	2.74083931242175E-4	0.00298485
GOTERM_BP_DIRECT	GO:0006606~protein import into nucleus	16	0.49398	1.9051279052765915E-6	NPP-16, F23F1.5, NPP-13, NPP-15, NPP-14, XPO-2, NPP-7, NPP-8, NPP-11, NPP-10, TSR-1, RAE-1, NPP-2, NPP-4, IMA-3, NPP-5	2397	22	11627	3.52774	0.00357144	2.2358960101298564E-4	0.0032514
GOTERM_BP_DIRECT	GO:0016477~cell migration	49	1.51281	2.6598647546734695E-6	LIN-39, K04G7.11, F53B7.3, TEG-4, UNC-51, LAM-2, ASH-2, UNC-73, RBX-2, PRP-21, MIG-15, PAA-1, RRBS-1, FOS-1, SQV-5, PRP-4, RAB-6.2, PDHA-1, NPP-10, SNRP-200, ECT-2, CUL-1, FIB-1, SER-3, SET-16, SKR-1, CED-2, PRP-8, GON-1, CACN-1, LIN-14, TEN-1, HMR-1, PRP-31, ERFA-1, C53A5.6, HOMT-1, RBBP-5, HAM-2, NSTP-4, CED-10, NIPI-4, RPB-2, CMD-1, CDC-26, UTX-1, GALE-1, SDN-1, UNC-34	2397	124	11627	1.91679	0.00498278	2.9379404893237204E-4	0.00453945
GOTERM_BP_DIRECT	GO:0006397~mRNA processing	34	1.04971	2.712375801112261E-6	SYM-2, Y55F3AM.3, DBR-1, K04G7.11, W08E3.2, LSM-4, HEL-1, C44B7.2, RSR-1, C50D2.5, CPSF-2, CPSF-1, PRP-19, SNRP-200, PRP-8, PTB-1, T12A2.7, XRN-2, SAP-49, TDP-1, SMN-1, RSP-7, RSP-6, MOG-1, RSP-5, RSP-4, RSP-3, STIP-1, UAF-1, Y54G9A.7, NCBP-1, D1037.1, SWP-1, SNR-2	2397	74	11627	2.22868	0.0050809	2.8295155402480177E-4	0.00462907
GOTERM_CC_DIRECT	GO:0031143~pseudopodium	21	0.648348	3.0259967377157024E-6	MSP-31, MSP-45, MSP-59, MSP-33, MSP-36, MSP-19, DYN-1, MSD-2, MSP-81, MSD-4, MSP-49, MSP-78, MSP-64, MSP-63, MSP-76, MSP-3, MSP-65, MSP-51, MSP-50, MSP-40, MSP-152	2078	39	11373	2.94703	0.00161458	1.4688782027161285E-4	0.00439777
GOTERM_BP_DIRECT	GO:0010171~body morphogenesis	174	5.37203	3.3501399227995577E-6	LEV-11, LSM-4, TCER-1, TNI-1, RPT-4, UNC-73, ZIM-1, DPY-4, Y69A2AR.32, UNC-112, MRCK-1, SOX-2, SWSN-7, DPY-13, NHR-8, COL-94, COL-155, UNC-116, CHK-1, LIN-23, C32E8.5, COL-92, Y39A1A.22, IPGM-1, MRPL-28, LIN-26, DOHH-1, HSP-110, D2085.3, C02B10.5, NAS-37, PPFR-4, T02G5.7, C27F2.10, F33H1.3, EGL-10, SUN-1, KARS-1, C38C10.6, LIM-7, UNC-54, UNC-53, IFC-2, ROG-1, PAR-3, RPL-24.2, EGL-19, F54D5.5, PAF…	2397	616	11627	1.37015	0.00627182	3.3108061828390767E-4	0.00571748
GOTERM_BP_DIRECT	GO:0006997~nucleus organization	20	0.617475	3.507914556990262E-6	NPP-19, POLE-1, ADSL-1, NPP-13, LMN-1, KNL-2, PRI-2, HIS-68, NPP-7, NPP-8, NPP-9, NPP-11, NPP-10, F55A3.3, NPP-1, NPP-2, NPP-3, NPP-4, Y10G11A.1, NPP-6	2397	33	11627	2.93979	0.00656622	3.293395104732033E-4	0.00598673
GOTERM_MF_DIRECT	GO:0046872~metal ion binding	385	11.8864	5.205988492272269E-6	PYP-1, SCO-1, C31H2.4, F10G7.9, F43C11.7, C50D2.7, MCA-3, MCA-2, RPA-1, B0035.1, NHR-8, MCA-1, MMCM-1, UDA-1, NUBP-1, C34D10.2, PDE-4, PDE-6, DHHC-14, W01D2.1, NAS-37, CYP-32A1, ELT-7, UAF-2, NAS-39, CYC-2.1, IDH-1, CYC-2.2, PAR-4, BCL-11, MLP-1, PAR-2, Y105C5B.15, PAR-1, DAF-4, MICU-1, NHR-90, GSP-1, Y55F3AM.6, GSP-2, CAH-3, F07A11.4, DAF-2, PPM-2, PPH-6, NHR-80, F42G9.1, GEI-17, C23G10.7, APP-1…	2024	1492	9479	1.20849	0.00528569	6.62244379365462E-4	0.00824369
GOTERM_BP_DIRECT	GO:0007179~transforming growth factor beta receptor signaling pathway	12	0.370485	5.4473444454258845E-6	DAF-8, DAF-5, TAG-68, SMA-9, DAF-7, DAF-1, SMA-4, MAB-31, SMA-3, SMA-10, SMA-2, OBR-3	2397	14	11627	4.1577	0.010178	4.8703092058854924E-4	0.00929649
GOTERM_MF_DIRECT	GO:0003779~actin binding	33	1.01883	6.226633797954966E-6	LEV-11, ARX-1, TNI-1, UNC-70, TLN-1, FLI-1, TNI-4, ARX-4, TNI-3, UNC-94, DEB-1, UNC-115, HUM-5, ERM-1, SPE-15, UNC-27, GSNL-1, SMA-1, CAS-1, F38E9.5, M04F3.5, HIPR-1, ATN-1, FRL-1, UNC-60, NMY-1, MYO-3, ADD-1, UNC-54, UNC-78, WIP-1, DBN-1, FRM-1	2024	71	9479	2.17675	0.00631869	7.040556964799105E-4	0.00985981
GOTERM_MF_DIRECT	GO:0005487~nucleocytoplasmic transporter activity	10	0.308737	7.323896640180755E-6	NPP-7, NPP-19, NPP-11, NPP-10, NPP-15, NPP-14, NPP-1, NPP-4, NPP-5, NPP-6	2024	10	9479	4.6833	0.00742803	7.452975359475422E-4	0.0115972
GOTERM_BP_DIRECT	GO:0006096~glycolytic process	16	0.49398	9.562046897748813E-6	PGK-1, HXK-1, OGDH-1, ENOL-1, C50D2.7, GPD-4, PDHB-1, ALDO-1, GPD-2, GPD-1, PDHA-1, ZK836.2, PYK-1, HXK-2, TPI-1, IPGM-1	2397	24	11627	3.23376	0.0177973	8.159219513229621E-4	0.0163181
GOTERM_BP_DIRECT	GO:0030163~protein catabolic process	56	1.72893	1.743672694570241E-5	EAT-16, DYN-1, RPT-3, RPT-4, GPB-2, RPT-5, UNC-73, RPT-6, EGL-43, UBQ-1, UNC-112, RPT-2, DEB-1, ASP-14, UNC-116, MUP-2, EAT-6, UNC-22, EAT-20, UNC-61, ATN-1, UNC-60, UNC-97, UNC-96, RAB-5, ITR-1, D2030.2, UNC-51, TLN-1, PAT-2, PAT-4, UFD-2, UNC-94, UNC-85, UNC-87, ASP-1, ASP-2, MDT-22, ASP-5, ASP-6, ASP-3, ASP-4, PCYT-1, UNC-7, EGL-3, UNC-9, EGL-8, UNC-5, AEX-5, AEX-3, UNC-78, UBR-1, UNC-32, HECD…	2397	157	11627	1.73017	0.0322161	0.00142275	0.0297548
GOTERM_BP_DIRECT	GO:0051028~mRNA transport	11	0.339611	2.095807995284929E-5	NXF-1, NXF-2, NPP-19, NPP-18, NPP-10, NPP-15, NCBP-1, NPP-20, RAE-1, NXT-1, NPP-22	2397	13	11627	4.10439	0.0385952	0.00163864	0.0357628
GOTERM_MF_DIRECT	GO:0003727~single-stranded RNA binding	15	0.463106	2.1619281103699875E-5	MEX-3, SUP-12, TDP-1, F10E9.4, ALG-1, ALG-2, SEA-2, EXC-7, ASD-2, ASD-1, RNP-8, UNC-75, RPB-4, DRH-3, Y37D8A.21	2024	22	9479	3.19316	0.0217682	0.00199879	0.03423
GOTERM_MF_DIRECT	GO:0031625~ubiquitin protein ligase binding	24	0.740969	2.4462853023242046E-5	UBC-1, UBC-3, SOP-2, RPT-2, UFD-2, CHN-1, NPL-4.2, NPL-4.1, UBC-16, BATH-40, ERL-1, DAF-16, UBC-9, UBC-14, TAG-30, UBC-26, UBC-13, UBC-7, UBC-8, UBC-12, UBC-20, C28G1.10, CUL-1, PPM-2	2024	47	9479	2.39147	0.024596	0.00207314	0.0387315
GOTERM_CC_DIRECT	GO:0030424~axon	47	1.45107	2.724318628164148E-5	DYC-1, CCCP-1, DDR-1, DYN-1, SUPR-1, UNC-51, CDKA-1, UNC-73, MEC-12, CPX-1, GCY-28, SEB-3, KPC-1, RIG-3, UNC-69, SAD-1, CASY-1, NSY-1, DGK-1, MPZ-1, PAK-1, UNC-43, DAF-2, UNC-25, PDK-1, TAC-1, SEL-10, UNC-80, EAT-20, EGL-3, AKT-1, EGL-8, UNC-76, AAK-2, UNC-1, RACK-1, UNC-18, HYL-1, GLO-4, UNC-79, TAX-6, UNC-108, RAE-1, UNC-31, UNC-104, UNC-10, KLP-4	2078	141	11373	1.82435	0.0144427	0.0012116	0.0395868

## Sheet: larval
Category	Term	Count	%	PValue	Genes	List Total	Pop Hits	Pop Total	Fold Enrichment	Bonferroni	Benjamini	FDR
GOTERM_BP_DIRECT	GO:0043401~steroid hormone mediated signaling pathway	40	3.17209	1.4971781012361836E-7	NHR-263, NHR-184, NHR-243, NHR-168, NHR-59, NHR-162, NHR-32, NHR-115, NHR-92, NHR-54, NHR-18, NHR-161, NHR-181, NHR-183, NHR-221, NHR-102, NHR-96, NHR-95, NHR-142, NHR-141, NHR-258, NHR-120, NHR-238, NHR-237, NHR-251, NHR-108, NHR-129, NHR-128, NHR-190, NHR-104, NHR-172, NHR-42, NHR-213, NHR-209, NHR-112, NHR-132, NHR-275, NHR-226, NHR-273, NHR-148	656	281	11627	2.523	1.0794072317943382E-4	1.0794072317943382E-4	2.2667670585008182E-4

## Sheet: embryo
Category	Term	Count	%	PValue	Genes	List Total	Pop Hits	Pop Total	Fold Enrichment	Bonferroni	Benjamini	FDR
GOTERM_CC_DIRECT	GO:0016021~integral component of membrane	1224	37.883	3.445502569122167E-82	C06G4.6, SRH-125, SRX-102, SRX-101, F32B4.1, F32B4.2, F07F6.2, GTL-1, F17B5.4, F17B5.6, SRH-123, C31G12.1, CDH-10, SRBC-83, SRH-115, SRBC-84, M153.2, Y75B12A.2, SRH-118, C09B9.2, M03E7.3, F40G9.15, F09E10.6, C53B4.1, K06B4.3, SRH-111, K06B4.4, T22F3.7, SRB-15, T22F3.8, GLT-3, HPO-36, SRB-11, C17E7.9, CHIL-19, R09E10.5, GLT-7, CHIL-18, CHIL-15, BTB-18, CNC-11, SRH-145, ZK792.1, CYP-37A1, SRB-17, F…	1645	6032	11373	1.40291	5.16825385368325E-80	5.16825385368325E-80	4.114501857191726E-79
GOTERM_CC_DIRECT	GO:0016020~membrane	1227	37.9759	1.6457846785075564E-78	C06G4.6, SRH-125, SRX-102, SRX-101, F32B4.1, F32B4.2, F07F6.2, GTL-1, F17B5.6, SRH-123, C31G12.1, CDH-10, SRBC-83, SRH-115, SRBC-84, M153.2, Y75B12A.2, SRH-118, C09B9.2, M03E7.3, F40G9.15, F09E10.6, C53B4.1, K06B4.3, SRH-111, K06B4.4, T22F3.7, SRB-15, T22F3.8, GLT-3, SRB-11, C17E7.9, CHIL-19, R09E10.5, GLT-7, CHIL-18, CHIL-15, BTB-18, CNC-11, SRH-145, ZK792.1, CYP-37A1, SRB-17, F41D3.11, T12G3.4,…	1645	6114	11373	1.38748	2.4686770177613345E-76	1.2343385088806673E-76	1.9653400281696115E-75
GOTERM_BP_DIRECT	GO:0007186~G-protein coupled receptor signaling pathway	189	5.84958	1.4595617903369677E-31	Y9C9A.5, Y41D4B.24, STR-159, SRW-33, SRW-34, STR-12, STR-200, STR-13, STR-205, ACY-4, SRW-8, STR-214, STR-208, STR-217, SRW-39, STR-206, STR-166, W10C4.1, STR-165, STR-161, STR-18, STR-169, STR-20, ZK721.4, SRW-20, STR-221, STR-25, DOP-3, STR-23, SRJ-13, FRPR-7, SRW-102, SRW-103, STR-229, STR-131, D1014.2, SRJ-1, C04C3.6, F09C6.16, NPR-9, GPA-9, GPA-8, K05D4.9, SRW-10, SRW-15, NTR-1, Y9C9A.17, SR…	1381	677	11627	2.35043	9.852042084774532E-29	9.852042084774532E-29	2.1903924759013444E-28
GOTERM_BP_DIRECT	GO:0050907~detection of chemical stimulus involved in sensory perception	118	3.65212	2.9801779421950363E-30	F59B1.6, SRH-125, SRI-54, SRH-70, SRH-268, SRI-57, SRH-69, SRH-264, C31B8.16, SRH-63, SRH-62, SRH-123, SRH-115, SRH-109, SRH-300, SRH-118, SRH-193, SRH-199, SRH-258, SRH-257, SRH-255, SRH-251, SRH-252, SRH-250, F59B1.4, SRH-308, SRH-111, SRH-247, SRH-246, SRI-78, SRH-248, SRH-50, SRH-40, SRH-241, SRH-47, SRH-243, SRH-244, SRH-145, SRH-140, SRB-18, SRB-19, SRH-139, SRH-138, SRH-137, SRH-235, GCY-9…	1381	328	11627	3.02888	2.0116201109816494E-27	1.0058100554908247E-27	4.47241040745805E-27
GOTERM_MF_DIRECT	GO:0030246~carbohydrate binding	110	3.40452	6.168351920280895E-27	CLEC-128, CLEC-127, CLEC-129, CLEC-120, CLEC-29, CLEC-121, CLEC-261, CLEC-122, CLEC-123, CLEC-26, CLEC-25, CLEC-125, CLEC-24, CLEC-22, T02G6.7, CLEC-198, CLEC-199, CLEC-259, CLEC-119, CLEC-117, CLEC-193, CLEC-7, CLEC-194, CLEC-195, CLEC-9, CLEC-39, CLEC-250, CLEC-4, CLEC-114, CLEC-36, CLEC-115, CLEC-38, CLEC-37, CLEC-113, CLEC-32, CLEC-34, CLEC-255, CLEC-33, CLEC-254, CLEC-251, CLEC-252, CLEC-145…	1197	300	9479	2.90362	2.405657248909549E-24	2.405657248909549E-24	8.57194956518697E-24
GOTERM_BP_DIRECT	GO:0050911~detection of chemical stimulus involved in sensory perception of smell	88	2.72361	1.2689039640243765E-20	STR-48, STR-193, Y9C9A.5, STR-116, STR-115, STR-112, C55A1.1, STR-113, Y6E2A.1, STR-159, Y37H2C.4, SRJ-45, SRJ-49, STR-200, STR-12, STR-13, STR-205, STR-199, STR-214, STR-88, STR-56, STR-256, STR-208, STR-255, STR-217, STR-206, STR-129, STR-166, STR-165, STR-161, STR-18, STR-169, STR-20, STR-71, STR-61, STR-60, STR-25, STR-221, STR-23, STR-64, STR-73, STR-74, STR-79, STR-69, SRJ-13, SRM-3, STR-68…	1381	260	11627	2.8496	8.565101757164542E-18	2.855033919054847E-18	1.9042686057153548E-17
GOTERM_BP_DIRECT	GO:0042048~olfactory behavior	90	2.78552	1.234584261200676E-19	STR-48, STR-193, Y9C9A.5, STR-116, STR-115, STR-112, C55A1.1, STR-113, Y6E2A.1, STR-159, Y37H2C.4, SRJ-45, SRJ-49, STR-200, STR-12, STR-13, STR-205, STR-199, STR-214, STR-88, STR-56, STR-256, STR-208, STR-255, STR-217, STR-206, STR-129, STR-166, STR-165, STR-161, STR-18, STR-169, STR-20, STR-71, STR-61, STR-60, STR-25, STR-221, STR-23, STR-64, STR-73, STR-74, STR-79, STR-69, SRJ-13, SRM-3, STR-68…	1381	278	11627	2.72566	8.333443763104563E-17	2.0833609407761407E-17	1.8527643670199526E-16
GOTERM_MF_DIRECT	GO:0038022~G-protein coupled olfactory receptor activity	88	2.72361	2.06858743440216E-18	STR-48, STR-193, Y9C9A.5, STR-116, STR-115, STR-112, C55A1.1, STR-113, Y6E2A.1, STR-159, Y37H2C.4, SRJ-45, SRJ-49, STR-200, STR-12, STR-13, STR-205, STR-199, STR-214, STR-88, STR-56, STR-256, STR-208, STR-255, STR-217, STR-206, STR-129, STR-166, STR-165, STR-161, STR-18, STR-169, STR-20, STR-71, STR-61, STR-60, STR-25, STR-221, STR-23, STR-64, STR-73, STR-74, STR-79, STR-69, SRJ-13, SRM-3, STR-68…	1197	265	9479	2.62969	8.067490994168424E-16	4.033745497084212E-16	2.8746458353931523E-15
GOTERM_MF_DIRECT	GO:0008528~G-protein coupled peptide receptor activity	52	1.60941	6.596527183140589E-11	SRW-127, SRW-129, SRW-130, SRW-33, SRW-34, SRW-134, SRW-77, SRW-79, SRW-8, SRW-72, SRW-75, SRW-39, SRW-139, SRW-138, SRW-143, SRW-141, SRW-20, SRW-145, SRW-144, SRW-69, SRW-68, SRW-67, SRW-102, SRW-103, ZC266.1, F09C6.16, SRW-112, SRW-111, SRW-113, SRW-10, C29F9.8, SRW-51, SRW-15, SRW-16, SRW-17, SRW-55, SRW-19, GNRR-6, SRW-117, SRW-115, M01G12.6, K03H6.1, SRW-124, SRW-122, SRW-121, SRW-120, SRW-…	1197	158	9479	2.60624	2.572644064446905E-8	8.57548032584532E-9	9.166964964890667E-8
GOTERM_CC_DIRECT	GO:0005887~integral component of plasma membrane	135	4.17827	3.306736475287446E-6	BEST-16, Y9C9A.5, BEST-11, Y41D4B.26, DSL-6, DSL-1, STR-159, TWK-28, TWK-16, FER-1, STR-200, STR-12, STR-13, STR-205, STR-214, STR-208, STR-217, STR-206, STR-166, STR-165, STR-161, STR-18, STR-169, TWK-39, TWK-36, TWK-37, STR-20, STR-25, STR-221, STR-23, C53B4.1, SRJ-13, STR-229, STR-131, SRJ-1, TWK-44, TWK-45, K05D4.9, CLEC-148, Y9C9A.17, SRJ-9, STR-236, T03E6.2, F23F12.13, HMIT-1.3, STR-149, BE…	1645	641	11373	1.45608	4.958882981211943E-4	1.653234297039896E-4	0.00394872
GOTERM_BP_DIRECT	GO:0008360~regulation of cell shape	29	0.897555	5.939194509159525E-6	D2024.1, F59A6.4, B0207.7, ZC373.3, ZK666.8, F56H11.6, D2045.5, H05L14.1, T15B12.2, C27D8.1, F41G3.5, C04G2.2, B0218.5, ZK596.2, C45G9.1, F22F1.2, W03G9.5, C17C3.11, Y39G8C.2, C49C8.1, F25F2.1, ZK507.1, F39F10.2, F39F10.3, ZC581.2, Y38H8A.3, ZK507.3, F32B6.10, C38C3.4	1381	98	11627	2.49141	0.00400094	8.014722891190873E-4	0.00891269
GOTERM_BP_DIRECT	GO:0033692~cellular polysaccharide biosynthetic process	19	0.588053	8.399591147354197E-6	OAC-21, OAC-11, OAC-4, OAC-23, OAC-36, OAC-22, OAC-35, OAC-24, OAC-2, M195.4, OAC-1, ZK1248.20, E03H12.7, OAC-17, OAC-26, OAC-44, OAC-27, OAC-43, OAC-40	1381	50	11627	3.19932	0.00565371	9.445116405328857E-4	0.0126047

## Sheet: adult_larval_overlap
Category	Term	Count	%	PValue	Genes	List Total	Pop Hits	Pop Total	Fold Enrichment	Bonferroni	Benjamini	FDR
GOTERM_BP_DIRECT	GO:0009792~embryo development ending in birth or egg hatching	773	32.7959	1.2020911701808967E-61	MRPL-17, SAMP-1, CYC-1, MRPL-19, B0464.9, ASB-2, B0464.6, PAB-1, LARS-1, PAB-2, MEL-26, ANT-1.1, IDHA-1, Y54F10AR.1, MRPL-13, MRPL-14, CYP-31A2, EIF-1.A, PAH-1, CYL-1, Y69A2AR.21, EEF-2, OLA-1, CAP-1, CAP-2, EIF-1, MRPL-20, PLRG-1, MRPL-22, LPD-9, LPD-5, RARS-2, LPD-7, RARS-1, ACDH-3, Y69A2AR.18, MRPL-34, URI-1, Y53G8AL.2, SPD-2, C54G4.9, MRPL-47, MRPL-40, ADA-2, MRPL-41, GARS-1, HPO-12, HINF-1, …	1793	3091	11627	1.62169	2.002683889521374E-58	2.002683889521374E-58	2.022670079514424E-58
GOTERM_BP_DIRECT	GO:0000003~reproduction	598	25.3712	3.7034217952462107E-57	SWD-2.2, SAMP-1, CYC-1, HPL-1, GFM-1, CIR-1, HPL-2, LSM-5, KGB-1, K02F3.2, R02F2.7, B0464.9, ASB-2, B0464.6, PAB-1, RPOM-1, CPG-8, LARS-1, PAB-2, F58F12.1, B0205.6, C15C8.7, BRC-2, KIN-10, RAN-4, SKR-18, LSM-7, ANT-1.1, RAN-2, IDHA-1, Y54F10AR.1, RAN-1, MRPL-14, OIG-3, EIF-1.A, CYN-15, PAH-1, Y87G2A.1, CYL-1, MEK-1, KIN-19, EEF-2, Y54E10A.10, KIN-20, F33H1.4, PAR-6, CAP-1, CAP-2, EIF-1, TTLL-5, C…	1793	2205	11627	1.75865	6.169900710880187E-54	3.0849503554400934E-54	6.231474486197957E-54
GOTERM_BP_DIRECT	GO:0002119~nematode larval development	545	23.1226	2.8186425074197206E-52	SWD-2.2, MRPL-17, CYC-1, LSM-1, HPL-1, GFM-1, CIR-1, HPL-2, CATP-1, LSM-6, R02F2.7, B0464.9, ASB-2, B0464.6, PAB-1, LARS-1, F58F12.1, B0205.6, R07E5.7, TBP-1, MEL-26, KIN-10, SRPA-72, RAN-4, LSM-7, ANT-1.1, RAN-1, OIG-3, UNC-62, Y87G2A.1, CYL-1, DIE-1, EEF-2, KIN-20, F33H1.4, PAR-6, CAP-1, CAP-2, EIF-1, RPL-24.1, CPF-1, BYN-1, PLRG-1, MRPL-22, MEC-8, LPD-9, C37H5.5, LPD-5, LPD-7, RARS-1, ZK795.3,…	1793	1993	11627	1.77328	4.695858417361254E-49	1.5652861391204184E-49	4.7427216886947425E-49
GOTERM_BP_DIRECT	GO:0006412~translation	133	5.64277	1.587456127705313E-41	MRPL-17, GFM-1, MRPL-19, K02F3.2, RPS-30, DIF-1, LARS-1, CIF-1, ELPC-3, W03F8.3, ANT-1.1, MRPL-13, MRPL-14, EIF-1.A, T10F2.2, IFG-1, IFE-2, IFE-1, EEF-2, ZK1128.4, EIF-1, RPL-24.1, MRPL-20, MRPL-22, RPS-11, C37C3.2, RPS-13, RPS-14, RPS-15, RPS-16, RARS-2, RPS-17, RARS-1, RPS-18, MRPS-18C, T14B4.2, MRPL-36, EIF-3.B, EIF-3.D, RPL-1, EIF-3.H, RPS-22, EIF-3.F, EIF-3.G, INF-1, RPL-5, RPS-28, RPS-29, R…	1793	260	11627	3.31715	2.644701908757051E-38	6.611754771892628E-39	2.671095247765752E-38
GOTERM_CC_DIRECT	GO:0005840~ribosome	90	3.81841	1.0133744959632357E-36	RPL-18, RPL-19, MRPL-17, RPL-17, RPL-14, RPL-15, RPL-12, MRPL-19, RPL-13, RPS-30, UBQ-2, MRPL-53, MRPL-51, MRPL-55, RPL-22, RPL-21, MRPL-9, MRPS-24, MRPL-13, RPL-11.2, MRPL-50, MRPL-14, RPL-27, RPL-28, RPL-26, RPL-24.1, MRPS-34, RPS-7, RPS-6, RPL-30, RPS-5, MRPL-20, RPL-33, RPS-4, RPL-32, MRPS-30, MRPL-22, RPS-3, MRPS-31, RPS-2, RPS-1, RPS-0, RPS-11, RPL-36, RPL-25.2, RPS-9, RPS-13, RPL-25.1, RPL…	1567	158	11373	4.1342	5.026337499977649E-34	5.026337499977649E-34	1.4576532324721808E-33
GOTERM_CC_DIRECT	GO:0030529~intracellular ribonucleoprotein complex	86	3.64871	1.3012132618697367E-36	RPL-18, RPL-19, ROP-1, M28.5, RPL-17, SNR-7, SNR-6, RPL-15, RPL-12, MRPL-19, LSM-6, RPL-13, UBQ-2, MRPL-51, RDE-4, RPL-22, SRPA-72, RPL-21, MRPS-24, RPL-11.2, MRPL-14, RPL-27, RPL-28, F37F2.2, RPL-26, K01G5.5, SNRP-27, RPL-24.1, RPS-7, RPS-6, RPS-5, RPL-33, RPS-4, RPS-3, MRPL-22, MRPS-31, RPS-2, RPS-1, RPS-0, RPS-11, RPL-36, RPL-25.2, RPS-9, RPS-13, RPL-25.1, RPL-35, RPS-14, TOE-1, RPS-15, RPS-16…	1567	146	11373	4.27515	6.454017778873894E-34	3.227008889436947E-34	1.8716848754884227E-33
GOTERM_MF_DIRECT	GO:0003735~structural constituent of ribosome	96	4.07297	8.525778123861605E-31	RPL-18, RPL-19, T20D3.5, MRPL-17, RPL-17, RPL-14, RPL-15, RPL-12, MRPL-19, RPL-13, K02F3.2, RPS-30, DIF-1, UBQ-2, MRPL-51, RPL-22, RPL-21, C16C10.1, ANT-1.1, MRPL-9, MRPS-24, MRPL-13, RPL-11.2, MRPL-14, RPL-27, C47E12.2, RPL-28, T10F2.2, RPL-26, MFN-1, RPL-24.1, MRPS-34, RPS-7, RPS-6, RPL-30, RPS-5, MRPL-20, RPL-33, RPS-4, RPL-32, MRPS-30, MRPL-22, RPS-3, MRPS-31, RPS-2, RPS-1, RPS-0, RPS-11, RPL…	1524	179	9479	3.33577	7.229859849034641E-28	7.229859849034641E-28	1.3187265447486384E-27
GOTERM_CC_DIRECT	GO:0005739~mitochondrion	145	6.15189	2.3433879590717125E-27	SUCL-1, CYC-1, ECH-1.2, GFM-1, PSD-1, MRPL-19, K02F3.2, ZK1320.9, LET-754, CLK-1, DIF-1, F58F12.1, F46B6.6, FZO-1, C27H6.9, TOMM-20, W03F8.3, ANT-1.1, IDHA-1, C47G2.3, F25H9.7, TOMM-7, COX-11, MTX-1, R53.4, ALH-8, Y94H6A.8, MTX-2, W04C9.2, TACO-1, Y51H1A.3, DDX-15, RARS-2, DDX-17, ACDH-3, F43H9.4, ASG-2, ASG-1, PINK-1, MRPS-18C, F54A3.5, ACAA-2, CED-4, CED-9, PQN-24, TXL-1, ACDH-9, IMMT-1, PDHK-2…	1567	424	11373	2.48204	1.1623204276995694E-24	3.8744014256652316E-25	3.370764753883436E-24
GOTERM_CC_DIRECT	GO:0005737~cytoplasm	346	14.6797	4.996377963132752E-25	TEG-1, LSM-1, CNT-1, TGT-2, MTK-1, KGB-1, C11D2.7, CLK-2, PAB-1, LARS-1, PAB-2, RDE-8, TXDC-9, MUP-4, Y43F8B.2, MEL-26, ATFS-1, CIF-1, AIR-2, TRXR-1, KIN-10, SRPA-72, RAN-4, VPS-34, K07E1.1, RAN-1, Y62E10A.13, MEK-1, KIN-19, SBDS-1, TUT-2, FRE-1, SQST-1, EEF-2, Y39E4B.6, KIN-20, OLA-1, UNC-57, PAR-6, SNX-6, CAP-2, CSN-2, DDL-1, CSN-6, ATG-3, DDX-15, LEC-9, ATG-7, RARS-1, ELP-1, T16G12.6, HEX-3, W…	1567	1518	11373	1.65429	2.478203469713845E-22	6.195508674284613E-23	7.186865781233797E-22
GOTERM_BP_DIRECT	GO:0006898~receptor-mediated endocytosis	212	8.99448	6.489631261364245E-22	MRPL-17, C16A3.6, SNR-7, GFM-1, R02F2.7, PAB-1, RPOM-1, MUP-4, TBP-1, VPS-37, DLST-1, SKR-18, IDHA-1, SEM-5, EIF-1.A, MUS-81, DIE-1, Y41D4B.11, PAR-6, CPF-1, BYN-1, C37H5.5, DDX-15, ZK795.3, MUA-6, F55F8.2, PDCD-2, CED-1, ZK856.11, URI-1, Y53G8AL.2, MMA-1, C03D6.1, C34B2.10, Y6B3B.9, SPD-2, ZK686.2, FUM-1, SDS-22, RNP-6, DAD-1, SNR-1, K04G7.1, SNR-4, ADA-2, DLI-1, SNR-5, GARS-1, RPB-11, K08F9.4, …	1793	733	11627	1.87551	1.0811725681432834E-18	2.1623451362865664E-19	1.09196234903444E-18
GOTERM_MF_DIRECT	GO:0005515~protein binding	262	11.1158	6.683427547899027E-20	MAGI-1, CNT-2, TEG-1, C09G1.4, CIR-1, LSM-5, WNK-1, KGB-1, R09B3.3, GAD-1, PAB-1, MUP-4, Y43F8B.2, BRC-2, VPS-37, MEL-26, CIF-1, AIR-2, UNC-64, TOMM-20, RDE-4, UNC-119, RDE-2, KIN-10, LSM-7, ANT-1.1, RAN-1, SEM-5, SEM-4, UNC-62, PAH-1, CYN-13, MUS-81, R102.5, SQST-1, LIM-9, SNX-6, PAR-6, CSN-2, MTX-1, DDL-1, MEC-8, C17E4.10, HMBX-1, R02D5.1, CEE-1, M57.1, CED-4, CED-9, C45G9.7, DAF-3, CED-1, CAT-…	1524	975	9479	1.67138	5.667546560618375E-17	2.8337732803091875E-17	1.0337605775420734E-16
GOTERM_BP_DIRECT	GO:0006915~apoptotic process	148	6.27917	3.580440137752598E-18	CNT-1, SNR-7, HPL-1, HPL-2, SNR-6, LSM-5, LET-754, ZIM-2, DLC-1, MUP-4, IFY-1, PAP-1, ANT-1.1, Y54F10AR.1, SEC-61, RAN-1, F43G9.12, C47G2.3, CZW-1, SPK-1, IFG-1, CYK-3, HIS-24, CYN-13, KIN-19, EEF-2, CAP-1, EIF-1, CSN-6, VPS-41, XPA-1, RPS-11, RPS-15, RPS-16, RPS-17, LPD-7, Y48G8AL.7, RBX-1, PPK-1, PAT-3, TRCS-1, RPS-10, CED-4, CED-9, CED-1, URI-1, EIF-3.B, EIF-3.D, RPL-1, C34B2.10, MOG-5, EVL-20…	1793	479	11627	2.00361	5.9650132694958284E-15	9.941688782493048E-16	6.024542329043863E-15
GOTERM_BP_DIRECT	GO:0008340~determination of adult lifespan	240	10.1824	6.8981491592245194E-15	LSM-1, CYC-1, HPL-2, KGB-1, B0464.9, CLK-1, B0464.6, TBH-1, ASB-2, CLK-2, PAB-1, TBP-1, VPS-37, VPS-34, LSM-7, ANT-1.1, IDHA-1, SEM-5, EIF-1.A, PAH-1, UNC-62, RAGA-1, MEK-1, SBDS-1, PDE-2, PDE-3, EEF-2, LBP-5, LBP-9, EIF-1, DDL-1, XPA-1, ATG-3, ATHP-2, ATG-7, RARS-1, ATF-6, WTS-1, TTLL-12, VPS-16, LAAT-1, DJR-1.1, Y53G8AL.2, TBC-1, INF-1, GPI-1, PDR-1, UNC-83, ZK686.2, WDR-5.1, PBS-5, ETR-1, PBS-…	1793	976	11627	1.59459	1.1467715665958167E-11	1.638245095136881E-12	1.1579626146840383E-11
GOTERM_CC_DIRECT	GO:0022625~cytosolic large ribosomal subunit	33	1.40008	7.511065138428897E-15	RPL-18, RPL-36, RPL-19, RPL-25.2, RPL-25.1, RPL-35, RPL-14, RPL-15, RPL-12, RPL-38, F53F4.11, RPL-13, RPL-36.A, RPL-22, RPL-21, RPL-11.2, RPL-1, RPL-27, RPL-28, RPL-5, RPL-6, RPL-3, RPL-26, RPL-4, RPL-9, RLA-2, RLA-1, RLA-0, RPL-10, RPL-24.1, RPL-30, RPL-33, RPL-32	1567	54	11373	4.43533	3.744560217455728E-12	7.489564524121306E-13	1.0857981180834031E-11
GOTERM_CC_DIRECT	GO:0022627~cytosolic small ribosomal subunit	26	1.1031	3.2443779227129204E-14	RPS-11, RPS-9, RPS-13, RPS-14, RPS-28, RPS-15, RPS-29, RPS-16, RPS-26, RPS-17, RPS-27, RPS-30, RPS-20, RPS-21, RPS-10, T14B4.2, MRPS-5, RPS-7, RPS-6, RPS-5, RPS-19, RPS-4, RPS-3, RPS-2, RPS-1, RPS-0	1567	36	11373	5.24176	1.6079582110251067E-11	2.6799673591426654E-12	4.6629367034256575E-11
GOTERM_CC_DIRECT	GO:0005622~intracellular	110	4.66695	8.823637819419521E-14	CNT-2, MRPL-17, GFM-1, MRPL-19, RPS-30, CRN-3, F09E5.8, F09E5.7, RAN-4, ACY-3, Y54F10AR.1, KSR-1, AHA-1, RSF-1, EEF-2, RAL-1, ZK1240.3, C53B4.4, MRPL-20, F20H11.1, RPS-11, RPS-13, RPS-17, RPS-18, MRPS-18C, CGP-1, T14B4.2, C45G9.7, MRPL-36, DAF-3, RAS-1, RPL-5, RPS-28, RPS-29, RPL-6, RPS-26, RPL-3, RPS-27, RPS-21, UBH-4, UBH-2, RPL-10, WDR-5.3, K07A12.4, Y34B4A.4, T04H1.2, RPL-18, RPL-19, RPL-14, …	1567	392	11373	2.03663	4.377831430701917E-11	6.253997320015969E-12	1.2695400286588665E-10
GOTERM_CC_DIRECT	GO:0005634~nucleus	361	15.3161	1.1112031565310968E-12	T24H10.1, LSM-1, NHR-138, SNR-7, HPL-1, CIR-1, HPL-2, SNR-6, LSM-6, CLK-1, CLK-2, PQN-53, TXDC-9, TBP-1, BRC-2, MEL-26, ATFS-1, KIN-10, SSUP-72, VPS-34, RAN-5, RAN-2, K07E1.1, NHR-146, RAN-1, SEM-4, GON-4, HIL-1, UNC-62, RAGA-1, CYL-1, KIN-19, SBDS-1, F13B12.1, FRE-1, Y39E4B.6, LBP-5, Y54E10A.10, KIN-20, DIN-1, CNP-3, BRA-2, CSN-2, NHR-131, HIL-4, DRAP-1, CSN-6, MEC-8, XPA-1, C37H5.5, HMBX-1, T01…	1567	1888	11373	1.38775	5.511662237722703E-10	6.889577797153379E-11	1.5983991907830841E-9
GOTERM_BP_DIRECT	GO:0040035~hermaphrodite genitalia development	181	7.67925	3.220421845002663E-11	NDC-80, SWD-2.2, CYC-1, C16A3.6, CIR-1, LIN-18, R02F2.7, LEO-1, LET-754, PAB-1, DLC-1, W09C5.1, TXDC-9, IFY-1, PAP-1, VPS-37, AIR-2, KIN-10, LET-60, SKR-18, IDHA-1, HCP-6, SEM-5, F43G9.12, Y53C12B.2, SEM-4, SPK-1, ULA-1, UNC-62, Y87G2A.1, KIN-19, Y41D4B.11, EEF-2, HMG-1.2, EGL-13, CAP-2, CLEC-1, SMK-1, R53.4, BYN-1, EGL-18, LIN-31, GEX-2, DDX-15, LPD-7, LET-49, RBX-1, PFD-5, PFD-3, F55F8.2, FNTA-…	1793	738	11627	1.59041	5.365226118936306E-8	6.706532773570473E-9	5.418769877252316E-8
GOTERM_MF_DIRECT	GO:0003723~RNA binding	95	4.03055	1.6213579336230926E-10	RPL-18, PATR-1, ROP-1, M28.5, SMG-3, SNR-7, SNR-6, LSM-5, RPL-12, LSM-6, C11D2.7, F53F4.11, RPL-13, EEED8.10, Y52B11A.10, LET-858, R09B3.3, PAB-1, C36E6.1, PAB-2, W02B12.10, PAP-1, T10C6.5, PUF-12, IFF-2, LSM-8, LSM-7, Y53C12B.2, K12H4.3, Y55D9A.2, EIF-1.A, C06E1.9, C23H3.3, F37F2.2, IFG-1, IFE-2, CCF-1, IFE-1, CYN-13, K01G5.5, MARS-1, SBDS-1, Y23H5B.6, FARS-3, DIN-1, R05D3.8, RBM-28, RPL-30, RPS…	1524	311	9479	1.89994	1.3749110594485359E-7	4.583037072070084E-8	2.507838159360176E-7
GOTERM_CC_DIRECT	GO:0005730~nucleolus	42	1.78193	1.9549820601671247E-10	M28.5, C37H5.5, RPS-13, DIS-3, C16A3.6, CEP-1, TOE-1, LSM-6, Y40B1B.7, LPD-7, Y52B11A.10, W09C5.1, C34E10.10, PUF-12, T01B7.5, VPS-34, UNC-23, C16C10.2, T22H9.1, Y53C12B.2, K12H4.3, ZK430.7, F44G4.1, HIL-1, NGP-1, K01G5.8, PAXT-1, F23H11.2, B0280.9, K01G5.5, SBDS-1, Y66H1A.4, H06I04.3, Y54G11A.11, Y54E10A.10, DAO-5, WDR-12, TAG-151, RBD-1, RPOA-12, W04C9.4, Y66A7A.2	1567	107	11373	2.84886	9.696708924700204E-8	1.0774121483869692E-8	2.8120753503557694E-7
GOTERM_CC_DIRECT	GO:0005743~mitochondrial inner membrane	40	1.69707	5.823746871041231E-10	F53F4.10, TIN-10, HMT-1, D2030.4, PSD-1, K02F3.2, CLK-1, DIF-1, PHB-1, NDUF-6, F58F12.1, F54A3.5, GAS-1, IMMT-1, CCHL-1, F25B5.6, SDHB-1, C16C10.1, ANT-1.1, SDHD-1, COQ-4, C47G2.3, C47E12.2, MOMA-1, F44G4.2, SCPL-4, F25B4.7, Y54F10AM.5, CCO-2, MFN-1, F30F8.9, C33A12.1, Y94H6A.8, SFT-1, DNJ-21, YMEL-1, W04C9.2, TAG-174, F45G2.8, MEV-1	1567	102	11373	2.8462	2.888578115589624E-7	2.8885784875143372E-8	8.376966009748799E-7
GOTERM_BP_DIRECT	GO:0040027~negative regulation of vulval development	71	3.0123	6.141076554763192E-10	GFL-1, CEH-20, SNR-7, HPL-1, LIN-18, SNR-6, HPL-2, MYS-1, ZHIT-1, ZK632.9, RPN-12, ARX-5, CDC-42, FLP-22, PAP-1, F32H2.10, HDA-1, LET-60, BEC-1, SLI-1, NOAH-1, CKI-2, NRD-1, DIE-1, ZK1127.3, Y60A3A.21, HMG-1.2, SUMV-1, SPTL-1, DIN-1, CPF-1, LIN-31, LIN-37, SOD-4, ATHP-2, CHP-1, ZK418.5, SOP-3, PAS-5, T26A5.8, LIN-7, PFD-4, CCAR-1, GUT-2, LST-2, MPK-1, DEP-1, LIN-13, EFL-1, PBRM-1, C11H1.3, HAM-3,…	1793	220	11627	2.09278	1.0231028279017451E-6	1.1367814367613249E-7	1.0333136124529574E-6
GOTERM_BP_DIRECT	GO:0006457~protein folding	37	1.56979	9.675160865700922E-9	C34C12.8, DNJ-15, ZK973.11, PFD-2, FKB-2, FKB-1, PFD-5, PFD-3, FKB-5, PFD-4, CYN-4, DPY-11, C03H12.1, TXL-1, UNC-23, DNJ-12, CCT-1, CCT-3, TRX-2, CCT-4, CYN-15, TRX-4, CYN-11, CYN-6, CYN-13, CYN-7, CYN-9, BAG-1, PDI-6, PDI-3, CATP-6, PDI-2, PDI-1, T10H10.2, C05G5.3, W01B11.6, DAF-21	1793	89	11627	2.69587	1.611868822104512E-5	1.6118805137299574E-6	1.6279677816921634E-5
GOTERM_BP_DIRECT	GO:0007281~germ cell development	59	2.50318	1.6986462610788016E-8	HPL-1, SNR-6, CIR-1, HPL-2, LET-858, RNF-113, AIR-2, W03F8.4, GLD-4, CCT-1, CCT-3, F43G9.12, TBB-2, F11A10.7, CYN-15, IFG-1, HIS-24, CYL-1, TUT-2, K01G5.10, Y54E10A.10, Y60A3A.21, RPN-6.1, RAB-18, CDC-5L, DDX-15, LET-49, CYN-4, PLP-1, YARS-2, F37C12.1, LIP-1, GUT-2, HOE-1, KLF-3, MOG-4, GGTB-1, MOG-5, HARS-1, RPS-28, GLH-2, RPS-29, REPO-1, SKP-1, T11G6.8, C07A9.2, F25B4.5, RPB-6, NIPI-3, RNP-6, B…	1793	182	11627	2.10217	2.8299046456181642E-5	2.5726736798681316E-6	2.858186286536224E-5
GOTERM_BP_DIRECT	GO:0040011~locomotion	289	12.2613	3.114894943691231E-8	SNR-7, SNR-6, LSM-6, R07E5.7, TXDC-9, MUP-4, INS-33, VPS-37, AIR-2, UNC-64, UNC-119, DLST-1, KIN-10, SRPA-72, SKR-18, RAN-4, VPS-34, RAN-5, IDHA-1, RAN-1, SEM-5, EIF-1.A, SYX-18, HIL-1, UNC-62, Y87G2A.1, F49C12.11, CYL-1, F13B12.1, Y39E4B.6, PDI-6, LBP-5, KIN-20, UNC-57, F33H1.4, C39E9.11, PDI-2, EIF-1, CPF-1, PLRG-1, PCCB-1, C37H5.5, ATHP-2, DDX-15, WTS-1, MUA-6, VPS-16, T04F3.1, QUA-1, DNJ-1, U…	1793	1405	11627	1.33386	5.189280406348029E-5	4.324503194430562E-6	5.241202500894104E-5
GOTERM_BP_DIRECT	GO:0010171~body morphogenesis	146	6.19431	3.6137739228257256E-8	MOM-2, CEH-20, CIR-1, LSM-6, MYS-1, LEO-1, PAB-1, DLC-1, LARS-1, DPY-21, FLP-22, R07E5.7, DPY-11, PAP-1, ADT-2, MEL-26, UNC-119, KIN-10, LET-60, SRPA-72, RAN-5, IDHA-1, IFG-1, GCK-4, AHA-1, NOAH-1, HIL-1, UNC-62, F49C12.11, DIE-1, APB-3, KIN-20, PDI-3, HMG-1.2, PDI-2, CAP-2, CLEC-1, DIN-1, EIF-1, R53.4, F42A8.1, RBD-1, EGL-18, B0336.3, GEX-2, TIAR-1, VAB-1, RPS-17, PFD-2, LET-49, MUA-6, ASG-1, FN…	1793	616	11627	1.53695	6.020366235759411E-5	4.631179635339322E-6	6.0806288926240626E-5
GOTERM_BP_DIRECT	GO:0006886~intracellular protein transport	36	1.52737	7.066246422338878E-8	SNX-27, CHC-1, APS-1, APS-2, APS-3, HGRS-1, XPO-1, VPS-16, T28D6.4, UNC-64, TOMM-20, Y41C4A.11, TBC-19, Y54G2A.18, RAN-1, SEC-23, SNX-17, CLIC-1, TBC-3, TBC-2, COPB-1, SNAP-1, TBC-12, EXOC-7, TBC-13, HID-1, VPS-29, VTI-1, VPS-26, APB-3, SYX-6, SYX-3, DPY-23, SYX-2, VPS-41, APM-3	1793	91	11627	2.56536	1.1771674037941438E-4	8.408798184311728E-6	1.1889844608869993E-4
GOTERM_CC_DIRECT	GO:0005783~endoplasmic reticulum	62	2.63046	2.1303030822982095E-7	ZC506.1, NRA-2, ASNA-1, YKT-6, D2024.5, B0495.7, DPY-11, C03H12.1, CUP-2, TRAP-4, IRE-1, IMP-2, Y54G2A.23, SYX-18, K12H4.4, DNJ-27, HMGR-1, PHY-2, PRMT-1, RIB-2, R102.5, RIBO-1, PDI-6, EPG-4, ACL-4, OLA-1, PDI-3, PDI-2, PDI-1, C05G5.3, MANS-4, MANS-1, MANS-2, ZK973.11, PEK-1, PFD-2, RET-1, TTLL-12, PDCD-2, Y57A10A.23, ODR-8, Y47H9C.8, OSTB-1, PYK-2, ODR-4, F18H3.4, Y54G2A.18, ZK370.4, CNB-1, C34B…	1567	231	11373	1.94799	1.0565746202007009E-4	9.605685152624943E-6	3.0642558701554634E-4
GOTERM_CC_DIRECT	GO:0005829~cytosol	75	3.18201	5.921801966877488E-7	SUCL-1, M18.3, WNK-1, C06G3.5, DH11.5, ZK1320.9, LET-754, CDK-5, ICLN-1, RPN-12, CDC-42, LARS-1, VPS-37, SNB-1, TRXR-1, RDE-2, RAN-5, ATG-18, UNC-26, DNJ-12, HPRT-1, SUCL-2, ACSD-1, ATG-13, F36A2.2, ABCF-3, ULA-1, IFG-1, PRMT-1, MARS-1, TUT-2, HID-1, VTI-1, RHI-1, UNC-16, EPG-6, RAB-14, PHIP-1, RFL-1, RPS-1, VARS-1, RME-6, MIG-5, SOD-1, ATG-3, CCCH-1, ATG-7, RPS-18, UEV-1, ULP-2, M01F1.9, CED-4, …	1567	307	11373	1.77308	2.936783325835357E-4	2.44764891550453E-5	8.517975936372935E-4
GOTERM_BP_DIRECT	GO:0000028~ribosomal small subunit assembly	12	0.509122	8.467535615397736E-7	RPS-14, RPS-28, RPS-15, MRPS-7, F46B6.4, RPS-17, RPS-27, RPS-5, RPS-19, RPS-0, RPS-10, MRPS-11	1793	15	11627	5.18773	0.0014097	9.404171318061483E-5	0.00142476
GOTERM_CC_DIRECT	GO:0005747~mitochondrial respiratory chain complex I	16	0.678829	1.3132594791770814E-6	F53F4.10, C25H3.9, Y51H1A.3, Y53G8AL.2, Y63D3A.7, F44G4.2, LPD-5, F59C6.5, Y54F10AM.5, NDUF-6, NDUF-7, NDUF-5, Y69A2AR.3, GAS-1, NUO-3, C33A12.1	1567	29	11373	4.00431	6.511650293511417E-4	5.010467774779759E-5	0.001889
GOTERM_MF_DIRECT	GO:0016874~ligase activity	42	1.78193	2.0546971584614763E-6	SUCL-1, GSS-1, RARS-2, RARS-1, DARS-1, LARS-1, BRD-1, TTLL-12, Y41D4A.6, CYN-4, HERC-1, GCS-1, YARS-1, YARS-2, F25B5.6, SKR-18, QARS-1, SARS-1, SUCL-2, WWP-1, SKR-3, HARS-1, SUR-5, GLN-1, MARS-1, LIG-4, UBR-4, Y54E10A.11, FARS-3, AOS-1, TTLL-4, TTLL-5, ADSS-1, GLN-6, GLN-5, Y106G6E.4, AARS-2, RPM-1, PCCB-1, GARS-1, RFL-1, VARS-1	1524	124	9479	2.10671	0.00174087	4.3550138682291184E-4	0.00317806
GOTERM_BP_DIRECT	GO:0000027~ribosomal large subunit assembly	13	0.551549	3.026436273111126E-6	K12H4.3, RPL-25.2, RPL-25.1, RPL-5, RPL-6, F44G4.1, RPL-12, RPL-3, Y54E10A.10, RPL-10, RPL-24.1, MRPL-20, RPL-11.2	1793	19	11627	4.43687	0.00502936	3.15078506137767E-4	0.00509224
GOTERM_BP_DIRECT	GO:0035046~pronuclear migration	24	1.01824	3.2835121076015056E-6	DNC-4, LET-754, PFD-2, RBX-1, DYRB-1, NUD-1, T26A5.8, PFD-5, DLC-1, UNC-83, ANC-1, PFD-3, TXDC-9, CAP-2, CYB-3, GPC-2, DNC-1, LET-99, DNC-2, UNC-37, GEX-3, TBA-1, DLI-1, TBB-2	1793	56	11627	2.77914	0.00545541	3.2173294769388683E-4	0.00552478
GOTERM_BP_DIRECT	GO:0015031~protein transport	44	1.86678	3.4940300988241703E-6	RAB-18, ATG-3, SEC-15, TIN-10, T01C3.2, UNC-50, PEPT-2, APS-1, SEC-8, APS-2, APS-3, MON-2, SEC-6, VPS-16, ISTR-1, CUP-2, TOMM-20, UNC-119, RAN-4, SEC-61, RAN-1, SEC-23, C47G2.3, IMA-2, SNX-17, ICD-2, COPB-1, SCPL-4, TOMM-7, COGC-8, VPS-28, VPS-29, VPS-26, APB-3, SNAP-29, DPY-23, MTX-1, TOMM-40, MTX-2, DNJ-21, VPS-52, APM-3, F45G2.8, VPS-41	1793	140	11627	2.03804	0.00580415	3.2334017618873556E-4	0.00587898
GOTERM_BP_DIRECT	GO:0008406~gonad development	86	3.64871	4.045686608140649E-6	LET-92, RPL-19, C50F2.3, HPL-1, HPL-2, HIM-4, R02F2.7, PHB-1, IFY-1, HDA-1, CUP-2, MAPH-1.1, LET-611, AIR-2, CYB-3, LSM-7, RPL-21, W03F8.4, HCP-6, CCT-1, CCT-3, SEM-4, TBB-2, EIF-1.A, GON-4, IFG-1, LIT-1, ICD-2, ICD-1, SNAP-1, NHR-61, CYL-1, CKI-2, EXOS-9, Y60A3A.21, Y54E10A.10, PAR-6, HMG-1.2, EIF-1, TAG-335, TOMM-40, RBD-1, BYN-1, EGL-18, RPN-6.1, DAF-21, ZTF-16, RPS-13, RPC-25, T23D8.3, CHP-1,…	1793	345	11627	1.61647	0.00671746	3.5468063981025644E-4	0.00680716
GOTERM_BP_DIRECT	GO:0006397~mRNA processing	28	1.18795	7.0147384979434144E-6	B0336.3, M28.5, SNR-7, DDX-15, SNR-6, LSM-6, LET-858, T10C6.5, IRE-1, SSUP-72, GLD-4, GUT-2, B0513.2, Y55D9A.2, MOG-4, PANL-3, MOG-5, PAXT-1, CEL-1, RSP-2, RSP-1, CLPF-1, NCBP-2, SNR-1, CPF-1, SNR-4, SNR-5, SNR-3	1793	74	11627	2.45366	0.0116186	5.841590789520401E-4	0.0118025
GOTERM_BP_DIRECT	GO:0040007~growth	48	2.03649	1.0225107544957448E-5	MAG-1, TIR-1, ATG-3, TIAR-1, T23D8.3, ATG-7, APS-2, CRN-3, ULP-2, PAB-1, F32D1.5, ARX-3, VPS-15, F44E5.1, MRPS-9, UNC-64, ATG-18, EFTU-2, VPS-34, BEC-1, GUT-2, Y38E10A.24, OIG-3, RUVB-1, LGG-3, ATG-13, MOG-4, LGG-1, K12H4.5, IFB-1, DBL-1, IFG-1, T11G6.8, RIB-2, EAT-3, EEF-2, EPG-4, Y95D11A.1, PAR-6, WDR-5.1, EPG-8, CAP-2, SMK-1, CLEC-1, EPG-6, GDH-1, MRPL-40, F29B9.11	1793	164	11627	1.89795	0.0168908	8.108670819902963E-4	0.0172036
GOTERM_CC_DIRECT	GO:0005761~mitochondrial ribosome	8	0.339415	2.586788156414852E-5	CD4.3, MRPL-51, MRPL-20, MRPL-47, MRPS-24, MRPS-12, MRPL-40, C24D10.6	1567	9	11373	6.45139	0.0127487	9.160541093917729E-4	0.0372023
GOTERM_CC_DIRECT	GO:0005789~endoplasmic reticulum membrane	40	1.69707	3.37002156787278E-5	CNEP-1, ZK973.11, PEK-1, SCP-1, FKB-2, FKB-1, RET-1, NRA-2, FKB-5, B0495.7, R07E5.7, PDCD-2, CUP-2, IRE-1, ILE-2, DPM-1, ODR-8, OSTB-1, ODR-4, Y54G2A.18, YIF-1, IMP-2, C34B2.10, K12H4.4, VPR-1, HMGR-1, SUR-7, MBOA-6, CNI-1, RIB-2, RIBO-1, VTI-1, CATP-8, DAD-1, MBOA-2, Y54E10BR.5, ROM-4, K08E4.6, STT-3, RAB-35	1567	148	11373	1.96157	0.0165767	0.00111375	0.048464

## Sheet: adult_embryo_larval_overlap
Category	Term	Count	%	PValue	Genes	List Total	Pop Hits	Pop Total	Fold Enrichment	Bonferroni	Benjamini	FDR
GOTERM_CC_DIRECT	GO:0005581~collagen trimer	45	4.4335	1.4116088753655868E-17	COL-20, COL-160, DPY-5, COL-97, COL-158, COL-139, COL-71, COL-175, COL-95, COL-138, COL-179, COL-178, COL-98, COL-77, COL-135, COL-93, COL-133, COL-8, COL-73, COL-10, COL-49, COL-12, COL-150, DPY-10, COL-184, COL-145, COL-109, COL-162, COL-60, COL-129, COL-140, COL-166, COL-169, COL-143, COL-142, COL-101, COL-19, COL-38, COL-103, ROL-6, COL-63, ROL-8, COL-81, COL-17, COL-125	651	174	11373	4.51812	3.924272673516331E-15	3.924272673516331E-15	1.8644152277330498E-14
GOTERM_MF_DIRECT	GO:0042302~structural constituent of cuticle	46	4.53202	5.051187268063815E-16	DPY-8, COL-20, COL-160, DPY-5, COL-97, COL-158, COL-139, COL-71, COL-175, COL-95, COL-138, COL-179, COL-178, COL-98, COL-77, COL-93, COL-133, COL-8, COL-73, COL-10, COL-49, COL-12, COL-150, DPY-10, COL-184, COL-145, COL-109, COL-162, COL-60, COL-129, COL-140, COL-166, COL-169, COL-143, COL-142, ROL-1, CUT-2, COL-101, COL-19, COL-38, COL-103, ROL-6, COL-63, ROL-8, COL-81, COL-125	648	168	9479	4.00531	2.786659791809143E-13	2.786659791809143E-13	7.993605777301127E-13
GOTERM_BP_DIRECT	GO:0040011~locomotion	152	14.9754	1.4090466505902865E-11	DPY-8, B0511.12, CCPP-1, MLT-3, CRN-1, MLT-7, COL-97, C01B10.11, SAS-4, PRP-17, CDK-1, CPD-1, DPY-18, UBC-25, COL-98, RTFO-1, COL-93, WRT-4, PEB-1, F36A2.3, F53F1.2, LIN-29, F49C12.12, KNL-3, ELT-1, NHR-25, DPY-10, PTP-2, RBA-1, UNC-59, EGL-15, TBX-2, ZMP-2, T13H5.4, LET-607, CHPF-1, CASH-1, LDB-1, C44C1.1, MDF-1, ZC373.5, RIG-4, DNJ-8, HIS-74, ZK550.4, PASH-1, Y4C6B.2, OAC-46, WRT-3, MBK-1, CSNK…	739	1405	11627	1.70212	1.3146442490175048E-8	1.3146442490175048E-8	2.2065771432266956E-8
GOTERM_BP_DIRECT	GO:0010171~body morphogenesis	80	7.88177	9.746546667519306E-10	DPY-8, C48E7.1, F31C3.6, SOS-1, DPY-5, F54C9.9, MLT-7, CDK-8, GFI-2, R07E5.1, C01B10.11, COL-97, SAS-4, PRP-17, FZY-1, SWSN-9, LET-721, RHGF-2, LPR-5, DPY-18, COL-98, RTFO-1, COL-93, SPDL-1, SPV-1, RAB-1, F49C12.12, LRP-1, BLI-3, APD-3, NHR-25, ELT-1, DPY-10, CDL-1, ORC-2, HBL-1, LIN-35, COL-17, GLS-1, COL-20, ABI-1, T13H5.4, POLE-2, LET-607, PKC-3, GLP-1, SDC-3, VHA-5, Y57G11C.31, COL-139, TSP-1…	739	616	11627	2.0433	9.093524130365793E-7	4.546763098245421E-7	1.5263117547625882E-6
GOTERM_BP_DIRECT	GO:0009792~embryo development ending in birth or egg hatching	265	26.1084	8.763464835036763E-9	MRPL-18, CNX-1, GEI-4, GFI-2, R07E5.1, SWSN-9, AIR-1, MRPL-10, HCP-3, SKR-17, SPDL-1, SWSN-4, WRT-4, CKS-1, F49C12.12, ELT-1, RBA-1, UNC-59, CPG-1, T21C9.4, SRPA-68, RAB-11.1, GLS-1, HTP-1, T13H5.4, LET-607, T15H9.2, LPD-8, PKC-3, CEC-3, GLP-1, NHR-91, MDF-1, RHA-1, HIS-74, CSK-1, F55A11.1, C45G9.5, NAS-9, K04F10.3, VPS-11, ARK-1, C49C3.6, SLD-5, SLD-2, DTMK-1, DAB-1, RNP-4, POLH-1, RNR-1, RNR-2,…	739	3091	11627	1.34887	8.17627930804754E-6	2.725433864037008E-6	1.3723607683591155E-5
GOTERM_BP_DIRECT	GO:0006260~DNA replication	19	1.87192	1.2501357345692528E-8	HIM-6, CUL-4, POLE-2, F44B9.8, ASFL-1, PRI-1, MCM-5, SLD-5, CRN-1, MCM-3, MCM-2, MCM-6, HMG-4, ORC-2, TOP-1, RNR-1, RNR-2, PCN-1, NFI-1	739	59	11627	5.0667	1.1663698499808639E-5	2.9159373789999776E-6	1.957715615175104E-5
GOTERM_CC_DIRECT	GO:0005737~cytoplasm	133	13.1034	2.4304482422939125E-7	CNX-1, XPC-1, CCPP-1, SAS-5, FZY-1, SAS-4, CDK-1, RSKS-1, UBC-25, SIR-2.1, CDC-14, YAP-1, LET-363, ERI-1, ACLY-2, HAAO-1, APE-1, LTD-1, MEI-1, ERGO-1, KNL-1, PTP-2, CDL-1, F26A1.14, PRY-1, TBX-2, CUTC-1, APB-1, SRPA-68, CEC-10, RAB-11.1, GLS-1, GST-42, F25G6.8, ENG-1, AMPH-1, MLC-5, PKC-3, GLP-1, IFET-1, HEX-5, HEX-4, MET-2, UFC-1, RHA-1, ZC373.5, DNJ-5, CED-6, ADR-2, CSNK-1, Y67D8C.9, LRK-1, T12…	651	1518	11373	1.53064	6.756418679443321E-5	3.378266403142316E-5	3.210066237602227E-4
GOTERM_BP_DIRECT	GO:0007049~cell cycle	27	2.6601	6.188350183511827E-7	HIM-1, MLC-5, CDC-25.1, EGL-44, MCM-5, MDF-1, RHA-1, SAS-5, SAS-4, CYB-1, AIR-1, CDK-1, MAT-1, CDC-14, CSNK-1, CYY-1, CKS-1, MEI-1, KNL-1, REI-1, MCM-6, RHO-1, CPG-1, T21C9.4, EMB-27, APR-1, LIN-35	739	140	11627	3.0343	5.772066028995049E-4	1.1546798321138141E-4	9.69092839941954E-4
GOTERM_BP_DIRECT	GO:0040002~collagen and cuticulin-based cuticle development	23	2.26601	1.9841440120420274E-6	DPY-8, RAP-1, BLI-3, CHTL-1, VHA-5, NEKL-2, VHA-15, DPY-10, Y57G11C.31, DPY-5, MLT-7, TSP-15, AIR-1, CDK-1, MTM-3, STIM-1, CCR-4, ROL-1, DPY-18, COL-19, ELL-1, ROL-6, SRPA-68	739	113	11627	3.20238	0.0018495	3.084871080329954E-4	0.00310713
GOTERM_BP_DIRECT	GO:0018996~molting cycle, collagen and cuticulin-based cuticle	42	4.13793	2.501530574252977E-6	PTR-22, GRD-10, T13H5.4, PTR-2, PTR-20, PNK-4, VHA-9, VHA-5, SAR-1, COPZ-1, PST-1, FLN-2, VHA-3, MLT-7, GRD-3, PTR-16, VPS-11, ELO-5, WRT-4, RAB-1, LIN-29, F49C12.12, BLI-3, LRP-1, DPY-31, VHA-15, NHR-25, MLT-8, VHA-19, LET-19, PTR-11, DAB-1, F41C3.4, F38A1.8, TAG-297, F33D11.10, T19B10.2, F19F10.9, ARF-3, DRE-1, TOP-1, PTR-23	739	300	11627	2.20268	0.00233121	3.333631285838967E-4	0.00391733
GOTERM_BP_DIRECT	GO:0040035~hermaphrodite genitalia development	79	7.78325	4.4688753329069575E-6	EBAX-1, PNK-4, HIM-1, GEI-4, F31C3.6, MLT-2, ZK632.2, CRN-1, USP-48, F54C9.9, CDC-6, MCM-3, MCM-2, GFI-2, FZY-1, CDK-1, GLD-2, HCP-3, RTFO-1, MAT-1, SKR-17, YAP-1, SWSN-4, CUL-4, PEB-1, LIN-29, KNL-1, KNL-3, RBA-1, MCM-6, UNC-59, CDL-1, F33D11.10, EGL-15, PRY-1, ORC-2, BAR-1, HSR-9, HBL-1, SRPA-68, LIN-1, ABI-1, TAF-12, T13H5.4, POLE-2, Y41D4B.4, CASH-1, CHTL-1, LDB-1, PKC-3, VHA-5, MET-2, VHA-3,…	739	738	11627	1.6842	0.00416079	5.210479575937788E-4	0.00699804
GOTERM_CC_DIRECT	GO:0005794~Golgi apparatus	24	2.36453	1.185426577067778E-5	T24B1.1, LRK-1, R05D11.9, COPA-1, SWT-1, SAR-1, APD-3, MIG-23, GNA-2, PST-1, COPZ-1, REI-1, APG-1, GCC-1, AMAN-2, F41C3.4, GLY-6, COGC-2, GLY-8, GLY-7, GLY-3, Y105E8A.3, RAB-11.1, ARL-1	651	149	11373	2.81397	0.00329008	0.0010979	0.0156557
GOTERM_BP_DIRECT	GO:0000003~reproduction	185	18.2266	2.0520216067974737E-5	EBAX-1, ZFP-2, GEI-4, MLT-2, CRN-1, CDK-8, GFI-2, SAS-5, R07E5.1, PRP-17, FZY-1, SAS-4, C46F11.4, SWSN-9, CDK-1, AIR-1, F42C5.9, RSKS-1, MRPL-10, HCP-3, RTFO-1, SKR-17, F29C6.1, SPDL-1, SWSN-4, ERI-3, LET-363, PEB-1, ERI-1, CYK-7, LIN-29, KNL-1, F49C12.12, KNL-3, NHR-25, ATLN-1, TPA-1, XND-1, RBA-1, UNC-59, CDL-1, F33D11.10, EGL-15, PRY-1, LIN-35, VPS-45, APB-1, PCN-1, GFAT-1, GFAT-2, SRPA-68, ZM…	739	2205	11627	1.32004	0.0189634	0.00212502	0.0321299
GOTERM_BP_DIRECT	GO:0048477~oogenesis	31	3.05419	2.3600062565607532E-5	GLS-1, PTR-2, GEI-4, ASFL-1, IFET-1, R09E10.6, GPA-12, SEC-5, DVC-1, CYB-1, CDK-1, GLD-3, C45G9.5, GLD-1, RAB-1, OMA-1, R186.3, EMB-8, PTP-2, OMA-2, ATLN-1, W04D2.6, MCM-6, F38A1.8, COGC-2, THOC-2, TOP-1, VPS-45, PCN-1, PERM-5, ZMP-2	739	210	11627	2.32255	0.0217785	0.00219949	0.0369514

## Sheet: larval_embryo_overlap
Category	Term	Count	%	PValue	Genes	List Total	Pop Hits	Pop Total	Fold Enrichment	Bonferroni	Benjamini	FDR
GOTERM_CC_DIRECT	GO:0005581~collagen trimer	24	3.2345	2.6095900709873323E-9	COL-58, DPY-2, COL-183, COL-170, DPY-7, COL-176, COL-108, COL-2, COL-156, COL-128, COL-147, COL-85, COL-146, COL-173, DPY-14, COL-88, COL-65, COL-37, COL-120, COL-111, COL-54, COL-72, COL-90, COL-46	346	174	11373	4.53379	2.3747267119400561E-7	2.3747267119400561E-7	2.8449536171315515E-6
GOTERM_MF_DIRECT	GO:0042302~structural constituent of cuticle	23	3.09973	1.3101337639391862E-8	COL-58, DPY-2, DPY-3, COL-170, COL-183, DPY-20, DPY-7, COL-176, COL-108, COL-2, COL-156, COL-147, COL-85, COL-146, COL-173, DPY-14, COL-88, COL-65, COL-37, COL-120, COL-111, COL-54, COL-90	300	168	9479	4.32573	2.463048466960771E-6	2.463048466960771E-6	1.6254684109817674E-5

## Sheet: adult_embryo_overlap
Category	Term	Count	%	PValue	Genes	List Total	Pop Hits	Pop Total	Fold Enrichment	Bonferroni	Benjamini	FDR
GOTERM_CC_DIRECT	GO:0005634~nucleus	115	19.5911	2.7912738046221615E-15	ZK484.4, SOR-1, ZK1010.10, PIG-1, F32B4.4, F10C2.4, CPB-1, SPAS-1, NHR-5, EGO-1, XNP-1, CEH-100, HCP-4, Y53F4B.13, ICP-1, NHR-23, NHR-22, ZK546.14, OGT-1, PRO-3, CEH-37, GMEB-1, TAF-1, NHR-130, HIL-2, LIN-36, R90.1, NHR-274, CSN-5, CSN-4, TRR-1, CHD-1, NHR-119, Y47D3A.29, CHD-3, MEP-1, SSL-1, CHD-7, DIV-1, SUF-1, ANI-1, NPAX-4, Y61A9LA.10, IRX-1, ISW-1, F07A11.5, UNG-1, PID-1, ODD-2, MAU-2, PQN-2…	337	1888	11373	2.05561	6.189493362285248E-13	6.189493362285248E-13	3.5416114485542494E-12
GOTERM_BP_DIRECT	GO:0009792~embryo development ending in birth or egg hatching	173	29.4719	1.4316564805251519E-12	ZK484.4, DLG-1, DEPS-1, F10C2.4, NOS-1, Y67H2A.10, RSR-2, SWSN-6, HUM-8, EGO-1, SAS-6, PUF-11, ATTF-2, SAS-1, CDK-2, MEL-28, CEH-100, XNP-1, HCP-2, APA-2, APX-1, SWSN-3, HCP-4, IFP-1, CYP-31A3, CYK-4, UMPS-1, CYK-1, ICP-1, NHR-23, IFE-3, Y39H10A.6, KIN-18, TAF-1, GLY-5, LET-70, MEL-11, DIP-2, CPZ-1, IFFB-1, IFC-1, UNC-52, CSN-5, CSN-4, TRR-1, Y47D3A.29, SSL-1, DIV-1, MDF-2, T09B9.4, CDC-25.2, DGT…	406	3091	11627	1.60283	1.0407968931147593E-9	1.0407968931147593E-9	2.1699309016298685E-9
GOTERM_BP_DIRECT	GO:0000003~reproduction	132	22.4872	4.358768208653001E-11	ZK484.4, DLG-1, SOR-1, DEPS-1, T14G10.5, NOS-1, RSR-2, SWSN-6, EGO-1, SAS-6, PUF-11, ATTF-2, MEL-28, XNP-1, SWSN-3, HCP-4, CYK-4, UMPS-1, Y53F4B.13, CYK-1, NHR-23, OGT-1, KIN-18, Y39H10A.6, TAF-1, MEL-11, LET-70, IFFB-1, UNC-52, C31H5.6, CSN-5, CSN-4, TRR-1, MEP-1, SSL-1, HPO-34, DGTR-1, CDC-25.2, SFA-1, SUF-1, GSP-3, ANI-2, ENPL-1, CED-3, SMZ-2, Y61A9LA.10, IRX-1, ISW-1, MBK-2, RIL-1, C56A3.8, K…	406	2205	11627	1.71438	3.168824935784187E-8	1.5844124789943237E-8	6.60658749929155E-8
GOTERM_MF_DIRECT	GO:0005515~protein binding	70	11.925	1.3457605796661754E-8	WVE-1, DLG-1, SOR-1, ELC-1, F32B4.4, CPB-1, SEP-1, SAS-6, R09H10.3, SBP-1, HCP-2, T07C4.3, APA-2, NRDE-3, SUT-2, HCP-4, F46G10.1, LET-418, SYX-16, CYK-4, NHR-69, ZYG-1, MIX-1, KSR-2, CUL-3, CYK-1, C07E3.3, RIC-8, ICP-1, CSC-1, NHR-22, IFE-3, F17E9.5, CLH-3, TOCA-2, Y56A3A.7, LIN-36, AGS-3, CSN-5, DDL-2, CSN-4, TOE-2, MEP-1, RNF-1, CDT-1, HPO-34, BMK-1, MDF-2, SYP-1, VAB-10, NSF-1, SPE-39, CED-3, …	339	975	9479	2.0075	4.885099008866689E-6	4.885099008866689E-6	1.850545032766604E-5
GOTERM_CC_DIRECT	GO:0005737~cytoplasm	83	14.1397	2.034724658589898E-8	FZR-1, PIG-1, T14G10.5, ACO-1, CPB-1, Y45G5AM.9, SPAS-1, SEP-1, EGO-1, SAS-6, SQV-7, SPE-11, APA-2, NRDE-3, SUT-2, HCP-4, IFP-1, UMPS-1, CYK-4, ZYG-1, EXC-4, CUL-3, RIC-8, CSC-1, Y39F10B.1, OGT-1, CDC-37, R03G8.6, IFE-3, KIN-18, SQV-4, MEX-6, ALH-3, MEL-11, Y50D4C.3, RIN-1, IFC-1, TOCA-2, R90.1, CSN-5, CSN-4, DCR-1, PYC-1, MUT-16, CDT-1, GSP-3, NSF-1, ANI-2, ANI-1, SPE-39, CED-3, MML-1, PRX-10, T…	337	1518	11373	1.84523	4.537425733586176E-6	2.268715440401081E-6	2.595725737686294E-5
GOTERM_BP_DIRECT	GO:0007275~multicellular organism development	38	6.47359	9.033598602161648E-8	TRR-1, SET-2, SOR-1, SMA-6, MEP-1, SSL-1, LIN-9, PIG-1, CPB-1, ANI-2, ANI-1, NPAX-4, SAS-6, CDK-2, SPE-11, FAT-6, MAT-2, ISW-1, CUL-2, MBK-2, APX-1, POP-1, ODD-2, ZYG-1, RIC-8, MAU-2, EGL-4, PRO-3, MEX-6, CEH-37, WAGO-1, DAZ-1, DPY-22, LIN-36, CSN-5, EFF-1, LET-502, CSN-4	406	408	11627	2.66726	6.567210829921954E-5	2.1891181986699593E-5	1.3692220490746365E-4
GOTERM_BP_DIRECT	GO:0010171~body morphogenesis	49	8.34753	1.1799176223223732E-7	NDG-4, WVE-1, TRR-1, SOR-1, SMA-6, CDT-1, HPO-34, LIN-9, LAM-1, HSP-3, CDC-25.2, SFA-1, DPY-6, Y47G6A.18, VAB-10, ANI-2, EGO-1, PQN-85, CDK-2, CAH-4, TFG-1, SBP-1, IRX-1, APA-2, MBK-2, SWSN-3, CYK-4, KLP-15, NHR-23, CSC-1, COL-34, MDT-30, EPI-1, CDC-37, NOCA-1, KIN-18, MEX-6, TAF-1, DPY-28, COGC-4, HMG-3, DPY-22, IFC-1, SQT-3, CYE-1, SEX-1, EFF-1, SEC-24.2, LET-502	406	616	11627	2.27802	8.577633721573719E-5	2.1444774111589737E-5	1.788400148861058E-4
GOTERM_BP_DIRECT	GO:0007049~cell cycle	20	3.40716	3.699030262870081E-7	ZYG-1, MIX-1, CLS-1, CYK-1, CSC-1, MAU-2, LIN-9, CDC-25.2, Y39H10A.6, SMC-3, DPY-28, ANI-1, SAS-6, PQN-85, CDK-2, MAT-2, CYE-1, CUL-2, ATM-1, CYD-1	406	140	11627	4.09113	2.6888339425090724E-4	5.378246364584616E-5	5.606607064057023E-4
GOTERM_BP_DIRECT	GO:0040035~hermaphrodite genitalia development	52	8.8586	1.842596679737298E-6	WVE-1, RPOA-2, RSR-2, SWSN-6, SEP-1, SAS-6, SBP-1, XNP-1, SWSN-3, C15C6.3, LET-418, CYK-4, ZYG-1, CYK-1, CDC-37, EPI-1, Y75B8A.7, SAMS-5, TAF-1, Y23H5B.5, LET-70, CSN-5, CSN-4, DCR-1, TRR-1, HRP-1, MEP-1, CDT-2, SSL-1, LIN-9, CDT-1, MDF-2, SFA-1, VAB-10, ANI-1, SMZ-2, ISW-1, RSA-2, POP-1, F27C1.6, NMY-2, SMC-3, EKL-6, COGC-4, DPY-22, CYE-1, GON-14, SEX-1, EFF-1, Y77E11A.7, LSY-12, CYD-1	406	738	11627	2.01785	0.00133867	2.2323658239709054E-4	0.00279279
GOTERM_BP_DIRECT	GO:0051301~cell division	18	3.06644	5.330191377523603E-6	ZYG-1, MIX-1, CLS-1, CSC-1, MAU-2, DIV-1, CDC-37, F10C2.4, CDC-25.2, SMC-3, DPY-28, ANI-1, CDK-2, MEL-28, MAT-2, CYE-1, CUL-2, CYD-1	406	137	11627	3.76265	0.00386756	5.534267255979941E-4	0.00807867
GOTERM_BP_DIRECT	GO:0008406~gonad development	30	5.11073	1.0373306033325604E-5	SOR-1, MEP-1, LIN-9, HSP-3, CDC-25.2, SFA-1, MCM-4, VAB-10, ANI-2, SQV-7, SAS-6, F55F10.1, XNP-1, T07C4.3, CUL-2, POP-1, AJM-1, Y53F4B.13, NHR-23, ICP-1, TPXL-1, EPI-1, F27C1.6, WDR-46, SMC-3, LET-70, LET-716, CYE-1, CSN-5, CYD-1	406	345	11627	2.49025	0.00751307	9.42234892805871E-4	0.0157217
GOTERM_BP_DIRECT	GO:0007067~mitotic nuclear division	16	2.72572	1.278168740407291E-5	MIX-1, CLS-1, CSC-1, ICP-1, MAU-2, FZR-1, CDC-25.2, SMC-3, DPY-28, SWSN-6, ANI-1, CDK-2, MAT-2, CYE-1, CUL-2, HCP-4	406	117	11627	3.9163	0.00924931	0.00103195	0.0193715
GOTERM_MF_DIRECT	GO:0005524~ATP binding	59	10.0511	2.6672507943662837E-5	W02H5.8, K07E3.4, SMA-6, PIG-1, HSP-3, RTEL-1, XPD-1, MCM-4, SPAS-1, HUM-8, MRP-4, CDK-2, XNP-1, RAD-54, ATM-1, LET-418, POLQ-1, PCCA-1, KSR-2, MIX-1, ZYG-1, PKG-2, KIN-18, SAMS-5, LET-70, C34F11.5, HXK-3, R90.1, DCR-1, CHD-1, CHD-3, PYC-1, SSL-1, CHD-7, BMK-1, NSF-1, ENPL-1, GCN-2, MSH-6, PRX-10, F55F10.1, ISW-1, F07A11.5, MBK-2, KLP-15, KLP-16, KLP-18, EGL-4, NMY-2, ZK354.2, SMC-3, PCT-1, MYO-2…	339	950	9479	1.73657	0.00963553	0.00482943	0.0366709
GOTERM_CC_DIRECT	GO:0005813~centrosome	10	1.70358	2.9529459489630357E-5	SEP-1, ZYG-1, EBP-1, TPXL-1, PIG-1, MDF-2, RGA-3, MBK-2, RSA-2, NUD-2	337	55	11373	6.13596	0.00656353	0.00219265	0.0376646

## Sheet: Adult_Exclusive_Genes
Gene	Description Text
osm-11	osm-11 encodes a protein required for normal osmosensation, osmotic resistance, and defecation rhythm, and for fully normal growth rate; OSM-11 has no clear orthologs outside of nematodes, but is paralogous to DOS-1, OSM-7, and K02F3.7, has a predicted signal sequence with 12 conserved cysteine residues, and may be secreted; osm-11 mutants have abnormally high levels of internal glycerol, defecti…
C06A8.3	C06A8.3 encodes, along with ZK970.7, one of two C. elegans proteins with similarity to the Onchocerca volvulus Ov17 hypodermal antigen.
col-119	col-119 is an ortholog of human SFTPD (surfactant protein D); col-119 is involved in lipid storage; col-119 is a structural constituent of cuticle, based on protein domain information.
col-122	col-122 is an ortholog of human MARCO (macrophage receptor with collagenous structure); col-122 is involved in body morphogenesis and locomotion; col-122 is a structural constituent of cuticle, based on protein domain information.
eef-1A.1	eef-1A.1 encodes a translation elongation factor 1-alpha homolog that is required for embryonic viability, fertility, and germline maintenance; EEF-1A.1 is identical to EEF-1A.2
far-2	far-2 encodes a protein similar to a class of secreted fatty acid and retinol-binding proteins expressed in parasitic nematodes and secreted in the surrounding tissues of the host; expressed in body wall muscle and vulval cells of adult hermaphrodites, and transcript levels progressively increase during development.
lec-1	lec-1 encodes a tandem repeat-type galectin in which each galectin domain is homologous to typical vertebrate 14-kDa-type galectins; the two sugar binding sites have distinct sugar binding properties in vitro and lec-1 is expressed most abundantly in the adult cuticle.
act-4	act-4 encodes an actin isoform that is most similar to act-2 in amino acid sequence; an act-4 reporter gene is expressed in body wall and vulval muscles and the spermatheca.
col-124	col-124 is an ortholog of human SFTPD (surfactant protein D); col-124 is a structural constituent of cuticle, based on protein domain information.
col-80	col-80 is an ortholog of human SFTPD (surfactant protein D) and COL26A1 (collagen type XXVI alpha 1 chain) and members of the COL (Collagens) family including COL9A1; col-80 is involved in collagen and cuticulin-based cuticle development; col-80 is a structural constituent of cuticle, based on protein domain information.
rpl-20	rpl-20 encodes a large ribosomal subunit L18a protein.
unc-54	unc-54 encodes a muscle myosin class II heavy chain (MHC B); UNC-54 is the major myosin heavy chain expressed in C. elegans and is required for locomotion and egg-laying; in vivo and in vitro, UNC-54 interacts with ITR-1, an IP3 receptor, and this interaction may provide a link between calcium signaling and the muscle cytoskeleton; UNC-54 is a thick filament component that is expressed in multipl…
vha-8	vha-8 encodes an ortholog of subunit E of the cytoplasmic (V1) domain of vacuolar proton-translocating ATPase (V-ATPase); VHA-8 is a predicted cytosolic stator (stalk) component; VHA-8 is required for embryonic and larval viability, for ovulation, and for receptor-mediated endocytosis of yolk protein; VHA-8 is highly expressed in the cytoplasm of excretory canals throughout development, and in th…
vdac-1	vdac-1 is an ortholog of human VDAC1 (voltage dependent anion channel 1), VDAC2 (voltage dependent anion channel 2) and VDAC3 (voltage dependent anion channel 3); vdac-1 is involved in mitochondrion organization and reproduction; vdac-1 is predicted to have voltage-gated anion channel activity, based on protein domain information; vdac-1 is expressed in the pharynx, anal depressor muscle, hmc, hy…
gpd-2	gpd-2 encodes one of four C. elegans glyceraldehyde-3-phosphate dehydrogenases (GAPDHs); by homology, GPD-2 is predicted to reversibly catalyze the oxidation and phosphorylation of glyceraldehyde-3-phosphate to 1,3-diphosphoglycerate during glycolysis; in C. elegans, GPD-2 and GPD-3 constitute the major GAPDH isoenzymes and are expressed at highest levels during postembryonic development, primari…
tct-1	tct-1 is an ortholog of human TPT1 (tumor protein, translationally-controlled 1); tct-1 is involved in embryo development, growth, locomotion, nematode larval development and reproduction; tct-1 is localized to the endoplasmic reticulum.
H28O16.1	H28O16.1 encodes the C. elegans ortholog of the alpha subunit of mitochondrial ATP synthase.
ftt-2	ftt-2 encodes a 14-3-3 protein; FTT-2 is required for regulating the localization of the product of YAP-1, a Yes-associated protein (Yap) homolog, between the cytoplasm and the nucleus.
F46H5.3	F46H5.3 is an ortholog of human CKMT2 (creatine kinase, mitochondrial 2), CKM (creatine kinase, M-type), CKB (creatine kinase B) and CKMT1B (creatine kinase, mitochondrial 1B); F46H5.3 is predicted to have kinase activity, based on protein domain information.
oaz-1	oaz-1 is an ortholog of human OAZ1 (ornithine decarboxylase antizyme 1), OAZ2 (ornithine decarboxylase antizyme 2) and OAZ3 (ornithine decarboxylase antizyme 3); oaz-1 is involved in locomotion, positive regulation of growth and reproduction; oaz-1 is predicted to have ornithine decarboxylase inhibitor activity, based on protein domain information; oaz-1 is expressed in the spermathecal-uterine v…
rps-8	rps-8 encodes a small ribosomal subunit S8 protein; by homology, RPS-8 is predicted to function in protein biosynthesis; in C. elegans, RPS-8 activity is required for germline development and the overall health of the animal.
cey-1	cey-1 encodes a protein with a cold-shock/Y-box domain that is expressed in early embryonic blastomeres (at the 15-cell stage, i.e., pre-gastrulation), but is normally repressed in early germline blastomeres by PIE-1.
lev-11	lev-11 encodes tropomyosin, an actin-binding contractile structural protein orthologous to human TROPOMYOSIN 1 (TPM1; OMIM:191010), which when mutated leads to familial hypertrophic cardiomyopathy; LEV-11 is required for embryonic development, normal body morphology, and locomotion; expressed as multiple tissue-specific isoforms generated by alternative mRNA splicing and promoter use, LEV-11 is d…
F01G4.6	F01G4.6 is an ortholog of human SLC25A3 (solute carrier family 25 member 3); F01G4.6 is involved in embryo development, hermaphrodite genitalia development and nematode larval development; F01G4.6 is expressed in the pharynx, intestine, and the body wall musculature.
far-1	far-1 encodes a fatty acid/retinol binding protein; expressed throughout development with highest expression levels in L3 stage larvae and in adult males.
Y67H2A.5	Y67H2A.5 encodes a KASH domain (klarsicht, ANC-1 and Syne) protein; vertebrate KASH domain proteins include SYNE1 and SYNE2; most KASH domain proteins do not share primary sequence homology outside of their KASH domain; Y67H2A.5 is required for meiotic progression in the gonad and normal cell cycle progression in the early embryo; knock-down of Y67H2A.5 results in embryonic and larval lethalities…
unc-27	unc-27 encodes a troponin I isoform; unc-27 is required for coordinated motility and normal muscle morphology; structural analyses indicate that unc-27 is required for proper sarcomeric organization; unc-27/troponin I interacts with the body wall and pharynx types of troponin C; expression studies show that unc-27 is expressed in body wall, vulval and anal muscles.
rack-1	rack-1 encodes a seven-WD repeat-containing protein that is the C. elegans ortholog of vertebrate Receptor for Activated C Kinase (Rack1); rack-1 is required cell autonomously for VD/DD motor axon pathfinding; rack-1 is also required for gonadal distal tip cell migration and for normal brood sizes; genetic analyses indicate that rack-1 functions in the same pathway with ced-10/Rac and unc-115/abL…
vha-2	vha-2 and vha-3 encode an ortholog of subunit c of the membrane-bound (V0) domain of vacuolar proton-translocating ATPase (V-ATPase); the protein encoded by vha-2 and vha-3 (VHA-2/3) is identical; VHA-2/3 is a predicted V-ATPase transmembrane rotor component, whose polypeptide sequence is identical to that of VHA-3; VHA-1 and VHA-2/3 comprise a closely related family of subunit c co-orthologs, pr…
hsp-1	hsp-1 encodes hsp70A, a member of the heat shock family of proteins; hsp70A is closely related to the Drosophila heat inducible hsp70s and the S. cerevisiae SSA hsp70 subfamily; the hsp-1 gene is normally expressed throughout development and upon heat-shock the hsp-1 mRNA is enhanced 2-6 fold; down-regulation of hsp-1 via RNA interference results in a small reduction in the life-span of an age-1 …
atp-2	atp-2 encodes the beta subunit of the soluble, catalytic F1 portion of ATP synthase (mitochondrial respiratory chain [MRC] complex V); atp-2 activity is required for embryonic and larval development past the L3 stage, as well as for normal mobility, pharyngeal pumping, defecation, growth rate, and larval lifespan; in males, atp-2 activity is also required cell autonomously in male-specific sensor…
mdh-1	mdh-1 encodes a malate dehydrogenase; by homology, MDH-1 is predicted to function to reversibly catalyze the formation of oxaloacetate from malate.
vha-11	vha-11 encodes, by alternative splicing, two isoforms of an ortholog of subunit C of the cytoplasmic (V1) domain of vacuolar proton-translocating ATPase (V-ATPase); VHA-11 is a predicted cytosolic stator (stalk) component; VHA-11 is found in dot-like structures around embryonic nuclei, with diffuse distribution in embryonic cytoplasm; in later embryos (comma stage onward), VHA-11 is found in gut …
T04C12.11	T04C12.11 is an ortholog of human DEPDC1B (DEP domain containing 1B) and DEPDC1 (DEP domain containing 1); RNA sequencing and microarray studies indicate that T04C12.11 is affected by daf-2, glp-1, swsn-2.2, jmjd-3.1, jmjd-1.2, daf-12, daf-16, dpy-21, sir-2.1, and mir-35; RNA sequencing and microarray studies indicate that T04C12.11 is affected by Rotenone and Sirolimus; RNA sequencing studies in…
cmd-1	cmd-1 encodes a putative homolog of calmodulin 1 that affects growth rate and fertility.
cpn-3	cpn-3 encodes a calponin homolog, most closely related to its paralog CPN-4 in C. elegans; CPN-3 is more similar to the calponin paralogs transgelin (SM22 alpha) or neuronal protein NP25 than to calponin per se.
eef-1A.2	eef-1A.2 encodes a translation elongation factor 1-alpha homolog that is required for embryonic viability, fertility, and a normal postembryonic growth rate; eef-1A.2 encodes at least one alternatively spliced coding sequence identical to that of eef-1A.1.
rpl-16	rpl-16 encodes a large ribosomal subunit L13a protein.
qdpr-1	The T03F6.1 gene encodes an ortholog of the human gene QUINOID DIHYDROPTERIDINE REDUCTASE (QDPR; DHPR), which when mutated leads to phenylketonuria II (OMIM:261630).
rpl-23	rpl-23 encodes a large ribosomal subunit L23 protein.
mlc-2	mlc-2 encodes, along with mlc-1 and mlc-4, one of three C. elegans regulatory myosin light chains; MLC-2 is predicted to function as a regulator of myosin ATPase activity, and genetic studies indicate that MLC-2 is nearly essential in hermaphrodites for normal pharyngeal muscle function, but redundant with MLC-1, with which it is nearly identical, for proper bodywall muscle development; according…
pat-10	pat-10 encodes body wall muscle troponin C, the calcium-binding component of the troponin complex of actin thin filaments; PAT-10 is essential for muscle contraction and thus for completion of embryonic morphogenesis and elongation; by homology, PAT-10 likely functions to regulate body wall muscle contraction in response to changes in intracellular calcium; PAT-10 is expressed in body wall muscle…
F11E6.3	Microarray and RNA sequencing studies indicate that F11E6.3 is affected by Diallyl trisulfide, Nicotinic acid, Rotenone, Manganese chloride, D-glucose, Bisphenol A, Cry5B, Cholestanol, Deoxyglucose, Quercetin, Humic substances, and Sirolimus; tiling array, RNA sequencing, and microarray studies indicate that F11E6.3 is enriched in the cephalic sheath cell, germ line, and intestine and in the NSM …
act-2	act-2 encodes one of five C. elegans actins; act-2 functions redundantly in early embryonic cortical microfilaments with act-1 and act-3, and dominant mutations in act-2 result in uncoordinated locomotion; an ACT-2::GFP reporter fusion is expressed in the cytoplasm of embryonic cells and is also found in contractile filaments in adult muscle cells.
mdh-2	mdh-2 encodes a homolog of malate dehydrogenase that is predicted to be mitochondrial.
R02F2.1	R02F2.1 is an ortholog of human CCNI (cyclin I) and CCNI2 (cyclin I family member 2); R02F2.1 is expressed in the nervous system and the intestine.
rps-12	rps-12 encodes a small ribosomal subunit S12 protein; by homology, RPS-12 is predicted to function in protein biosynthesis; in C. elegans, RPS-12 activity is required for embryonic and germline development, normal movement, and the overall health of the animal.
cey-4	cey-4 encodes a Y box-containing protein with no known function in vivo; CEY-4 associates with CGH-1 and CEY-2/3 in cytoplasmic particles of the gonad and early embryo.
vha-12	vha-12 encodes an ortholog of subunit B of the cytoplasmic (V1) domain of vacuolar proton-translocating ATPase (V-ATPase); VHA-12 is orthologous to human ATP6V1B1 (OMIM:192132, mutated in distal renal tubular acidosis with progressive sensorineural deafness) and ATP6V1B2 (OMIM:606939); VHA-12 and TAG-300/Y110A7A.12 are co-orthologs; VHA-17, like VHA-1 and VHA-12, antagonizes EFF-1-mediated cell f…
vha-13	vha-13 encodes an ortholog of subunit A of the cytoplasmic (V1) domain of vacuolar proton-translocating ATPase (V-ATPase); VHA-13 is predicted to hydrolyse ATP as part of a cytosolic VHA-12/VHA-13 heterohexamer, whose activity drives the V-ATPase rotor; VHA-13 levels are lowered in mutants with either abnormally low or abnormally high calcineurin levels, and elevated in mutants lacking both calci…
enol-1	enol-1 is orthologous to human ENOLASE 1 (also CRYSTALLIN, TAU; ENO1; OMIM:172430), which when mutated leads to spherocytic red cell enolase deficiency.
eat-6	eat-6 encodes an ortholog of the alpha subunit of a sodium/potassium ATPase, which in turn affects Na+,K(+)-ATPase activity of membranes by affecting the level of the phosphorylated intermediate of the Na+,K(+)-ATPase; EAT-6 affects relaxation of the pharyngeal muscles, fertility (and thus affects feeding); EAT-6 also affects body length, life span, and ASE, ASI and ASJ axonal outgrowth.
arf-1.2	arf-1.2 encodes an ADP-ribosylation factor homolog required in vivo for embryonic development, fertility, locomotion, vulval development, and cuticular synthesis; ARF proteins are N-myristoylated GTPases that regulate membrane traffic and the actin cytoskeleton, and that activate both phospholipase D1 (PLD1) and phosphatidylinositol 4-phosphate 5-kinase.
cyc-2.1	cyc-2.1 encodes, along with cyc-2.2, one of two C. elegans cytochrome c proteins; the product of cyc-2.1 is predicted to function in the electron transport chain by transferring electrons from respiratory chain Complex III to Complex IV; large-scale RNAi screens indicate the cyc-2.1 activity is required for embryonic and larval development as well as for normal brood sizes and growth rates.
asp-1	asp-1 encodes a homolog of cathepsin D aspartic protease; it is transcribed exclusively in intestinal cells of the late embryo and early larvae and is not observed in older larvae or adults; ASP-1 is dispensable for neuronal degeneration.
vha-16	vha-16 encodes an an ortholog of subunit d of the membrane-bound (V0) domain of vacuolar proton-translocating ATPase (V-ATPase); VHA-16 is predicted to mechanically anchor the V-ATPase cytosolic rotor (stalk) to the membrane, while also providing a hub for the V-ATPase transmembrane rotor; vha-16 is expressed in diverse tissues (e.g., excretory cell, pharynx, intestine, hypodermis, and neurons).
nlp-28	nlp-28 encodes a neuropeptide-like protein.
idh-1	idh-1 encodes a predicted cytosolic isocitrate dehydrogenase; by homology, IDH-1 is predicted to catalyze the formation of alpha-ketoglutarate from isocitrate.
sip-1	sip-1 encodes a member of the small heat shock family of proteins; loss of sip-1 function via antisense or large-scale RNAi experiments results in embryonic lethality and in a small but reproducible reduction in lifespan in otherwise long-lived animals, respectively, suggesting that sip-1 plays a role in embryonic development as well as regulation of adult lifespan; in addition, expression of sip…
Y37E3.8	Y37E3.8 is an ortholog of human RPL27A (ribosomal protein L27a); Y37E3.8 is involved in embryo development.
rpl-7	rpl-7 encodes a large ribosomal subunit L7 protein required in mass RNAi assays for embryonic viability and normally rapid growth.
rpl-2	rpl-2 encodes a large ribosomal subunit L8 protein.
mak-1	mak-1 is an ortholog of human MAPKAPK2 (mitogen-activated protein kinase-activated protein kinase 2) and MAPKAPK3 (mitogen-activated protein kinase-activated protein kinase 3); mak-1 is involved in embryo development; mak-1 is predicted to have ATP binding activity and protein kinase activity, based on protein domain information; mak-1 is expressed in the pharynx, hypodermis, tail, intestine, exc…
his-48	his-48 encodes an H2B histone; by homology, HIS-48 is predicted to function as a nucleosome component required for packaging of DNA into chromatin; his-48 is a replication-dependent histone locus that resides in a histone gene-rich region on chromosome IV.
F20A1.1	F20A1.1 is involved in embryo development and gamete generation.
tnt-2	tnt-2 is an ortholog of human TNNT1 (troponin T1, slow skeletal type), TNNT2 (troponin T2, cardiac type) and TNNT3 (troponin T3, fast skeletal type); tnt-2 is involved in locomotion; tnt-2 is expressed in the mu_int_R, mu_int_L, anal depressor muscle, reproductive system, and the body wall musculature.
acp-6	acp-6 is an ortholog of members of the human ACP (Acid phosphatases) family including ACP6; acp-6 is predicted to have acid phosphatase activity, based on protein domain information.
Y22D7AL.10	Y22D7AL.10 is an ortholog of human HSPE1 (heat shock protein family E (Hsp10) member 1); Y22D7AL.10 is involved in determination of adult lifespan and embryo development.
clik-1	clik-1 is an ortholog of human CNN2 (calponin 2), CNN3 (calponin 3), CNN1 (calponin 1), TAGLN (transgelin), TAGLN2 (transgelin 2) and TAGLN3 (transgelin 3); RNA sequencing, proteomic, and microarray studies indicate that clik-1 is affected by lin-35, pgl-1, pgl-3, glh-4, glh-1, cco-1, jmjd-3.1, jmjd-1.2, dop-1, let-418, chd-3, dep-1, sir-2.1, alg-1, mir-35, and ain-2; RNA sequencing and microarra…
F23D12.11	RNA sequencing and microarray studies indicate that F23D12.11 is affected by Ethanol, Rotenone, Manganese chloride, Mianserin, D-glucopyranose, Bisphenol A, Chlorpyrifos, Diazinon, adsorbable organic bromine compounds, and Sirolimus; RNA sequencing studies indicate that F23D12.11 is enriched in the germ line.
tdo-2	tdo-2 is an ortholog of human TDO2 (tryptophan 2,3-dioxygenase); tdo-2 is predicted to have heme binding activity and tryptophan 2,3-dioxygenase activity, based on protein domain information; tdo-2 is expressed in the hypodermis and the body wall musculature.
nex-1	nex-1 encodes an annexin, a member of a family of calcium-dependent phospholipid binding proteins; NEX-1 is required for efficient engulfment of apoptotic cell corpses in the pharynx, and may also function in other membrane fusion events, such as exocytosis; NEX-1 in vitro can bind phosphatidylserine, phosphatidylinositol, heparin, heparan sulfate, and chondroitin sulfate; NEX-1 is expressed in t…
F23H11.5	F23H11.5 is involved in body morphogenesis, embryo development, lipid storage, nematode larval development and reproduction; F23H11.5 is expressed in the pharyngeal muscle cell, hypodermis, and the intestine.
zip-9	Microarray, tiling array, and RNA sequencing studies indicate that zip-9 is affected by cyc-1, daf-12, wdr-23, pgrn-1, prg-1, cco-1, jmjd-3.1, jmjd-1.2, ifg-1, sir-2.1, ain-1, and lin-35; RNA sequencing and microarray studies indicate that zip-9 is affected by Rotenone, D-glucose, Cholestanol, Quercetin, single-walled carbon nanotubes, Paraquat, and Sirolimus; RNA sequencing and microarray studie…
atp-4	atp-4 is an ortholog of human ATP5J (ATP synthase, H+ transporting, mitochondrial Fo complex subunit F6); atp-4 is involved in apoptotic process, determination of adult lifespan, embryo development, nematode larval development and reproduction; atp-4 is predicted to have hydrogen ion transmembrane transporter activity, based on protein domain information.
mnk-1	mnk-1 encodes the C. elegans ortholog of the Mnk MAP kinase-interacting kinase
Y71F9AL.9	Y71F9AL.9 is an ortholog of human SPATS2L (spermatogenesis associated serine rich 2 like) and SPATS2 (spermatogenesis associated serine rich 2); Y71F9AL.9 is expressed in the pharynx, mu_int_R, mu_int_L, uterine muscle, hypodermis, nervous system, body wall musculature, and the vulval muscle.
C35B1.5	C35B1.5 is an ortholog of human NXN (nucleoredoxin); RNA sequencing and microarray studies indicate that C35B1.5 is affected by Rotenone, D-glucose, Acrylamide, Quercetin, Hydrolyzable Tannins, Humic substances, Paraquat, Sirolimus, and Allantoin; tiling array, RNA sequencing, and microarray studies indicate that C35B1.5 is enriched in the excretory cell, germ line, and intestine and in the GABAe…
unc-15	The unc-15 gene encodes a paramyosin ortholog; UNC-15 protein physically interacts with MHC A, one isoform of myosin heavy chain (MHC) in striated muscle; UNC-15 accumulation is decreased in the absence of UNC-54 (myosin B), implying that degradation of UNC-15 is inhibited by its binding myosin B; conversely, myosin B (but not MYO-3/myosin A) fails to accumulate in unc-15 mutants.
H40L08.2	Microarray and RNA sequencing studies indicate that H40L08.2 is affected by spe-44, eat-2, cep-1, ash-2, daf-2, glp-1, jmjd-3.1, dop-1, daf-12, daf-16, dcr-1, tdp-1, mir-35, tbx-2, nuo-6, and hlh-25; microarray and RNA sequencing studies indicate that H40L08.2 is affected by Heme, Rotenone, Quercetin, Humic substances, single-walled carbon nanotubes, Paraquat, and Sirolimus.
W01D2.1	W01D2.1 is an ortholog of human RPL37 (ribosomal protein L37); W01D2.1 is involved in embryo development, nematode larval development and reproduction; W01D2.1 is a structural constituent of ribosome, based on protein domain information.
Y119D3B.21	RNA sequencing and microarray studies indicate that Y119D3B.21 is affected by 1-methylnicotinamide, Mianserin, D-glucopyranose, D-glucose, Atrazine, Colistin, and Sirolimus; sage analysis, tiling array, RNA sequencing, and microarray studies indicate that Y119D3B.21 is enriched in the intestine, pharyngeal muscle cell, germ line, and Psub1 and in the DA, VA, BAG, ASER, I5, SAB, and retrovesicular…
far-8	far-8 is predicted to have lipid binding activity, based on protein domain information.
his-62	his-62 encodes an H2B histone.
act-5	act-5 encodes an ortholog of human cytoplasmic actin; act-5 is required for formation of the terminal web and microvilli on the apical surface of intestinal cells; act-5 also plays a role in mediating non-lytic exit of intracellular parasites from the intestine; act-5 is expressed only in intestinal cells and in the excretory cell; in the intestine, ACT-5 localizes to microvilli and the terminal …
T02H6.11	T02H6.11 is an ortholog of human UQCRB (ubiquinol-cytochrome c reductase binding protein); T02H6.11 is involved in apoptotic process, body morphogenesis, determination of adult lifespan, embryo development, gene expression, nematode larval development, oogenesis, positive regulation of growth and response to stress.
rpl-7A	rpl-7A encodes a large ribosomal subunit L7a protein required in mass RNAi assays for fertility, vulval development, and general health; the rpl-7A transcription unit has one nonsense transcript that is up-regulated in vivo by smg[-] mutations, indicating that rpl-7A is a natural substrate for SMG-mediated nonsense suppresssion; several other natural mRNA substrates of SMG suppression (e.g., rpl-…
crt-1	crt-1 encodes an ortholog of calreticulin (a calcium-binding molecular chaperone of the endoplasmic reticulum); crt-1 is dispensable for viability, but required for normal sperm development, male mating efficiency, some forms of necrotic cell death, and hermaphrodite fertility at high temperatures (which may reflect a stress response); crt-1 expression is induced by stress; CRT-1 protein binds Ca…
vha-4	vha-4 encodes an ortholog of subunit c'' of the membrane-bound (V0) domain of vacuolar proton-translocating ATPase (V-ATPase); VHA-4 is a predicted V-ATPase transmembrane rotor component; VHA-4 is paralogous to the c subunits VHA-1/-2/-3, and is predicted to help carry protons from the cytosol to a-subunits (VHA-5, VHA-6, VHA-7, or UNC-32) for transmembrane export; VHA-4 is required for ovulation…
F37C4.5	RNA sequencing and microarray studies indicate that F37C4.5 is affected by 1-methylnicotinamide, D-glucose, Testosterone, Resveratrol, Deoxyglucose, Cry5B, Quercetin, Humic substances, Paraquat, and Sirolimus; RNA sequencing and microarray studies indicate that F37C4.5 is enriched in the germ line and muscle cell and in neurons including ASER, PLM, I5, DA, SAB, and retrovesicular ganglion.
asp-6	aspartic protease.
skr-1	The skr-1 gene encodes a homolog of Skp1 in S. cerevisiae that is required for the restraint of cell proliferation, progression through the pachytene stage of meiosis, and the formation of bivalent chromosomes at diakinesis.
his-61	his-61 encodes an H2A histone.
cgh-1	cgh-1 encodes a putative DEAD-box RNA helicase, orthologous to budding yeast Dhh1p, fission yeast Ste13p, Drosophila ME31B, and human DDX6 (OMIM:600326); CGH-1 inhibits physiological apoptosis in oocytes, keeping it down to a normal level of ~50% in hermaphrodite gonads; independently of apoptosis, CGH-1 is also required for sperm function, oocyte fertilization, and early embryonic cytokinesis; b…
his-41	his-41 encodes an H2B histone.
tpi-1	tpi-1 encodes a putative triosephosphate isomerase orthologous to human TPI1 (OMIM:190450, mutated in TPI deficiency) and Drosophila WASTED AWAY; loss of tpi-1 activity via RNAi results in increased resistance to exogenous oxidants and shortening of natural adult lifespan, both presumably due to alterations in the redox state of cells.
K09E2.3	K09E2.3 is predicted to have ureidoglycolate hydrolase activity, based on protein domain information.
K08D12.3	K08D12.3 is orthologous to human ZNF9 (CNBP; OMIM:116955, mutated in myotonic dystrophy type 2) and ZCCHC13; like ZNF9, K08D12.3 is most conspicuously expressed in muscle cells; K08D12.3 is required for normal locomotion in mass RNAi assays, as well as for fertility, embryonic and larval viability, and general health.
rpl-29	rpl-29 encodes a large ribosomal subunit L29 protein; by homology, RPL-29 is predicted to function in protein biosynthesis; in C. elegans, loss of rpl-29 function via RNA-mediated interference (RNAi) does not result in any obvious abnormalities.
icl-1	icl-1 encodes a predicted isocitrate lyase/malate synthase, an enzyme known to function in the glyoxylate cycle; ICL-1 was identified in a screen for proteins that interact with GEX-3, a homolog of human HEM-2 which is required for embryonic development; ICL-1 appears to act downstream of DAF-16 to influence lifespan.
cisd-3.2	cisd-3.2 is an ortholog of human CISD3 (CDGSH iron sulfur domain 3); cisd-3.2 is predicted to have 2 iron, 2 sulfur cluster binding activity, based on protein domain information.
gln-3	gln-3 is an ortholog of human GLUL (glutamate-ammonia ligase); gln-3 is predicted to have glutamate-ammonia ligase activity, based on protein domain information.
mup-2	mup-2 encodes the muscle contractile protein troponin T ( TnT ) homologous to vertebrate and invertebrate TnT and contains an invertebrate- specific COOH -terminal tail; mup-2 affects embryonic body wall muscle cell contraction, sarcomere organization, cell positioning, regulated muscle contraction in larval and adult body wall muscle, epidermal morphogenesis, and is required for proper function …
dld-1	LLC1.3 is orthologous to the human gene DIHYDROLIPOAMIDE DEHYDROGENASE (DLD; OMIM:246900), which when mutated leads to dihydrolipoamide dehydrogenase deficiency.
tbb-1	This gene encodes a homolog of mammalian beta-tubulin (TUBB) that is expressed at high levels in the germline; TBB-1 is redundant for embryonic viability, due to its paralog TBB-2.
T22F3.3	T22F3.3 is orthologous to the human glycogen phosphorylase isozymes found in the muscle (PYGM), liver (PYGL) and brain (PYGB); T22F3.3 is down-regulated in efl-1/E2F transcription factor and dpl-1/DP (E2F-heterodimerization partner) mutants and has putative E2F consensus sites.
D1054.11	RNA sequencing and microarray studies indicate that ule-3 is affected by Ethanol, Rotenone, Manganese chloride, Testosterone, Resveratrol, Cadmium, Chlorpyrifos, Diazinon, single-walled carbon nanotubes, and Sirolimus; tiling array, RNA sequencing, and proteomic studies indicate that ule-3 is enriched in the cephalic sheath cell, hypodermis, germ line, and hermaphrodite-specific tissues and in th…
pqn-59	pqn-59 encodes a protein containing a glutamine/asparagine (Q/N)-rich domain and similarity to the vertebrate ubiquitin-associated proteins UBAP2 and UBAP2L; microarray experiments indicate that pqn-59 is expressed maternally and embryonically and in situ hybridization studies show that pqn-59 mRNA exhibits strong germline expression; loss of pqn-59 activity via RNAi in a wild-type background res…
rpl-43	rpl-43 encodes a large ribosomal subunit L37a protein.
F21F3.6	Microarray, tiling array, and RNA sequencing studies indicate that F21F3.6 is affected by cgh-1, cyc-1, isp-1, daf-16, mab-5, aak-2, daf-12, emr-1, lem-2, clk-1, fog-3, cco-1, hlh-30, sir-2.1, fbf-1, rnp-8, gld-1, tdp-1, and spg-7; RNA sequencing and microarray studies indicate that F21F3.6 is affected by Cry5B, Resveratrol, Atrazine, Sirolimus, and Allantoin; microarray and RNA sequencing studie…
unc-60	unc-60 encodes two, tissue-specific isoforms of actin depolymerizing factor(ADF)/cofilin, actin-binding proteins that regulate actin filament dynamics; one UNC-60 isoform, UNC-60A, primarily binds G-actin, depolymerizes actin filaments, and inhibits actin polymerization; UNC-60A is essential during early embryonic development for polar body extrusion, cytokinesis, and embryonic patterning; UNC-60…
nlp-24	nlp-24 is involved in response to food; nlp-24 is expressed in the spermatheca, certain amphid neurons, all pharyngeal neurons, hypodermis, and the intestine.
C16A3.10	C16A3.10 encodes an ornithine transaminase orthologous to the human gene OAT (ornithine aminotransferase); the product of C16A3.10 is predicted to catalyze the conversion of ornithine to L-glutamate-5-semialdehyde in the process of arginine-to-proline conversion.
rps-24	rps-24 encodes a small ribosomal subunit S24 protein; by homology, RPS-24 is predicted to function in protein biosynthesis; in C. elegans, RPS-24 activity is required for germline development and the overall health of the animal.
ZC395.10	ZC395.10 is an ortholog of human PTGES3 (prostaglandin E synthase 3); ZC395.10 is involved in embryo development, locomotion and reproduction; ZC395.10 is expressed in the pharynx, anal depressor muscle, nervous system, reproductive system, seam cell, intestine, and the body wall musculature; ZC395.10 is localized to the myofibril.
par-5	PAR-5 encodes one of two C. elegans 14-3-3 proteins; par-5 is essential for early embryonic development, particularly for early embryonic asymmetry; PAR-5 also functions in a Wnt/MAPK signaling pathway to regulate the nuclear level of the POP-1/TCF transcription factor; PAR-5 has been shown to physically interact with a number of proteins, including those involved in G protein signaling pathways …
F53F1.4	Microarray and RNA sequencing studies indicate that F53F1.4 is affected by Aldicarb, 1-methylnicotinamide, Nicotinic acid, Rotenone, Neurotoxins, Juglone, Cholestanol, Resveratrol, Humic substances, Selenium, Colistin, Dafa#1, Sirolimus, and Ag nanoparticles; tiling array and RNA sequencing studies indicate that F53F1.4 is enriched in the germline precursor cell, hypodermis, and germ line and in …
F52A8.5	F52A8.5 is orthologous to the human gene GLYCINE CLEAVAGE SYSTEM PROTEIN H (GCSH; OMIM:238330), which when mutated leads to glycine encephalopathy.
unc-108	unc-108 encodes a small GTPase homologous to the Rab GTPases that function in endocytosis, membrane fusion, and vesicular trafficking events; unc-108 function is required in neurons for normal locomotion; unc-108 also functions in the removal of apoptotic cells, specifically it functions in engulfing cells for the recruitment and fusion of the lysosome to the phagosome; unc-108 is expressed in ne…
elt-3	elt-3 gene encodes a GATA transcription factor; during embryogenesis, ELT-3 appears to act downstream of ELT-1, also a GATA transcription factor, in a redundant pathway controlling hypodermal cell differentiation; ELT-3 is also required for positive regulation of transcription of nlp-29, which encodes an antimicrobial peptide, in response to fungal infection and gpdh-1 in response to salt stress;…
T08H10.1	T08H10.1 is an ortholog of human AKR1E2 (aldo-keto reductase family 1 member E2), AKR1B15 (aldo-keto reductase family 1 member B15) and AKR1B10 (aldo-keto reductase family 1 member B10); T08H10.1 is predicted to have oxidoreductase activity, based on protein domain information.
lbp-6	lbp-6 is an ortholog of members of the human FABP (Fatty acid binding protein) family including FABP12; lbp-6 is involved in determination of adult lifespan; lbp-6 is predicted to have lipid binding activity and transporter activity, based on protein domain information.
F47B7.1	RNA sequencing and microarray studies indicate that F47B7.1 is affected by Rotenone, D-glucose, Cholestanol, Resveratrol, Chlorpyrifos, Diazinon, Humic substances, Paraquat, and Sirolimus; RNA sequencing and microarray studies indicate that F47B7.1 is enriched in the muscle cell and intestine and in the ASER and PLM neurons.
C15C7.5	C15C7.5 is involved in lipid storage and locomotion.
lec-10	lec-10 encodes a galectin, a soluble galactose-binding lectin; recombinant lec-10 can bind to sugar in an in vitro assay.
vgln-1	vgln-1 is an ortholog of human HDLBP (high density lipoprotein binding protein); vgln-1 is involved in body morphogenesis, embryo development, hermaphrodite genitalia development, locomotion, nematode larval development and oviposition; vgln-1 is predicted to have RNA binding activity, based on protein domain information.
acer-1	acer-1 is predicted to have catalytic activity, based on protein domain information; acer-1 is expressed widely.
dod-6	dod-6 is involved in determination of adult lifespan.
cyn-3	cyn-3 encodes an abundantly expressed cyclophilin A isoform with peptidyl-prolyl isomerase activity in vitro, which closely resembles the prototypical CypA and is thus likely to be a member of the cytosolic CsA-binding cyclophilin subfamily; cyn-3 is exclusively expressed in the single anterior excretory cell, and is dispensable for viability and gross morphology in mass RNAi screens.
ost-1	ost-1 encodes the C. elegans ortholog of the conserved basement membrane glycoprotein component osteonectin/SPARC/BM-40; loss of ost-1 function via RNAi indicates that ost-1 activity is required for embryonic and larval development, as well as for normal gut development, body size, and fecundity; an OST-1::GFP reporter fusion protein localizes to the basement membranes along body wall and sex mus…
pdhb-1	C04C3.3 encodes the C. elegans ortholog of the pyruvate dehydrogenase complex E1 beta subunit (PDHB); by homology to mammalian enzymes, the product of C04C3.3 is predicted to function in mitochondria to catalyze the irreversible decarboxylation of pyruvate to acetyl-CoA.
rps-23	rps-23 encodes a small ribosomal subunit S23 protein; by homology, RPS-23 is predicted to function in protein biosynthesis; in C. elegans, RPS-23 activity is required for germline development, vulval morphogenesis, and the overall health of the animal.
dct-16	Proteomic, RNA sequencing, and microarray studies indicate that dct-16 is affected by Cyclosporine, Dimedone, Rotenone, D-glucose, Cholestanol, Progesterone, Atrazine, Cry5B, Quercetin, Benzene, Sirolimus, and Ag nanoparticles; tiling array, RNA sequencing, and microarray studies indicate that dct-16 is enriched in the pharyngeal muscle cell, germ line, and intestine and in the I5, DA, SAB, and r…
unc-87	unc-87 encodes, through alternative splicing, two proteins that are required to maintain the structure of myofilaments in body wall muscle cells; UNC-87 proteins resemble the C-terminal repeat region of calponin but have no obvious orthologs outside of nematodes; in vitro, UNC-87 proteins exist as monomers in solution, associate with thin (F-actin) filaments but not with monomeric G-actin, and bu…
tos-1	tos-1 is involved in nematode larval development.
T25B9.9	T25B9.9 is an ortholog of human Pgd (phosphogluconate dehydrogenase); T25B9.9 is involved in defense response, embryo development, the molting cycle and nematode larval development; T25B9.9 is predicted to have phosphogluconate dehydrogenase (decarboxylating) activity, based on protein domain information.
ubc-20	ubc-20 is an ortholog of human UBE2K (ubiquitin conjugating enzyme E2 K); ubc-20 is expressed in the pharynx, anal depressor muscle, nervous system, reproductive system, intestine, and the body wall musculature.
C15H9.9	C15H9.9 is expressed in the marginal cell.
vig-1	vig-1 encodes a predicted RNA-binding protein orthologous to Drosophila VIG (Vasa Intronic Gene); vig-1 activity is required for proper function of the let-7 miRNA in vivo and thus, for regulating the transition from late larval to adult cell fates; VIG-1 is a component of the 250 kDa RNA-induced silencing complex (RISC) complex and co-immunoprecipates with both TSN-1, the C. elegans Tudor-SN ort…
F22B7.9	F22B7.9 encodes a predicted methyltransferase; F22B7.9 reporter fusions are expressed in the intestine.
tba-2	tba-2 encodes an alpha-tubulin.
ipgm-1	ipgm-1 encodes an experimentally confirmed cofactor-independent phosphoglycerate mutase that is essential for embryonic and larval viability, and for normal body morphology; paradoxically, ipgm-1 is also required for normally short lifespan (in mass RNAi screens for Age phenotypes); IPGM-1 exhibits phosphoglycerate mutase activity when expressed in vitro; ipgm-1 is expressed widely in larvae and …
lap-2	The lap-2 gene encodes a homolog of the zinc metalloprotease leucine aminopeptidase LAP.
ncs-2	ncs-2 is an ortholog of human RCVRN (recoverin); ncs-2 is predicted to have calcium ion binding activity, based on protein domain information.
F13H10.8	F13H10.8 is an ortholog of human SPTSSB (serine palmitoyltransferase small subunit B) and SPTSSA (serine palmitoyltransferase small subunit A); tiling array, RNA sequencing, microarray, and proteomic studies indicate that F13H10.8 is affected by daf-16, emr-1, clk-1, htz-1, dpy-21, and glp-1; RNA sequencing studies indicate that F13H10.8 is affected by Rotenone; RNA sequencing studies indicate th…
rpl-31	rpl-31 encodes a large ribosomal subunit L31 protein.
rmd-1	rmd-1 is an ortholog of human RMDN2 (regulator of microtubule dynamics 2) and RMDN3 (regulator of microtubule dynamics 3); rmd-1 is involved in apoptotic process, embryo development and oogenesis; rmd-1 is expressed in the germ line and the gonadal sheath cell; rmd-1 is localized to the mitotic spindle pole and the spindle microtubule.
his-68	his-68 encodes an H2A histone.
K09C6.9	RNA sequencing and microarray studies indicate that K09C6.9 is affected by Nicotinic acid, Methylmercuric chloride, Rotenone, Bisphenol A, Quercetin, Hydrolyzable Tannins, and Humic substances; RNA sequencing and microarray studies indicate that K09C6.9 is enriched in the amphid sheath cell and intestine.
W06H8.6	W06H8.6 is expressed in the pharyngeal muscle cell, body wall musculature, and the vulval muscle.
E01G4.3	RNA sequencing and microarray studies indicate that E01G4.3 is affected by Rotenone, D-glucose, Chlorpyrifos, Quercetin, single-walled carbon nanotubes, Paraquat, and Sirolimus; microarray studies indicate that E01G4.3 is enriched in the intestine, muscle cell, and body wall musculature and in neurons including the DD neurons.
T27E4.7	T27E4.7 is involved in lipid storage.
dnj-13	This gene encodes a protein containing a DnaJ ('J') domain.
C32D5.8	C32D5.8 is an ortholog of human NXNL1 (nucleoredoxin-like 1), NXNL2 (nucleoredoxin-like 2) and NXN (nucleoredoxin); C32D5.8 is involved in embryo development and reproduction.
F25B5.3	F25B5.3 is orthologous to the human gene NUCLEOTIDASE, 5-PRIME, CYTOSOLIC III (NT5C3; OMIM:606224), which when mutated leads to hemolytic anemia due to UMPH1 deficiency
aco-2	aco-2 encodes an aconitase homolog that is required for embryonic viability, fertility, locomotion, and vulval morphogenesis, and perhaps for normal lifespan.
F22F7.8	RNA sequencing studies indicate that F22F7.8 is affected by prg-1, tdp-1, elt-2, npr-1, cco-1, jmjd-3.1, hsf-1, mir-60, dpy-21, and hrp-2; RNA sequencing studies indicate that F22F7.8 is affected by 1-methylnicotinamide; RNA sequencing studies indicate that F22F7.8 is enriched in the germ line and intestine.
kin-2	kin-2 encodes a predicted regulatory subunit of a cAMP-dependent protein kinase that may act downstream of, or in parallel to, ric-8.
gdi-1	gdi-1 encodes a member of the Rab GDP dissociation inhibitor (GDI) family with high similarity to Drosophila Gdi; expressed around the pharyngeal, vulval, and tail regions.
F26A3.4	F26A3.4 is an ortholog of human DUSP21 (dual specificity phosphatase 21), DUSP14 (dual specificity phosphatase 14) and DUSP18 (dual specificity phosphatase 18); F26A3.4 is involved in determination of adult lifespan; F26A3.4 is predicted to have protein tyrosine/serine/threonine phosphatase activity, based on protein domain information; F26A3.4 is expressed in the nervous system; F26A3.4 is local…
pgk-1	pgk-1 encodes a protein that is orthologous to human PHOSPHOGLYCERETE KINASE 1 (PGK1; OMIM:311800), which when mutated leads to hemolytic anemia and neurologic disturbances.
pck-1	pck-1 is one of three C. elegans genes that encode proteins with similarity to phosphoenolpyruvate carboxykinase (PEPCK); by similarity, the products of W05G11.6 are predicted to function in gluconeogenesis.
his-71	his-71 encodes an H3 histone required for embryonic viability, body morphology, and larval viability.
F53F10.3	mpc-2 is an ortholog of human MPC2 (mitochondrial pyruvate carrier 2); microarray, tiling array, and RNA sequencing studies indicate that mpc-2 is affected by alg-1, rde-4, zfp-1, daf-12, lin-35, cco-1, jmjd-3.1, jmjd-1.2, daf-16, dpy-21, sir-2.1, isp-1, and nuo-6; RNA sequencing and microarray studies indicate that mpc-2 is affected by Rotenone, Cry5B, Hydrolyzable Tannins, Humic substances, and…
isp-1	isp-1 encodes a Rieske iron sulphur protein (ISP) which is a subunit of the mitochondrial complex III in the mitochondrial membrane; the subunits are highly conserved in all mitochondria and aerobic bacteria; mitochondrial complex III catalyses electron transport from ubiquinol to cytochrome c; isp-1 mutants show low oxygen consumption, a decreased sensitivity to reactive oxygen species and incre…
glt-1	glt-1 encodes a predicted plasma membrane glutamate transporter that is functional when expressed in Xenopus oocytes; expressed in the M3 pharyngeal neuron, the male tail, some anterior hypodermal cells, and in cells in the terminal bulb of the pharynx.
C39D10.7	C39D10.7 encodes a large (1185-residue) protein with 11 chitin-binding peritrophin-A domains; C39D10.7 transcripts are enriched in hermaphrodites; like CEJ-1 and CPG-2, C39D10.7 might participate in eggshell synthesis and early embryonic development, and C39D10.7's multiple peritrophin-A domains might enable mechanical cross-linking of chitin; however, C39D10.7 alone has no visible function in ma…
W08E12.7	W08E12.7 is an ortholog of human PA2G4 (proliferation-associated 2G4) and RP11-603J24.9; W08E12.7 is expressed in the pharynx, gonad, and the intestine.
lfi-1	lfi-1 encodes, by alternative splicing, at least four isoforms of a large coiled-coil protein paralogous to F35D11.11, and possibly orthologous to rootletin (the structural protein comprising ciliary rootlets); LFI-1 is also homologous to the Parascaris univalens Mitotic Antigen, PUMA1; LFI-1 was initially identified in yeast two-hybrid screens for proteins that interact with the coiled-coil prot…
tkt-1	tkt-1 encodes an ortholog of the human gene TRANSKETOLASE (TKT; OMIM:606781), which when mutated leads to Wernicke-Korsakoff syndrome (OMIM:277730).
aldo-1	aldo-1 is orthologous to the human gene ALDOLASE A, FRUCTOSE-BISPHOSPHATE (ALDOA; OMIM:103850), which when mutated leads to aldolase A deficiency.
cpl-1	cpl-1 encodes a member of the cathepsin L-like cysteine protease family required for embryonic viability and normal growth; expressed in eggshells and throughout early embryos, accumulates in intestinal cells during late embryogenesis, and expressed in the cuticle, gonad, and pharynx later in development.
ubq-1	ubq-1 is an ortholog of human UBC (ubiquitin C); ubq-1 is involved in apoptotic process, determination of adult lifespan, embryo development, nematode larval development, protein catabolic process and reproduction; ubq-1 is expressed in the hypodermis, nervous system, and the body wall musculature.
plin-1	plin-1 encodes a mammalian perilipin homolog, the similarity appears clearly in profile-to-sequence (PSI-BLAST) and profile-to-profile (HHpred) searches; mammalian perilipin family proteins coat lipid droplets (LDs) sub-cellularly and are known to regulate the size and formation of LDs; perilipins are also known to interact with adipose triglyceride lipases (ATGL) and hormone sensitive lipases (H…
hsp-6	hsp-6 encodes a nuclear-encoded mitochondrion-specific chaperone that is a member of the DnaK/Hsp70 superfamily of molecular chaperones; hsp-6 is involved in the mitochondrial unfolded protein response, as hsp-6 expression, normally broadly detected from the L1 larval through adult stages of development, is greatly increased in response to treatments that disrupt mitochondrial protein handling; l…
ttr-33	Microarray, RNA sequencing, proteomic, and tiling array studies indicate that ttr-33 is affected by cyc-1, lin-15B, wdr-23, nhr-62, eat-2, gld-1, let-7, tatn-1, emr-1, lem-2, clk-1, daf-2, glp-1, chd-3, dpy-21, elli-1, ahr-1, mir-243, and nhr-25; RNA sequencing and microarray studies indicate that ttr-33 is affected by Rotenone and Colistin.
pyk-1	pyk-1 encodes one of two C. elegans pyruvate kinases; large-scale RNAi experiments indicate that pyk-1 is essential for embryonic development and specifically, for normal cortical activity in the AB blastomere; large-scale expression studies show that pyk-1 is expressed in body wall muscle in larvae and in body wall and vulval muscle, as well as in the reproductive system, in adults.
Y37D8A.19	Y37D8A.19 is involved in nematode larval development.
fah-1	fah-1 encodes a putative fumarylacetoacetate hydrolase, orthologous to human FAH (OMIM:276700, mutated in type I tyrosinemia), that is required for tyrosine metabolism, resistance to oxidative and protein-folding stresses, and more generally for normally rapid growth, normal locomotion, fertility, and viability; fah-1 is expressed in hypodermis and intestine; the intestines of fah-1(RNAi) animals…
F23C8.5	The F23C8.5 gene encodes an ortholog of the human gene ELECTRON TRANSFER FLAVOPROTEIN BETA SUBUNIT (ETFB), which when mutated leads to glutaricaciduria type IIB (OMIM:130410).
B0410.3	Microarray and RNA sequencing studies indicate that B0410.3 is affected by Methylmercuric chloride, Rotenone, D-glucose, Atrazine, Quercetin, Humic substances, Colistin, and Sirolimus; tiling array and RNA sequencing studies indicate that B0410.3 is enriched in the germline precursor cell and in the PLM neurons.
T02B11.3	T02B11.3 is expressed in the amphid sheath cell and the phasmid sheath cell.
rpl-39	rpl-39 encodes a large ribosomal subunit L39 protein.
K11G12.5	slc-25A10 is an ortholog of human SLC25A10 (solute carrier family 25 member 10) and RP13-1032I1.10; RNA sequencing and microarray studies indicate that slc-25A10 is affected by D-glucose, Cry5B, Chlorpyrifos, Diazinon, and Humic substances; RNA sequencing and microarray studies indicate that slc-25A10 is enriched in the germ line and muscle cell.
cdo-1	cdo-1 encodes the C. elegans cysteine dioxygenase ortholog; by homology to mammalian enzymes, CDO-1 is predicted to function in cysteine catabolism by catalyzing the oxidation of cysteine to cysteine sulfanate.
pdf-1	pdf-1 is involved in response to hermaphrodite contact; pdf-1 is expressed in the virR, virL, rect_VR, rect_VL, rect_D, certain interneurons, certain amphid neurons, certain motor neurons, and certain sensory neurons.
his-67	his-67 encodes an H4 histone required for embryonic viability and growth.
F26F12.3	RNA sequencing and microarray studies indicate that F26F12.3 is affected by Ethanol, 1-methylnicotinamide, Methylmercuric chloride, Rotenone, Tunicamycin, Chlorpyrifos, Diazinon, Cry5B, Humic substances, Sirolimus, Allantoin, and Ag nanoparticles; microarray, tiling array, and RNA sequencing studies indicate that F26F12.3 is enriched in the ventral nerve cord and germ line and in neurons includin…
mlc-1	mlc-1 encodes a muscle regulatory myosin light chain that is nearly identical to MLC-2 and functions redundantly with MLC-2 in the body-wall and in pharyngeal muscle to affect L1 larval viability, elongation, and pharyngeal and body-wall muscle development, and also affects locomotion and growth; expressed in the body-wall muscles, pharyngeal muscles, and vulval muscles.
Y62H9A.6	Microarray and RNA sequencing studies indicate that ule-5 is affected by Heme, Ethanol, Rotenone, Manganese chloride, Testosterone, Cadmium, Quercetin, Paraquat, Allantoin, and Sirolimus; proteomic, tiling array, and RNA sequencing studies indicate that ule-5 is enriched in the germ line, cephalic sheath cell, and hermaphrodite-specific tissues and in the dopaminergic neurons.
cpi-2	cpi-2 is an ortholog of members of the human Cystatins, type 2 family including CST6; cpi-2 is involved in reproduction; cpi-2 is predicted to have cysteine-type endopeptidase inhibitor activity, based on protein domain information; cpi-2 is expressed in the pharyngeal muscle cell, hypodermis, intestine, and the pharyngeal gland cell.
D1086.10	Proteomic, RNA sequencing, and microarray studies indicate that D1086.10 is affected by gld-1, let-7, emr-1, hlh-30, prg-1, clk-1, tdp-1, daf-2, daf-16, npr-1, hsf-1, let-418, chd-3, dpy-21, crh-1, and eat-2; RNA sequencing and microarray studies indicate that D1086.10 is affected by Ethanol, Manganese chloride, Mianserin, Sodium arsenite, D-glucose, Bisphenol S, Resveratrol, Deoxyglucose, Chlorp…
haly-1	haly-1 encodes a histidine ammonia lyase orthologous to the human gene HISTIDASE (HAL; OMIM:235800); HALY-1 is required in C. elegans for conversion of histidine to urocanic acid via reductive deamination; loss-of-function mutations in haly-1 result in protection against zinc and nickel toxicity owing to increased levels of metal-chelating histidine; genetic studies suggest that haly-1 functions …
col-94	col-94 is an ortholog of human SFTPD (surfactant protein D); col-94 is involved in body morphogenesis, defense response, determination of adult lifespan, locomotion and nematode larval development; col-94 is a structural constituent of cuticle, based on protein domain information.
nuo-6	nuo-6 encodes the C. elegans ortholog of the NDUFB4/B15 subunit of the mitochondrial NADH dehydrogenase (ubiquinone) complex (complex I).
kynu-1	kynu-1 is an ortholog of human KYNU (kynureninase); kynu-1 is involved in lipid storage; kynu-1 is predicted to have kynureninase activity and pyridoxal phosphate binding activity, based on protein domain information.
C37A2.7	C37A2.7 is an ortholog of human RpLP2 (ribosomal protein lateral stalk subunit P2); C37A2.7 is involved in embryo development and reproduction.
F46C5.1	Microarray and RNA sequencing studies indicate that F46C5.1 is affected by Hydrogen sulfide, 1-methylnicotinamide, Rotenone, Ethanol, Acrylamide, Atrazine, Diazinon, Cry5B, single-walled carbon nanotubes, and Sirolimus; tiling array and microarray studies indicate that F46C5.1 is enriched in the intestine and in neurons including the DA and VA neurons.
rle-1	rle-1 is an ortholog of human RC3H2 (ring finger and CCCH-type domains 2) and RC3H1 (ring finger and CCCH-type domains 1); rle-1 is involved in determination of adult lifespan, embryo development and functions in protein ubiquitination involved in ubiquitin-dependent protein catabolic process and response to heat; rle-1 exhibits ubiquitin-protein transferase activity; rle-1 is expressed in the hy…
C49F5.7	Microarray and RNA sequencing studies indicate that C49F5.7 is affected by Methylmercuric chloride, Rotenone, Manganese chloride, D-glucose, Bisphenol A, Ethanol, Resveratrol, Hydrolyzable Tannins, Humic substances, and Sirolimus; tiling array, RNA sequencing, and microarray studies indicate that C49F5.7 is enriched in the hypodermis, germ line, and intestine and in the NSM neurons.
acs-19	acs-19 is an ortholog of human ACSS2 (acyl-CoA synthetase short-chain family member 2); acs-19 is involved in lipid storage; acs-19 is predicted to have AMP binding activity and acetate-CoA ligase activity, based on protein domain information; acs-19 is expressed in the hypodermis, nervous system, and the intestine.
gta-1	The gta-1 gene encodes an ortholog of the human gene GABAT, which when mutated leads to GABA-transaminase deficiency (OMIM:137150).
F29C4.2	F29C4.2 is an ortholog of human COX6C (cytochrome c oxidase subunit 6C); F29C4.2 is involved in determination of adult lifespan, embryo development, hermaphrodite genitalia development, locomotion and nematode larval development; F29C4.2 is predicted to have cytochrome-c oxidase activity, based on protein domain information.
his-59	his-59 encodes an H3 histone; by homology, HIS-59 is predicted to function as a nucleosome component required for packaging of DNA into chromatin; his-59 is a replication-dependent histone locus that resides in a histone gene-rich region on chromosome IV.
cpg-2	cpg-2 encodes a chondroitin proteoglycan with six chitin-binding peritrophin-A domains and three mucin-like regions; CPG-2 is individually dispensable for normal embryonic development; however, CPG-2 and CPG-1 are jointly required for osmotic integrity of early embryos, error-free chromosomal segregation during meiosis, polar body extrusion, association of the sperm pronucleus/centrosome complex …
gpb-1	gpb-1 encodes a heterotrimeric G protein beta subunit that is required during embryonic development for the proper orientation of the mitotic spindle during early cell divisions and thus affects the orientation of early cell division axes, and is also required for larval viability, negatively regulates locomotion and egg-laying, and may affect germline development and osmotic balance; expressed i…
emo-1	emo-1 encodes an ortholog of S. cerevisiae Sec61p gamma subunit, which is required for translocation of secreted and membrane proteins into the endoplasmic reticulum; EMO-1 is required for oogenesis and ovulation.
ucr-11	ucr-11 is an ortholog of human UQCR11 (ubiquinol-cytochrome c reductase, complex III subunit XI); ucr-11 is involved in embryo development; ucr-11 is predicted to have electron carrier activity and ubiquinol-cytochrome-c reductase activity, based on protein domain information; ucr-11 is localized to the mitochondrion.
cab-1	Novel protein which has a C-terminal motif weakly homologous to mouse NPDC-1 and is involved in synaptic regulation; it is expressed in various neurons including ventral cord and tail ganglion neurons; it physically interacts with AEX-3, which is a guanine nucleotide exchange factor for the Rab3 GTPase.
lgg-2	lgg-2 encodes an ortholog of the autophagic budding yeast protein Atg8p; LGG-2 is also homologous the light chain 3 (LC3) subunit of the microtubule-associated proteins 1A and 1B (MAP1A and MAP1B); LGG-2 is predicted to associate with MAP1A and MAP1B and with microtubules and to perhaps play a role in regulating the microtubule-binding activity of MAP1A and MAP1B; LGG-2 has no obvious function in…
his-6	his-6 encodes an H3 histone.
F53F10.2	F53F10.2 is an ortholog of human AZIN1 (antizyme inhibitor 1), Odc1 (ornithine decarboxylase 1) and AZIN2 (antizyme inhibitor 2); F53F10.2 is predicted to have catalytic activity, based on protein domain information.
bcat-1	bcat-1 encodes a branched-chain amino acid aminotransferase that, by homology, is predicted to catalyze the first reaction in the catabolism of essential branched-chain amino acids such as leucine, isoleucine, and valine; in C. elegans, large-scale RNA-mediated interference (RNAi) screens indicate that bcat-1 activity is required for embryonic and larval development.
sca-1	The sca-1 gene encodes a sarco-endoplasmic reticulum Ca[2+] ATPase homolog that is required for development and muscle function; sca-1 is also a ortholog of human ATP2A1 (OMIM:108730), which when mutated leads to Darier-White disease (OMIM:124200).
C08F11.11	Microarray, proteomic, and RNA sequencing studies indicate that ule-4 is affected by sma-2, gld-1, let-7, daf-2, ham-3, hsf-1, rbr-2, let-418, chd-3, daf-12, daf-16, sir-2.1, spr-5, aak-2, crh-1, tax-6, tdp-1, alg-1, nhr-25, and eat-2; microarray and RNA sequencing studies indicate that ule-4 is affected by Heme, Ethanol, Rotenone, Manganese chloride, Sodium arsenite, Progesterone, Resveratrol, A…
C16A3.5	C16A3.5 is an ortholog of human NDUFB9 (NADH:ubiquinone oxidoreductase subunit B9); C16A3.5 is involved in embryo development and nematode larval development.
flp-28	Tiling array, microarray, and RNA sequencing studies indicate that flp-28 is affected by hpl-2, clk-1, glp-1, tcer-1, jmjd-3.1, let-418, chd-3, daf-2, alg-1, and ain-2; RNA sequencing studies indicate that flp-28 is affected by Rotenone; RNA sequencing and microarray studies indicate that flp-28 is enriched in neurons.
H28G03.1	H28G03.1 is an ortholog of members of the human RBM (RNA binding motif containing) family including HNRNPA3; H28G03.1 is predicted to have nucleic acid binding activity, based on protein domain information.
mbl-1	mbl-1 encodes, by alternative splicing, two isoforms of a putative MUSCLEBLIND-type mRNA splicing regulator required in adults for normal muscle dense body organization, locomotion, and vulval morphogenesis; MBL-1 is orthologous to Drosophila MBL and human MBNL1 (OMIM:606516), MBNL2 (OMIM:607327), and MBNL3 (OMIM:300413); mbl-1 is transcribed in larvae and adults; mbl-1(RNAi) animals show protrud…
sgt-1	sgt-1 is an ortholog of human SGTA (small glutamine rich tetratricopeptide repeat containing alpha) and SGTB (small glutamine rich tetratricopeptide repeat containing beta); sgt-1 is involved in embryo development, nematode larval development and reproduction; sgt-1 is expressed in the pharynx, intestine, and the body wall musculature.
gsk-3	gsk-3 encodes the C. elegans glycogen synthase kinase ortholog; during embryonic development, GSK-3 functions in the Wnt signaling pathway that restricts specification of mesendodermal tissue to the appropriate blastomere; GSK-3 also functions in a Wnt pathway that regulates anteroposterior axon guidance; GSK-3 plays a role in regulating the oocyte-to-embryo transition, by phosphorylating and neg…
nlp-29	nlp-29 encodes an antimicrobial, neuropeptide-like protein; nlp-29 appears to play a role in innate immunity, as its expression in the epidermis is strongly induced following fungal infection; nlp-29 expression is also induced following physical injury and osmotic stress; nlp-29 expression following fungal infection or physical wounding is regulated by a TIR-1, (Toll-interleukin 1 receptor (TIR) …
F08B12.4	F08B12.4 is localized to the nucleus.
T23E7.2	RNA sequencing and microarray studies indicate that T23E7.2 is affected by 1-methylnicotinamide, Nicotinic acid, D-glucose, Cry5B, Fluoranthene, Chlorpyrifos, Diazinon, Hydrolyzable Tannins, Humic substances, single-walled carbon nanotubes, Dafa#1, adsorbable organic bromine compounds, Sirolimus, and Ag nanoparticles; proteomic, tiling array, RNA sequencing, and microarray studies indicate that T…
rme-1	rme-1 encodes a conserved, EPS15 homology (EH) domain-containing protein; RME-1 is required for endocytosis, specifically for modulating endocytic transport through the endosomal recycling compartment (ERC); RME-1 is ubiquitously expressed and, in the polarized intestinal epithelium, is found on basolateral recycling endosomes.
trak-1	T27A3.1 encodes, by alternative splicing, five isoforms of an ortholog of human TRAK1, HAP1 and TRAK2 and of Drosophila MILTON; T27A3.1 is expressed in some chemosensory neurons (ASK, ASI, ADF, and ASE), phasmid neurons (PHB), and CAN neurons; T27A3.1 is also expressed in pharyngeal muscle, epithelial intestinal cells, seam cells, vulva, distal tip cells and the distal sheath cell pair 1, male bi…
ppm-2	ppm-2 is involved in locomotion, negative regulation of axon extension and positive regulation of synapse assembly; ppm-2 exhibits ubiquitin protein ligase binding activity and is predicted to have protein serine/threonine phosphatase activity, based on protein domain information; ppm-2 is expressed in the muscle cell, pharynx, all motor neurons, intestine, nerve ring neurons, and all mechanosens…
ubql-1	ubql-1 is an ortholog of members of the human UBQLN (Ubiquilin) family including UBQLNL; ubql-1 is involved in determination of adult lifespan; ubql-1 is predicted to have damaged DNA binding activity, based on protein domain information; ubql-1 is expressed in the hypodermis and the body region.
daf-28	daf-28 encodes a beta-type insulin, mostly similar to INS-4 and INS-6 and homologous to human insulin; DAF-28 inhibits dauer formation; daf-28 mutants arrest as dauers and have downregulated signals through the DAF-2/insulin pathway; in young animals, daf-28 is expressed in ASI and ASJ neurons, which regulate dauer formation; in older animals, daf-28 expression spreads to other head neurons and t…
F57F5.1	F57F5.1 is an ortholog of human CTSB (cathepsin B); F57F5.1 is involved in embryo development, locomotion and nematode larval development; F57F5.1 is predicted to have cysteine-type peptidase activity, based on protein domain information.
F57G12.1	RNA sequencing and microarray studies indicate that F57G12.1 is affected by 1-methylnicotinamide, Humic substances, Dafa#1, Tyrosol, and Sirolimus; tiling array, RNA sequencing, and microarray studies indicate that F57G12.1 is enriched in the coelomocytes, hypodermis, germ line, intestine, and body wall musculature and in neurons including the dopaminergic and PLM neurons.
hlh-30	hlh-30 encodes a predicted basic helix-loop-helix (bHLH) transcription factor, one of 42 such genes in the C. elegans genome, it is spliced to give 18 different transcripts; it is orthologous to human microphthalmia-associated transcription factor (HGNC:MITF); loss of hlh-30 activity via RNAi results in reduced fat storage; HLH-30 demonstrates sequence-specific DNA binding for the E box sequence …
egl-3	The egl-3 gene encodes a homolog of a mammalian proprotein convertase that participates in peptide secretion.
K02D7.1	K02D7.1 is orthologous to the human gene PURINE NUCLEOSIDE PHOSPHORYLASE (NP; OMIM:164050), which when mutated leads to disease.
W05H9.3	RNA sequencing and microarray studies indicate that W05H9.3 is affected by 1-methylnicotinamide, D-glucose, Deoxyglucose, Atrazine, Chlorpyrifos, Humic substances, and Sirolimus; tiling array and RNA sequencing studies indicate that W05H9.3 is enriched in the body wall muscle cell, coelomocytes, excretory cell, hypodermis, and germ line and in the AFD and PLM neurons.
F20A1.10	F20A1.10 is involved in embryo development and gamete generation.
nlp-40	nlp-40 encodes a neuropeptide-like protein; NLP-40 is secreted by the intestine and mediates the pacemaker function of the intestine that regulates the rhythmic defecation motor program; NLP-40 likely functions with the AEX-2 G protein-coupled receptor, expressed on GABAergic neurons, to regulate GABA release and effect contraction of the enteric muscles.
C33G8.4	Microarray, RNA sequencing, and tiling array studies indicate that C33G8.4 is affected by zfp-1, age-1, tatn-1, prg-1, daf-2, hpk-1, hsf-1, elli-1, sir-2.1, dpy-9, dpy-10, osm-8, tbx-2, and lin-35; RNA sequencing and microarray studies indicate that C33G8.4 is affected by Rotenone, D-glucose, Bisphenol A, Chlorpyrifos, and Humic substances; RNA sequencing and microarray studies indicate that C33G…
ZC410.5	RNA sequencing and microarray studies indicate that msa-1 is affected by Ethanol, Rotenone, Quercetin, Humic substances, and Colistin; microarray, tiling array, and RNA sequencing studies indicate that msa-1 is enriched in the cephalic sheath cell, hypodermis, germ line, Psub1, and intestine and in neurons including the PVD, OLL, dopaminergic, NSM, AFD, ASER, and RID neurons.
rab-7	rab-7 encodes a Rab GTPase orthologous to the Rab7 GTPases of yeast, Drosophila, and vertebrates; RAB-7 is required for endosome and endosome to lysosome trafficking and thus, for proper yolk protein transport in oocytes and transport of endocytosed materials in coelomoyctes; RAB-7 is also required for apoptotic cell clearance, particularly for regulation of lysosome to phagosome fusion; RAB-7 ac…
ZK512.7	ZK512.7 is involved in reproduction.
flp-1	flp-1 can encode up to seven distinct, yet highly similar, FMRFamide-related peptides (FaRPs), small neuromodulatory peptides that are characterized by a C-terminal Arg-Phe-amide motif; in C. elegans, FLP-1 peptides are required for regulation of several behaviors, including well-coordinated, sinusoidal movement and the transition between active and inactive states of egg-laying; receptors for th…
ttr-16	Microarray, RNA sequencing, and proteomic studies indicate that ttr-16 is affected by cyc-1, aak-2, atx-3, prg-1, crtc-1, glp-1, rbr-2, chd-3, sir-2.1, ash-2, ifg-1, daf-2, alg-1, mir-35, and ain-2; RNA sequencing, proteomic, and microarray studies indicate that ttr-16 is affected by Rotenone, D-glucose, Nicotine, Testosterone, and Deoxyglucose; RNA sequencing and microarray studies indicate that…
fib-1	fib-1 encodes the C. elegans ortholog of fibrillarin and Saccharomyces cerevisiae Nop1p, an essential component of the U3 SnoRNP; FIB-1 localizes to the nucleolus.
his-1	his-1 encodes an H4 histone; his-1 is contained within the histone gene cluster HIS1; transcript analysis suggests that it encodes the major class of H4 transcripts.
nhr-114	nhr-114 encodes, by alternative splicing, two isoforms of a nuclear hormone receptor that specifically binds GPA-13 in yeast two-hybrid assays; the interaction of NHR-114 with GPA-13 is independent of whether GPA-13 is constitutively activated or not; NHR-114 is expressed in intestine (and weakly in hypodermal cells), with mainly nuclear localization.
R13H4.2	Proteomic, microarray, and RNA sequencing studies indicate that R13H4.2 is affected by atx-3, clk-1, daf-2, daf-16, rbr-2, dep-1, sir-2.1, ash-2, gld-1, mir-35, tbx-2, isp-1, and nuo-6; RNA sequencing and microarray studies indicate that R13H4.2 is affected by 1-methylnicotinamide, Nicotinic acid, D-glucose, Deoxyglucose, Humic substances, single-walled carbon nanotubes, and Paraquat; RNA sequenc…
C45B2.1	RNA sequencing and microarray studies indicate that C45B2.1 is affected by Ethanol, Rotenone, Rifampin, Manganese chloride, D-glucose, Bisphenol A, Juglone, Deoxyglucose, Acrylamide, Quercetin, Hydrolyzable Tannins, Humic substances, Copper sulfate, Paraquat, Dafa#1, Sirolimus, Allantoin, and Ag nanoparticles; tiling array and RNA sequencing studies indicate that C45B2.1 is enriched in the cephal…
act-3	act-3 encodes an invertebrate actin, highly similar to ACT-1, ACT-2, and ACT-4, that functions in body wall muscle; act-3 functions with two other action isoforms, act-1 and act-2, to control cytoplasmic microfilament function in the early embryo.
ZK686.3	ZK686.3 is orthologous to the putative tumor suppressor candidate 3 (TUSC3); TUSC3 is involved in plasma membrane magnesium ion transport; ZK686.3 is also orthologous to the S. cerevisiae dolichyl-diphosphooligosaccharide-protein glycotransferase gamma chain (34-kD) subunit, OST3.
kat-1	kat-1 encodes a predicted 3-ketoacyl-coA thiolase, a conserved enzyme in the mitochondrial fatty acid beta-oxidation pathway; kat-1 acts synergistically with tub-1 and together with the Bardet-Biedl syndrome protein BBS1 ortholog, bbs-1, to regulate lipid accumulation; genetic interaction studies of kat-1 with che-2, osm-5 and daf-6, genes that are required for ciliary structure and intraflagella…
R11F4.1	The R11F4.1 gene encodes a putative glycerol kinase and is orthologous to human glycerol kinase (GK); glycerol kinase catalyses the phosphorylation of glycerol to glycerol-3 phosphate; in elegans, glycerol kinase is enriched in the dauer stage and is one of several genes involved in energy metabolism that are upregulated, when worms are grown in a nutrient deficient medium.
goa-1	goa-1 encodes an ortholog of the heterotrimeric G protein alpha subunit Go (Go/Gi class); GOA-1 activity is required for regulation of a number of behaviors, including locomotion, egg-laying, male mating, and olfactory-mediated behaviors; GOA-1 activity is also required for asymmetric cell division in the early embryo; goa-1 genetically interacts with the egl-30 pathway, and is expressed in all n…
F49E2.5	F49E2.5 is involved in nematode larval development and reproduction; F49E2.5 is expressed in the muscle cell, hypodermis, and the nervous system.
car-1	car-1 encodes a putative RNA-binding protein orthologous to budding yeast Scd6p, fission yeast Sum2p, Drosophila TRAL, and human LSM14A and LSM14B; CAR-1 inhibits physiological apoptosis in oocytes, keeping it down to a normal level of ~50% in hermaphrodite gonads; independently of apoptosis, CAR-1 is also required for normal oogenesis, early embryonic cytokinesis, and normally organized endoplas…
R05F9.6	R05F9.6 is an ortholog of human PGM5 (phosphoglucomutase 5) and PGM1 (phosphoglucomutase 1); R05F9.6 is involved in embryo development; R05F9.6 is predicted to have intramolecular transferase activity, phosphotransferases, based on protein domain information; R05F9.6 is expressed in the pharynx, hypodermis, head, reproductive system, intestine, and the body wall musculature.
pbs-1	pbs-1 encodes a protease subunit with highest similarity to vertebrate proteasome subunit beta type 6 that affects fertility, embryonic viability, locomotion, and larval viability
F10E7.5	F10E7.5 is an ortholog of human MRTO4 (MRT4 , ribosome maturation factor); F10E7.5 is expressed in the hypodermis, nervous system, body region, reproductive system, and the body wall musculature.
F54D5.7	The F54D5.7 gene encodes an ortholog of the human gene GLUTARYL-COENZYME A DEHYDROGENASE (GCDH), which when mutated leads to glutaricaciduria type I (OMIM:231670).
T01C8.2	Microarray and RNA sequencing studies indicate that T01C8.2 is affected by Aldicarb, Rotenone, D-glucose, Cry5B, Cadmium, Hydrolyzable Tannins, Paraquat, and Sirolimus; tiling array and RNA sequencing studies indicate that T01C8.2 is enriched in the cephalic sheath cell, germ line, and muscle cell and in the PLM neurons.
erm-1	erm-1 encodes the C. elegans ortholog of the ERM (Ezrin, Radixin, Moesin) family of cytoskeletal linkers; ERM-1 activity is required for regulating LET-23/EGFR receptor localization in the vulval cell lineages to effect proper temporal regulation of Ras-mediated EGF signaling.
pat-12	pat-12 encodes several isoforms containing a novel hemidesmosome component that has strong homology to antigen B20 from filarial nematode onchocerca volvulus, which partly protects different hosts against infection when used for immunization; PAT-12 activity is important to maintain FO integrity and might have distinct functions apically and basally based on differential loss of VAB-10A, CIFs and…
tth-1	tth-1 encodes a thymosin beta ortholog that contains four functionally distinct thymosin beta repeats; in vitro, TTH-1 binds multiple actin monomers as well as filamentous actin suggesting that, as its homology predicts, TTH-1 plays a direct role in regulating actin polymerization and cytoskeletal organization in C. elegans; consistent with this, loss of tth-1 activity via a deletion mutation tha…
nlp-18	nlp-18 encodes four predicted neuropeptide-like proteins; in C. elegans, nlp-18 is part of the FAFA neuropeptide family that also contains nlp-20; nlp-18 is expressed in a variety of neurons, including ASI, NSM, four head neurons, two tail neurons, and two anterior pharyngeal neurons; nlp-18 expression is also detected in the spermatheca, the rectal gland, and the intestine; as loss of nlp-18 act…
uaf-1	uaf-1 encodes the large subunit of splicing factor U2AF (U2 Auxiliary Factor), orthologous to mammalian and Drosophila U2AF65; UAF-1 has been shown to bind RNA and this binding is enhanced by UAF-2; the abundance of one alternative transcript appears to be increased during starvation and this transcript is retained in the nucleus; uaf-1 affects embryonic viability, based on RNAi analysis.
rfip-1	rfip-1 encodes the C. elegans ortholog of the RAB-11 effector NUF (nuclear fallout in Drosophila), also known in humans as RAB11FIP3 and RAB11FIP4; loss of rfip-1 activity results in scattering of recycling endosomes and late endosomes, indicating a role for RFIP-1 in recycling endosome positioning and apicobasal cell polarity.
mbf-1	mbf-1 is an ortholog of human EDF1 (endothelial differentiation related factor 1); mbf-1 is predicted to have sequence-specific DNA binding activity, based on protein domain information; mbf-1 is expressed in the pharynx, anal depressor muscle, spermatheca, hypodermis, nervous system, tail, intestine, body wall musculature, and the spermathecal-uterine junction.
cpn-4	cpn-4 encodes a calponin homolog, most closely related to its paralog CPN-3 in C. elegans; CPN-4 is somewhat more similar to calponins per se (such as CLP1 and CLP2 in humans) than to the to the calponin paralogs transgelin (SM22 alpha) or neuronal protein NP25.
ima-3	ima-3 encodes one of three C. elegans importin alpha nuclear transport factors and the importin alpha that is most similar to the alpha3-subtype; ima-3 activity is required throughout development: during oogenesis, ima-3 is essential for progression past pachytene of meiotic prophase I and for proper organization of the nuclear pore complex (NPC) as well as association of P granules with the NPC;…
nlp-31	nlp-31 encodes five predicted neuropeptide-like proteins; in C. elegans, nlp-31 is part of the YGGWamide neuropeptide family that also contains nlp-24, nlp-25, and nlp-27-32; nlp-31 is expressed in the hypodermis, and its expression is also detected in precomma-stage embryos; nlp-31 expression is upregulated in response to fungal infection and, when synthesized in vitro, demonstrates antifungal a…
C32F10.8	C32F10.8 is an ortholog of human GPT2 (glutamic--pyruvic transaminase 2) and GPT (glutamic--pyruvic transaminase); C32F10.8 is involved in embryo development, nematode larval development and reproduction; C32F10.8 is predicted to have catalytic activity and pyridoxal phosphate binding activity, based on protein domain information; C32F10.8 is expressed in the pharynx, nervous system, reproductive…
lec-6	lec-6 encodes a 'proto' type galectin (beta-galactosyl-binding lectin) containing a single carbohydrate recognition domain; by homology, LEC-6 may play roles in cell adhesion and aggregation, proliferation, or programmed cell death, but as loss of lec-6 activity via large-scale RNAi screens does not result in obvious abnormalities, the precise role of LEC-6 in C. elegans development and/or behavi…
tag-147	tag-147 is an ortholog of human IVNS1ABP (influenza virus NS1A binding protein); tiling array, proteomic, RNA sequencing, and microarray studies indicate that tag-147 is affected by daf-12, gld-1, let-7, cco-1, jmjd-3.1, jmjd-1.2, hsf-1, rbr-2, elli-1, sir-2.1, rde-4, slr-2, alg-1, tdp-1, and nuo-6; microarray studies indicate that tag-147 is affected by Chlorpyrifos, Diazinon, Quercetin, Humic s…
asp-5	asp-5 is an ortholog of human CTSE (cathepsin E), pgc (progastricsin), PGA4 (pepsinogen 4, group I (pepsinogen A)) and PGA3 (pepsinogen 3, group I (pepsinogen A)); asp-5 is involved in cell death and locomotion; asp-5 is predicted to have aspartic-type endopeptidase activity, based on protein domain information; asp-5 is expressed in the intestine.
Y71H2AM.5	Y71H2AM.5 is an ortholog of human COX6B1 (cytochrome c oxidase subunit 6B1) and COX6B2 (cytochrome c oxidase subunit 6B2); Y71H2AM.5 is involved in determination of adult lifespan, embryo development, nematode larval development and reproduction; Y71H2AM.5 is predicted to have cytochrome-c oxidase activity, based on protein domain information.
suca-1	suca-1 is an ortholog of human SUCLA2 (succinate-CoA ligase ADP-forming beta subunit); suca-1 is predicted to have ATP binding activity and catalytic activity, based on protein domain information; suca-1 is expressed in the anterior gonad arm; suca-1 is localized to the mitochondrion.
nlp-11	nlp-11 is involved in lipid storage; nlp-11 is expressed in all inner labial neurons, all ventral cord neurons, head neurons, tail neurons, and certain mechanosensory neurons.
his-72	his-72 encodes an H3 histone required for embryonic viability.
ZK836.2	ogdh-2 is an ortholog of human DHTKD1 (dehydrogenase E1 and transketolase domain containing 1); ogdh-2 is predicted to have oxoglutarate dehydrogenase (succinyl-transferring) activity and thiamine pyrophosphate binding activity, based on protein domain information; ogdh-2 is expressed in the body wall musculature.
pbs-6	The pbs-6 gene encodes a homolog of mammalian PSMB1.
T05A8.3	Microarray and RNA sequencing studies indicate that T05A8.3 is affected by cyc-1, isp-1, sma-2, sma-4, wdr-23, emr-1, lem-2, prg-1, clk-1, swsn-2.2, let-418, chd-3, dcr-1, ain-1, tax-6, lin-54, tdp-1, mir-35, and nuo-6; RNA sequencing and microarray studies indicate that T05A8.3 is affected by Rotenone, D-glucose, Humic substances, Colistin, Sirolimus, and Allantoin; microarray, tiling array, and…
dpy-30	The dpy-30 gene encodes an essential nuclear protein required for hermaphrodite dosage compensation as well as normal male development; DPY-30 is expressed ubiquitously throughout development and can be detected in two different multiprotein complexes: the SDC complex involved in dosage compensation and a second complex containing NOX-1 (a WD repeat-containing protein) and ASH-2 (a trithorax-rela…
idhb-1	C37E2.1 encodes the C. elegans homolog of the beta subunit of an NAD+-dependent mitochondrial isocitrate dehydrogenase; by homology, the product of C37E2.1 is predicted to catalyze the formation of alpha-ketoglutarate from isocitrate as part of the citric acid cycle.
F44E7.2	F44E7.2 is an ortholog of human PDXP (pyridoxal phosphatase) and PGP (phosphoglycolate phosphatase); F44E7.2 is predicted to have phosphatase activity, based on protein domain information; F44E7.2 is expressed in the mu_int_R, mu_int_L, hypodermis, and the nervous system.
dnj-19	This gene encodes a protein containing a DnaJ ('J') domain.
lec-8	lec-8 encodes a glycolipid-binding galectin; LEC-8 binds glycolipids and can inhibit Bacillus thuringiensis Cry5B from binding glycolipids; lec-8 mutants are more susceptible to Cry5B; lec-8 is expressed in the pharyngeal-intestinal valve, the intestinal-rectal valve, and in some vesicles of the intestine; lec-8 expression in the intestine is induced in response to bacterial infection and Cry5B, …
cdc-48.1	cdc-48.1 encodes a type II AAA ATPase, homologous to yeast Cdc48 and mammalian p97/VCP, that functions as a ubiquitin-selective chaperone; cdc-48.1 acts redundantly with cdc-48.2 and in conjunction with ufd-1 and npl-4 in endoplasmic reticulum-associated protein degradation (ERAD); in addition, CDC-48.1, UFD-2 and chn-1 function together to regulate myosin assembly and muscle formation via the UN…
gsr-1	gsr-1 encodes a glutathionine reductase orthologous to human mitochondrial glutathione reductase (GSR; OMIM:138300); GSR deficiency has been associated with hemolytic anemia; loss of gsr-1 activity, together with that of trxr-1, results in molting defects characterized by a failure to remove old cuticle and reduced, disulfide groups in the cuticle that remain oxidized; gsr-1 expression is reduced…
W05F2.3	W05F2.3 is involved in hermaphrodite genitalia development and nematode larval development; W05F2.3 is expressed in the germ line.
acbp-1	acbp-1 encodes a highly conserved protein containing a functional acyl-CoA-binding binding domain orthologous to human DBI (Diazepam Binding inhibitor) (OMIM: 125950) required for protein stability and ligand binding; acyl-CoA proteins are required for lipid droplet morphology and lipid storage function; acbp-1 mutants have reduced triglycerides, aberrant lipid droplet morphology and number in th…
his-40	his-40 is a predicted pseudogene whose partial translation products, in a given reading frame, display strong similarity to histones; large-scale RNAi screens targeting his-40 sequences in the hypersensitive rrf-3 background do result in embryonic and larval lethality, indicating that his-40 either has a real biological function or that there is cross-reactivity with mRNA from other histone genes…
vps-24	vps-24 is an ortholog of human CHMP3 (charged multivesicular body protein 3); vps-24 is involved in determination of adult lifespan, embryo development, lipid storage, locomotion, the molting cycle, nematode larval development and positive regulation of growth.
cct-5	cct-5 encodes, by alternative splicing, two isoforms of a putative epsilon subunit of the eukaryotic cytosolic ('T complex') chaperonin, orthologous to human CCT5 (OMIM:610150, mutated in sensory neuropathy with spastic paraplegia); CCT-5 represses SKN-1-dependent transcription of gst-4; in mass RNAi assays, cct-5 is required for normal embryonic osmotic integrity, transgene subcellular localizat…
cct-7	cct-7 encodes a putative eta subunit of the eukaryotic cytosolic ('T complex') chaperonin, orthologous to human CCT7 (OMIM:605140); CCT-7 is expressed in most, if not all, tissues; in mass RNAi assays, CCT-7 is required for normal transgene repression and subcellular localization, embryonic and larval viability, fertility, vulval development, and normal locomotion.
clec-50	clec-50 is an ortholog of human PLA2R1 (phospholipase A2 receptor 1) and members of the COLEC (Collectins) family including COLEC11, SCAR (Scavenger receptors) family including LY75 and CD (CD molecules) family including MRC2; clec-50 is expressed in the intestine.
nekl-3	nekl-3 is an ortholog of human NEK7 (NIMA related kinase 7) and NEK6 (NIMA related kinase 6); nekl-3 is involved in hermaphrodite genitalia development and locomotion; nekl-3 is predicted to have ATP binding activity and protein kinase activity, based on protein domain information; nekl-3 is expressed in the hypodermis, nervous system, and the vulva.
rpl-34	rpl-34 encodes a putative large ribosomal subunit L34 protein that inhibits DHC-1 in vivo; RPL-34 is expressed in most somatic tissues of larvae and adults; in mass RNAi assays, RPL-34 is required for embryonic and larval development, normally rapid growth, and normal body coloration.
Y26E6A.3	Y26E6A.3 is an ortholog of human C16orf13; RNA sequencing studies indicate that Y26E6A.3 is affected by Rotenone and Manganese chloride; tiling array and RNA sequencing studies indicate that Y26E6A.3 is enriched in the excretory cell, germ line, and amphid sheath cell and in the GABAergic neurons.
tax-6	tax-6 encodes an ortholog of calcineurin A that is required for inhibition and adaptation of several sensory neurons and for the normal regulation of egg-laying by serotonin; TAX-6 stimulates transcription of rcn-1, and binds RCN-1 protein if free Ca[2+] is present; in general, calcineurin positively regulates calcium-dependent signaling; tax-6 loss-of-function mutants exhibit an extended lifespa…
F41C3.5	F41C3.5 encodes a serine carboxypeptidase that is related to human cathepsin A (CTSA, OMIM:256540, mutations are associated with galactosialidosis: beta-galactosidase and alpha-neuraminidase deficiency); microarray experiments have shown that F41C3.5 mRNA levels are reduced in a lin-14 loss-of-function mutant background, suggesting that F41C3.5 expression is positively regulated by LIN-14; large-…
F52A8.1	F52A8.1 is involved in growth, protein catabolic process and striated muscle myosin thick filament assembly.
smd-1	smd-1 encodes an S-adenosylmethionine decarboxylase; SMD-1 functions in polyamine biosynthesis, exhibiting adenosylmethionine decarboxylase activity in vitro that is stimulated by putrescine; in large-scale RNAi screens, loss of smd-1 results in defective axon guidance and, in a sensitized genetic background, locomotion defects; smd-1::gfp reporter fusions are expressed in the intestine and in he…
K10B3.1	K10B3.1 is an ortholog of human ZNF706 (zinc finger protein 706); K10B3.1 is expressed in the pharynx, hypodermis, head, tail, reproductive system, and the intestine.
pbs-3	pbs-3 encodes a B-type subunit of the 26S proteasome's 20S protease core particle; by homology, PBS-3 is predicted to function in ATP/ubiquitin-dependent nonlysosomal protein degradation; loss of pbs-3 activity via large-scale RNAi screens indicates that, in C. elegans, PBS-3 is required for embryonic and germline development, movement, normal body coloration, and normal body morphology.
abcf-2	abcf-2 is an ortholog of human ABCF2 (ATP binding cassette subfamily F member 2); abcf-2 is predicted to have ATP binding activity and ATPase activity, based on protein domain information; abcf-2 is expressed in the pharynx, hypodermis, head, intestine, and the excretory cell.
T20B12.7	T20B12.7 is an ortholog of human CIAPIN1 (cytokine induced apoptosis inhibitor 1); T20B12.7 is involved in embryo development, gamete generation and nematode larval development; T20B12.7 is predicted to have iron-sulfur cluster binding activity, based on protein domain information.
cpr-1	cpr-1 encodes a cysteine protease of the cathepsin B-like cysteine protease family; cpr-1 appears to be required for embryogenesis; cpr-1 is specifically expressed in the gut of all stages except the embryo and around developing embryos in the gonad; expression of cpr-1 is regulated by three promoter GATA motifs.
pyp-1	pyp-1 encodes, by alternative splicing, three isoforms of an inorganic pyrophosphatase required for embryonic and larval viability, intestinal function, and distal tip cell migration; PYP-1 is catalytically active in vitro, and is expressed in neurons, intestine, and coelomocytes; PYP-1 is orthologous to Drosophila NURF-38, and to human PPA1 (OMIM:179030) and PPA2; by orthology with NURF-38, PYP-…
rpn-7	rpn-7 is predicted to encode a non-ATPase subunit of the 19S regulatory complex of the proteasome that affects fertility and embryonic viability.
unc-116	unc-116 encodes a kinesin-1 heavy chain ortholog; UNC-116 is predicted to function as an anterograde microtubule-based motor and its activity is required for transport and localization of synaptic vesicle components and thus for normal locomotion and larval development; in addition, unc-116 is required for normal early translocation of the meiotic spindle to the oocyte cortex, cortical positionin…
rsp-4	rsp-4 encodes, along with rsp-5, one of two C. elegans orthologs of the vertebrate SC35 splicing factor and member of the SR protein family of nuclear phosphoproteins that are required for constitutive splicing and influence alternative splicing regulation.
Y54G2A.32	Y54G2A.32 is predicted to have Rho guanyl-nucleotide exchange factor activity, based on protein domain information.
T21H3.1	T21H3.1 is expressed in the intestine.
smo-1	smo-1 encodes the C. elegans ortholog of SUMO, a small ubiquitin-like moiety that, when attached to protein substrates, regulates their subcellular localization and activity; smo-1 is an essential gene: loss of its activity results in embryonic and larval lethality; in addition, smo-1 mutants have defects in synaptonemal complex disassembly and bivalent formation, enhance meiotic defects of zhp-3…
C30H6.7	C30H6.7 encodes a dihydrolipoamide acetyltransferase that is the second enzyme (E2) of the mitochondrial pyruvate dehydrogenase complex; by homology, the product of C30H6.7 is predicted to function in the transfer of an acetyl group to coenzyme A to generate acetyl-CoA for the citric acid cycle.
tag-173	bckd-1B is an ortholog of human BCKDHB (branched chain keto acid dehydrogenase E1 subunit beta); bckd-1B is involved in embryo development, locomotion and reproduction; bckd-1B is predicted to have catalytic activity, based on protein domain information.
T01B4.3	RNA sequencing studies indicate that T01B4.3 is affected by wrn-1, chd-3, and let-418; microarray studies indicate that T01B4.3 is affected by Methylmercuric chloride; RNA sequencing studies indicate that T01B4.3 is enriched in the germ line.
ncl-1	ncl-1 encodes a cytoplasmic B-box zinc finger protein that negatively regulates rRNA and 5S RNA transcription, nucleolus size, and body size; NCL-1 is orthologous to Drosophila BRAIN TUMOR (BRAT), and ncl-1 mutants can be rescued by brat transgenes; NCL-1 is required for the normally small size of neuronal, muscle, and hypodermal nucleoli, and is already active in 4-cell embryos; NCL-1 may be a r…
asp-3	asp-3 encodes an aspartyl protease homolog that is required, in parallel with ASP-4 but downstream of CLP-1 and TRA-3, for degenerative (necrotic-like) cell death in neurons induced by mutations such as mec-4(d), deg-3(d), or gsa-1(gf).
Y71H2AM.4	Y71H2AM.4 is an ortholog of human NDUFC2-KCTD14 (NDUFC2-KCTD14 readthrough) and NDUFC2 (NADH:ubiquinone oxidoreductase subunit C2); Y71H2AM.4 is involved in determination of adult lifespan, embryo development, nematode larval development and reproduction; Y71H2AM.4 is predicted to have NADH dehydrogenase (ubiquinone) activity, based on protein domain information.
ZK822.4	Microarray, RNA sequencing, and tiling array studies indicate that ZK822.4 is affected by cyc-1, cid-1, tatn-1, set-2, tdp-1, daf-2, glp-1, daf-16, hpk-1, jmjd-3.1, jmjd-1.2, elli-1, dpy-21, sir-2.1, dpy-9, dpy-10, osm-8, mir-243, and mir-35; microarray and RNA sequencing studies indicate that ZK822.4 is affected by Aldicarb, Bisphenol A, and Humic substances; RNA sequencing studies indicate that…
his-64	his-64 encodes an H4 histone.
K07H8.10	K07H8.10 is involved in embryo development; K07H8.10 is predicted to have nucleic acid binding activity, based on protein domain information.
paa-1	paa-1 encodes the sole C. elegans homolog of PR65, the structural subunit of protein phosphatase 2A (PP2A); paa-1 is an essential gene, required in RNAi assays for embryonic viability, fertility, and cuticular integrity; PAA-1 protein physically interacts with LET-92, the PP2A catalytic subunit, and with RSA-1, a PP2A regulatory subunit; PAA-1 also physically interacts with SMG-5; PAA-1 localizes…
Y94H6A.10	RNA sequencing and microarray studies indicate that Y94H6A.10 is affected by 1-methylnicotinamide, Tunicamycin, D-glucopyranose, D-glucose, Cry5B, Quercetin, Humic substances, R24, Colistin, adsorbable organic bromine compounds, and Sirolimus; RNA sequencing and microarray studies indicate that Y94H6A.10 is enriched in the germ line, intestine, and muscle cell and in the AFD and PLM neurons.
T27D12.1	T27D12.1 is an ortholog of members of the human SLC (Solute carriers) family including SLC17A1; RNA sequencing and microarray studies indicate that T27D12.1 is affected by D-glucose, Resveratrol, Humic substances, and Sirolimus; RNA sequencing and microarray studies indicate that T27D12.1 is enriched in the germ line and intestine.
B0361.9	Microarray, tiling array, and RNA sequencing studies indicate that B0361.9 is affected by lin-35, cyc-1, daf-12, csr-1, daf-2, ham-3, skn-1, sir-2.1, dcr-1, ain-1, fbf-1, tax-6, tdp-1, gei-8, isp-1, and nuo-6; RNA sequencing and microarray studies indicate that B0361.9 is affected by Rotenone, Cadmium, Cry5B, Diazinon, Humic substances, single-walled carbon nanotubes, and Allantoin; RNA sequencin…
ogdh-1	The T22B11.5 gene encodes an ortholog of the human gene OGDH, which when mutated leads to alpha-ketoglutarate deficiency (OMIM:203740); the T22B11.5 protein is predicted to be mitochondrial with 68% accuracy.
dpy-13	dpy-13 encodes a member of the collagen superfamily containing 20 copies of the collagen triple helix repeat; transcipt levels oscillate, peaking once during each larval stage.
F29B9.8	F29B9.8 is involved in embryo development; F29B9.8 is localized to the plasma membrane.
T28D9.1	T28D9.1 is expressed in the nervous system, reproductive system, and the intestine.
rab-8	rab-8 encodes a rab related protein of the Ras GTPase superfamily; RAB-8 functions in sensory neurons in a common ciliary membrane trafficking pathway and in intestinal cells to regulated protein trafficking to the apical plasma membrane; rab-8 also affects ovarian morphology and function, thereby affecting fertility; rab-8 acts downstream of let-60 with respect to vulval development based on gen…
Y17G7B.10	Y17G7B.10 is an ortholog of human NADK2 (NAD kinase 2, mitochondrial); Y17G7B.10 is predicted to have NAD+ kinase activity, based on protein domain information.
gpdh-2	gpdh-2 encodes one of two C. elegans glycerol 3-phosphate dehydrogenases; although loss of gpdh-2 activity via large-scale RNAi screens results in no obvious defects, expression of a gpdh-2 cDNA in Saccharomyces cerevisiae hog1 mutants is able to rescue the high osmolarity-sensitive growth phenotype of these mutants, suggesting that gpdh-2 encodes a functional glycerol 3-phosphate dehydrogenase.
K05C4.2	K05C4.2 is an ortholog of human JAGN1 (jagunal 1); K05C4.2 is involved in embryo development, locomotion and reproduction.
rpt-5	rpt-5 encodes a triple A ATPase subunit of the 26S proteasome's 19S regulatory particle (RP) base subcomplex; RPT-5 is required for embryonic, larval, and germline development and by homology, is predicted to function in unfolding protein substrates and translocating them into the core proteolytic particle (CP) of the proteasome.
pgal-1	pgal-1 is predicted to have catalytic activity, based on protein domain information.
rpl-11.1	rpl-11.1 encodes a large ribosomal subunit L11 protein.
T27E9.2	T27E9.2 is an ortholog of human UQCRH (ubiquinol-cytochrome c reductase hinge protein); T27E9.2 is involved in striated muscle myosin thick filament assembly; T27E9.2 is predicted to have ubiquinol-cytochrome-c reductase activity, based on protein domain information.
taf-13	taf-13 encodes a predicted member of the transcription initiation factor IID, 18kDa subunit family with similarity to Drosophila Taf13.
spp-5	spp-5 encodes a caenopore, a saposin (B) domain-containing protein that is a member of the saposin-like protein (SAPLIP) superfamily containing mammalian NK-lysin and granulysin and the protozoan amoebapore-like proteins; SPP-5 exhibits pore-forming activity and functions as an effector of innate immunity, demonstrating antimicrobial activity against both Gram-positive and Gram-negative bacteria;…
gyg-1	gyg-1 is an ortholog of human GYG1 (glycogenin 1) and GYG2 (glycogenin 2); gyg-1 is involved in embryo development, nematode larval development and reproduction; gyg-1 is predicted to have transferase activity, transferring glycosyl groups, based on protein domain information; gyg-1 is expressed in the pharynx, hypodermis, reproductive system, intestine, and the body wall musculature; gyg-1 is lo…
ubc-13	ubc-13 encodes an E2 ubiquitin-conjugating enzyme; by homology, UBC-13 is predicted to function in the covalent attachment of ubiquitin molecules to protein substrates, via its association with an E3 ubiquitin-protein ligase; UBC-13 physically interacts with the UEV-1 ubiquitin-conjugating enzyme variant, and like UEV-1, ubc-13 mutations result in defects in GLR-1 glutamate receptor trafficking a…
nog-1	T07A9.9 encodes a GTPase with similarity to the mammalian CRFG proteins and Saccharomyces cerevisiae nucleolar NOG1 involved in biogenesis of the 60S ribosomal subunit; in C. elegans, T07A9.9 plays a role in regulating growth, development, lifespan, and fat metabolism; T07A9.9::GFP reporter fusions expressed ubiquitously throughout the life cycle and localizes to the nucleus; in intestinal cells,…
F58D5.5	Microarray, tiling array, and RNA sequencing studies indicate that F58D5.5 is affected by cyc-1, daf-12, emr-1, lem-2, prg-1, gld-2, csr-1, cco-1, jmjd-3.1, jmjd-1.2, hsf-1, lin-28, ain-1, ain-2, tax-6, xpa-1, nuo-6, and eat-2; RNA sequencing and microarray studies indicate that F58D5.5 is affected by Rotenone, Diazinon, Sirolimus, and Allantoin; microarray and RNA sequencing studies indicate tha…
pdha-1	T05H10.6 encodes an ortholog of the human gene PYRUVATE DEHYDROGENASE (LIPOAMIDE) ALPHA 1 (PDHA1; OMIM:312170), which when mutated leads to Leigh syndrome (OMIM:256000).
Y82E9BR.14	Y82E9BR.14 is an ortholog of human GLTP (glycolipid transfer protein); Y82E9BR.14 is involved in determination of adult lifespan; Y82E9BR.14 is predicted to have glycolipid binding activity and glycolipid transporter activity, based on protein domain information; Y82E9BR.14 is expressed in the nervous system, body region, reproductive system, and the rectal gland cell.
hsp-60	hsp-60 encodes a nuclear-encoded mitochondrion-specific chaperone that is a member of the GroE/Hsp10/60 superfamily of molecular chaperones; hsp-60 is involved in the mitochondrial unfolded protein response, as hsp-60 expression, normally broadly detected during development, is greatly increased in response to treatments that disrupt mitochondrial protein handling; loss of hsp-60 activity via RNA…
aak-2	aak-2 encodes one of two C. elegans homologs of the catalytic alpha subunit of AMP-activated protein kinases (AMPKs); in C. elegans, aak-2 functions downstream of environmental stressors, energy level signals (AMP:ATP ratio), and daf-2-mediated insulin signaling to positively regulate adult lifespan; in regulating lifespan, aak-2 likely acts in parallel with daf-16/FOXO; aak-2 activity is also re…
zyg-11	zyg-11 encodes a protein containing four diverged leucine-rich repeats and an armadillo-like helical domain and is conserved in metazoa, but not found in Drosophila; during development, ZYG-11 functions as the substrate-recognition subunit for a CUL-2-based ubiquitin-ligase complex that is required for a number of biological processes including progression through meiotic anaphase II, mitotic chr…
rsp-3	rsp-3 encodes an ortholog of human SF2/ASF and member of the SR protein family of nuclear phosphoproteins that are required for constitutive splicing and influence alternative splicing regulation; rsp-3 affects the development of oocytes together with rsr-1, and is required for late embryonic viability; SPK-1 binds directly to and phosphorylates the RS domain of RSP-3 in vitro; the rsp-3 mRNA is …
unc-43	unc-43 encodes the C. elegans ortholog of type II calcium/calmodulin-dependent protein kinase (CaMKII); unc-43 activity is required for a number of processes, including locomotion, neuronal cell fate specification and regulation of synaptic density, egg laying, defecation, and meiotic maturation; in regulating some of these processes, unc-43 acts in concert with MAPKKK and G protein signaling pat…
dnpp-1	dnpp-1 is an ortholog of human DNPEP (aspartyl aminopeptidase); dnpp-1 exhibits identical protein binding activity and is predicted to have aminopeptidase activity and zinc ion binding activity, based on protein domain information; dnpp-1 is expressed in the pharynx, nervous system, intestine, body wall musculature, and the vulva.
nlp-13	nlp-13 encodes a predicted neuropeptide of the MSFamide family; expressed primarily in neurons or in the endocrine/secretory cells, and expression includes pharyngeal neurons that modulate pharyngeal pumping of food.
dim-1	dim-1 encodes novel proteins containing three immunoglobulin-like repeats in the carboxy terminus; dim-1 was originally identified in screens for mutations that suppress locomotion defects caused by aberrant muscle assembly in animals carrying a missense mutation in unc-112, which encodes a pleckstrin homology domain-containing protein required for the early stages of muscle assembly; loss-of-fun…
M01H9.3	RNA sequencing and microarray studies indicate that M01H9.3 is affected by Rotenone, Progesterone, Cry5B, Quercetin, Hydrolyzable Tannins, single-walled carbon nanotubes, and Sirolimus; microarray, tiling array, and RNA sequencing studies indicate that M01H9.3 is enriched in the coelomocytes, germ line, and intestine and in the PVD, OLL, and dopaminergic neurons.
mtch-1	mtch-1 is an ortholog of human MTCH1 (mitochondrial carrier 1) and MTCH2 (mitochondrial carrier 2); mtch-1 is involved in determination of adult lifespan, embryo development, lipid storage and nematode larval development; mtch-1 is expressed in the pharynx, mu_int_R, mu_int_L, anal depressor muscle, nervous system, rectal epithelium, and the body wall musculature.
ubc-1	ubc-1 encodes an E2 ubiquitin-conjugating enzyme that contains a novel 40 amino acid C-terminal tail, and is homologous to Saccharomyces cerevisiae RAD6/UBC2 which is involved in DNA repair; although loss of UBC-1 activity via RNA-mediated interference (RNAi) does not result in any abnormalities, UBC-1 is able to complement the DNA repair defects of a Saccharomyces cerevisiae rad6 null mutant, su…
let-805	let-805 encodes myotactin, a novel single-transmembrane protein containing extracellular fibronectin repeats; genetic analyses indicate that LET-805 is essential for proper association between hypodermal fibrous organelles and the contractile apparatus of muscle cells; LET-805 is expressed in hypodermal cells and in the pharynx and localizes to basolateral membranes.
rab-5	rab-5 encodes the C. elegans Rab5 GTPase ortholog; RAB-5 activity is required for receptor-mediated yolk endocytosis and for phagosome maturation involved in apoptotic cell clearance; rab-5 mutations also affect localization of P granules and PAR-2, as well as the cytoplasmic appearance of cells in the early embryo and larval development; RAB-5 localizes to early endosomes and maturing phagosomes.
his-63	his-63 encodes an H3 histone; by homology, HIS-63 is predicted to function as a nucleosome component required for packaging of DNA into chromatin; his-63 is a replication-dependent histone locus.
natc-2	natc-2 encodes the C. elegans ortholog of N-alpha-acetyltransferase 30, the catalytic subunit of the N-alpha-acetyltransferase complex (NAT complex); NATC-2 is predicted to function in a NAT complex with NATC-1 to catalyze transfer of the acetyl group of Acetyl-CoA to the alpha-amino group of the N-terminal methionine of substrate proteins; natc-2(RNAi) enhances the dauer formation phenotype of d…
gsp-1	gsp-1 is an ortholog of human PPP1CB (protein phosphatase 1 catalytic subunit beta); gsp-1 is involved in determination of adult lifespan, embryo development, germ cell development, meiotic cell cycle and nematode larval development; gsp-1 is predicted to have hydrolase activity, based on protein domain information; gsp-1 is expressed in the pharynx, hypodermis, nervous system, reproductive syste…
hsp-110	C30C11.4 encodes a member of the Hsp70 family of heat shock proteins; loss of C30C11.4 activity via large-scale RNAi screens results in a variety of defects including embryonic and larval lethality, slow growth rates, and locomotory and morphological defects; in addition loss of C30C11.4 has been reported to result in a small but reproducible reduction in adult lifespan in otherwise long-lived an…
lbp-2	lbp-2 encodes a homolog of the novel fatty acid binding protein, As-p18, found in the parasitic nematode Ascaris suum; As-p18 is a member of a family of small intracellular fatty acid binding proteins (iFABPs); the expression pattern of lpb-2 is consistent with it being secreted into the perienteric fluid where it may play a role in lipid transport beween the intestine and body wall; a lbp-2 prom…
epc-1	epc-1 is an ortholog of human EPC1 (enhancer of polycomb 1) and EPC2 (enhancer of polycomb 2); epc-1 is involved in determination of adult lifespan, embryo development, locomotion, negative regulation of vulval development, positive regulation of growth, reproduction and vulval development; epc-1 is expressed in the pharynx, tail, reproductive system, intestine, and the body wall musculature.
unc-115	unc-115 encodes a protein that binds actin filaments and that is required for RAS signalling and UNC-40/netrin activity during axon pathfinding.
nas-11	nas-11 encodes an astacin-like metalloprotease; loss of nas-11 activity via RNAi has been reported to result in slow growth; large-scale expression studies reveal that a nas-11::GFP promoter fusion is expressed in the hypodermis and the nervous system.
gob-1	gob-1 encodes an experimentally confirmed trehalose-6-phosphatase, which belongs to the HAD-like hydrolase superfamily; heat-shock induction of transgenic ELT-2 causes ectopic expression of gob-1; gob-1 first has ELT-2-dependent expression in the 8E cell stage of embryonic intestine, but later is expressed more widely; gob-1 mutants are lethal as early larvae, at least partly because of their int…
dpy-4	dpy-4 encodes a cuticle collagen; dpy-4 activity is required for normal body morphology, locomotion, and larval development.
C16B8.3	RNA sequencing and microarray studies indicate that C16B8.3 is affected by Rotenone, D-glucose, Testosterone, Deoxyglucose, Cry5B, Humic substances, and Colistin; microarray, tiling array, and RNA sequencing studies indicate that C16B8.3 is enriched in the intestine, pharyngeal muscle cell, and germ line and in the PVD and OLL neurons.
crh-1	crh-1 encodes a homolog of the cyclic AMP-response element binding protein (CREB); crh-1 is involved in the transcription of CRE-sequence dependant genes activated by a CaM kinase cascade; crh-1 is required in the bilateral thermosensory neuron AFD, for a memory-related behaviour and for response to tap (nonlocalized mechanosensory stimulation) and tap habituation; crh-1 appears to be ubiquitousl…
F22H10.3	RNA sequencing and microarray studies indicate that F22H10.3 is affected by Rotenone, D-glucopyranose, Resveratrol, Cry5B, and Colistin; microarray and RNA sequencing studies indicate that F22H10.3 is enriched in the germ line and intestine and in neurons including the PVD, OLL, AFD, and ASER neurons.
calu-1	calu-1 is an ortholog of human CALU (calumenin), RCN3 (reticulocalbin 3) and RCN1 (reticulocalbin 1); calu-1 is involved in body morphogenesis, cuticle development, determination of adult lifespan, locomotion, the molting cycle and nematode larval development; calu-1 is predicted to have calcium ion binding activity, based on protein domain information; calu-1 is expressed in the pharynx, hypoder…
atf-7	atf-7 encodes a basic-region leucine zipper (bZIP) transcription factor orthologous to members of the ATF2/ATF7/CREB5 family of cyclic AMPŠ—–response element binding (CREB)/activating transcription factors (ATFs); ATF-7 plays a key role in the innate immune response by regulating the expression of immune genes downstream of PMK-1/p38 MAPK; ATF-7 is likely converted from a transcriptional represso…
mab-10	mab-10 is an ortholog of human NAB1 (NGFI-A binding protein 1) and Nab2 (NGFI-A binding protein 2); mab-10 is involved in hermaphrodite genitalia development; mab-10 is expressed in the pharynx, hypodermis, somatic gonad, ventral nerve cord, nerve ring, DTC, vulval precursor cell, and the vulval cell.
zip-3	zip-3 encodes a bZip transcription factor.
W01A11.1	W01A11.1 is an ortholog of human EPHX1 (epoxide hydrolase 1); W01A11.1 is predicted to have catalytic activity, based on protein domain information; W01A11.1 is expressed in the pharynx, nervous system, reproductive system, pharyngeal-intestinal valve, intestine, anal sphincter muscle, and the body wall musculature.
C14B9.10	C14B9.10 is an ortholog of human UQCR10 (ubiquinol-cytochrome c reductase, complex III subunit X); C14B9.10 is involved in embryo development.
unc-51	unc-51 encodes a serine/threonine protein kinase orthologous to Saccharomyces cerevisiae autophagy protein Atg1p and the vertebrate ULK proteins; unc-51 is required for axon outgrowth along the anterior-posterior axis and sex myoblast migration; in regulating axon outgrowth, UNC-51 functions together with the VAB-8 kinesin-like protein and UNC-14, both of which physically interact with, and are p…
F27D4.1	The F27D4.1 gene encodes an ortholog of the human gene ELECTRON-TRANSFER-FLAVOPROTEIN, ALPHA POLYPEPTIDE (ETFA), which when mutated leads to glutaricaciduria type IIA (OMIM:231680).
ubxn-1	ubxn-1 encodes one of six C. elegans UBX (ubiquitin regulatory X) domain-containing proteins.
F32B5.6	F32B5.6 is involved in embryo development.
hel-1	hel-1 encodes an ortholog of human 56-kD U2AF65 associated protein (UAP56) that is required for exporting mRNAs from the nucleus; unlike animals with RNAi against several other splicing factors, hel-1(RNAi) animals fail to export transgenic GFP mRNA from the nucleus; conversely, hel-1 overexpression is lethal, with failed transgene expression as well.
sft-4	sft-4 encodes an integral membrane protein orthologous to Saccharomyces cerevisiae endoplasmic reticulum (ER)-to-Golgi cargo receptor Erv29p and mouse Surfeit-4 (Surf-4); by homology, SFT-4 is predicted to function as a cargo receptor that selectively transports proteins in COPII vesicles from the ER to the cis-Golgi; SFT-4 activity is required for larval development and for normal down regulatio…
F15D3.6	F15D3.6 is an ortholog of human PRELID3A (PRELI domain containing 3A) and PRELID3B (PRELI domain containing 3B); F15D3.6 is involved in determination of adult lifespan.
hsp-4	hsp-4 encodes one of two C. elegans heat shock response 70 (hsp70) proteins homologous to mammalian grp78/BiP (glucose regulated protein 78/immunoglobulin heavy chain-binding protein, OMIM:138120); hsp-4 affects embryonic and larval viability; hsp-4 is expressed in several tissues including the hypodermis, intestine, and spermatheca; hsp-4 transcription is upregulated in response to endoplasmic r…
nlp-27	nlp-27 encodes a predicted neuropeptide with homology to C. elegans nlp-28 through nlp-31.
H05L03.3	crf-1 is involved in lipid storage.
B0228.7	B0228.7 is an ortholog of human Mtap (methylthioadenosine phosphorylase) and RP11-145E5.5; B0228.7 is predicted to have S-methyl-5-thioadenosine phosphorylase activity, based on protein domain information; B0228.7 is expressed in the nervous system, intestine, Ep, and the Ea.
F54C9.3	Microarray and RNA sequencing studies indicate that F54C9.3 is affected by Hydrogen sulfide, 1-methylnicotinamide, Rotenone, Manganese chloride, Mianserin, Deoxyglucose, Cadmium, Chlorpyrifos, Diazinon, Humic substances, Paraquat, and Colistin; tiling array, RNA sequencing, and microarray studies indicate that F54C9.3 is enriched in the intestine, pharyngeal muscle cell, and germ line and in neur…
F36H9.4	F36H9.4 encodes a putative secreted TIL-domain protease inhibitor paralogous to SWM-1, ISL-1, and the products of 11 other C. elegans genes; F36H9.4 and its relatives are collectively similar to other TIL-domain protease inhibitors from nematodes, insects, and vertebrates; F36H9.4 has no obvious function in mass RNAi assays.
acs-1	acs-1 is an ortholog of human ACSF2 (acyl-CoA synthetase family member 2); acs-1 is involved in apoptotic process, embryo development, gonad development, growth, lipid storage, locomotion and nematode larval development; acs-1 is predicted to have catalytic activity, based on protein domain information; acs-1 is expressed in the nervous system, intestine, and the somatic gonad.
Y51A2D.14	RNA sequencing and microarray studies indicate that Y51A2D.14 is affected by emr-1, lem-2, hlh-30, hsf-1, rbr-2, lin-28, sir-2.1, ain-1, dpy-10, osm-8, alg-1, mir-35, isp-1, and nuo-6; microarray and RNA sequencing studies indicate that Y51A2D.14 is affected by Hydrogen sulfide, Methylmercury hydroxide, 1-methylnicotinamide, Nicotinic acid, Rotenone, D-glucose, Deoxyglucose, Atrazine, Hydrolyzabl…
nkb-1	nkb-1 is an ortholog of human ATP1B3 (ATPase Na+/K+ transporting subunit beta 3), ATP4B (ATPase H+/K+ transporting beta subunit) and members of the ATP1 (ATPase Na+/K+ transporting subunits) family including ATP1B1; nkb-1 is involved in body morphogenesis, embryo development, locomotion, nematode larval development, oogenesis and positive regulation of growth; nkb-1 is expressed in the pharyngeal…
T07E3.4	This gene encodes a protein containing an F-box, a motif predicted to mediate protein-protein interactions either with homologs of yeast Skp-1p or with other proteins.
lmn-1	lmn-1 encodes the sole C. elegans nuclear lamin; lmn-1 is an essential gene that is required for a number of nuclear processes, including chromatin organization, cell cycle progression, chromosome segregation, and nuclear pore complex spacing; LMN-1 is also required for nuclear envelope localization of EMR-1/Emerin during early development; LMN-1 localizes to the nuclear periphery of all cell typ…
gsp-2	gsp-2 is an ortholog of human PPP1CA (protein phosphatase 1 catalytic subunit alpha) and PPP1CC (protein phosphatase 1 catalytic subunit gamma); gsp-2 is involved in cytokinesis, embryo development, locomotion, meiotic cell cycle, meiotic chromosome segregation, mitotic cell cycle, the molting cycle, oviposition and peptidyl-serine dephosphorylation; gsp-2 exhibits protein serine/threonine phosph…
C18E9.4	C18E9.4 encodes the C. elegans ortholog of the NDUFB3/B12 subunit of the mitochondrial NADH dehydrogenase (ubiquinone) complex (complex I).
kars-1	kars-1 is an ortholog of human KARS (lysyl-tRNA synthetase); kars-1 is involved in body morphogenesis, embryo development, nematode larval development, positive regulation of growth and reproduction; kars-1 is predicted to have ATP binding activity, lysine-tRNA ligase activity, and nucleic acid binding activity, based on protein domain information; kars-1 is expressed in the pharynx, hypodermis, …
htz-1	htz-1 encodes the C. elegans ortholog of the H2A.Z histone variant; htz-1 is an essential gene and during development, HTZ-1 functions with the PHA-4/FoxA transcription factor and the MYS-1/TIP60-SSL-1/SWR1 remodeling complex to regulate gene expression during pharyngeal (foregut) organogenesis; a YFP::HTZ-1 fusion protein localizes to pharyngeal gene promoters at the onset of transcription, in a…
F38B2.4	F38B2.4 is orthologous to the human gene ADENYLATE KINASE 1 (AK1; OMIM:103000), which when mutated leads to hemolytic anemia.
nol-5	nol-5 is an ortholog of human NOP58 (NOP58 ribonucleoprotein); nol-5 is involved in embryo development, hermaphrodite genitalia development, negative regulation of vulval development and nematode larval development.
T02G5.7	The T02G5.7 gene encodes a homolog of the human gene ACAT1, which when mutated leads to alpha-methylacetoaceticaciduria (OMIM:203750).
dmd-7	dmd-7 is an ortholog of human DMRT2 (doublesex and mab-3 related transcription factor 2), DMRT3 (doublesex and mab-3 related transcription factor 3), DMRTA2 (DMRT like family A2), DMRTC1B (DMRT like family C1B), DMRTC2 (DMRT like family C2), DMRTB1 (DMRT like family B with proline rich C-terminal 1) and DMRTA1 (DMRT like family A1); dmd-7 is predicted to have sequence-specific DNA binding activit…
wah-1	wah-1 encodes a putative flavin-adenine dinucleotide (FAD)-binding oxidoreductase orthologous to mammalian PDCD8 (AIF; OMIM:300169, mutated in Harlequin mice); WAH-1 is required for apoptotic DNA degratation, SCRM-1 phospholipid scramblase activity, phosphatidylserine exposure, rapid apoptosis during embryonic development, and rapid engulfment of apoptotic cells in the germline; WAH-1 is also req…
hip-1	hip-1 is an ortholog of human ST13 (suppression of tumorigenicity 13 (colon carcinoma) (Hsp70 interacting protein)); hip-1 is expressed in the hypodermis, head, tail, intestine, and the germ line; hip-1 is localized to the endoplasmic reticulum, the sarcomere and the striated muscle dense body.
frm-1	frm-1 is an ortholog of members of the human FERM domain containing family including EPB41L1; frm-1 is involved in hatching and reproduction; frm-1 is predicted to have actin binding activity and structural molecule activity, based on protein domain information; frm-1 is expressed in several tissues including the pharynx and the intestine; frm-1 is localized to the plasma membrane.
cpr-6	cpr-6 is an ortholog of human CTSB (cathepsin B); cpr-6 is predicted to have cysteine-type peptidase activity, based on protein domain information; cpr-6 is localized to the lysosome.
K07C11.7	K07C11.7 encodes one of three C. elegans metallophoshopesterase that are related to human 239FB, which is encoded by a gene in the 11p13-p14 chromosomal region associated with various tumors and WAGR (Wilms' tumor, aniridia, genitourinary anomalies, and mental retardation) syndrome.
dhs-12	dhs-12 encodes a predicted short-chain dehydrogenase.
klp-7	klp-7 is an ortholog of human KIF2C (kinesin family member 2C), KIF2A (kinesin family member 2A) and KIF2B (kinesin family member 2B); klp-7 is involved in cytokinesis, cytoplasmic microtubule depolymerization, embryo development, locomotion, meiotic cell cycle, meiotic chromosome segregation, microtubule nucleation, mitotic cell cycle, oviposition and functions in spindle assembly involved in me…
F34H10.3	RNA sequencing and microarray studies indicate that F34H10.3 is affected by Cry5B, Humic substances, and single-walled carbon nanotubes; microarray and RNA sequencing studies indicate that F34H10.3 is enriched in the germ line and in the PVD, OLL, AFD, and ASER neurons.
emr-1	emr-1 gene encodes a homolog of the human integral nuclear membrane protein emerin ; EMR-1 belongs to a family of proteins sharing the LEM-domain (LAP2-Emerin-MAN1 domain) that are generally conserved in metazoa and bind to lamin; EMR-1, along with another LEM-domain protein, LEM-2 is required for larval development, normal life-span, nuclear envelope and chromatin organization, chromosome segreg…
F07C6.3	Microarray, RNA sequencing, and tiling array studies indicate that F07C6.3 is affected by cyc-1, nhr-114, tatn-1, emr-1, lem-2, set-2, daf-2, hpk-1, elli-1, and tax-6; RNA sequencing and microarray studies indicate that F07C6.3 is affected by Rotenone, Bisphenol A, and Humic substances; RNA sequencing studies indicate that F07C6.3 is enriched in the amphid sheath cell and in the AFD neurons.
Y38F1A.6	hphd-1 is an ortholog of human ADHFE1 (alcohol dehydrogenase, iron containing 1); hphd-1 is predicted to have metal ion binding activity and oxidoreductase activity, based on protein domain information; hphd-1 is expressed in the pharynx, anal depressor muscle, hypodermis, reproductive system, intestine, and the body wall musculature.
T05A7.1	Microarray and RNA sequencing studies indicate that T05A7.1 is affected by Hydrogen sulfide, Rotenone, Manganese chloride, Cry5B, Atrazine, Chlorpyrifos, Humic substances, Dafa#1, and Sirolimus; tiling array, RNA sequencing, and microarray studies indicate that T05A7.1 is enriched in the hypodermis, germ line, muscle cell, and body wall musculature and in the dopaminergic neurons.
asd-2	asd-2 encodes, by alternative splicing, three isoforms of a signal transduction and activation of RNA (STAR protein) orthologous to human QKI (OMIM:609590) and Drosophila HOW, and paralogous to C. elegans GLD-1; ASD-2 is required for normal axonal guidance, developmentally regulated mRNA splicing, and correct protein folding in vivo; ASD-2 is required for the mutually exclusive splicing of let-2 …
K07C5.4	K07C5.4 is an ortholog of human Nop56 (NOP56 ribonucleoprotein); K07C5.4 is involved in embryo development, hermaphrodite genitalia development, nematode larval development and positive regulation of growth.
tag-209	RNA sequencing and microarray studies indicate that tag-209 is affected by D-glucose, Bisphenol A, Cry5B, Ethanol, Resveratrol, Diazinon, and Hydrolyzable Tannins; RNA sequencing and microarray studies indicate that tag-209 is enriched in the germ line, amphid sheath cell, and intestine.
gale-1	gale-1 encodes a putative UDP-galactose-4-epimerase, orthologous to human GALE (OMIM:606953, mutated in galactose epimerase deficiency); GALE-1 is thought to interconvert UDP-N-acetylglucosamine and UDP-N-acetylgalactosamine at the end of the hexosamine pathway; gale-1 is expressed in neurons, intestine and the developing reproductive system, but has no observed function in mass RNAi assays.
ubc-7	ubc-7 encodes an E2 ubiquitin-conjugating enzyme; by homology, UBC-7 is predicted to function in the covalent attachment of ubiquitin molecules to protein substrates via its association with an E3 ubiquitin-protein ligase; loss of ubc-7 activity via large-scale RNAi screens results in no obvious abnormalities.
C46F11.6	C46F11.6 is an ortholog of human UBL3 (ubiquitin like 3); microarray, tiling array, and RNA sequencing studies indicate that C46F11.6 is affected by wdr-5.1, mes-2, mes-6, let-418, chd-3, and ain-2; microarray studies indicate that C46F11.6 is affected by Colistin; tiling array, RNA sequencing, and microarray studies indicate that C46F11.6 is enriched in the germ line and muscle cell and in neuro…
rsp-6	rsp-6 encodes an RNA binding protein that is the C. elegans ortholog of the vertebrate SFRS3/SRp20 pre-mRNA splicing factors; although loss of rsp-6 activity alone results in no obvious abnormalities, RNAi experiments targeting multiple RSP proteins indicate that, in combination with other RSP proteins, RSP-6 plays a role in embryonic and larval development, germline sex determination (sperm-oocy…
nuo-1	nuo-1 encodes a encodes a 51 kDa subunit of mitochondrial complex I that is required for oxidative phosphorylation, resistance to volatile anesthetics, and progression through development; nuo-1 is orthologous to human NDUFV1 (OMIM:161015, mutated in Leigh syndrome); nuo-1(ua1) induces a developmental arrest at the third larval (L3) stage that blocks reproduction, and thus is lethal to a populati…
C07D8.6	C07D8.6 is an ortholog of human AKR1E2 (aldo-keto reductase family 1 member E2), AKR1B15 (aldo-keto reductase family 1 member B15) and AKR1B10 (aldo-keto reductase family 1 member B10); C07D8.6 is involved in locomotion and pharyngeal pumping; C07D8.6 is predicted to have oxidoreductase activity, based on protein domain information; C07D8.6 is expressed in the germ line.
C29G2.6	Microarray and RNA sequencing studies indicate that C29G2.6 is affected by zfp-1, cyc-1, age-1, tatn-1, clk-1, wrn-1, daf-2, daf-16, cco-1, jmjd-3.1, chd-3, dpy-9, dpy-10, osm-8, crh-1, daf-19, mir-35, and let-60; RNA sequencing and microarray studies indicate that C29G2.6 is affected by Rotenone, Manganese chloride, D-glucose, Quercetin, R24, and single-walled carbon nanotubes; tiling array and …
del-6	del-6 is an ortholog of members of the human ASIC (Acid sensing ion channel subunits) family including ASIC2; del-6 is predicted to have sodium channel activity, based on protein domain information.
F53A9.8	F53A9.8 is involved in defense response to Gram-positive bacterium; F53A9.8 is expressed in the intestine.
F18C5.10	Tiling array, microarray, and RNA sequencing studies indicate that F18C5.10 is affected by daf-16, sam-10, egl-5, daf-12, emr-1, lem-2, bar-1, gld-2, daf-2, cco-1, jmjd-3.1, jmjd-1.2, mes-2, unc-39, eri-1, dcr-1, ain-1, ain-2, tdp-1, and nasp-1; RNA sequencing and microarray studies indicate that F18C5.10 is affected by 1-methylnicotinamide, Methylmercuric chloride, Atrazine, Cry5B, Humic substan…
mmaa-1	mmaa-1 is an ortholog of human MMAA (methylmalonic aciduria (cobalamin deficiency) cblA type); mmaa-1 is involved in embryo development; mmaa-1 is predicted to have GTP binding activity and GTPase activity, based on protein domain information.
F53H2.3	F53H2.3 is expressed in the gonad and the intestine.
R151.2	R151.2 is orthologous to the human gene PHOSPHORIBOSYL PYROPHOSPHATE SYNTHETASE 1 (PRPS1; OMIM:311850), which when mutated leads to disease
arx-1	arx-1, also called as Arp-3, encodes a subunit of the actin-related protein of the conserved Arp2/3 complex with 60% amino acid similarity to the homologous genes from human (OMIM: 604222); arx-1 is an essential gene as disruption in the expression by RNAi results in embryonic arrest due to ventral enclosure defects during morphogenesis; in Arp2/3-depleted embryos, the leading edge of the migrati…
gtbp-1	gtbp-1 is an ortholog of human G3BP2 (G3BP stress granule assembly factor 2) and G3BP1 (G3BP stress granule assembly factor 1); gtbp-1 is involved in cellular response to DNA damage stimulus and negative regulation of vulval development; gtbp-1 is predicted to have nucleic acid binding activity, based on protein domain information; gtbp-1 is localized to the cytoplasmic stress granule.
Y69A2AR.22	Microarray and RNA sequencing studies indicate that Y69A2AR.22 is affected by lin-15B, tatn-1, daf-2, hsf-1, tdp-1, tbx-2, and nuo-6; RNA sequencing and microarray studies indicate that Y69A2AR.22 is affected by Rotenone, Resveratrol, Humic substances, and Allantoin; RNA sequencing studies indicate that Y69A2AR.22 is enriched in the amphid sheath cell and in the AFD and PLM neurons.
mca-3	mca-3 encodes one of three C. elegans plasma membrane Ca2+ ATPases (PMCAs); by homology, MCA-3 is predicted to function as a molecular pump that couples ATP hydrolysis to extrusion of cytosolic Ca2+; mca-3 activity is required for coelomoycte endocytosis, normal coordinated locomotion, and embryonic and larval development; in regulating endocytosis, MCA-3 is required specifically in the early sta…
Y37E3.10	eif-2alpha is an ortholog of human EIF2S1 (eukaryotic translation initiation factor 2 subunit alpha); eif-2alpha is involved in embryo development, growth, nematode larval development and reproduction; eif-2alpha is predicted to have translation initiation factor activity, based on protein domain information.
tra-1	tra-1 encodes Zn2+-finger-containing proteins that are the sole C. elegans members of the GLI transcription factor family; during development, tra-1 functions cell autonomously as the terminal regulator of the sex determination pathway and positively regulates all aspects of hermaphrodite somatic sexual differentiation; in addition, tra-1 activity is required for proper development of the male so…
sdn-1	sdn-1 encodes a homolog of vertebrate syndecan-2, a type I transmembrane heparan sulfate proteoglycan; by homology, SDN-1 is predicted to play a role in cell-cell and cell-matrix adhesion; loss of sdn-1 activity via RNA-mediated interference (RNAi) indicates that SDN-1 is required for backward locomotion and for normal development of the egg-laying system, particularly gonadal and vulval structur…
C14C6.5	C14C6.5 encodes a protein that contains a Metridin-like ShK toxin domain; C14C6.5 is involved in the transcriptional, innate immune response towards several different bacterial pathogens.
Y53H1B.2	Microarray and RNA sequencing studies indicate that Y53H1B.2 is affected by Aldicarb, Diallyl trisulfide, Rotenone, D-glucose, Bisphenol A, Juglone, Deoxyglucose, Chlorpyrifos, Cry5B, Hydrolyzable Tannins, Humic substances, and Allantoin; tiling array, RNA sequencing, and microarray studies indicate that Y53H1B.2 is enriched in the body wall muscle cell, germ line, muscle cell, body wall musculat…
pod-1	The pod-1 gene encodes a coronin-like protein required for asymmetry along the anterior-posterior axis at the beginning of embryonic development.
M05D6.5	M05D6.5 is an ortholog of human HIGD2B (HIG1 hypoxia inducible domain family member 2B) and HIGD2A (HIG1 hypoxia inducible domain family member 2A); M05D6.5 is localized to the endoplasmic reticulum.
T28D6.3	Microarray and RNA sequencing studies indicate that T28D6.3 is affected by Methylmercuric chloride, Mercuric Chloride, Rotenone, Resveratrol, Fluoranthene, Chlorpyrifos, Quercetin, Humic substances, Dafa#1, Tyrosol, and Sirolimus; tiling array and microarray studies indicate that T28D6.3 is enriched in the hypodermis and intestine.
Y44E3A.4	Y44E3A.4 is an ortholog of human SH3D21 (SH3 domain containing 21), CD2AP (CD2 associated protein) and SH3KBP1 (SH3 domain containing kinase binding protein 1); Y44E3A.4 is involved in reproduction.
npp-9	npp-9 is an ortholog of human RANBP2 (RAN binding protein 2) and members of the TTC (Tetratricopeptide repeat domain containing) family including RGPD4; npp-9 is involved in RNA interference, collagen and cuticulin-based cuticle development, embryo development, hermaphrodite genitalia development, inductive cell migration, mitotic spindle organization and nucleus organization; npp-9 is localized …
F40F8.4	Microarray, RNA sequencing, and tiling array studies indicate that F40F8.4 is affected by cyc-1, cid-1, tatn-1, emr-1, lem-2, set-2, daf-2, hpk-1, hsf-1, rbr-2, dpy-21, elli-1, dpy-9, dpy-10, osm-8, zip-2, mir-243, hcf-1, and alg-1; RNA sequencing and microarray studies indicate that F40F8.4 is affected by Rotenone, D-glucose, Atrazine, and Humic substances; RNA sequencing and microarray studies …
men-1	men-1 is an ortholog of human ME1 (malic enzyme 1), ME3 (malic enzyme 3) and ME2 (malic enzyme 2); men-1 is predicted to have NAD binding activity and malate dehydrogenase (decarboxylating) (NAD+) activity, based on protein domain information.
rpl-37	rpl-37 encodes a large ribosomal subunit L37 protein.
atx-2	atx-2 is required for early embryonic patterning; it encodes an ortholog of human ataxin-2.
gsa-1	The gsa-1 gene encodes a Gs alpha subunit of heterotrimeric G proteins which affects L1 larval stage viability, movement, and egg laying; it is genetically upstream of sgs-1 with respect to neuronal degeneration, as defined by gain-of-function analysis, and is expressed in excitable cells.
C28H8.4	C28H8.4 is an ortholog of human KDELR3 (KDEL endoplasmic reticulum protein retention receptor 3), KDELR1 (KDEL endoplasmic reticulum protein retention receptor 1) and KDELR2 (KDEL endoplasmic reticulum protein retention receptor 2); C28H8.4 is involved in embryo development; C28H8.4 is predicted to have ER retention sequence binding activity, based on protein domain information.
gst-13	gst-13 is an ortholog of members of the human GST (Soluble glutathione S-transferases) family including HPGDS; gst-13 is involved in innate immune response.
cope-1	F45G2.4 encodes an epsilon subunit of the coatomer (COPI) complex; in mass RNAi assays, F45G2.4 is required for larval viability, proper locomotion, and properly rapid growth.
rpn-9	rpn-9 is predicted to encode a non-ATPase subunit of the 19S regulatory complex of the proteasome that that affects body morphology, embryonic viability, locomotion, larval viability, fertility, and growth; interacts with RPN-11 in yeast two-hybrid assays.
daf-16	daf-16 encodes the sole C. elegans forkhead box O (FOXO) homologue; DAF-16 functions as a transcription factor that acts in the insulin/IGF-1-mediated signaling (IIS) pathway that regulates dauer formation, longevity, fat metabolism, stress response, and innate immunity; DAF-16 regulates these various processes through isoform-specific expression, isoform-specific regulation by different AKT kina…
rpt-2	rpt-2 is an ortholog of human PSMC1 (proteasome 26S subunit, ATPase 1); rpt-2 is involved in determination of adult lifespan, embryo development, protein secretion and reproduction; rpt-2 exhibits ubiquitin protein ligase binding activity and is predicted to have ATP binding activity and hydrolase activity, based on protein domain information; rpt-2 is expressed in the pharynx, head, reproductive…
nlp-15	nlp-15 is involved in locomotion; nlp-15 is expressed in the pharynx, CANR, CANL, certain interneurons, all ventral cord neurons, certain amphid neurons, retrovesicular ganglion neurons, certain motor neurons, intestine, body wall musculature, vulva, head neurons, and the tail neurons.
test-1	test-1 is an ortholog of human SPOCK2 (SPARC/osteonectin, cwcv and kazal like domains proteoglycan 2), SPOCK3 (SPARC/osteonectin, cwcv and kazal like domains proteoglycan 3) and SPOCK1 (SPARC/osteonectin, cwcv and kazal like domains proteoglycan 1); test-1 is predicted to have calcium ion binding activity, based on protein domain information.
Y39E4A.3	Y39E4A.3 is orthologous to the human gene MAPLE SYRUP URINE DISEASE, TYPE IA (MSUD, TYPE IA; E1-alpha subunit of branched-chain keto acid dehydrogenase; OMIM:248600), which when mutated leads to maple syrup urine disease; Y39E4A.3 protein is predicted to be mitochondrial.
act-1	act-1 encodes an actin isoform that is required for proper body wall muscle and pharyngeal muscle structures and the motility of animals; actins have highly similar amino acid sequences; ACT-1 is identical to ACT-3; act-1 functions redundantly with two other actin isoforms, act-2 and act-3, to control cytoplasmic microfilament function in the early embryo.
F09F7.4	hach-1 is an ortholog of human HIBCH (3-hydroxyisobutyryl-CoA hydrolase); hach-1 is involved in embryo development; hach-1 is predicted to have 3-hydroxyisobutyryl-CoA hydrolase activity, based on protein domain information.
F20G2.2	RNA sequencing and microarray studies indicate that F20G2.2 is affected by Rotenone, Tunicamycin, D-glucopyranose, Sodium arsenite, Cholestanol, Fluoranthene, Cry5B, and Quercetin; RNA sequencing and microarray studies indicate that F20G2.2 is enriched in the germ line and intestine and in the ASER neurons.
mdt-15	mdt-15 encodes, by alternative splicing, two isoforms of a Mediator subunit orthologous to human MED15; together with NHR-49 and SBP-1, MDT-15 is required for normal fat accumulation, for expression of fatty acid (FA) desaturase genes (fat-5, fat-6, and fat-7), for normal levels of mono- and polyunsaturated FAs (PUFAs), and for viability, fecundity, mobility, and normally long lifespan; several o…
ragc-1	ragc-1 is an ortholog of human RRAGC (Ras related GTP binding C) and RRAGD (Ras related GTP binding D); ragc-1 is involved in determination of adult lifespan, embryo development and regulation of autophagosome assembly; ragc-1 is predicted to have GTP binding activity, based on protein domain information; ragc-1 is expressed in the intestine.
F38E9.5	F38E9.5 is an ortholog of human TWF1 (twinfilin actin binding protein 1) and TWF2 (twinfilin actin binding protein 2); F38E9.5 is predicted to have actin binding activity, based on protein domain information; F38E9.5 is expressed in the pharynx, mu_int_R, mu_int_L, anal depressor muscle, nervous system, body wall musculature, and the vulval muscle.
pas-1	pas-1 encodes a type 6 alpha subunit of the 26S proteasome's 20S protease core particle (CP); PAS-1 is required for embryonic development and by homology, is predicted to comprise the outer rings of the proteasome and to play a role in selective degradation of ubiquitinated proteins during development; in vitro, PAS-1 interacts with VET-1, a coiled-coil domain-containing protein expressed in the …
let-2	let-2 encodes an alpha-2 type IV collagen, probably most closely equivalent to the human gene COL4A2 (OMIM:120090) on the basis of biological function; LET-2 is required for embryonic development and is a component of the basement membrane between muscle and hypodermis; LET-2 interacts with UNC-105, a mechanosensory ion channel of the degenerin ion channel superfamily that is expressed in muscle …
K11D2.4	K11D2.4 is an ortholog of human PRDM4 (PR/SET domain 4); K11D2.4 is predicted to have nucleic acid binding activity, based on protein domain information.
ZK813.1	Microarray and RNA sequencing studies indicate that ZK813.1 is affected by Lithium Chloride, Heme, Ethanol, Rotenone, Manganese chloride, Bisphenol A, Progesterone, Testosterone, Resveratrol, Chlorpyrifos, Diazinon, Humic substances, Paraquat, and Sirolimus; RNA sequencing and microarray studies indicate that ZK813.1 is enriched in the germ line and muscle cell.
R106.5
atgl-1	atgl-1 is an ortholog of human PNPLA3 (patatin like phospholipase domain containing 3), PNPLA5 (patatin like phospholipase domain containing 5) and PNPLA2 (patatin like phospholipase domain containing 2); atgl-1 is involved in lipid storage and reproduction; atgl-1 is predicted to have hydrolase activity, based on protein domain information; atgl-1 is expressed in the pharynx, mu_int_R, mu_int_L,…
rab-6.2	rab-6.2 encodes a small, monomeric Rab GTPase that is most closely related to the Drosophila and mammalian Rab6 GTPases; by homology, RAB-6.2 is predicted to function in the regulation of intracellular membrane trafficking; RNAi experiments indicate that rab-6.2 is required redundantly with rab-6.1 for normal embryonic development and reproduction; a RAB-6.2::GFP fusion protein localizes to the G…
Y77E11A.2	Y77E11A.2 is an ortholog of human NADK2 (NAD kinase 2, mitochondrial); Y77E11A.2 is predicted to have NAD+ kinase activity, based on protein domain information.
nmy-1	nmy-1 encodes a class II non-muscle myosin heavy chain related to Drosophila zipper, which plays a role in several aspects of embryonic morphogenesis; in C. elegans, NMY-1 is required for embryonic elongation and establishment of normal body morphology; however, nmy-1 functions redundantly with another non-muscle myosin heavy chain gene, nmy-2, during elongation and establishment of normal body m…
pam-1	pam-1 encodes a metalloprotease that is the C. elegans puromycin-sensitive aminopeptidase (PSA) ortholog; in the one-cell embryo, PAM-1 is required for timely exit from meiosis II proper centrosome positioning, proper localization of polarity and cell fate determinants, and formation of the anteroposterior axis; genetic studies indicate that cyb-3, which encodes a B-type cyclin, is required for p…
aakg-1	aakg-1 is orthologous to the human gene AMP-ACTIVATED PROTEIN KINASE GAMMA SUBUNIT (PRKAG2; OMIM:602743), which when mutated leads to disease; aakg-1 encodes one of five C. elegans AMP kinase (AMPK) gamma regulatory subunits.
R102.2	R102.2 is expressed in the nervous system.
T27F6.8	This gene encodes a protein containing an F-box, a motif predicted to mediate protein-protein interactions either with homologs of yeast Skp-1p or with other proteins.
mig-6	mig-6 encodes at least two protein isoforms (long and short) that are highly similar to the extracellular matrix proteins papilin and lacunin; mig-6 is an essential gene required for embryonic hypodermal cell enclosure and normal excretory canal cell function in L1 larvae; MIG-6(S) activity is required cell nonautonomously for the ventral to dorsal phase of distal tip cell (DTC) migration and app…
pas-4	pas-4 encodes a proteasome alpha-type seven subunit of the core 20S proteasome subcomplex; loss of pas-4 activity via RNAi results in a wide variety of defects including embryonic and larval lethality, sterility, abnormal locomotion, slow growth, and abnormal transgene expression and subcellular localization; loss of pas-4 activity also results in activation of SKN-1, a transcription factor requi…
snf-3	snf-3 is an ortholog of human SLC6A8 (solute carrier family 6 member 8); snf-3 is involved in amino-acid betaine transport; snf-3 exhibits amino-acid betaine transmembrane transporter activity and is predicted to have neurotransmitter:sodium symporter activity, based on protein domain information; snf-3 is expressed in the hypodermis, nervous system, excretory cell, and the vulval cell.
D1086.6	RNA sequencing and microarray studies indicate that D1086.6 is affected by aak-2, csr-1, hlh-30, clk-1, tdp-1, daf-2, npr-1, and cco-1; RNA sequencing and microarray studies indicate that D1086.6 is affected by Ethanol, Methylmercuric chloride, Rotenone, Sodium arsenite, D-glucose, and Resveratrol; tiling array and RNA sequencing studies indicate that D1086.6 is enriched in the cephalic sheath ce…
ubc-9	ubc-9 encodes an E2 ubiquitin-conjugating enzyme orthologous to Saccharomyces cerevisiae Ubc9p, which mediates the covalent attachment of the small ubiquitin-related modifier (SUMO) to various substrates including Ran-GAP1 and p53; UBC-9 activity is required for several developmental processes including embryogenesis, larval development, vulval development, posterior morphogenesis, and the DNA da…
pqn-83	The protein product of this gene is predicted to contain a glutamine/asparagine (Q/N)-rich ('prion') domain, by the algorithm of Michelitsch and Weissman (as of the WS77 release of WormBase, i.e., in wormpep77).
H24K24.3	H24K24.3 is an ortholog of members of the human ADH (Alcohol dehydrogenases) family including ADH6; H24K24.3 is predicted to have S-(hydroxymethyl)glutathione dehydrogenase activity and zinc ion binding activity, based on protein domain information.
larp-1	larp-1 encodes an La-related protein containing an La RNA-binding motif and a conserved LARP1 domain; loss of larp-1 activity results in defective oogenesis, which is suppressed by loss of function mutations in Ras-MAPK signaling components, suggesting that in the germline, LARP-1 functions to negatively regulate Ras-MAPK pathway activity; as LARP-1 binds RNA homopolymers in vitro and larp-1 muta…
tba-4	tba-4 encodes a member of the alpha tubulin family that also includes tba-1, tba-2, and tba-3, and affects embryonic viability.
ZK809.8	ZK809.8 is involved in positive regulation of growth.
K02D10.1	K02D10.1 is an ortholog of human PDXP (pyridoxal phosphatase), PGP (phosphoglycolate phosphatase) and GBAS (glioblastoma amplified sequence); K02D10.1 is involved in reproduction; K02D10.1 is predicted to have phosphatase activity, based on protein domain information; K02D10.1 is expressed in the hypodermis.
heh-1	tag-79/R148.6 is orthologous to human NPC2 (OMIM:601015, mutated in Niemann-Pick disease type C2)
lea-1	The lea-1 gene encodes a protein that is predicted to be hydrophilic and heat-resistant, and that might participate in anhydrobiosis.
fkh-9	fkh-9 encodes a member of the forkhead domain transcription factor family.
gst-28	gst-28 is an ortholog of members of the human GST (Soluble glutathione S-transferases) family including HPGDS; proteomic, RNA sequencing, and microarray studies indicate that gst-28 is affected by Glutathione, 25-azacoprostane, Methylmercury hydroxide, Methylmercuric chloride, Rotenone, Cry5B, Hydrolyzable Tannins, Humic substances, R24, Sirolimus, and Allantoin; tiling array and RNA sequencing s…
Y39G8B.1	Y39G8B.1 is an ortholog of members of the human AKR (Aldo-keto reductases) family including AKR1C2; Y39G8B.1 is predicted to have oxidoreductase activity, based on protein domain information.
cah-3	cah-3 encodes a putative carbonic anhydrase, closely similar to its paralog CAH-5; cah-3 is expressed in intestine and head (including neurons) of L3 larvae through adults, and its transcription is moderately stimulated by DBL-1 and SMA-2; CAH-3 is bound by CKU-80 in two-hybrid assays, but has no obvious function in mass RNAi assays.
lec-5	lec-5 is an ortholog of human LGALS4 (galectin 4); lec-5 is predicted to have carbohydrate binding activity, based on protein domain information; lec-5 is localized to the membrane raft.
fkb-6	fkb-6 encodes a peptidyl-prolyl cis-trans isomerase that is most closely related to mammalian FK506-binding protein 4; loss of fkb-6 activity via large-scale RNAi screens indicates that fkb-6 is required for embryonic and vulval development as well as wild type brood size; FKB-6 exhibits peptidyl-prolyl cis-trans isomerase activity in vitro, and physically interacts with the Hsp90 ortholog DAF-21…
ZK829.1	ZK829.1 is an ortholog of human HSD17B14 (hydroxysteroid 17-beta dehydrogenase 14); tiling array, RNA sequencing, and microarray studies indicate that ZK829.1 is affected by hpl-2, rpn-10, unc-39, mir-243, and crh-1; microarray studies indicate that ZK829.1 is affected by Colistin, Allantoin, and Ag nanoparticles; RNA sequencing studies indicate that ZK829.1 is enriched in the male.
elo-2	elo-2 encodes a palmitic acid elongase, homologous to polyunsaturated fatty acid (PUFA) elongases such as ELO-1, that is required for normally rapid growth, normally large body size, fertility, and for the quantitative regulation of the ultradian defecation rhythm; the joint action of ELO-2 with ELO-1 is strongly required for 20-carbon PUFA production and for general viability; loss of el-2 activ…
ubxn-3	ubxn-3 encodes one of six C. elegans UBX (ubiquitin regulatory X) domain-containing proteins.
anmt-2	anmt-2 is an ortholog of human INMT-FAM188B (INMT-FAM188B readthrough (NMD candidate)) and members of the Seven-beta-strand methyltransferase motif containing family including NNMT; anmt-2 is involved in positive regulation of growth; anmt-2 is predicted to have methyltransferase activity, based on protein domain information; anmt-2 is expressed in the pharynx, MSaaapaa, MSpaaapp, MSaaaapp, ABalp…
lpin-1	lpin-1 encodes a putative phosphatidic acid phosphatase orthologous to budding yeast PAH1 and human LPIN1 (OMIM:605518), LPIN2 (OMIM:605519, mutated in Majeed syndrome), and LPIN3 (OMIM:605520); lpin-1 is expressed in vulval muscle; in mass RNAi assays, lpin-1 is required for the osmotic integrity of eggs and for normal larval growth, body thickness, locomotion, and fertility; by orthology, LPIN-…
nlp-36	nlp-36 is expressed in the head, tail, and the intestine.
C34B4.2	C34B4.2 is predicted to have sequence-specific DNA binding activity and transcription factor activity, sequence-specific DNA binding, based on protein domain information.
rpt-6	rpt-6 encodes a triple A ATPase that is a subunit of the 26S proteasome 19S regulatory particle (RP) base subcomplex; RPT-6 is required for embryonic and larval development and by homology, is predicted to function in unfolding protein substrates and translocating them into the core proteolytic particle (CP) of the proteasome.
F55A3.3	spt-16 is an ortholog of human SUPT16H (SPT16 , facilitates chromatin remodeling subunit); spt-16 is involved in embryo development, growth, the molting cycle, nucleus organization and reproduction.
lec-3	lec-3 is an ortholog of human LGALS4 (galectin 4); lec-3 is involved in reproduction; lec-3 is predicted to have carbohydrate binding activity, based on protein domain information; lec-3 is localized to the plasma membrane.
nhr-49	nhr-49 encodes a nuclear hormone receptor (NHR) related to the mammalian HNF4 (hepatocyte nuclear factor 4) family of NHRs; nhr-49 functions as a key regulator of fat metabolism and lifespan by regulating induction of beta-oxidation genes upon food deprivation and activation of stearoyl-CoA desaturase in fed animals, respectively; NHR-49 activates transcription in conjunction with the MDT-15 medi…
hxk-2	hxk-2 is an ortholog of human HK3 (hexokinase 3), GCK (glucokinase), HKDC1 (hexokinase domain containing 1), HK1 (hexokinase 1) and HK2 (hexokinase 2); hxk-2 is predicted to have ATP binding activity, glucose binding activity, and hexokinase activity, based on protein domain information.
toe-4	toe-4 is an ortholog of human RNF111 (ring finger protein 111); toe-4 is expressed in the pharynx, hypodermis, nervous system, head, reproductive system, intestine, rectal gland cell, and the body wall musculature.
F37H8.3	bigr-1 is predicted to have hydrolase activity, based on protein domain information.
trap-2	trap-2 is an ortholog of human SSR2 (signal sequence receptor subunit 2); trap-2 is involved in embryo development; trap-2 is expressed in several tissues including the pharynx.
nuo-2	nuo-2 encodes the C. elegans ortholog of the NDUFS3 subunit of mitochondrial complex I.
dct-18	dct-18 is expressed in the intestine.
acs-13	acs-13 is an ortholog of human ACSL5 (acyl-CoA synthetase long-chain family member 5), ACSL6 (acyl-CoA synthetase long-chain family member 6) and ACSL1 (acyl-CoA synthetase long-chain family member 1); acs-13 is predicted to have catalytic activity, based on protein domain information; acs-13 is expressed in the pharynx, hypodermis, head, intestine, and the body wall musculature.
ddo-2	ddo-2 encodes a D-aspartate oxidase (DASPO), paralogous to DDO-1 and DDO-3; recombinant DDO-2 protein has DASPO acvitity on acidic D-amino acid substrates (e.g., D-aspartate, D-glutamate, or N-methyl-D-aspartate/NMDA), with highest catalytic efficiency on D-aspartate or D-glutamate; ddo-2 is required for viability in mass RNAi assays.
lin-66	lin-66 encodes an unfamiliar protein, with visible homologs only in nematodes, that was identified in screens for molecules that interact with GEX-3, a homolog of mammalian protein ligands of the small GTPase Rac1, that is essential for ventral enclosure during embryonic development; LIN-66 is expressed in body wall and vulval muscles, and is also detected in the intestine, neurons, and probably …
C01G8.1	C01G8.1 is expressed in the germ line.
ZC250.4	RNA sequencing and microarray studies indicate that ZC250.4 is affected by wdr-23, eat-2, pgrn-1, emr-1, lem-2, prg-1, clk-1, daf-2, htz-1, glp-1, swsn-2.2, hrde-1, cco-1, and hsf-1; RNA sequencing and microarray studies indicate that ZC250.4 is affected by Rotenone, Bisphenol S, and Colistin; tiling array and RNA sequencing studies indicate that ZC250.4 is enriched in the intestine and germ line.
skn-1	skn-1 encodes a bZip transcription factor orthologous to the mammalian Nrf (Nuclear factor-erythroid-related factor) transcription factors; during early embryogenesis, maternally provided SKN-1 is required for specification of the EMS blastomere, a mesendodermal precursor that gives rise to pharyngeal, muscle, and intestinal cells; later, during postembryonic development, SKN-1 functions in the p…
K08A2.1	RNA sequencing and microarray studies indicate that K08A2.1 is affected by Manganese chloride, Cadmium, Chlorpyrifos, Diazinon, Quercetin, Humic substances, and Sirolimus; tiling array, RNA sequencing, and microarray studies indicate that K08A2.1 is enriched in the body wall muscle cell, excretory cell, intestine, germ line, muscle cell, and body wall musculature and in the GABAergic, PLM, and DA…
F13D11.4	F13D11.4 is predicted to have 3-beta-hydroxy-delta5-steroid dehydrogenase activity, based on protein domain information.
cdd-2	A functional cytidine deaminase that affects morphology of embryos; it is expressed at all life cycle stages.
grsp-4	RNA sequencing and microarray studies indicate that grsp-4 is affected by Bisphenol S, Resveratrol, Quercetin, Humic substances, Paraquat, and Sirolimus; tiling array and RNA sequencing studies indicate that grsp-4 is enriched in the hypodermis and germ line.
T26H5.9	RNA sequencing and microarray studies indicate that T26H5.9 is affected by Methylmercury hydroxide, 1-methylnicotinamide, Rotenone, Tunicamycin, D-glucopyranose, Sodium arsenite, Bisphenol S, Cry5B, and Colistin; tiling array and RNA sequencing studies indicate that T26H5.9 is enriched in the intestine, pharyngeal muscle cell, and muscle cell and in the DA, VA, AVE, and GABAergic neurons.
tni-4	tni-4 encodes one of the four elegans troponin I proteins; tni-4 is required for the normal development of the pharynx during embryonic development; TNI-4 interacts only with the pharyngeal troponin C; tni-4 is expressed exclusively in the pharyngeal muscles.
M04F3.4	M04F3.4 is an ortholog of human PDCD6 (programmed cell death 6); M04F3.4 is predicted to have calcium ion binding activity, based on protein domain information; M04F3.4 is expressed in the reproductive system.
ZC416.6	ZC416.6 encodes a protein with similarity to bifunctional leukotriene A4 hydrolases/aminopeptidases; loss of ZC416.6 activity via RNAi results in decreased intestinal dipeptide transport, increased fat storage, and increased free fatty acid uptake, a phenotype that mimics loss-of-function mutations in the PEPT-1 intestinal peptide transporter; the product of ZC416.6 is predicted to regulate PEPT-…
F17C11.2	F17C11.2 is expressed in certain interneurons.
ntl-4	ntl-4 encodes two proteins by alternative splicing, one of which (NTL-4A) has an N-terminal RING finger and a RNA recognition motif ('RRM', 'RBD', or 'RNP'), and both of which have glutamine/asparagine-rich domains.
T09A5.5	T09A5.5 is involved in embryo development, nematode larval development and striated muscle myosin thick filament assembly; T09A5.5 is localized to the mitochondrion.
sec-24.1	sec-24.1 encodes one of two C. elegans Sec24 homologs; in Saccharomyces cerevisiae, Sec24 is a member of the Sec24-Sec23 subunit of the COPII coat complex, assembly of which is essential for the first step of secretory protein transport from the endoplasmic reticulum (ER) to the Golgi; by homology with Sec24, SEC-24.1 is predicted to facilitate vesicle cargo selection, and likely contains multipl…
art-1	a protein similar to synaptic glycoprotein SC2 from mammals.
par-1	par-1 encodes a serine-threonine kinase; maternally provided PAR-1 is essential for establishing early embryonic polarity; PAR-1 is present in the cytoplasm and in the cell cortex and asymmetrically localized to the posterior cortex of late one-cell stage embryos; PAR-1 is continuously asymmetrically localized to the P lineage (germline blastomeres) at each subsequent division, and evenly distrib…
did-2	did-2 is an ortholog of human CHMP1B (charged multivesicular body protein 1B); did-2 is involved in embryo development, locomotion and nematode larval development; did-2 is expressed in the pharynx, anal depressor muscle, hypodermis, nervous system, reproductive system, intestine, and the body wall musculature; did-2 is localized to the endosome membrane.
C07A12.7	C07A12.7 is an ortholog of human TOM1L2 (target of myb1 like 2 membrane trafficking protein) and TOM1 (target of myb1 membrane trafficking protein); proteomic, microarray, tiling array, and RNA sequencing studies indicate that C07A12.7 is affected by daf-2, cyc-1, daf-12, wdr-23, gld-1, let-7, glp-1, swsn-2.2, daf-16, dpy-21, hlh-30, cebp-1, dcr-1, alg-1, fbf-1, tdp-1, and eat-2; RNA sequencing a…
uba-1	uba-1 encodes the only known ubiquitin-activating enzyme in C. elegans and is orthologous to Saccharomyces cerevisiae UBA1 and human UBE1; UBA-1 is essential for embryogenesis and larval development and is required for proper formation of the male tail, sperm fertility, proper body size, meiotic progression in the embryo and germline development; by homology, UBA-1 is predicted to function in an …
C34C12.4	C34C12.4 is an ortholog of human SMIM14 (small integral membrane protein 14); C34C12.4 is expressed in the gland cell, marginal cell, anal depressor muscle, spermatheca, pharyngeal muscle cell, nervous system, intestine, body wall musculature, and the vulval muscle.
imb-3	imb-3 encodes an importin-beta-like protein orthologous to Drosophila, vertebrate, and yeast importin/karyopherin-beta3; IMB-3 is predicted to function as a nuclear transport factor that, with the RAN-1 GTPase, regulates nuclear import of ribosomal proteins; in C. elegans, IMB-3 is essential for embryogenesis and germline development, and may also be required for normal postembryonic growth rates.
C35C5.3	selt-1.1 is an ortholog of human SELT; microarray, RNA sequencing, and tiling array studies indicate that selt-1.1 is affected by cyc-1, emr-1, lem-2, jmjd-3.1, jmjd-1.2, ifg-1, glp-1, ahr-1, tdp-1, nuo-6, and hlh-25; microarray studies indicate that selt-1.1 is affected by single-walled carbon nanotubes and Sirolimus; microarray and RNA sequencing studies indicate that selt-1.1 is enriched in th…
zfp-1	zfp-1 encodes a leucine zipper, zinc finger, and PHD/LAP domain (plant homeodomain/leukemia-associated protein)-containing protein homologous to human AF10 (OMIM:602409, which is involved in chromosomal translocations associated with acute leukemia); loss of zfp-1 activity via RNA-mediated interference (RNAi) results in suppression of RNAi, suggesting that ZFP-1 plays a role in gene silencing; ba…
mca-1	mca-1 encodes one of three C. elegans plasma membrane Ca2+ ATPases (PMCAs); by homology, MCA-1 is predicted to function as a molecular pump that couples ATP hydrolysis to extrusion of cytosolic Ca2+; when expressed in insect cells, MCA-1 exhibits calcium-pumping ATPase activity and binding to human calmodulin; large-scale RNAi screens indicate that mca-1 activity is required for normal coordinate…
Y71H10B.1	Y71H10B.1 is an ortholog of human NT5C2 (5'-nucleotidase, cytosolic II) and NT5DC4 (5'-nucleotidase domain containing 4); Y71H10B.1 is involved in embryo development, nematode larval development and reproduction; Y71H10B.1 is expressed in the pharynx, anal depressor muscle, hypodermis, nervous system, tail, reproductive system, intestine, and the body wall musculature.
Y39B6A.1	RNA sequencing and microarray studies indicate that Y39B6A.1 is affected by Ethanol, 1-methylnicotinamide, Methylmercuric chloride, Mercuric Chloride, Rotenone, D-glucose, Deoxyglucose, Fluoranthene, Chlorpyrifos, Diazinon, Cry5B, Quercetin, Hydrolyzable Tannins, Humic substances, R24, Colistin, Sirolimus, and Ag nanoparticles; sage analysis, microarray, tiling array, and RNA sequencing studies i…
unc-70	unc-70 encodes two isoforms of a beta-spectrin ortholog required for normal body curvature and shape, normal movement, and correct localization of the alpha-spectrin SPC-1; the predominant UNC-70 isoform is expressed in all embryonic cells except the intestine, at the plasma membrane at sites of intercellular contact; UNC-70 becomes largely restricted to muscles and neurons from hatching to adult…
F45H10.3	F45H10.3 is an ortholog of human NDUFA7 (NADH:ubiquinone oxidoreductase subunit A7); F45H10.3 is predicted to have NADH dehydrogenase (ubiquinone) activity, based on protein domain information.
tyr-4	tyr-4 is an ortholog of human TYRP1 (tyrosinase related protein 1), DCT (dopachrome tautomerase) and TYR (tyrosinase); tyr-4 is predicted to have oxidoreductase activity, based on protein domain information.
ric-7	ric-7 is involved in defecation, dense core granule exocytosis, locomotion, mitochondrion localization, peptide secretion, neurotransmission and striated muscle myosin thick filament assembly; ric-7 is expressed in the nervous system and the head muscle; ric-7 is localized to the mitochondrion and the synapse.
hxk-1	hxk-1 is an ortholog of human HK3 (hexokinase 3), HKDC1 (hexokinase domain containing 1), HK1 (hexokinase 1), HK2 (hexokinase 2) and GCK (glucokinase); hxk-1 is involved in embryo development; hxk-1 is predicted to have ATP binding activity, glucose binding activity, and hexokinase activity, based on protein domain information.
fmo-2	fmo-2 encodes a flavin-containing monoxygenase homologous to human FMO1, FMO2, and FMO3 (OMIM:602079, mutated in trimethylaminuria).
srp-2	srp-2 encodes an ovalbumin-like serpin (ov-serpin), that is a member of the serine protease inhibitor superfamily; SRP-2 is predicted to function as a suicide substrate that inhibits the proteolytic activity of serine proteases, and in vitro, recombinant SRP-2 is able to inhibit granzyme B activity; srp-2 expression is detected in hypodermal cells, particularly in the lateral seam cells.
deb-1	The deb-1 gene encodes a vinculin ortholog highly conserved amongst metazoans including Drosophila, chick, and humans (OMIM:193065); DEB-1 is a muscle attachment protein found in dense bodies, and is required for attaching actin thin filaments to the basal sarcolemma; DEB-1 requires PAT-4/integrin-linked kinase for full assembly into nascent attachments.
his-2	his-2 encodes an H3 histone; his-2 is contained within the histone gene cluster HIS1.
ifb-2	ifb-2 encodes an intermediate filament protein; IFB-2 is expressed exclusively in the intestine and functions as a structural component of the intestinal terminal web; within the terminal web, IFB-2 localizes to a discrete substructure known as the endotube.
snt-4	snt-4 is an ortholog of human Syt4 (synaptotagmin 4) and SYT11 (synaptotagmin 11); snt-4 is expressed in the nervous system and the intestine.
F58A6.9	Microarray and RNA sequencing studies indicate that F58A6.9 is affected by Aldicarb, Ethanol, Manganese chloride, D-glucose, Resveratrol, Acrylamide, Atrazine, Cadmium, Fluoranthene, Chlorpyrifos, Quercetin, Hydrolyzable Tannins, Humic substances, Paraquat, Benzene, Colistin, Dafa#1, and Tyrosol; RNA sequencing studies indicate that F58A6.9 is enriched in the germ line, amphid sheath cell, and ma…
hecd-1	hecd-1 is an ortholog of human HECTD1 (HECT domain E3 ubiquitin protein ligase 1); hecd-1 is involved in RNA interference, embryo development, hemidesmosome assembly, negative regulation of vulval development and protein catabolic process; hecd-1 is predicted to have metal ion binding activity and ubiquitin-protein transferase activity, based on protein domain information.
sdha-1	sdha-1 is orthologous to the human gene SUCCINATE DEHYDROGENASE COMPLEX, SUBUNIT A, FLAVOPROTEIN (SDHA; OMIM:600857), which when mutated leads to complex II mitochondrial respiratory chain deficiency presenting as Leigh syndrome.
mvk-1	mvk-1 encodes an ortholog of the human gene MEVALONATE KINASE (MVK), which when mutated leads to mevalonicaciduria (OMIM:251170).
ntl-2	ntl-2 is an ortholog of human CNOT2 (CCR4-NOT transcription complex subunit 2); ntl-2 is involved in embryo development, growth, hermaphrodite genitalia development, lipid storage, locomotion, nematode larval development and positive regulation of growth; ntl-2 is expressed in the pharynx, hypodermis, nervous system, reproductive system, intestine, rectal gland cell, and the body wall musculature.
glrx-3	glrx-3 is an ortholog of human GLRX3 (glutaredoxin 3); glrx-3 is involved in reproduction; glrx-3 is predicted to have electron carrier activity and protein disulfide oxidoreductase activity, based on protein domain information; glrx-3 is localized to the striated muscle dense body.
ephx-1	ephx-1 is an ortholog of human ARHGEF16 (Rho guanine nucleotide exchange factor 16); ephx-1 is involved in reproduction; ephx-1 is predicted to have Rho guanyl-nucleotide exchange factor activity, based on protein domain information; ephx-1 is expressed in the hypodermis, head, reproductive system, and the arcade cell.
hrp-2	hrp-2 is an ortholog of human SYNCRIP (synaptotagmin binding cytoplasmic RNA interacting protein) and HNRNPR (heterogeneous nuclear ribonucleoprotein R); hrp-2 is involved in apoptotic process, embryo development, hermaphrodite genitalia development and oogenesis; hrp-2 is predicted to have nucleic acid binding activity, based on protein domain information; hrp-2 is expressed widely; hrp-2 is loc…
ifa-1	IFA-1 encodes an essential intermediate filament protein that is coexpressed with the essential IF protein IFB-1; IFA-1 is required for survival past the L1 larva stage, and a normal intestine; IFA-1 forms heteropolymeric intermediate filaments in vitro with an equimolar mixture of IFB-1; IFA-1 is predicted to function as a structural component of the cytoskeleton, and is required for larval deve…
ZK1128.7	ZK1128.7 is an ortholog of human CRYAA (crystallin alpha A), HSPB9 (heat shock protein family B (small) member 9) and CRYAB (crystallin alpha B); RNA sequencing, proteomic, and microarray studies indicate that ZK1128.7 is affected by eat-2, gld-1, let-7, clk-1, daf-2, dpy-9, dpy-10, mir-243, tbx-2, and nuo-6; RNA sequencing and microarray studies indicate that ZK1128.7 is affected by Rotenone, D-…
spp-14	spp-14 is expressed in the male.
unc-18	unc-18 encodes the C. elegans ortholog of Saccharomyces cervisiae SEC1 and mammalian Munc18 proteins; UNC-18 function as a chaperone for UNC-64/syntaxin, ensuring its anterograde transport from the endoplasmic reticulum to the plasma membrane; UNC-18 also enables the docking of vesicles to synaptic regions before vesicle priming and fusion, and promotes synaptic vesicle exocytosis; UNC-18 may als…
C34D10.2	C34D10.2 is an ortholog of human UNKL (unkempt family like zinc finger) and unk (unkempt family zinc finger); C34D10.2 is predicted to have metal ion binding activity, based on protein domain information.
ZK484.5	RNA sequencing and microarray studies indicate that msrp-2 is affected by Ethanol, 1-methylnicotinamide, Nicotinic acid, Methylmercuric chloride, Rotenone, Manganese chloride, D-glucose, Bisphenol A, Bisphenol S, Atrazine, Cadmium, Chlorpyrifos, Diazinon, Quercetin, Hydrolyzable Tannins, Humic substances, Paraquat, Colistin, adsorbable organic bromine compounds, and Allantoin; RNA sequencing stud…
hpo-18	hpo-18 is an ortholog of human ATP5EP2 (ATP synthase, H+ transporting, mitochondrial F1 complex, epsilon subunit pseudogene 2) and ATP5E (ATP synthase, H+ transporting, mitochondrial F1 complex, epsilon subunit); hpo-18 is involved in embryo development, growth, inductive cell migration, nematode larval development and reproduction; hpo-18 is predicted to have proton-transporting ATP synthase act…
nmt-1	nmt-1 encodes an N-myristoyl transferase; by homology, NMT-1 is predicted to catalyze the cotranslational attachment of myristate from CoA to the N-terminal glycine residue of proteins; in C. elegans, nmt-1 is widely expressed and required for a number of diverse processes, including development, locomotion, and apoptosis.
snr-2	snr-2 is an ortholog of human SNRPB (small nuclear ribonucleoprotein polypeptides B and B1) and SNRPN (small nuclear ribonucleoprotein polypeptide N); snr-2 is involved in embryo development, negative regulation of vulval development, nematode larval development and reproduction; snr-2 is expressed in the gonad.
ensa-1	ensa-1 encodes the C. elegans ortholog of alpha-endosulfine, a conserved family of cAMP-regulated phosphoproteins; loss of ensa-1 activity results in viable and fertile animals with only slight cell cycle delays in the embryonic blastomeres AB and P1; when expressed in Xenopus oocytes, however, a phosphomimetic ENSA-1 mutant is able to suppress activity of the PP2A/B55 phosphatase.
far-3	far-3 is predicted to have lipid binding activity, based on protein domain information; far-3 is expressed in the hypodermis, intestine, vulva, and in the male.
let-767	let-767 encodes a steroid dehydrogenase required for embryogenesis, molting, and female reproduction; LET-767 is orthologous to human HSD17B3 (OMIM:605573, mutated in pseudohermaphroditism), HSD17B12 (OMIM:609574), and HSDL1; in vitro, LET-767 catalytically converts androstenedione and estrone into testosterone and estradiol, and in vivo probably catalyzes the synthesis of endogeneous steroid hor…
gst-27	gst-27 is an ortholog of members of the human GST (Soluble glutathione S-transferases) family including HPGDS; proteomic, RNA sequencing, and microarray studies indicate that gst-27 is affected by Glutathione, Nicotinic acid, Rotenone, Rifampin, Cry5B, Quercetin, Humic substances, Paraquat, and Sirolimus; tiling array and RNA sequencing studies indicate that gst-27 is enriched in the intestine an…
sek-1	sek-1 is an ortholog of human MAP2K3 (mitogen-activated protein kinase kinase 3) and MAP2K6 (mitogen-activated protein kinase kinase 6); sek-1 functions in activation of MAPK activity involved in innate immune response and is involved in defense response to Gram-positive bacterium, determination of left/right asymmetry in nervous system, negative regulation of neuron death, nematode larval develo…
cdc-48.2	cdc-48.2 encodes a AAA (ATPase associated with various cellular activities) ATPase that is one of two C. elegans p97/VCP/CDC48 homologs; cdc-48.2 acts redundantly with cdc-48.1 in endoplasmic reticulum-associated protein degradation (ERAD); in addition, cdc-48.1 and cdc-48.2 together provide an essential function during embryonic development; CDC-48.2 exhibits ATPase activity when expressed in vi…
tcc-1	tcc-1 is involved in spindle localization; tcc-1 exhibits kinesin binding activity; tcc-1 is localized to the endoplasmic reticulum membrane.
ctl-2	ctl-2 encodes one of three C. elegans catalases; CTL-2 exhibits catalase and peroxidase activity in vitro, and thus likely functions in vivo as an antioxidant enzyme that protects cells from reactive oxygen species; ctl-2 activity is required for normal lifespan as well as for the extended lifespan seen in daf-2 mutant animals; in addition, ctl-2 is required for normal egg-laying capacity and for…
spc-1	spc-1 encodes the C. elegans alpha spectrin ortholog; during development, spc-1 activity is required for body morphogenesis, formation of body wall muscles, locomotion, and larval development.
Y57E12AM.1	Y57E12AM.1 is an ortholog of human TMEM258 (transmembrane protein 258); RNA sequencing and microarray studies indicate that Y57E12AM.1 is affected by alg-3, alg-4, jmjd-3.1, jmjd-1.2, hlh-30, pal-1, and fbf-1; RNA sequencing and microarray studies indicate that Y57E12AM.1 is affected by Rotenone, Cry5B, Fluoranthene, and Sirolimus; tiling array, RNA sequencing, and microarray studies indicate tha…
Y48G1BR.1	Microarray and RNA sequencing studies indicate that Y48G1BR.1 is affected by cyc-1, daf-16, nhr-114, wdr-5.1, tdp-1, aak-2, crtc-1, daf-2, npr-1, cco-1, jmjd-3.1, jmjd-1.2, dop-1, dpy-21, sir-2.1, and mir-243; RNA sequencing and microarray studies indicate that Y48G1BR.1 is affected by D-glucose, Dibromoacetic acid, adsorbable organic bromine compounds, and Sirolimus; tiling array and RNA sequenc…
dcn-1	dcn-1 encodes a protein containing UBA-like ubiquitin ligase and DUF298 domains that is orthologous to Saccharomyces cerevisiae Dcn1p; in C. elegans, DCN-1 activity is required for negative regulation of the MEI-1/katanin microtubule-severing complex that functions during meiosis but is inactivated prior to mitosis of the one cell-stage embryo; DCN-1 binds both ubiquitin and the ubiquitin-like Ne…
scd-1	scd-1 encodes a novel protein with several regions that are extremely glutamine (Q) rich, interspersed with other residues (usually alanine); SCD-1 affects signalling by proteins in the DAF-7/transforming growth factor (TGF)-beta pathway (DAF-1, DAF-8, and DAF-14), and the Q-rich regions of SCD-1 protein may mediate epigenetic changes of stably heritable tertiary conformation.
let-526	let-526 encodes a homolog of a component of the SWI/SNF complex; the let-526(h185) mutation results in early larval lethality.
pes-9	pes-9 encodes a zinc metallopeptidase; pes-9 was originally identified in a promoter trap screen for sequences that direct reporter gene expression in specific cell types during C. elegans development; pes-9 sequences direct expression in a limited number of cells in the early embryo and in putative head and tail hypodermal cells in adults; after some confusion, the pes-9 reporter gene fusion was…
ifa-4	IFA-4 encodes a nonessential intermediate filament protein that is coexpressed with the essential IF protein IFB-1; IFA-4 binds IFB-1 in blot overlay assays; ifa-4 is expressed in larvae in the pharyngeal-intestinal valve, the rectum, some neurons of the tail, the excretory cell, and the intestine of dauer (but not nondauer) larvae; IFA-4 has no function in RNAi assays.
F56C9.10	F56C9.10 is an ortholog of human BCAS3 (BCAS3, microtubule associated cell migration factor); F56C9.10 is expressed in the anal depressor muscle, nervous system, and the body wall musculature.
Y37D8A.6	Y37D8A.6 is an ortholog of human CDIP1 (cell death inducing p53 target 1) and LITAF (lipopolysaccharide induced TNF factor); microarray and RNA sequencing studies indicate that Y37D8A.6 is affected by clk-1, cyc-1, isp-1, lin-15B, daf-2, npr-1, lin-54, spg-7, tbx-2, and nuo-6; RNA sequencing and microarray studies indicate that Y37D8A.6 is affected by Rotenone, D-glucose, Atrazine, Cry5B, and Hum…
rpn-1	rpn-1 encodes a non-ATPase subunit of the 26S proteasome's 19S regulatory particle (RP) base subcomplex; rpn-1 activity is essential for embryonic, larval, and germline development; by homology, RPN-1 is predicted to function in unfolding and recognition of protein substrates and/or recycling of ubiquitin moieties during protein degradation.
F47D12.9	F47D12.9 is an ortholog of human Bub3 (BUB3, mitotic checkpoint protein) and members of the WDR (WD repeat domain containing) family including DCAF4L2; microarray, tiling array, and RNA sequencing studies indicate that F47D12.9 is affected by hlh-30, daf-12, emr-1, lem-2, clk-1, fog-3, daf-16, jmjd-3.1, lin-28, unc-39, elli-1, sir-2.1, ain-1, ain-2, fbf-1, gld-1, and tdp-1; microarray studies ind…
hrde-1	hrde-1 is an ortholog of members of the human AGO, PIWIL (Argonaute/PIWI) family including AGO4; hrde-1 is involved in RNA interference, germ cell development and nematode larval development; hrde-1 is predicted to have nucleic acid binding activity, based on protein domain information; hrde-1 is expressed in the germ line; hrde-1 is localized to the RNAi effector complex and the nucleus.
C46G7.2	C46G7.2 is involved in determination of adult lifespan, locomotion, nematode larval development and reproduction; C46G7.2 is localized to the A band and the striated muscle dense body.
ivd-1	ivd-1 encodes an isovaleryl-CoA dehydrogenase; this function has been verified by both sequence homology and direct biochemical assay.
F45E1.4	F45E1.4 is an ortholog of human NANP (N-acetylneuraminic acid phosphatase); F45E1.4 is predicted to have hydrolase activity, based on protein domain information.
iff-1	iff-1 encodes an eIF-5A homolog that affects fertility and is required for germ cell proliferation and for some P granule components to localize properly; expression is germline specific and mRNA is expressed in the distal region of gonads where germ cells actively proliferate.
msp-64	msp-64 encodes a protein that belongs to a family of proteins called the Major Sperm Proteins (MSPs) that is conserved in nematodes; this family consists of closely related, small, basic proteins that make up 15% of sperm protein; this multigene family consists of over fifty genes, including many pseudogenes; MSPs are involved in both extracellular signaling and cytoskeletal functions during repr…
F52G3.1	F52G3.1 is an ortholog of human PRRC2C (proline rich coiled-coil 2C) and PRRC2B (proline rich coiled-coil 2B); tiling array, RNA sequencing, and microarray studies indicate that F52G3.1 is affected by daf-12, jmjd-3.1, jmjd-1.2, ifg-1, dpy-21, ain-2, and fbf-1; RNA sequencing, proteomic, and microarray studies indicate that F52G3.1 is affected by 1-methylnicotinamide, Rotenone, Nicotine, Resverat…
vhp-1	vhp-1 encodes a MAP kinase phosphatase (MKP); VHP-1 activity is required for regulation of the KGB-1/JNK-like MAPK-mediated stress response pathway.
gsy-1	gsy-1 is orthologous to the human gene GLYCOGEN SYNTHASE 1 (GYS1; OMIM:138570); deficiencies of GYS1 may be associated with susceptibility to type 2 diabetes.
C14H10.1	zipt-13 is an ortholog of human SLC39A13 (solute carrier family 39 member 13); zipt-13 is predicted to have metal ion transmembrane transporter activity, based on protein domain information.
T01C3.3	T01C3.3 is an ortholog of human RNF224 (ring finger protein 224) and RNF182 (ring finger protein 182); T01C3.3 is expressed in the germ line.
drr-2	drr-2 is an ortholog of human EIF4H (eukaryotic translation initiation factor 4H); drr-2 is involved in determination of adult lifespan and translation; drr-2 is predicted to have nucleic acid binding activity, based on protein domain information; drr-2 is expressed in the spermatheca, pharyngeal muscle cell, coelomocyte, intestine, excretory canal, ventral nerve cord, vulva, head neurons, and th…
far-6	far-6 is predicted to have lipid binding activity, based on protein domain information; far-6 is expressed in the anal depressor muscle, reproductive system, body wall musculature, and in the male.
hsp-17	hsp-17 encodes a heat shock protein that is a member of the hsp16/hsp20/alpha-crystallin family of heat shock proteins; by homology, HSP-17 is predicted to function as a molecular chaperone that protects cells from heat-induced protein aggregation and denaturation.
F54D5.12	F54D5.12 is an ortholog of human D2HGDH (D-2-hydroxyglutarate dehydrogenase); F54D5.12 is predicted to have flavin adenine dinucleotide binding activity and oxidoreductase activity, acting on CH-OH group of donors, based on protein domain information.
T08G11.1	T08G11.1 is an ortholog of human VPS13A (vacuolar protein sorting 13 A) and VPS13C (vacuolar protein sorting 13 C); T08G11.1 is expressed in the hypodermis, reproductive system, and the body wall musculature.
ZK1307.1	RNA sequencing and microarray studies indicate that ZK1307.1 is affected by 1-methylnicotinamide, Methylmercuric chloride, Tunicamycin, and Cry5B; tiling array, RNA sequencing, and microarray studies indicate that ZK1307.1 is enriched in the hypodermis, intestine, and germ line.
unc-11	unc-11 encodes multiple isoforms of a clathrin-adaptor protein AP180 (OMIM:603025) that functions in clathrin-mediated endocytosis; UNC-11 is essential for embryogenesis, locomotion, and pharyngeal pumping, and regulates neurotransmitter release by controlling vesicle trafficking and fusion; UNC-11 is also required for localization of SNB-1/synaptobrevin to synaptic vesicles, thus acting as a sor…
R11.1	slc-25A21 is an ortholog of human SLC25A21 (solute carrier family 25 member 21); RNA sequencing and microarray studies indicate that slc-25A21 is affected by Rotenone, Atrazine, Chlorpyrifos, Diazinon, Humic substances, single-walled carbon nanotubes, Paraquat, and Sirolimus; tiling array and RNA sequencing studies indicate that slc-25A21 is enriched in the excretory cell, hypodermis, and germ li…
ztf-22	ztf-22 is expressed in the intestine, ventral nerve cord, dorsal nerve cord, head neurons, and the head muscle.
T19B4.3	T19B4.3 is an ortholog of human Aprt (adenine phosphoribosyltransferase); T19B4.3 is predicted to have adenine phosphoribosyltransferase activity, based on protein domain information.
F44E7.4	F44E7.4 is an ortholog of human Ide (insulin degrading enzyme); F44E7.4 is predicted to have catalytic activity and metal ion binding activity, based on protein domain information; F44E7.4 is expressed in the gonad.
T23F2.3	Microarray and RNA sequencing studies indicate that T23F2.3 is affected by Aldicarb, Rotenone, D-glucose, Cry5B, Humic substances, and Sirolimus; microarray, tiling array, and RNA sequencing studies indicate that T23F2.3 is enriched in the germ line, HOB, CEM, muscle cell, and intestine and in neurons including the PVD, OLL, dopaminergic, IL2, ray type B, and ASER neurons.
T07D1.2	T07D1.2 is an ortholog of human RMND5A (required for meiotic nuclear division 5 A) and RMND5B (required for meiotic nuclear division 5 B); T07D1.2 is expressed in the E, Ep, and the Ea.
ntl-3	ntl-3 is the ortholog of NOT3/NOT5, a member of a protein complex also predicted to contain ccf-1/Y56A3A.20 (CAF1/POP2); ntl-3 is required for embryonic viability in mass RNAi assays.
F10E9.7	F10E9.7 is involved in embryo development, locomotion and reproduction; F10E9.7 is predicted to have catalytic activity, based on protein domain information.
rpt-3	rpt-3 encodes a triple A ATPase subunit of the 26S proteasome's 19S regulatory particle (RP) base subcomplex; RPT-3 is required for embryonic, larval, and germline development and by homology, is predicted to function in unfolding protein substrates and translocating them into the core proteolytic particle (CP) of the proteasome.
gop-3	gop-3 encodes an ortholog of the mammalian CGI-51 (comparative gene identification-51) proteins that display a high degree of similarity to the Haemophilus influenza D15 protective surface antigen; loss of gop-3 activity via large-scale RNAi screens indicates that GOP-3 is required for embryonic and larval development, as well as for normal postembryonic growth rates.
ipla-1	ipla-1 encodes a phospholipase that is a member of the Group VIA subgroup of the phospholipase A2 superfamily; in C. elegans, ipla-1 functions cell autonomously in hypodermal seam cells to regulate membrane trafficking and the asymmetric, anterior cortical localization of WRM-1/beta-catenin that, in turn, regulates asymmetric cell division; ipla-1 mutations are suppressed by mutations in mon-2 an…
sid-5	sid-5 is expressed in the muscle cell, spermatheca, nervous system, intestine, somatic gonad, embryonic cell, and the somatic cell.
pup-2	pup-2 encodes a template-independent poly(U) polymerase with 3'' end RNA substrates, orthologous to human ZCCHC6 and ZCCHC11, and paralogous to CID-1; like its paralog CID-1, PUP-2 is required for normally rapid growth and normally short lifespan; pup-2(RNAi) animals are slow-growing and abnormally long-lived; PUP-2 is paralogous to the GLD-2 family of poly(A) polymerases.
Y42G9A.3	Y42G9A.3 is an ortholog of human LRRC58 (leucine rich repeat containing 58); Y42G9A.3 is expressed in the hypodermis and the intestine.
T24F1.5	RNA sequencing and microarray studies indicate that nlp-51 is affected by wdr-23, eat-2, prg-1, daf-2, jmjd-3.1, jmjd-1.2, slr-2, tbx-2, isp-1, nuo-6, and daf-16; RNA sequencing and microarray studies indicate that nlp-51 is affected by D-glucose, Chlorpyrifos, Diazinon, Quercetin, Humic substances, R24, Paraquat, Colistin, and Sirolimus; microarray, tiling array, and RNA sequencing studies indic…
btbd-10	btbd-10 is an ortholog of human BTBD10 (BTB domain containing 10) and KCTD20 (potassium channel tetramerization domain containing 20); btbd-10 is involved in embryo development and locomotion; btbd-10 is expressed in the pharynx, anal depressor muscle, hypodermis, nervous system, reproductive system, pharyngeal-intestinal valve, intestine, and the body wall musculature.
unc-44	unc-44 is an ortholog of human Ank2 (ankyrin 2) and ANK3 (ankyrin 3); unc-44 is involved in axon extension, body morphogenesis, dendrite development, dorsal/ventral axon guidance, meiotic cell cycle, positive regulation of growth and reproduction; unc-44 exhibits cell adhesion molecule binding activity; unc-44 is expressed in the anal depressor muscle, nervous system, intestine, and the body wall…
math-33	math-33 is an ortholog of human Usp7 (ubiquitin specific peptidase 7) and USP48 (ubiquitin specific peptidase 48); math-33 is involved in anterior/posterior axis specification, embryo, embryo development, hemidesmosome assembly, maintenance of centrosome location, nematode larval development, positive regulation of growth, positive regulation of sequence-specific DNA binding transcription factor …
H08J11.2
W03F11.1	W03F11.1 encodes a protein with three chitin-binding peritrophin-A domains; like CEJ-1 and CPG-2, W03F11.1 may participate in eggshell synthesis and early embryonic development; W03F11.1 is required for fertility in mass RNAi assays; W03F11.1's multiple peritrophin-A domains might enable mechanical cross-linking of chitin.
ubc-16	ubc-16 is an ortholog of human RP11-463D19.2 and UBE2W (ubiquitin conjugating enzyme E2 W (putative)); ubc-16 is expressed in the germ line.
E04A4.5	timm-17B.1 is an ortholog of human TIMM17B (translocase of inner mitochondrial membrane 17 B (yeast)) and TIMM17A (translocase of inner mitochondrial membrane 17 A (yeast)); timm-17B.1 is involved in determination of adult lifespan, embryo development, hermaphrodite genitalia development and nematode larval development; timm-17B.1 is predicted to have P-P-bond-hydrolysis-driven protein transmembr…
Y56A3A.2	Y56A3A.2 is an ortholog of human MBTPS2 (membrane bound transcription factor peptidase, site 2); Y56A3A.2 is involved in axonal fasciculation and locomotion; Y56A3A.2 is predicted to have metalloendopeptidase activity, based on protein domain information.
mec-12	mec-12 encodes an alpha-tubulin; MEC-12 is required for normal mechanosensory response to gentle touch, and specifically for formation of the 15-protofilament microtubule bundle present in the touch receptor neurons; mec-12 interacts genetically with mec-5, which encodes a unique C. elegans collagen secreted by the hypodermis; MEC-12 is highly expressed in the touch neurons as well as in several …
pgam-5	pgam-5 encodes a phosphoglycerate mutase that uses alternate catalytic activity as a protein serine/threonine phosphatase; PGAM-5 physically interacts with the SKN-1 transcription factor in a directed yeast two-hybrid assay as well as in vitro coimmunoprecipitation studies; based on sequence similarity, PGAM-5 is predicted to be a mitochondrial outer membrane protein.
F17C8.9	F17C8.9 is an ortholog of human ASPDH (aspartate dehydrogenase domain containing); F17C8.9 is predicted to have NADP binding activity and aspartate dehydrogenase activity, based on protein domain information.
D2013.6	D2013.6 is an ortholog of human WBP2NL (WBP2 N-terminal like) and Wbp2 (WW domain binding protein 2); D2013.6 is involved in reproduction.
emb-9	emb-9 encodes the alpha-1 chain of Type IV basement membrane collagen most closely equivalent to human COL4A1 (OMIM:120130) on the basis of biological function; EMB-9 forms heterotrimeric Type IV collagen with LET-2, the alpha-2-like chain, and is required for the assembly and/or secretion of LET-2; EMB-9 is essential for embryonic morphogenesis, particularly epidermal elongation, and for larval …
cct-6	cct-6 encodes, by alternative splicing, two isoforms of a putative zeta subunit of the eukaryotic cytosolic ('T complex') chaperonin, orthologous to human CCT6A (OMIM:104613); CCT-6 represses SKN-1-dependent transcription of gst-4; CCT-6 is expressed in a few cells of pre-comma stage embryos; in mass RNAi assays, CCT-6 is required for normally short life span, and for normal transgene subcellular…
acs-4	acs-4 is an ortholog of human ACSL3 (acyl-CoA synthetase long-chain family member 3) and ACSL4 (acyl-CoA synthetase long-chain family member 4); acs-4 is involved in embryo development, growth, lipid storage, locomotion and reproduction; acs-4 is predicted to have catalytic activity, based on protein domain information; acs-4 is expressed in the pharynx, hypodermis, intestine, ventral nerve cord,…
egl-45	egl-45 is an ortholog of human EIF3A (eukaryotic translation initiation factor 3 subunit A); egl-45 is involved in axon extension, body morphogenesis, determination of adult lifespan, embryo development, locomotion, nematode larval development and oviposition; egl-45 is predicted to have translation regulator activity, based on sequence information; egl-45 is expressed in the nervous system.
nxf-1	nxf-1 encodes a homolog of human TAP protein, a member of the NXF family of shuttling transport receptors for nuclear export of mRNA; binds RNA directly and its function has been shown to be conserved with the NXF family.
flp-16	flp-16 encodes a predicted FMRFamide-like peptide neurotransmitter that inhibits action potentials in the pharyngeal muscle when applied to the pharynx of dissected worms.
Y54G2A.75	Y54G2A.75 is an ortholog of human TXNL4A (thioredoxin like 4A); Y54G2A.75 is involved in embryo development.
hil-5	hil-5 is an ortholog of human H1F0 (H1 histone family member 0); hil-5 is involved in meiotic cell cycle and meiotic chromosome segregation; hil-5 is predicted to have DNA binding activity, based on protein domain information; hil-5 is expressed widely.
dyn-1	dyn-1 encodes the C. elegans ortholog of the dynamin GTPase; dyn-1 activity is required for endocytosis, synaptic vesicle recycling, cytokinesis, and the CED-1 pathway that regulates engulfment and degradation of apoptotic cells; mutations in dyn-1 affect locomotion, egg-laying, defecation, and embryonic development, indicating that dyn-1's endocytic function is required for a number of diverse p…
T01D1.4	T01D1.4 is an ortholog of human ADI1 (acireductone dioxygenase 1); T01D1.4 is involved in embryo development; T01D1.4 is predicted to have acireductone dioxygenase [iron(II)-requiring] activity, based on protein domain information.
F53C3.13	plpp-1.1 is an ortholog of human PLPP1 (phospholipid phosphatase 1), PLPP3 (phospholipid phosphatase 3) and PLPP2 (phospholipid phosphatase 2); microarray and RNA sequencing studies indicate that F53C3.13 is affected by cyc-1, sma-2, aak-2, cco-1, jmjd-3.1, hsf-1, daf-16, sir-2.1, slr-2, fbf-1, rnp-8, daf-2, and nuo-6; microarray studies indicate that F53C3.13 is affected by Methylmercuric chlori…
apy-1	apy-1 encodes a membrane-bound uridine diphosphatase (UDPase, endo-apyrase) orthologous to human CANT1 and paralogous to ZK563.7; APY-1 is required for repression of the unfolded protein response of stressed endoplasmic reticulum (ER), for normally organized pharynx and thin muscle fibers in adults, and for normally high fertility, rapid growth, and long lifespan; apy-1 is transcriptionally activ…
rskn-2	rskn-2 is an ortholog of human RPS6KA5 (ribosomal protein S6 kinase A5) and RPS6KA4 (ribosomal protein S6 kinase A4); rskn-2 is involved in embryo development, nematode larval development and reproduction; rskn-2 is predicted to have ATP binding activity, magnesium ion binding activity, and protein serine/threonine kinase activity, based on protein domain information; rskn-2 is expressed in the m…
nstp-5	ZK896.9 encodes a Golgi apparatus transporter for UDP-glucose, UDP-galactose, UDP-N-acetylglucosamine (UDP-GlcNAc), and UDP-N-acetylgalactosamine (UDP-GalNAc); ZK896.9 is orthologous to human SLC35A3 (OMIM:605632) and paralogous to C03H5.2 and SRF-3; ZK896.9 has no obvious function in RNAi assays, but this could reflect genetic redundancy with its paralogs; ZK896.9 activity has been experimentall…
sur-6	sur-6 encodes a regulatory (B) subunit of serine/threonine protein phosphatase 2A (PP2A-B); sur-6 was initially identified in screens for mutations that suppress the Multivulva phenotype produced by an activated let-60/Ras mutation and enhance the vulvaless and larval lethality phenotype of a hypomorphic lin-45/Raf mutation; in addition, RNAi experiments demonstrate that sur-6 activity is also es…
copd-1	C13B9.3 encodes a delta subunit of the coatomer (COPI) complex; in mass RNAi assays, C13B9.3 is required for fertility and general health.
lys-1	lys-1 encodes a putative lysozyme, whose overexpression increases resistance to infection by Serratia marcescens; lys-1(RNAi) animals have normal resistance to S. marcescens, perhaps because of genetic redundancy with the LYS-1 paralogs LYS-2 to -8 and LYS-10; in uninfected animals, LYS-1 is expressed in the intestine and in IL1/IL2 neurons, along with a few unidentified head neurons; in intestin…
fln-1	fln-1 encodes three protein isoforms, a full length filamin (fln-1a) orthologous to human filamin A, alpha (FLNA; OMIM:300017), of 2257 amino acids containing a well conserved N-terminal ABD and 20 Ig-like repeats and two trans-sliced versions with C- and N- terminal truncations are 1084 and 836 amino-acids respectively; expression of full-length filamin in hermaphrodites is required for normal b…
T02B11.4	RNA sequencing and microarray studies indicate that T02B11.4 is affected by Nicotinic acid, Rotenone, D-glucose, Bisphenol A, Humic substances, and Dafa#1; RNA sequencing studies indicate that T02B11.4 is enriched in the amphid sheath cell and in the PLM neurons.
eat-17	eat-17 is an ortholog of human EVI5L (ecotropic viral integration site 5 like) and Evi5 (ecotropic viral integration site 5); eat-17 is expressed in the pharynx, hypodermis, nervous system, pharyngeal-intestinal valve, intestine, and the vulva.
casy-1	casy-1 encodes a type I transmembrane protein with two extracellular cadherin domains and an LG/LNS domain that is the sole C. elegans calsyntenin/alcadein ortholog; genetic studies indicate that in C. elegans casy-1 activity is required, in parallel to the insulin-like signaling pathway, for several types of learning, including salt chemotaxis learning, temperature learning, olfactory adaptation…
ins-17	ins-17 encodes an insulin-like peptide.
daf-5	daf-5 is an ortholog of human SKOR1 (SKI family transcriptional corepressor 1) and SKOR2 (SKI family transcriptional corepressor 2); daf-5 is involved in dauer entry, determination of adult lifespan, lipid storage, negative regulation of transcription from RNA polymerase II promoter, positive regulation of dauer larval development and transforming growth factor beta receptor signaling pathway; da…
sod-2	sod-2 encodes a iron/manganese superoxide dismutase, predicted to be mitochondrial, that might defend against oxidative stress and promote normal lifespan; sod-2 mRNA levels are diminished by mutation of daf-16, and heterologously expressed SOD-2 in E. coli protects against methyl viologen-induced oxidative stress.
ZK1058.9	Tiling array, microarray, and RNA sequencing studies indicate that ZK1058.9 is affected by daf-12, clk-1, wrn-1, glp-1, npr-1, jmjd-3.1, jmjd-1.2, rbr-2, mes-2, mes-6, daf-16, ain-1, ain-2, lin-54, cdk-4, cyd-1, tdp-1, mir-35, and hlh-25; microarray and RNA sequencing studies indicate that ZK1058.9 is affected by Methylmercuric chloride, Rotenone, D-glucose, Progesterone, Chlorpyrifos, Diazinon, …
nsy-1	nsy-1 encodes a MAP kinase kinase kinase (MAP3K) that is orthologous to the mammalian apoptosis signal-regulating kinase (ASK) family of protein kinases; nsy-1 activity is required for chemotaxis, egg laying, pathogen response, and response to anoxia; NSY-1 activity is activated by the calmodulin kinase UNC-43, and is required for lateral signalling that leads to asymmetric olfactory neuron fates…
C02B10.5	C02B10.5 is an ortholog of human PYGO1 (pygopus family PHD finger 1) and PYGO2 (pygopus family PHD finger 2); C02B10.5 is involved in body morphogenesis, embryo development and reproduction.
C30A5.3	mob-4 is an ortholog of human HSPE1-MOB4 (HSPE1-MOB4 readthrough) and Mob4 (MOB family member 4, phocein); mob-4 is involved in meiotic cell cycle and meiotic chromosome segregation.
F54D5.3	RNA sequencing and microarray studies indicate that F54D5.3 is affected by Rotenone, Estrogen, Progesterone, Ethanol, Deoxyglucose, Acrylamide, Fluoranthene, Hydrolyzable Tannins, Humic substances, Paraquat, and Allantoin; tiling array, RNA sequencing, and microarray studies indicate that F54D5.3 is enriched in the intestine, pharyngeal muscle cell, and germ line.
rpn-5	rpn-5 is an ortholog of human PSMD12 (proteasome 26S subunit, non-ATPase 12); rpn-5 is involved in embryo development and reproduction; rpn-5 is expressed in the pharynx, anal depressor muscle, hypodermis, reproductive system, intestine, rectal gland cell, excretory cell, and the body wall musculature.
C53B7.3	Microarray and RNA sequencing studies indicate that C53B7.3 is affected by Hydrogen sulfide, Rotenone, Cry5B, Resveratrol, Deoxyglucose, Acrylamide, Humic substances, single-walled carbon nanotubes, Dafa#1, Sirolimus, and Allantoin; microarray and RNA sequencing studies indicate that C53B7.3 is enriched in the germ line and intestine and in the PVD and OLL neurons.
F17C11.4	Microarray, tiling array, and RNA sequencing studies indicate that F17C11.4 is affected by alg-1, rde-4, cyc-1, hlh-30, daf-16, daf-12, eat-2, bar-1, ham-3, jmjd-3.1, let-418, chd-3, sir-2.1, crh-1, tax-6, and gei-8; RNA sequencing and microarray studies indicate that F17C11.4 is affected by D-glucose, Cry5B, Quercetin, Humic substances, and Sirolimus; microarray and RNA sequencing studies indica…
vbh-1	vbh-1 encodes a DEAD-box RNA helicase with similarity to Drosophila Vasa and Belle; vbh-1 activity is required for the proper timing of the sperm-oocyte switch during germ line development; vbh-1 also plays a role in embryonic development; in regulating germ line development, vbh-1 appears to function at least partially redundantly with laf-1, which also encodes a DEAD-box RNA helicase; VBH-1 is …
rnp-5	rnp-5 encodes a putative member of the exon-exon junction complex, orthologous to human RNPS1 (OMIM:606447); RNP-5 is dispensable for embryonic viability.
T25G12.3	Tiling array, RNA sequencing, and microarray studies indicate that T25G12.3 is affected by hpl-2, eat-2, clk-1, daf-2, dpy-21, sir-2.1, crh-1, tax-6, tbx-2, and nuo-6; RNA sequencing and microarray studies indicate that T25G12.3 is affected by Rotenone, Resveratrol, Diazinon, Humic substances, and Paraquat; RNA sequencing studies indicate that T25G12.3 is enriched in the germ line.
mex-3	mex-3 encodes two KH domain-containing RNA binding proteins; in the early embryo, maternally provided MEX-3 is required for specifying the identities of the anterior AB blastomere and its descendants, as well as for the identity of the P3 blastomere and proper segregation of the germline P granules; mex-3 mRNA is distributed uniformly in the syncytial core of the adult distal gonad, mature oocyte…
msp-81	msp-81 encodes a member of the major sperm protein family.
C06A6.4	C06A6.4 is an ortholog of human ACY1 (aminoacylase 1) and ABHD14A-ACY1 (ABHD14A-ACY1 readthrough); C06A6.4 is predicted to have aminoacylase activity, based on protein domain information.
skr-2	skr-2 encodes a homolog of Skp1 in S. cerevisiae, a core component of the SCF (Skp1p, Cullin, F-box) ubiquitin-ligase complex that facilitates ubiquitin-mediated protein degradation; SKR-2 is required for the restraint of cell proliferation, progression through the pachytene stage of meiosis, and the formation of bivalent chromosomes at diakinesis; SKR-2::GFP is detected exclusively in the intest…
tub-2	tub-2 is an ortholog of human TULP4 (tubby like protein 4); tub-2 is involved in defense response; tub-2 is predicted to have electron carrier activity, heme binding activity, and iron ion binding activity, based on protein domain information.
phb-2	phb-2 encodes the C. elegans ortholog of prohibitin PHB2; loss of phb-2 activity via RNAi indicates that phb-2 function is required for mitochondrial organization and morphology and for embryonic, germline, and somatic gonad development; PHB-2, along with prohibitin subunit PHB-1, forms a macromolecular complex that localizes to mitochondrial membranes; PHB-1 and PHB-2 are dependent upon one anot…
gpa-16	gpa-16 encodes a G protein alpha subunit; gpa-16 is required for spindle position and orientation in embryos; gpa-16 is expressed in AVM, PDE, PLM, BDU, PVC, and RIP, and weakly expressed in the pharynx, body-wall muscle, and vulval muscle.
spp-3	spp-3 encodes an antimicrobial peptide that belongs to the SPP-protein family, called caenopores, with structural similarity to saposin-like proteins (SAPLIPs), the amoebapores and the mammalian NK-lysin and granulysin; caenopores are part of the worm's innate immune system and interact with and eliminate bacteria via membrane pore-forming activity; C. elegans has at least 33 putative SPP protein…
anat-1	anat-1 encodes a protein containing a C-terminal acetyltransferase domain and a protein kinase A phosphorylation site that is a member of the arylalkylamine N-acetyltransferases (AA-NAT) family, and the Gcn5-related N-acetyltransferases (GNAT) superfamily, of proteins; ANAT-1 shows similarity to enzymes involved in melatonin synthesis from serotonin; adult C. elegans exhibit daily fluctuation in …
rnp-1	rnp-1 is an ortholog of human RBM14 (RNA binding motif protein 14); rnp-1 is involved in reproduction; rnp-1 is predicted to have nucleic acid binding activity, based on protein domain information.
cbp-1	cbp-1 encodes a homolog of the mammalian transcriptional cofactors CBP (OMIM:600140) and p300 (E1A-BINDING PROTEIN, 300-KD; OMIM:602700) that have been shown to possess histone acetyltransferase activity, and which, when mutated, lead to Rubinstein-Taybi syndrome (OMIM:180849) and colorectal cancer (OMIM:114500); at least one splicing form of CBP-1 exhibits histone acetyltransferase (HAT) activit…
C05C8.1	C05C8.1 is an ortholog of human ATP5S (ATP synthase, H+ transporting, mitochondrial Fo complex subunit s (factor B)); C05C8.1 is expressed in the nervous system, intestine, and the rectal gland cell.
flp-19	flp-19 is expressed in certain interneurons, certain amphid neurons, certain motor neurons, tail, certain sensory neurons, and the nerve ring.
C54D2.2	RNA sequencing and microarray studies indicate that C54D2.2 is affected by wdr-23, emr-1, lem-2, prg-1, jmjd-3.1, let-418, chd-3, dpy-21, lin-14, lin-4, and ain-1; RNA sequencing studies indicate that C54D2.2 is affected by 1-methylnicotinamide and D-glucose; microarray, tiling array, and RNA sequencing studies indicate that C54D2.2 is enriched in the ventral nerve cord and in neurons including t…
W09D10.1	W09D10.1 is an ortholog of human SMAP2 (small ArfGAP2) and SMAP1 (small ArfGAP 1); W09D10.1 is involved in nematode larval development and reproduction; W09D10.1 is predicted to have GTPase activator activity, based on protein domain information.
F46F11.6	Microarray, tiling array, and RNA sequencing studies indicate that xrep-4 is affected by lin-35, daf-12, tatn-1, unc-39, sir-2.1, fbf-1, rnp-8, tdp-1, and hlh-25; RNA sequencing and microarray studies indicate that xrep-4 is affected by D-glucose, Allantoin, and Sirolimus; RNA sequencing and microarray studies indicate that xrep-4 is enriched in the germ line and in the DD neurons.
asb-1	asb-1 encodes the B subunit of the membrane-bound F0 proton channel portion of ATP synthase (mitochondrial respiratory chain [MRC] complex V) that is closely similar to its paralog ASB-2; asb-1 activity is required for embryonic viability and for normal proliferation of germline cells, specifically their progression to meiosis; in addition, asb-1 is required for response to hermaphrodite contact,…
pabp-2	pabp-2 encodes the C. elegans PABPN1 (polyadenylate-binding protein, nuclear 1) ortholog; by homology, PABP-2 is predicted to function as a poly(A)-binding protein involved in several aspects of pre-mRNA processing; large-scale RNAi screens indicate that pabp-2 activity is essential for embryonic and larval development, as well as normal rates of growth and locomotion; in humans, expansion of a p…
arx-4	arx-4 also called as p34Arc encodes a subunit of the actin related protein of the conserved Arp2/3 complex, with 60% amino acid similarity with the homologous genes from human (OMIM: 604224); arx-4 is an essential gene as disruption in the expression by RNAi results in embryonic arrest due to ventral enclosure during morphogenesis; Arp2/3 depletion results in partial shrinking of the Ea/p apical …
ZK180.5	Microarray and RNA sequencing studies indicate that ZK180.5 is affected by Hydrogen sulfide, 1-methylnicotinamide, Nicotinic acid, Methylmercuric chloride, Mercuric Chloride, D-glucose, Neurotoxins, Resveratrol, Quercetin, Humic substances, single-walled carbon nanotubes, Colistin, Dafa#1, adsorbable organic bromine compounds, Sirolimus, and Ag nanoparticles; tiling array, RNA sequencing, and mic…
ida-1	ida-1 encodes a protein tyrosine phosphatase-like receptor, orthologous to the mammalian type I diabetes autoantigens IA-2 and phogrin that are expressed in dense core vesicles of neuroendocrine tissue and involved in regulated protein secretion; in C. elegans, IDA-1 appears to be required for regulating presynaptic neurotransmission and in particular, for the neuropeptidergic control of egg-layi…
F40H3.2	Microarray studies indicate that F40H3.2 is affected by Tunicamycin, Humic substances, Dafa#1, and Sirolimus; tiling array and RNA sequencing studies indicate that F40H3.2 is enriched in the hypodermis, Z4, and Z1.
zbp-1	The protein product of this gene is predicted to contain a glutamine/asparagine (Q/N)-rich ('prion') domain, by the algorithm of Michelitsch and Weissman (as of the WS77 release of WormBase, i.e., in wormpep77).
Y48C3A.12	Y48C3A.12 is an ortholog of human TSC22D1 (TSC22 domain family member 1), TSC22D2 (TSC22 domain family member 2), TSC22D3 (TSC22 domain family member 3) and TSC22D4 (TSC22 domain family member 4); Y48C3A.12 is predicted to have transcription factor activity, sequence-specific DNA binding, based on protein domain information.
F09C8.2	F09C8.2 is an ortholog of human R3HCC1 (R3H domain and coiled-coil containing 1) and R3HCC1L (R3H domain and coiled-coil containing 1 like); tiling array, RNA sequencing, and microarray studies indicate that F09C8.2 is affected by daf-16, daf-12, cco-1, jmjd-3.1, jmjd-1.2, hsf-1, ifg-1, dpy-21, ain-2, tdp-1, and nuo-6; microarray and RNA sequencing studies indicate that F09C8.2 is affected by Ald…
T04G9.4	T04G9.4 is an ortholog of human AASDHPPT (aminoadipate-semialdehyde dehydrogenase-phosphopantetheinyl transferase); T04G9.4 is involved in embryo development, growth and locomotion; T04G9.4 is predicted to have holo-[acyl-carrier-protein] synthase activity and magnesium ion binding activity, based on protein domain information.
maoc-1	maoc-1 encodes an ortholog of human HSD17B4 (OMIM:601860, mutated in D-bifunctional protein deficiency); MAOC-1 contains a MaoC-like domain found in diverse enzymes (HSD17B4, peroxisomal hydratase-dehydrogenase-epimerase, and the fatty acid synthase beta subunit) and by homology, is predicted to function in peroxisomal fatty acid beta-oxidation; loss of maoc-1 activity via RNAi results in lifespa…
sup-26	sup-26 encodes an RRM domain-containing protein; SUP-26 functions in somatic sex determination via negative regulation of tra-2 translation; SUP-26 binds the tra-2 28-nucleotide repeat element known as the TRA-2/GLI element (TGE), which is located in tra-2 3';untranslated region (UTR); SUP-26 physically interacts with the poly(A)-binding protein PAB-1, suggesting that it may control tra-2 transla…
rpn-8	rpn-8 is an ortholog of human PSMD7 (proteasome 26S subunit, non-ATPase 7); rpn-8 is involved in determination of adult lifespan, embryo development, nematode larval development and reproduction; rpn-8 is expressed in the pharynx, anal depressor muscle, nervous system, reproductive system, intestine, excretory cell, and the body wall musculature.
sea-2	sea-2 encodes a zinc finger protein; SEA-2 is an autosomal signal element (ASE) that functions to interpret the X:A chromosomal ratio; in addition, SEA-2 functions autonomously in the intestine to regulate adult lifespan and autonomously in seam cells to regulate larval developmental timing; in regulating lifespan and developmental timing, SEA-2 functions as a post-transcriptional negative regula…
uda-1	uda-1 is an ortholog of human ENTPD5 (ectonucleoside triphosphate diphosphohydrolase 5) and ENTPD6 (ectonucleoside triphosphate diphosphohydrolase 6 (putative)); uda-1 is involved in GDP metabolic process and UDP metabolic process; uda-1 exhibits guanosine-diphosphatase activity and uridine-diphosphatase activity; uda-1 is localized to the cytoplasmic vesicle membrane.
K03B4.2	Microarray and RNA sequencing studies indicate that K03B4.2 is affected by cgh-1, aak-2, tatn-1, clk-1, fog-3, jmjd-3.1, jmjd-1.2, hsf-1, hlh-30, sir-2.1, ain-2, fbf-1, rnp-8, gld-1, and tdp-1; RNA sequencing and microarray studies indicate that K03B4.2 is affected by Rotenone, Cry5B, Hydrolyzable Tannins, Humic substances, Paraquat, and Sirolimus; microarray and RNA sequencing studies indicate t…
C17G10.9	eif-3.L is an ortholog of human EIF3L (eukaryotic translation initiation factor 3 subunit L); eif-3.L is predicted to have translation initiation factor activity, based on protein domain information; eif-3.L is expressed in the pharynx, hypodermis, nervous system, head, tail, pharyngeal-intestinal valve, intestine, and the body wall musculature.
seu-1	seu-1 encodes three unfamiliar nuclear proteins by alternative splicing, at least two of which are required for completely normal signalling by UNC-6/netrin and its UNC-5 receptor; SEU-1 is also required for fully normal locomotion, body size and dauer formation; seu-1 mutations strongly suppress the misorientation of touch cell growth cones by ectopically expressed UNC-5, which otherwise would d…
B0025.5	B0025.5 is involved in embryo development and oviposition.
pqn-52	pqn-52 encodes, by alternative splicing, three proteins with glutamine/asparagine (Q/N)-rich ('prion') domains; at least one of these isoforms bound KLC-2 in a mass yeast two-hybrid screen; PQN-52 proteins are predicted to be secreted, and have no obvious homologs outside of the nematodes (e.g., Brugia malayi 14952.m01392).
ubxn-4	ubxn-4 encodes one of six C. elegans UBX (ubiquitin regulatory X) domain-containing proteins.
arp-1	arp-1 is an ortholog of human ACTR1A (ARP1 actin-related protein 1 A, centractin alpha) and ACTR1B (ARP1 actin-related protein 1 B, centractin beta); arp-1 is involved in embryo development, locomotion, nematode larval development and pronuclear migration.
C53B7.2	C53B7.2 encodes a putative secreted TIL-domain protease inhibitor paralogous to SWM-1, ISL-1, and the products of 11 other C. elegans genes; C53B7.2 and its relatives are collectively similar to other TIL-domain protease inhibitors from nematodes, insects, and vertebrates; C53B7.2 has no obvious function in mass RNAi assays.
eel-1	eel-1 encodes a predicted Hect E3 ubiquitin ligase that contains multiple domains of similarity to the mammalian Mcl1 ubiquitin ligase Mule; eel-1 (enhancer of efl-1) was identified in a screen for modifiers of the transcription factor efl-1/E2F which is involved in the generation of SKN-1 protein asymmetry in the early embryo, a process essential for proper embryonic patterning; EEL-1 binds SKN-…
fntb-1	fntb-1 is an ortholog of human FNTB (farnesyltransferase, CAAX box, beta) and CHURC1-FNTB (CHURC1-FNTB readthrough); fntb-1 is involved in embryo development; fntb-1 is predicted to have catalytic activity, based on protein domain information; fntb-1 is expressed in the CANR, CANL, certain ventral cord neurons, all motor neurons, pharyngeal muscle cell, body wall musculature, head neurons, tail n…
ubc-8	ubc-8 is an ortholog of human UBE2H (ubiquitin conjugating enzyme E2 H); microarray, tiling array, and RNA sequencing studies indicate that ubc-8 is affected by cyc-1, daf-12, wdr-23, eat-2, ubc-9, clk-1, daf-2, htz-1, and npr-1; microarray studies indicate that ubc-8 is affected by Tunicamycin, Dafa#1, and adsorbable organic bromine compounds; RNA sequencing studies indicate that ubc-8 is enrich…
ldp-1	ldp-1 is an ortholog of human SCCPDH (saccharopine dehydrogenase (putative)); ldp-1 is predicted to have oxidoreductase activity, based on protein domain information; ldp-1 is expressed in the nervous system, body region, and the body wall musculature.
egg-1	egg-1 encodes a LDL-receptor repeat-containing protein that is required for fertilization; egg-1 acts redundantly with a similar protein, egg-2, and both proteins are expressed in the developing oocyte; egg-1 is not required for male fertility; egg-1 localizes to the oocyte plasma membrane; the structure and localization of the egg-1 protein suggest that it is required together with egg-2, for ga…
C06B3.6	C06B3.6 is an ortholog of human EPHX1 (epoxide hydrolase 1); microarray and RNA sequencing studies indicate that C06B3.6 is affected by Diallyl trisulfide, Ethanol, 1-methylnicotinamide, Rotenone, Sodium arsenite, D-glucose, Bisphenol S, Cry5B, Quercetin, Humic substances, R24, Sirolimus, and Ag nanoparticles; tiling array, RNA sequencing, and microarray studies indicate that C06B3.6 is enriched …
Y48A6B.3	Y48A6B.3 is an ortholog of human NHP2 (NHP2 ribonucleoprotein); Y48A6B.3 is predicted to have RNA binding activity, based on protein domain information.
swsn-1	swsn-1 encodes an ortholog of SWI3, a component of the SWI/SNF complex that is conserved from yeast to mammals and that is involved in chromatin remodeling; swsn-1 is probably required during mitosis of the T cells for asymmetric cell division, and in addition, is required for embryonic and larval development, as well as normal levels of fertility; swsn-1 exhibits strong genetic interactions with…
mai-1	mai-1 is homologous to mitochondrial intrinsic ATPase inhibitor protein (IF(1)), which blocks reverse action (ATP hydrolysis) by F(0)F(1)-ATPase when its (normally required) proton gradient is lost; MAI-1 lacks an obvious mitochondrial import signal at its N-terminus, and is not transported to yeast mitochondria; MAI-1 may be cytosolic in vivo, regulating cytosolic ATPase(s); MAI-1 can inhibit ye…
iftb-1	eif-2beta is an ortholog of human EIF2S2 (eukaryotic translation initiation factor 2 subunit beta); eif-2beta is involved in apoptotic process, body morphogenesis, determination of adult lifespan, embryo development, growth, hermaphrodite genitalia development, nematode larval development, positive regulation of growth and translation; eif-2beta is predicted to have translation initiation factor …
eif-3.C	eif-3.C encodes a putative c subunit of translation initiation factor 3 that is required for fertility and for embryonic osmotic integrity; eif-3.C is orthologous to human EIF3S8 (OMIM:603916) and budding yeast NIP1.
T10B10.4	T10B10.4 is an ortholog of human GLYATL1 (glycine-N-acyltransferase like 1), GLYATL2 (glycine-N-acyltransferase like 2), GLYAT (glycine-N-acyltransferase) and GLYATL3 (glycine-N-acyltransferase like 3); T10B10.4 is predicted to have glycine N-acyltransferase activity, based on protein domain information; T10B10.4 is localized to the endoplasmic reticulum.
klc-2	klc-2 encodes a kinesin light chain; klc-2 is required for transport and localization of synaptic vesicles to presynaptic terminals; in addition, klc-2 is required for normal translocation of the meiotic spindle to the oocyte cortex; KLC-2 physically interacts with UNC-116/kinesin heavy chain (KHC) and with UNC-16 and UNC-14, suggesting that it regulates vesicular transport by mediating the assoc…
flp-6	flp-6 is expressed in the R7BR, R7BL, R6BR, R6BL, R5BR, R5BL, R2BR, R2BL, certain interneurons, certain amphid neurons, and the head.
rpt-4	rpt-4 encodes a predicted ATPase subunit of the 19S regulatory complex of the proteasome that affects body morphology, embryonic viability, growth, movement, and fertility; interacts with itself in yeast two-hybrid assays.
erfa-3	erfa-3 is an ortholog of human GSPT2 (G1 to S phase transition 2) and GSPT1 (G1 to S phase transition 1); erfa-3 is involved in apoptotic process, embryo development, locomotion, nematode larval development, positive regulation of growth and reproduction; erfa-3 is predicted to have GTP binding activity and GTPase activity, based on protein domain information; erfa-3 is expressed in the pharynx, …
uba-5	uba-5 is an ortholog of human UBA5 (ubiquitin like modifier activating enzyme 5); uba-5 is predicted to have small protein activating enzyme activity, based on protein domain information.
ZK822.2	Microarray and RNA sequencing studies indicate that ZK822.2 is affected by clk-1, tdp-1, daf-2, cco-1, jmjd-3.1, jmjd-1.2, hsf-1, sir-2.1, dcr-1, and alg-1; RNA sequencing and microarray studies indicate that ZK822.2 is affected by Rotenone, Hydrolyzable Tannins, and Humic substances; tiling array, RNA sequencing, and microarray studies indicate that ZK822.2 is enriched in the hypodermis, germ li…
Y39A3CL.3	Y39A3CL.3 is involved in cellular response to DNA damage stimulus.
zig-12	zig-12 is localized to the endoplasmic reticulum, the sarcomere and the striated muscle dense body.
aly-3	aly-3 encodes an RRM motif-containing protein orthologous to human THOC4 (OMIM:604171), and paralogous to ALY-1 and ALY-2; by orthology, ALY-3 is thought to promote recruitment of mRNA export factor to mRNAs; however, ALY-3 has no grossly obvious function in four-way RNAi assays of ALY-1/-3 and W04D2.6, and aly-3(RNAi) had no obvious effect on nuclear retention of tra-2 mRNA in the absence of TRA…
ubc-3	ubc-3 encodes an E2 ubiquitin-conjugating enzyme orthologous to Saccharomyces cerevisiae and human CDC34 (OMIM:603731) which are involved in regulating protein stability during G1 and G2 cell cycle phase transitions; by homology, UBC-3 is likely required for covalent attachment of ubiquitin to select target proteins to facilitate their degradation; however, as loss of UBC-3 activity via RNA-media…
C32E8.9	C32E8.9 is an ortholog of human ECHDC1 (ethylmalonyl-CoA decarboxylase 1); C32E8.9 is predicted to have catalytic activity, based on protein domain information; C32E8.9 is expressed in the hypodermis and the intestine.
F25D1.5	F25D1.5 is an ortholog of human HSD17B14 (hydroxysteroid 17-beta dehydrogenase 14); microarray and RNA sequencing studies indicate that F25D1.5 is affected by Tunicamycin, Bisphenol A, Bisphenol S, Ethanol, Fluoranthene, Chlorpyrifos, Diazinon, Cry5B, Multi-walled carbon nanotubes, Ethosuximide, and Sirolimus; tiling array and RNA sequencing studies indicate that F25D1.5 is enriched in the coelom…
lmd-3	lmd-3 is an ortholog of human NCOA7 (nuclear receptor coactivator 7), oxr1 (oxidation resistance 1) and TLDC2 (TBC/LysM-associated domain containing 2); lmd-3 is involved in determination of adult lifespan, response to heat and response to oxidative stress; lmd-3 is expressed in the pharynx, hypodermis, nervous system, head, and the intestine.
dhs-18	dhs-18 encodes a predicted short-chain dehydrogenase.
ent-2	ent-2 is an ortholog of human SLC29A1 (solute carrier family 29 member 1 (Augustine blood group)), SLC29A3 (solute carrier family 29 member 3) and SLC29A2 (solute carrier family 29 member 2); ent-2 is involved in hermaphrodite genitalia development and oviposition; ent-2 is predicted to have nucleoside transmembrane transporter activity, based on protein domain information; ent-2 is expressed in …
Y37E3.17	Y37E3.17 encodes a putative mitochondrial dimethylglycine dehydrogenase orthologous to human DMGDH; studies indicate that the elegans dehydrogenase is a phosphorylcholine (PCho)-modified protein; P-Cho modification of proteins seems to play a developmental role in nematodes, as interfering with it, causes viability and fertility defects.
gst-26	gst-26 is an ortholog of members of the human GST (Soluble glutathione S-transferases) family including HPGDS; proteomic, RNA sequencing, and microarray studies indicate that gst-26 is affected by Glutathione, Rotenone, Tunicamycin, Estrogen, Atrazine, Cry5B, Quercetin, Hydrolyzable Tannins, Humic substances, Benzene, Multi-walled carbon nanotubes, and Sirolimus; microarray, tiling array, and RNA…
crls-1	crls-1 encodes a cardiolipin synthase; by homology, CRLS-1 is predicted to catalyze cardiolipin biosynthesis from phosphatidylglycerol and cytidinediphosphate-diacylglycerol, and loss of crls-1 activity results in reduced levels of cardiolipin and elevated levels of phosphatidylglycerol; in C. elegans, crls-1 activity is required for normal germ cell mitochondrial membrane potential and cristae m…
fkb-3	fkb-3 encodes a peptidylprolyl cis/trans isomerase homologous to mammalian FK506 immunosuppressant-binding protein 9; FKB-3 expression is positively regulated by signaling through the DAF-2 insulin receptor-like pathway and the activity of the DAF-16 fork-head transcription factor suggesting that FKB-3 could play a role in metabolism and longevity; however, as loss of FKB-3 function via RNA-media…
nhr-1	nhr-1 encodes a member of the nuclear receptor superfamily; phylogenetic analyses indicate that NHR-1 is a divergent nuclear receptor that likely arose from expansion and diversification of the HNF4 (NR2A) subgroup in C. elegans; nhr-1 reporter gene expression is detected in hypodermal cells from the 3-fold stage of embryogenesis until adulthood, but as loss of nhr-1 activity via mutation or larg…
R12C12.5	R12C12.5 is an ortholog of human CHMP4C (charged multivesicular body protein 4C), CHMP4A (charged multivesicular body protein 4A) and CHMP4B (charged multivesicular body protein 4B); R12C12.5 is expressed in the germ line.
C15H9.11	Microarray, RNA sequencing, proteomic, and tiling array studies indicate that C15H9.11 is affected by cyc-1, wdr-23, eat-2, emr-1, lem-2, wrn-1, jmjd-3.1, jmjd-1.2, dpy-21, glp-1, elli-1, dcr-1, rde-4, slr-2, ash-2, crh-1, tax-6, and tbx-2; microarray and RNA sequencing studies indicate that C15H9.11 is affected by Methylmercuric chloride, Rotenone, Atrazine, Cry5B, and Allantoin; microarray stud…
crh-2	crh-2 is an ortholog of human CREB3L2 (cAMP responsive element binding protein 3 like 2) and CREB3L1 (cAMP responsive element binding protein 3 like 1); crh-2 is predicted to have DNA binding activity and transcription factor activity, sequence-specific DNA binding, based on protein domain information; crh-2 is expressed in the pharynx, spermatheca, hypodermis, nervous system, tail, intestine, an…
Y105C5A.8	RNA sequencing and microarray studies indicate that Y105C5A.8 is affected by Rotenone, Manganese chloride, Quercetin, and Paraquat.
tac-1	tac-1 encodes the sole C. elegans member of the transforming acidic coiled-coil (TACC) protein family whose members contain highly conserved C-terminal coiled-coil domains; during early embryogenesis, TAC-1 activity is essential for such microtubule-based processes as pronuclear migration and mitotic spindle elongation; TAC-1 interacts in vivo with, and mutually stabilizes, ZYG-9, a microtubule-a…
pbs-2	pbs-2 is an ortholog of human PSMB10 (proteasome subunit beta 10) and PSMB7 (proteasome subunit beta 7); pbs-2 is involved in apoptotic process, determination of adult lifespan, embryo development, locomotion, nematode larval development and reproduction; pbs-2 is predicted to have threonine-type endopeptidase activity, based on protein domain information.
K07B1.4	K07B1.4 is an ortholog of human DGAT2 (diacylglycerol O-acyltransferase 2), MOGAT2 (monoacylglycerol O-acyltransferase 2) and MOGAT1 (monoacylglycerol O-acyltransferase 1); K07B1.4 is involved in embryo development; K07B1.4 is predicted to have transferase activity, transferring acyl groups other than amino-acyl groups, based on protein domain information; K07B1.4 is expressed in the intestine, r…
ubc-12	The ubc-12 gene encodes a ubiquitin-conjugating enzyme whose substrate is NED-8, and which is required for both embryogenesis and terminal hypodermal differentiation; ubc-12(RNAi) mutants either arrest during embryonic development or show pleotropic defects (e.g., vulval eversion during the L4 stage), as well as defective alae.
T04C9.1	T04C9.1 is orthologous to the human gene GRAF PROTEIN (GRAF; OMIM:605370), which when mutated leads to disease
dcp-66	dcp-66 encodes an ortholog of the NuRD component p66, and is required for excretory cell differentiation and vulval development; DCP-66 is predicted, by orthology, to be a member of the transcriptionally inhibitory nucleosomal remodelling and deacetylase (NuRD) complex; DCP-66 binds the Ex-1 pgp-12 promoter element both in vivo and in vitro, is expressed in excretory cells from embryos through ad…
got-1.2	got-1.2 is an ortholog of human GOT1L1 (glutamic-oxaloacetic transaminase 1-like 1) and Got1 (glutamic-oxaloacetic transaminase 1); got-1.2 is predicted to have pyridoxal phosphate binding activity and transaminase activity, based on protein domain information; got-1.2 is expressed in the pharynx, hypodermis, nervous system, head, tail, reproductive system, intestine, rectal gland cell, excretory…
Y106G6H.5	The Y106G6H.5 gene encodes a homolog of the human gene SARDH, which when mutated leads to sarcosinemia, (OMIM:268900).
pghm-1	pghm-1 is an ortholog of human PAM (peptidylglycine alpha-amidating monooxygenase); pghm-1 is involved in determination of adult lifespan; pghm-1 is predicted to have copper ion binding activity and oxidoreductase activity, acting on paired donors, with incorporation or reduction of molecular oxygen, reduced ascorbate as one donor, and incorporation of one atom of oxygen, based on protein domain …
col-92	col-92 is an ortholog of human SFTPD (surfactant protein D); col-92 is involved in body morphogenesis, defense response, determination of adult lifespan, locomotion and nematode larval development; col-92 is a structural constituent of cuticle, based on protein domain information; col-92 is expressed in the hypodermis.
F54D11.4	RNA sequencing and microarray studies indicate that F54D11.4 is affected by lin-39, tatn-1, emr-1, lem-2, jmjd-3.1, jmjd-1.2, and ain-1; microarray studies indicate that F54D11.4 is affected by Chlorpyrifos and Diazinon; RNA sequencing studies indicate that F54D11.4 is enriched in the germ line.
col-167	col-167 is an ortholog of human MARCO (macrophage receptor with collagenous structure) and COL19A1 (collagen type XIX alpha 1 chain); col-167 is involved in body morphogenesis and locomotion; col-167 is a structural constituent of cuticle, based on protein domain information.
alx-1	alx-1 encodes one of two C. elegans Bro1 domain-containing proteins; during development, ALX-1 functions in the regulation of protein trafficking via endocytic recycling of clathrin-independent cargo and membrane-protein degradation; ALX-1 physically interacts with RME-1, a component of recycling endosomes that regulates endocytic recycling of receptor proteins, and LIN-12/Notch whose downregulat…
snrp-200	snrp-200 is an ortholog of human SNRNP200 (small nuclear ribonucleoprotein U5 subunit 200); snrp-200 is involved in cell migration, embryo development, germ cell development, gonad development, growth, nematode larval development, oviposition, regulation of cell proliferation and regulation of meiotic nuclear division; snrp-200 is predicted to have ATP binding activity and nucleic acid binding ac…
farl-11	farl-11 is an ortholog of human STRIP2 (striatin interacting protein 2) and STRIP1 (striatin interacting protein 1); FARL-11 is required for normal ER dynamics and the membrane localization of GLP-1 in the germline; translation of farl-11 mRNA in the mitotic germline is promoted by PUF-8; FARL-11::GFP expressed under the endogenous promoter and 3' UTR localizes to endoplasmic reticulum and the nu…
rab-6.1	rab-6.1 encodes a small, monomeric Rab GTPase that is most closely related to the Drosophila and mammalian Rab6 GTPases; by homology, RAB-6.1 is predicted to function in the regulation of intracellular membrane trafficking; RNAi experiments indicate that rab-6.1 is required redundantly with rab-6.2 for normal embryonic development and reproduction; a RAB-6.1::GFP fusion protein localizes to the G…
hrpk-1	hrpk-1 is an ortholog of human HNRNPK (heterogeneous nuclear ribonucleoprotein K); hrpk-1 is involved in cellular response to DNA damage stimulus, embryo development, meiotic cell cycle and meiotic chromosome segregation; hrpk-1 is predicted to have RNA binding activity, based on protein domain information.
ztf-6	ztf-6 is an ortholog of members of the human ZNF (Zinc fingers C2H2-type) family including ZNF740; ztf-6 is involved in lipid storage; ztf-6 is predicted to have nucleic acid binding activity, based on protein domain information; ztf-6 is expressed in the hypodermis, rectum, vulva, head neurons, and the tail neurons.
Y111B2A.10	Y111B2A.10 is an ortholog of human ZNF580 (zinc finger protein 580), SCRT2 (scratch family transcriptional repressor 2) and SCRT1 (scratch family transcriptional repressor 1); Y111B2A.10 is involved in embryo development and reproduction; Y111B2A.10 is predicted to have nucleic acid binding activity, based on protein domain information.
R07E5.13	This gene encodes a homolog of mammalian BRAIN PROTEIN 44-LIKE (BRP44L).
zer-1	zer-1 encodes a protein that contains a VHL (von Hippel-Lindau)-box motif and is a member of the ZYG11 family of ubiquitin ligase substrate recognition subunits; ZER-1 interacts with the CUL-2 cullin in vivo and modestly enhances the lethality produced by a temperature-sensitive allele of zyg-11; in yeast two-hybrid assays, ZER-1 interacts with CUL-2 and additionally with SKR-1 and ELC-1.
ttr-24	RNA sequencing and microarray studies indicate that ttr-24 is affected by Rotenone, D-glucopyranose, Deoxyglucose, Hydrolyzable Tannins, Humic substances, Paraquat, and Sirolimus; tiling array, RNA sequencing, and microarray studies indicate that ttr-24 is enriched in the germ line and muscle cell and in the dopaminergic and PLM neurons.
sel-11	sel-11 encodes an E3 ubiquitin ligase; sel-11 was identified in screens for mutations that suppress the egg-laying defective (Egl) phenotype of a hypomorphic lin-12 allele; sel-11 mutations also suppress the temperature-sensitive, maternal-effect embryonic lethality of a glp-1 partial loss-of-function allele; SEL-11 functions as an ER E3 ubiquitin ligase that plays a role in the unfolded protein …
ZK1321.4	ZK1321.4 is an ortholog of human LDB3 (LIM domain binding 3), PDLIM7 (PDZ and LIM domain 7) and PDLIM5 (PDZ and LIM domain 5); microarray, tiling array, proteomic, and RNA sequencing studies indicate that ZK1321.4 is affected by clk-1, cyc-1, daf-16, gld-1, let-7, emr-1, lem-2, pgl-1, pgl-3, glh-4, glh-1, glp-1, dpy-9, dpy-10, ain-2, and tbx-2; microarray and RNA sequencing studies indicate that …
arrd-10	arrd-10 is an ortholog of members of the human ARRDC (Alpha arrestins) family including ARRDC2; tiling array, RNA sequencing, and microarray studies indicate that arrd-10 is affected by daf-12, pgrn-1, clk-1, wrn-1, daf-2, npr-1, jmjd-1.2, cec-4, set-25, met-2, dpy-21, crh-1, lin-54, and mir-35; microarray studies indicate that arrd-10 is affected by Colistin and Sirolimus; tiling array studies i…
npp-7	npp-7 is an ortholog of human POM121 (POM121 transmembrane nucleoporin), POM121L12 (POM121 transmembrane nucleoporin like 12), POM121L2 (POM121 transmembrane nucleoporin like 2) and NPAP1 (nuclear pore associated protein 1); npp-7 is involved in apoptotic process, embryo development, nematode larval development, nucleus organization and reproduction.
dkf-2	dkf-2 encodes one of two C. elegans novel protein kinase Ds; dkf-2 activity is essential for regulation of innate immunity; a dkf-2::gfp promoter fusion is expressed beginning in late embryogenesis and continuing through adulthood in the intestine and two cells in the vicinity of the posterior bulb of the pharynx.
ssq-1	ssq-1 encodes a member of the sperm-specific, class Q family of proteins; about 5% of ssq-1 transcripts are RNA edited to change A to G resulting in a change to residue 127 from an G to a G.
egl-8	egl-8 encodes a phospholipase C beta; egl-8 activity is required for pharyngeal pumping, defecation, activity levels, and innate immunity; egl-8 is genetically downstream of egl-30 with respect to aldicarb-induced paralysis, and is expressed in most or all neurons, with the strongest staining in the head and tail ganglia, and in the intestine.
rpn-2	rpn-2 encodes a non-ATPase subunit of the 26S proteasome's 19S regulatory paritcle (RP) base subcomplex; RPN-2 is required for embryonic, larval, and germline development and by homology, is predicted to function in unfolding and recognition of protein substrates and/or recycling of ubiquitin moieties during protein degradation; RPN-2 is expressed sporadically at all stages of development in the …
F35H10.10	F35H10.10 is an ortholog of human GRM3 (glutamate metabotropic receptor 3) and GRM2 (glutamate metabotropic receptor 2); F35H10.10 is predicted to have G-protein coupled receptor activity, based on protein domain information.
elb-1	elb-1 encodes an Elongin B ortholog required for chromosome condensation and segregation during mitosis and meiotic division II, and also for cell proliferation (probably through degradation of CKI-1); elb-1(RNAi) animals tend to arrest at the second meiotic cell division, with escapers showing many other defects in chromosomal dynamics and cell cycle control such as abnormal pronuclear rotation …
rmo-1	rmo-1 encodes a small (82-residue) protein, orthologous to human C20orf52/ROMO1 and budding yeast Mgr2p, that is required for viability and fertility; by orthology with C20orf52/ROMO1, rmo-1 is predicted to be a mitochondrial protein inducing the synthesis of reactive oxygen species (ROS) from the mitochondrial respiratory chain and (indirectly, via ROS production) promoting cell division.
tppp-1	tppp-1 is an ortholog of human TPPP3 (tubulin polymerization promoting protein family member 3), TPPP (tubulin polymerization promoting protein) and TPPP2 (tubulin polymerization promoting protein family member 2); tppp-1 is involved in nematode larval development and reproduction.
mif-1	mif-1 is an ortholog of human MIF (macrophage migration inhibitory factor (glycosylation-inhibiting factor)); mif-1 is involved in embryo development, meiotic cell cycle and mitotic spindle organization.
Y71G12B.25	Y71G12B.25 is an ortholog of human MFSD10 (major facilitator superfamily domain containing 10); RNA sequencing and microarray studies indicate that Y71G12B.25 is affected by rsr-2, eat-2, emr-1, lem-2, clk-1, wrn-1, aak-2, crtc-1, daf-2, dpy-21, daf-12, daf-16, sir-2.1, and isp-1; RNA sequencing and microarray studies indicate that Y71G12B.25 is affected by Methylmercury hydroxide, 1-methylnicoti…
Y51F10.7	Microarray and RNA sequencing studies indicate that Y51F10.7 is affected by Cholesterol, Lathosterol, Diallyl trisulfide, Rotenone, Diazinon, Cry5B, Quercetin, Hydrolyzable Tannins, Humic substances, Sirolimus, and Ag nanoparticles; microarray, tiling array, and RNA sequencing studies indicate that Y51F10.7 is enriched in the intestine, pharyngeal muscle cell, and germ line and in the PVD and OLL…
nlp-12	nlp-12 encodes two predicted neuropeptide-like proteins; nlp-12 is part of a LQFamide neuropeptide family that has members in at least one other nematode species; nlp-12 is expressed in one tail neuron.
K10C3.4	K10C3.4 is an ortholog of human TMEM98 (transmembrane protein 98); K10C3.4 is expressed in the gon_herm_dtc_P, gon_herm_dtc_A, pharyngeal cell, nervous system, seam cell, rectal epithelium, and the vulva.
best-22	best-22 is an ortholog of human Best4 (bestrophin 4), Best3 (bestrophin 3), Best2 (bestrophin 2) and Best1 (bestrophin 1); microarray and RNA sequencing studies indicate that best-22 is affected by cyc-1, clk-1, ash-2, htz-1, cco-1, jmjd-3.1, jmjd-1.2, hlh-30, ain-1, ain-2, cdk-4, cyd-1, mir-35, and xpa-1; RNA sequencing and microarray studies indicate that best-22 is affected by Cry5B, Humic sub…
pde-4	pde-4 encodes a cAMP phosphodiesterase orthologous to Drosophila dunce and the mammalian PDE4 family of phosphodiesterases; genetic analysis indicates that pde-4 activity is required for negative regulation of cAMP pools in the synaptic signaling network that controls locomotory rates and for regulation of sleep-like behavior (lethargus) during larval development; antibody staining of adult anima…
che-10	che-10 encodes, by alternative splicing, at least four isoforms of a rootletin ortholog required for ciliogenesis; che-10(ks69) mutants have strong but not absolute defects in cilium initiation, forming 1-2 short cilia per amphid channel and showing intraflagellar transport (IFT) along these vestigial cilia; che-10(ks69) mutants have no remaining cilia in their phasmid channels, and abnormal IFT …
mcu-1	mcu-1 is an ortholog of human CCDC109B and MCU (mitochondrial calcium uniporter); microarray, tiling array, and RNA sequencing studies indicate that mcu-1 is affected by cgh-1, cyc-1, daf-16, mab-5, daf-12, sir-2.1, ain-1, spr-5, fbf-1, rnp-8, atfs-1, and let-60; RNA sequencing and microarray studies indicate that mcu-1 is affected by Rotenone and Sirolimus; tiling array, RNA sequencing, and micr…
csr-1	csr-1 encodes, by alternative splicing, two isoforms of an Argonaute protein required for chromosome segregation, embryonic viability, Slicer activity induced by secondary siRNAs, and (partially) for germline RNAi; csr-1(RNAi) embryos are generally inviable, with disordered metaphase chromosomes and anaphase DNA bridges; CSR-1 is found in secondary-type siRNA/Slicer complexes, and isolated recomb…
C56G2.7	rpn-13 is an ortholog of human ADRM1 (adhesion regulating molecule 1); rpn-13 is involved in nematode larval development; rpn-13 is expressed in the nervous system, seam cell, and the intestine.
Y43F8B.1	RNA sequencing and microarray studies indicate that Y43F8B.1 is affected by Rotenone, D-glucose, Chlorpyrifos, Diazinon, Humic substances, and Sirolimus; RNA sequencing and microarray studies indicate that Y43F8B.1 is enriched in the germ line and muscle cell.
F26G1.2	Microarray and RNA sequencing studies indicate that F26G1.2 is affected by hda-1, zfp-1, sam-10, daf-16, wdr-23, eat-2, blmp-1, bar-1, fbf-1, clk-1, wrn-1, daf-2, chd-3, dpy-21, sir-2.1, slr-2, tbx-2, acs-3, and nhr-25; RNA sequencing and microarray studies indicate that F26G1.2 is affected by Rotenone, Tunicamycin, Ethanol, Quercetin, and adsorbable organic bromine compounds; tiling array studie…
tnt-3	tnt-3 is orthologous to the human gene TROPONIN T (TNNT2; OMIM:191045), which when mutated leads to disease.
tni-3	tni-3 encodes one of the four elegans troponin I genes; tni-3 is required for coordinated movement, normal body and muscle morphology and for the proper contractions of the vulva and anus; CeTNI-3 interacts with both the body wall and pharynx troponin C; tni-3 is strongly expressed in body wall, head and vulval muscles.
ghi-1	ghi-1 encodes a secreted protein that is a member of a family of lipid and lipopolysaccharide-binding proteins; in conjunction with flr-2, which encodes the sole c. elegans glycoprotein hormone alpha subunit, ghi-1 activity is required for regulation of defecation cycle periods; GHI-1 physically interacts with FLR-2; ghi-1 is expressed in body wall muscles and the posterior intestine.
fust-1	fust-1 is an ortholog of human fus (FUS RNA binding protein) and EWSR1 (EWS RNA binding protein 1); fust-1 is involved in reproduction; fust-1 is predicted to have nucleic acid binding activity, based on protein domain information; fust-1 is expressed in the pharynx, head, tail, and the intestine.
fipr-2	Microarray and RNA sequencing studies indicate that fipr-2 is affected by cyc-1, age-1, cid-1, wdr-23, eat-2, tatn-1, hlh-30, clk-1, wrn-1, tdp-1, daf-2, npr-1, rbr-2, let-418, chd-3, lin-28, and dpy-21; RNA sequencing and microarray studies indicate that fipr-2 is affected by 1-methylnicotinamide, Nicotinic acid, Multi-walled carbon nanotubes, D-glucose, and Chlorpyrifos.
nlp-3	nlp-3 encodes a neuropeptide-like protein of the GFxGF family with similarity to orcokinins, highly conserved peptides native to crustaceans that enhance hindgut contractions; NLP-3 is expressed in neurons in the head, pharynx, and vulva, and in the intestine; the precise role of NLP-3 in nervous system function and development is not yet clear.
lin-26	lin-26 encodes a zinc-finger protein that shares a unique C2H2 motif together with LIR-1, LIR-2, and LIR-3; during development, lin-26 activity is required for proper differentiation of non-neuronal ectodermal cells and the somatic gonad epithelium; LIN-26 is expressed in many different cell types including the rectal rep, somatic gonad, glial, and hypodermal cells; ectopic LIN-26 expression duri…
F53C11.4	Tiling array, RNA sequencing, and microarray studies indicate that F53C11.4 is affected by daf-16, daf-12, tatn-1, gld-2, ifg-1, lin-28, elli-1, sir-2.1, slr-2, and fbf-1; RNA sequencing and microarray studies indicate that F53C11.4 is affected by Bisphenol S, Hydrolyzable Tannins, Humic substances, single-walled carbon nanotubes, and Paraquat; RNA sequencing studies indicate that F53C11.4 is enr…
unc-94	unc-94 encodes two isoforms of tropomodulin; UNC-94 functions synergistically with other actin filament regulators to effect proper sarcomeric actin filament organization and hence, locomotion; UNC-94 is expressed in muscle cells and localizes to the ends of actin thin filaments.
C28H8.3	C28H8.3 is an ortholog of human DDX60 (DExD/H-box helicase 60) and DDX60L (DEAD-box helicase 60-like); C28H8.3 is predicted to have ATP binding activity and nucleic acid binding activity, based on protein domain information.
F27B10.1	Microarray and RNA sequencing studies indicate that F27B10.1 is affected by nhr-114, wdr-23, csr-1, pgl-1, pgl-3, glh-4, glh-1, daf-2, glp-1, chd-3, ain-1, and ain-2; RNA sequencing studies indicate that F27B10.1 is affected by Rotenone and D-glucose; tiling array and RNA sequencing studies indicate that F27B10.1 is enriched in the ventral nerve cord and in neurons including the DA, VA, PVD, and …
M01F1.3	M01F1.3 is an ortholog of human LIAS (lipoic acid synthetase); M01F1.3 is involved in embryo development and nematode larval development; M01F1.3 is predicted to have 4 iron, 4 sulfur cluster binding activity and lipoate synthase activity, based on protein domain information; M01F1.3 is expressed in the pharynx, reproductive system, intestine, excretory cell, and the body wall musculature.
spch-1	spch-1 encodes one of three C. elegans small, highly basic proteins that have similarity to mouse testis-specific histone H1, the human nucleotide binding and splicing-associated protein SON, and the mollusk protamine-like SNBPs (sperm nuclear basic proteins); spch-1(RNAi) has been reported to result in low penetrance male meiosis defects; SPCH-1 associates specifically with spermatogenic meiotic…
cct-2	cct-2 encodes a putative beta subunit of the eukaryotic cytosolic ('T complex') chaperonin, orthologous to human CCT2 (OMIM:605139); CCT-2 is expressed in most, if not all, tissues; CCT-2 represses SKN-1-dependent transcription of gst-4; CCT-2 is expressed in touch receptor neurons in a MEC-3-dependent fashion; in mass RNAi assays, CCT-2 is required for normal transgene repression and subcellular…
ZC262.2	ZC262.2 is an ortholog of human RSRC2 (arginine and serine rich coiled-coil 2); RNA sequencing, proteomic, and microarray studies indicate that ZC262.2 is affected by egl-5, gld-1, let-7, tatn-1, prg-1, swsn-2.2, tcer-1, jmjd-3.1, sir-2.1, fbf-1, lin-54, and gei-8; microarray and RNA sequencing studies indicate that ZC262.2 is affected by Aldicarb, Rotenone, Atrazine, Humic substances, and single…
C34D10.1	C34D10.1 is an ortholog of human MOSPD3 (motile sperm domain containing 3) and MOSPD1 (motile sperm domain containing 1); microarray, tiling array, and RNA sequencing studies indicate that C34D10.1 is affected by rde-4, zfp-1, cyc-1, daf-16, hpl-2, rsr-2, clk-1, dpy-21, sir-2.1, ain-1, alg-1, fbf-1, aak-2, hcf-1, and dnj-14; RNA sequencing and microarray studies indicate that C34D10.1 is affected…
T04G9.7	T04G9.7 is involved in embryo development.
B0524.6	RNA sequencing and microarray studies indicate that B0524.6 is affected by tatn-1, gld-2, clk-1, skn-1, glp-1, cco-1, jmjd-3.1, jmjd-1.2, hsf-1, and daf-16; RNA sequencing and microarray studies indicate that B0524.6 is affected by Rotenone, Progesterone, and Chlorpyrifos; tiling array and RNA sequencing studies indicate that B0524.6 is enriched in the body wall muscle cell and germ line.
tag-260	tag-260 is an ortholog of human IRF2BPL (interferon regulatory factor 2 binding protein like), IRF2BP2 (interferon regulatory factor 2 binding protein 2) and IRF2BP1 (interferon regulatory factor 2 binding protein 1); tag-260 is involved in growth.
tufm-1	tufm-1 is an ortholog of human TUFM (Tu translation elongation factor, mitochondrial); tufm-1 is involved in determination of adult lifespan, embryo development, nematode larval development and reproduction; tufm-1 is predicted to have GTP binding activity and GTPase activity, based on protein domain information.
nhr-19	nhr-19 is an ortholog of members of the human NR (Nuclear hormone receptors) family including PPARD; nhr-19 is predicted to have sequence-specific DNA binding activity, steroid hormone receptor activity, transcription factor activity, sequence-specific DNA binding, and zinc ion binding activity, based on protein domain information.
F59B1.2	RNA sequencing and microarray studies indicate that F59B1.2 is affected by tdp-1, lin-35, daf-2, elt-2, npr-1, hsf-1, rbr-2, let-418, chd-3, hlh-30, lin-54, hcf-1, sir-2.1, mir-35, and hlh-29; RNA sequencing and microarray studies indicate that F59B1.2 is affected by Mianserin, D-glucose, Cry5B, Cholestanol, Deoxyglucose, Fluoranthene, Diazinon, Humic substances, and Colistin; proteomic, microarr…
Y105E8A.25	Y105E8A.25 is an ortholog of human CTD-2207O23.3 and ARHGEF28 (Rho guanine nucleotide exchange factor 28) and members of the ARHGEF (Rho guanine nucleotide exchange factors) family including ARHGEF18; Y105E8A.25 is involved in apoptotic process, embryo development, hermaphrodite genitalia development and inductive cell migration; Y105E8A.25 is predicted to have Rho guanyl-nucleotide exchange fact…
asp-2	asp-2 encodes aspartic protease.
F43D2.6	RNA sequencing studies indicate that F43D2.6 is affected by eat-2, daf-2, glp-1, tcer-1, jmjd-3.1, jmjd-1.2, and hsf-1; tiling array and RNA sequencing studies indicate that F43D2.6 is enriched in the hypodermis and germ line.
E04D5.1	eif-2A is an ortholog of human EIF2A (eukaryotic translation initiation factor 2A); eif-2A is involved in embryo development; eif-2A is predicted to have translation initiation factor activity, based on protein domain information; eif-2A is expressed in the hypodermis, nervous system, and the intestine.
nspe-1	RNA sequencing and microarray studies indicate that nspe-1 is affected by Methylmercury hydroxide, 1-methylnicotinamide, Rotenone, Manganese chloride, Multi-walled carbon nanotubes, D-glucose, Cry5B, Quercetin, Humic substances, R24, Copper sulfate, single-walled carbon nanotubes, Arsenic trioxide, Colistin, Allantoin, and Ag nanoparticles; RNA sequencing studies indicate that nspe-1 is enriched …
F14H12.3	F14H12.3 is an ortholog of human CFP (complement factor properdin); microarray and RNA sequencing studies indicate that F14H12.3 is affected by Methylmercuric chloride, Mercuric Chloride, Rotenone, Bisphenol S, Resveratrol, Acrylamide, Humic substances, Colistin, Allantoin, and Ag nanoparticles; microarray studies indicate that F14H12.3 is enriched in the FLP neurons.
sma-9	sma-9 encodes, by extensive alternative splicing, at least 13 isoforms, a number of which are large (~2000-residue) proteins with at least three N-terminal involucrin domains, seven C-terminal zinc-finger domains, and a glutamine/asparagine-rich domain; SMA-9 is orthologous to the Drosophila Smad cofactor Schnurri (FBgn0003396) and the vertebrate HIVEP proteins (Human Immunodeficiency Virus Type …
tag-321	tag-321 is an ortholog of human TMEM65 (transmembrane protein 65); tag-321 is localized to the mitochondrion.
Y37D8A.2	Y37D8A.2 is an ortholog of human PLBD2 (phospholipase B domain containing 2); microarray, proteomic, RNA sequencing, and tiling array studies indicate that Y37D8A.2 is affected by cyc-1, K10D11.2, gld-1, let-7, wdr-5.1, tdp-1, daf-2, npr-1, rbr-2, mes-2, mes-6, sir-2.1, gei-8, dnj-14, and eat-2; RNA sequencing and microarray studies indicate that Y37D8A.2 is affected by Rotenone and Deoxyglucose;…
acdh-10	T08G2.3 is orthologous to the human gene ACYL-CoA DEHYDROGENASE, MEDIUM-CHAIN (ACADM; OMIM:607008), which when mutated leads to MCAD deficiency.
bcl-11	bcl-11 is an ortholog of human BCL11A (B-cell CLL/lymphoma 11A) and BCL11B (B-cell CLL/lymphoma 11B); bcl-11 is involved in embryo development and locomotion; bcl-11 is predicted to have nucleic acid binding activity, based on protein domain information; bcl-11 is expressed in the muscle cell, pharynx, hypodermis, nervous system, and the head.
ttr-59	RNA sequencing and microarray studies indicate that ttr-59 is affected by Rotenone, Manganese chloride, D-glucose, Copper sulfate, and Dafa#1; tiling array, RNA sequencing, and microarray studies indicate that ttr-59 is enriched in the germline precursor cell, hypodermis, germ line, and intestine and in the dopaminergic neurons.
pbs-7	pbs-7 encodes a B-type subunit of the 26S proteasome's 20S protease core particle; by homology, PBS-7 is predicted to function in ATP/ubiquitin-dependent nonlysosomal protein degradation; loss of pbs-7 activity via large-scale RNAi screens indicates that, in C. elegans, PBS-7 is required for normal movement and for embryonic, germline, and larval development.
mlp-1	mlp-1 encodes a LIM domain-containing protein that is a member of the MLP/CRP family of muscle LIM domain proteins.
F42A10.5	RNA sequencing and microarray studies indicate that F42A10.5 is affected by Bisphenol S, Deoxyglucose, Cry5B, Humic substances, Paraquat, and Sirolimus; RNA sequencing studies indicate that F42A10.5 is enriched in the germ line.
msp-45	msp-45 encodes a member of the major sperm protein family.
Y45F10C.4	RNA sequencing and microarray studies indicate that Y45F10C.4 is affected by Ethanol, 1-methylnicotinamide, Rotenone, Manganese chloride, Mianserin, Sodium arsenite, D-glucose, Resveratrol, Chlorpyrifos, Diazinon, Quercetin, Humic substances, and Paraquat.
nubp-1	nubp-1 encodes a nucleotide binding protein that is a member of the NUBP1/NBP35 subclass of MRP/MinD-type P-loop NTPases; NUBP-1 is homologous to vertebrate NUBP1 and Saccharomyces cerevisiae NBP35; in C. elegans, nubp-1 is required for proper cilium formation and also for normally rapid growth and maintenance of the germline; nubp-1 is expressed in ciliated amphid and labial neurons in the head …
Y54G2A.26	Tiling array, RNA sequencing, and microarray studies indicate that Y54G2A.26 is affected by daf-12, gld-2, jmjd-3.1, jmjd-1.2, hsf-1, hlh-30, dys-1, ain-1, slr-2, fbf-1, rnp-8, nuo-6, and eat-2; microarray and RNA sequencing studies indicate that Y54G2A.26 is affected by Hydrogen sulfide, Cry5B, Paraquat, and Sirolimus; microarray and RNA sequencing studies indicate that Y54G2A.26 is enriched in …
W08E3.2	W08E3.2 is an ortholog of human CASC3 (cancer susceptibility candidate 3); W08E3.2 is predicted to have RNA binding activity, based on protein domain information; W08E3.2 is expressed widely.
F08B4.7	F08B4.7 is an ortholog of human SNRPC (small nuclear ribonucleoprotein polypeptide C); F08B4.7 is involved in determination of adult lifespan, embryo development and reproduction; F08B4.7 is predicted to have nucleic acid binding activity and zinc ion binding activity, based on protein domain information.
C18B2.5	C18B2.5 is an ortholog of human SEPT7 (septin 7); C18B2.5 is predicted to have GTP binding activity, based on protein domain information.
akap-1	akap-1 is an ortholog of human AKAP1 (A-kinase anchoring protein 1); akap-1 is involved in determination of adult lifespan and embryo development; akap-1 is predicted to have RNA binding activity, based on protein domain information; akap-1 is expressed in several tissues including the gonad and the nervous system.
rpb-4	rpb-4 is an ortholog of human POLR2D (RNA polymerase II subunit D); rpb-4 is involved in embryo development; rpb-4 is predicted to have DNA-directed 5'-3' RNA polymerase activity and nucleotide binding activity, based on protein domain information.
mccc-1	mccc-1 encodes an ortholog of the human gene ALPHA METHYLCROTONOYL-COENZYME A CARBOXYLASE 1 (MCCC1; 3-MCC), which when mutated leads to beta-methylcrotonyl-glycinuria (OMIM:210200).
rrbs-1	rrbs-1 is an ortholog of human RRS1 (ribosome biogenesis regulator); rrbs-1 is involved in cell migration, embryo development, gonad development and nematode larval development.
T22D1.3	T22D1.3 is an ortholog of human IMPDH1 (inosine monophosphate dehydrogenase 1); T22D1.3 is predicted to have IMP dehydrogenase activity, based on protein domain information; T22D1.3 is expressed in the anal depressor muscle, nervous system, head, tail, reproductive system, seam cell, and the intestine.
T04A8.7	T04A8.7 is orthologous to human GLUCOSIDASE, ACID BETA (GBA; OMIM:606463), which when mutated leads to Gaucher disease.
M03C11.3	M03C11.3 is involved in RNA interference, negative regulation of vulval development and nematode larval development; M03C11.3 is expressed in the pharynx, hypodermis, intestine, and the vulva.
ptc-1	ptc-1 encodes an ortholog of Drosophila PATCHED (PTC) and human PTCH which defines one of seven paralogous families of sterol sensing domain (SSD) proteins; PTC-1 is required for cytokinesis in the germline, but not in somatic cells (the converse of PTR-2's function, and a role conserved in C. briggsae); PTC-1 is also required to isolate meiotic germline nuclei from one another so that their nucl…
C06A1.2	RNA sequencing and microarray studies indicate that C06A1.2 is affected by emr-1, lem-2, prg-1, clk-1, wrn-1, daf-2, dpy-21, and gei-8; RNA sequencing studies indicate that C06A1.2 is affected by Rotenone; RNA sequencing and microarray studies indicate that C06A1.2 is enriched in the muscle cell and in neurons including the ASER and PLM neurons.
hke-4.2	zipt-7.2 is an ortholog of human SLC39A7 (solute carrier family 39 member 7); zipt-7.2 is predicted to have metal ion transmembrane transporter activity, based on protein domain information.
C24A3.2	C24A3.2 is localized to the plasma membrane.
rbc-1	rbc-1 encodes an ortholog of S. cerevisiae RAV1; like RAV1, RBC-1 may be required for the reassociation of vacuolar proton-translocating ATPase (V-ATPase) after temporary glucose starvation.
mdt-19	mdt-19 is an ortholog of human MED19 (mediator complex subunit 19); mdt-19 is involved in apoptotic process, embryo development, hermaphrodite genitalia development, nematode larval development, oogenesis and positive regulation of growth; mdt-19 is predicted to have RNA polymerase II transcription cofactor activity, based on protein domain information.
let-765	let-765 is an ortholog of human SBNO1 (strawberry notch 1) and SBNO2 (strawberry notch 2); let-765 is involved in determination of adult lifespan, embryo development, hermaphrodite genitalia development, inductive cell migration, lipid storage, nematode male tail tip morphogenesis, positive regulation of Ras protein signal transduction, positive regulation of cell fate specification and vulval ce…
pfd-6	pfd-6 encodes a putative prefoldin 6 subunit, orthologous to human PFDN6 (OMIM:605660), required for normal microtubule growth and distal tip cell migration; PFD-6 is expressed cytoplasmically in most, if not all, tissues, including the germline; in mass RNAi assays, PFD-6 is required for normal mitotic spindle position, embryonic and larval viability, fertility, body shape, vulval development, a…
pxl-1	pxl-1 encodes proteins containing N-terminal LD motifs and C-terminal LIM domains that is the C. elegans ortholog of vertebrate paxillin; pxl-1 is required for organized myofilament structure in the pharynx and pharyngeal muscle contraction, and hence feeding and viability past the first larval stage; PXL-1 is expressed in body wall and pharyngeal muscle, as well as pharyngeal epithelial cells; P…
gen-1	gen-1 encodes the C. elegans homolog of the human GEN1 Holliday Junction resolving enzyme; in C. elegans, GEN-1 activity is required for DNA double-strand break repair and ionizing radiation-induced cell cycle arrest and apoptosis, independent of the CEP-1/p53 pathway, as part of a DNA damage signaling response; GEN-1 exhibits in vitro nuclease activity consistent with it functioning as a junctio…
M117.1	M117.1 is an ortholog of members of the human SLC (Solute carriers) family including SLC17A1; microarray, tiling array, and RNA sequencing studies indicate that M117.1 is affected by cyc-1, daf-16, rsr-2, glp-1, let-418, chd-3, dcr-1, ain-1, ain-2, ash-2, tdp-1, alg-1, isp-1, and nuo-6; microarray studies indicate that M117.1 is affected by Cadmium, Chlorpyrifos, Diazinon, Humic substances, Paraq…
Y37A1B.17	Y37A1B.17 is an ortholog of human ARHGEF37 (Rho guanine nucleotide exchange factor 37), DNMBP (dynamin binding protein) and ARHGEF38 (Rho guanine nucleotide exchange factor 38); Y37A1B.17 is involved in locomotion; Y37A1B.17 is predicted to have Rho guanyl-nucleotide exchange factor activity, based on protein domain information.
sta-2	sta-2 encodes a member of the STAT family of transcription factors; STA-2 functions cell autonomously together with the SNF-12 sodium-dependent neurotransmitter symporter to regulate expression of antimicrobial peptides in the epidermis following fungal infection and physical wounding; STA-2 physically interacts with SNF-12; a sta-2 reporter gene is expressed in the epidermis throughout developme…
stam-1	stam-1 encodes a protein containing an N-terminal VSH domain, a central ubiquitin-interacting motif and SH3 domain, and a C-terminal glutamine/asparagine (Q/N)-rich domain that is the C. elegans ortholog of the Janus kinase substrate STAM ('signal-transducing adaptor molecule'); stam-1 is required for maintaining meiotic arrest and for acetylcholine neurotransmission; STAM-1 is required in the ge…
alg-1	alg-1 encodes an Argonaut ortholog; alg-1 is involved in RNA interference and affects developmental timing along with alg-2 and dcr-1 by regulating expression of the lin-4 and let-7 small temporal RNAs.
F20D1.9	F20D1.9 is an ortholog of human SLC25A18 (solute carrier family 25 member 18) and SLC25A22 (solute carrier family 25 member 22); F20D1.9 is involved in lipid storage; F20D1.9 is expressed in the intestine, gonadal sheath cell, and the vulva.
Y51A2D.18	Y51A2D.18 is an ortholog of human SLC22A5 (solute carrier family 22 member 5) and SLC22A4 (solute carrier family 22 member 4); Y51A2D.18 is predicted to have transmembrane transporter activity, based on protein domain information.
F53E4.1	F53E4.1 is an ortholog of human KLHDC3 (kelch domain containing 3); F53E4.1 is involved in reproduction; F53E4.1 is expressed in the pharynx, hypodermis, nervous system, tail, reproductive system, intestine, and the arcade cell.
ceh-18	ceh-18 encodes a POU-class homeodomain transcription factor; CEH-18 is required in hermaphrodites for specific aspects of gonadal sheath cell differentiation, such as normal cell shape and position, that are essential for negative regulation of oocyte meiotic maturation by the sheath cells; in this process, CEH-18 functions in parallel with the VAB-1/Ephrin receptor as part of a sperm-sensing che…
unc-112	The unc-112 gene encodes a pleckstrin homology domain-containing protein, orthologous to human Mitogen inducible gene-2, that is required for assembly of muscle dense bodies and M lines during embryogenesis; UNC-112 is a dense body/M-line component and requires PAT-3/beta-integrin, UNC-52/perlecan, and PAT-4/integrin-linked kinase for proper localization; UNC-112 binds PAT-4 directly, forms a ter…
tps-2	tps-2 encodes one of two trehalose-6-phosphate synthase proteins in C. elegans, and RNAi of both enzymes leads to a more than 90% reduction decrease in trehalose levels, but does not appear to affect viability or development; the tps-2 mRNA is expressed throughout development.
akt-1	akt-1 encodes an ortholog of the serine/threonine kinase Akt/PKB; akt-1 genetically interacts with the insulin signaling pathway and functions to regulate such processes as dauer larval development and salt chemotaxis learning; AKT-1 binds calmodulin in vitro in a calcium-dependent manner; an AKT-1::GFP fusion protein is widely expressed beginning in late stage embryos and continuing through adul…
col-155	col-155 is an ortholog of human MARCO (macrophage receptor with collagenous structure); col-155 is involved in body morphogenesis, embryo development, locomotion and nematode larval development; col-155 is a structural constituent of cuticle, based on protein domain information.
fgt-1	fgt-1 is an ortholog of members of the human SLC (Solute carriers) family including SLC2A14; fgt-1 is involved in glucose transport and lipid storage; fgt-1 is predicted to have substrate-specific transmembrane transporter activity, based on protein domain information; fgt-1 is expressed in the muscle cell, pharynx, hypodermis, nervous system, and the intestinal cell.
M01E5.3	Microarray, tiling array, and RNA sequencing studies indicate that M01E5.3 is affected by zfp-1, daf-12, emr-1, lem-2, jmjd-3.1, jmjd-1.2, hsf-1, ifg-1, lin-28, sir-2.1, ain-2, slr-2, dpy-10, fbf-1, and gld-1; microarray studies indicate that M01E5.3 is affected by Fluoranthene, Hydrolyzable Tannins, Humic substances, and Sirolimus; microarray and RNA sequencing studies indicate that M01E5.3 is e…
K12C11.1	The K12C11.1 gene encodes an ortholog of the human gene PEPTIDASE D (PEPD), which when mutated leads to prolidase deficiency (OMIM:170100).
Y41D4A.5	Y41D4A.5 is an ortholog of human PTPN12 (protein tyrosine phosphatase, non-receptor type 12), PTPN22 (protein tyrosine phosphatase, non-receptor type 22) and PTPN18 (protein tyrosine phosphatase, non-receptor type 18); Y41D4A.5 is involved in engulfment of apoptotic cell and gonad development; Y41D4A.5 is predicted to have protein tyrosine phosphatase activity, based on protein domain information.
C30F12.5	C30F12.5 is involved in embryo development, nematode larval development and reproduction.
C04E7.3	Microarray and RNA sequencing studies indicate that C04E7.3 is affected by cyc-1, nhr-114, prg-1, csr-1, jmjd-3.1, jmjd-1.2, and hlh-30; RNA sequencing and microarray studies indicate that C04E7.3 is affected by Rotenone, Cry5B, Dafa#1, Sirolimus, and Ag nanoparticles; tiling array studies indicate that C04E7.3 is enriched in the coelomocytes and in the AVA and AVE neurons.
F57B10.5	F57B10.5 is an ortholog of human TMED7 (transmembrane p24 trafficking protein 7) and TMED3 (transmembrane p24 trafficking protein 3); proteomic, RNA sequencing, and microarray studies indicate that F57B10.5 is affected by gld-1, let-7, emr-1, lem-2, hsf-1, glp-1, sir-2.1, ahr-1, alg-1, cdk-4, cyd-1, and gei-8; RNA sequencing studies indicate that F57B10.5 is affected by Rotenone; tiling array, RN…
D2030.2	D2030.2 is an ortholog of human CLPX (caseinolytic mitochondrial matrix peptidase chaperone subunit); D2030.2 is involved in nematode larval development and striated muscle myosin thick filament assembly; D2030.2 is predicted to have ATP binding activity, based on protein domain information; D2030.2 is expressed in the intestine and the rectal gland cell.
erfa-1	erfa-1 is an ortholog of human ETF1 (eukaryotic translation termination factor 1); erfa-1 is involved in cell migration, embryo development, gonad development and nematode larval development; erfa-1 is predicted to have translation release factor activity, codon specific, based on protein domain information.
lin-59	lin-59 encodes a SET domain-containing protein that is most closely related to the ASH1 group of histone-lysine N-methyltransferases; lin-59 was originally identified in screens for mutations that disrupt male tail development and subsequently was shown to be an essential gene required for development and fate specification of a number of different cells types, including those of the male tail, m…
acly-1	acly-1 is an ortholog of human ACLY (ATP citrate lyase); acly-1 is involved in reproduction; acly-1 is predicted to have ATP citrate synthase activity and cofactor binding activity, based on protein domain information.
klp-12	klp-12 is an ortholog of human KIF21B (kinesin family member 21B) and KIF21A (kinesin family member 21A); klp-12 is involved in embryo development and mitotic cell cycle; klp-12 is predicted to have ATP binding activity, microtubule binding activity, and microtubule motor activity, based on protein domain information; klp-12 is expressed in the head.
C25A1.16	C25A1.16 is involved in embryo development and gonad development.
puf-3	The puf-3 gene encodes a predicted RNA binding protein that is a member of the conserved PUF (Pumilio and FBF) family of RNA binding proteins; PUF-3 is expressed in the ovary and is required for multiple aspects of early embryogenesis including proper cell cycle timing, spindle positioning, and formation of the polar bodies and pronuclei.
jph-1	jph-1 encodes a junctophilin, a protein that belongs to a transmembrane family of proteins implicated in the formation of the junctional membrane complex that forms between the plasma membrane and the endoplasmic reticulum in excitable cells; this complex facilitates cross-talk between the cell surface and intracellular ionic channels; RNA interference of jph-1 results in a locomotion defect sugg…
prp-8	prp-8 is orthologous to the human gene SIMILAR TO U5 SNRNP-SPECIFIC PROTEIN (220 KD), ORTHOLOG OF S.
ebp-2	ebp-2 encodes an RP/EB-type microtubule-binding protein orthologous to human MAPRE1 (OMIM:603108), MAPRE2 (OMIM:605789), MAPRE3 (OMIM:605788), and paralogous to EBP-1/-3; EBP-2 binds the plus ends of growing microtubules; by orthology, the N-terminal calponin homology domain of EBP-2 is predicted to bind microtubules (MTs), while the C-terminal region of EBP-2 is predicted to contain a dimerizati…
hpo-11	hpo-11 is an ortholog of human NRBP2 (nuclear receptor binding protein 2) and NRBP1 (nuclear receptor binding protein 1); hpo-11 is involved in lipid storage and oviposition; hpo-11 is predicted to have protein kinase activity, based on protein domain information; hpo-11 is expressed in the pharynx, nervous system, reproductive system, seam cell, intestine, excretory gland cell, and the body wall…
Y55F3AM.3	Y55F3AM.3 is an ortholog of human RBM23 (RNA binding motif protein 23) and RBM39 (RNA binding motif protein 39); Y55F3AM.3 is involved in determination of adult lifespan, embryo development, growth, hermaphrodite genitalia development, locomotion and nematode larval development; Y55F3AM.3 is predicted to have RNA binding activity, based on protein domain information; Y55F3AM.3 is expressed in the…
cas-1	cas-1 encodes the C. elegans homologue of the adenylyl cyclase-associated protein 1 (CAP1); as loss of cas-1 activity via large-scale RNAi screens results in no obvious defects, the precise role of cas-1 in C. elegans development and/or behavior is not yet known.
ZK418.9	ZK418.9 encodes two proteins by alternative splicing, belonging to an ancient family of single-stranded nucleic acid-binding proteins, that are predicted to regulate gene expression through binding either mRNA or (locally) single-stranded DNA; they are most likely to specifically bind one or more discrete mRNAs and regulate their spatial localization or alternative splicing.
ccdc-47	ccdc-47 is an ortholog of human RP11-51F16.8 and CCDC47 (coiled-coil domain containing 47); ccdc-47 is expressed in the pharynx, anal depressor muscle, nervous system, tail, reproductive system, rectal epithelium, and the body wall musculature.
unc-34	unc-34 encodes an EVH1 domain-containing protein that is the sole C. elegans Enabled/VASP homolog; during development, unc-34 activity is required for proper cell migration and axon guidance and for normal locomotion and posterior body morphology; in regulating axon guidance, genetic analyses suggest that unc-34 likely functions downstream of slt-1/Slit and sax-3/Robo as well as unc-6/Netrin and …
F09F7.5	F09F7.5 encodes, by alternative splicing, three isoforms of an unfamiliar protein required for in conjunction with LIN-35 for normally large brood size, in conjunction with CLK-2 for normally rapid growth, and for normally short lifespan; F09F7.5 binds equally well to Cdc42 and Rac GTPases in vitro, probably through its N-terminal P21-Rho-binding domain; F09F7.5 has no obvious orthologs outside o…
lin-45	The lin-45 gene encodes an ortholog of the vertebrate protein RAF which is required for larval viability, fertility and the induction of vulval cell fates.
laf-1	laf-1 encodes a DEAD-box RNA helicase; laf-1 is required for embryonic development and sex determination; laf-1 was identified in screens for dominant suppressors of the sterility produced by gain-of-function fem-3 mutations; when homozygous, laf-1 mutations result in embryonic and larval lethality and when heterozygous, feminization of XX and XO animals; reporter gene analyses indicate that wild…
K01A2.10	K01A2.10 is an ortholog of human CCDC92 (coiled-coil domain containing 92); microarray studies indicate that K01A2.10 is affected by Mercuric Chloride, Cry5B, Humic substances, Sirolimus, and Allantoin; microarray, tiling array, and RNA sequencing studies indicate that K01A2.10 is enriched in the coelomocytes, excretory cell, and muscle cell and in neurons including PVD, OLL, dopaminergic, PLM, A…
T23G11.7	T23G11.7 is an ortholog of human Uvrag (UV radiation resistance associated); microarray, tiling array, proteomic, and RNA sequencing studies indicate that T23G11.7 is affected by cyc-1, age-1, cid-1, lin-15B, daf-12, gld-1, let-7, tatn-1, hsf-1, sir-2.1, ain-1, spr-5, daf-16, dpy-9, dpy-10, fbf-1, and hcf-1; microarray studies indicate that T23G11.7 is affected by Cadmium, Cry5B, Hydrolyzable Tan…
M02H5.8	RNA sequencing and microarray studies indicate that M02H5.8 is affected by 1-methylnicotinamide, Methylmercuric chloride, Mianserin, Cry5B, Chlorpyrifos, Diazinon, Quercetin, Hydrolyzable Tannins, Humic substances, Colistin, adsorbable organic bromine compounds, Sirolimus, and Ag nanoparticles; tiling array, RNA sequencing, and microarray studies indicate that M02H5.8 is enriched in the intestine…
cec-1	cec-1 encodes a nuclear protein with a chromodomain that is ubiquitously expressed in somatic cells, but is dispensable for embryonic survival or gross adult morphology.
spp-18	spp-18 is involved in innate immune response.
nhl-2	nhl-2 encodes one of five C. elegans proteins that contain TRIM (tripartite-containing motif; RING, B-box, coiled-coil) and NHL (NCL-1, HT2A and LIN-41) domains; NHL-2 functions together with CGH-1 and in association with the miRSC complex to regulate the efficacy of microRNA-target interactions and hence, gene regulation, during postembryonic development; in addition, nhl-2 mutations suppress em…
pqn-27	The protein product of this gene is predicted to contain a glutamine/asparagine (Q/N)-rich ('prion') domain, by the algorithm of Michelitsch and Weissman (as of the WS77 release of WormBase, i.e., in wormpep77).
bath-40	bath-40 is an ortholog of human SPOP (speckle type BTB/POZ protein) and SPOPL (speckle type BTB/POZ protein like); RNA sequencing and microarray studies indicate that bath-40 is affected by aak-2, tatn-1, emr-1, lem-2, gld-2, cco-1, jmjd-3.1, jmjd-1.2, and slr-2; microarray studies indicate that bath-40 is affected by single-walled carbon nanotubes; RNA sequencing studies indicate that bath-40 is…
Y73B6BL.23	Microarray and RNA sequencing studies indicate that Y73B6BL.23 is affected by cid-1, tatn-1, csr-1, drh-3, gld-2, tdp-1, fog-3, npr-1, jmjd-3.1, rbr-2, daf-16, fbf-1, and mir-243; RNA sequencing and microarray studies indicate that Y73B6BL.23 is affected by Rotenone, Manganese chloride, Diazinon, adsorbable organic bromine compounds, and Sirolimus; tiling array and RNA sequencing studies indicate…
C30G4.4	C30G4.4 is an ortholog of human TSC22D1 (TSC22 domain family member 1), TSC22D2 (TSC22 domain family member 2), TSC22D4 (TSC22 domain family member 4) and TSC22D3 (TSC22 domain family member 3); C30G4.4 is involved in lipid storage; C30G4.4 is predicted to have transcription factor activity, sequence-specific DNA binding, based on protein domain information; C30G4.4 is expressed in the isthmus.
emb-5	emb-5 encodes the C. elegans ortholog of the Spt6 family of RNA polymerase II transcription elongation factors; first identified in screens for temperature-sensitive embryonic lethal mutations, emb-5 is required for the correct timing of the second E (endoderm)-cell division in the early embryo and thus, for normal embryonic gastrulation; in addition, emb-5 activity is required postembryonically …
C38H2.3	RNA sequencing studies indicate that C38H2.3 is affected by prg-1, htz-1, and daf-2; tiling array and RNA sequencing studies indicate that C38H2.3 is enriched in the BAG and PLM neurons.
R12E2.13	R12E2.13 is an ortholog of human SDF2 (stromal cell derived factor 2) and SDF2L1 (stromal cell derived factor 2 like 1); R12E2.13 is involved in innate immune response; R12E2.13 is expressed in the anal depressor muscle, nervous system, reproductive system, intestine, rectal gland cell, and the body wall musculature.
C16A3.4	C16A3.4 is an ortholog of human ZNF622 (zinc finger protein 622); C16A3.4 is involved in RNA interference, embryo development and reproduction; C16A3.4 is predicted to have nucleic acid binding activity and zinc ion binding activity, based on protein domain information; C16A3.4 is expressed in the pharynx, tail, and the intestine.
ben-1	ben-1 is an ortholog of members of the human TUB (Tubulins) family including TUBB4B; ben-1 is involved in chemosensory behavior, embryo development, hermaphrodite genitalia development, nematode larval development, oviposition, positive regulation of growth and pronuclear migration; ben-1 is predicted to have GTP binding activity, GTPase activity, and is a structural constituent of cytoskeleton, …
mmcm-1	mmcm-1 encodes an ortholog of human methylmalonyl-CoA mutase (MUT); MMCM-1 enzyme, in vitro, kinetically resembles its human ortholog; mmcm-1 deletion mutants incorporate abnormally low levels of 1-[(14)C]-propionate into proteins; mmcm-1(RNAi) and mmcm-1 deletion mutant animals excrete abnormally high levels of methylmalonic acid into their culture medium when challenged with propionic acid; mmc…
sym-4	sym-4 encodes a large (1,043-residue) protein that is required for viability in a mec-8 mutant background, and is also required by itself for normally rapid growth and locomotion; SYM-4 is orthologous to human WDR44, and has a nondescript N-terminal domain, with a C-terminal domain containing seven WD repeats; SYM-4 is broadly expressed, in larval and adult pharynx, digestive tract, neurons, vulv…
F27D4.4	F27D4.4 is an ortholog of human ZC3H15 (zinc finger CCCH-type containing 15); F27D4.4 is predicted to have metal ion binding activity, based on protein domain information; F27D4.4 is expressed in the hypodermis and the intestine.
ero-1	ero-1 encodes an endoplasmic reticulum oxidoreductase that affects ER-stress response and affects reactive oxygen species levels.
C24G6.8	C24G6.8 is an ortholog of human PTRH2 (peptidyl-tRNA hydrolase 2); C24G6.8 is predicted to have aminoacyl-tRNA hydrolase activity, based on protein domain information.
Y105C5B.15	Y105C5B.15 is an ortholog of human ACP7 (acid phosphatase 7, tartrate resistant (putative)); Y105C5B.15 is predicted to have acid phosphatase activity and metal ion binding activity, based on protein domain information.
F09E5.16	Microarray, RNA sequencing, and tiling array studies indicate that F09E5.16 is affected by cyc-1, nhr-114, daf-2, jmjd-1.2, let-418, chd-3, elli-1, isp-1, and nuo-6; RNA sequencing and microarray studies indicate that F09E5.16 is affected by Rotenone, Humic substances, Colistin, and Sirolimus; RNA sequencing and microarray studies indicate that F09E5.16 is enriched in neurons including the ASER n…
ostd-1	ostd-1 is an ortholog of human Rpn2 (ribophorin II); ostd-1 is involved in cytokinesis, embryo development, endoplasmic reticulum organization, locomotion, nematode larval development, regulation of cell division and reproduction; ostd-1 is expressed in the pharynx, nervous system, reproductive system, intestine, and the body wall musculature.
sao-1	sao-1 encodes a novel GYF domain-containing protein that is conserved amongst nematodes; maternally provided SAO-1 functions together with SEL-10, a component of an E3 ubiquitin ligase with which it physically interacts, to negatively regulate the Notch receptor signaling pathway in the early embryo; mutations in sao-1 also suppress early cytokinesis defects in rfl-1 mutant embryos (rfl-1 encodes…
Y53F4B.39	Y53F4B.39 is an ortholog of human LACTB2 (lactamase beta 2); microarray, proteomic, tiling array, and RNA sequencing studies indicate that Y53F4B.39 is affected by cyc-1, cid-1, nhr-49, daf-12, gld-1, let-7, lin-35, cco-1, jmjd-3.1, and jmjd-1.2; proteomic, tiling array, and RNA sequencing studies indicate that Y53F4B.39 is enriched in the germ line, hypodermis, and intestine.
F35E12.6	F35E12.6 is involved in innate immune response.
sma-4	sma-4 encodes a Smad protein and a homolog of human DPC4, which when mutated leads to pancreatic carcinoma (OMIM:260350); SMA-4 is similar to members of the vertebrate protein family of Dwarfins; during development, sma-4 functions as part of a DBL-1/SMA-6 TGF-beta-related signaling pathway that controls body size and male tail sensory ray and spicule formation; sma-4, through this pathway, also …
mct-6	mct-6 is an ortholog of members of the human SLC (Solute carriers) family including SLC16A11; mct-6 is involved in nematode larval development and reproduction; mct-6 is expressed in the hmc, nervous system, body region, reproductive system, and the arcade cell.
pptr-2	pptr-2 is an ortholog of human PPP2R5D (protein phosphatase 2 regulatory subunit B'delta) and PPP2R5C (protein phosphatase 2 regulatory subunit B'gamma); pptr-2 is involved in P granule assembly, embryo development and nematode larval development; pptr-2 is predicted to have protein phosphatase regulator activity, based on protein domain information; pptr-2 is expressed in the anal depressor musc…
eif-3.E	eif-3.E encodes the C. elegans ortholog of the translation initiation factor 3 subunit e (eIF3e/Int-6); by homology, EIF-3.E is predicted to be a component of three different protein complexes, the eIF3 translation initiation factor, the 26S proteasome, and the COP9 signalosome; such association suggests that EIF-3.E may serve as a regulatory factor that coordinates the translational and degradat…
F41C3.2	F41C3.2 is an ortholog of members of the human SLC (Solute carriers) family including SLC17A1; F41C3.2 is involved in cell development; F41C3.2 is expressed in the uterine muscle and the body wall musculature.
epg-9	epg-9 encodes the C. elegans homolog of mammalian ATG101 (AuTophaGy101); in C. elegans, epg-9 is required for autophagic degradation of protein aggregates and for normal survival rates under conditions of food deprivation; EPG-9 physically interacts with ATG-13, the C. elegans homolog of ATG13, and UNC-51, the C. elegans homolog of ATG1; an EPG-9::GFP reporter fusion is ubiquitously expressed dur…
F19C7.1	F19C7.1 is involved in innate immune response.
tam-1	tam-1 encodes a broadly expressed nuclear protein with RING finger, B-box, and glutamine/asparagine-rich domains that promotes signalling in the class B synthetic-multivulva gene pathway (which includes the lin-35/RB gene), and also promotes the activity of genes in multicopy transgenic arrays; the normal role of TAM-1's class B activity is presumably to inhibit RAS pathway activity in vulval dev…
C14C10.5	C14C10.5 is an ortholog of human PSME4 (proteasome activator subunit 4); C14C10.5 is expressed in the pharynx.
dot-1.1	dot-1.1 is an ortholog of human DOT1L (DOT1 like histone lysine methyltransferase); dot-1.1 is predicted to have histone methyltransferase activity (H3-K79 specific), based on protein domain information.
rab-3	rab-3 encodes a rab3 homolog, a member of the Ras GTPase superfamily, and affects sensitivity to aldicarb and the distribution of synaptic vesicle populations and thereby affects synaptic transmission, track amplitude and speed of movement, chemotaxis to isoamyl alcohol, affects pharyngeal pump durations, and may only slightly affect male mating behavior; requires aex-3 for localization to synaps…
ddp-1	ddp-1 encodes the C. elegans ortholog of Saccharomyces cerevisiae Tim8p and human TIMM8A or deafness/dystonia peptide; DDP-1 is predicted to be part of a heterooligomeric complex that localizes to the mitochondrial intermembrane space and facilitates translocation of proteins from the cytosol to the inner mitochondrial membrane; in C. elegans, DDP-1 is required for normal mitochondrial morphology.
tars-1	tars-1 is an ortholog of human TARS2 (threonyl-tRNA synthetase 2, mitochondrial (putative)), TARSL2 (threonyl-tRNA synthetase like 2) and TARS (threonyl-tRNA synthetase); tars-1 is involved in determination of adult lifespan, embryo development, lipid storage, nematode larval development and reproduction; tars-1 is predicted to have ATP binding activity and threonine-tRNA ligase activity, based o…
pfd-1	pfd-1 encodes a putative prefoldin subunit 1, orthologous to human PFDN1 (OMIM:604897), that is required for normal microtubule nucleation and growth, embryonic viability, distal tip cell (DTC) migration, and locomotion; PFD-1 is expressed cytoplasmically in most, if not all, tissues; pfd-1(RNAi) animals have sterile progeny and are uncoordinated, and pfd-1(RNAi) embryos show a reduced microtubul…
Y71H2AM.20	Y71H2AM.20 is an ortholog of human PPP2R4; Y71H2AM.20 is involved in determination of adult lifespan, embryo development, nematode larval development and reproduction; Y71H2AM.20 is predicted to have phosphatase activator activity, based on protein domain information.
nos-3	nos-3 encodes a homolog of Drosophila NANOS that physically interacts with FBF-1 (similar, though not orthologous, to Drosophila PUMILIO); NOS-3 is required in development of the hermaphrodite germ-line to promote the switch from sperm to oocyte production, perhaps by forming a complex with FBF-1 that controls fem-3 mRNA.
fos-1	fos-1 encodes two basic region-leucine zipper (bZip) transcription factors, FOS-1A and FOS-1B, that are the sole C. elegans orthologs of the fos bZip transcription factor family; during hermaphrodite development, FOS-1A activity is required cell autonomously in the gonadal anchor cell for basement-membrane removal and subsequent anchor cell invasion of the vulval epithelium; in addition, fos-1 ac…
sago-1	sago-1 encodes an Argonaute homolog that is partially required for the amplification phase of RNAi responses; a multiply mutant strain (MAGO), consisting of ppw-1(tm914), sago-1(tm1195), sago-2(tm894), F58G1.1(tm1019), C06A1.4(tm887), and M03D4.6(tm1144) alleles, is completely resistant to both germline and somatic RNAi; sago-1 is genetically redundant with ppw-1 and sago-2, with any one of these…
hacd-1	hacd-1 is an ortholog of human HADH (hydroxyacyl-CoA dehydrogenase); hacd-1 is predicted to have 3-hydroxyacyl-CoA dehydrogenase activity and NAD+ binding activity, based on protein domain information.
Y43F4B.5	Y43F4B.5 is an ortholog of human PGM2L1 (phosphoglucomutase 2 like 1) and PGM2 (phosphoglucomutase 2); Y43F4B.5 is involved in embryo development and nematode larval development; Y43F4B.5 is predicted to have intramolecular transferase activity, phosphotransferases, based on protein domain information; Y43F4B.5 is localized to the nucleus.
nurf-1	nurf-1 encodes the C. elegans ortholog of Drosophila NURF301, a component of the NURF chromatin remodeling complex; in C. elegans, nurf-1 acts with isw-1 to regulate vulval development.
msd-4	msd-4 is localized to the cell body and the pseudopodium.
trcs-2	trcs-2 is involved in embryo development and reproduction.
dpff-1	dpff-1 is an ortholog of human DPF2 (double PHD fingers 2), DPF1 (double PHD fingers 1) and DPF3 (double PHD fingers 3); microarray, RNA sequencing, and proteomic studies indicate that dpff-1 is affected by cid-1, tatn-1, emr-1, lem-2, swsn-2.2, npr-1, cco-1, hsf-1, ain-1, ain-2, alg-1, fbf-1, mir-243, and hlh-25; microarray studies indicate that dpff-1 is affected by Hydrolyzable Tannins, Humic …
eif-6	eif-6 encodes the C. elegans ortholog of vertebrate anti-association factor eIF6 and Saccharomyces cerevisiae Tif6p; EIF-6 is required for lin-4 miRNA-mediated repression of lin-14 and lin-28 mRNA and protein levels and in addition, is required for normal rates of growth and control of cell division in the germ line; eif-6 is expressed ubiquitously (or nearly so) in somatic larval and adult tissu…
C04F12.7	RNA sequencing and microarray studies indicate that C04F12.7 is affected by Ethanol, Nicotinic acid, Methylmercuric chloride, Manganese chloride, D-glucose, Bisphenol S, Resveratrol, Acrylamide, Quercetin, Humic substances, Paraquat, Colistin, adsorbable organic bromine compounds, and Allantoin; RNA sequencing and microarray studies indicate that C04F12.7 is enriched in the germ line, male, and i…
gfrp-1	gfrp-1 is an ortholog of human GCHFR (GTP cyclohydrolase I feedback regulator); gfrp-1 is involved in reproduction; gfrp-1 is expressed in the hypodermis, nervous system, and the head.
cept-1	cept-1 is an ortholog of human CEPT1 (choline/ethanolamine phosphotransferase 1) and CHPT1 (choline phosphotransferase 1); cept-1 is predicted to have phosphotransferase activity, for other substituted phosphate groups, based on protein domain information.
C50D2.7	C50D2.7 is an ortholog of human ADPGK (ADP dependent glucokinase); C50D2.7 is predicted to have phosphotransferase activity, alcohol group as acceptor, based on protein domain information; C50D2.7 is expressed in the hypodermis and the body wall musculature.
F33H1.3	F33H1.3 is an ortholog of human WBP11 (WW domain binding protein 11); F33H1.3 is involved in body morphogenesis, collagen and cuticulin-based cuticle development, embryo development, meiotic cell cycle, meiotic chromosome segregation and nematode larval development.
K04G7.11	syf-2 is an ortholog of human SYF2 (SYF2 pre-mRNA splicing factor); syf-2 is involved in body morphogenesis, cell migration, embryo development, germ cell development, hermaphrodite genitalia development, nematode larval development, regulation of cell proliferation and regulation of meiotic nuclear division.
hsp-12.2	hsp-12.2 encodes a small heat-shock protein that forms heterotetramers with HSP-12.3 and has no chaperone-like activity; structurally, HSP-12.2 is mostly a beta-sheet; at least one HSP-12 (which may or may not be HSP-12.2) is ubiquitously expressed in L1 larvae, and later expressed in adult spermatids (and perhaps spermatocytes), and some adult vulval cells.
F19H6.6	Microarray and RNA sequencing studies indicate that F19H6.6 is affected by age-1, clk-1, daf-2, and dpy-21; microarray studies indicate that F19H6.6 is affected by Tunicamycin and Chlorpyrifos; RNA sequencing and microarray studies indicate that F19H6.6 is enriched in the male and in neurons including the AFD and ASER neurons.
rabn-5	rabn-5 encodes the C. elegans ortholog of Rabaptin-5, a Rab5 effector protein; RABN-5 physically interacts with RABX-5, a RAB-5 guanine-nucleotide exchange factor (GEF); genetic studies indicate that rabn-5 functions redundantly with rme-6 in nematode larval development, particularly with respect to regulation of the molting cycle.
unc-69	unc-69 encodes, by alternative splicing, three isoforms of a small (102- to 176-residue) coiled-coil protein required for normal axonal extension, axonal guidance, neuronal fasciculation, and synaptic vesicle localization; UNC-69 is orthologous to human SCOCO, which can transgenically rescue the locomotion defect of strong unc-69 mutants; UNC-69 is expressed in embryos, the processes and growth c…
K09H9.5	Microarray and RNA sequencing studies indicate that K09H9.5 is affected by cyc-1, sma-2, age-1, clk-1, daf-2, csr-1, daf-16, dop-1, dpy-21, daf-12, and mir-243; RNA sequencing studies indicate that K09H9.5 is affected by Nicotinic acid, Rotenone, and D-glucose; tiling array and RNA sequencing studies indicate that K09H9.5 is enriched in the hypodermis and germ line and in the PVD and OLL neurons.
B0511.6	B0511.6 encodes a DEAD-box helicase; loss of B0511.6 activity via RNAi indicates that B0511.6 activity is required for larval development.
dhrs-4	dhrs-4 encodes a member of the short-chain dehydrogenase/reductase (SDR) family; by orthology to human DHRS4, C. elegans DHRS-4 is predicted to function as a tetrameric, peroxisomal NADPH-dependent carbonyl-reductase that acts on a large and diverse set of small molecule substrates.
rnp-7	rnp-7 is an ortholog of human SNRNP70 (small nuclear ribonucleoprotein U1 subunit 70); rnp-7 is involved in embryo development, germ cell development, hermaphrodite genitalia development and nematode larval development; rnp-7 is predicted to have nucleic acid binding activity, based on protein domain information.
ZC412.3	RNA sequencing and microarray studies indicate that ZC412.3 is affected by Nicotinic acid, Rotenone, Resveratrol, Diazinon, Humic substances, and Sirolimus; tiling array, RNA sequencing, and microarray studies indicate that ZC412.3 is enriched in the body wall muscle cell, muscle cell, and body wall musculature and in neurons including the PLM neurons.
F56D1.2	ilcr-2 is an ortholog of human IL17RD (interleukin 17 receptor D) and members of the Interleukin receptors family including IL17RC; ilcr-2 is involved in reproduction; ilcr-2 is expressed in the body wall musculature.
gcst-1	gcst-1 is orthologous to the human gene GLYCINE CLEAVAGE SYSTEM T-PROTEIN (AMT; OMIM:238310), which when mutated leads to glycine encephalopathy.
T28H10.2	T28H10.2 is an ortholog of human THAP4 (THAP domain containing 4); microarray and RNA sequencing studies indicate that T28H10.2 is affected by Methylmercuric chloride, D-glucose, Diazinon, Hydrolyzable Tannins, Paraquat, Dafa#1, adsorbable organic bromine compounds, and Sirolimus; tiling array and microarray studies indicate that T28H10.2 is enriched in the hypodermis and muscle cell.
atn-1	atn-1 encodes an alpha-actinin homolog.
cand-1	cand-1 encodes the ortholog of the human and metazoan CAND1 (cullin-associated and neddylation-dissociated) protein which contains multiple HEAT repeats and binds to the cullin-Rbx1 dimeric complex; cand-1 can physically bind all six cullins in C. elegans and negatively regulates the neddylation of CUL-2 and CUL-4, suggesting that CAND-1 promotes cullin stability, however cullin-dependent cellula…
Y41E3.11	hrpu-1 is an ortholog of human HNRNPUL2-BSCL2 (HNRNPUL2-BSCL2 readthrough (NMD candidate)), HNRNPUL1 (heterogeneous nuclear ribonucleoprotein U like 1), HNRNPUL2 (heterogeneous nuclear ribonucleoprotein U like 2) and HNRNPU (heterogeneous nuclear ribonucleoprotein U); hrpu-1 is involved in embryo development, germ cell development, lipid storage, locomotion, nematode larval development, regulatio…
unc-73	unc-73 encodes a guanine nucleotide exchange factor (GNEF) similar to the Trio protein; UNC-73 is required for vulval morphogenesis, for the migration of QL, QR, CAN, and hypodermal P cells, the commissure outgrowth of D type motoneurons, and amphid axon outgrowth; UNC-73 has GNEF activity for both CED-10 and MIG-2 in vitro; the requirement for UNC-73 in P cell migration can be suppressed by tran…
sptf-3	sptf-3 encodes a C2H2 zinc finger domain-containing protein that is a member of the Sp1 family of transcription factors; SPTF-3 activity is required for caspase-dependent and -independent apoptotic cell death of the sisters of two cells: the M4 pharyngeal motor neuron and the AQR sensory neuron; in addition, SPTF-3 plays a role in cell fate specification, embryonic and larval development, and mor…
F09C3.2	F09C3.2 is an ortholog of human NANP (N-acetylneuraminic acid phosphatase); F09C3.2 is predicted to have hydrolase activity, based on protein domain information; F09C3.2 is expressed in certain ventral cord neurons, hypodermis, and the intestine.
msp-33	msp-33 encodes a protein that belongs to a family of proteins called the Major Sperm Proteins (MSPs) that is conserved in nematodes; msp-33 has a C. briggsae homolog as predicted by the Wobble Aware Bulk Aligner (WABA); the MSP family consists of closely related, small, basic proteins that make up 15% of sperm protein; this multigene family consists of over fifty genes, including many pseudogenes…
dct-1	dct-1 encodes a protein with similarity to the mammalian BNIP3 proteins that interact with Bcl-2 and the Adenovirus E1B 19kDa protein and that have been shown to have pro-apoptotic activity; loss of dct-1 activity via RNAi in daf-2 mutants and in gld-1; daf-2 doubly mutant animals indicates that dct-1 can function to regulate both lifespan and tumor cell proliferation; when expressed in mammalian…
ttr-6	ttr-6 functions in striated muscle contraction involved in embryonic body morphogenesis; ttr-6 is localized to the nucleus.
W10C8.5	W10C8.5 is an ortholog of human CKMT2 (creatine kinase, mitochondrial 2), CKM (creatine kinase, M-type), CKB (creatine kinase B) and CKMT1B (creatine kinase, mitochondrial 1B); W10C8.5 is predicted to have kinase activity, based on protein domain information.
F37A4.1	F37A4.1 is an ortholog of human ABHD16B (abhydrolase domain containing 16B); RNA sequencing, proteomic, and microarray studies indicate that F37A4.1 is affected by tatn-1, npr-1, hsf-1, glp-1, sir-2.1, fbf-1, rnp-8, and hlh-25; microarray studies indicate that F37A4.1 is affected by Atrazine, Humic substances, Paraquat, and Sirolimus; RNA sequencing studies indicate that F37A4.1 is enriched in th…
F11F1.1	F11F1.1 is an ortholog of human HSPA1L (heat shock protein family A (Hsp70) member 1 like) and HSPA6 (heat shock protein family A (Hsp70) member 6); F11F1.1 is expressed in the hypodermis and the intestine.
nlp-9	nlp-9 is expressed in all ventral cord neurons, spermatheca, certain amphid neurons, intestine, vulval muscle, head neurons, and the tail neurons.
nspc-17	Tiling array, microarray, and RNA sequencing studies indicate that nspc-17 is affected by daf-12, hpl-2, bar-1, daf-2, glp-1, daf-16, ham-3, tcer-1, jmjd-3.1, jmjd-1.2, hyl-2, hsf-1, dpy-21, and mir-243; microarray and RNA sequencing studies indicate that nspc-17 is affected by Hydrogen sulfide, Mianserin, D-glucose, and Bisphenol S; RNA sequencing studies indicate that nspc-17 is enriched in the…
F37H8.5	F37H8.5 is an ortholog of human IFI30 (IFI30, lysosomal thiol reductase); F37H8.5 is predicted to have peptide-methionine (R)-S-oxide reductase activity, based on protein domain information; F37H8.5 is expressed in the nervous system, reproductive system, intestine, and the rectal gland cell; F37H8.5 is localized to the cytoplasm.
R11A5.6	Tiling array, RNA sequencing, and microarray studies indicate that R11A5.6 is affected by daf-12, let-418, chd-3, and sir-2.1; RNA sequencing and microarray studies indicate that R11A5.6 is affected by Rotenone, Tunicamycin, and Sirolimus.
F41E6.12	F41E6.12 is involved in embryo development.
C08F11.1	C08F11.1 is expressed in the nervous system and the intestine.
R13A5.10	R13A5.10 encodes a cytidine deaminase; by homology the product of R13A5.10 is predicted to function in deamination of cytidine to uracil; large-scale expression studies indicate that R13A5.10 is expressed in larvae and adults and seen in the excretory cell and the nervous system.
T08A11.2	T08A11.2 encodes the C. elegans ortholog of splicing factor 3b subunit 1, also known as SAP155; by homology, the product of T08A11.2 is predicted to be a component of the U2 snRNP that is required for pre-mRNA splicing; large-scale RNAi assays indicate that T08A11.2 activity is essential for a number of processes including embryonic development, normal adult lifespan, vulval morphogenesis, locomo…
VM106R.1	VM106R.1 is an ortholog of human KCTD8 (potassium channel tetramerization domain containing 8), KCTD16 (potassium channel tetramerization domain containing 16) and KCTD12 (potassium channel tetramerization domain containing 12); VM106R.1 is involved in embryo development and nematode larval development.
cdk-12	cdk-12 is an ortholog of human CDK13 (cyclin dependent kinase 13) and Cdk12 (cyclin dependent kinase 12); cdk-12 is involved in body morphogenesis, embryo development, hermaphrodite genitalia development, locomotion and nematode larval development; cdk-12 is predicted to have ATP binding activity and protein kinase activity, based on protein domain information; cdk-12 is expressed in several tiss…
ketn-1	ketn-1 encodes an ortholog of kettin (in D. melanogaster, SALLIMUS), an invertebrate isoform or paralog of titin; ketn-1 is transcriptionally upregulated two-fold by hypoxia, requires both HIF-1 and VHL-1 for this induction, and contains three predicted HIF-1 binding sites in its predicted 5' regulatory region; ketn-1's induction by hypoxia correlates with upregulation of other genes required for…
F35C11.7	Microarray and RNA sequencing studies indicate that F35C11.7 is affected by cyc-1, wdr-23, and hlh-30; RNA sequencing studies indicate that F35C11.7 is affected by D-glucose and Cry5B; tiling array and RNA sequencing studies indicate that F35C11.7 is enriched in the amphid sheath cell and in the PVD and OLL neurons.
T07A9.14	T07A9.14 is an ortholog of human RpS24 (ribosomal protein S24); T07A9.14 is involved in nematode larval development and reproduction; T07A9.14 is a structural constituent of ribosome, based on protein domain information.
saps-1	saps-1 is an ortholog of human PPP6R1 (protein phosphatase 6 regulatory subunit 1), PPP6R3 (protein phosphatase 6 regulatory subunit 3) and PPP6R2 (protein phosphatase 6 regulatory subunit 2); saps-1 is involved in cortical actin cytoskeleton organization, embryo development, establishment of mitotic spindle localization, first cell cycle pseudocleavage, locomotion, nematode larval development an…
ifc-2	ifc-2 encodes three isoforms of an intermediate filament protein dispensable for viability but required for normal movement, growth rate, body size, body shape, and cuticle strength; IFC-2 is present in the cytoplasm of intestinal cells, and at the desmosomes of intestinal and pharyngeal cells.
msp-36	msp-36 encodes a protein that belongs to a family of proteins called the Major Sperm Proteins (MSPs) that is conserved in nematodes; this family comprises of closely related, small, basic proteins that make up 15% of sperm protein; this multigene family consists of over fifty genes, including many pseudogenes; MSP is involved in both extracellular signaling and cytoskeletal functions during repro…
pqn-60	pqn-60 encodes a 154-residue, glutamine/asparagine (Q/N)-rich ('prion'-like) protein, predicted to have coiled-coil structure, with many paralogs in nematodes but no obvious non-nematode orthologs; PQN-60 inhibits CEP-1- and HUS-1-dependent germline apoptosis, as do BMK-1, RAD-50, and RAD-51.
B0353.1	Microarray, tiling array, and RNA sequencing studies indicate that B0353.1 is affected by clk-1, prg-1, lin-35, cco-1, jmjd-3.1, jmjd-1.2, hsf-1, mes-2, mes-6, and alg-1; microarray studies indicate that B0353.1 is affected by Resveratrol, Atrazine, Chlorpyrifos, single-walled carbon nanotubes, and Colistin; microarray and RNA sequencing studies indicate that B0353.1 is enriched in the germ line …
T19D12.6	T19D12.6 is an ortholog of human EGFLAM (EGF like, fibronectin type III and laminin G domains); microarray and RNA sequencing studies indicate that T19D12.6 is affected by cid-1, sma-2, lin-39, emr-1, lem-2, tdp-1, glp-1, cco-1, jmjd-3.1, jmjd-1.2, dpy-21, sir-2.1, alg-1, isp-1, and nuo-6; microarray studies indicate that T19D12.6 is affected by Chlorpyrifos, Diazinon, Humic substances, and Paraq…
mrps-16	mrps-16 is an ortholog of human mRpS16 (mitochondrial ribosomal protein S16); mrps-16 is involved in embryo development; mrps-16 is a structural constituent of ribosome, based on protein domain information; mrps-16 is expressed in the pharynx.
gbf-1	gbf-1 is an ortholog of human GBF1 (golgi brefeldin A resistant guanine nucleotide exchange factor 1); gbf-1 is involved in apoptotic process, embryo development, endoplasmic reticulum organization, endosomal transport, gonad development, locomotion, mitochondrion organization, nematode larval development and secretion by cell; gbf-1 is predicted to have ARF guanyl-nucleotide exchange factor acti…
lin-14	lin-14 encodes a novel protein whose activity is required for specifying the division timings of a specific group of cells during postembryonic development; lin-14 loss-of-function mutations result in the premature appearance of later larval lineages, while gain-of-function mutations result in reiteration of L1 larval stages lineages; in addition, lin-14 acts as a positive regulator of AVM, PVM, …
F17A9.5	F17A9.5 is predicted to have FMN binding activity and oxidoreductase activity, based on protein domain information.
ZK287.3	Microarray and RNA sequencing studies indicate that ZK287.3 is affected by rde-4, clk-1, cyc-1, isp-1, hsf-1, let-418, chd-3, ain-2, slr-2, tdp-1, and let-60; RNA sequencing and microarray studies indicate that ZK287.3 is affected by Rotenone, Humic substances, Colistin, and Sirolimus; tiling array, RNA sequencing, and microarray studies indicate that ZK287.3 is enriched in the HOB and CEM and in…
B0395.3	B0395.3 is orthologous to the human gene CHOLINE ACETYLTRANSFERASE ISOFORM R (CHAT; OMIM:118490), which when mutated leads to disease.
pac-1	pac-1 encodes a RhoGAP (Rho guanosine triphosphatase (GTPase) activating protein); in the embryo, PAC-1 is essential for establishment of radial (inner-outer) asymmetry and specifically, for differential localization of PAR-6, PAR-3, and PKC-3 to outer somatic cell surfaces devoid of cell-cell contacts; in regulating PAR protein localization, PAC-1 appears to act by spatially regulating activity …
ZK1073.1	ZK1073.1 is an ortholog of human NDRG1 (N-myc downstream regulated 1), NDRG4 (NDRG family member 4), NDRG2 (NDRG family member 2) and NDRG3 (NDRG family member 3); RNA sequencing, proteomic, and microarray studies indicate that ZK1073.1 is affected by Rotenone, D-glucose, Nicotine, Hydrolyzable Tannins, single-walled carbon nanotubes, Selenium, and Sirolimus; microarray, tiling array, and RNA seq…
uaf-2	uaf-2 encodes an essential U2AF35 homolog clustered in an operon with cyp-13 (RRM/cyclophilin); UAF-2's sequence is somewhat atypical for U2AF proteins (it lacks an identifiable N-terminal RNA-binding RS domain, while having an glycine-rich C-terminal region).
ufd-2	ufd-2 encodes an E4 ubiquitin conjugation factor orthologous to Saccharomyces cerevisiae Ufd2p which catalyzes multiubiquitin chain assembly; during development, UFD-2 acts in a complex with the C. elegans CHIP ortholog CHN-1 and the ubiquitin-selective chaperone CDC-48.1 to ubiquitinate, and thus negatively regulate, the UNC-45 myosin chaperone whose activity is essential for normal sarcomere as…
rskn-1	rskn-1 is an ortholog of human RPS6KA3 (ribosomal protein S6 kinase A3) and members of the MAPKAPK (Mitogen-activated protein kinase-activated protein kinases) family including RPS6KA2; rskn-1 is predicted to have ATP binding activity, magnesium ion binding activity, and protein serine/threonine kinase activity, based on protein domain information.
Y47G6A.19	Y47G6A.19 encodes, by alternative splicing, two isoforms of a putative metallocarboxypeptidase orthologous to human carboxypeptidase A and B precursors (CPA1-6 and CPB1-2); the larger Y47G6A.19 isoform contains a C-terminal metridin-like ShK toxin domain absent from the smaller one; Y47G6A.19 and its human orthologs, along with other proteins, comprise an M14A peptidase family; Y47G6A.19 is downr…
bli-6	bli-6 encodes a collagen involved in adult cuticle structure.
cpg-9	cpg-9 encodes a small (69-residue), putatively secreted protein with 4 potential chondroitin attachment sites, 2 of them verified by mass spectrometry; CPG-9 has no obvious function in mass RNAi assays.
folt-2	folt-2 encodes a putative folate transporter; FOLT-2 is orthologous to the human folate transporters SLC19A1, SLC19A2, and SLC19A3 (Solute Carrier Family 19 (thiamine transporter), Member 1, 2 or 3); heterologously expressed FOLT-2 does not significantly transport folate; FOLT-2 does not seem to have any obvious function, perhaps because of genetic redundancy with its paralogs, FOLT-1 and FOLT-3.
msp-50	msp-50 encodes a protein that belongs to a family of proteins called the Major Sperm Proteins (MSPs) that is conserved in nematodes; this family consists of closely related, small, basic proteins that make up 15% of sperm protein; this multigene family consists of over fifty genes, including many pseudogenes; MSPs are involved in both extracellular signaling and cytoskeletal functions during repr…
usp-14	usp-14 encodes a homolog of ubiquitin-specific protease 14 (Usp14), a highly conserved thiol protease that hydrolyzes the peptide bond at the C-terminal glycine of ubiquitin (OMIM:607274, mutations are associated with synaptic defects in ataxia mice); by homology, USP-14 is predicted to function in ubiquitin-mediated protein degradation, or regulation of protein localization or activity; as loss …
Y39G10AR.8	eif-2gamma is an ortholog of human EIF2S3 (eukaryotic translation initiation factor 2 subunit gamma) and EIF2S3L; eif-2gamma is involved in body morphogenesis, embryo development, growth, locomotion, nematode larval development, positive regulation of growth and reproduction; eif-2gamma is predicted to have GTP binding activity and GTPase activity, based on protein domain information; eif-2gamma …
dhhc-7	dhhc-7 is an ortholog of human ZDHHC21 (zinc finger DHHC-type containing 21); microarray and RNA sequencing studies indicate that dhhc-7 is affected by cyc-1, npr-1, cco-1, jmjd-3.1, and sir-2.1; microarray studies indicate that dhhc-7 is affected by Atrazine, Cadmium, and Diazinon; microarray and RNA sequencing studies indicate that dhhc-7 is enriched in the germ line and intestine and in the PV…
C12D8.1	C12D8.1 encodes two alternative proteins (through alternative splicing), that belong to an ancient family of single-stranded nucleic acid-binding proteins, and that are predicted to regulate gene expression through binding either mRNA or (locally) single-stranded DNA; they is most likely to specifically bind one or more discrete mRNAs and regulate their spatial localization or alternative splicin…
zyg-9	zyg-9 encodes a predicted microtubule-association protein (MAP) of the XMAP215 family; during early embryonic development, maternal zyg-9 activity is required for microtubule-dependent processes such as meiotic and mitotic spindle organization and pronuclear migration; further, zyg-9 is essential for formation of long astral microtubules; ZYG-9 is required for centrosomal localization of TAC-1, t…
tre-2	tre-2 encodes one of four C. elegans trehalases; tre-2 is expressed throughout development.
W05H12.1	W05H12.1 is involved in reproduction; W05H12.1 is expressed in the ventral nerve cord, dorsal nerve cord, head neurons, and the tail neurons.
nlp-21	nlp-21 encodes nine predicted neuropeptide-like proteins; in C. elegans, nlp-21 is part of the GGARAF neuropeptide family that also contains nlp-9; nlp-21 is expressed in a variety of neurons, including AFD, five head neurons, the ventral nerve cord, one anterior pharyngeal neuron, and one tail neuron; nlp-21 expression is also detected in the embryo and the intestine; NLP-21 is tranported by den…
lgc-22	lgc-22 is an ortholog of human TYRP1 (tyrosinase related protein 1), DCT (dopachrome tautomerase) and TYR (tyrosinase); lgc-22 is predicted to have extracellular ligand-gated ion channel activity, based on protein domain information.
T25F10.3	T25F10.3 is an ortholog of human GAS6 (growth arrest specific 6) and MEGF6 (multiple EGF like domains 6); RNA sequencing and microarray studies indicate that T25F10.3 is affected by D-glucose, Resveratrol, Atrazine, Hydrolyzable Tannins, single-walled carbon nanotubes, Dafa#1, adsorbable organic bromine compounds, and Sirolimus; microarray and RNA sequencing studies indicate that T25F10.3 is enri…
skr-4	The skr-4 gene encodes a homolog of Skp1 in S. cerevisiae that has no known function in vivo, since skr-4(RNAi) animals are at least superficially normal.
alh-6	alh-6 is orthologous to the human gene ALDEHYDE DEHYDROGENASE 4 FAMILY, MEMBER A1 (ALDH4A1; OMIM:606811), which when mutated leads to hyperprolinemia type II.
zig-11	zig-11 is an ortholog of human NPTN (neuroplastin) and Bsg (basigin (Ok blood group)); zig-11 is involved in reproduction.
ztf-26	ztf-26 is predicted to have DNA binding activity, based on protein domain information; ztf-26 is expressed in the hypodermis, nervous system, and the head muscle.
ent-1	ent-1 encodes a predicted equilibrative nucleoside transporter 1 that affects growth.
C02D5.4	C02D5.4 is an ortholog of human GstO2 (glutathione S-transferase omega 2) and GstO1 (glutathione S-transferase omega 1); C02D5.4 is predicted to have glutathione transferase activity, based on protein domain information.
C34F6.10	C34F6.10 is an ortholog of human FNDC3A (fibronectin type III domain containing 3A) and FNDC3B (fibronectin type III domain containing 3B); microarray and RNA sequencing studies indicate that C34F6.10 is affected by cyc-1, daf-16, tatn-1, swsn-2.2, cco-1, jmjd-3.1, jmjd-1.2, unc-39, slr-2, and nuo-6; RNA sequencing and microarray studies indicate that C34F6.10 is affected by Rotenone, Humic subst…
pqn-18	The protein product of this gene is predicted to contain a glutamine/asparagine (Q/N)-rich ('prion') domain, by the algorithm of Michelitsch and Weissman (as of the WS77 release of WormBase, i.e., in wormpep77).
mfap-1	mfap-1 encodes the C. elegans ortholog of the highly conserved mammalian microfibrillar-association protein1 (MFAP1); in C. elegans, MFAP-1 regulates alternative splicing and is essential for development; targets of MFAP-1 regulation include tos-1; MFAP-1 interacts with a number of protein in yeast two-hybrid screens including the products of K04G7.11 and D1054.14 that also encode presumptive spl…
C53H9.2	C53H9.2 encodes at least three protein isoforms orthologous to the GTP-binding proteins human GNL1 (HSR1; OMIM:143024) and murine MMR1, as well as LSG1 in S. cerevisiae and many other eukaryotic and bacterial proteins; one alternative transcription unit of the C53H9.2 locus, C53H9.2a, has a natural nonsense transcript that is up-regulated in vivo by smg[-] mutations, indicating that C53H9.2 is a …
his-3	his-3 encodes an H2A histone; by homology, HIS-3 is predicted to function as a nucleosome component required for packaging of DNA into chromatin; his-3 is a replication-dependent histone locus that resides in the HIS1 cluster on chromosome V.
T23B5.3	RNA sequencing and microarray studies indicate that T23B5.3 is affected by tatn-1, prg-1, cco-1, jmjd-3.1, hsf-1, lin-28, sir-2.1, eri-1, ain-1, dpy-10, fbf-1, and tdp-1; microarray studies indicate that T23B5.3 is affected by Hydrogen sulfide, Paraquat, and Allantoin; microarray and RNA sequencing studies indicate that T23B5.3 is enriched in the germ line and in the PVD, OLL, and NSM neurons.
T13C2.6	T13C2.6 is an ortholog of human VLDLR (very low density lipoprotein receptor), LDLR (low density lipoprotein receptor) and LRP8 (LDL receptor related protein 8); T13C2.6 is involved in embryo development; T13C2.6 is predicted to have calcium ion binding activity, based on protein domain information.
ile-1	ile-1 is orthologous to the human gene human ERGIC-53, which when mutated leads to deficiency of coagulation factors V/VIII (OMIM:227300).
dhc-1	dhc-1 encodes a cytoplasmic dynein heavy chain homolog required in one-cell embryos for pronuclear migration, centrosome separation, centrosome proximity to the male pronucleus, and mitotic spindle orientation, suggesting that DHC-1 helps position the microtubule organizing center; DHC-1 genetically interacts with SPD-5, a coiled-coil centrosomal protein.
spt-5	spt-5 is an ortholog of human SUPT5H (SPT5 , DSIF elongation factor subunit); spt-5 is involved in cell development, embryo development, hermaphrodite genitalia development and nematode larval development; spt-5 is expressed in several tissues including the pharynx, head, tail, and the intestine; spt-5 is localized to the chromosome.
pqe-1	pqe-1 produces through alternative splicing, proteins that contain a glutamine proline-rich domain and/or an exonuclease domain; the exonuclease domain is most similar to GOR proteins found in humans and gorillas and to the Saccharomyces cerevisiae Rex3p RNA exonuclease; in a C. elegans model for huntingtin polyglutamine neurotoxicity, pqe-1 proteins protect the ASH sensory neurons from polygluta…
lron-3	lron-3 is an ortholog of human TPBG (trophoblast glycoprotein) and TPBGL (trophoblast glycoprotein-like); microarray, proteomic, and RNA sequencing studies indicate that lron-3 is affected by sma-2, sma-4, gld-1, let-7, emr-1, lem-2, glp-1, npr-1, dpy-21, and ain-2; microarray studies indicate that lron-3 is affected by Chlorpyrifos, Diazinon, and Sirolimus; microarray, tiling array, and RNA sequ…
msp-76	msp-76 encodes a protein that belongs to a family of proteins called the Major Sperm Proteins (MSPs) that is conserved in nematodes; this family consists of closely related, small, basic proteins that make up 15% of sperm protein; this multigene family consists of over fifty genes, including many pseudogenes; MSPs are involved in both extracellular signaling and cytoskeletal functions during repr…
T18D3.7	T18D3.7 is an ortholog of human TSC22D2 (TSC22 domain family member 2), TSC22D3 (TSC22 domain family member 3) and TSC22D1 (TSC22 domain family member 1); T18D3.7 is predicted to have transcription factor activity, sequence-specific DNA binding, based on protein domain information; T18D3.7 is expressed in the pharynx, nervous system, head, body wall musculature, and the anal region.
hsf-1	hsf-1 encodes the C. elegans heat-shock transcription factor ortholog; HSF-1 functions as a transcriptional regulator of stress-induced gene expression whose activity is required for heat-shock and proteotoxicity response, larval development, innate immunity, and regulation of adult lifespan; HSF-1 binds bovine calmodulin in vitro in a calcium-dependent manner.
pph-4.1	pph-4.1 is an ortholog of human PPP4C (protein phosphatase 4 catalytic subunit); pph-4.1 is involved in embryo development, meiotic cell cycle, mitotic spindle organization, nematode larval development and oviposition; pph-4.1 is predicted to have hydrolase activity, based on protein domain information; pph-4.1 is localized to the centrosome and the cytoplasm.
Y42G9A.2	Microarray, RNA sequencing, and tiling array studies indicate that Y42G9A.2 is affected by cyc-1, age-1, nhr-114, tatn-1, bar-1, tdp-1, daf-2, skn-1, elli-1, and sir-2.1; microarray studies indicate that Y42G9A.2 is affected by Atrazine and Cadmium; RNA sequencing and microarray studies indicate that Y42G9A.2 is enriched in the amphid sheath cell and intestine and in the PLM neurons.
Y10G11A.1	Y10G11A.1 is an ortholog of human NT5C3A (5'-nucleotidase, cytosolic IIIA) and NT5C3B (5'-nucleotidase, cytosolic IIIB); Y10G11A.1 is involved in embryo development, nematode larval development, nucleus organization and reproduction; Y10G11A.1 is predicted to have 5'-nucleotidase activity and magnesium ion binding activity, based on protein domain information.
mca-2	mca-2 encodes a calcium-transporting ATPase; large-scale RNAi screens indicate that mca-2 activity is required for locomotion and normal rates of postembryonic growth.
rbx-2	The R10A10.2 gene encodes an ortholog of the mammalian zinc RING finger protein SAG, which protects cells from apoptosis induced by redox agents and is a component of ubiquitin-ligase (E3) complexes; mammalian SAG binds to the yeast Cul1 protein, complements the lethality of a mutation in yeast Sag, and (when bound to yeast Cul1) has ubiquitin ligase activity and promotes poly-ubiquitination of E…
Y43F8C.3	RNA sequencing and microarray studies indicate that Y43F8C.3 is affected by 1-methylnicotinamide, Tunicamycin, Resveratrol, and Atrazine; tiling array, RNA sequencing, and microarray studies indicate that Y43F8C.3 is enriched in the ventral nerve cord, germ line, intestine, and male-specific tissues and in neurons including the DA, VA, and NSM neurons.
T01G1.2	T01G1.2 is expressed in the head and the body wall musculature.
M01B12.4	RNA sequencing and microarray studies indicate that M01B12.4 is affected by Bisphenol S, Hydrolyzable Tannins, Paraquat, and Sirolimus; microarray and RNA sequencing studies indicate that M01B12.4 is enriched in the germ line and intestine and in the PVD, OLL, NSM, and DA neurons.
F13D12.6	F13D12.6 is orthologous to the human gene SIMILAR TO PROTECTIVE PROTEIN FOR BETA-GALACTOSIDASE (GALACTOSIALIDOSIS) (PPGB; OMIM:256540), which when mutated leads to disease.
daf-2	daf-2 encodes a receptor tyrosine kinase that is the C. elegans insulin/IGF receptor ortholog; DAF-2 activity is required for a number of processes in C. elegans, including embryonic and larval development, formation of the developmentally arrested dauer larval stage (diapause), larval developmental timing, adult longevity, reproduction, fat storage, salt chemotaxis learning, and stress resistanc…
vps-35	vps-35 is an ortholog of human Vps35 (VPS35, retromer complex component); vps-35 is involved in body morphogenesis, embryo development, inductive cell migration, oviposition and positive regulation of growth; vps-35 is predicted to have protein transporter activity, based on protein domain information; vps-35 is expressed in the pharynx, gonad, hypodermis, nervous system, coelomocyte, intestine, …
paqr-1	paqr-1 is an ortholog of human ADIPOR1 (adiponectin receptor 1) and ADIPOR2 (adiponectin receptor 2); paqr-1 is involved in positive regulation of fatty acid oxidation; paqr-1 is expressed in the pharynx, reproductive system, intestine, excretory canal, body wall musculature, and certain mechanosensory neurons.
aagr-4	aagr-4 is an ortholog of human GANC (glucosidase alpha, neutral C) and GANAB (glucosidase II alpha subunit); aagr-4 is predicted to have carbohydrate binding activity and hydrolase activity, hydrolyzing O-glycosyl compounds, based on protein domain information.
homt-1	homt-1 encodes a putative hydroxyindole-O-methyltransferase orthologous to human C1orf184 and C9orf32; by homology, HOMT-1 is expected to catalyze the conversion of N-acetyl serotonin to melatonin; homt-1 is expressed in the tail neuron PVT, and in uterine cells; since exogenous melatonin slows C. elegans locomotion and enhances slowing by food, Y74C9A.3 may inhibit locomotion.
itsn-1	itsn-1 encodes an EF hand and SH3 domain-containing protein that is homologous to the vertebrate and Drosophila intersectins; ITSN-1 functions as an endocytic adaptor protein to regulate cargo sorting through the endolysosomal system; ITSN-1 is also required, together with EHS-1, for synaptic vesicle recycling and hence, regulation of neurotransmission; in addition, ITSN-1 appears to function red…
F39H12.3	F39H12.3 is an ortholog of human SPA17 (sperm autoantigenic protein 17); microarray and RNA sequencing studies indicate that F39H12.3 is affected by cyc-1, emr-1, lem-2, cco-1, jmjd-3.1, jmjd-1.2, and hsf-1; RNA sequencing and microarray studies indicate that F39H12.3 is affected by Rotenone and Humic substances; tiling array, RNA sequencing, and microarray studies indicate that F39H12.3 is enric…
Y43F8C.13	Microarray studies indicate that Y43F8C.13 is affected by Tunicamycin, Cry5B, Humic substances, Dafa#1, and Sirolimus; tiling array, RNA sequencing, and microarray studies indicate that Y43F8C.13 is enriched in the intestine, pharyngeal muscle cell, germ line, and male-specific tissues and in the PVD and OLL neurons.
F15E6.4	Microarray and RNA sequencing studies indicate that F15E6.4 is affected by Methylmercuric chloride, Rotenone, Tunicamycin, Acrylamide, Cry5B, Hydrolyzable Tannins, Humic substances, and Colistin; tiling array and RNA sequencing studies indicate that F15E6.4 is enriched in the hypodermis and in the ASER and PLM neurons.
sams-4	sams-4 is an ortholog of human MAT1A (methionine adenosyltransferase 1A) and MAT2A (methionine adenosyltransferase 2A); sams-4 is involved in hermaphrodite genitalia development, lipid storage, locomotion and secretion by cell; sams-4 is predicted to have ATP binding activity and methionine adenosyltransferase activity, based on protein domain information; sams-4 is expressed in the pharyngeal gl…
2RSSE.1	2RSSE.1 encodes a protein that contains a RhoGAP domain and that is similar to Drosophila RhoGAP71E whose activity regulates the number and guidance of mushroom body axons.
vps-4	vps-4 is an ortholog of human VPS4A (vacuolar protein sorting 4 A), VPS4B (vacuolar protein sorting 4 B) and RP11-343C2.11; vps-4 is involved in apoptotic process, embryo development, engulfment of apoptotic cell, locomotion, the molting cycle, nematode larval development and reproduction; vps-4 is predicted to have ATP binding activity, based on protein domain information.
F39G3.3	Microarray and RNA sequencing studies indicate that F39G3.3 is affected by cyc-1, tatn-1, npr-1, jmjd-3.1, jmjd-1.2, sir-2.1, dcr-1, fbf-1, gld-2, rnp-8, and alg-1; RNA sequencing and microarray studies indicate that F39G3.3 is affected by Rotenone, Hydrolyzable Tannins, Humic substances, and Sirolimus; RNA sequencing studies indicate that F39G3.3 is enriched in the germ line.
C25E10.12	C25E10.12 encodes one of three C. elegans metallophoshopesterase that are related to human 239FB, which is encoded by a gene in the 11p13-p14 chromosomal region associated with various tumors and WAGR (Wilms' tumor, aniridia, genitourinary anomalies, and mental retardation) syndrome; large-scale expression studies suggest that C25E10.12 is expressed in a number of different tissues including the …
cdc-26	cdc-26 encodes, by alternative splicing, two isoforms of a probable anaphase-promoting complex/cyclosome (APC/C) component that has cryptic orthology to budding yeast Cdc26p, and that is required for normal meiosis and asymmetric one-cell embryonic division; although CDC-26 and Cdc26p have little obvious sequence similarity, they do share a common motif in their N-terminal domains, and yeast cdc2…
snx-1	snx-1 encodes a PX and BAR domain-containing protein that is the C. elegans ortholog of the Vps5/SNX1 subunit of the core retromer complex; in C. elegans, SNX-1 functions as a component of the retromer complex that, along with RME-8 and HSP-1, regulates retrograde endosome-to-Golgi transport through control of endosomal clathrin dynamics; SNX-1 binds RME-8 in vitro; SNX-1 is expressed in several …
dcs-1	dcs-1 encodes a scavenger mRNA decapping enzyme; DCS-1 exhibits hydrolase activity in vitro, with specificity for 7meGMP in its primary nucleoside monophosphate binding site; DCS-1 also exhibits sulfohydrolase and APS phosphorylase activity in vitro, catalyzing the formation of AMP and ADP from APS, respectively; dcs-1 is the upstream gene in an operon with fre-1, which encodes an NADPH-dependent…
clec-41	clec-41 is involved in innate immune response and locomotion.
Y92H12A.2	Y92H12A.2 is an ortholog of human Nedd4 (neural precursor cell expressed, developmentally down-regulated 4, E3 ubiquitin protein ligase) and NEDD4L (neural precursor cell expressed, developmentally down-regulated 4-like, E3 ubiquitin protein ligase); Y92H12A.2 is predicted to have ubiquitin-protein transferase activity, based on protein domain information.
lam-2	lam-2 encodes a laminin gamma subunit; lam-2 activity is required for embryonic development and for regulation of muscle arm extension; loss of lam-2 function via large-scale RNAi screens results in embryonic, larval, and adult lethality, sterility, body morphology defects, and abnormal locomotion.
lon-8	lon-8 encodes a secreted protein, conserved among nematodes, that inhibits body elongation during larval and early adult growth, probably by limiting cell size rather than nuclear ploidy or cell number; LON-8 is also required for normal ray morphology in the male tail, but not for superficially normal male mating, suggesting a role in cuticle retraction; LON-8 is strongly expressed in the hypoder…
eif-3.I	eif-3.I is an ortholog of human EIF3I (eukaryotic translation initiation factor 3 subunit I); eif-3.I is involved in apoptotic process, embryo development and reproduction.
F11C7.2	F11C7.2 is an ortholog of human CFP (complement factor properdin); F11C7.2 is expressed in the amphid sheath cell and the phasmid sheath cell.
C29H12.2	C29H12.2 is an ortholog of human SLC35F6 (solute carrier family 35 member F6); C29H12.2 is expressed in the nervous system, reproductive system, coelomocyte, and the intestine.
unc-53	unc-53 encodes at least five large (~1200-1600 residue) proteins, orthologous to human NAV1, NAV2/RAINB1 (OMIM:607026), and NAV3, and homologous to Drosophila CG10662; UNC-53 proteins are required for anteroposterior guidance of migrating cells, axons, and excretory cell canals; unc-53 mutations affect egg laying, backward locomotion, body size, and male mating; UNC-53 proteins vary in their N-te…
mtl-1	mtl-1 encodes one of two C. elegans metallothioneins, small, cysteine-rich, metal-binding proteins; MTL-1 functions in metal detoxification and homeostasis and in stress adaptation; in addition, mtl-1 plays a role in regulating growth and fertility; mtl-1 is constitutively expressed in the terminal bulb of the pharynx and expression is induced in larval intestinal cells following exposure to cadm…
hex-1	hex-1 encodes a beta-N-acetylhexosaminidase that is orthologous to the human gene CERVICAL CANCER PROTO-ONCOGENE 7 (HEXB; OMIM:606873), which when mutated leads to disease.
mei-2	mei-2 encodes a novel protein that contains a region similar to the p80-targeting subunit of katanin that is required for embryonic viability, alignment of chromosomes at the metaphase plate, and establishment of the oocyte meiotic spindle together with MEI-1; can interact with MEI-1 in HeLa cells and this complex can function to disassemble microtubules, expressed in the germ line, throughout th…
C38C3.10	Tiling array and RNA sequencing studies indicate that C38C3.10 is affected by hpl-2, tatn-1, prg-1, lin-35, glp-1, daf-12, and daf-16; RNA sequencing studies indicate that C38C3.10 is enriched in the amphid sheath cell and in the AFD and PLM neurons.
acdh-12	E04F6.5 is orthologous to the human gene ACYL-CoA DEHYDROGENASE, VERY LONG-CHAIN (OMIM:201475), which when mutated leads to VLCAD deficiency, an inborn error of mitochondrial beta-oxidation.
acs-3	acs-3 is an ortholog of human ACSL5 (acyl-CoA synthetase long-chain family member 5); acs-3 is involved in defense response and embryo development; acs-3 is predicted to have catalytic activity, based on protein domain information; acs-3 is expressed in the head, tail, seam cell, intestine, excretory cell, and the vulva.
F40A3.6	Microarray and RNA sequencing studies indicate that F40A3.6 is affected by Methylmercuric chloride, Rotenone, Cadmium, Diazinon, Humic substances, and Sirolimus; RNA sequencing and microarray studies indicate that F40A3.6 is enriched in the germ line and muscle cell and in the PLM neurons.
misc-1	misc-1 is an ortholog of human SLC25A11 (solute carrier family 25 member 11); misc-1 is involved in apoptotic process, germline cell cycle switching, mitotic to meiotic cell cycle, nematode larval development and secretion by cell; misc-1 is expressed in several tissues including the pharynx, nervous system, and the intestine; misc-1 is localized to the mitochondrion.
C47D12.2	C47D12.2 encodes an ortholog of human FLJ20071/FLJ90130 (dymeclin, OMIM:607461, mutated in Dyggve-Melchior-Clausen dysplasia and Smith-McCort dysplasia).
ssq-2	ssq-2 is involved in locomotion.
golg-2	golg-2 is an ortholog of human GOLGA2 (golgin A2), GOLGA6C (golgin A6 family member C), GOLGA6D (golgin A6 family member D), GOLGA6B (golgin A6 family member B) and GOLGA6A (golgin A6 family member A); golg-2 is expressed in the head ganglion, all motor neurons, all pharyngeal neurons, intestine, and the tail neurons.
C49H3.12	Microarray and tiling array studies indicate that C49H3.12 is affected by nhr-114, rsr-2, clk-1, sir-2.1, crh-1, tax-6, mir-35, and isp-1; RNA sequencing and microarray studies indicate that C49H3.12 is affected by Rotenone, Dafa#1, and adsorbable organic bromine compounds; RNA sequencing and microarray studies indicate that C49H3.12 is enriched in the AFD and AWB neurons.
ptr-21	ptr-21 encodes a nematode-specific member of the sterol sensing domain (SSD) proteins, distantly paralogous to Drosophila PATCHED (PTC) and human PTCH (OMIM:601309, mutated in basal cell nevus syndrome); PTR-21 is weakly required for normal molting from L4 to adult stages; PTR-21 is also required for normal growth to full size and locomotion.
C54G10.4	slc-25A29 is an ortholog of human SLC25A29 (solute carrier family 25 member 29); microarray and RNA sequencing studies indicate that slc-25A29 is affected by cyc-1, wdr-23, eat-2, htz-1, daf-2, daf-16, cco-1, jmjd-3.1, jmjd-1.2, ain-1, ain-2, and alg-1; RNA sequencing and microarray studies indicate that slc-25A29 is affected by Methylmercury hydroxide, Quercetin, Paraquat, Allantoin, and Sirolim…
swt-7	swt-7 encodes a transmembrane protein that is a member of the SWEET1 family of sugar transporters.
H24G06.1	H24G06.1 is an ortholog of human MAPKBP1 (mitogen-activated protein kinase binding protein 1), WDR62 (WD repeat domain 62) and WDR38 (WD repeat domain 38); H24G06.1 is involved in body morphogenesis, embryo development and hermaphrodite genitalia development.
eef-1B.2	eef-1B.2 is an ortholog of human EEF1B2 (eukaryotic translation elongation factor 1 beta 2); eef-1B.2 is involved in lipid storage; eef-1B.2 is predicted to have translation elongation factor activity, based on protein domain information.
atg-2	atg-2 encodes a large (2,275-residue) protein orthologous to the autophagic budding yeast protein Atg2p, and to human ATG2A and ATG2B; ATG-2 is expressed in larval and adult pharynx, intestine, body wall muscles, and neurons, as well as adult reproductive system; ATG-2 has no obvious phenotype in mass RNAi assays.
adsl-1	The R06C7.5 gene encodes an ortholog of the human gene ADSL, which when mutated leads to adenylosuccinate lyase deficiency (OMIM:103050).
mtss-1	mtss-1 is an ortholog of human SSBP1 (single stranded DNA binding protein 1); mtss-1 is predicted to have single-stranded DNA binding activity, based on protein domain information; mtss-1 is expressed in the nervous system, body region, and the body wall musculature.
C35C5.10	C35C5.10 is an ortholog of human TMEM164 (transmembrane protein 164); C35C5.10 is involved in reproduction.
Y71H2AM.11	Y71H2AM.11 is an ortholog of human CNDP2 (CNDP dipeptidase 2 (metallopeptidase M20 family)); Y71H2AM.11 is predicted to have dipeptidase activity, based on protein domain information.
[truncated: 2,155 more rows]
