# Supplementary material for: Transcriptome analysis of adult Caenorhabditis elegans cells reveals tissue-specific gene and isoform expression
Source: PLoS Genet. 2018 Aug 10;14(8):e1007559. doi: 10.1371/journal.pgen.1007559 (PMC6105014; doi:10.1371/journal.pgen.1007559)
Supplement: S5 Table — Stage-specific and stage-overlapping genes from the comparison of larval, embryonic [1]and adult muscle were used for GO analysis. (XLSX) [file pgen.1007559.s014.xlsx]

## Sheet: adult
Category	Term	Count	%	PValue	Genes	List Total	Pop Hits	Pop Total	Fold Enrichment	Bonferroni	Benjamini	FDR
GOTERM_BP_DIRECT	GO:0009792~embryo development ending in birth or egg hatching	1039	27.8031	1.4776148793392262E-44	MRPL-16, SCO-1, GEI-4, B0464.9, B0464.6, MFAP-1, ASB-1, NOS-2, NARS-1, EGO-1, EGO-2, EPC-1, SACY-1, PAD-1, ERCC-1, ANT-1.1, C56G7.3, Y39A1A.22, MRPL-11, IARS-1, T04D3.5, MRPL-28, CAR-1, PAH-1, ZK899.2, W01D2.1, CYL-1, UAF-1, EEF-2, PAF-2, MEL-11, STAM-1, USE-1, CPG-2, EIF-6, MRPL-23, Y45F10B.13, HPO-35, MRPL-37, M57.2, CSK-1, ISW-1, MRPL-32, ZK792.5, MRPL-30, SPD-1, T12A2.7, SPD-5, SPD-2, Y45F10D…	2813	3091	11627	1.38936	3.117767395405767E-41	3.117767395405767E-41	2.556375264507703E-41
GOTERM_BP_DIRECT	GO:0040011~locomotion	560	14.9853	3.1396644560506557E-44	RPA-2, CST-1, UNC-71, UNC-70, UNC-73, MCA-2, CDGS-1, MLT-7, UNC-68, UNC-69, UNC-63, EPC-1, UNC-64, MCA-1, KIN-10, CYK-4, UNC-62, UNC-61, JPH-1, UNC-60, CYL-1, UNC-58, KIN-20, UNC-57, USE-1, F33H1.4, UNC-54, UNC-52, E02D9.1, BCL-11, UNC-53, PCCB-1, MEC-7, PAFO-1, B0207.6, Y55F3AM.3, ATHP-2, SSL-1, PAA-1, UNC-95, UNC-94, UNC-85, UNC-86, M57.2, UNC-87, UNC-89, F57B10.8, DAF-2, T12A2.7, SPD-1, ZK688.…	2813	1405	11627	1.64744	6.624692002266883E-41	3.3123460011334417E-41	5.431835227519598E-41
GOTERM_BP_DIRECT	GO:0002119~nematode larval development	732	19.5879	9.759466360857753E-44	SWD-2.2, PYP-1, MRPL-16, SCO-1, GEI-4, HPL-2, Y38A10A.2, CATP-1, T07A9.14, W05F2.4, B0464.9, UNC-70, UNC-73, B0464.6, MFAP-1, CDGS-1, B0238.11, MLT-7, NARS-1, DHC-1, EGO-1, EGO-2, EPC-1, KIN-10, SACY-1, ANT-1.1, OIG-3, MRPL-11, T04D3.5, EARS-1, IARS-1, CCDC-55, MRPL-28, UNC-62, ZK899.2, W01D2.1, UNC-60, CYL-1, UAF-1, DIE-1, EEF-2, CYC-2.1, KIN-20, NONO-1, USE-1, F33H1.4, UNC-54, UNC-52, E02D9.1, …	2813	1993	11627	1.5181	2.059247402140986E-40	6.86415800713662E-41	1.688454735299406E-40
GOTERM_CC_DIRECT	GO:0005737~cytoplasm	541	14.4769	3.0804200130198723E-38	PYP-1, CKK-1, PAC-1, NOS-3, CST-1, UNC-70, BRE-3, UNC-73, NOS-2, NARS-1, DHC-1, EGO-1, UNC-69, EGO-2, KIN-10, SACY-1, TRXR-2, SWAN-1, NUBP-1, C02D5.4, CBLC-1, CYK-4, IARS-2, IARS-1, EARS-1, CCDC-55, CAR-1, D2085.4, UNC-60, EEF-2, MXT-1, KIN-20, MEL-11, UNC-57, UNC-54, T11A5.6, MLP-1, UNC-53, CSN-2, TOCA-2, CSN-1, PAR-3, EIF-6, PAR-1, DDL-1, MEC-7, Y10G11A.1, DAF-5, T16G12.6, T19D2.2, CPX-1, UNC-9…	2525	1518	11373	1.60524	1.7928044475775657E-35	1.7928044475775657E-35	4.530580096618053E-35
GOTERM_BP_DIRECT	GO:0000003~reproduction	774	20.7118	3.4704202838670344E-38	SCO-1, NOS-3, GEI-4, HPL-2, T07A9.14, K02F3.2, B0464.9, MFAP-1, B0464.6, ASB-1, MCA-2, NOS-2, CDGS-1, CPG-8, C50D2.5, Y69A2AR.31, NARS-1, EGO-1, EPC-1, PAD-1, SACY-1, ANT-1.1, NUBP-1, IARS-2, IARS-1, CAR-1, D2085.4, PAH-1, W01D2.1, CYL-1, UAF-1, C30H7.2, EEF-2, PAF-2, MEL-11, USE-1, E02D9.1, EIF-6, MRPL-23, MRPL-37, LPD-2, F55F8.3, ISW-1, MRPL-32, MRPL-30, ZK792.5, SPD-1, T12A2.7, SPD-5, SPD-2, F…	2813	2205	11627	1.45088	7.322586798959443E-35	1.8306466997398608E-35	6.004065535053909E-35
GOTERM_MF_DIRECT	GO:0005515~protein binding	405	10.8376	4.5098573249961714E-32	MAGI-1, RPA-2, PAC-1, NOS-3, GEI-4, F32B4.4, RPA-1, UNC-68, UNC-69, BRC-2, UNC-64, KIN-10, SWAN-1, ANT-1.1, BRC-1, CYK-4, UNC-62, PAH-1, UNC-61, UAF-1, ABU-11, MXT-1, SKR-20, STAM-1, UNC-54, UNC-53, TOCA-2, PAR-2, CSN-2, CSN-1, PAR-3, PAR-1, DDL-1, VPS-33.1, MEC-8, HMBX-1, DAF-5, CAND-1, NHR-91, PAA-1, UNC-95, GSP-1, UNC-87, DAF-3, CCDC-47, DAF-2, SPD-5, ABL-1, SORB-1, UNC-84, UNC-76, ZK829.7, CM…	2395	975	9479	1.64402	5.123197921195651E-29	5.123197921195651E-29	7.241208686734495E-29
GOTERM_BP_DIRECT	GO:0040035~hermaphrodite genitalia development	293	7.84051	3.799601751434701E-22	SWD-2.2, RPA-2, LEV-11, SCO-1, GEI-4, TEG-4, W05F2.4, F56C9.10, TCER-1, UNC-73, MFAP-1, B0238.11, Y69A2AR.31, SWSN-7, EGO-2, VPS-37, AIR-2, SACY-1, KIN-10, PAD-1, SWSN-1, RIOK-1, SEM-4, CYK-4, GON-1, GON-2, GIP-2, UNC-62, UNC-61, UNC-60, INS-17, DDX-23, UAF-1, C30H7.2, EEF-2, UBC-9, E02D9.1, PAR-2, CSN-1, RPL-24.2, PAR-3, PAR-1, MEC-7, MRPL-23, PAFO-1, B0207.6, Y55F3AM.3, F53B7.3, SSL-1, MRPL-37,…	2813	738	11627	1.641	8.017159695527219E-19	1.6034319391054437E-19	6.573572091187563E-19
GOTERM_CC_DIRECT	GO:0005634~nucleus	580	15.5205	1.3237385526396755E-21	RPA-2, CKK-1, HPL-2, F32B4.4, MFAP-1, RPA-1, C50D2.5, EGO-1, EGO-2, NHR-7, BRC-2, KIN-10, SACY-1, ERCC-1, ELL-1, CCDC-55, D2085.4, UNC-62, ELT-3, CYL-1, UAF-1, ELT-6, ELT-7, DPF-4, KIN-20, NONO-1, Y94H6A.5, BCL-11, CSN-2, HIL-3, RPL-24.2, CSN-1, EIF-6, PAG-3, HIL-4, T07A9.8, MEC-8, PAFO-1, XPA-1, Y55F3AM.3, HMBX-1, DAF-5, SSL-1, T19D2.2, CAND-1, NHR-91, FLI-1, JAC-1, UNC-95, UNC-85, UNC-86, HIS-7…	2525	1888	11373	1.38369	7.704158376362912E-19	3.852079188181456E-19	1.946910977842882E-18
GOTERM_BP_DIRECT	GO:0010171~body morphogenesis	245	6.55606	1.0608904642081297E-18	LEV-11, R144.3, TCER-1, TNI-1, UNC-73, MLT-7, MRCK-1, C01B10.11, EGO-1, SWSN-7, UNC-116, UNC-119, CHK-1, KIN-10, C32E8.5, Y39A1A.22, CYK-4, MRPL-28, BUS-19, UNC-62, DIE-1, UNC-120, KIN-20, LIM-7, UNC-54, PDI-2, DIN-1, UNC-53, F42A8.1, RPL-24.2, PAR-3, F54D5.5, PAFO-1, GLS-1, B0336.3, LET-607, Y11D7A.9, GLP-1, FLI-1, F43D9.1, UNC-85, UNC-87, UNC-89, GEN-1, DOXA-1, T12A2.7, SPD-1, CEH-6, F54D5.11, …	2813	616	11627	1.64393	2.2384788794791536E-15	3.730798132465256E-16	1.8354133942306742E-15
GOTERM_CC_DIRECT	GO:0005886~plasma membrane	223	5.96735	2.023349126292722E-18	RBF-1, KCNL-2, SUP-1, C05D9.3, DMA-1, EAK-7, MUP-4, DPF-2, UNC-115, DPF-1, UNC-63, BRC-1, Y39A1A.22, IGDB-2, WRT-4, CYK-4, LET-4, CDH-12, WRT-6, GON-2, PAN-1, JPH-1, SNT-6, DPF-6, SNT-4, B0563.6, FGT-1, NLG-1, TOCA-2, F42A8.1, TOCA-1, NEX-1, LEC-3, GLT-1, DDR-2, DDR-1, DAF-6, GLP-1, GLR-4, CCA-1, GLR-2, CED-5, ITSN-1, SNT-1, CED-7, CSK-1, SNT-3, SCD-2, WRT-1, CED-1, LEC-2, F09F7.5, BEST-22, ATGL-…	2525	593	11373	1.69381	1.1775891915023641E-15	3.92529730500788E-16	2.975875121361963E-15
GOTERM_CC_DIRECT	GO:0030424~axon	78	2.08724	2.933435556421575E-17	DYC-1, FMI-1, LET-92, PMK-3, DYN-1, SUPR-1, MEC-12, UNC-73, UNC-69, SAD-1, RHGF-2, SNB-1, UNC-64, UNC-119, KIN-10, TIAM-1, MPZ-1, PAK-1, UNC-25, TBA-1, JNK-1, CYY-1, PTL-1, EAT-20, AKT-1, NLG-1, AAK-2, PCM-1, RACK-1, SUMV-1, UNC-16, RAE-1, UNC-10, EHS-1, ZYX-1, DDR-2, VAB-1, DDR-1, CDKA-1, EFN-4, CPX-1, GCY-28, EGL-21, SEB-3, DLK-1, RIG-3, KPC-1, KIN-3, PEF-1, CASY-1, NSY-4, NSY-1, DGK-1, DKF-1, …	2525	141	11373	2.49166	1.7072594938373568E-14	4.268148734593392E-15	4.314400208563232E-14
GOTERM_BP_DIRECT	GO:0030163~protein catabolic process	84	2.24779	6.620046735900276E-15	EAT-16, DYN-1, RPT-3, RPT-4, GPB-2, DPY-2, RPT-5, UNC-73, EGL-43, UBQ-1, EGL-46, CDC-42, RPT-2, DEB-1, MUP-4, ASP-14, UNC-116, EAT-6, MUP-2, MAPH-1.1, UNC-64, UNC-119, UNC-23, EXP-2, UNC-22, LEV-10, F56F11.4, UNC-62, EAT-20, ATN-1, UNC-61, UNC-60, DPY-10, UNC-97, UNC-96, RAB-5, UNC-98, UNC-120, EGL-13, UNC-52, SQT-3, CLPP-1, ZYX-1, EGL-27, CHC-1, ATG-7, PAT-6, TLN-1, EGL-26, PAT-2, PAT-3, UFD-2, …	2813	157	11627	2.21145	1.4055423491754482E-11	2.007949362337058E-12	1.1524114995609125E-11
GOTERM_BP_DIRECT	GO:0008406~gonad development	146	3.90688	9.854828937061987E-14	DIG-1, GEI-4, HPL-2, TEG-4, ELF-1, F56C9.10, F10E9.4, MFAP-1, UNC-73, PRP-21, NOS-2, RPA-1, SOX-2, RAB-6.2, NPP-10, AIR-2, NOG-1, RIOK-1, SEM-4, IARS-2, Y53F4B.13, GON-1, GON-2, LIN-26, NHR-23, IFG-1, ZK899.2, UNC-60, PRP-31, CYL-1, KNL-2, NHR-25, GBF-1, UAF-1, DDX-23, ERFA-1, C53A5.6, CYC-2.1, Y60A3A.21, ZFH-2, UBC-7, CDC-26, PAR-3, EGL-18, BUB-1, K04G7.11, F53B7.3, PFD-1, FLI-1, GPR-2, PAA-1, F…	2813	345	11627	1.74917	2.0802026767796633E-10	2.600253345974579E-11	1.705635632731628E-10
GOTERM_MF_DIRECT	GO:0003676~nucleic acid binding	181	4.84346	1.2468666654363076E-13	C16A3.4, NFX-1, C27A12.2, ETS-6, TEG-4, C06G4.1, EEED8.10, F32B4.4, K11D2.4, Y67H2A.10, RPA-1, NARS-1, C50D2.5, SACY-1, RDE-1, R02D3.8, Y67D8C.3, PTB-1, SEM-4, Y53F4B.13, KLU-1, LIN-26, LIN-28, ZAG-1, UAF-1, DDX-23, ASD-2, MXT-1, CTBP-1, ASD-1, NONO-1, Y94H6A.5, K02F3.12, E02D9.1, DIN-1, ZFH-2, BCL-11, Y59A8B.10, PAG-3, MUT-7, GRLD-1, MEC-8, SNU-23, LET-355, B0336.3, SART-3, TIAR-1, Y55F3AM.3, MN…	2395	440	9479	1.62811	1.4163425987590017E-10	7.081712993795009E-11	2.0018431357016198E-10
GOTERM_MF_DIRECT	GO:0000166~nucleotide binding	352	9.41932	1.0299981852437809E-12	CKK-1, CST-1, CATP-1, DYN-1, WNK-1, F32B4.4, MCA-2, C50D2.5, NARS-1, MRCK-1, DHC-1, RIOK-3, SAD-1, UNC-116, NMAT-2, AIR-2, MCA-1, CHK-1, SACY-1, RIOK-1, NUBP-1, F31E3.2, IARS-2, IARS-1, EARS-1, UNC-61, DDX-23, UAF-1, EEF-2, NONO-1, KIN-20, UBC-9, MMAA-1, UNC-54, DIN-1, E02D9.1, UBC-7, TTLL-4, PAR-1, MEC-7, MRPL-23, Y10G11A.1, MEC-8, B0336.3, Y55F3AM.3, DDR-2, DDR-1, PYC-1, SSL-1, PKC-1, GPA-7, H0…	2395	1013	9479	1.37528	1.1700276303372448E-9	3.900092471198491E-10	1.653732706330402E-9
GOTERM_BP_DIRECT	GO:0006898~receptor-mediated endocytosis	260	6.95745	1.658171424757393E-12	C16A3.5, SCO-1, GEI-4, DYN-1, F10E9.4, MFAP-1, B0238.11, RPA-1, MUP-4, SWSN-7, MUP-2, VPS-37, EPC-1, VPS-35, C32E8.5, RIOK-1, MRPL-11, IARS-2, CYK-4, CCDC-55, LET-4, IARS-1, FRM-10, ZK899.2, C30H7.2, DIE-1, MEL-11, USE-1, UNC-52, UNC-53, RPL-24.2, PAR-3, EIF-6, F54D5.5, MRPL-23, PAFO-1, LET-607, Y11D7A.9, LPD-2, HPO-31, GPR-2, PAA-1, H35B03.2, DNJ-8, GLP-4, LET-805, F57B10.8, CED-1, SPD-1, MMA-1,…	2813	733	11627	1.46611	3.4986291641558864E-9	3.8873659846672126E-10	2.868660864407957E-9
GOTERM_BP_DIRECT	GO:0071688~striated muscle myosin thick filament assembly	75	2.00696	3.1007081067989865E-12	ZC487.1, PMK-3, ZK822.5, F46F11.1, C05D9.3, F52A8.1, MON-2, TNT-3, T09A5.5, MUP-4, SWSN-7, PCBD-1, PQN-85, FBXL-1, KIN-10, UNC-23, TPI-1, SMA-1, C50F2.4, RIC-7, HGO-1, PRMT-1, EHBP-1, TTR-35, RAB-8, ELT-6, AMAN-1, T27E9.2, UNC-96, LIM-9, UNC-52, AMX-2, UNC-15, COL-103, C27A12.9, ZTF-8, SEC-24.2, MBD-2, B0336.3, F47F2.1, CHP-1, PAT-6, HIS-37, ATG-16.2, DIM-1, PAT-2, F32B5.7, UNC-95, TRPP-11, VAB-1…	2813	146	11627	2.12328	6.542565378353515E-9	6.542565378353515E-10	5.36449773491654E-9
GOTERM_BP_DIRECT	GO:0018991~oviposition	143	3.8266	3.478166058635569E-12	RPA-2, MOM-5, WNK-1, TNI-1, UNC-73, TNI-3, DPY-11, SOX-2, BRC-2, MRP-6, Y67D8C.3, Y39A1A.22, IPGM-1, SEM-4, LET-4, NHR-23, LIN-28, UNC-62, UNC-61, ATX-2, NHR-25, ASD-2, UBC-9, UNC-54, EGL-13, SMK-1, UNC-53, CSN-2, VALV-1, EGL-19, LIN-39, MLC-3, B0207.6, GEX-2, CEC-9, MLC-2, SART-3, Y11D7A.9, PAT-2, SGK-1, Y47G6A.15, UNC-95, TRCS-1, UNC-85, KIN-1, UNC-86, DNJ-8, NSY-4, NSY-1, OAC-46, LIN-42, MAB-3…	2813	349	11627	1.69359	7.339039376219603E-9	6.671854180240189E-10	6.01755312246155E-9
GOTERM_BP_DIRECT	GO:0007411~axon guidance	56	1.49853	3.5057043455954906E-12	TIR-1, CDH-4, UNC-71, UNC-70, UNC-73, EGL-46, UNC-116, SAD-1, UNC-27, DPY-18, PAK-1, PXN-2, CFZ-2, HST-6, EGG-6, ZAG-1, B0041.5, SLT-1, PTP-3, ASD-2, UNC-17, UNC-129, UNC-53, UNC-13, SDN-1, LIN-39, GEX-2, MAX-2, MIG-2, VAB-3, SAX-3, VAB-1, SOP-2, MNM-2, FLN-1, PST-1, EFN-4, EFN-2, UNC-44, CAM-1, UNC-40, TEN-1, UNC-6, EGL-9, UNC-5, UNC-76, MAB-9, MADD-2, UNC-33, WSP-1, CRML-1, UNC-104, GEX-3, MDT-…	2813	96	11627	2.4111	7.397135126652188E-9	6.164279087172986E-10	6.065192792448215E-9
GOTERM_BP_DIRECT	GO:0007275~multicellular organism development	158	4.22799	4.560809096044486E-11	MOM-2, TIR-1, CDH-4, CWN-2, CDF-1, DIG-1, CWN-1, MOM-5, WNK-1, GAD-1, LET-756, MLT-7, MUP-4, SAS-4, UNC-64, AIR-2, UNC-119, PAD-1, CHK-1, LIN-23, PAL-1, CFZ-2, SPK-1, WRT-4, GON-1, WRT-6, LIN-28, PAN-1, UNC-62, ZAG-1, NHR-25, SUMV-2, KIN-20, STAM-1, UBC-9, SUMV-1, CPG-2, UNC-53, BCL-11, CDC-26, CSN-2, PAR-3, CSN-1, PAR-1, GLS-1, LIN-39, GEX-2, TRR-1, VAB-3, BUB-1, VAB-1, PLX-2, DAF-7, SSL-1, GLP-…	2813	408	11627	1.60064	9.623302910100051E-8	7.402541024603693E-9	7.890510467234435E-8
GOTERM_BP_DIRECT	GO:0008340~determination of adult lifespan	322	8.61654	7.891859586774866E-11	R08E3.3, CST-1, HPL-2, TEG-4, F56C9.10, CALU-1, UNC-70, B0464.9, B0464.6, TBH-1, CLK-2, C50D2.2, CDGS-1, Y71H2AM.20, EAK-7, R02D3.1, SAD-1, VPS-37, EPC-1, ANT-1.1, CDH-12, UNC-62, PAH-1, ELT-3, UNC-60, ELT-6, UAF-1, PDE-1, ABU-11, PDE-2, PDE-3, EEF-2, F13B6.1, LBP-4, CYC-2.1, NLG-1, LBP-5, UNC-52, DDL-1, T07A9.8, VPS-33.1, DDL-3, XPA-1, QNS-1, Y55F3AM.3, HTP-3, ATHP-2, DVE-1, ATG-7, PYC-1, GLP-1,…	2813	976	11627	1.36365	1.6651833634195867E-7	1.1894167761816732E-8	1.3653468355911969E-7
GOTERM_BP_DIRECT	GO:0040039~inductive cell migration	70	1.87316	4.1841334488854627E-10	PYP-1, MIG-18, DIG-1, DYN-1, FIGL-1, UNC-73, CDC-42, MIG-15, PRP-6, TBA-2, NPP-10, USO-1, PAK-1, CCT-8, TBA-1, TBB-2, LET-2, CCDC-55, GON-1, TRA-1, HLH-2, RAB-8, LET-765, NHR-25, RNF-121, NPP-9, IFC-2, UNC-129, DNJ-22, Y73E7A.8, SDN-1, NPP-6, VAB-3, MIG-2, MAX-2, Y105E8A.25, VAB-1, MIG-39, MIG-6, MIG-38, TLN-1, PAT-2, EFN-2, PAT-3, SYMK-1, VAB-10, CED-5, SRC-1, ACT-2, ACT-1, MAB-31, NUO-1, ACT-4,…	2813	144	11627	2.00925	8.828516818715215E-7	5.885680309791752E-8	7.238837640421991E-7
GOTERM_CC_DIRECT	GO:0055120~striated muscle dense body	49	1.31121	7.230234626786407E-10	DYC-1, GYG-1, SUP-9, ANMT-1, C46G7.2, M79.2, UPB-1, CTN-1, PFN-3, Y45G5AM.6, DEB-1, UNC-23, EVA-1, SLO-1, LTD-1, HGO-1, ATN-1, UNC-97, ALDO-1, F26A3.4, DYS-1, C47B2.2, MLP-1, T03G6.3, ZYX-1, SGCA-1, D2063.1, PAT-6, TLN-1, PAT-2, PAT-3, UNC-95, CPNA-1, GSNL-1, ALP-1, UIG-1, SET-18, F22F7.7, ZIG-12, Y71H2AM.15, GEI-15, F42H10.3, PXL-1, INSO-1, PCK-1, MADD-2, TNS-1, GLRX-3, RSBP-1	2525	94	11373	2.34791	4.2079954143403597E-7	8.415992247545745E-8	1.063398979983532E-6
GOTERM_CC_DIRECT	GO:0005622~intracellular	140	3.74632	7.456129789789563E-10	CNT-2, VPS-60, EAT-17, T07A9.14, CRN-7, SMG-9, UBH-1, F46H5.4, RGEF-1, MRCK-1, RAB-6.2, UNC-63, ACY-3, TPI-1, ACY-1, SPV-1, KSR-2, RSF-1, UNC-60, W01D2.1, TPA-1, EEF-2, C53B4.4, T11A5.6, R12C12.5, MLK-1, MRPL-23, F20H11.1, PLX-1, C05D10.2, PKC-1, M03C11.1, MRPS-18A, KIN-4, CGP-1, APT-9, R05G6.10, DAF-3, LIN-41, LIN-45, RPS-24, RPS-23, TBC-6, F17A9.4, RPL-6, NXT-1, F10E7.5, GTBP-1, WDR-5.3, Y34B4A…	2525	392	11373	1.60863	4.339466811442705E-7	7.232445997651382E-8	1.0966230146181033E-6
GOTERM_CC_DIRECT	GO:0005643~nuclear pore	25	0.668986	8.534067056106874E-10	Y37D8A.17, NPP-16, NPP-19, NPP-18, NPP-13, NPP-12, NPP-14, VPS-15, NXF-1, NPP-7, NPP-8, Y69A2AR.16, NPP-9, NPP-11, NPP-10, NPP-20, RAE-1, NPP-1, SIR-2.4, NPP-22, NPP-3, NPP-4, IMA-3, NPP-5, NPP-6	2525	33	11373	3.41224	4.966825638552663E-7	7.095466703077591E-8	1.2551623740364448E-6
GOTERM_BP_DIRECT	GO:0040018~positive regulation of multicellular organism growth	138	3.6928	9.995612253230064E-10	CRM-1, W05F2.4, LEO-1, DPY-1, UNC-73, MCA-2, DPY-11, ADT-2, EPC-1, C14B9.2, DPY-18, ZK809.8, VPS-35, SWSN-1, ELL-1, OIG-3, RIOK-1, C17G10.2, LET-2, WRT-4, LET-4, WRT-6, DOHH-1, DBL-1, NHR-23, IFG-1, NHR-25, UNC-58, KIN-20, CLEC-1, DIN-1, UNC-53, IFC-2, PCCB-1, MEC-7, LET-607, PFD-1, C44C1.1, SGK-1, RICT-1, CAPG-1, GLP-4, C32E12.4, WRT-2, LIN-41, MDT-22, WRT-1, DAF-2, NAS-7, T26A8.4, RIG-6, TPST-1…	2813	357	11627	1.59775	2.109071933431572E-6	1.3181712610332852E-7	1.7293095622150645E-6
GOTERM_BP_DIRECT	GO:0016477~cell migration	62	1.65908	1.1614644926265559E-9	TEG-4, SOS-1, UNC-73, PRP-21, CDC-42, MIG-15, MIG-14, FOS-1, SQV-5, RAB-6.2, SQV-7, NPP-10, SNRP-200, SER-3, PRP-8, SEM-4, GON-1, LIT-1, UNC-62, HLH-2, PRP-31, ERFA-1, C53A5.6, T27F7.4, UNC-52, CDC-26, EGL-18, SDN-1, C48E7.6, LIN-39, GEX-2, MIG-2, K04G7.11, RPC-25, F53B7.3, LAM-2, ASH-2, LAM-3, EGL-20, PAT-3, PAA-1, CED-5, SRC-2, CUL-1, CAM-1, SKR-1, SET-16, LIN-14, TEN-1, HMR-1, DAB-1, RBBP-5, C…	2813	124	11627	2.06665	2.450687051624989E-6	1.4415822813251822E-7	2.0094133357240196E-6
GOTERM_BP_DIRECT	GO:0040017~positive regulation of locomotion	29	0.776024	1.1768804395510323E-9	DYC-1, RBF-1, DYB-1, LAM-2, HLB-1, PAT-2, PAT-3, NCA-2, SRC-1, CCB-1, UNC-41, ACY-1, SPD-1, UNC-40, UNC-80, STN-1, EGL-8, UNC-6, UNC-5, EGL-30, DAB-1, UNC-77, DYS-1, EGL-10, UNC-52, UNC-79, SNF-6, UNC-36, UNC-34	2813	40	11627	2.99665	2.483214735171657E-6	1.379565359727053E-7	2.0360840791155965E-6
GOTERM_MF_DIRECT	GO:0046872~metal ion binding	471	12.6037	1.7353925616398318E-9	PYP-1, CKK-1, SCO-1, F10G7.9, CATP-1, K02F3.2, C50D2.7, TBH-1, MCA-2, RPA-1, MLT-7, NHR-7, MCA-1, MMCM-1, UDA-1, BRC-1, NUBP-1, C34D10.2, PDE-4, PAH-1, RSF-1, W01D2.1, PDE-1, ELT-7, DIE-1, PDE-2, PDE-3, CYC-2.1, C53B4.4, T11A5.6, MLP-1, BCL-11, PAR-2, PAG-3, PAR-1, B0336.3, ATHP-2, MICU-1, NHR-91, UNC-95, GSP-1, CSK-1, CAH-6, F07A11.4, DAF-2, NAS-7, ARK-1, GEI-17, CYP-33A1, NDX-6, PFK-1.1, NHR-86…	2395	1492	9479	1.24942	1.971404060441273E-6	4.928513794855149E-7	2.7864162754909216E-6
GOTERM_BP_DIRECT	GO:0043547~positive regulation of GTPase activity	54	1.44501	4.472790177488507E-9	EAT-16, FLCN-1, PAC-1, TRPP-4, F53A10.2, Y37A1B.17, SOS-1, UNC-73, F46H5.4, RGEF-1, F53H1.3, RHGF-2, RHGF-1, RGA-2, TIAM-1, RGA-1, RGA-4, C56G7.3, CYK-4, TAG-77, EPHX-1, GBF-1, SRGP-1, EGL-10, CHIN-1, PXF-1, T04C9.1, TOCA-2, TOCA-1, MCP-1, PLC-1, GAP-2, HGAP-2, CED-5, BRIS-1, HGAP-1, UNC-89, CED-9, R05G6.10, UIG-1, SIPA-1, F52D10.6, TBC-2, TOM-1, F22G12.5, RGS-6, CED-12, MDT-9, RGS-1, Y34B4A.4, R…	2813	105	11627	2.1257	9.437542679013866E-6	4.967149931367487E-7	7.738233975818076E-6
GOTERM_BP_DIRECT	GO:0040027~negative regulation of vulval development	92	2.46187	1.0618549163254416E-8	GFL-1, C32F10.4, LIN-18, GEI-4, HPL-2, ZFP-1, ZFP-3, ASB-1, ZK632.9, EGL-43, CDC-42, RPN-10, DCP-66, CPSF-2, HDA-1, EPC-1, LIN-65, ARP-6, NOB-1, LIN-15A, SMA-4, LIN-61, LIN-15B, SWSN-1, PHF-15, UNC-22, PRP-8, GLD-1, F31E3.2, WRT-4, HTZ-1, NOAH-1, SAMS-3, SUMV-2, MRG-1, NRD-1, T07E3.3, DIE-1, NONO-1, Y60A3A.21, UBC-9, SUMV-1, DIN-1, LET-526, PAR-2, PAR-3, PAR-1, LIN-39, LIN-1, LIN-3, TRR-1, LIN-2,…	2813	220	11627	1.72847	2.2404887834448495E-5	1.1202563139356414E-6	1.8370818011259615E-5
GOTERM_CC_DIRECT	GO:0005829~cytosol	112	2.99706	1.1685511398767636E-8	C53H9.2, NPRT-1, WNK-1, DH11.5, RPN-10, KLC-2, DHC-1, RAB-6.2, UNC-115, SAD-1, UNC-116, VPS-37, GLA-3, SNB-1, UBC-25, CDD-2, TPI-1, VPS-35, NUBP-1, IARS-2, IARS-1, EARS-1, ACLY-1, ACLY-2, IFG-1, PAF-2, PCM-1, PQN-39, EIF-6, CDO-1, MUT-7, VPS-54, MDH-1, CCCH-1, ATG-7, PKC-1, ULP-2, F44E7.2, GPA-7, CPX-1, TRPP-10, B0001.4, KIN-2, CED-4, GLP-4, SNT-1, SNT-3, POS-1, DJR-1.1, CLS-2, C13C4.4, CEH-6, AS…	2525	307	11373	1.64321	6.800944575613421E-6	8.501206013589169E-7	1.7186663225920995E-5
GOTERM_MF_DIRECT	GO:0005509~calcium ion binding	86	2.30131	2.4486891990168702E-8	FMI-1, RBF-1, CDH-4, DIG-1, CDH-1, NLR-1, HIM-4, DH11.5, K02F3.2, CALU-1, SPC-1, CALU-2, RGEF-1, F55A11.4, UNC-68, MUP-4, TEST-1, MIRO-1, C07E3.9, CDH-8, CDH-9, C47E12.3, CDH-12, RME-1, T13C2.6, MEC-1, B0393.5, FBN-1, TNC-2, BLI-3, EAT-20, ATN-1, MUA-3, SLT-1, SNT-6, C56A3.6, CEX-1, CEX-2, SNT-4, UNC-52, REPS-1, E02A10.3, MANS-4, NEX-2, ZMP-1, EHS-1, NEX-1, MEC-9, CAL-2, MLC-3, SGCA-1, MLC-2, MLC…	2395	197	9479	1.72778	2.781672271323643E-5	5.563406445308061E-6	3.931713340454834E-5
GOTERM_CC_DIRECT	GO:0031430~M band	21	0.561948	3.7481033342141744E-8	ZYX-1, SLO-1, PAT-6, UNC-70, TLN-1, PXL-1, SCPL-1, PAT-2, UNC-97, PAT-3, UNC-96, UNC-82, UNC-95, UNC-98, CPNA-1, LIM-9, UNC-89, LIM-8, TNS-1, UNC-23, EVA-1	2525	28	11373	3.37812	2.181372391796277E-5	2.423770600556985E-6	5.5125852815862686E-5
GOTERM_BP_DIRECT	GO:0018996~molting cycle, collagen and cuticulin-based cuticle	115	3.07733	4.809524257983549E-8	CRM-1, LEV-11, DYN-1, SMG-6, LET-858, CALU-1, MFAP-1, MLT-7, MUP-4, ADT-2, VPS-37, MAGE-1, WRT-4, WRT-6, NHR-23, NOAH-1, NOAH-2, PAN-1, PRP-31, NHR-25, INS-17, PTR-10, PTR-11, E02D9.1, UNC-52, IFC-2, F42A8.1, EGL-18, PCCB-1, F53B7.3, DAF-6, ATAD-3, PST-1, MLT-11, SMGL-1, KIN-2, GLP-4, WRT-2, LIN-41, LET-805, WRT-1, ADR-1, MOG-4, RPS-23, CEH-6, CBP-1, T19A5.3, DAB-1, M03F8.3, C09H10.10, DPY-23, VP…	2813	300	11627	1.58444	1.0147581523645144E-4	4.832415193112283E-6	8.320804152361916E-5
GOTERM_MF_DIRECT	GO:0003779~actin binding	40	1.07038	8.452485789197094E-8	WVE-1, LEV-11, COR-1, PAT-6, TNI-1, TLN-1, UNC-70, FLI-1, PFN-3, TNI-4, ARX-4, TNI-3, UNC-94, VAB-10, DEB-1, UNC-115, SPE-15, UNC-27, GSNL-1, SMA-1, HUM-2, CAS-1, DAAM-1, M04F3.5, HIPR-1, ATN-1, FRL-1, UNC-60, NMY-1, ANC-1, EXC-6, MYO-3, MYO-2, DYS-1, T24B8.4, UNC-54, MYO-6, WIP-1, WSP-1, FRM-1	2395	71	9479	2.22976	9.601563282590764E-5	1.600324571704448E-5	1.3571643217025198E-4
GOTERM_BP_DIRECT	GO:0016310~phosphorylation	128	3.42521	1.272485838498101E-7	MAGI-1, SMG-1, CKK-1, CST-1, WNK-1, C50D2.7, C01C4.3, F46H5.3, CDK-9, CDK-7, MRCK-1, RIOK-3, SAD-1, AIR-2, CHK-1, NOL-9, RIOK-1, F31E3.2, F38B2.4, SPK-1, GCK-1, TPA-1, D1044.1, KIN-20, GRK-2, GRK-1, AKA-1, PAR-1, MLK-1, TRR-1, DDR-2, BUB-1, VAB-1, Y47G6A.5, TAP-1, PFKB-1.2, C05D10.2, PKC-1, SGK-1, PIKI-1, H03A11.1, MNK-1, B0001.4, DLK-1, KIN-1, Y17G7B.10, KIN-4, KIN-3, UNC-89, ZAK-1, PPK-2, NSY-1…	2813	348	11627	1.5203	2.684584876647689E-4	1.2204222304967871E-5	2.2014856474461553E-4
GOTERM_BP_DIRECT	GO:0006915~apoptotic process	166	4.44207	1.6002521634402079E-7	HPL-2, DYN-1, ZIM-1, ASB-1, ZIM-3, NARS-1, DIC-1, SWSN-7, MUP-4, RAB-6.2, GLA-3, CHK-1, ANT-1.1, BRC-1, RMD-1, CZW-1, CYK-4, SPK-1, CYK-7, GCK-1, CAR-1, IFG-1, HIS-24, D2085.4, NOAH-2, KNL-2, NHR-25, GBF-1, C53A5.6, EEF-2, CYC-2.1, UBC-9, CDC-26, PCN-1, XPA-1, LET-607, BUB-1, ORAI-1, ATAD-3, LPD-2, MET-1, PAT-3, CLEC-149, PAA-1, TRCS-1, CED-3, CED-4, CED-9, F01G10.9, GLP-4, C32D5.11, GRL-10, LIN-…	2813	479	11627	1.43242	3.37596234972537E-4	1.4680467606553727E-5	2.7685425804113706E-4
GOTERM_CC_DIRECT	GO:0005578~proteinaceous extracellular matrix	22	0.588708	1.6875493004466795E-7	LET-2, MOM-2, CRI-2, GON-1, CWN-2, CWN-1, DIG-1, SYM-1, MIG-6, HIM-4, EMB-9, DMA-1, EGL-20, SLT-1, UNC-6, UNC-52, TEST-1, CBN-1, MADD-4, OST-1, MEC-5, LIN-44	2525	32	11373	3.09661	9.82105545923595E-5	9.82148952533013E-6	2.481988948477287E-4
GOTERM_MF_DIRECT	GO:0016301~kinase activity	127	3.39845	2.0126322466855886E-7	MAGI-1, SMG-1, CKK-1, CST-1, WNK-1, C50D2.7, C01C4.3, F46H5.3, CDK-9, CDK-7, MRCK-1, RIOK-3, SAD-1, AIR-2, CHK-1, NOL-9, RIOK-1, F31E3.2, F38B2.4, SPK-1, GCK-1, TPA-1, D1044.1, KIN-20, GRK-2, GRK-1, AKA-1, PAR-1, MLK-1, TRR-1, DDR-2, BUB-1, VAB-1, Y47G6A.5, TAP-1, PFKB-1.2, C05D10.2, PKC-1, SGK-1, PIKI-1, H03A11.1, MNK-1, B0001.4, KIN-2, DLK-1, KIN-1, Y17G7B.10, KIN-4, KIN-3, UNC-89, ZAK-1, PPK-2…	2395	334	9479	1.50492	2.2860891120057847E-4	3.266161605508522E-5	3.2315585558606585E-4
GOTERM_BP_DIRECT	GO:0043051~regulation of pharyngeal pumping	25	0.668986	3.7062942963750794E-7	MLC-2, EAT-16, DAF-7, AVR-15, HLB-1, GPB-2, CCA-1, PHB-2, FLP-3, AVR-14, SNB-1, SNT-1, UNC-119, DAF-12, GAR-3, DAF-3, NFI-1, UNC-7, EGL-8, RAB-3, EGL-30, UNC-17, UNC-13, EGL-19, UNC-10	2813	38	11627	2.71928	7.81722536968954E-4	3.258397918726175E-5	6.41212441276906E-4
GOTERM_BP_DIRECT	GO:0045944~positive regulation of transcription from RNA polymerase II promoter	68	1.81964	9.077300850282585E-7	TIR-1, NHR-31, PMK-1, HSF-1, SMA-9, CIT-1.2, CAMT-1, F01D4.5, LIN-59, LAG-1, FOS-1, TAF-4, DAF-19, HDA-1, TAF-9, DAF-16, RHGF-2, DAF-12, SMA-3, BRC-1, NFI-1, PAL-1, DBL-1, LIN-26, TLF-1, HLH-2, CEH-38, HIS-64, CYL-1, HLH-30, MRG-1, NHR-25, ELT-6, ELT-7, LEX-1, TAF-1, HIS-67, UNC-120, CMK-1, LPIN-1, LET-526, HSR-9, EGL-18, STA-1, VAB-3, SPTF-3, TAF-10, DAF-7, ATF-7, PROS-1, UNC-86, MEF-2, ISW-1, R…	2813	162	11627	1.73497	0.00191348	7.660951928556425E-5	0.00157042
GOTERM_CC_DIRECT	GO:0005635~nuclear envelope	26	0.695745	1.1414915547666284E-6	CNEP-1, H14A12.3, PAA-1, KLC-2, NXF-1, DHC-1, UNC-116, NPP-11, NPP-10, VRK-1, MACO-1, SIR-2.4, WEE-1.3, IMA-3, NPP-19, CLIP-1, LMN-1, UNC-84, ANC-1, RACK-1, UBC-9, NCBP-2, LPIN-1, NPP-1, LEM-2, ZYG-12	2525	45	11373	2.6024	6.641278334437173E-4	6.039349115094517E-5	0.00167885
GOTERM_BP_DIRECT	GO:0007281~germ cell development	74	1.9802	1.2149055268705512E-6	HRDE-1, HPL-2, DYN-1, TEG-4, LET-858, F10E9.4, ASB-1, PRP-21, NOS-2, RPA-1, DIC-1, FOS-1, EGO-1, TBA-2, NST-1, AIR-2, Y41E3.11, SNRP-200, GLD-4, SER-3, Y65B4A.1, NOG-1, RIOK-1, TBB-2, SAP-49, IFG-1, HIS-24, ZK899.2, SNA-2, PAN-1, PRP-31, GSK-3, MRG-1, CYL-1, STIP-1, DDX-23, UAF-1, Y60A3A.21, RACK-1, RPN-6.1, SNU-23, GLS-1, K04G7.11, F53B7.3, LAM-2, GLP-1, TLN-1, MTR-4, C43H6.4, CYN-4, SMR-1, PLP-…	2813	182	11627	1.68058	0.00256017	9.858945584872991E-5	0.00210185
GOTERM_BP_DIRECT	GO:0045138~nematode male tail tip morphogenesis	39	1.04362	1.3920256856369663E-6	PTR-20, VAB-3, MIG-2, PLX-1, PTR-4, PLX-2, SMA-9, EGL-27, EFN-4, LIN-59, HDA-2, EOR-2, EOR-1, HDA-1, PTR-18, NOB-1, UBA-1, MAB-31, SMA-4, SMA-3, LIN-41, VER-3, LIN-44, KAL-1, KSR-2, DBL-1, UNC-40, EGL-38, HLH-2, DPY-30, LET-765, EGL-5, RAM-2, UNC-6, UNC-5, MAB-9, LON-8, UNC-129, FEM-2	2813	77	11627	2.09349	0.00293287	1.0877838842238141E-4	0.00240827
GOTERM_CC_DIRECT	GO:0030054~cell junction	63	1.68584	1.43173398765662E-6	RBF-1, PAC-1, AVR-15, UNC-70, ACC-1, SUP-1, AVR-14, MUP-4, DEB-1, SAD-1, UNC-63, SNB-1, EVA-1, GIP-2, GLC-4, UNC-97, SYD-1, PTP-3, INX-1, KEL-8, UNC-17, RAE-1, INX-7, INX-5, UNC-10, SDN-1, GEX-2, ZYX-1, LIN-2, INX-17, GLR-4, GLR-2, JAC-1, LGC-4, DLK-1, UNC-49, SNT-1, FSN-1, CAM-1, RIG-6, SYG-2, LIN-10, Y71H2AM.15, GEI-15, PICC-1, HMR-1, UNC-7, LGC-39, F42H10.3, UNC-9, EGL-8, INSO-1, UNC-38, INX-1…	2525	160	11373	1.77351	8.32922704499528E-4	6.943673727077826E-5	0.00210573
GOTERM_MF_DIRECT	GO:0005516~calmodulin binding	25	0.668986	1.7097181235204758E-6	CKK-1, HSF-1, LIN-2, KCNL-2, SOS-1, NMY-2, AKT-1, OBR-4, PDE-1, PTRN-1, MNK-1, RPL-7A, HUM-7, C14B9.8, NIPI-3, EFK-1, CMK-1, MCA-1, HDA-4, UNC-53, NPP-1, UNC-13, UNC-43, ASPM-1, UNC-22	2395	39	9479	2.53707	0.00194036	2.4275071235968504E-4	0.00274516
GOTERM_BP_DIRECT	GO:0048675~axon extension	24	0.642226	1.9172154318618575E-6	GEX-2, MEC-17, KAL-1, MIG-2, VAB-3, SAX-3, UNC-40, UNC-71, UNC-73, EGL-46, MIG-15, KLC-2, UNC-6, UNC-5, UNC-76, UNC-86, MADD-2, ENU-3.2, UNC-33, UNC-44, RPM-1, UNC-34, TBB-2, SEM-4	2813	38	11627	2.61051	0.00403716	1.4446557952529915E-4	0.00331686
GOTERM_MF_DIRECT	GO:0005524~ATP binding	301	8.05459	2.1491624411294276E-6	CKK-1, CST-1, CATP-1, WNK-1, MCA-2, NARS-1, MRCK-1, DHC-1, UNC-116, SAD-1, RIOK-3, NMAT-2, AIR-2, MCA-1, CHK-1, SACY-1, B0198.3, RIOK-1, NUBP-1, F31E3.2, IARS-2, EARS-1, IARS-1, DDX-23, KIN-20, UBC-9, MMAA-1, UNC-54, Y94H6A.5, UBC-7, E02D9.1, TTLL-4, PAR-2, PAR-1, QNS-1, CEC-9, DDR-2, DDR-1, PYC-1, SSL-1, PKC-1, H03A11.1, MNK-1, C52B9.8, VPS-15, Y17G7B.10, CED-4, UNC-89, GLP-4, CED-7, CSK-1, SCD-…	2395	950	9479	1.25401	0.00243847	2.712355597220828E-4	0.00345073
GOTERM_CC_DIRECT	GO:0045202~synapse	56	1.49853	3.3864480550361677E-6	MAGI-1, RBF-1, DYN-1, AVR-15, ACC-1, SUP-1, TBH-1, AVR-14, UNC-116, SAD-1, UNC-63, SNB-1, APA-2, LEV-10, PDE-4, RIC-4, SLO-1, RIC-7, RPY-1, GLC-4, CEBP-1, SYD-1, PTP-3, NLG-1, KEL-8, UNC-17, UNC-16, UNC-13, RAE-1, UNC-10, EHS-1, IDA-1, GLR-4, PKC-1, GLR-2, CPX-1, LGC-4, DLK-1, UNC-49, RIG-3, SNT-1, FSN-1, GAR-3, UNC-41, CAM-1, RIG-6, SYG-2, LIN-10, LGC-39, EGL-8, UNC-38, DPY-23, SNF-6, UNC-31, RP…	2525	140	11373	1.80166	0.00196898	1.5159743912096513E-4	0.00498056
GOTERM_BP_DIRECT	GO:0040007~growth	67	1.79288	3.3909364898741314E-6	TIR-1, EAT-16, ATG-4.1, W05F2.4, GPB-2, EAT-6, WRN-1, LIN-65, UNC-64, HDA-4, SNRP-200, XPF-1, ERCC-1, SWSN-1, OIG-3, IFB-1, DBL-1, IFG-1, SNA-2, SAMS-3, UNC-60, EEF-1A.2, EEF-1A.1, SAMS-1, EEF-2, EPG-3, NONO-1, EPG-2, NTL-2, RACK-1, EPG-5, CLEC-1, SMK-1, LPIN-1, EPG-6, UNC-15, ELO-2, MRPL-23, MEC-7, ATG-2, Y55F3AM.3, TIAR-1, C47E8.4, ATG-7, ATG-16.2, MTR-4, ULP-2, VAB-10, T28D6.5, IFA-1, VPS-15, …	2813	164	11627	1.68861	0.00712935	2.4668984720688236E-4	0.00586639
GOTERM_MF_DIRECT	GO:0017056~structural constituent of nuclear pore	13	0.347873	3.540546881481813E-6	Y37D8A.17, NPP-13, NPP-14, NPP-7, NPP-8, NPP-11, NPP-10, NPP-1, NPP-2, NPP-22, NPP-3, NPP-4, NPP-5	2395	14	9479	3.67513	0.00401399	4.0212596342248386E-4	0.00568469
GOTERM_CC_DIRECT	GO:0005783~endoplasmic reticulum	82	2.19427	4.370086732093188E-6	CALU-1, NRA-4, LET-268, D2024.5, HSP-4, YKT-6, SQV-6, DPY-11, M01E11.1, PIGV-1, C14B9.2, TRAP-2, DPY-18, C15C8.4, MOGS-1, USO-1, C25A1.5, K05C4.2, C47E12.3, FMO-1, RIC-3, ZC513.5, FMO-2, GON-1, FMO-4, CAR-1, DNJ-27, K11G12.6, M05D6.5, PRMT-1, T09A12.5, ALDO-1, C30H7.2, EPG-3, ACL-5, PDI-6, F36F2.1, USE-1, CEY-1, C08B11.8, PDI-2, R05D3.9, LPIN-1, MANS-4, NLF-1, OSTD-1, Y37D8A.17, F55C12.5, ERO-1, …	2525	231	11373	1.59888	0.00254016	1.8165464418840038E-4	0.00642719
GOTERM_BP_DIRECT	GO:0007399~nervous system development	39	1.04362	4.523153395593373E-6	PRK-2, ZYX-1, TIR-1, CWN-2, MAX-2, DIG-1, CWN-1, DDR-2, DEX-1, LIN-18, DDR-1, C25F6.7, IMPT-1, DHC-1, UNC-86, SAD-1, UNC-64, NSY-1, SEK-1, PAK-1, CAM-1, SKR-1, MAB-10, RIG-6, SYG-2, SEL-12, LIN-10, CYY-1, HMR-1, CEH-14, UNC-84, SYD-1, PTP-3, FOX-1, TTH-1, ASD-1, SAM-10, UNC-104, VAB-8	2813	80	11627	2.01499	0.00949848	3.1807857724486244E-4	0.00782508
GOTERM_BP_DIRECT	GO:0040012~regulation of locomotion	23	0.615467	4.869762185661152E-6	TIAR-1, EAT-16, SUP-12, TPST-1, GPB-2, UNC-70, UNC-73, PKC-1, SPC-1, RAB-3, CTN-1, EGL-8, PLP-1, RHGF-2, UNC-63, UNC-17, DGK-1, SOL-2, UNC-30, DCAP-1, SMA-1, DCAP-2, NFI-1	2813	37	11627	2.56935	0.0102226	3.314038874866476E-4	0.00842469
GOTERM_BP_DIRECT	GO:0000122~negative regulation of transcription from RNA polymerase II promoter	42	1.1239	5.0794788068645934E-6	LIN-1, NFX-1, SMA-9, DAF-5, WNK-1, DAF-6, SDC-3, ATF-7, MET-1, ATF-2, DCP-66, NARS-1, PROS-1, HDA-2, FOS-1, SPR-1, HDA-3, HDA-1, DAF-16, RCOR-1, HDA-4, MEF-2, DAF-3, NFI-1, POS-1, SEM-4, NHR-69, HARS-1, LIN-14, TRA-1, TLF-1, ZAG-1, MRG-1, EGL-5, BLMP-1, UNC-98, CTBP-1, UBC-9, FARS-1, PAG-3, Y37H9A.3, MBD-2	2813	89	11627	1.95055	0.0106605	3.3487290201217323E-4	0.00878748
GOTERM_BP_DIRECT	GO:0000132~establishment of mitotic spindle orientation	20	0.535189	5.88916696882467E-6	SAX-7, MOM-2, NPP-13, HMR-1, GPB-1, GAD-1, CDC-42, MIG-14, SRC-1, TBA-2, NPP-11, PAR-2, DNC-1, PAR-3, NPP-1, NPP-3, DSH-2, SKR-2, TBA-1, NPP-4	2813	30	11627	2.75554	0.0123493	3.764799892004289E-4	0.0101882
GOTERM_BP_DIRECT	GO:0000381~regulation of alternative mRNA splicing, via spliceosome	15	0.401391	7.463448397501943E-6	SUP-12, SMU-1, MFAP-1, PRP-21, UAF-1, EXC-7, W04D2.6, ASD-2, ASD-1, RNP-8, FOX-1, W06F12.2, UNC-75, SMU-2, Y37D8A.21	2813	19	11627	3.26314	0.0156246	4.630673066893243E-4	0.0129115
GOTERM_BP_DIRECT	GO:0006997~nucleus organization	21	0.561948	8.802705792785349E-6	NPP-19, CLIP-1, POLE-1, NPP-13, LMN-1, KNL-2, ANC-1, HIS-68, NPP-7, NPP-8, CAPG-1, NPP-9, NPP-11, NPP-10, F55A3.3, NPP-1, NPP-2, NPP-3, NPP-4, Y10G11A.1, NPP-6	2813	33	11627	2.63029	0.0184024	5.305389564849161E-4	0.0152282
GOTERM_BP_DIRECT	GO:0016246~RNA interference	61	1.63233	1.1621549393411169E-5	MOM-2, NCL-1, C16A3.4, GFL-1, SMG-2, SET-2, HRDE-1, INST-1, ZFP-1, SMG-6, ZFP-3, TCER-1, MFAP-1, PRP-21, SID-2, SID-1, RPN-10, EGO-1, HDA-3, VHA-11, KIN-10, RDE-1, RUVB-2, NRDE-4, HTZ-1, XRN-1, F26E4.4, ZK1127.5, SAMS-3, SUMV-2, ZK1127.6, SLC-25A42, NPP-9, SUMV-1, MUT-7, NPP-1, DRH-1, PAA-1, PGP-4, LET-630, ISW-1, SEK-3, SKR-1, SET-16, IMA-3, M03C11.3, NAP-1, NPP-16, CSR-1, SPD-5, EGL-8, PQN-70, …	2813	150	11627	1.68088	0.0242234	6.809239468268391E-4	0.0201042
GOTERM_MF_DIRECT	GO:0003723~RNA binding	113	3.02382	1.2065970854910497E-5	SMG-2, F23F1.5, SMG-3, TEG-4, C06G4.1, EEED8.10, LET-858, PRP-21, NOS-2, Y54E10A.6, C50D2.5, NPP-10, SECS-1, CDD-2, PTB-1, EARS-1, IFG-1, IFE-4, W01D2.1, UAF-1, ASD-2, MXT-1, Y94H6A.5, TAG-72, E02D9.1, DIN-1, Y59A8B.10, MRPL-23, SNU-23, B0336.3, Y55F3AM.3, TIAR-1, W08E3.2, HPO-31, F08B4.7, RPL-7A, C47B2.9, C43E11.9, H35B03.2, T14B4.1, T23F2.2, MBL-1, F57B10.8, ADR-1, ZK792.5, EIF-3.G, INF-1, MOG-…	2395	311	9479	1.43805	0.0136135	0.00124532	0.0193718
GOTERM_BP_DIRECT	GO:0035556~intracellular signal transduction	62	1.65908	1.4138061033125674E-5	PMK-1, EAT-16, PMK-2, KQT-1, WNK-1, RGEF-1, MRCK-1, HUM-7, SAD-1, HDA-4, RHGF-1, SPSB-1, ACY-3, ACY-1, SPV-1, CYK-4, R11G1.6, RSF-1, AKT-2, TPA-1, AAK-1, AAK-2, EGL-10, CHIN-1, GCY-11, GCY-12, C53B4.4, UNC-13, GCY-19, F20H11.1, F59A6.5, PLC-1, PLC-2, PLC-3, PLC-4, PKC-1, SGK-1, MNK-1, GCY-28, CED-5, M03C11.1, KIN-4, DGK-4, DGK-2, DGK-1, DKF-1, RSKN-1, RSKN-2, DSH-2, PDK-1, LIN-45, UIG-1, DSH-1, Z…	2813	154	11627	1.66406	0.029391	8.059323500427817E-4	0.024457
GOTERM_BP_DIRECT	GO:0061199~striated muscle contraction involved in embryonic body morphogenesis	16	0.428151	1.5762436712584802E-5	LEV-11, PAT-6, PAT-9, PAT-2, PAT-3, TTR-6, UNC-120, MYO-3, CPNA-1, DEB-1, PAT-12, PAT-10, CCB-1, UNC-52, RTFO-1, EGL-19	2813	22	11627	3.00604	0.032712	8.748540283355366E-4	0.0272666
GOTERM_BP_DIRECT	GO:0033563~dorsal/ventral axon guidance	15	0.401391	1.9320085632722635E-5	MIG-2, SAX-3, UNC-40, LAD-2, MIG-15, SLT-1, UNC-6, UNC-5, MADD-2, RIN-1, MADD-4, UNC-129, UNC-44, UNC-30, UNC-34	2813	20	11627	3.09998	0.039946	0.00104473	0.0334198
GOTERM_BP_DIRECT	GO:0006816~calcium ion transport	18	0.48167	2.0673819040155586E-5	SEL-12, MICU-1, CCA-1, MCA-2, NCA-2, UNC-77, UNC-68, NCX-1, UNC-2, MCA-1, PMR-1, Y41E3.8, EGL-19, NCX-3, HOP-1, UNC-105, UNC-36, NCX-2	2813	27	11627	2.75554	0.0426844	0.00108996	0.0357611
GOTERM_CC_DIRECT	GO:0005938~cell cortex	36	0.96334	2.5721741726674475E-5	BUB-1, NUM-1, CHC-1, PFN-3, GPR-2, CDC-42, DHC-1, ACT-2, CHS-1, GLA-3, DKF-1, SAX-2, DSH-2, EGG-3, SEL-12, LIT-1, EGG-5, EGG-4, NOP-1, NMY-2, RAB-5, DAB-1, SRGP-1, HAM-1, CHIN-1, DNC-1, EBP-2, PAR-2, PAR-3, POD-1, WSP-1, ZWL-1, PAR-1, HOP-1, RPN-2, CGEF-1	2525	82	11373	1.97744	0.0148587	9.97518561663413E-4	0.037824

## Sheet: larval
Category	Term	Count	%	PValue	Genes	List Total	Pop Hits	Pop Total	Fold Enrichment	Bonferroni	Benjamini	FDR
GOTERM_CC_DIRECT	GO:0016020~membrane	476	31.3364	4.57791e-16	SRH-128, Y37H2A.10, ANT-1.3, SRH-129, C15C8.6, Y75B8A.33, TSP-4, T22C1.9, Y75B8A.37, DMSR-2, DMSR-4, SRX-131, W01D2.3, SRH-80, F42C5.6, F40G9.15, SRH-76, DMSR-9, DHHC-11, SRX-24, SRX-125, DMSR-5, DMSR-8, PES-23, AH10.2, DAF-6, F57B1.9, NTP-1, HPO-30, UNC-93, UGT-42, SRH-46, Y69A2AR.12, Y55F3C.10, SRB-1, SRX-33, C03B1.6, SPD-3, HPO-21, HPO-20, OSM-9, F48C1.3, Y37D8A.5, TRP-1, SRX-104, Y34F4.4, C24…	696	6114	11373	1.27218	5.63993e-14	5.63993e-14	5.10703e-13
GOTERM_CC_DIRECT	GO:0016021~integral component of membrane	469	30.8756	2.10001e-15	SRH-128, FAAH-5, Y37H2A.10, ANT-1.3, SRH-129, C15C8.6, Y75B8A.33, TSP-4, ABT-6, T22C1.9, F17B5.4, DMSR-2, DMSR-4, SRX-131, W01D2.3, SRH-80, F42C5.6, F40G9.15, SRH-76, DMSR-9, DHHC-11, SRX-24, SRX-125, DMSR-5, DMSR-8, PES-23, AH10.2, DAF-6, F57B1.9, NTP-1, HPO-30, UNC-93, UGT-42, SRH-46, Y69A2AR.12, Y55F3C.10, SRB-1, SRX-33, C03B1.6, SPD-3, HPO-21, HPO-20, OSM-9, F48C1.3, Y37D8A.5, TRP-1, SRX-104,…	696	6032	11373	1.27051	2.67897e-13	1.33893e-13	2.44249e-12
GOTERM_BP_DIRECT	GO:0007186~G-protein coupled receptor signaling pathway	75	4.93746	1.19469e-08	SRSX-11, Y116A8C.40, SRSX-15, SRSX-2, SRSX-14, SRSX-3, TAG-89, SRJ-49, SRW-134, ZK813.5, T10C6.2, SRW-133, STR-82, FRPR-17, STR-204, STR-85, STR-199, SRW-9, STR-209, STR-254, SRW-39, STR-253, DMSR-2, F59B2.13, T01G5.6, SRSX-22, DMSR-4, STR-18, STR-122, SRW-137, SRJ-54, SRJ-19, SRJ-57, DOP-1, DMSR-9, SRM-2, SRW-65, FRPR-7, DMSR-5, DMSR-8, SRM-5, NPR-22, T26H8.4, STR-135, GPA-15, SRW-108, STR-139, …	648	677	11627	1.98777	5.57917e-06	5.57917e-06	1.70388e-05
GOTERM_BP_DIRECT	GO:0050911~detection of chemical stimulus involved in sensory perception of smell	36	2.36998	1.00496e-06	Y116A8C.40, STR-135, STR-139, SRJ-27, STR-233, SRJ-24, SRJ-49, SRJ-22, T10C6.2, STR-230, STR-82, STR-172, STR-204, STR-85, STR-199, Y9C9A.17, STR-175, STR-209, STR-254, STR-253, T01G5.6, STR-143, STR-109, STR-18, STR-122, B0391.3, SRJ-54, STR-4, SRJ-38, SRJ-19, SRJ-57, SRJ-33, STR-46, SRM-2, SRM-5, STR-2	648	260	11627	2.4844	0.000469206	0.000234631	0.00143328
GOTERM_BP_DIRECT	GO:0042048~olfactory behavior	37	2.43581	1.79327e-06	Y116A8C.40, STR-135, STR-139, SRJ-27, STR-233, SRJ-24, SRJ-49, SRJ-22, T10C6.2, STR-230, STR-82, STR-172, STR-204, STR-85, STR-199, Y9C9A.17, STR-175, STR-209, STR-254, STR-253, T01G5.6, STR-143, STR-109, STR-18, STR-122, B0391.3, OSM-9, SRJ-54, STR-4, SRJ-38, SRJ-19, SRJ-57, SRJ-33, STR-46, SRM-2, SRM-5, STR-2	648	278	11627	2.38808	0.000837105	0.000279113	0.00255755
GOTERM_MF_DIRECT	GO:0038022~G-protein coupled olfactory receptor activity	36	2.36998	3.65624e-06	Y116A8C.40, STR-135, STR-139, SRJ-27, STR-233, SRJ-24, SRJ-49, SRJ-22, T10C6.2, STR-230, STR-82, STR-172, STR-204, STR-85, STR-199, Y9C9A.17, STR-175, STR-209, STR-254, STR-253, T01G5.6, STR-143, STR-109, STR-18, STR-122, B0391.3, SRJ-54, STR-4, SRJ-38, SRJ-19, SRJ-57, SRJ-33, STR-46, SRM-2, SRM-5, STR-2	550	265	9479	2.3413	0.00108531	0.00108531	0.00487824

## Sheet: embryo
Category	Term	Count	%	PValue	Genes	List Total	Pop Hits	Pop Total	Fold Enrichment	Bonferroni	Benjamini	FDR
GOTERM_CC_DIRECT	GO:0016021~integral component of membrane	820	38.4977	1.27921e-55	SRX-102, SRX-101, ZK39.10, SPRR-1, GTL-2, GTL-1, C39E9.7, D1005.4, F17B5.6, C31G12.1, CYP-31A3, CDH-10, SRBC-83, SRH-115, SRBC-84, F44G3.10, C01H6.8, SRBC-82, M03E7.3, Y69A2AR.23, C53B4.1, K06B4.3, T22F3.7, T22F3.8, GLT-3, GLT-5, CHIL-19, F41C3.11, GLT-7, CHIL-17, BTB-18, CNC-11, ZK792.7, C25B8.8, R07B7.12, SRB-17, F46C8.1, SRH-140, SRB-19, F20C5.7, SRH-139, SLCF-1, C32A9.1, HAF-4, NDX-8, ZK829.3…	1093	6032	11373	1.41451	1.49668e-53	1.49668e-53	1.46171e-52
GOTERM_CC_DIRECT	GO:0016020~membrane	813	38.169	3.01947e-49	SRX-102, SRX-101, ZK39.10, SPRR-1, GTL-2, GTL-1, C39E9.7, D1005.4, F17B5.6, C31G12.1, CYP-31A3, CDH-10, SRBC-83, SRH-115, SRBC-84, F44G3.10, C01H6.8, SRBC-82, M03E7.3, Y69A2AR.23, C53B4.1, K06B4.3, T22F3.7, T22F3.8, GLT-3, GLT-5, CHIL-19, F41C3.11, GLT-7, CHIL-17, BTB-18, CNC-11, ZK792.7, C25B8.8, R07B7.12, SRB-17, F46C8.1, SRH-140, SRB-19, F20C5.7, SRH-139, SLCF-1, C32A9.1, HAF-4, NDX-8, ZK829.3…	1093	6114	11373	1.38363	3.53278e-47	1.76639e-47	3.45026e-46
GOTERM_MF_DIRECT	GO:0030246~carbohydrate binding	78	3.66197	3.73381e-19	CLEC-127, CLEC-66, CLEC-120, CLEC-64, CLEC-29, CLEC-122, CLEC-26, CLEC-25, CLEC-60, CLEC-61, CLEC-164, CLEC-215, CLEC-22, CLEC-218, CLEC-165, CLEC-219, CLEC-168, CLEC-167, CLEC-68, CLEC-169, CLEC-198, CLEC-199, CLEC-80, CLEC-194, CLEC-195, CLEC-39, CLEC-250, CLEC-4, CLEC-36, CLEC-114, CLEC-71, CLEC-150, CLEC-38, CLEC-73, CLEC-37, CLEC-113, CLEC-258, CLEC-226, CLEC-34, CLEC-254, CLEC-157, CLEC-251…	822	300	9479	2.99822	1.20976e-16	1.20976e-16	5.04803e-16
GOTERM_BP_DIRECT	GO:0050907~detection of chemical stimulus involved in sensory perception	63	2.95775	6.744e-10	F59B1.6, SRH-27, SRI-12, SRI-54, SRI-17, SRH-24, SRH-70, SRH-25, SRH-268, SRI-62, SRH-63, SRH-167, SRI-20, SRH-115, SRH-190, SRI-24, SRH-109, SRH-37, SRH-194, SRH-258, SRA-9, SRH-257, SRH-255, SRH-291, SRH-290, SRH-252, SRH-250, SRH-298, F59B1.4, SRM-4, SRH-203, SRH-293, SRI-78, SRH-50, SRH-241, SRH-40, F07B10.4, SRH-49, SRH-48, SRH-284, SRH-287, Y70C5A.2, SRH-140, SRH-218, SRH-219, SRH-289, SRH-…	974	328	11627	2.29285	3.50688e-07	3.50688e-07	9.76518e-07
GOTERM_BP_DIRECT	GO:0007186~G-protein coupled receptor signaling pathway	102	4.78873	4.15585e-09	STR-159, SPRR-1, SRW-33, STR-12, STR-214, STR-217, STR-166, STR-168, C31E10.1, MGL-3, STR-20, FRPR-4, ZK721.4, STR-220, SRW-20, STR-23, STR-224, SRJ-14, STR-131, STR-130, NPR-4, SRJ-1, F09C6.16, NPR-9, K05D4.9, SRW-10, SRJ-4, SRW-15, NTR-1, SRW-16, SRW-19, SRB-19, AH9.4, T03E6.2, STR-149, K03H6.1, STR-240, DMSR-11, SRSX-5, STR-48, SRSX-10, STR-115, SRSX-16, C55A1.1, SRW-127, Y37H2C.4, STR-86, STR…	974	677	11627	1.79854	2.16104e-06	1.08052e-06	6.01759e-06
GOTERM_BP_DIRECT	GO:0050911~detection of chemical stimulus involved in sensory perception of smell	49	2.30047	1.25288e-07	STR-48, STR-131, STR-130, SRJ-1, STR-27, STR-115, C55A1.1, STR-159, K05D4.9, Y37H2C.4, STR-12, SRJ-4, STR-33, Y40H7A.9, STR-86, STR-214, STR-88, STR-177, STR-217, STR-166, STR-103, STR-168, STR-106, T03E6.2, STR-38, STR-121, SRJ-40, STR-149, C31E10.1, STR-102, STR-20, SRJ-37, STR-220, STR-60, STR-9, STR-240, F22B8.3, STR-23, STR-224, STR-73, SRM-3, STR-79, STR-43, STR-1, SRJ-14, STR-77, STR-188, …	974	260	11627	2.24974	6.51475e-05	2.17163e-05	0.000181414
GOTERM_CC_DIRECT	GO:0005581~collagen trimer	40	1.87793	3.47394e-07	COL-183, COL-97, COL-71, COL-175, COL-2, COL-156, COL-138, COL-173, COL-153, COL-177, COL-131, COL-52, COL-114, COL-132, COL-110, COL-54, COL-72, COL-90, COL-73, COL-69, COL-34, COL-150, COL-186, COL-170, COL-185, COL-145, COL-109, COL-128, COL-85, COL-105, COL-169, COL-65, COL-37, COL-43, ROL-6, COL-44, COL-63, ROL-8, COL-46, COL-17	1093	174	11373	2.39202	4.06443e-05	1.35483e-05	0.000396955
GOTERM_BP_DIRECT	GO:0042048~olfactory behavior	50	2.34742	4.00952e-07	STR-48, STR-131, STR-130, SRJ-1, STR-27, STR-115, C55A1.1, STR-159, K05D4.9, Y37H2C.4, STR-12, SRJ-4, STR-33, Y40H7A.9, STR-86, STR-214, STR-88, STR-177, STR-217, STR-166, STR-103, STR-168, STR-106, T03E6.2, STR-38, STR-121, SRJ-40, STR-149, C31E10.1, STR-102, STR-20, SRJ-37, STR-220, STR-60, STR-9, STR-240, F22B8.3, STR-23, STR-224, STR-73, SRM-3, STR-79, STR-43, STR-1, SRJ-14, TAX-4, STR-77, ST…	974	278	11627	2.14701	0.000208474	5.21225e-05	0.00058057
GOTERM_MF_DIRECT	GO:0016705~oxidoreductase activity, acting on paired donors, with incorporation or reduction of molecular oxygen	24	1.12676	5.18866e-07	CYP-31A3, CYP-33C12, C14E2.4, CYP-34A4, CYP-13A2, CYP-13B2, CYP-34A1, CYP-25A2, CYP-13A7, CYP-25A1, CYP-34A5, CYP-13A12, CYP-13A8, CYP-13A11, CYP-35A2, CYP-33E3, CYP-33D3, CYP-33D1, CYP-37B1, CYP-29A3, CYP-29A4, CYP-14A4, CYP-14A5, CYP-35A5	822	85	9479	3.25599	0.000168098	8.40528e-05	0.000701492
GOTERM_MF_DIRECT	GO:0038022~G-protein coupled olfactory receptor activity	49	2.30047	5.78767e-07	STR-48, STR-131, STR-130, SRJ-1, STR-27, STR-115, C55A1.1, STR-159, K05D4.9, Y37H2C.4, STR-12, SRJ-4, STR-33, Y40H7A.9, STR-86, STR-214, STR-88, STR-177, STR-217, STR-166, STR-103, STR-168, STR-106, T03E6.2, STR-38, STR-121, SRJ-40, STR-149, C31E10.1, STR-102, STR-20, SRJ-37, STR-220, STR-60, STR-9, STR-240, F22B8.3, STR-23, STR-224, STR-73, SRM-3, STR-79, STR-43, STR-1, SRJ-14, STR-77, STR-188, …	822	265	9479	2.13226	0.000187503	6.25049e-05	0.000782476
GOTERM_MF_DIRECT	GO:0042302~structural constituent of cuticle	36	1.69014	7.24431e-07	DPY-8, DPY-3, COL-183, DPY-20, COL-97, COL-175, COL-71, COL-2, COL-156, COL-138, COL-173, COL-153, COL-114, COL-132, COL-110, COL-54, COL-90, COL-73, COL-69, COL-34, COL-150, COL-186, COL-170, COL-185, COL-145, COL-109, COL-85, COL-105, COL-169, COL-65, COL-37, ROL-6, COL-43, COL-44, ROL-8, COL-63	822	168	9479	2.47106	0.000234688	5.86772e-05	0.000979409
GOTERM_BP_DIRECT	GO:0045087~innate immune response	54	2.53521	7.59386e-07	F55G11.2, ZK1320.2, LYS-2, CPR-3, F35E12.2, Y54G2A.37, K04A8.1, C25D7.5, F35E12.9, IRG-3, K08D8.4, F55G11.7, CLEC-66, CLEC-165, CLEC-168, CLEC-167, CLEC-68, CLEC-169, K09B11.5, F44G3.10, Y41D4B.17, F49H6.3, CLEC-80, Y41D4B.15, DRD-50, CLEC-71, CLEC-258, C17H12.8, F54D5.4, DCT-17, ZK6.11, F54B11.11, ZK228.4, DOD-24, Y14H12A.1, C33H5.13, CNC-6, CNC-11, CLEC-85, F38A1.13, KIN-5, INS-11, C49C8.5, DOD…	974	317	11627	2.0335	0.000394803	7.8973e-05	0.00109957
GOTERM_MF_DIRECT	GO:0005506~iron ion binding	28	1.31455	1.20398e-06	CYP-13A2, CYP-13A7, F35C8.5, CYP-13A8, CYP-33E3, FAT-5, CYP-14A4, CYP-14A5, CYP-31A3, F49E12.10, CYP-33C12, C14E2.4, CYP-34A4, CYP-13B2, CYP-34A1, CYP-25A2, CYP-25A1, CYP-34A5, CYP-13A12, CYP-13A11, CYP-35A2, CYP-33D3, CYP-33D1, CYP-37B1, CYP-29A3, CYP-29A4, DRD-1, CYP-35A5	822	115	9479	2.8077	0.000390015	7.80151e-05	0.00162774
GOTERM_MF_DIRECT	GO:0004497~monooxygenase activity	23	1.07981	1.46394e-05	CYP-31A3, FMO-3, CYP-34A4, CYP-13A2, CYP-13B2, CYP-34A1, CYP-25A2, CYP-13A7, CYP-25A1, CYP-34A5, CYP-13A12, CYP-13A8, CYP-13A11, CYP-35A2, CYP-33D3, CYP-33D1, KMO-1, CYP-37B1, CYP-29A3, CYP-29A4, CYP-14A4, CYP-14A5, CYP-35A5	822	95	9479	2.79187	0.00473196	0.000790219	0.0197902
GOTERM_CC_DIRECT	GO:0005887~integral component of plasma membrane	95	4.46009	1.54156e-05	STR-48, BEST-17, K11D9.3, STR-115, C44C10.3, C55A1.1, Y41D4B.26, TWK-26, TWK-3, STR-159, LAG-2, Y37H2C.4, B0454.6, TWK-6, STR-12, STR-86, STR-214, STR-88, STR-217, BEST-18, STR-166, STR-168, TWK-33, NPR-13, STR-121, RAM-5, C31E10.1, GLC-1, MGL-3, TWK-39, STR-20, OCR-4, STR-220, STR-60, KIN-23, STR-23, STR-224, C53B4.1, STR-73, STR-79, SRM-3, SRJ-14, STR-77, STR-78, ZC266.1, F56F4.3, STR-131, STR-…	1093	641	11373	1.54213	0.00180201	0.000450808	0.0176135
GOTERM_BP_DIRECT	GO:0055085~transmembrane transport	60	2.8169	3.05829e-05	K11D9.3, C44C10.3, ZK185.5, F10C2.7, PMP-2, GTL-2, F57A8.7, MRP-3, ABT-4, SPIN-3, F41E7.2, C39E9.7, T07G12.5, NCX-9, F32H5.4, T07G12.4, C46C11.2, F58G11.4, T28C12.2, CLH-3, CLH-4, F13B12.2, W04C9.6, OCR-4, ABCH-1, C53B4.1, T02B11.6, K08H10.6, F56F4.3, T22F3.7, T22F3.8, SNF-12, GLT-3, T19D12.9, GLT-5, PBO-4, GLT-7, F52F10.2, F23F12.3, SFXN-1.3, SULP-2, CFT-1, SULP-4, K07G5.5, NHX-3, NHX-6, F53H8.3…	974	413	11627	1.73424	0.0157775	0.00264705	0.0442743

## Sheet: adult_larval_embryo_overlap
Category	Term	Count	%	PValue	Genes	List Total	Pop Hits	Pop Total	Fold Enrichment	Bonferroni	Benjamini	FDR
GOTERM_BP_DIRECT	GO:0009792~embryo development ending in birth or egg hatching	444	34.5525	3.016806045388358E-31	MRPL-18, LSM-1, CYC-1, GFM-1, LSM-5, MRPL-19, ASB-2, PAB-1, LARS-1, F58F12.1, B0205.6, LARS-2, NHR-8, F56A8.3, SRPA-72, MRPL-10, MRPL-13, T22C1.3, MEK-2, CYN-12, KIN-18, DAP-3, OLA-1, F32A7.4, PAR-6, CPF-1, MRPL-20, MRPL-22, CSN-5, CSN-4, LPD-9, C37H5.5, LPD-5, LPD-8, RARS-1, LPD-7, ZK795.3, MDF-1, C45G9.5, MRPL-34, URI-1, HPO-29, Y53G8AL.2, KLP-15, ZK686.3, MRPL-49, KLP-18, B0303.3, TPXL-1, SLD-…	1049	3091	11627	1.59212	3.412007637334233E-28	3.412007637334233E-28	4.841227392729846E-28
GOTERM_BP_DIRECT	GO:0002119~nematode larval development	324	25.214	8.664170690850781E-31	MRPL-18, LSM-1, CYC-1, D1069.3, C16A3.6, GFM-1, R02F2.7, ASB-2, PAB-1, LARS-1, GFI-2, B0205.6, F58F12.1, PACS-1, TIN-44, NHR-8, SWSN-9, RSKS-1, DLST-1, GTL-1, TOMM-22, SRPA-72, MRPL-10, Y38E10A.24, DDX-27, MEK-2, ELT-2, CYN-12, F49C12.11, KIN-18, DAP-3, PAR-6, PAR-4, CPF-1, MRPL-22, CSN-5, CSN-4, VPS-41, LPD-9, C37H5.5, LPD-5, LPD-8, RARS-1, LPD-7, WTS-1, ZK795.3, ENPL-1, VPS-16, PDCD-2, Y61A9LA.…	1049	1993	11627	1.8019	9.799177051352234E-28	4.899588525676117E-28	1.3903850579971311E-27
GOTERM_BP_DIRECT	GO:0000003~reproduction	333	25.9144	1.357555865145401E-25	ZK484.4, CYC-1, D1069.3, C16A3.6, GFM-1, LSM-5, KGB-1, R02F2.7, CLK-1, ASB-2, PAB-1, RPOM-1, LARS-1, GFI-2, LARS-2, B0205.6, F58F12.1, TIN-44, CPI-2, NHR-8, SWSN-9, CIF-1, AIR-1, RSKS-1, DLST-1, GTL-1, MRPL-10, Y38E10A.24, MEK-2, E02H9.3, ELT-2, CYN-12, KIN-18, F13B12.1, Y54E10A.10, PAR-6, CPF-1, VPS-45, MRPL-22, CSN-5, CSN-4, LPD-9, LPD-5, RARS-1, LPD-7, HPO-34, DHFR-1, ZK795.3, ENPL-1, KDIN-1, …	1049	2205	11627	1.67389	1.5353956834794485E-22	5.1179856115981614E-23	2.1785413257009454E-22
GOTERM_BP_DIRECT	GO:0006412~translation	78	6.07004	4.943640702049182E-22	RPL-18, RPL-19, RPL-17, RPL-14, GFM-1, RPL-15, RPL-12, MRPL-19, F53F4.11, RPL-13, TUFM-2, DIF-1, LARS-1, LARS-2, MRPL-2, TSFM-1, MRPL-51, CIF-1, IFF-2, RSKS-1, K11H3.3, C16C10.2, MRPL-9, MRPL-13, RPL-11.2, EEF-1B.1, MRPL-4, R07B7.10, IFE-2, MFN-1, F32A7.4, IFFB-1, RPS-5, MRPL-20, RPS-4, RPS-3, MRPL-22, RPS-2, RPL-25.2, Y48A6B.3, RPS-13, RPL-25.1, RPS-14, RPS-16, RPS-17, RARS-1, SLC-25A32, RPL-36.…	1049	260	11627	3.32517	5.591257634017625E-19	1.3978144085044061E-19	7.933320348240598E-19
GOTERM_CC_DIRECT	GO:0005739~mitochondrion	93	7.23735	3.361036299584251E-20	ECH-1.1, MRPL-18, SUCL-1, CYC-1, MAI-2, APN-1, GFM-1, DNJ-15, B0250.5, MRPL-19, CLK-1, DIF-1, HSP-60, HPO-19, PHB-1, NDUF-6, F58F12.1, LARS-2, TIN-44, TSFM-1, MRPL-51, FZO-1, LET-721, T10B11.6, K11H3.3, MRPL-9, ATP-2, MRPL-50, B0272.3, ATP-3, SDHD-1, C18E9.4, T20H4.5, CCO-2, PGS-1, MFN-1, W09D10.4, PPGN-1, DLD-1, TOMM-40, MTX-2, MRPS-33, MEV-1, TACO-1, Y51H1A.3, Y48A6B.3, K11B4.1, COQ-8, D2030.4,…	892	424	11373	2.79658	1.1763627048544878E-17	1.1763627048544878E-17	4.596818686791699E-17
GOTERM_CC_DIRECT	GO:0005840~ribosome	51	3.96887	1.4571479691190729E-18	RPL-18, RPL-19, RPL-17, RPL-14, RPL-15, RPL-12, MRPL-19, RPL-13, MRPL-2, MRPL-51, MRPL-10, MRPL-9, MRPL-50, RPL-11.2, MRPL-13, MRPL-4, MRPL-20, RPS-5, MRPS-33, RPS-4, RPS-3, MRPL-22, RPS-2, RPL-25.2, RPL-25.1, RPS-13, RPS-14, RPS-16, RPS-17, RPL-36.A, RPS-10, MRPS-18B, MRPS-9, T14B4.2, MRPS-5, MRPL-36, MRPL-34, RPS-28, RPL-5, MRPL-49, RPS-26, RPL-3, RPS-27, RPL-4, RPL-9, RPS-20, RLA-1, MRPS-17, M…	892	158	11373	4.11551	5.100017891916755E-16	2.5500089459583775E-16	1.9929106432726354E-15
GOTERM_MF_DIRECT	GO:0003735~structural constituent of ribosome	58	4.51362	1.2937862595444113E-17	RPL-18, WRB-1, RPL-19, RPL-17, RPL-14, RPL-15, RPL-12, MRPL-19, RPL-13, DIF-1, MRPL-2, MRPL-51, MRPL-9, K11H3.3, RPL-11.2, MRPL-13, MRPL-4, R07B7.10, DAP-3, MFN-1, F32A7.4, RPS-5, MRPL-20, RPS-4, RPS-3, MRPL-22, RPS-2, RPL-25.2, RPS-13, RPL-25.1, RPS-14, RPS-16, RPS-17, RPL-36.A, SLC-25A32, RPS-10, MRPS-18B, MRPS-9, T14B4.2, MRPS-5, MRPL-36, MRPL-34, MRPL-49, RPS-28, RPL-5, RPS-26, RPL-3, RPS-27,…	886	179	9479	3.4666	8.060288396961683E-15	8.060288396961683E-15	1.9206599051940503E-14
GOTERM_BP_DIRECT	GO:0006898~receptor-mediated endocytosis	136	10.5837	7.340043428546579E-17	C16A3.6, GFM-1, R02F2.7, F10C2.4, CRN-3, PAB-1, RPOM-1, GFI-2, EMC-1, TIN-44, PRP-19, TOMM-22, DLST-1, ZK809.3, MRPL-10, NOL-5, ULA-1, PRO-3, PRO-1, ERFA-3, C18A3.3, PAR-6, CPF-1, Y51H4A.15, VPS-45, Y48A6B.3, C37H5.5, ADSL-1, ZK795.3, SFA-1, ENPL-1, KDIN-1, PDCD-2, MRPS-18B, T14B4.2, ZK550.4, BCS-1, F25H8.2, URI-1, F31D4.2, EIF-3.B, EIF-3.E, GOP-2, EIF-3.H, Y53G8AL.2, EIF-3.F, ZK686.3, Y48G1A.4, …	1049	733	11627	2.05649	1.255662240851052E-13	2.5091040356528538E-14	1.7763568394002505E-13
GOTERM_CC_DIRECT	GO:0030529~intracellular ribonucleoprotein complex	46	3.57977	2.369974786898467E-16	RPL-18, RPL-19, RPL-25.2, Y48A6B.3, M28.5, RPL-25.1, RPS-13, HRP-1, RPS-14, RPL-17, RPS-16, RPL-15, RPL-12, F25G6.8, RPS-17, MRPL-19, RPL-13, RPL-36.A, MRPL-51, MRPS-9, MRPS-5, SRPA-72, MRPL-36, RPL-11.2, RPS-28, MRPL-49, RPL-5, HRPK-1, RPS-26, RPL-3, RPS-27, RPL-4, RPL-9, K01G5.5, Y75B8A.7, Y66H1A.4, RLA-1, MRPS-17, MRPS-15, RPL-10, RPS-5, RPS-19, RPS-4, MRPL-22, RPS-3, RPS-2	892	146	11373	4.01712	7.771561172376096E-14	2.5868196473766147E-14	2.9976021664879227E-13
GOTERM_CC_DIRECT	GO:0005730~nucleolus	39	3.03502	2.7319285635285986E-16	RPOA-2, Y48A6B.3, M28.5, C37H5.5, NOL-1, RPS-13, DIS-3, C16A3.6, Y40B1B.7, Y73E7A.2, E02H1.1, LPD-7, W09C5.1, MIG-32, RRBS-1, CDC-6, ZK265.6, T01B7.5, C16C10.2, T22H9.1, Y53C12B.2, K12H4.3, ZK430.7, RSD-2, F44G4.1, Y48G1A.4, PRO-3, PAXT-1, B0280.9, K01G5.5, FRG-1, WDR-46, Y75B8A.7, Y66H1A.4, C18A3.3, Y23H5B.5, Y54E10A.10, WDR-12, TOP-1	892	107	11373	4.6472	7.771561172376096E-14	1.942890293094024E-14	2.9976021664879227E-13
GOTERM_CC_DIRECT	GO:0005783~endoplasmic reticulum	58	4.51362	2.2544963663073682E-15	F02E9.1, CNX-1, SAR-1, HSP-3, BRE-1, F10C2.5, ASNA-1, HYL-2, B0495.7, FCE-1, C03H12.1, CUP-2, TRAP-4, IRE-1, R04F11.5, TRAP-1, DPM-3, STIM-1, F01F1.15, F59F4.2, IMP-2, Y54G2A.23, UGGT-1, RSD-2, K09E4.2, SPL-1, F01F1.11, RIBO-1, EPG-4, OLA-1, PDI-1, FMO-5, MANS-1, LNP-1, MANS-2, C14A4.3, Y52B11A.3, ENPL-1, PDCD-2, ERD-2, OSTB-1, ODR-4, T12G3.4, CNB-1, ZK686.3, R05D11.9, EMB-8, C15C7.7, F13H10.3, H…	892	231	11373	3.2013	7.771561172376096E-13	1.5543122344752192E-13	3.042011087472929E-12
GOTERM_BP_DIRECT	GO:0055114~oxidation-reduction process	91	7.08171	8.388057684653426E-10	ECH-1.1, CYP-13A2, B0250.5, HPO-15, TTM-5, CLK-1, GST-20, HPO-19, F32D1.5, SKPO-1, NDUF-6, HPD-1, DHS-28, LET-721, F39B2.3, TRXR-1, DHS-25, DHS-3, DHS-2, FAT-6, B0272.3, C17G10.1, SDHD-1, TRX-2, M153.1, F53F1.3, F53F1.2, GST-36, FAT-2, FAT-3, CYP-25A2, GBH-2, GBH-1, T20H4.5, Y39G8B.1, F32D8.12, ALH-1, IDH-2, Y105C5B.9, UGT-58, ALH-3, DLD-1, C33F10.14, ALH-4, AMX-1, GDH-1, R53.5, M106.3, DDO-3, FM…	1049	522	11627	1.93225	9.486889130938536E-7	1.5811488141004304E-7	1.346075795272128E-6
GOTERM_CC_DIRECT	GO:0005737~cytoplasm	181	14.0856	1.912565266782713E-9	F09E5.3, LSM-1, MOM-4, CNX-1, K02D7.1, KGB-1, CDK-5, PAB-1, RPN-13, LARS-1, SKA-1, SPAS-1, HUM-6, T01G9.2, SAS-6, CIF-1, TRXR-1, RSKS-1, SRPA-72, YAP-1, C17G10.1, IFP-1, Y62E10A.13, ERI-1, MEK-2, MEI-1, GCK-3, PQM-1, IFE-2, BAS-1, PTP-2, KIN-18, ALH-3, OLA-1, PAR-6, PAR-4, R53.5, CUTC-1, CSN-5, CSN-4, C30H6.8, PRDX-3, GST-42, LEC-6, Y48G8AL.5, LEC-9, F25G6.8, AMPH-1, ENG-1, MLC-5, RARS-1, WTS-1, …	892	1518	11373	1.52026	6.693976026816983E-7	1.1156629819986108E-7	2.6157752075484098E-6
GOTERM_CC_DIRECT	GO:0022627~cytosolic small ribosomal subunit	17	1.32296	2.8910043972716235E-9	WRB-1, RPS-13, RPS-14, RPS-28, RPS-16, RPS-17, RPS-26, RPS-27, RPS-20, RPS-10, T14B4.2, MRPS-5, RPS-5, RPS-4, RPS-19, RPS-3, RPS-2	892	36	11373	6.02083	1.0118510420653593E-6	1.4455021157822046E-7	3.953965921343894E-6
GOTERM_MF_DIRECT	GO:0003824~catalytic activity	68	5.29183	4.6357150585529165E-8	ECH-1.1, ACS-14, SUCL-1, F09E5.3, K02D7.1, Y38F2AR.12, CRN-3, W01A11.1, F32D1.5, B0205.6, PACS-1, IRE-1, CDD-1, UCR-2.1, ZK643.2, UCR-2.2, NFT-1, MCCC-1, SPL-1, T21C9.6, BAS-1, F32D8.12, ALDO-2, AMAN-2, PGS-1, ALH-3, W09D10.4, SPTL-3, SPTL-2, SPTL-1, T26C12.1, DAF-22, C27A7.1, TRE-1, GST-42, AAGR-3, ADSL-1, KAT-1, PFKB-1.1, W10C8.5, Y37E3.11, ACS-5, ACS-7, ECH-3, ECH-4, SPDS-1, TALD-1, NKAT-3, T0…	886	367	9479	1.98231	2.888008843215939E-5	1.4440148475070025E-5	6.88183934394182E-5
GOTERM_CC_DIRECT	GO:0005747~mitochondrial respiratory chain complex I	14	1.08949	7.985448472178653E-8	C18E9.4, C25H3.9, Y51H1A.3, Y53G8AL.2, F44G4.2, LPD-5, NUO-5, T20H4.5, F59C6.5, Y54F10AM.5, NDUF-6, NDUF-5, GAS-1, NUO-3	892	29	11373	6.15517	2.7948680186296038E-5	3.4936277419905792E-6	1.0921524462581544E-4
GOTERM_BP_DIRECT	GO:0008340~determination of adult lifespan	136	10.5837	1.4919222061562252E-7	LSM-1, NOL-1, D1069.3, CYC-1, W09C5.8, TAG-307, KGB-1, CLK-1, ASB-2, CRN-3, PAB-1, SKPO-1, MRP-5, RSKS-1, F26E4.6, ZK809.3, F40F12.7, MEK-2, PQM-1, ELT-2, IFE-2, PTP-2, LBP-3, LBP-7, ALH-4, AMX-1, PAR-4, Y51H4A.15, PRDX-3, RARS-1, CEC-3, WTS-1, SLC-25A32, ASG-2, Y47G6A.18, RPS-10, VPS-16, DRR-2, PDHK-2, EIF-3.B, RIL-2, Y53G8AL.2, AIN-1, EIF-3.F, SLCF-1, RPS-26, RPL-4, RPS-27, PDR-1, RPL-9, ZK686.…	1049	976	11627	1.54448	1.687221788723159E-4	2.4104911480526958E-5	2.3941633748858493E-4
GOTERM_BP_DIRECT	GO:0006364~rRNA processing	20	1.55642	1.9820845593319148E-7	T02H6.1, Y48A6B.3, NOL-1, DIS-3, Y40B1B.7, E02H1.1, LPD-7, B0280.9, PRO-1, ZK795.3, K01G5.5, FRG-1, C25G4.3, Y75B8A.7, Y66H1A.4, C18A3.3, Y23H5B.5, WDR-12, C16C10.2, T22H9.1	1049	56	11627	3.95853	2.2414866086595264E-4	2.802133063661838E-5	3.1807506387648843E-4
GOTERM_BP_DIRECT	GO:0000027~ribosomal large subunit assembly	11	0.856031	1.4698996149945975E-6	K12H4.3, RPL-25.2, RPL-25.1, Y54E10A.10, RPL-5, F44G4.1, RPL-12, RPL-3, RPL-10, MRPL-20, RPL-11.2	1049	19	11627	6.41699	0.00166108	1.847004614821124E-4	0.0023588
GOTERM_CC_DIRECT	GO:0022625~cytosolic large ribosomal subunit	17	1.32296	2.1720387910135435E-6	RPL-18, RPL-25.2, RPL-19, RPL-25.1, RPL-5, RPL-14, RPL-15, RPL-12, RPL-3, F53F4.11, RPL-4, RPL-13, RPL-9, RPL-36.A, RLA-1, RPL-10, RPL-11.2	892	54	11373	4.01389	7.599255127166415E-4	8.446469959799696E-5	0.00297061
GOTERM_CC_DIRECT	GO:0005789~endoplasmic reticulum membrane	30	2.33463	3.3088860445729695E-6	LNP-1, CNX-1, C14A4.3, FKB-2, FKB-1, B0495.7, FCE-1, PDCD-2, IRE-1, ILE-2, CUP-2, DPM-1, ERD-2, TRAP-1, DPM-3, OSTB-1, ODR-4, FAT-6, IMP-2, ZK686.3, VPR-1, SPL-1, EMB-8, RIBO-1, DAD-1, HYL-1, ROM-4, ART-1, T26C5.3, FMO-5	892	148	11373	2.58446	0.00115744	1.1580449730586029E-4	0.0045254
GOTERM_CC_DIRECT	GO:0005622~intracellular	58	4.51362	3.4165393680269144E-6	RPL-18, RPL-19, GFM-1, RPL-14, RPL-15, RER-1, MRPL-19, F43C11.7, RPL-13, TUFM-2, CRN-3, F09E5.8, C56E6.2, MRPL-2, TSFM-1, TRAP-3, CDD-1, MRPL-9, ACY-4, VAV-1, F11A10.6, TBCK-1, FAT-3, IFFB-1, MRPL-20, RPS-4, RPL-25.2, RAB-18, RPS-13, CLP-2, RPL-25.1, RPS-17, C28G1.5, RPL-36.A, Y47G6A.18, MRPS-18B, T14B4.2, NDK-1, PES-7, MRPL-36, IMB-2, MPK-2, CLP-6, MRPL-49, RPS-28, RPL-5, RPS-26, RPL-3, RPS-27, …	892	392	11373	1.88648	0.00119508	1.08702347973888E-4	0.00467263
GOTERM_BP_DIRECT	GO:0042254~ribosome biogenesis	16	1.24514	3.5758094649409805E-6	K12H4.3, Y48A6B.3, LPD-7, PRO-3, PRO-1, K01G5.5, FRG-1, RRBS-1, Y66H1A.4, Y75B8A.7, C18A3.3, Y61A9LA.10, WDR-12, MRPL-36, F25H8.2, T22H9.1	1049	44	11627	4.03051	0.00403608	4.0434300488656483E-4	0.00573814
GOTERM_MF_DIRECT	GO:0016491~oxidoreductase activity	69	5.36965	4.279608468395138E-6	ECH-1.1, CYP-13A2, B0250.5, HPO-15, TTM-5, CLK-1, HPO-19, F32D1.5, SKPO-1, F32A5.8, HPD-1, DHS-28, LET-721, TRXR-1, F39B2.3, DHS-25, DHS-3, DHS-2, FAT-6, B0272.3, F53F1.3, F53F1.2, FAT-2, FAT-3, CYP-25A2, GBH-2, GBH-1, Y39G8B.1, T20H4.5, F32D8.12, ALH-1, Y105C5B.9, UGT-58, IDH-2, ALH-3, DLD-1, ALH-4, AMX-1, GDH-1, M106.3, DDO-3, FMO-5, PRDX-3, ALH-10, Y37E3.17, NUO-5, SUOX-1, C07D8.6, F33D4.4, DH…	886	422	9479	1.7493	0.00266265	8.883391199571156E-4	0.006353
GOTERM_BP_DIRECT	GO:0015992~proton transport	15	1.16732	5.304031637966079E-6	HMIT-1.1, VHA-14, VHA-15, VHA-3, HMIT-1.3, VHA-17, ASG-2, VHA-1, ASG-1, F58F12.1, H28O16.1, NSTP-5, VHA-10, ATP-2, T26C5.3	1049	40	11627	4.15646	0.00598092	5.452036580539943E-4	0.00851132
GOTERM_BP_DIRECT	GO:0015031~protein transport	31	2.41245	5.675526372600559E-6	RAB-18, SEC-3, T01C3.2, RER-1, SAR-1, COPZ-1, SEC-5, TIN-44, VPS-16, CUP-2, ERD-2, PRX-13, VPS-11, IMA-1, SEC-61, ARL-1, ARL-5, C18E9.2, ICD-2, PRO-3, APD-3, COGC-6, APG-1, F41C3.4, COGC-2, APB-3, APM-1, TOMM-40, MTX-2, VPS-41, APM-3	1049	140	11627	2.45429	0.00639848	5.347768344682313E-4	0.00910743
GOTERM_CC_DIRECT	GO:0016282~eukaryotic 43S preinitiation complex	8	0.622568	9.876131511062458E-6	EIF-3.H, EIF-3.I, EIF-3.F, CIF-1, EIF-3.K, EIF-3.C, EIF-3.B, EIF-3.E	892	12	11373	8.5	0.0034507	2.880137742443667E-4	0.0135065
GOTERM_MF_DIRECT	GO:0003723~RNA binding	54	4.20233	1.0089746773589961E-5	RPL-18, E02H1.2, NOL-1, M28.5, RPL-12, LSM-5, F53F4.11, RPL-13, E02H1.1, R09B3.3, PAB-1, ACO-1, C36E6.1, MRPL-2, CDD-1, IFF-2, Y53C12B.2, MRPL-4, K12H4.3, ERI-1, C23H3.3, HRPK-1, IFE-2, K01G5.5, FRG-1, C30B5.4, RPS-4, RPS-3, RPS-2, RPL-25.2, Y48A6B.3, RPL-25.1, DIS-3, HRP-1, F25G6.8, LPD-7, SFA-1, MRPS-5, R06C1.4, QARS-1, GUT-2, EIF-3.B, CACN-1, RPS-28, RPL-5, EIF-3.K, RPL-9, B0024.11, RSP-2, ZK6…	886	311	9479	1.85764	0.00626623	0.00157025	0.0149774
GOTERM_CC_DIRECT	GO:0005743~mitochondrial inner membrane	23	1.78988	1.020842515432408E-5	F44G4.2, D2030.4, CLK-1, DIF-1, PHB-1, Y54F10AM.5, NDUF-6, F58F12.1, CCO-2, TIN-44, MFN-1, H28O16.1, F54A3.5, LET-721, GAS-1, IMMT-1, F25B5.6, K11H3.3, MPPA-1, ATP-2, SDHD-1, COQ-4, MEV-1	892	102	11373	2.875	0.00356659	2.7480585250827527E-4	0.0139609
GOTERM_BP_DIRECT	GO:0040035~hermaphrodite genitalia development	101	7.85992	1.7192358135838894E-5	CYC-1, D1069.3, C16A3.6, R02F2.7, CDK-4, PAB-1, W09C5.1, GFI-2, PRP-19, SAS-6, YAP-1, Y53C12B.2, NOL-5, F40F12.7, MEK-2, ULA-1, C18A3.3, F33D11.10, CSN-5, CSN-4, ADSL-1, LPD-7, SFA-1, MDF-1, PFD-3, KDIN-1, PDCD-2, MRPS-18B, F25H8.2, URI-1, EIF-3.E, GOP-2, EIF-3.F, ZK686.3, RPL-5, PRPF-4, RPOA-49, SLD-2, RNP-4, C24H12.5, CYE-1, INA-1, Y77E11A.7, RPB-12, F25H2.4, RPOA-2, F29C4.2, F53F4.11, E02H1.1,…	1049	738	11627	1.5169	0.0192569	0.00149463	0.0275859
GOTERM_CC_DIRECT	GO:0033290~eukaryotic 48S preinitiation complex	8	0.622568	1.9950143987718545E-5	EIF-3.H, EIF-3.I, EIF-3.F, CIF-1, EIF-3.K, EIF-3.C, EIF-3.B, EIF-3.E	892	13	11373	7.84615	0.0069583	4.986342154796874E-4	0.0272819
GOTERM_CC_DIRECT	GO:0032040~small-subunit processome	12	0.933852	2.4896202487501393E-5	T02H6.1, ZK430.7, M28.5, Y48G1A.4, T01B7.5, K07C5.4, C16C10.2, B0280.9, ZK795.3, WDR-46, Y75B8A.7, NOL-5	892	33	11373	4.63636	0.00867592	5.807499221835988E-4	0.0340446
GOTERM_BP_DIRECT	GO:0001731~formation of translation preinitiation complex	9	0.700389	2.8260623562658096E-5	EIF-3.H, EIF-3.I, EIF-3.F, CIF-1, EIF-3.K, DRR-2, EIF-3.C, EIF-3.B, EIF-3.E	1049	16	11627	6.23469	0.0314578	0.00228048	0.0453417
GOTERM_BP_DIRECT	GO:0000470~maturation of LSU-rRNA	9	0.700389	2.8260623562658096E-5	Y48A6B.3, M28.5, NOL-1, C16A3.6, F44G4.1, WDR-12, F53F4.11, W09C5.1, Y48A6C.4	1049	16	11627	6.23469	0.0314578	0.00228048	0.0453417
GOTERM_CC_DIRECT	GO:0005794~Golgi apparatus	28	2.17899	3.1507454383616814E-5	SAR-1, COPZ-1, FUT-8, NSTP-10, ODR-4, TOC-1, ARL-1, ARL-5, R05D11.9, T24B1.1, TBC-3, GCC-2, APD-3, MIG-23, COGC-6, GCC-1, APG-1, AMAN-2, F41C3.4, GLY-5, COGC-2, GLY-7, HUT-1, GLY-4, CAV-2, Y105E8A.3, VPS-53, VPS-41	892	149	11373	2.39597	0.0109672	6.8899895387875E-4	0.0430835
GOTERM_MF_DIRECT	GO:0019843~rRNA binding	12	0.933852	3.1546219696836027E-5	E02H1.2, RPL-25.2, RPL-25.1, Y54E10A.10, MRPS-15, RPL-5, RPL-12, RPL-9, RPS-5, MRPL-20, RPS-4, RPL-11.2	886	29	9479	4.42703	0.0194617	0.00392301	0.046821

## Sheet: adult_embryo_overlap
Category	Term	Count	%	PValue	Genes	List Total	Pop Hits	Pop Total	Fold Enrichment	Bonferroni	Benjamini	FDR
GOTERM_BP_DIRECT	GO:0000003~reproduction	256	28.4444	2.9078287514003685E-31	EBAX-1, DEPS-1, T14G10.5, MLT-2, W05F2.3, UNC-112, SWSN-6, F42C5.9, MEL-28, XNP-1, HCP-3, SWSN-3, SPDL-1, SEM-5, HCP-4, SWSN-4, DCAF-1, EARS-2, CYK-1, F58B3.4, GON-4, OGT-1, F25H9.6, RBA-1, UNC-59, PRY-1, TTLL-5, RPL-24.1, SRPA-68, NEP-1, ZMP-2, T13H5.4, CASH-1, Y45F10D.7, RHA-1, RHA-2, HMG-20, SNPC-1.1, IRX-1, QUA-1, ECT-2, CLS-1, C23G10.8, NOL-10, OSM-1, UNC-78, POLH-1, ETR-1, CAV-1, MES-6, RNR…	686	2205	11627	1.96777	2.8758426351349643E-28	2.8758426351349643E-28	4.587808128385697E-28
GOTERM_BP_DIRECT	GO:0009792~embryo development ending in birth or egg hatching	308	34.2222	1.3757736036588903E-26	MRPL-15, MTK-1, DEPS-1, MCA-3, UNC-112, SWSN-6, MEL-28, XNP-1, HCP-3, SWSN-3, APX-1, SPDL-1, SWSN-4, SEM-5, HCP-4, CYP-31A3, DCAF-1, EARS-2, CYK-1, GON-4, VANG-1, ELT-1, PPFR-1, RBA-1, UNC-59, CPG-1, TTLL-5, RPL-24.1, SRPA-68, T13H5.4, Y47D3A.29, T15H9.2, DIV-1, MDF-2, Y45F10D.7, T22F3.3, RHA-1, GSP-2, RHA-2, SNPC-1.1, HIS-74, PQN-22, IRX-1, QUA-1, C06A6.2, ECT-2, C49C3.6, CLS-1, GEI-13, C23G10.8…	686	3091	11627	1.68887	1.3606400940186425E-23	6.803200470093212E-24	2.1706179631950726E-23
GOTERM_BP_DIRECT	GO:0040035~hermaphrodite genitalia development	114	12.6667	4.0102801197795934E-22	NDC-80, EBAX-1, LIN-17, MLT-2, W05F2.3, CRN-1, SWSN-6, IFY-1, FZY-1, CDK-1, LET-60, GOA-1, XNP-1, HCP-3, SWSN-3, SWSN-4, SEM-5, DCAF-1, PEB-1, CYK-1, KNL-3, RBA-1, UNC-59, LET-70, CDL-1, HMG-1.2, PRY-1, EGL-15, SRPA-68, APC-2, TAF-12, T13H5.4, MEP-1, CASH-1, LDB-1, MDF-2, B0001.7, MET-2, PFD-5, CAPG-2, ANI-1, SNPC-1.1, ECT-2, LIN-40, CSNK-1, RSP-8, C23G10.8, DUT-1, SYS-1, DPY-22, RNR-1, EMB-27, L…	686	738	11627	2.61814	3.9661670384620176E-19	1.3220556794873393E-19	6.327193691089265E-19
GOTERM_CC_DIRECT	GO:0005634~nucleus	190	21.1111	1.058777872624065E-21	NDC-80, GEI-8, CEH-20, SOR-1, XPC-1, SMG-5, PIG-1, CRN-1, CPB-1, NFYB-1, CND-1, CDK-1, LIN-25, XNP-1, HCP-3, CDC-14, HCP-1, HCP-4, SWSN-4, DCAF-1, LET-363, PEB-1, SLI-1, CEH-32, F58B3.4, APE-1, ICP-1, GON-4, ZK546.14, OGT-1, HASP-1, ELT-1, TAF-2, RBA-1, CDL-1, HMG-1.2, PRY-1, HIL-2, TBX-2, HIL-5, LIN-36, LIN-35, NHR-133, NHR-274, CEC-10, TAF-12, CHD-1, Y47D3A.29, CHD-3, MEP-1, CDC-25.1, HIF-1, DI…	591	1888	11373	1.9366	3.0386924944310663E-19	3.0386924944310663E-19	1.4052860156823563E-18
GOTERM_MF_DIRECT	GO:0005515~protein binding	132	14.6667	1.1269567118769834E-18	NDC-80, DLG-1, GEI-8, EBAX-1, CEH-20, SOR-1, SMG-5, CRN-1, CPB-1, UNC-112, SAS-5, IFY-1, LET-60, GOA-1, GEI-1, LYS-8, HCP-1, K08E7.5, SPDL-1, HCP-4, SEM-5, SLI-1, CYK-1, C07E3.3, ICP-1, KNL-3, IFE-3, MUS-81, PPFR-1, RAB-6.1, RBA-1, UNC-59, HMG-1.2, PRY-1, LIN-36, LIN-35, APB-1, APC-2, T13H5.4, BUB-3, MEP-1, BMK-1, HIF-1, IFET-1, MDF-2, TLK-1, ZIF-1, PAT-4, GSP-2, GCN-1, CED-6, M57.1, MBK-1, MDT-2…	593	975	9479	2.1641	5.285426978703052E-16	5.285426978703052E-16	1.6082548419716894E-15
GOTERM_BP_DIRECT	GO:0002119~nematode larval development	202	22.4444	2.4169901759166637E-16	MRPL-15, DEPS-1, T14G10.5, MCA-3, MLT-2, W05F2.3, UNC-112, SWSN-6, F42C5.9, CPD-1, SWSN-3, SEM-5, CRB-1, EARS-2, CYK-1, F58B3.4, ZK546.14, F25H9.6, Y39E4B.5, MUS-81, UNC-59, PRY-1, RPL-24.1, SRPA-68, W04A8.1, CASH-1, DIV-1, Y45F10D.7, MUA-6, RHA-2, SNPC-1.1, QUA-1, IRX-1, ECT-2, DTMK-1, NOL-10, UNC-78, ETR-1, MES-6, RNR-1, GON-14, MRPL-41, SNR-2, GLF-1, XPD-1, UBQ-2, ACO-2, CYB-2.1, CPSF-1, PRP-4…	686	1993	11627	1.71786	2.1960211427085596E-13	5.484501741648273E-14	3.552713678800501E-13
GOTERM_CC_DIRECT	GO:0005737~cytoplasm	150	16.6667	1.0369660380449714E-15	CDH-3, TGT-2, XPC-1, SMG-5, MTK-1, CCPP-1, T14G10.5, PIG-1, CPB-1, UNC-112, SAS-5, FZY-1, IFY-1, RDE-8, CDK-1, DPY-19, LIN-25, CDC-14, HCP-4, CRB-1, GPX-2, LET-363, EARS-2, APE-1, GCK-2, ERGO-1, RSD-6, OGT-1, HASP-1, IFE-3, PPFR-1, RAB-6.1, DLC-2, KARS-1, CDL-1, PRY-1, TBX-2, APB-1, SRPA-68, CEC-10, C09E7.8, IFET-1, HEX-5, HEX-4, MET-2, PFD-5, UFC-1, PAT-4, RHA-1, T22F3.3, GSP-2, ANI-2, DNJ-5, RH…	591	1518	11373	1.90155	2.8677060726067793E-13	1.4344081478157023E-13	1.3211653993039363E-12
GOTERM_BP_DIRECT	GO:0051301~cell division	37	4.11111	1.0929403221980365E-14	NDC-80, BUB-3, HIM-1, GPA-16, CDC-25.1, DIV-1, CDC-25.3, CDC-25.2, RHA-1, KBP-3, GSP-2, SAS-5, ANI-1, CDK-1, CYB-1, MEL-28, CYB-3, SZY-20, GOA-1, LET-99, MAT-3, MAT-2, CDC-14, CSNK-1, MIX-1, CLS-1, PRI-1, REI-1, PRI-2, SMC-3, RHO-1, CPG-1, TIM-1, EMB-27, APR-1, APC-2, CYD-1	686	137	11627	4.57746	1.0760503599271942E-11	2.1520563109334034E-12	1.716404796070492E-11
GOTERM_BP_DIRECT	GO:0007049~cell cycle	37	4.11111	2.2670241714264464E-14	NDC-80, HIM-1, GPA-16, CDC-25.1, LIN-9, CDC-25.3, CDC-25.2, MCM-5, RHA-1, KBP-3, GSP-2, SAS-5, ANI-1, CDK-1, CYB-1, CYB-3, GOA-1, DDB-1, LET-99, MAT-3, MAT-2, CDC-14, CSNK-1, MIX-1, CYK-1, CLS-1, REI-1, SMC-3, RHO-1, CPG-1, TIM-1, LIN-54, EMB-27, APR-1, LIN-35, APC-2, CYD-1	686	140	11627	4.47937	2.2399415655627308E-11	3.733235942604551E-12	3.573807916268379E-11
GOTERM_BP_DIRECT	GO:0008406~gonad development	60	6.66667	6.83097495249271E-14	SOR-1, HIM-1, LIN-17, MLT-2, MCM-5, MCM-4, UNC-112, MCM-3, SAS-5, IFY-1, CPSF-1, PRP-4, CPSF-4, CDK-1, LET-611, CYB-3, XNP-1, RPL-21, XRN-2, ICP-1, GON-4, PHA-4, ICD-1, EPI-1, HOMT-1, NSTP-4, LET-70, HMG-1.2, LET-716, RBD-1, LIN-35, RPS-8, T13H5.4, MEP-1, LIN-9, Y45F10D.7, TLK-1, CDC-25.2, KBP-3, ANI-2, Y41D4A.5, F55F10.1, POP-1, UNC-45, Y65B4BL.6, C23G10.8, PRI-1, F27C1.6, DUT-1, RPS-21, PRI-2, …	686	345	11627	2.94765	6.752765013828821E-11	9.646838883270448E-12	1.0772494007937894E-10
GOTERM_BP_DIRECT	GO:0007067~mitotic nuclear division	33	3.66667	9.99015361946634E-14	NDC-80, HIM-6, BUB-3, HIM-1, GPA-16, CDC-25.1, FZR-1, CDC-25.3, CDC-25.2, RHA-1, KBP-3, GSP-2, RIG-4, SWSN-6, ANI-1, CDK-1, CYB-1, CYB-3, GOA-1, LET-99, MAT-3, HCP-3, MAT-2, HCP-4, MIX-1, CLS-1, ICP-1, SMC-3, UNC-59, RHO-1, TIM-1, EMB-27, APC-2	686	117	11627	4.78048	9.882095142188518E-11	1.2352563416584417E-11	1.5765166949677223E-10
GOTERM_BP_DIRECT	GO:0007275~multicellular organism development	66	7.33333	1.0830039209127772E-13	SOR-1, LIN-17, SMA-6, PIG-1, CPB-1, CND-1, SAS-5, DPY-19, GLD-3, LIN-25, LET-99, GLD-2, MAT-3, MAT-2, HPK-1, APX-1, XRN-2, CEH-32, PHA-4, TRA-2, VANG-1, ELT-1, MEX-5, RBA-1, CPG-1, PRY-1, TBX-2, LIN-36, HBL-1, APC-2, KIN-29, MEP-1, SDC-1, LIN-9, TLK-1, ATF-8, ZIF-1, HMP-1, RHA-1, GSP-2, ANI-2, CED-6, ANI-1, QUA-1, PGL-2, PGL-1, SMP-1, POP-1, MOG-5, LIN-12, UNC-3, WAGO-1, OSM-1, DAZ-1, DPY-22, APL…	686	408	11627	2.74175	1.0705603070704228E-10	1.1895151530438852E-11	1.7078560787808783E-10
GOTERM_BP_DIRECT	GO:0040011~locomotion	146	16.2222	2.591153624122791E-12	NDC-80, CEH-20, SOR-1, CCPP-1, T14G10.5, MCA-3, DPY-3, CRN-1, UNC-112, DPY-7, COL-97, CDK-1, CPD-1, MEL-28, LET-60, GOA-1, SEM-5, CRB-1, PEB-1, F36A2.3, CEH-32, CYK-1, KNL-3, ELT-1, RBA-1, UNC-59, LET-70, EGL-15, TBX-2, ZMP-2, T13H5.4, CHPF-1, CASH-1, LDB-1, MDF-2, MUA-6, PFD-5, PAT-4, GSP-2, RIG-4, ANI-1, T04F3.1, CAPG-2, HIS-74, QUA-1, ECT-2, MBK-1, LIN-40, RFC-2, CSNK-1, NKB-1, MOG-5, RSP-8, M…	686	1405	11627	1.76125	2.5626468724837537E-9	2.562646761461451E-10	4.088174243577214E-9
GOTERM_BP_DIRECT	GO:0006915~apoptotic process	68	7.55556	2.1600638447871736E-11	SET-1, XPC-1, PIG-1, T14G10.5, CRN-1, UBQ-2, USP-48, IFY-1, PUF-11, IFF-1, FCD-2, GLD-3, XNP-1, RPL-21, GLD-2, RAD-51, MAT-2, APE-1, EPI-1, RBA-1, LET-70, ALGN-2, CDL-1, LIN-35, APB-1, RPS-1, RPS-0, ZMP-2, RPS-11, RPS-8, HRP-2, RPL-35, RPS-15, VHA-9, MEP-1, AGEF-1, CDC-25.1, BMK-1, HIF-1, SYP-1, NSF-1, ANI-2, CED-6, RFP-1, ECT-2, POP-1, RPL-1, SCA-1, MOG-5, COPA-1, UBL-1, COPB-2, C23G10.8, GLH-1,…	686	479	11627	2.40612	2.13630032552814E-8	1.9420912655832012E-9	3.408022752893203E-8
GOTERM_CC_DIRECT	GO:0030529~intracellular ribonucleoprotein complex	31	3.44444	6.109115477315587E-11	RPS-8, RPL-36, RPS-11, RPS-12, Y37E3.8, RPL-35, RPS-15, TOE-1, RPL-38, RPS-18, UBQ-2, RHA-1, RPL-22, RPL-21, RPL-11.1, RPL-27, RPL-1, RPL-28, RPL-23, UBL-1, RPS-21, CEY-2, CEY-3, ETR-1, RPL-24.1, RPL-33, MRPL-41, SRPA-68, SNR-2, RPS-1, RPS-0	591	146	11373	4.08598	1.7533154816895546E-8	5.844384975972616E-9	8.108453908306501E-8
GOTERM_BP_DIRECT	GO:0006898~receptor-mediated endocytosis	87	9.66667	3.3926931967673624E-10	CEH-20, HIM-1, F31C3.6, T14G10.5, ZK632.2, CRN-1, F53H1.4, UNC-112, SAS-5, IFY-1, FZY-1, F42C5.9, LET-60, DDB-1, MAT-3, GLD-2, SWSN-3, SPDL-1, HCP-4, SEM-5, Y53C12B.1, DCAF-1, EARS-2, RME-2, CYK-1, F58B3.4, ICP-1, ZK546.14, MDT-30, F25H9.6, TRA-2, ICD-1, ACDH-13, EPI-1, SFTB-1, KNL-3, VAB-23, MUS-81, HMG-1.2, EGL-15, APB-1, SRPA-68, APC-2, RPS-8, MDH-2, VHA-9, NUO-6, AGEF-1, RPS-18, LDB-1, CBD-1,…	686	733	11627	2.01168	3.355372609759044E-7	2.7961442716772922E-8	5.352799203883762E-7
GOTERM_BP_DIRECT	GO:0040027~negative regulation of vulval development	40	4.44444	4.6382063932574245E-10	CEH-20, CHD-3, LIN-17, RBR-2, MEP-1, LIN-9, MET-2, ZHIT-3, USP-48, LIN-7, K04G2.9, CPSF-1, CPSF-4, LET-60, LIN-40, HCF-1, NPA-1, POP-1, LET-418, DEP-1, SLI-1, LIN-12, EPI-1, SPAT-3, HMG-1.2, DPY-22, PRY-1, LIN-54, MES-6, APR-1, TFTC-5, LIN-36, LIN-35, K08F4.3, GON-14, LIN-53, MES-4, SNR-2, SIN-3, MES-3	686	220	11627	3.08163	4.5871851628298543E-7	3.528604719527095E-8	7.317900507786135E-7
GOTERM_MF_DIRECT	GO:0004386~helicase activity	23	2.55556	1.660281353655925E-8	LET-418, HIM-6, DCR-1, CHD-1, DOG-1, MOG-5, CHD-3, GLH-4, C05C10.2, GLH-1, MCM-5, XPD-1, MCM-4, RHA-1, MCM-3, MCM-2, RHA-2, HELQ-1, MCM-7, RDE-12, XNP-1, M03C11.8, RUVB-1	593	89	9479	4.13091	7.786689311783945E-6	3.893352235051495E-6	2.3693503126143156E-5
GOTERM_BP_DIRECT	GO:0040025~vulval development	26	2.88889	1.989841911787703E-8	GRD-14, GRD-13, MEP-1, SDC-1, LDB-1, SOC-2, LIN-7, K12C11.1, RTCB-1, RFP-1, DAF-18, LIN-25, XNP-1, GLD-3, PEB-1, CYK-1, LIN-12, VAB-23, SQV-3, COGC-1, CDL-1, HMG-1.2, APR-1, RBD-1, HBL-1, SIN-3	686	119	11627	3.70314	1.967934307911534E-5	1.405680206345572E-6	3.139459832102176E-5
GOTERM_BP_DIRECT	GO:0006260~DNA replication	18	2	2.7446341760049257E-8	HIM-6, Y47D3A.29, CDT-1, DIV-1, PRI-1, MCM-5, MCM-4, CRN-1, PRI-2, MCM-3, MCM-2, MCM-7, HMG-3, HMG-4, RNR-1, RNR-2, RFC-2, MCM-10	686	59	11627	5.17088	2.714406396131519E-5	1.8096271872103387E-6	4.330328056134647E-5
GOTERM_CC_DIRECT	GO:0005840~ribosome	28	3.11111	3.6915776571705714E-8	RPS-8, RPL-36, RPS-11, RPS-12, Y37E3.8, MRPL-15, RPL-35, RPS-15, RPL-38, RPS-18, RPS-30, UBQ-2, RPL-22, RPL-21, RPL-11.1, RPL-27, RPL-1, RPL-28, RPL-23, UBL-1, RPS-21, RPL-24.1, MRPS-34, RPL-30, RPL-33, MRPL-41, RPS-1, RPS-0	591	158	11373	3.41027	1.0594771939431702E-5	2.6487035083011534E-6	4.8997258184080295E-5
GOTERM_CC_DIRECT	GO:0005694~chromosome	20	2.22222	1.8814690957280692E-7	NDC-80, HIM-6, MIX-1, HIM-1, ICP-1, MET-2, KBP-3, GSP-2, BRD-1, SMC-3, REC-8, HMG-3, HMG-4, HIS-74, HIL-2, HCP-3, HIL-5, BET-1, MES-4, HCP-4	591	92	11373	4.1834	5.3996710262405045E-5	1.0799575311581933E-5	2.4972179958338003E-4
GOTERM_BP_DIRECT	GO:0010171~body morphogenesis	69	7.66667	3.0817163255461767E-7	GLF-1, CEH-20, SOR-1, F31C3.6, SMA-6, DPY-3, UNC-112, DPY-7, COL-97, CPSF-1, FZY-1, LET-611, LET-60, MAT-3, SWSN-3, SPDL-1, RUVB-1, CEH-32, LRP-1, MDT-30, ICD-1, EPI-1, ELT-1, MCM-7, CDL-1, KARS-1, DAO-5, HMG-1.2, RBD-1, HBL-1, LIN-35, RPS-12, T13H5.4, VAB-19, NUO-6, CDT-1, LIN-9, LAM-1, CDC-25.2, MUA-6, PAT-4, ULP-1, ANI-2, GRDN-1, TYMS-1, ACAA-2, F27C1.2, IRX-1, LIN-40, UNC-45, CSNK-1, NKB-1, A…	686	616	11627	1.89851	3.0473535029851284E-4	1.9048680543476415E-5	4.862147059969679E-4
GOTERM_CC_DIRECT	GO:0022625~cytosolic large ribosomal subunit	15	1.66667	4.1428045310149464E-7	RPL-27, RPL-36, RPL-1, RPL-28, RPL-35, Y37E3.8, RPL-23, RPL-38, ZK546.14, RPL-24.1, RPL-22, RPL-21, RPL-30, RPL-33, RPL-11.1	591	54	11373	5.34546	1.1889144650689687E-4	1.981622276525652E-5	5.498613659171703E-4
GOTERM_BP_DIRECT	GO:0006412~translation	37	4.11111	1.3884843217942134E-6	RPS-8, RPL-36, RPS-11, RPS-12, Y37E3.8, MRPL-15, RPL-35, RPS-15, RPL-38, SLC-25A10, RPS-18, RPS-30, UBQ-2, CPB-1, IFF-1, F17E5.2, RPL-22, RPL-21, RPL-11.1, RPL-1, RPL-27, EARS-2, RPL-28, LET-363, RPL-23, UBL-1, IFE-3, MARS-1, RPS-21, KARS-1, RPL-24.1, RPL-30, RPL-33, MRPL-41, RPS-1, AARS-1, RPS-0	686	260	11627	2.41197	0.00137227	8.077391099681197E-5	0.00219065
GOTERM_MF_DIRECT	GO:0003735~structural constituent of ribosome	30	3.33333	1.8288519575684102E-6	RPS-8, RPL-36, RPS-11, RPS-12, Y37E3.8, MRPL-15, RPL-35, RPS-15, SLC-25A10, RPL-38, RPS-18, RPS-30, UBQ-2, F17E5.2, RPL-22, RPL-21, RPL-11.1, RPL-27, RPL-1, RPL-28, RPL-23, UBL-1, RPS-21, RPL-24.1, MRPS-34, RPL-30, RPL-33, MRPL-41, RPS-1, RPS-0	593	179	9479	2.67902	8.573646051761585E-4	2.858699155467992E-4	0.00260988
GOTERM_BP_DIRECT	GO:0006270~DNA replication initiation	9	1	2.105993013457839E-6	MCM-7, Y47D3A.29, MUS-101, DIV-1, MCM-5, MCM-4, MCM-3, MCM-10, MCM-2	686	17	11627	8.97299	0.00208066	1.157060435109658E-4	0.00332267
GOTERM_MF_DIRECT	GO:0003723~RNA binding	42	4.66667	3.84524183127046E-6	DCR-1, T13H5.4, SOR-1, F44A2.5, RPS-15, RPL-38, AKAP-1, MEP-1, RPS-18, CLU-1, RHA-1, CPB-1, PUS-1, RHA-2, CPSF-1, CPSF-4, K10C9.3, PUF-11, IFF-1, ZC190.4, LSM-8, NOL-6, GLD-3, PGL-1, ADR-2, RPL-1, EARS-2, RSP-8, GLH-4, ZK546.14, GLH-1, IFE-3, MARS-1, CDL-1, BE0003N10.1, Y50D4C.3, DAZ-1, LET-716, RPL-30, SRPA-68, SNR-2, AARS-1	593	311	9479	2.15872	0.0018018	4.507538514867404E-4	0.00548732
GOTERM_BP_DIRECT	GO:0008340~determination of adult lifespan	92	10.2222	5.608276722649873E-6	F35D2.3, GLF-1, HIM-6, GES-1, SET-1, RBR-2, Y92H12BL.1, Y54E5A.7, USP-48, ACO-2, MCM-2, SAS-5, FZY-1, AAKB-1, DAF-15, IFF-1, CCR-4, CUTL-28, DAF-18, NOL-6, SMA-5, ATP-5, HPK-1, NPA-1, SEM-5, LET-363, CUL-5, SODH-1, PHA-4, MARS-1, PPFR-1, NAS-38, ALGN-2, KARS-1, AGMO-1, DAO-5, DAO-3, PPTR-1, RPL-30, RPS-8, RPS-11, DCR-1, KIN-29, MDH-2, Y47D3A.29, RPS-15, NUO-6, AKAP-1, MEP-1, DHHC-8, T28A8.6, ATF-…	686	976	11627	1.59765	0.00553125	2.9188377428190915E-4	0.00884806
GOTERM_BP_DIRECT	GO:0007126~meiotic nuclear division	21	2.33333	7.4179422160330635E-6	HIM-6, DCR-1, CDC-25.1, FZR-1, PRP-38, NOCA-1, CPB-1, SYP-1, GSP-2, IFY-1, REC-8, DAO-5, CDK-1, CAV-1, HPO-9, EMB-27, HIL-5, RAD-51, MAT-2, RSA-2, Y53C12B.1	686	112	11627	3.17793	0.00730953	3.667513333860395E-4	0.011703
GOTERM_BP_DIRECT	GO:0006974~cellular response to DNA damage stimulus	23	2.55556	9.539542480619214E-6	NTH-1, CUL-5, HIM-1, MUS-101, JHDM-1, CRN-1, BRD-1, SMC-3, MSH-6, REC-8, HMG-3, HMG-4, EFL-3, DDB-1, XNP-1, RAD-51, CDC-14, M03C11.8, UNG-1, SIN-3, LEM-3, RUVB-1, R06F6.8	686	133	11627	2.93103	0.00939029	4.4916826107854746E-4	0.0150499
GOTERM_CC_DIRECT	GO:0000776~kinetochore	11	1.22222	1.2753598168970722E-5	NDC-80, BUB-3, ICP-1, MEL-28, HCP-3, KNL-3, HCP-1, SPDL-1, HCP-4, KBP-3, NUD-2	591	37	11373	5.72109	0.00365362	5.227641705409791E-4	0.0169262
GOTERM_BP_DIRECT	GO:0018996~molting cycle, collagen and cuticulin-based cuticle	38	4.22222	1.530453671973279E-5	GRD-10, RPS-11, GLF-1, T13H5.4, PTR-2, SOR-1, PNK-4, VAB-19, PTR-3, VHA-9, FLN-2, MUA-6, K07C5.6, GSP-2, QUA-1, PTR-16, RPL-27, SCA-1, XRN-2, MOG-5, RPL-23, UBL-1, LRP-1, DPY-31, MLT-8, RPS-21, NAS-38, TAG-297, T19B10.2, APL-1, ARF-3, DPY-22, DRE-1, RBD-1, POD-2, PTR-23, RPS-1, RPS-0	686	300	11627	2.14687	0.0150223	6.877771293127832E-4	0.0241439
GOTERM_BP_DIRECT	GO:0018991~oviposition	42	4.66667	1.7408338503228452E-5	DCR-1, CEH-20, PNK-4, FZR-1, LIN-7, CND-1, DPY-7, C01F1.3, GSP-2, GRDN-1, C26B9.3, GOA-1, LET-60, LIN-25, LIN-40, CSNK-1, UNC-45, F36A2.3, CYK-1, SYD-9, GON-4, NASP-1, LIN-12, VAB-23, ELT-1, SQV-3, SYD-2, UNC-59, VIT-3, NOL-10, COGC-4, AEX-3, DPY-22, UNC-78, ETR-1, PRY-1, EGL-15, LET-716, DRE-1, HBL-1, LIN-35, GON-14	686	349	11627	2.03971	0.0170696	7.482849663605906E-4	0.0274624
GOTERM_BP_DIRECT	GO:0040018~positive regulation of multicellular organism growth	42	4.66667	2.9265225865023934E-5	GRD-10, GLF-1, KIN-29, PNK-4, GRD-14, GRD-13, SMA-6, TLK-1, PEPT-1, CPSF-1, CLSP-1, F27C1.2, CCR-4, RPL-22, QUA-1, SMA-5, GLD-3, HCP-3, UNC-26, PTR-16, HRPF-2, SMA-2, CSNK-1, NKB-1, IFB-2, C34E7.4, CLS-1, SYD-9, PHA-4, LRP-1, C27F2.8, COGC-3, KARS-1, HMG-3, HMG-1.2, APL-1, DPY-22, PRY-1, TAX-6, RPL-30, LIN-35, SRPA-68	686	357	11627	1.994	0.0285289	0.00120526	0.046163

## Sheet: adult_larval_overlap
Category	Term	Count	%	PValue	Genes	List Total	Pop Hits	Pop Total	Fold Enrichment	Bonferroni	Benjamini	FDR
GOTERM_BP_DIRECT	GO:0000003~reproduction	285	24.2347	4.7030856441568177E-20	SAMP-1, CIR-1, SNR-6, PAB-2, C15C8.7, SAPS-1, TXDC-9, C46F11.4, D2013.6, TOMM-20, SKR-18, RAN-4, VPS-34, LSM-7, B0035.6, RAN-2, RAN-3, R02D3.3, Y54F10AR.1, MRPL-14, RAN-1, C44E4.4, C23H3.5, W04A4.5, EIF-1.A, SYX-18, CYN-15, F49C12.12, MEK-1, PPFR-2, UAF-2, KIN-19, PPFR-4, Y41D4B.11, SCAV-3, C27F2.10, F33H1.3, SNX-1, D1054.3, CAP-1, CAP-2, PAR-5, MTX-1, BYN-1, PLRG-1, CSN-6, T13H5.6, LPD-6, CEC-7,…	921	2205	11627	1.63172	5.09814483826599E-17	5.09814483826599E-17	7.507112890275984E-17
GOTERM_CC_DIRECT	GO:0005737~cytoplasm	195	16.5816	2.6623196841316426E-19	PATR-1, ROP-1, CNT-1, SMG-4, SOR-3, TGT-1, MVK-1, C11D2.7, VBH-1, LET-754, DYRB-1, SID-3, DLC-1, RPT-1, PAB-2, SAPS-1, TXDC-9, Y43F8B.2, MEL-26, ATFS-1, F02A9.4, UBC-20, RAN-4, GPX-1, VPS-34, SIR-2.1, RAN-1, UPP-1, TUT-1, DID-2, GCK-4, AHA-1, Y39F10B.1, GRO-1, IFE-1, RCAN-1, MEK-1, KIN-19, C55A6.10, SBDS-1, TUT-2, SQST-1, ZC416.6, Y39E4B.6, F53F10.2, C56C10.11, SNX-1, CAP-2, PAR-5, CSN-6, RFL-1, …	788	1518	11373	1.85401	9.2382493039368E-17	9.2382493039368E-17	3.636538498895468E-16
GOTERM_BP_DIRECT	GO:0009792~embryo development ending in birth or egg hatching	361	30.6973	1.570549803945318E-18	Y67D2.2, SAMP-1, CIR-1, SNR-6, MVK-1, VBH-1, SCP-1, F49E8.7, PQN-51, PAB-2, SAPS-1, TXDC-9, RIOK-2, TBP-1, MEL-26, TOMM-20, VPS-39, RAN-4, LSM-7, RAN-5, K03B4.1, RAN-2, RAN-3, R02D3.3, Y54F10AR.1, RAN-1, MRPL-14, C44E4.4, C23H3.5, DID-2, W04A4.5, EIF-1.A, CYN-15, CYK-3, F49C12.12, CYN-13, Y69A2AR.21, UAF-2, KIN-19, PPFR-4, R102.5, C27F2.10, F33H1.3, SNX-1, D1054.3, CAP-1, CAP-2, PAR-5, BYN-1, PLR…	921	3091	11627	1.4744	1.7024759874767246E-15	8.512379937383623E-16	2.506927487630754E-15
GOTERM_BP_DIRECT	GO:0002119~nematode larval development	253	21.5136	3.874908512953224E-16	Y67D2.2, CNT-1, CIR-1, SNR-6, MVK-1, R07E5.7, SAPS-1, RIOK-2, TBP-1, MEL-26, TOMM-20, RAN-4, VPS-34, LSM-7, K03B4.1, VPS-36, RAN-3, RAN-1, C44E4.4, DID-2, W04A4.5, SYX-18, F49C12.12, UAF-2, PPFR-4, C27F2.10, F33H1.3, SNX-1, CAP-1, CAP-2, PAR-5, BYN-1, PLRG-1, DAF-8, T13H5.6, LPD-6, DAF-4, DDX-15, SNPC-3.4, ELB-1, DDX-17, GPR-1, F55F8.2, PQN-27, HIS-71, ZK856.11, C03D6.1, C34B2.10, KLP-16, HPO-21,…	921	1993	11627	1.60259	3.610445276081009E-13	1.2034817586936697E-13	5.329070518200751E-13
GOTERM_CC_DIRECT	GO:0000502~proteasome complex	19	1.61565	3.037983456899636E-12	USP-14, PAS-2, PAS-4, PAS-6, PAS-5, RPN-12, PAS-7, RPT-1, RPN-11, RPN-8, RPN-7, RPN-5, PBS-7, PBS-6, RPN-9, PBS-4, PBS-2, PBS-1, RPN-3	788	36	11373	7.61728	1.0541909567507446E-9	5.270954783753723E-10	4.149713905832186E-9
GOTERM_MF_DIRECT	GO:0005515~protein binding	138	11.7347	6.890445081754033E-11	MRT-2, CIR-1, F49E8.7, DYRB-1, RPN-12, DLC-1, RPT-1, RPN-11, Y43F8B.2, AAKB-2, D2013.6, MEL-26, TOMM-20, RDE-4, RDE-2, B0035.6, SIR-2.1, LSM-7, RAN-1, WDFY-2, AHA-1, IFE-1, CYN-13, RCAN-1, PPFR-4, R102.5, SQST-1, LBP-6, SNX-1, PAR-5, MTX-1, VPS-52, CSN-3, C17E7.4, DAF-4, ELB-1, SCRM-1, LET-49, GPR-1, FNTA-1, F35G12.12, DAF-1, C45G9.7, CED-2, Y38H6C.8, F47G4.4, EIF-3.D, CAT-4, GKOW-1, RSP-3, F45G2…	782	975	9479	1.71566	4.099813954994147E-8	4.099813954994147E-8	1.0165008834661649E-7
GOTERM_CC_DIRECT	GO:0005829~cytosol	53	4.5068	1.2007611742570122E-9	HPO-11, HXK-1, M18.3, C06G3.5, MVK-1, ZK1320.9, LET-754, ATG-4.2, RPN-12, XPO-2, ICLN-1, GAD-3, RDE-2, RAN-5, ATG-18, SUCL-2, TUT-1, CARS-1, PPFR-4, TUT-2, LIS-1, SNX-1, PRMT-5, PHIP-1, RFL-1, VARS-1, DAF-8, MIG-5, SOD-1, ATG-3, CRTC-1, OGDH-1, UEV-1, PKC-2, MOC-3, YARS-1, YARS-2, UBA-2, F21D5.1, DKF-2, UBXN-2, LGG-1, D2005.3, F15E6.6, SAND-1, FUM-1, CED-10, VPS-26, MTM-1, AOS-1, RPN-9, GMPS-1, A…	788	307	11373	2.49165	4.166640349412276E-7	1.388880309649565E-7	1.64015394599204E-6
GOTERM_CC_DIRECT	GO:0005634~nucleus	194	16.4966	2.3970641749588627E-9	SNR-6, CIR-1, TXDC-9, TBP-1, ATFS-1, MEL-26, RAN-5, VPS-34, RAN-2, RAN-3, RAN-1, C44E4.4, RAGA-1, KIN-19, SBDS-1, Y39E4B.6, BRA-2, PAR-5, DRAP-1, CSN-6, CSN-3, DAF-8, C54C6.6, CEC-7, DDX-15, CEC-5, IPPK-1, ZK1098.2, NHR-97, NHR-95, HIS-71, NHR-120, ZK856.11, MAU-2, F45G2.10, CIC-1, UNC-83, CEH-86, NHR-88, EAF-1, SDS-22, WDR-5.1, PSR-1, NHR-84, PBS-6, PBS-4, PBS-2, SNR-1, PBS-1, ARI-1, SNR-3, SESN…	788	1888	11373	1.48303	8.317809372382357E-7	2.079452992020947E-7	3.2742184297163135E-6
GOTERM_BP_DIRECT	GO:0006898~receptor-mediated endocytosis	104	8.84354	3.6145640860315644E-9	Y39B6A.36, ECH-1.2, MYS-1, ICLN-1, DLC-1, D2013.6, TBP-1, SKR-18, K03B4.1, R02D3.3, C44E4.4, F43G9.12, C23H3.5, EIF-1.A, F49C12.12, PRO-2, Y41D4B.11, PAR-5, Y62E10A.2, BYN-1, T13H5.6, C37C3.2, LPD-6, SNPC-3.4, DDX-15, TADS-1, PFD-6, GPR-1, F55F8.2, MRPS-18C, Y39G10AR.9, ZK856.11, EIF-3.D, C34B2.10, C03D6.1, Y49F6B.2, RSP-7, R186.3, HPO-21, LETM-1, RSP-3, GKOW-1, FUM-1, RPB-7, SDS-22, RNP-6, ALGN-…	921	733	11627	1.79117	3.9181798072718266E-6	9.795463911110858E-7	5.769603617089558E-6
GOTERM_CC_DIRECT	GO:0005839~proteasome core complex	10	0.85034	5.0800806510182744E-8	PBS-7, PBS-6, PAS-2, PBS-4, PAS-4, PBS-2, PAS-6, PBS-1, PAS-5, PAS-7	788	14	11373	10.3091	1.7627724954394353E-5	3.5255698500602506E-6	6.939025036789559E-5
GOTERM_CC_DIRECT	GO:0005739~mitochondrion	61	5.18707	6.989914768963081E-8	ECH-1.2, PIF-1, HAR-1, PSD-1, ZK1320.9, LET-754, Y48E1B.2, RAD-8, ISP-1, TOMM-20, WDR-23, F02A9.4, SDHB-1, MRPS-24, GRO-1, SCPL-4, GTA-1, EAT-3, ACL-6, MTX-1, SPHK-1, W04C9.2, BCAT-1, C34C12.8, T05G5.5, SOD-1, TIN-10, MISC-1, DDX-15, MRPL-39, RARS-2, Y67H2A.7, DDX-17, OGDH-1, ACDH-3, FIS-2, DRP-1, MRPS-18C, ACDH-9, YARS-2, COQ-2, COQ-6, HOE-1, LGG-1, MOMA-1, TRX-4, F40A3.3, MCE-1, STL-1, FUM-1, D…	788	424	11373	2.07641	2.4254710946580715E-5	4.0424926786020166E-6	9.547720007940796E-5
GOTERM_MF_DIRECT	GO:0000166~nucleotide binding	131	11.1395	7.756101408106174E-8	Y39B6A.36, SMG-4, MVK-1, PIF-1, VBH-1, LET-754, SID-3, MRP-1, D1007.15, RPT-1, PAB-2, SIG-7, FIC-1, RIOK-2, SELD-1, F02A9.4, MRP-7, ABT-2, UBC-20, VPS-34, RAN-1, C44E4.4, HUM-1, KSR-1, F58B3.7, GRO-1, CYN-13, C02B10.4, RCAN-1, MEK-1, UAF-2, KIN-19, RAL-1, RFL-1, C37C3.2, DAF-4, MRPL-39, DDX-15, RARS-2, DDX-17, PKC-2, Y50D7A.3, R107.2, DRP-1, TTLL-12, T26G10.1, DAF-1, ARF-1.2, KLP-11, RAS-1, CAT-4…	782	1013	9479	1.56754	4.6147740313084995E-5	2.3074136364487075E-5	1.144204985203956E-4
GOTERM_MF_DIRECT	GO:0004298~threonine-type endopeptidase activity	10	0.85034	2.2950898441757114E-7	PBS-7, PBS-6, PAS-2, PBS-4, PAS-4, PBS-2, PAS-6, PBS-1, PAS-5, PAS-7	782	14	9479	8.6582	1.3654853777211873E-4	4.551825113718877E-5	3.3857866982289764E-4
GOTERM_MF_DIRECT	GO:0016874~ligase activity	29	2.46599	6.494827600984196E-7	T28F3.5, RARS-2, DARS-1, ARC-1, TTLL-12, GCS-1, YARS-1, F02A9.4, YARS-2, UBA-2, SKR-18, SARS-1, SUCL-2, WWP-1, CTPS-1, ACS-19, GLN-1, LIG-4, SIAH-1, Y54E10A.11, AOS-1, ARI-1, Y105E8A.20, AARS-2, GMPS-1, GARS-1, RFL-1, OXI-1, VARS-1	782	124	9479	2.83486	3.8636770853617275E-4	9.660592528970557E-5	9.581340554953854E-4
GOTERM_BP_DIRECT	GO:0006457~protein folding	23	1.95578	1.0873694937611795E-6	C34C12.8, CYN-15, TRX-4, ZK973.11, CYN-11, CDC-37, PFD-2, CYN-7, CYN-13, FKB-6, PFD-6, BAG-1, SIG-7, PDI-3, TBCD-1, CCT-6, F47B7.2, CCT-7, W01B11.6, CCT-1, DAF-21, CCT-2, CCT-4	921	89	11627	3.26247	0.00117801	2.3571404949784824E-4	0.00173566
GOTERM_CC_DIRECT	GO:0005743~mitochondrial inner membrane	23	1.95578	1.3524142741335668E-6	F45H10.3, TIN-10, MOMA-1, HMT-1, R07E3.4, PSD-1, LETM-1, SCPL-4, F25B4.7, ISP-1, ZK1236.1, ROM-1, COQ-2, SPG-7, SDHB-1, COQ-3, ROM-5, F30F8.9, COQ-6, YMEL-1, W04C9.2, TAG-174, F20D6.11	788	102	11373	3.25444	4.6917797203416267E-4	6.703890571457816E-5	0.00184729
GOTERM_BP_DIRECT	GO:0040011~locomotion	159	13.5204	1.5428999502650598E-6	PATR-1, F59B1.8, SNR-6, MVK-1, ICLN-1, DLC-1, RPN-11, R07E5.7, SAPS-1, TXDC-9, PAP-1, RAN-4, SKR-18, RAN-5, VPS-34, R02D3.3, RAN-1, F43G9.12, DID-2, W04A4.5, EIF-1.A, SYX-18, AHA-1, GCK-4, F49C12.12, UAF-2, PPFR-4, Y39E4B.6, CKI-1, C27F2.10, LON-2, ALH-7, PLRG-1, TAG-179, RFL-1, DDX-15, ELB-1, PFD-2, LET-49, TADS-1, RBX-1, PPK-1, PFD-6, GPR-1, FNTA-1, ZK180.3, CAH-4, CLEC-41, ARF-1.2, DNJ-1, EIF-…	921	1405	11627	1.42866	0.00167111	2.7871195865725173E-4	0.00246276
GOTERM_BP_DIRECT	GO:0006915~apoptotic process	68	5.78231	2.735201186436561E-6	CNT-1, TRPP-3, SNR-6, PNK-1, LET-754, DARS-1, DLC-1, PAP-1, VHA-12, TBG-1, CCT-6, CCT-7, CCT-1, ARP-11, Y54F10AR.1, RAN-1, CCT-2, SEC-23, F43G9.12, CCT-4, CTPS-1, RAB-1, W04A4.5, K12H4.4, CYK-3, CCF-1, CYN-13, SNAP-1, GST-5, KIN-19, CARS-1, EAT-3, SIAH-1, CAP-1, SPHK-1, PRMT-5, DAF-21, CSN-6, MISC-1, Y48G8AL.7, APS-3, RBX-1, PAS-6, TADS-1, PPK-1, FIS-2, DRP-1, T26G10.1, BATH-44, F21D5.1, ARF-1.2,…	921	479	11627	1.79218	0.00296057	4.2347632871697627E-4	0.00436587
GOTERM_BP_DIRECT	GO:0015031~protein transport	29	2.46599	3.9022972824639225E-6	ATG-3, TIN-10, UNC-50, SCM-1, APS-1, APS-2, ATG-4.2, SEC-8, APS-3, SEC-6, ISTR-1, TOMM-20, RAN-4, TRAM-1, TSG-101, ARF-1.2, RAN-1, SEC-23, GDI-1, COPB-1, SCPL-4, EMO-1, VPS-28, VPS-26, UNC-18, SNAP-29, MTX-1, VPS-52, SEC-10	921	140	11627	2.61504	0.00422116	5.28622543306656E-4	0.0062287
GOTERM_BP_DIRECT	GO:0035046~pronuclear migration	17	1.44558	4.209810950613402E-6	DNC-4, TAC-1, LET-754, PFD-2, RBX-1, DYRB-1, UNC-83, DLC-1, TBA-4, TXDC-9, LIS-1, ARP-1, CAP-2, PAR-5, DNC-2, DLI-1, TBB-1	921	56	11627	3.83238	0.00455305	5.069208806279812E-4	0.00671953
GOTERM_BP_DIRECT	GO:0008340~determination of adult lifespan	116	9.86395	5.9644904171647815E-6	PATR-1, MVK-1, RPN-12, RPT-1, RPN-11, AAKB-2, TBP-1, GAD-3, SIR-2.1, LSM-7, VPS-34, VPS-36, F48E8.3, EIF-1.A, DHHC-14, GRO-1, RAGA-1, MEK-1, SBDS-1, RAL-1, IDH-1, LBP-6, AAP-1, LBP-9, PAR-5, OXY-4, ATG-3, MAOC-1, PRDX-2, CLN-3.2, RBX-1, DHHC-1, DRP-1, TTLL-12, HIS-71, RPS-22, GPI-1, AIP-1, UNC-83, RPN-8, RPN-7, SAM-4, WDR-5.1, PBS-7, PBS-6, PBS-4, RPN-9, SPG-7, PBS-2, MRPL-47, RPN-3, VIT-4, XBP-1…	921	976	11627	1.50043	0.00644467	6.463437192455457E-4	0.00952016
GOTERM_BP_DIRECT	GO:0040035~hermaphrodite genitalia development	93	7.90816	6.049629902391241E-6	SMG-4, CIR-1, VBH-1, LET-754, XPO-2, DLC-1, SIG-7, TXDC-9, PAP-1, TBG-1, DPY-17, SKR-18, TBCD-1, CCT-6, K03B4.1, CCT-7, BEC-1, RAN-3, CCT-1, CCT-2, F43G9.12, ZK1248.11, C23H3.5, ABCF-1, W04A4.5, ZYG-1, NGP-1, CDC-37, CCF-1, UAF-2, KIN-19, PPFR-4, CKI-1, Y41D4B.11, CLPF-1, SCAV-3, TFTC-3, Y47G6A.9, CAP-2, RBM-28, BYN-1, ORC-3, Y111B2A.12, DAF-21, RAB-10, Y73F8A.24, CEC-7, TRD-1, DDX-15, SNPC-3.4, …	921	738	11627	1.59087	0.00653636	5.959876606089765E-4	0.00965604
GOTERM_CC_DIRECT	GO:0005869~dynactin complex	7	0.595238	1.7776760812726496E-5	ARP-1, CAP-1, CAP-2, DNC-4, DNC-3, DNC-2, ARP-11	788	10	11373	10.1029	0.0061496	7.70776652818439E-4	0.0242791

## Sheet: larval_embryo_overlap
Category	Term	Count	%	PValue	Genes	List Total	Pop Hits	Pop Total	Fold Enrichment	Bonferroni	Benjamini	FDR
GOTERM_CC_DIRECT	GO:0016020~membrane	512	33.7731	1.37935e-24	F32B4.1, F32B4.2, C46E10.2, ABT-5, F07F6.2, SRH-62, ABT-1, SRX-136, SRX-14, W10C4.1, Y75B12A.2, DHHC-13, SRH-118, SRX-130, C09B9.2, KIN-15, SRX-29, COL-88, SRH-251, DHHC-12, F56D6.13, SRH-111, K06B4.4, F49D11.3, F08A8.8, F08A8.5, CHIL-12, SRB-15, B0207.8, C17E7.9, SRX-121, CHIL-18, CHIL-15, K07A1.5, Y59E9AL.4, F28F9.2, SRH-41, SRH-47, GLY-18, SRH-45, SRB-3, SRH-245, E03H4.11, SRX-34, SRH-145, F41…	713	6114	11373	1.33576	1.25521e-22	1.25521e-22	1.50376e-21
GOTERM_CC_DIRECT	GO:0016021~integral component of membrane	506	33.3773	3.72328e-24	F32B4.1, F32B4.2, C46E10.2, ABT-5, F07F6.2, SRH-62, ABT-1, SRX-136, SRX-14, W10C4.1, Y75B12A.2, DHHC-13, SRH-118, SRX-130, C09B9.2, KIN-15, SRX-29, COL-88, SRH-251, DHHC-12, F56D6.13, SRH-111, K06B4.4, F49D11.3, F08A8.8, F08A8.5, CHIL-12, SRB-15, B0207.8, C17E7.9, SRX-121, CHIL-18, CHIL-15, K07A1.5, Y59E9AL.4, F28F9.2, SRH-41, SRH-47, GLY-18, SRH-45, SRB-3, SRH-245, E03H4.11, SRX-34, SRH-145, F41…	713	6032	11373	1.33806	3.38819e-22	1.69409e-22	4.05909e-21
GOTERM_BP_DIRECT	GO:0050911~detection of chemical stimulus involved in sensory perception of smell	41	2.70449	2.0437e-09	STR-190, Y9C9A.5, STR-193, STR-28, STR-113, SRJ-45, SRJ-42, STR-200, STR-52, STR-205, STR-84, STR-174, STR-250, STR-256, STR-56, STR-255, STR-208, STR-32, STR-236, STR-129, STR-140, STR-165, STR-39, STR-125, STR-181, STR-161, STR-108, STR-101, STR-71, STR-61, STR-221, T23F1.3, STR-185, SRJ-11, STR-262, STR-74, SRJ-13, STR-69, STR-264, STR-68, C06C6.1	634	260	11627	2.89194	7.88866e-07	7.88866e-07	2.83578e-06
GOTERM_BP_DIRECT	GO:0042048~olfactory behavior	42	2.77045	4.595e-09	STR-190, Y9C9A.5, STR-193, STR-28, STR-113, SRJ-45, SRJ-42, STR-200, STR-52, STR-84, STR-205, STR-174, STR-250, STR-256, STR-56, STR-255, ODR-1, STR-208, STR-32, STR-236, STR-129, STR-140, STR-165, STR-39, STR-125, STR-161, STR-181, STR-108, STR-101, STR-71, STR-61, STR-221, T23F1.3, STR-185, SRJ-11, STR-262, STR-74, SRJ-13, STR-69, STR-264, STR-68, C06C6.1	634	278	11627	2.77066	1.77367e-06	8.86835e-07	6.3759e-06
GOTERM_MF_DIRECT	GO:0038022~G-protein coupled olfactory receptor activity	41	2.70449	6.87153e-09	STR-190, Y9C9A.5, STR-193, STR-28, STR-113, SRJ-45, SRJ-42, STR-200, STR-52, STR-205, STR-84, STR-174, STR-250, STR-256, STR-56, STR-255, STR-208, STR-32, STR-236, STR-129, STR-140, STR-165, STR-39, STR-125, STR-181, STR-161, STR-108, STR-101, STR-71, STR-61, STR-221, T23F1.3, STR-185, SRJ-11, STR-262, STR-74, SRJ-13, STR-69, STR-264, STR-68, C06C6.1	531	265	9479	2.76189	1.75911e-06	1.75911e-06	8.96007e-06
GOTERM_BP_DIRECT	GO:0007186~G-protein coupled receptor signaling pathway	71	4.68338	1.17581e-07	STR-190, STR-193, Y9C9A.5, SRSX-8, STR-113, SRW-129, SRJ-45, SRW-34, SRJ-42, STR-200, STR-84, STR-205, STR-52, STR-250, SRW-8, STR-56, STR-256, STR-208, STR-255, SRW-75, SRSX-24, STR-129, W10C4.1, STR-165, STR-125, STR-161, SRSX-25, SRW-138, STR-71, STR-61, STR-221, SRW-145, T23F1.3, SRW-69, SRJ-11, STR-74, STR-262, STR-69, SRJ-13, STR-68, STR-264, SRSX-37, SRSX-39, SRA-35, STR-28, GPA-8, C25F9.1…	634	677	11627	1.9233	4.53854e-05	1.51287e-05	0.000163153
GOTERM_BP_DIRECT	GO:0050907~detection of chemical stimulus involved in sensory perception	43	2.83641	1.85464e-07	SRI-11, SRI-33, SRI-15, SRI-32, SRA-35, SRH-28, SRI-19, SRI-18, SRI-16, SRI-57, SRH-41, SRH-47, SRH-186, SRH-45, SRH-245, SRH-62, SRH-145, SRH-216, SRB-18, SRH-89, SRH-288, T12A7.7, SRI-45, SRH-138, SRH-222, SRH-137, SRH-118, SRH-193, SRI-25, SRH-136, SRH-220, SRH-236, SRH-235, SRH-178, SRH-251, SRH-234, SRH-231, SRI-50, SRH-206, SRH-271, SRH-308, SRH-295, SRH-111	634	328	11627	2.40421	7.15867e-05	1.78972e-05	0.000257345
GOTERM_BP_DIRECT	GO:0008360~regulation of cell shape	20	1.31926	1.10769e-06	F59A6.4, C17C3.11, C49C8.1, Y69F12A.1, F25F2.1, ZK666.8, ZK354.2, F39F10.2, F39F10.3, ZC581.2, F16B12.7, W09C3.1, C27D8.1, F59E12.3, F41G3.5, F53C3.1, SPE-6, Y38H8A.3, C04G2.2, C45G9.1	634	98	11627	3.74268	0.000427477	8.55101e-05	0.00153699
GOTERM_BP_DIRECT	GO:0033692~cellular polysaccharide biosynthetic process	13	0.85752	1.09941e-05	OAC-21, OAC-11, OAC-4, OAC-36, OAC-22, OAC-37, M195.4, ZK1248.20, OAC-15, E03H12.7, OAC-44, OAC-26, OAC-27	634	50	11627	4.76817	0.00423474	0.000707038	0.015254
GOTERM_BP_DIRECT	GO:0018105~peptidyl-serine phosphorylation	21	1.38522	2.575e-05	F59A6.4, C17C3.11, C49C8.1, Y69F12A.1, F25F2.1, ZK666.8, ZK354.2, F39F10.2, F39F10.3, ZC581.2, F16B12.7, W09C3.1, C27D8.1, F48G7.9, F59E12.3, F41G3.5, F53C3.1, SPE-6, Y38H8A.3, C04G2.2, C45G9.1	634	131	11627	2.93986	0.00989039	0.00141894	0.0357241

## Sheet: Adult_Exclusive_Genes
Gene	Description Text
far-2	far-2 encodes a protein similar to a class of secreted fatty acid and retinol-binding proteins expressed in parasitic nematodes and secreted in the surrounding tissues of the host; expressed in body wall muscle and vulval cells of adult hermaphrodites, and transcript levels progressively increase during development.
pat-10	pat-10 encodes body wall muscle troponin C, the calcium-binding component of the troponin complex of actin thin filaments; PAT-10 is essential for muscle contraction and thus for completion of embryonic morphogenesis and elongation; by homology, PAT-10 likely functions to regulate body wall muscle contraction in response to changes in intracellular calcium; PAT-10 is expressed in body wall muscle…
far-1	far-1 encodes a fatty acid/retinol binding protein; expressed throughout development with highest expression levels in L3 stage larvae and in adult males.
unc-54	unc-54 encodes a muscle myosin class II heavy chain (MHC B); UNC-54 is the major myosin heavy chain expressed in C. elegans and is required for locomotion and egg-laying; in vivo and in vitro, UNC-54 interacts with ITR-1, an IP3 receptor, and this interaction may provide a link between calcium signaling and the muscle cytoskeleton; UNC-54 is a thick filament component that is expressed in multipl…
eef-1A.1	eef-1A.1 encodes a translation elongation factor 1-alpha homolog that is required for embryonic viability, fertility, and germline maintenance; EEF-1A.1 is identical to EEF-1A.2
ost-1	ost-1 encodes the C. elegans ortholog of the conserved basement membrane glycoprotein component osteonectin/SPARC/BM-40; loss of ost-1 function via RNAi indicates that ost-1 activity is required for embryonic and larval development, as well as for normal gut development, body size, and fecundity; an OST-1::GFP reporter fusion protein localizes to the basement membranes along body wall and sex mus…
C39D10.7	C39D10.7 encodes a large (1185-residue) protein with 11 chitin-binding peritrophin-A domains; C39D10.7 transcripts are enriched in hermaphrodites; like CEJ-1 and CPG-2, C39D10.7 might participate in eggshell synthesis and early embryonic development, and C39D10.7's multiple peritrophin-A domains might enable mechanical cross-linking of chitin; however, C39D10.7 alone has no visible function in ma…
rps-8	rps-8 encodes a small ribosomal subunit S8 protein; by homology, RPS-8 is predicted to function in protein biosynthesis; in C. elegans, RPS-8 activity is required for germline development and the overall health of the animal.
ttr-16	Microarray, RNA sequencing, and proteomic studies indicate that ttr-16 is affected by cyc-1, aak-2, atx-3, prg-1, crtc-1, glp-1, rbr-2, chd-3, sir-2.1, ash-2, ifg-1, daf-2, alg-1, mir-35, and ain-2; RNA sequencing, proteomic, and microarray studies indicate that ttr-16 is affected by Rotenone, D-glucose, Nicotine, Testosterone, and Deoxyglucose; RNA sequencing and microarray studies indicate that…
ant-1.1	ant-1.1 encodes one of four C. elegans mitochondrial adenine nucleotide transporters; by homology, ANT-1.1 is predicted to facilitate ADP/ATP exchange between the cytosol and mitochondria; ant-1.1 is an essential gene, required for embryogenesis as well as for normal postembryonic body size and adult lifespan; in addition, ANT-1.1 plays a critical role in promoting somatic and germline programmed…
rpl-6	rpl-6 encodes a large ribosomal subunit L6 protein.
act-2	act-2 encodes one of five C. elegans actins; act-2 functions redundantly in early embryonic cortical microfilaments with act-1 and act-3, and dominant mutations in act-2 result in uncoordinated locomotion; an ACT-2::GFP reporter fusion is expressed in the cytoplasm of embryonic cells and is also found in contractile filaments in adult muscle cells.
Y82E9BR.3	Y82E9BR.3 is an ortholog of human ATP5G1 (ATP synthase, H+ transporting, mitochondrial Fo complex subunit C1 (subunit 9)), ATP5G2 (ATP synthase, H+ transporting, mitochondrial Fo complex subunit C2 (subunit 9)) and ATP5G3 (ATP synthase, H+ transporting, mitochondrial Fo complex subunit C3 (subunit 9)); Y82E9BR.3 is involved in embryo development and nematode larval development; Y82E9BR.3 is predi…
Y37E3.8	Y37E3.8 is an ortholog of human RPL27A (ribosomal protein L27a); Y37E3.8 is involved in embryo development.
act-3	act-3 encodes an invertebrate actin, highly similar to ACT-1, ACT-2, and ACT-4, that functions in body wall muscle; act-3 functions with two other action isoforms, act-1 and act-2, to control cytoplasmic microfilament function in the early embryo.
rps-24	rps-24 encodes a small ribosomal subunit S24 protein; by homology, RPS-24 is predicted to function in protein biosynthesis; in C. elegans, RPS-24 activity is required for germline development and the overall health of the animal.
rpl-16	rpl-16 encodes a large ribosomal subunit L13a protein.
H28O16.1	H28O16.1 encodes the C. elegans ortholog of the alpha subunit of mitochondrial ATP synthase.
T04G9.7	T04G9.7 is involved in embryo development.
rpl-3	rpl-3 encodes a large ribosomal subunit L3 protein required in mass RNAi assays for embryonic and larval viability, fertility, and general health; the rpl-3 transcription unit has a nonsense transcript that is up-regulated in vivo by smg[-] mutations, indicating that rpl-3 is a natural substrate for SMG-mediated nonsense suppresssion; several other natural mRNA substrates of SMG suppression (e.g.…
rpl-2	rpl-2 encodes a large ribosomal subunit L8 protein.
rps-9	rps-9 encodes a small ribosomal subunit S9 protein.
B0513.4	Microarray studies indicate that B0513.4 is affected by Hydrogen sulfide, Quercetin, Paraquat, and Sirolimus; tiling array and RNA sequencing studies indicate that B0513.4 is enriched in the germ line and hermaphrodite-specific tissues and in the dopaminergic neurons.
rpl-20	rpl-20 encodes a large ribosomal subunit L18a protein.
rpl-7	rpl-7 encodes a large ribosomal subunit L7 protein required in mass RNAi assays for embryonic viability and normally rapid growth.
lec-1	lec-1 encodes a tandem repeat-type galectin in which each galectin domain is homologous to typical vertebrate 14-kDa-type galectins; the two sugar binding sites have distinct sugar binding properties in vitro and lec-1 is expressed most abundantly in the adult cuticle.
tni-3	tni-3 encodes one of the four elegans troponin I genes; tni-3 is required for coordinated movement, normal body and muscle morphology and for the proper contractions of the vulva and anus; CeTNI-3 interacts with both the body wall and pharynx troponin C; tni-3 is strongly expressed in body wall, head and vulval muscles.
rpl-43	rpl-43 encodes a large ribosomal subunit L37a protein.
rpl-29	rpl-29 encodes a large ribosomal subunit L29 protein; by homology, RPL-29 is predicted to function in protein biosynthesis; in C. elegans, loss of rpl-29 function via RNA-mediated interference (RNAi) does not result in any obvious abnormalities.
crt-1	crt-1 encodes an ortholog of calreticulin (a calcium-binding molecular chaperone of the endoplasmic reticulum); crt-1 is dispensable for viability, but required for normal sperm development, male mating efficiency, some forms of necrotic cell death, and hermaphrodite fertility at high temperatures (which may reflect a stress response); crt-1 expression is induced by stress; CRT-1 protein binds Ca…
ZC373.2	Microarray and RNA sequencing studies indicate that ZC373.2 is affected by Heme, Ethanol, Rotenone, Chlorpyrifos, Diazinon, and Sirolimus; tiling array and RNA sequencing studies indicate that ZC373.2 is enriched in the germ line and in the dopaminergic neurons.
rps-23	rps-23 encodes a small ribosomal subunit S23 protein; by homology, RPS-23 is predicted to function in protein biosynthesis; in C. elegans, RPS-23 activity is required for germline development, vulval morphogenesis, and the overall health of the animal.
alh-8	alh-8 is orthologous to the human gene METHYLMALONATE-SEMIALDEHYDE DEHYDROGENASE (ALDH6A1; OMIM:603178), which when mutated leads to MMSDH deficiency.
C37A2.7	C37A2.7 is an ortholog of human RpLP2 (ribosomal protein lateral stalk subunit P2); C37A2.7 is involved in embryo development and reproduction.
rack-1	rack-1 encodes a seven-WD repeat-containing protein that is the C. elegans ortholog of vertebrate Receptor for Activated C Kinase (Rack1); rack-1 is required cell autonomously for VD/DD motor axon pathfinding; rack-1 is also required for gonadal distal tip cell migration and for normal brood sizes; genetic analyses indicate that rack-1 functions in the same pathway with ced-10/Rac and unc-115/abL…
mig-6	mig-6 encodes at least two protein isoforms (long and short) that are highly similar to the extracellular matrix proteins papilin and lacunin; mig-6 is an essential gene required for embryonic hypodermal cell enclosure and normal excretory canal cell function in L1 larvae; MIG-6(S) activity is required cell nonautonomously for the ventral to dorsal phase of distal tip cell (DTC) migration and app…
Y51A2D.14	RNA sequencing and microarray studies indicate that Y51A2D.14 is affected by emr-1, lem-2, hlh-30, hsf-1, rbr-2, lin-28, sir-2.1, ain-1, dpy-10, osm-8, alg-1, mir-35, isp-1, and nuo-6; microarray and RNA sequencing studies indicate that Y51A2D.14 is affected by Hydrogen sulfide, Methylmercury hydroxide, 1-methylnicotinamide, Nicotinic acid, Rotenone, D-glucose, Deoxyglucose, Atrazine, Hydrolyzabl…
W01D2.1	W01D2.1 is an ortholog of human RPL37 (ribosomal protein L37); W01D2.1 is involved in embryo development, nematode larval development and reproduction; W01D2.1 is a structural constituent of ribosome, based on protein domain information.
T23E7.2	RNA sequencing and microarray studies indicate that T23E7.2 is affected by 1-methylnicotinamide, Nicotinic acid, D-glucose, Cry5B, Fluoranthene, Chlorpyrifos, Diazinon, Hydrolyzable Tannins, Humic substances, single-walled carbon nanotubes, Dafa#1, adsorbable organic bromine compounds, Sirolimus, and Ag nanoparticles; proteomic, tiling array, RNA sequencing, and microarray studies indicate that T…
hsp-1	hsp-1 encodes hsp70A, a member of the heat shock family of proteins; hsp70A is closely related to the Drosophila heat inducible hsp70s and the S. cerevisiae SSA hsp70 subfamily; the hsp-1 gene is normally expressed throughout development and upon heat-shock the hsp-1 mRNA is enhanced 2-6 fold; down-regulation of hsp-1 via RNA interference results in a small reduction in the life-span of an age-1 …
eef-1G	eef-1G is an ortholog of human EEF1G (eukaryotic translation elongation factor 1 gamma); eef-1G is involved in embryo development and reproduction; eef-1G is predicted to have translation elongation factor activity, based on protein domain information.
rpl-39	rpl-39 encodes a large ribosomal subunit L39 protein.
rpl-25.1	rpl-25.1 encodes a large ribosomal subunit L23a protein.
gpd-3	gpd-3 encodes a predicted glyceraldehyde 3-phosphate dehydrogenase that affects embryonic viability; GPD-3 interacts with LIN-2 in two-hybrid assays.
cht-3	cht-3 is an ortholog of human OVGP1 (oviductal glycoprotein 1) and members of the CHI (Chitinases) family including CHI3L1; cht-3 is predicted to have chitin binding activity, based on protein domain information; cht-3 is expressed in the vulA, vulB1, vulB2, vulC, vulD, vulE, vulF, and the uterine toroidal epithelial cell.
rpl-7A	rpl-7A encodes a large ribosomal subunit L7a protein required in mass RNAi assays for fertility, vulval development, and general health; the rpl-7A transcription unit has one nonsense transcript that is up-regulated in vivo by smg[-] mutations, indicating that rpl-7A is a natural substrate for SMG-mediated nonsense suppresssion; several other natural mRNA substrates of SMG suppression (e.g., rpl-…
F01G4.6	F01G4.6 is an ortholog of human SLC25A3 (solute carrier family 25 member 3); F01G4.6 is involved in embryo development, hermaphrodite genitalia development and nematode larval development; F01G4.6 is expressed in the pharynx, intestine, and the body wall musculature.
zig-12	zig-12 is localized to the endoplasmic reticulum, the sarcomere and the striated muscle dense body.
F23H11.5	F23H11.5 is involved in body morphogenesis, embryo development, lipid storage, nematode larval development and reproduction; F23H11.5 is expressed in the pharyngeal muscle cell, hypodermis, and the intestine.
eef-2	eef-2 encodes a homolog of translation elongation factor 2 (EF-2), a GTP-binding protein essential for the elongation phase of protein synthesis; eef-2 is required for embryogenesis and vulval morphogenesis, and is expressed during all stages of development, including the dauer larval stage.
lec-5	lec-5 is an ortholog of human LGALS4 (galectin 4); lec-5 is predicted to have carbohydrate binding activity, based on protein domain information; lec-5 is localized to the membrane raft.
vdac-1	vdac-1 is an ortholog of human VDAC1 (voltage dependent anion channel 1), VDAC2 (voltage dependent anion channel 2) and VDAC3 (voltage dependent anion channel 3); vdac-1 is involved in mitochondrion organization and reproduction; vdac-1 is predicted to have voltage-gated anion channel activity, based on protein domain information; vdac-1 is expressed in the pharynx, anal depressor muscle, hmc, hy…
rpl-26	rpl-26 encodes a large ribosomal subunit L26 protein; by homology, RPL-26 is predicted to function in protein biosynthesis; in C. elegans, RPL-26 activity is required for embryonic and germline development and normal rates of postembryonic growth.
Y67H2A.5	Y67H2A.5 encodes a KASH domain (klarsicht, ANC-1 and Syne) protein; vertebrate KASH domain proteins include SYNE1 and SYNE2; most KASH domain proteins do not share primary sequence homology outside of their KASH domain; Y67H2A.5 is required for meiotic progression in the gonad and normal cell cycle progression in the early embryo; knock-down of Y67H2A.5 results in embryonic and larval lethalities…
mdh-1	mdh-1 encodes a malate dehydrogenase; by homology, MDH-1 is predicted to function to reversibly catalyze the formation of oxaloacetate from malate.
pdi-2	pdi-2 encodes a protein disulfide isomerase beta subunit; by homology, PDI-2 is predicted to function in oxidative protein folding in the endoplasmic reticulum (ER); PDI-2 activity is required for several organismal processes including body morphology, locomotion, fertility, molting, and collagen deposition; pdi-2 transcript levels are increased in response to ER stress; pdi-2 is expressed in the…
rps-29	rps-29 encodes a small ribosomal subunit S29 protein; by homology, RPS-29 is predicted to function in protein biosynthesis; in C. elegans, RPS-29 activity is broadly required for embryonic and germline development, normal body coloration and morphology, normal postembryonic growth rates, and the overall health of the animal.
F56H9.2	RNA sequencing and microarray studies indicate that F56H9.2 is affected by Mianserin, D-glucose, Progesterone, Deoxyglucose, Cry5B, Humic substances, Paraquat, Colistin, and Sirolimus; microarray and RNA sequencing studies indicate that F56H9.2 is enriched in the pharynx, germ line, muscle cell, and intestine and in the AFD, ASER, and PLM neurons.
col-124	col-124 is an ortholog of human SFTPD (surfactant protein D); col-124 is a structural constituent of cuticle, based on protein domain information.
cmd-1	cmd-1 encodes a putative homolog of calmodulin 1 that affects growth rate and fertility.
Y69A2AR.18	Y69A2AR.18 is an ortholog of human ATP5C1 (ATP synthase, H+ transporting, mitochondrial F1 complex, gamma polypeptide 1); Y69A2AR.18 is involved in embryo development; Y69A2AR.18 is predicted to have proton-transporting ATP synthase activity, rotational mechanism, based on protein domain information; Y69A2AR.18 is expressed in the pharynx, anal depressor muscle, hypodermis, nervous system, tail, …
cyc-2.1	cyc-2.1 encodes, along with cyc-2.2, one of two C. elegans cytochrome c proteins; the product of cyc-2.1 is predicted to function in the electron transport chain by transferring electrons from respiratory chain Complex III to Complex IV; large-scale RNAi screens indicate the cyc-2.1 activity is required for embryonic and larval development as well as for normal brood sizes and growth rates.
D1054.11	RNA sequencing and microarray studies indicate that ule-3 is affected by Ethanol, Rotenone, Manganese chloride, Testosterone, Resveratrol, Cadmium, Chlorpyrifos, Diazinon, single-walled carbon nanotubes, and Sirolimus; tiling array, RNA sequencing, and proteomic studies indicate that ule-3 is enriched in the cephalic sheath cell, hypodermis, germ line, and hermaphrodite-specific tissues and in th…
Y37D8A.19	Y37D8A.19 is involved in nematode larval development.
R13H4.2	Proteomic, microarray, and RNA sequencing studies indicate that R13H4.2 is affected by atx-3, clk-1, daf-2, daf-16, rbr-2, dep-1, sir-2.1, ash-2, gld-1, mir-35, tbx-2, isp-1, and nuo-6; RNA sequencing and microarray studies indicate that R13H4.2 is affected by 1-methylnicotinamide, Nicotinic acid, D-glucose, Deoxyglucose, Humic substances, single-walled carbon nanotubes, and Paraquat; RNA sequenc…
col-119	col-119 is an ortholog of human SFTPD (surfactant protein D); col-119 is involved in lipid storage; col-119 is a structural constituent of cuticle, based on protein domain information.
ddo-3	ddo-3 encodes a putative secreted D-aspartate oxidase (DASPO), paralogous to DDO-1 and DDO-2; recombinant DDO-3 protein is insoluble when expressed in E. coli, and thus has not yet been tested in vitro for activity; ddo-3 is expressed in a head mesodermal cell, hypodermis, other head cells, and vulva.
rpl-31	rpl-31 encodes a large ribosomal subunit L31 protein.
tbh-1	tbh-1 encodes a tyramine beta-hydroxylase orthologous to human DBH (OMIM:609312, mutated in dopamine beta-hydroxylase deficiency); TBH-1 activity is required for biosynthesis of the octopamine neurotransmitter.
lec-2	lec-2 encodes a 'tandem repeat' type galectin (beta-galactosyl-binding lectin) containing two, tandemly arranged carbohydrate recognition domains; by homology, LEC-2 may play roles in cell adhesion and aggregation, proliferation, or programmed cell death.
C15H9.9	C15H9.9 is expressed in the marginal cell.
eef-1A.2	eef-1A.2 encodes a translation elongation factor 1-alpha homolog that is required for embryonic viability, fertility, and a normal postembryonic growth rate; eef-1A.2 encodes at least one alternatively spliced coding sequence identical to that of eef-1A.1.
F08B12.4	F08B12.4 is localized to the nucleus.
hsp-3	hsp-3 encodes one of two C. elegans heat shock response 70 (hsp70) proteins homologous to mammalian grp78/BiP (glucose regulated protein 78/immunoglobulin heavy chain-binding protein, OMIM:138120); HSP-3 likely functions as a molecular chaperone, and is expressed constitutively (expression is not heat inducible) throughout development with greatest abundance during the L1 larval stage; hsp-3 tran…
C53B7.2	C53B7.2 encodes a putative secreted TIL-domain protease inhibitor paralogous to SWM-1, ISL-1, and the products of 11 other C. elegans genes; C53B7.2 and its relatives are collectively similar to other TIL-domain protease inhibitors from nematodes, insects, and vertebrates; C53B7.2 has no obvious function in mass RNAi assays.
rpl-34	rpl-34 encodes a putative large ribosomal subunit L34 protein that inhibits DHC-1 in vivo; RPL-34 is expressed in most somatic tissues of larvae and adults; in mass RNAi assays, RPL-34 is required for embryonic and larval development, normally rapid growth, and normal body coloration.
tbb-2	tbb-2 encodes a homolog of mammalian beta-tubulin (TUBB) that is expressed at high levels in the germline; TBB-2 is redundant for embryonic viability, due to its paralog TBB-1; however, unlike its paralog TBB-1 it is preferred for normal microtubule severing by the katanin complex MEI-1/MEI-2; TBB-2 is required together with TBB-1, TBA-1, and tba-2 to make spindle structures in embryos and TBB-2 …
F29C4.2	F29C4.2 is an ortholog of human COX6C (cytochrome c oxidase subunit 6C); F29C4.2 is involved in determination of adult lifespan, embryo development, hermaphrodite genitalia development, locomotion and nematode larval development; F29C4.2 is predicted to have cytochrome-c oxidase activity, based on protein domain information.
test-1	test-1 is an ortholog of human SPOCK2 (SPARC/osteonectin, cwcv and kazal like domains proteoglycan 2), SPOCK3 (SPARC/osteonectin, cwcv and kazal like domains proteoglycan 3) and SPOCK1 (SPARC/osteonectin, cwcv and kazal like domains proteoglycan 1); test-1 is predicted to have calcium ion binding activity, based on protein domain information.
col-122	col-122 is an ortholog of human MARCO (macrophage receptor with collagenous structure); col-122 is involved in body morphogenesis and locomotion; col-122 is a structural constituent of cuticle, based on protein domain information.
pck-1	pck-1 is one of three C. elegans genes that encode proteins with similarity to phosphoenolpyruvate carboxykinase (PEPCK); by similarity, the products of W05G11.6 are predicted to function in gluconeogenesis.
tni-4	tni-4 encodes one of the four elegans troponin I proteins; tni-4 is required for the normal development of the pharynx during embryonic development; TNI-4 interacts only with the pharyngeal troponin C; tni-4 is expressed exclusively in the pharyngeal muscles.
ZK813.1	Microarray and RNA sequencing studies indicate that ZK813.1 is affected by Lithium Chloride, Heme, Ethanol, Rotenone, Manganese chloride, Bisphenol A, Progesterone, Testosterone, Resveratrol, Chlorpyrifos, Diazinon, Humic substances, Paraquat, and Sirolimus; RNA sequencing and microarray studies indicate that ZK813.1 is enriched in the germ line and muscle cell.
T02H6.11	T02H6.11 is an ortholog of human UQCRB (ubiquinol-cytochrome c reductase binding protein); T02H6.11 is involved in apoptotic process, body morphogenesis, determination of adult lifespan, embryo development, gene expression, nematode larval development, oogenesis, positive regulation of growth and response to stress.
Y62H9A.6	Microarray and RNA sequencing studies indicate that ule-5 is affected by Heme, Ethanol, Rotenone, Manganese chloride, Testosterone, Cadmium, Quercetin, Paraquat, Allantoin, and Sirolimus; proteomic, tiling array, and RNA sequencing studies indicate that ule-5 is enriched in the germ line, cephalic sheath cell, and hermaphrodite-specific tissues and in the dopaminergic neurons.
gpd-2	gpd-2 encodes one of four C. elegans glyceraldehyde-3-phosphate dehydrogenases (GAPDHs); by homology, GPD-2 is predicted to reversibly catalyze the oxidation and phosphorylation of glyceraldehyde-3-phosphate to 1,3-diphosphoglycerate during glycolysis; in C. elegans, GPD-2 and GPD-3 constitute the major GAPDH isoenzymes and are expressed at highest levels during postembryonic development, primari…
hsp-25	hsp-25 encodes a member of the small heat shock family of proteins; HSP-25 is expressed throughout development and in vitro, exhibits chaperone activity; HSP-25 localizes to: 1) dense bodies and M lines in body wall muscle, 2) the lining of the pharynx, and 3) to cell-cell junctions in the spermathecal wall; consistent with a role in myofibril organization, HSP-25 binds vinculin and alpha-actinin…
rab-11.1	rab-11.1 encodes a small GTPase homologous to the Rab GTPases that function in endocytosis, membrane fusion, and vesicular trafficking events; RAB-11.1 activity is required for completion of the final stages of cytokinesis during early embryogenesis and for efficient uptake of yolk proteins during oocyte development; RAB-11.1 is also required for normal peripheral localization of nuclei in the sy…
fasn-1	fasn-1 encodes a fatty acid synthase, orthologous to human FASN (OMIM:600212); CEP-1 is required for fully normal fasn-1 expression in vivo; CEP-1 drives transcription of luciferase reporters whose promoters contains either of two putative CEP-1 binding sites (FAS-T1 and FAS-T2) found in the fasn-1 gene, and this activity is partially lost by mutation of conserved CEP-1 residues (R298 or H310); i…
ucr-11	ucr-11 is an ortholog of human UQCR11 (ubiquinol-cytochrome c reductase, complex III subunit XI); ucr-11 is involved in embryo development; ucr-11 is predicted to have electron carrier activity and ubiquinol-cytochrome-c reductase activity, based on protein domain information; ucr-11 is localized to the mitochondrion.
atp-4	atp-4 is an ortholog of human ATP5J (ATP synthase, H+ transporting, mitochondrial Fo complex subunit F6); atp-4 is involved in apoptotic process, determination of adult lifespan, embryo development, nematode larval development and reproduction; atp-4 is predicted to have hydrogen ion transmembrane transporter activity, based on protein domain information.
nex-1	nex-1 encodes an annexin, a member of a family of calcium-dependent phospholipid binding proteins; NEX-1 is required for efficient engulfment of apoptotic cell corpses in the pharynx, and may also function in other membrane fusion events, such as exocytosis; NEX-1 in vitro can bind phosphatidylserine, phosphatidylinositol, heparin, heparan sulfate, and chondroitin sulfate; NEX-1 is expressed in t…
T22F3.3	T22F3.3 is orthologous to the human glycogen phosphorylase isozymes found in the muscle (PYGM), liver (PYGL) and brain (PYGB); T22F3.3 is down-regulated in efl-1/E2F transcription factor and dpl-1/DP (E2F-heterodimerization partner) mutants and has putative E2F consensus sites.
cts-1	cts-1 encodes a citrate synthase; by homology, CTS-1 is predicted to function in the citric acid cycle to catalyze the formation of citrate from oxaloacetate and acetyl-CoA; cts-1 is required for embryonic development.
arf-3	arf-3 encodes a member of the ADP-ribosylation factor related protein family; likely expressed in touch receptors and regulated by MEC-3.
trap-3	trap-3 is an ortholog of human SSR3 (signal sequence receptor subunit 3); RNA sequencing and microarray studies indicate that trap-3 is affected by Rotenone, Deoxyglucose, Quercetin, and Sirolimus; microarray, tiling array, and RNA sequencing studies indicate that trap-3 is enriched in the hypodermis, C, germ line, and intestine and in the PVD and OLL neurons.
oig-2	oig-2 is involved in lipid storage; oig-2 is expressed in the pharynx, hypodermis, nervous system, midbody, and the tail; oig-2 is localized to the sarcoplasmic reticulum.
T01D1.4	T01D1.4 is an ortholog of human ADI1 (acireductone dioxygenase 1); T01D1.4 is involved in embryo development; T01D1.4 is predicted to have acireductone dioxygenase [iron(II)-requiring] activity, based on protein domain information.
unc-60	unc-60 encodes two, tissue-specific isoforms of actin depolymerizing factor(ADF)/cofilin, actin-binding proteins that regulate actin filament dynamics; one UNC-60 isoform, UNC-60A, primarily binds G-actin, depolymerizes actin filaments, and inhibits actin polymerization; UNC-60A is essential during early embryonic development for polar body extrusion, cytokinesis, and embryonic patterning; UNC-60…
cyn-3	cyn-3 encodes an abundantly expressed cyclophilin A isoform with peptidyl-prolyl isomerase activity in vitro, which closely resembles the prototypical CypA and is thus likely to be a member of the cytosolic CsA-binding cyclophilin subfamily; cyn-3 is exclusively expressed in the single anterior excretory cell, and is dispensable for viability and gross morphology in mass RNAi screens.
col-80	col-80 is an ortholog of human SFTPD (surfactant protein D) and COL26A1 (collagen type XXVI alpha 1 chain) and members of the COL (Collagens) family including COL9A1; col-80 is involved in collagen and cuticulin-based cuticle development; col-80 is a structural constituent of cuticle, based on protein domain information.
calu-1	calu-1 is an ortholog of human CALU (calumenin), RCN3 (reticulocalbin 3) and RCN1 (reticulocalbin 1); calu-1 is involved in body morphogenesis, cuticle development, determination of adult lifespan, locomotion, the molting cycle and nematode larval development; calu-1 is predicted to have calcium ion binding activity, based on protein domain information; calu-1 is expressed in the pharynx, hypoder…
C14B9.10	C14B9.10 is an ortholog of human UQCR10 (ubiquinol-cytochrome c reductase, complex III subunit X); C14B9.10 is involved in embryo development.
Y71H2AM.5	Y71H2AM.5 is an ortholog of human COX6B1 (cytochrome c oxidase subunit 6B1) and COX6B2 (cytochrome c oxidase subunit 6B2); Y71H2AM.5 is involved in determination of adult lifespan, embryo development, nematode larval development and reproduction; Y71H2AM.5 is predicted to have cytochrome-c oxidase activity, based on protein domain information.
sec-61	sec-61 is an ortholog of human SEC61A2 (Sec61 translocon alpha 2 subunit) and SEC61A1 (Sec61 translocon alpha 1 subunit); sec-61 is involved in apoptotic process, embryo development and reproduction.
C06A8.3	C06A8.3 encodes, along with ZK970.7, one of two C. elegans proteins with similarity to the Onchocerca volvulus Ov17 hypodermal antigen.
prdx-2	prdx-2 encodes one of two C. elegans typical 2-Cys peroxiredoxins, peroxidase enzymes that reduce hydrogen peroxide and contribute to the oxidative-stress response of multicellular organisms; loss of prdx-2 activity results in increased sensitivity to sublethal doses of hydrogen peroxide and increased resistance to heavy metals, likely via increased expression of Phase II detoxification enzymes s…
acer-1	acer-1 is predicted to have catalytic activity, based on protein domain information; acer-1 is expressed widely.
eat-6	eat-6 encodes an ortholog of the alpha subunit of a sodium/potassium ATPase, which in turn affects Na+,K(+)-ATPase activity of membranes by affecting the level of the phosphorylated intermediate of the Na+,K(+)-ATPase; EAT-6 affects relaxation of the pharyngeal muscles, fertility (and thus affects feeding); EAT-6 also affects body length, life span, and ASE, ASI and ASJ axonal outgrowth.
kin-2	kin-2 encodes a predicted regulatory subunit of a cAMP-dependent protein kinase that may act downstream of, or in parallel to, ric-8.
icl-1	icl-1 encodes a predicted isocitrate lyase/malate synthase, an enzyme known to function in the glyoxylate cycle; ICL-1 was identified in a screen for proteins that interact with GEX-3, a homolog of human HEM-2 which is required for embryonic development; ICL-1 appears to act downstream of DAF-16 to influence lifespan.
vig-1	vig-1 encodes a predicted RNA-binding protein orthologous to Drosophila VIG (Vasa Intronic Gene); vig-1 activity is required for proper function of the let-7 miRNA in vivo and thus, for regulating the transition from late larval to adult cell fates; VIG-1 is a component of the 250 kDa RNA-induced silencing complex (RISC) complex and co-immunoprecipates with both TSN-1, the C. elegans Tudor-SN ort…
pck-2	pck-2 is one of three C. elegans genes that encode proteins with similarity to phosphoenolpyruvate carboxykinase (PEPCK); by similarity, the products of pck-2 are predicted to function in gluconeogenesis.
H36L18.2	RNA sequencing and microarray studies indicate that H36L18.2 is affected by Rotenone, D-glucose, Cholestanol, Atrazine, Quercetin, Humic substances, Paraquat, Sirolimus, and Ag nanoparticles; RNA sequencing and microarray studies indicate that H36L18.2 is enriched in the germ line, Psub1, Z4, Z1, gon_male_dtc posterior, gon_male_dtc anterior, Z1.p, Z4.a, muscle cell, intestine, body wall musculat…
inos-1	inos-1 encodes the C. elegans myo-inositol-1-phosphate (MIP) synthase ortholog; by homology, the product of inos-1 is predicted to function in de novo inositol biosynthesis by catalyzing the conversion of glucose-6-phosphate to inositol-1-phosphate; loss of inos-1 activity via RNAi has been reported to result in low levels of embryonic lethality, larval lethality, slow growth, uncoordinated locom…
ahcy-1	ahcy-1 encodes the C. elegans S-adenosylhomocysteine hydrolase (SAHH) ortholog; by homology, AHCY-1 is predicted to catalyze the hydrolysis of S-adenosyl-L-homocysteine to adenosine and L-homocysteine; loss of ahcy-1 activity via RNAi results in embryonic and larval lethality, abnormal body morphology, sick animals, and uncoordinated locomotion; Northern blot analyses indicate the ahcy-1 mRNA is …
sdhb-1	sdhb-1 encodes the C. elegans ortholog of human succinate dehydrogenase subunit B (SDHB; OMIM:185470, mutations lead to extraadrenal pheochromocytoma) which contains several iron-sulfur (Fe-S) clusters and functions to transfer electrons from the A (SDHA) subunit to the membrane-associated C (SDHC) subunit; RNAi screens indicate that sdhb-1 activity is essential for embryonic and larval developme…
C08F11.11	Microarray, proteomic, and RNA sequencing studies indicate that ule-4 is affected by sma-2, gld-1, let-7, daf-2, ham-3, hsf-1, rbr-2, let-418, chd-3, daf-12, daf-16, sir-2.1, spr-5, aak-2, crh-1, tax-6, tdp-1, alg-1, nhr-25, and eat-2; microarray and RNA sequencing studies indicate that ule-4 is affected by Heme, Ethanol, Rotenone, Manganese chloride, Sodium arsenite, Progesterone, Resveratrol, A…
Y71H2AM.4	Y71H2AM.4 is an ortholog of human NDUFC2-KCTD14 (NDUFC2-KCTD14 readthrough) and NDUFC2 (NADH:ubiquinone oxidoreductase subunit C2); Y71H2AM.4 is involved in determination of adult lifespan, embryo development, nematode larval development and reproduction; Y71H2AM.4 is predicted to have NADH dehydrogenase (ubiquinone) activity, based on protein domain information.
F45H10.2	F45H10.2 is an ortholog of human UQCRQ (ubiquinol-cytochrome c reductase complex III subunit VII); F45H10.2 is involved in reproduction; F45H10.2 is predicted to have ubiquinol-cytochrome-c reductase activity, based on protein domain information.
emo-1	emo-1 encodes an ortholog of S. cerevisiae Sec61p gamma subunit, which is required for translocation of secreted and membrane proteins into the endoplasmic reticulum; EMO-1 is required for oogenesis and ovulation.
unc-22	unc-22 encodes twitchin, a giant intracellular protein with multiple fibronectin- and immunoglobulin-like domains and a single protein kinase domain that is homologous to titin (OMIM:188840); UNC-22 is required in muscle for regulation of the actomyosin contraction-relaxation cycle and for maintenance of normal muscle morphology; UNC-22 associates with myosin and is localized to A-bands; in vitro…
ZK822.2	Microarray and RNA sequencing studies indicate that ZK822.2 is affected by clk-1, tdp-1, daf-2, cco-1, jmjd-3.1, jmjd-1.2, hsf-1, sir-2.1, dcr-1, and alg-1; RNA sequencing and microarray studies indicate that ZK822.2 is affected by Rotenone, Hydrolyzable Tannins, and Humic substances; tiling array, RNA sequencing, and microarray studies indicate that ZK822.2 is enriched in the hypodermis, germ li…
sdz-27	sdz-27 is involved in engulfment of apoptotic cell and gastrulation.
ttr-2	K03H1.4 encodes a protein containing a predicted signal sequence followed by a transthyretin-like domain; the product of K03H1.4 belongs to a family of apparently nematode-specific proteins whose function is not yet known.
vgln-1	vgln-1 is an ortholog of human HDLBP (high density lipoprotein binding protein); vgln-1 is involved in body morphogenesis, embryo development, hermaphrodite genitalia development, locomotion, nematode larval development and oviposition; vgln-1 is predicted to have RNA binding activity, based on protein domain information.
ech-6	ech-6 is an ortholog of human ECHS1 (enoyl-CoA hydratase, short chain 1); ech-6 is involved in nematode larval development; ech-6 is predicted to have catalytic activity, based on protein domain information; ech-6 is localized to the mitochondrion.
tba-2	tba-2 encodes an alpha-tubulin.
got-2.2	got-2.2 is an ortholog of human Got2 (glutamic-oxaloacetic transaminase 2); got-2.2 is predicted to have pyridoxal phosphate binding activity and transaminase activity, based on protein domain information.
ZK809.8	ZK809.8 is involved in positive regulation of growth.
rab-1	rab-1 encodes an ortholog of the small Ras-like GTPase Rab1; by homology, RAB-1 is predicted to play a role in intracellular vesicle trafficking, and consistent with this broad role, large-scale RNAi screens indicate that rab-1 activity is required for fertility, movement, and survival; in yeast two-hybrid assays, RAB-1 interacts with TIR-1, a C. elegans SARM ortholog that is required for innate …
trap-1	trap-1 is an ortholog of human SSR1 (signal sequence receptor subunit 1); trap-1 is involved in embryo development.
rme-1	rme-1 encodes a conserved, EPS15 homology (EH) domain-containing protein; RME-1 is required for endocytosis, specifically for modulating endocytic transport through the endosomal recycling compartment (ERC); RME-1 is ubiquitously expressed and, in the polarized intestinal epithelium, is found on basolateral recycling endosomes.
unc-89	unc-89 encodes several protein isoforms variably characterized by the presence or absence of SH3, DH, PH, immunoglobulin and myosin light chain kinase (MLCK)-like protein kinase domains; during development, unc-89 is required for proper organization of A bands in striated muscle and thus for fully normal locomotion, pharyngeal muscle contractions, and body size; unc-89 is expressed in body wall m…
upb-1	upb-1 encodes the C. elegans ortholog of 3-ureidopropionase; UPB-1 exhibits enzymatic activity in vitro, catalyzing the catabolism of 3-ureidopropionate and 2-methyl-3-ureidopropionate; a UPB-1::GFP fusion is expressed throughout larval development and in adults; UPB-1::GFP localizes to the dense body of striated body wall muscles, suggesting that UPB-1 may play a role in synthesis of carnosin-li…
tba-1	tba-1 encodes one of nine C. elegans alpha-tubulins; in early embryos, tba-1 is required, partially redundantly with the closely related tba-2, for a number of microtubule-dependent processes and hence, for normal embryonic development; wild-type tba-1 activity is also required for cell migrations as well as motor neuron synapse and axon development; tba-1 is transcribed during oogenesis and wide…
sip-1	sip-1 encodes a member of the small heat shock family of proteins; loss of sip-1 function via antisense or large-scale RNAi experiments results in embryonic lethality and in a small but reproducible reduction in lifespan in otherwise long-lived animals, respectively, suggesting that sip-1 plays a role in embryonic development as well as regulation of adult lifespan; in addition, expression of sip…
vha-10	vha-10 encodes an ortholog of subunit G of the cytoplasmic (V1) domain of vacuolar proton-translocating ATPase (V-ATPase); VHA-10 is required for necrosis, since vha-10(RNAi) suppresses necrotic neurodegeneration and thapsigargin-induced cell death; VHA-10 is a predicted cytosolic stator (stalk) component.
ipgm-1	ipgm-1 encodes an experimentally confirmed cofactor-independent phosphoglycerate mutase that is essential for embryonic and larval viability, and for normal body morphology; paradoxically, ipgm-1 is also required for normally short lifespan (in mass RNAi screens for Age phenotypes); IPGM-1 exhibits phosphoglycerate mutase activity when expressed in vitro; ipgm-1 is expressed widely in larvae and …
tpi-1	tpi-1 encodes a putative triosephosphate isomerase orthologous to human TPI1 (OMIM:190450, mutated in TPI deficiency) and Drosophila WASTED AWAY; loss of tpi-1 activity via RNAi results in increased resistance to exogenous oxidants and shortening of natural adult lifespan, both presumably due to alterations in the redox state of cells.
ZK632.9	ZK632.9 is involved in negative regulation of vulval development and reproduction.
C29F5.1	C29F5.1 is expressed in the anal depressor muscle, anal sphincter muscle, body wall musculature, and the vulval muscle; C29F5.1 is localized to the sarcoplasmic reticulum.
cpi-2	cpi-2 is an ortholog of members of the human Cystatins, type 2 family including CST6; cpi-2 is involved in reproduction; cpi-2 is predicted to have cysteine-type endopeptidase inhibitor activity, based on protein domain information; cpi-2 is expressed in the pharyngeal muscle cell, hypodermis, intestine, and the pharyngeal gland cell.
ttr-24	RNA sequencing and microarray studies indicate that ttr-24 is affected by Rotenone, D-glucopyranose, Deoxyglucose, Hydrolyzable Tannins, Humic substances, Paraquat, and Sirolimus; tiling array, RNA sequencing, and microarray studies indicate that ttr-24 is enriched in the germ line and muscle cell and in the dopaminergic and PLM neurons.
ldh-1	ldh-1 is orthologous to the human gene LACTATE DEHYDROGENASE B (LDHB; OMIM:150100), which when mutated leads to lactate dehydrogenase-B deficiency.
R102.2	R102.2 is expressed in the nervous system.
F37C4.5	RNA sequencing and microarray studies indicate that F37C4.5 is affected by 1-methylnicotinamide, D-glucose, Testosterone, Resveratrol, Deoxyglucose, Cry5B, Quercetin, Humic substances, Paraquat, and Sirolimus; RNA sequencing and microarray studies indicate that F37C4.5 is enriched in the germ line and muscle cell and in neurons including ASER, PLM, I5, DA, SAB, and retrovesicular ganglion.
ucr-1	ucr-1 is an ortholog of human PMPCB (peptidase, mitochondrial processing beta subunit) and UQCRC1 (ubiquinol-cytochrome c reductase core protein I); ucr-1 is involved in apoptotic process, determination of adult lifespan, embryo development, nematode larval development and oogenesis; ucr-1 is predicted to have catalytic activity and metal ion binding activity, based on protein domain information;…
pqn-52	pqn-52 encodes, by alternative splicing, three proteins with glutamine/asparagine (Q/N)-rich ('prion') domains; at least one of these isoforms bound KLC-2 in a mass yeast two-hybrid screen; PQN-52 proteins are predicted to be secreted, and have no obvious homologs outside of the nematodes (e.g., Brugia malayi 14952.m01392).
F40A3.6	Microarray and RNA sequencing studies indicate that F40A3.6 is affected by Methylmercuric chloride, Rotenone, Cadmium, Diazinon, Humic substances, and Sirolimus; RNA sequencing and microarray studies indicate that F40A3.6 is enriched in the germ line and muscle cell and in the PLM neurons.
ZK1321.4	ZK1321.4 is an ortholog of human LDB3 (LIM domain binding 3), PDLIM7 (PDZ and LIM domain 7) and PDLIM5 (PDZ and LIM domain 5); microarray, tiling array, proteomic, and RNA sequencing studies indicate that ZK1321.4 is affected by clk-1, cyc-1, daf-16, gld-1, let-7, emr-1, lem-2, pgl-1, pgl-3, glh-4, glh-1, glp-1, dpy-9, dpy-10, ain-2, and tbx-2; microarray and RNA sequencing studies indicate that …
nuo-1	nuo-1 encodes a encodes a 51 kDa subunit of mitochondrial complex I that is required for oxidative phosphorylation, resistance to volatile anesthetics, and progression through development; nuo-1 is orthologous to human NDUFV1 (OMIM:161015, mutated in Leigh syndrome); nuo-1(ua1) induces a developmental arrest at the third larval (L3) stage that blocks reproduction, and thus is lethal to a populati…
aldo-2	aldo-2 encodes a fructose-bisphosphate aldolase homologous to human ALDOB, which when mutated leads to fructosemia, hereditary fructose intolerance (OMIM:229600).
ZC395.10	ZC395.10 is an ortholog of human PTGES3 (prostaglandin E synthase 3); ZC395.10 is involved in embryo development, locomotion and reproduction; ZC395.10 is expressed in the pharynx, anal depressor muscle, nervous system, reproductive system, seam cell, intestine, and the body wall musculature; ZC395.10 is localized to the myofibril.
gpb-1	gpb-1 encodes a heterotrimeric G protein beta subunit that is required during embryonic development for the proper orientation of the mitotic spindle during early cell divisions and thus affects the orientation of early cell division axes, and is also required for larval viability, negatively regulates locomotion and egg-laying, and may affect germline development and osmotic balance; expressed i…
enpl-1	enpl-1 encodes the C. elegans ortholog of the Hsp90 family member and endoplasmic reticulum (ER) chaperone GRP94/GP96; loss of enpl-1 activity via RNAi results in slow growth, larval arrest, uncoordinated locomotion, and weak endocytosis defects; in addition, loss of enpl-1 expression results in an increase in hsp-4 expression, revealing compensatory regulation amongst ER chaperones; an enpl-1::g…
ucr-2.1	ucr-2.1 is an ortholog of human UQCRC2 (ubiquinol-cytochrome c reductase core protein II); ucr-2.1 is involved in embryo development and reproduction; ucr-2.1 is predicted to have catalytic activity and metal ion binding activity, based on protein domain information; ucr-2.1 is expressed in the gonad.
apl-1	apl-1 encodes two almost identical isoforms orthologous to human Amyloid precursor protein (APP); although native APL-1 is predicted to be membrane-bound until proteolytically cleaved, neuronal expression of a partial N-terminal extracellular region of APL-1 alone, containing either the E1 or the E2 domain, is sufficient for APL-1's normal functions in vivo (molting and morphogenesis, pharyngeal …
Y57G11B.5	RNA sequencing and microarray studies indicate that Y57G11B.5 is affected by Ethanol, 1-methylnicotinamide, Nicotinic acid, Rotenone, D-glucose, Deoxyglucose, Atrazine, Diazinon, Quercetin, Hydrolyzable Tannins, Humic substances, Paraquat, and Colistin; tiling array and RNA sequencing studies indicate that Y57G11B.5 is enriched in the cephalic sheath cell, hypodermis, germ line, and hermaphrodite…
trap-4	trap-4 is an ortholog of human SSR4 (signal sequence receptor subunit 4); trap-4 is involved in locomotion.
pdhb-1	C04C3.3 encodes the C. elegans ortholog of the pyruvate dehydrogenase complex E1 beta subunit (PDHB); by homology to mammalian enzymes, the product of C04C3.3 is predicted to function in mitochondria to catalyze the irreversible decarboxylation of pyruvate to acetyl-CoA.
F20A1.1	F20A1.1 is involved in embryo development and gamete generation.
lam-2	lam-2 encodes a laminin gamma subunit; lam-2 activity is required for embryonic development and for regulation of muscle arm extension; loss of lam-2 function via large-scale RNAi screens results in embryonic, larval, and adult lethality, sterility, body morphology defects, and abnormal locomotion.
dld-1	LLC1.3 is orthologous to the human gene DIHYDROLIPOAMIDE DEHYDROGENASE (DLD; OMIM:246900), which when mutated leads to dihydrolipoamide dehydrogenase deficiency.
F11E6.3	Microarray and RNA sequencing studies indicate that F11E6.3 is affected by Diallyl trisulfide, Nicotinic acid, Rotenone, Manganese chloride, D-glucose, Bisphenol A, Cry5B, Cholestanol, Deoxyglucose, Quercetin, Humic substances, and Sirolimus; tiling array, RNA sequencing, and microarray studies indicate that F11E6.3 is enriched in the cephalic sheath cell, germ line, and intestine and in the NSM …
cisd-3.2	cisd-3.2 is an ortholog of human CISD3 (CDGSH iron sulfur domain 3); cisd-3.2 is predicted to have 2 iron, 2 sulfur cluster binding activity, based on protein domain information.
Y32F6A.5	Y32F6A.5 is an ortholog of human SCPEP1 (serine carboxypeptidase 1); Y32F6A.5 is predicted to have serine-type carboxypeptidase activity, based on protein domain information.
T12D8.9	T12D8.9 is expressed in the anal depressor muscle, pharyngeal muscle cell, intestinal muscle, anal sphincter muscle, body wall musculature, and the vulval muscle.
pqn-59	pqn-59 encodes a protein containing a glutamine/asparagine (Q/N)-rich domain and similarity to the vertebrate ubiquitin-associated proteins UBAP2 and UBAP2L; microarray experiments indicate that pqn-59 is expressed maternally and embryonically and in situ hybridization studies show that pqn-59 mRNA exhibits strong germline expression; loss of pqn-59 activity via RNAi in a wild-type background res…
Y71F9AL.9	Y71F9AL.9 is an ortholog of human SPATS2L (spermatogenesis associated serine rich 2 like) and SPATS2 (spermatogenesis associated serine rich 2); Y71F9AL.9 is expressed in the pharynx, mu_int_R, mu_int_L, uterine muscle, hypodermis, nervous system, body wall musculature, and the vulval muscle.
F59F4.2	F59F4.2 is an ortholog of human SERP2 (stress associated endoplasmic reticulum protein family member 2) and SERP1 (stress associated endoplasmic reticulum protein 1); F59F4.2 is expressed in the pharynx, nervous system, seam cell, intestine, and the body wall musculature.
suca-1	suca-1 is an ortholog of human SUCLA2 (succinate-CoA ligase ADP-forming beta subunit); suca-1 is predicted to have ATP binding activity and catalytic activity, based on protein domain information; suca-1 is expressed in the anterior gonad arm; suca-1 is localized to the mitochondrion.
vha-2	vha-2 and vha-3 encode an ortholog of subunit c of the membrane-bound (V0) domain of vacuolar proton-translocating ATPase (V-ATPase); the protein encoded by vha-2 and vha-3 (VHA-2/3) is identical; VHA-2/3 is a predicted V-ATPase transmembrane rotor component, whose polypeptide sequence is identical to that of VHA-3; VHA-1 and VHA-2/3 comprise a closely related family of subunit c co-orthologs, pr…
cpz-1	cpz-1 encodes a homolog of cathepsin z-like cysteine protease cyclically expressed in hypodermal cells throughout development (along with adult gonad and pharynx) and required for normal molting; CPZ-1 protein is present in cuticle regions shortly before their degradation during ecydsis, and this expression pattern is conserved in Onchocerca volvulus; cpz-1(ok497) and cpz-1(RNAi) worms have defec…
skr-1	The skr-1 gene encodes a homolog of Skp1 in S. cerevisiae that is required for the restraint of cell proliferation, progression through the pachytene stage of meiosis, and the formation of bivalent chromosomes at diakinesis.
ent-2	ent-2 is an ortholog of human SLC29A1 (solute carrier family 29 member 1 (Augustine blood group)), SLC29A3 (solute carrier family 29 member 3) and SLC29A2 (solute carrier family 29 member 2); ent-2 is involved in hermaphrodite genitalia development and oviposition; ent-2 is predicted to have nucleoside transmembrane transporter activity, based on protein domain information; ent-2 is expressed in …
lea-1	The lea-1 gene encodes a protein that is predicted to be hydrophilic and heat-resistant, and that might participate in anhydrobiosis.
F47B7.1	RNA sequencing and microarray studies indicate that F47B7.1 is affected by Rotenone, D-glucose, Cholestanol, Resveratrol, Chlorpyrifos, Diazinon, Humic substances, Paraquat, and Sirolimus; RNA sequencing and microarray studies indicate that F47B7.1 is enriched in the muscle cell and intestine and in the ASER and PLM neurons.
unc-95	unc-95 encodes a LIM domain-containing protein related to Drosophila and vertebrate paxillins; UNC-95 is required for locomotion and organization of thick and thin filaments in body wall muscle; by homology, UNC-95 may function as an anchor protein that links signaling and cytoskeletal proteins at focal adhesions; in vitro, UNC-95 interacts with RNF-5, a RING finger protein that may function as a…
lbp-6	lbp-6 is an ortholog of members of the human FABP (Fatty acid binding protein) family including FABP12; lbp-6 is involved in determination of adult lifespan; lbp-6 is predicted to have lipid binding activity and transporter activity, based on protein domain information.
pdi-1	pdi-1 encodes a protein disulfide isomerase; loss of function mutations in pdi-1 result in no obvious abnormalities, but animals triply mutant for three C. elegans PDI's, encoded by pdi-1, pdi-2, and pdi-3, display embryonic lethality characterized by loss of vermiform morphology after elongation, suggesting that the pdi genes function redundantly in embryonic morphogenesis; PDI-1 exhibits protei…
ZK105.1	Microarray and RNA sequencing studies indicate that ZK105.1 is affected by Heme, Ethanol, 1-methylnicotinamide, Methylmercuric chloride, Rotenone, Manganese chloride, Deoxyglucose, Cry5B, Quercetin, Hydrolyzable Tannins, Humic substances, and Sirolimus; RNA sequencing and microarray studies indicate that ZK105.1 is enriched in the germ line, muscle cell, body wall musculature, and hermaphrodite-s…
pod-2	pod-2 encodes an acetyl-CoA carboxylase; by sequence similarity, POD-2 is predicted to catalyze the first step in de novo fatty acid biosynthesis; pod-2 is required for proper embryonic polarity and for osmotic protection of the eggshell; pod-2 activity is also required for molting.
C51E3.9	Microarray, RNA sequencing, and proteomic studies indicate that C51E3.9 is affected by clk-1, cyc-1, lin-39, daf-2, gld-1, let-7, emr-1, lem-2, bar-1, npr-1, let-418, chd-3, and ain-2; RNA sequencing and microarray studies indicate that C51E3.9 is affected by D-glucose and Chlorpyrifos; tiling array, RNA sequencing, and microarray studies indicate that C51E3.9 is enriched in the body wall muscle …
T19D12.6	T19D12.6 is an ortholog of human EGFLAM (EGF like, fibronectin type III and laminin G domains); microarray and RNA sequencing studies indicate that T19D12.6 is affected by cid-1, sma-2, lin-39, emr-1, lem-2, tdp-1, glp-1, cco-1, jmjd-3.1, jmjd-1.2, dpy-21, sir-2.1, alg-1, isp-1, and nuo-6; microarray studies indicate that T19D12.6 is affected by Chlorpyrifos, Diazinon, Humic substances, and Paraq…
C53B7.3	Microarray and RNA sequencing studies indicate that C53B7.3 is affected by Hydrogen sulfide, Rotenone, Cry5B, Resveratrol, Deoxyglucose, Acrylamide, Humic substances, single-walled carbon nanotubes, Dafa#1, Sirolimus, and Allantoin; microarray and RNA sequencing studies indicate that C53B7.3 is enriched in the germ line and intestine and in the PVD and OLL neurons.
cth-2	cth-2 encodes a putative cystathionine gamma-lyase; CTH-2 is orthologous to human CTH (OMIM:607657, mutated in cystathioninuria), extremely similar to its paralog CTH-1, and also paralogous to CBL-1; either CTH-2, or CTH-1, or both proteins weakly inhibit DHC-1 in vivo; CTH-2 is expressed in both larval and adult hypodermis, anal depressor muscle, and body wall muscle, as well as in adult vulval …
cle-1	cle-1 encodes the only vertebrate type XV/XVIII collagen homolog in C. elegans and generates multiple developmentally regulated protein isoforms via alternative splicing; cle-1 is required for neuron migrations, including the migration of the HSN, ALM and AVM neurons, axon guidance of the sensory and motor neurons, distal tip cell migration, and for proper morphogenesis of the mail tail; cle-1 is…
F23C8.5	The F23C8.5 gene encodes an ortholog of the human gene ELECTRON TRANSFER FLAVOPROTEIN BETA SUBUNIT (ETFB), which when mutated leads to glutaricaciduria type IIB (OMIM:130410).
R02F2.1	R02F2.1 is an ortholog of human CCNI (cyclin I) and CCNI2 (cyclin I family member 2); R02F2.1 is expressed in the nervous system and the intestine.
nap-1	D2096.8 encodes a protein related in sequence to the conserved NAP (Nucleosome Assembly Protein) family of proteins involved in chromatin remodeling; loss of D2096.8 activity in wild-type and various mutant backgrounds suggests that, in C. elegans, the product of D2096.8 is required for proper transcriptional regulation that affects a number of biological processes including embryonic and larval …
gale-1	gale-1 encodes a putative UDP-galactose-4-epimerase, orthologous to human GALE (OMIM:606953, mutated in galactose epimerase deficiency); GALE-1 is thought to interconvert UDP-N-acetylglucosamine and UDP-N-acetylgalactosamine at the end of the hexosamine pathway; gale-1 is expressed in neurons, intestine and the developing reproductive system, but has no observed function in mass RNAi assays.
T27E9.2	T27E9.2 is an ortholog of human UQCRH (ubiquinol-cytochrome c reductase hinge protein); T27E9.2 is involved in striated muscle myosin thick filament assembly; T27E9.2 is predicted to have ubiquinol-cytochrome-c reductase activity, based on protein domain information.
frm-1	frm-1 is an ortholog of members of the human FERM domain containing family including EPB41L1; frm-1 is involved in hatching and reproduction; frm-1 is predicted to have actin binding activity and structural molecule activity, based on protein domain information; frm-1 is expressed in several tissues including the pharynx and the intestine; frm-1 is localized to the plasma membrane.
D1086.10	Proteomic, RNA sequencing, and microarray studies indicate that D1086.10 is affected by gld-1, let-7, emr-1, hlh-30, prg-1, clk-1, tdp-1, daf-2, daf-16, npr-1, hsf-1, let-418, chd-3, dpy-21, crh-1, and eat-2; RNA sequencing and microarray studies indicate that D1086.10 is affected by Ethanol, Manganese chloride, Mianserin, Sodium arsenite, D-glucose, Bisphenol S, Resveratrol, Deoxyglucose, Chlorp…
nrf-5	nrf-5 encodes a lipid-binding protein that is related to mammalian cholesterol-ester-binding proteins; nrf-5 was identified in screens for genes that confer resistance to the action of fluoxetine, and appears to play a role in transporting hydrophobic molecules from the intestine to other tissues; NRF-5 also functions with CED-7 and TTR-52 to mediate phosphatidylserine transfer from apoptotic cel…
pdha-1	T05H10.6 encodes an ortholog of the human gene PYRUVATE DEHYDROGENASE (LIPOAMIDE) ALPHA 1 (PDHA1; OMIM:312170), which when mutated leads to Leigh syndrome (OMIM:256000).
arf-1.2	arf-1.2 encodes an ADP-ribosylation factor homolog required in vivo for embryonic development, fertility, locomotion, vulval development, and cuticular synthesis; ARF proteins are N-myristoylated GTPases that regulate membrane traffic and the actin cytoskeleton, and that activate both phospholipase D1 (PLD1) and phosphatidylinositol 4-phosphate 5-kinase.
tos-1	tos-1 is involved in nematode larval development.
col-42	col-42 is an ortholog of human MARCO (macrophage receptor with collagenous structure); col-42 is a structural constituent of cuticle, based on protein domain information.
Y69H2.3	Y69H2.3 is involved in embryo development, hermaphrodite genitalia development and locomotion.
cpg-1	cpg-1 encodes, by alternative splicing, two isoforms of a chondroitin proteoglycan; CPG-1 contains three chitin-binding peritrophin-A domains and two mucin-like regions; CPG-1 is individually dispensable for normal embryonic development; however, CPG-1 and CPG-2 are jointly required for osmotic integrity of early embryos, error-free chromosomal segregation during meiosis, polar body extrusion, as…
fum-1	fum-1 is orthologous to human FUMARASE (FH; OMIM:136850), which when mutated leads to fumarase deficiency; FUM-1A and FUM-1B are predicted to be mitochondrial.
osm-11	osm-11 encodes a protein required for normal osmosensation, osmotic resistance, and defecation rhythm, and for fully normal growth rate; OSM-11 has no clear orthologs outside of nematodes, but is paralogous to DOS-1, OSM-7, and K02F3.7, has a predicted signal sequence with 12 conserved cysteine residues, and may be secreted; osm-11 mutants have abnormally high levels of internal glycerol, defecti…
nmy-1	nmy-1 encodes a class II non-muscle myosin heavy chain related to Drosophila zipper, which plays a role in several aspects of embryonic morphogenesis; in C. elegans, NMY-1 is required for embryonic elongation and establishment of normal body morphology; however, nmy-1 functions redundantly with another non-muscle myosin heavy chain gene, nmy-2, during elongation and establishment of normal body m…
Y76A2B.5	Y76A2B.5 is an ortholog of human MMADHC (methylmalonic aciduria and homocystinuria, cblD type); Y76A2B.5 is involved in cellular response to DNA damage stimulus; Y76A2B.5 is expressed in the body wall musculature.
C18E9.4	C18E9.4 encodes the C. elegans ortholog of the NDUFB3/B12 subunit of the mitochondrial NADH dehydrogenase (ubiquinone) complex (complex I).
T23F2.3	Microarray and RNA sequencing studies indicate that T23F2.3 is affected by Aldicarb, Rotenone, D-glucose, Cry5B, Humic substances, and Sirolimus; microarray, tiling array, and RNA sequencing studies indicate that T23F2.3 is enriched in the germ line, HOB, CEM, muscle cell, and intestine and in neurons including the PVD, OLL, dopaminergic, IL2, ray type B, and ASER neurons.
idhb-1	C37E2.1 encodes the C. elegans homolog of the beta subunit of an NAD+-dependent mitochondrial isocitrate dehydrogenase; by homology, the product of C37E2.1 is predicted to catalyze the formation of alpha-ketoglutarate from isocitrate as part of the citric acid cycle.
ZC412.3	RNA sequencing and microarray studies indicate that ZC412.3 is affected by Nicotinic acid, Rotenone, Resveratrol, Diazinon, Humic substances, and Sirolimus; tiling array, RNA sequencing, and microarray studies indicate that ZC412.3 is enriched in the body wall muscle cell, muscle cell, and body wall musculature and in neurons including the PLM neurons.
hpo-18	hpo-18 is an ortholog of human ATP5EP2 (ATP synthase, H+ transporting, mitochondrial F1 complex, epsilon subunit pseudogene 2) and ATP5E (ATP synthase, H+ transporting, mitochondrial F1 complex, epsilon subunit); hpo-18 is involved in embryo development, growth, inductive cell migration, nematode larval development and reproduction; hpo-18 is predicted to have proton-transporting ATP synthase act…
D2092.4	D2092.4 is localized to the myofibril.
zip-2	zip-2 encodes a bZIP transcription factor; ZIP-2 activity is required for regulating one branch of the immune response pathway that responds to infection by virulent strains of the bacterial pathogen Pseudomonas aeruginosa; specifically, ZIP-2 is required for inducing expression of a subset of infection response genes, including irg-1 and irg-2, and for full resistance to P. aeruginosa infection.
C35B1.5	C35B1.5 is an ortholog of human NXN (nucleoredoxin); RNA sequencing and microarray studies indicate that C35B1.5 is affected by Rotenone, D-glucose, Acrylamide, Quercetin, Hydrolyzable Tannins, Humic substances, Paraquat, Sirolimus, and Allantoin; tiling array, RNA sequencing, and microarray studies indicate that C35B1.5 is enriched in the excretory cell, germ line, and intestine and in the GABAe…
his-61	his-61 encodes an H2A histone.
cct-5	cct-5 encodes, by alternative splicing, two isoforms of a putative epsilon subunit of the eukaryotic cytosolic ('T complex') chaperonin, orthologous to human CCT5 (OMIM:610150, mutated in sensory neuropathy with spastic paraplegia); CCT-5 represses SKN-1-dependent transcription of gst-4; in mass RNAi assays, cct-5 is required for normal embryonic osmotic integrity, transgene subcellular localizat…
vha-9	vha-9 encodes an ortholog of subunit F of the cytoplasmic (V1) domain of vacuolar proton-translocating ATPase (V-ATPase); VHA-9 is a predicted cytosolic rotor (stalk) component.
fipr-2	Microarray and RNA sequencing studies indicate that fipr-2 is affected by cyc-1, age-1, cid-1, wdr-23, eat-2, tatn-1, hlh-30, clk-1, wrn-1, tdp-1, daf-2, npr-1, rbr-2, let-418, chd-3, lin-28, and dpy-21; RNA sequencing and microarray studies indicate that fipr-2 is affected by 1-methylnicotinamide, Nicotinic acid, Multi-walled carbon nanotubes, D-glucose, and Chlorpyrifos.
Y38F2AR.9	Y38F2AR.9 is an ortholog of human SEC61B (Sec61 translocon beta subunit); Y38F2AR.9 is involved in reproduction.
pho-14	pho-14 is an ortholog of human ACP2 (acid phosphatase 2, lysosomal), ACPT (acid phosphatase, testicular) and ACPP (acid phosphatase, prostate); pho-14 is predicted to have acid phosphatase activity, based on protein domain information; pho-14 is expressed in the anal depressor muscle, intestinal muscle, and the body wall musculature.
wrk-1	wrk-1 encodes, by alternative splicing, at least three isoforms of a GPI-anchored immunoglobulin superfamily (IgSF) protein orthologous to Drosophila KLINGON, WRAPPER, CG7166, and CG13506; WRK-1 is expressed in the pioneering embryonic motoneurons (eMNs) DA, DB, and DD; WRK-1 expression in DA, DB, and DD is necessary and sufficient to prevent follower axons from inappropriately crossing the ventr…
cey-2	cey-2 encodes a cold-shock/Y-box domain-containing protein; by homology, CEY-2 is predicted to function as either an RNA-binding protein involved in translation or RNA processing, or a DNA-binding protein involved in transcriptional regulation; cey-2 mRNA is expressed maternally in the early embryo, in a pattern characteristic of class II maternal RNAs, which are initially detected throughout the…
cgh-1	cgh-1 encodes a putative DEAD-box RNA helicase, orthologous to budding yeast Dhh1p, fission yeast Ste13p, Drosophila ME31B, and human DDX6 (OMIM:600326); CGH-1 inhibits physiological apoptosis in oocytes, keeping it down to a normal level of ~50% in hermaphrodite gonads; independently of apoptosis, CGH-1 is also required for sperm function, oocyte fertilization, and early embryonic cytokinesis; b…
zig-7	zig-7 encodes a predicted secreted protein that is a member of the immunoglobulin superfamily of proteins; loss of zig-7 activity via RNAi has been reported to result in aldicarb resistance; a zig-7::gfp reporter fusion is expressed in body wall muscle.
sri-40	sri-40 is involved in reproduction.
hsp-12.2	hsp-12.2 encodes a small heat-shock protein that forms heterotetramers with HSP-12.3 and has no chaperone-like activity; structurally, HSP-12.2 is mostly a beta-sheet; at least one HSP-12 (which may or may not be HSP-12.2) is ubiquitously expressed in L1 larvae, and later expressed in adult spermatids (and perhaps spermatocytes), and some adult vulval cells.
gdi-1	gdi-1 encodes a member of the Rab GDP dissociation inhibitor (GDI) family with high similarity to Drosophila Gdi; expressed around the pharyngeal, vulval, and tail regions.
mca-3	mca-3 encodes one of three C. elegans plasma membrane Ca2+ ATPases (PMCAs); by homology, MCA-3 is predicted to function as a molecular pump that couples ATP hydrolysis to extrusion of cytosolic Ca2+; mca-3 activity is required for coelomoycte endocytosis, normal coordinated locomotion, and embryonic and larval development; in regulating endocytosis, MCA-3 is required specifically in the early sta…
Y94H6A.8	Y94H6A.8 is an ortholog of human NDUFA12 (NADH:ubiquinone oxidoreductase subunit A12); Y94H6A.8 is predicted to have NADH dehydrogenase (ubiquinone) activity and electron carrier activity, based on protein domain information; Y94H6A.8 is expressed in the nervous system and the intestine; Y94H6A.8 is localized to the mitochondrion.
pdi-6	pdi-6 is an ortholog of human PDIA6 (protein disulfide isomerase family A member 6); pdi-6 is involved in endoplasmic reticulum unfolded protein response, locomotion, the molting cycle, nematode larval development and positive regulation of growth; pdi-6 is predicted to have isomerase activity, based on protein domain information; pdi-6 is expressed in the hypodermis, nervous system, head, tail, …
F10G2.1	F10G2.1 is expressed in the coelomocyte.
tln-1	tln-1 is an ortholog of human TLN2 (talin 2) and TLN1 (talin 1); tln-1 is involved in body morphogenesis, embryo development, germ cell development, growth, hermaphrodite genitalia development, inductive cell migration, nematode larval development, ovulation and protein catabolic process; tln-1 is predicted to have actin filament binding activity, insulin receptor binding activity, and is a struc…
col-103	col-103 encodes a collagen.
C33A12.1	C33A12.1 encodes the C. elegans ortholog of the NDUFA5/B13 subunit of the mitochondrial NADH dehydrogenase (ubiquinone) complex (complex I).
W06H8.6	W06H8.6 is expressed in the pharyngeal muscle cell, body wall musculature, and the vulval muscle.
C32F10.8	C32F10.8 is an ortholog of human GPT2 (glutamic--pyruvic transaminase 2) and GPT (glutamic--pyruvic transaminase); C32F10.8 is involved in embryo development, nematode larval development and reproduction; C32F10.8 is predicted to have catalytic activity and pyridoxal phosphate binding activity, based on protein domain information; C32F10.8 is expressed in the pharynx, nervous system, reproductive…
T23F2.5	Microarray and RNA sequencing studies indicate that T23F2.5 is affected by cyc-1, sma-2, aak-2, htz-1, lin-35, npr-1, hsf-1, let-418, chd-3, sir-2.1, dcr-1, lin-54, and nuo-6; microarray studies indicate that T23F2.5 is affected by Humic substances and Sirolimus; tiling array, RNA sequencing, and microarray studies indicate that T23F2.5 is enriched in the hypodermis, germ line, and intestine and …
F21F3.6	Microarray, tiling array, and RNA sequencing studies indicate that F21F3.6 is affected by cgh-1, cyc-1, isp-1, daf-16, mab-5, aak-2, daf-12, emr-1, lem-2, clk-1, fog-3, cco-1, hlh-30, sir-2.1, fbf-1, rnp-8, gld-1, tdp-1, and spg-7; RNA sequencing and microarray studies indicate that F21F3.6 is affected by Cry5B, Resveratrol, Atrazine, Sirolimus, and Allantoin; microarray and RNA sequencing studie…
C18B2.3	C18B2.3 is expressed in the anal depressor muscle, body wall musculature, and the vulval muscle.
hxk-1	hxk-1 is an ortholog of human HK3 (hexokinase 3), HKDC1 (hexokinase domain containing 1), HK1 (hexokinase 1), HK2 (hexokinase 2) and GCK (glucokinase); hxk-1 is involved in embryo development; hxk-1 is predicted to have ATP binding activity, glucose binding activity, and hexokinase activity, based on protein domain information.
his-67	his-67 encodes an H4 histone required for embryonic viability and growth.
unc-97	The unc-97 gene encodes a LIM domain-containing protein of the PINCH family that is highly similar to human LIMS1 (OMIM:602567) and LIMS2; UNC-97 functions as an adaptor protein important for assembly of muscle adherens junctions and the mechanosensory functions of the touch neurons; UNC-97 interacts with PAT-4/integrin-linked kinase and with UNC-98; UNC-97 colocalizes with PAT-3/beta integrin at…
alh-1	alh-1 is orthologous to the human gene ALDEHYDE DEHYDROGENASE 2, MITOCHONDRIAL (ALDH2; OMIM:100650), in which a polymorphism can lead to acute ethanol intolerance.
aman-1	aman-1 encodes an ortholog of human lysosomal mannosidase (MAN2B1; OMIM:609458, mutated in alpha-mannosidosis); AMAN-1 is predicted to help digest glycoproteins by removing mannose residues from their N-linked oligosaccharides; AMAN-1 has seven predicted N-glycosylation sites; AMAN-1 is biochemically active in vitro, has optimal activity at pH 4-4.5, and is unaffected by Co(II); however, AMAN-1 e…
rmd-2	rmd-2 is an ortholog of human RMDN2 (regulator of microtubule dynamics 2) and RMDN3 (regulator of microtubule dynamics 3); rmd-2 is involved in striated muscle myosin thick filament assembly.
F09F7.4	hach-1 is an ortholog of human HIBCH (3-hydroxyisobutyryl-CoA hydrolase); hach-1 is involved in embryo development; hach-1 is predicted to have 3-hydroxyisobutyryl-CoA hydrolase activity, based on protein domain information.
unc-96	unc-96 encodes a novel protein with no recognizable domains; unc-96 was identified in screens for mutations that disrupt body wall muscle cell structure and is required for muscle thick filament assembly, maintenance of muscle organization in response to muscle contraction, and normal locomotion; mutations in unc-96 interact genetically with mutations in unc-54, unc-98, unc-15, and unc-105, which…
far-8	far-8 is predicted to have lipid binding activity, based on protein domain information.
sgt-1	sgt-1 is an ortholog of human SGTA (small glutamine rich tetratricopeptide repeat containing alpha) and SGTB (small glutamine rich tetratricopeptide repeat containing beta); sgt-1 is involved in embryo development, nematode larval development and reproduction; sgt-1 is expressed in the pharynx, intestine, and the body wall musculature.
K11D12.7	K11D12.7 is an ortholog of human HMX1 (H6 family homeobox 1), HMX2 (H6 family homeobox 2) and HMX3 (H6 family homeobox 3); K11D12.7 is predicted to have serine-type endopeptidase inhibitor activity, based on protein domain information.
hsp-6	hsp-6 encodes a nuclear-encoded mitochondrion-specific chaperone that is a member of the DnaK/Hsp70 superfamily of molecular chaperones; hsp-6 is involved in the mitochondrial unfolded protein response, as hsp-6 expression, normally broadly detected from the L1 larval through adult stages of development, is greatly increased in response to treatments that disrupt mitochondrial protein handling; l…
ttr-1	ttr-1 encodes a protein containing a predicted signal sequence followed by a transthyretin-like domain; although TTR-1 belongs to a family of apparently nematode-specific proteins whose function is not yet known, loss of ttr-1 function via RNAi can result in enhanced dauer formation and daf-16-dependent lifespan extension.
phb-1	phb-1 encodes the C. elegans ortholog of prohibitin PHB1; loss of phb-1 activity via RNAi indicates that phb-1 function is required for mitochondrial organization and morphology and for embryonic, germline, and somatic gonad development; PHB-1, along with prohibitin subunit PHB-2, forms a macromolecular complex that localizes to mitochondrial membranes; PHB-1 and PHB-2 are dependent upon one anot…
pgk-1	pgk-1 encodes a protein that is orthologous to human PHOSPHOGLYCERETE KINASE 1 (PGK1; OMIM:311800), which when mutated leads to hemolytic anemia and neurologic disturbances.
his-60	his-60 encodes an H4 histone; by homology, HIS-60 is predicted to function as a nucleosome component required for packaging of DNA into chromatin; his-60 expression is detected in early embryos, beginning at the 28-cell stage and continuing through the comma stage (early morphogenesis); his-60 is a replication-dependent histone locus that resides in a histone gene-rich region on chromosome IV.
nduf-7	W10D5.2 is orthologous to the human gene NADH-UBIQUINONE OXIDOREDUCTASE Fe-S PROTEIN 7 (NDUFS7; OMIM:601825), which when mutated leads to Leigh syndrome (OMIM:256000).
trap-2	trap-2 is an ortholog of human SSR2 (signal sequence receptor subunit 2); trap-2 is involved in embryo development; trap-2 is expressed in several tissues including the pharynx.
F55B11.2	F55B11.2 is involved in embryo development and oogenesis.
sbt-1	sbt-1 encodes the C. elegans ortholog of the neuroendocrine chaperone 7B2; by homology, SBT-1 is predicted to function in the maturation/activation of the EGL-3/PC2 proprotein convertase; accordingly, mass spectrometry analysis indicates that sbt-1 activity is required for production of some neuropeptides; sbt-1 mutant animals are also aldicarb resistant, suggesting that SBT-1 is required for nor…
T27C4.1	T27C4.1 is an ortholog of human NRSN2 (neurensin 2) and NRSN1 (neurensin 1); RNA sequencing and microarray studies indicate that T27C4.1 is affected by Rotenone, Cry5B, Chlorpyrifos, Diazinon, Humic substances, Sirolimus, and Allantoin; tiling array, RNA sequencing, and microarray studies indicate that T27C4.1 is enriched in the ventral nerve cord, germ line, Psub1, HOB, CEM, and muscle cell and …
ZC410.5	RNA sequencing and microarray studies indicate that msa-1 is affected by Ethanol, Rotenone, Quercetin, Humic substances, and Colistin; microarray, tiling array, and RNA sequencing studies indicate that msa-1 is enriched in the cephalic sheath cell, hypodermis, germ line, Psub1, and intestine and in neurons including the PVD, OLL, dopaminergic, NSM, AFD, ASER, and RID neurons.
idh-1	idh-1 encodes a predicted cytosolic isocitrate dehydrogenase; by homology, IDH-1 is predicted to catalyze the formation of alpha-ketoglutarate from isocitrate.
lec-3	lec-3 is an ortholog of human LGALS4 (galectin 4); lec-3 is involved in reproduction; lec-3 is predicted to have carbohydrate binding activity, based on protein domain information; lec-3 is localized to the plasma membrane.
sdha-1	sdha-1 is orthologous to the human gene SUCCINATE DEHYDROGENASE COMPLEX, SUBUNIT A, FLAVOPROTEIN (SDHA; OMIM:600857), which when mutated leads to complex II mitochondrial respiratory chain deficiency presenting as Leigh syndrome.
W10C8.5	W10C8.5 is an ortholog of human CKMT2 (creatine kinase, mitochondrial 2), CKM (creatine kinase, M-type), CKB (creatine kinase B) and CKMT1B (creatine kinase, mitochondrial 1B); W10C8.5 is predicted to have kinase activity, based on protein domain information.
ribo-1	ribo-1 is an ortholog of human Rpn1 (ribophorin I); ribo-1 is involved in cytokinesis, embryo development, lipid storage, locomotion, nematode larval development, positive regulation of growth and reproduction; ribo-1 is predicted to have dolichyl-diphosphooligosaccharide-protein glycotransferase activity, based on protein domain information.
msd-4	msd-4 is localized to the cell body and the pseudopodium.
har-1	har-1 is an ortholog of human CHCHD10 (coiled-coil-helix-coiled-coil-helix domain containing 10) and CHCHD2 (coiled-coil-helix-coiled-coil-helix domain containing 2); har-1 is expressed in the pharynx, anal depressor muscle, nervous system, intestine, and the body wall musculature; har-1 is localized to the mitochondrion and the striated muscle dense body.
his-64	his-64 encodes an H4 histone.
K09E2.3	K09E2.3 is predicted to have ureidoglycolate hydrolase activity, based on protein domain information.
pfn-2	pfn-2 is involved in determination of adult lifespan and muscle thin filament assembly; pfn-2 is expressed in the pharynx, spermatheca, nervous system, and the intestine.
alh-9	alh-9 is an ortholog of human ALDH7A1 (aldehyde dehydrogenase 7 family member A1); alh-9 is predicted to have oxidoreductase activity, based on protein domain information; alh-9 is expressed in the seam cell and the ABa.
unc-52	The unc-52 gene encodes perlecan, a protein orthologous to human basement membrane-specific heparan sulfate proteoglycan core protein (HSPG2; OMIM:142461, which when mutated leads to Schwartz-Jampel syndrome or dyssegmental dysplasia); UNC-52 plays essential roles in muscle structure development and regulation of growth factor-like signaling pathways; UNC-52 is synthesized by the hypodermis and l…
unc-108	unc-108 encodes a small GTPase homologous to the Rab GTPases that function in endocytosis, membrane fusion, and vesicular trafficking events; unc-108 function is required in neurons for normal locomotion; unc-108 also functions in the removal of apoptotic cells, specifically it functions in engulfing cells for the recruitment and fusion of the lysosome to the phagosome; unc-108 is expressed in ne…
pgal-1	pgal-1 is predicted to have catalytic activity, based on protein domain information.
F53F10.3	mpc-2 is an ortholog of human MPC2 (mitochondrial pyruvate carrier 2); microarray, tiling array, and RNA sequencing studies indicate that mpc-2 is affected by alg-1, rde-4, zfp-1, daf-12, lin-35, cco-1, jmjd-3.1, jmjd-1.2, daf-16, dpy-21, sir-2.1, isp-1, and nuo-6; RNA sequencing and microarray studies indicate that mpc-2 is affected by Rotenone, Cry5B, Hydrolyzable Tannins, Humic substances, and…
vha-8	vha-8 encodes an ortholog of subunit E of the cytoplasmic (V1) domain of vacuolar proton-translocating ATPase (V-ATPase); VHA-8 is a predicted cytosolic stator (stalk) component; VHA-8 is required for embryonic and larval viability, for ovulation, and for receptor-mediated endocytosis of yolk protein; VHA-8 is highly expressed in the cytoplasm of excretory canals throughout development, and in th…
C14F11.4	RNA sequencing and microarray studies indicate that C14F11.4 is affected by Ethanol, Rotenone, Manganese chloride, D-glucose, Resveratrol, Chlorpyrifos, Hydrolyzable Tannins, Humic substances, single-walled carbon nanotubes, Selenium, and Sirolimus; RNA sequencing and microarray studies indicate that C14F11.4 is enriched in the germ line and hermaphrodite-specific tissues.
mnk-1	mnk-1 encodes the C. elegans ortholog of the Mnk MAP kinase-interacting kinase
his-41	his-41 encodes an H2B histone.
ddp-1	ddp-1 encodes the C. elegans ortholog of Saccharomyces cerevisiae Tim8p and human TIMM8A or deafness/dystonia peptide; DDP-1 is predicted to be part of a heterooligomeric complex that localizes to the mitochondrial intermembrane space and facilitates translocation of proteins from the cytosol to the inner mitochondrial membrane; in C. elegans, DDP-1 is required for normal mitochondrial morphology.
Y47A7.2	Tiling array and RNA sequencing studies indicate that Y47A7.2 is affected by daf-12, tdp-1, daf-2, cco-1, jmjd-3.1, and jmjd-1.2; tiling array and RNA sequencing studies indicate that Y47A7.2 is enriched in the germ line and in neurons including the DA, VA, and GABAergic neurons.
hsp-4	hsp-4 encodes one of two C. elegans heat shock response 70 (hsp70) proteins homologous to mammalian grp78/BiP (glucose regulated protein 78/immunoglobulin heavy chain-binding protein, OMIM:138120); hsp-4 affects embryonic and larval viability; hsp-4 is expressed in several tissues including the hypodermis, intestine, and spermatheca; hsp-4 transcription is upregulated in response to endoplasmic r…
Y94H6A.10	RNA sequencing and microarray studies indicate that Y94H6A.10 is affected by 1-methylnicotinamide, Tunicamycin, D-glucopyranose, D-glucose, Cry5B, Quercetin, Humic substances, R24, Colistin, adsorbable organic bromine compounds, and Sirolimus; RNA sequencing and microarray studies indicate that Y94H6A.10 is enriched in the germ line, intestine, and muscle cell and in the AFD and PLM neurons.
Y54G2A.23	Y54G2A.23 is orthologous to the human genes CDNF (Conserved Dopamine Neurotrophic Factor), also known as ARMETL1 (Arginine-Rich Protein Mutated In Early Stage Tumors-Like 1) and MANF (Mesencephalic Astrocyte-derived Neurotrophic Factor); CDNF is involved in the survival and function of dopaminergic neurons.
vha-12	vha-12 encodes an ortholog of subunit B of the cytoplasmic (V1) domain of vacuolar proton-translocating ATPase (V-ATPase); VHA-12 is orthologous to human ATP6V1B1 (OMIM:192132, mutated in distal renal tubular acidosis with progressive sensorineural deafness) and ATP6V1B2 (OMIM:606939); VHA-12 and TAG-300/Y110A7A.12 are co-orthologs; VHA-17, like VHA-1 and VHA-12, antagonizes EFF-1-mediated cell f…
vha-14	vha-14 encodes an ortholog of subunit D of the cytoplasmic (V1) domain of vacuolar proton-translocating ATPase (V-ATPase); VHA-14 is a predicted cytosolic rotor (stalk) component.
mct-6	mct-6 is an ortholog of members of the human SLC (Solute carriers) family including SLC16A11; mct-6 is involved in nematode larval development and reproduction; mct-6 is expressed in the hmc, nervous system, body region, reproductive system, and the arcade cell.
F54F7.2	F54F7.2 is involved in lipid storage.
acs-1	acs-1 is an ortholog of human ACSF2 (acyl-CoA synthetase family member 2); acs-1 is involved in apoptotic process, embryo development, gonad development, growth, lipid storage, locomotion and nematode larval development; acs-1 is predicted to have catalytic activity, based on protein domain information; acs-1 is expressed in the nervous system, intestine, and the somatic gonad.
rnh-1.3	rnh-1.3 is one of four C. elegans genes that can encode an RNase H ribonuclease; rnh-1.3 transcripts are expressed from the L3 larval stage through adulthood.
F35E12.10	F35E12.5 encodes a CUB-like domain-containing protein; F35E12.5 is involved in the transcriptional, innate immune response towards several different bacterial pathogens.
egl-3	The egl-3 gene encodes a homolog of a mammalian proprotein convertase that participates in peptide secretion.
tcc-1	tcc-1 is involved in spindle localization; tcc-1 exhibits kinesin binding activity; tcc-1 is localized to the endoplasmic reticulum membrane.
C07E3.9	C07E3.9 is an ortholog of members of the human Phospholipases family including PLA2G2A; C07E3.9 is predicted to have calcium ion binding activity and phospholipase A2 activity, based on protein domain information.
ncx-2	ncx-2 encodes, by alternative splicing, three full-length isoforms of a putative 3Na[+]/1Ca[2+] exchanger, orthologous to human SLC8A1-3 and paralogous to NCX-1 and NCX-3; NCX-2 is predicted to export free cytoplasmic Ca[2+] with low affinity but high capacity, being complemented by low-capacity/high-affinity Ca[2+] ATPase pumps such as MCA-1/-3; NCX-3 has tandem Calx-alpha and Calx-beta domains …
paa-1	paa-1 encodes the sole C. elegans homolog of PR65, the structural subunit of protein phosphatase 2A (PP2A); paa-1 is an essential gene, required in RNAi assays for embryonic viability, fertility, and cuticular integrity; PAA-1 protein physically interacts with LET-92, the PP2A catalytic subunit, and with RSA-1, a PP2A regulatory subunit; PAA-1 also physically interacts with SMG-5; PAA-1 localizes…
his-48	his-48 encodes an H2B histone; by homology, HIS-48 is predicted to function as a nucleosome component required for packaging of DNA into chromatin; his-48 is a replication-dependent histone locus that resides in a histone gene-rich region on chromosome IV.
his-62	his-62 encodes an H2B histone.
acaa-2	acaa-2 is an ortholog of human ACAA2 (acetyl-CoA acyltransferase 2); acaa-2 is involved in body morphogenesis and reproduction; acaa-2 is predicted to have transferase activity, transferring acyl groups other than amino-acyl groups, based on protein domain information.
cpg-2	cpg-2 encodes a chondroitin proteoglycan with six chitin-binding peritrophin-A domains and three mucin-like regions; CPG-2 is individually dispensable for normal embryonic development; however, CPG-2 and CPG-1 are jointly required for osmotic integrity of early embryos, error-free chromosomal segregation during meiosis, polar body extrusion, association of the sperm pronucleus/centrosome complex …
acp-6	acp-6 is an ortholog of members of the human ACP (Acid phosphatases) family including ACP6; acp-6 is predicted to have acid phosphatase activity, based on protein domain information.
F23D12.11	RNA sequencing and microarray studies indicate that F23D12.11 is affected by Ethanol, Rotenone, Manganese chloride, Mianserin, D-glucopyranose, Bisphenol A, Chlorpyrifos, Diazinon, adsorbable organic bromine compounds, and Sirolimus; RNA sequencing studies indicate that F23D12.11 is enriched in the germ line.
T25B9.9	T25B9.9 is an ortholog of human Pgd (phosphogluconate dehydrogenase); T25B9.9 is involved in defense response, embryo development, the molting cycle and nematode larval development; T25B9.9 is predicted to have phosphogluconate dehydrogenase (decarboxylating) activity, based on protein domain information.
rab-7	rab-7 encodes a Rab GTPase orthologous to the Rab7 GTPases of yeast, Drosophila, and vertebrates; RAB-7 is required for endosome and endosome to lysosome trafficking and thus, for proper yolk protein transport in oocytes and transport of endocytosed materials in coelomoyctes; RAB-7 is also required for apoptotic cell clearance, particularly for regulation of lysosome to phagosome fusion; RAB-7 ac…
tag-196	tag-196 is an ortholog of human CTSF (cathepsin F); tag-196 is predicted to have cysteine-type endopeptidase inhibitor activity and cysteine-type peptidase activity, based on protein domain information; tag-196 is expressed in the pharynx, nervous system, tail, reproductive system, intestine, and the body wall musculature.
msi-1	msi-1 is an ortholog of human MSI2 (musashi RNA binding protein 2) and MSI1 (musashi RNA binding protein 1); msi-1 is involved in neurological system process; msi-1 exhibits mRNA binding activity; msi-1 is expressed in certain interneurons, certain amphid neurons, and certain head motor neurons; msi-1 is localized to the cytoplasm.
Y105C5B.5	Microarray and RNA sequencing studies indicate that Y105C5B.5 is affected by Methylmercuric chloride, Rotenone, Manganese chloride, Atrazine, Cry5B, Humic substances, and Allantoin; tiling array and RNA sequencing studies indicate that Y105C5B.5 is enriched in the excretory cell and germ line.
K07H8.10	K07H8.10 is involved in embryo development; K07H8.10 is predicted to have nucleic acid binding activity, based on protein domain information.
car-1	car-1 encodes a putative RNA-binding protein orthologous to budding yeast Scd6p, fission yeast Sum2p, Drosophila TRAL, and human LSM14A and LSM14B; CAR-1 inhibits physiological apoptosis in oocytes, keeping it down to a normal level of ~50% in hermaphrodite gonads; independently of apoptosis, CAR-1 is also required for normal oogenesis, early embryonic cytokinesis, and normally organized endoplas…
mlc-7	mlc-7 is an ortholog of members of the human MYL (Myosin light chains) family including MYL6B; mlc-7 is involved in reproduction; mlc-7 is predicted to have calcium ion binding activity, based on protein domain information.
cab-1	Novel protein which has a C-terminal motif weakly homologous to mouse NPDC-1 and is involved in synaptic regulation; it is expressed in various neurons including ventral cord and tail ganglion neurons; it physically interacts with AEX-3, which is a guanine nucleotide exchange factor for the Rab3 GTPase.
K09G1.1	K09G1.1 is an ortholog of human PLP2 (proteolipid protein 2) and CKLF (chemokine like factor) and members of the CMTM (CKLF like MARVEL transmembrane domain containing) family including CMTM6; microarray, RNA sequencing, and proteomic studies indicate that K09G1.1 is affected by clk-1, cyc-1, aak-2, lin-15B, gld-1, let-7, hlh-30, tdp-1, daf-2, jmjd-1.2, hsf-1, dpy-21, sir-2.1, lin-14, lin-4, dpy-…
ivd-1	ivd-1 encodes an isovaleryl-CoA dehydrogenase; this function has been verified by both sequence homology and direct biochemical assay.
W06A7.2	W06A7.2 is involved in locomotion; W06A7.2 is localized to the plasma membrane.
fmo-4	fmo-4 encodes a flavin-containing monoxygenase homologous to human FMO1, FMO2, and FMO3 (OMIM:602079, mutated in trimethylaminuria).
vha-11	vha-11 encodes, by alternative splicing, two isoforms of an ortholog of subunit C of the cytoplasmic (V1) domain of vacuolar proton-translocating ATPase (V-ATPase); VHA-11 is a predicted cytosolic stator (stalk) component; VHA-11 is found in dot-like structures around embryonic nuclei, with diffuse distribution in embryonic cytoplasm; in later embryos (comma stage onward), VHA-11 is found in gut …
Y56A3A.19	Y56A3A.19 is an ortholog of human NDUFAB1 (NADH:ubiquinone oxidoreductase subunit AB1); Y56A3A.19 is involved in determination of adult lifespan and nematode larval development; Y56A3A.19 is expressed in the pharynx and the intestine.
cah-4	cah-4 encodes a carbonic anhydrase homolog, which is rather divergent from other such homologs in C. elegans (with at most 38% identity to any other carbonic anhydrase, in or out of C. elegans); it is individually dispensable for viability and for grossly normal postembryonic morphology, and thus may have a more subtle biological function than the basic cytoprotective functions expected for carbo…
lmp-1	lmp-1 encodes a protein with similarity to vertebrate lysosome-associated membrane proteins CD68, and appears to be the only protein in C. elegans that has a GYXX (phi) vertebrate lysosomal targeting sequence at its carboxy terminus; LMP-1 is widely expressed in the early embryo, with later expression seen in the intestine, coelomocytes, and neurons; LMP-1 localizes to lysosomes and is recruited …
T03G6.3	T03G6.3 encodes a protein homologous to human ENPP6 (nucleotide pyrophosphatase/phosphodiesterase 6); T03G6.3 fusion proteins are expressed in body wall and vulval muscles and localize dynamically to the I-bands of bodywall muscle sarcomeres; T03G6.3 activity is required for wild-type levels of PGL-1::GFP in P granules of F1 embryos.
sams-4	sams-4 is an ortholog of human MAT1A (methionine adenosyltransferase 1A) and MAT2A (methionine adenosyltransferase 2A); sams-4 is involved in hermaphrodite genitalia development, lipid storage, locomotion and secretion by cell; sams-4 is predicted to have ATP binding activity and methionine adenosyltransferase activity, based on protein domain information; sams-4 is expressed in the pharyngeal gl…
unc-68	unc-68 encodes a ryanodine receptor ortholog that is expressed in body-wall muscle cells and is required for normal body tension and locomotion; unc-68 mutants are flaccid, sluggish, and resistant to ryanodine, but have normal muscle ultrastructure; UNC-68 is dispensable for excitation-contraction coupling itself, but may amplify its calcium signals; the unc-68/kra-1(kh30) mutation is an S1444N s…
chc-1	chc-1 encodes the C. elegans clathrin heavy chain ortholog; loss of chc-1 activity via RNAi results in defects in receptor-mediated yolk endocytosis and thus, embryonic lethality.
flp-14	flp-14 encodes four copies of a single FMRFamide-related short peptide neurotransmitter; FLP-14 can increase pharyngeal action potential frequency, although its exact role in C. elegans neurotransmission is not yet clear.
msp-76	msp-76 encodes a protein that belongs to a family of proteins called the Major Sperm Proteins (MSPs) that is conserved in nematodes; this family consists of closely related, small, basic proteins that make up 15% of sperm protein; this multigene family consists of over fifty genes, including many pseudogenes; MSPs are involved in both extracellular signaling and cytoskeletal functions during repr…
ZK686.3	ZK686.3 is orthologous to the putative tumor suppressor candidate 3 (TUSC3); TUSC3 is involved in plasma membrane magnesium ion transport; ZK686.3 is also orthologous to the S. cerevisiae dolichyl-diphosphooligosaccharide-protein glycotransferase gamma chain (34-kD) subunit, OST3.
F35A5.1	The F35A5.1 gene encodes a homolog of human FMR2, which when mutated leads to fragile site mental retardation, type 2 (OMIM:309548).
ncl-1	ncl-1 encodes a cytoplasmic B-box zinc finger protein that negatively regulates rRNA and 5S RNA transcription, nucleolus size, and body size; NCL-1 is orthologous to Drosophila BRAIN TUMOR (BRAT), and ncl-1 mutants can be rescued by brat transgenes; NCL-1 is required for the normally small size of neuronal, muscle, and hypodermal nucleoli, and is already active in 4-cell embryos; NCL-1 may be a r…
F20D1.3	F20D1.3 is expressed in the anterior gonad arm.
kin-3	kin-3 encodes an ortholog of the catalytic subunit of casein kinase II alpha, which in Drosophila and mammals is required for normal circadian rhythms, and which directly phosphorylates the Drosophila PERIOD protein (which itself regulates circadian rhythms); by analogy, KIN-3 might be expected to help regulate heterochronic functions dependent on such proteins as LIN-42.
nspc-10	Microarray and RNA sequencing studies indicate that nspc-10 is affected by Hydrogen sulfide, D-glucose, Bisphenol A, Resveratrol, Deoxyglucose, Humic substances, single-walled carbon nanotubes, and Sirolimus; microarray studies indicate that nspc-10 is enriched in the intestine and in neurons.
F23A7.8	Microarray and RNA sequencing studies indicate that F23A7.8 is affected by Hydrogen sulfide, Rotenone, Manganese chloride, D-glucose, and Cry5B; RNA sequencing studies indicate that F23A7.8 is enriched in the germ line and Psub1.
F41B4.1	Microarray, proteomic, and RNA sequencing studies indicate that F41B4.1 is affected by clk-1, cyc-1, gld-1, let-7, daf-2, npr-1, jmjd-1.2, let-418, chd-3, dpy-21, rde-4, dpy-10, tax-6, tdp-1, tbx-2, and eat-2; microarray studies indicate that F41B4.1 is affected by Resveratrol, Humic substances, single-walled carbon nanotubes, Dafa#1, and Sirolimus; tiling array, RNA sequencing, and microarray st…
wah-1	wah-1 encodes a putative flavin-adenine dinucleotide (FAD)-binding oxidoreductase orthologous to mammalian PDCD8 (AIF; OMIM:300169, mutated in Harlequin mice); WAH-1 is required for apoptotic DNA degratation, SCRM-1 phospholipid scramblase activity, phosphatidylserine exposure, rapid apoptosis during embryonic development, and rapid engulfment of apoptotic cells in the germline; WAH-1 is also req…
mak-1	mak-1 is an ortholog of human MAPKAPK2 (mitogen-activated protein kinase-activated protein kinase 2) and MAPKAPK3 (mitogen-activated protein kinase-activated protein kinase 3); mak-1 is involved in embryo development; mak-1 is predicted to have ATP binding activity and protein kinase activity, based on protein domain information; mak-1 is expressed in the pharynx, hypodermis, tail, intestine, exc…
pyp-1	pyp-1 encodes, by alternative splicing, three isoforms of an inorganic pyrophosphatase required for embryonic and larval viability, intestinal function, and distal tip cell migration; PYP-1 is catalytically active in vitro, and is expressed in neurons, intestine, and coelomocytes; PYP-1 is orthologous to Drosophila NURF-38, and to human PPA1 (OMIM:179030) and PPA2; by orthology with NURF-38, PYP-…
gln-3	gln-3 is an ortholog of human GLUL (glutamate-ammonia ligase); gln-3 is predicted to have glutamate-ammonia ligase activity, based on protein domain information.
hif-1	hif-1 encodes an ortholog of the mammalian hypoxia-induced factor HIF-1, and is required for survival in hypoxic environments (1% oxygen) that have no effect on wild-type C. elegans.
mmaa-1	mmaa-1 is an ortholog of human MMAA (methylmalonic aciduria (cobalamin deficiency) cblA type); mmaa-1 is involved in embryo development; mmaa-1 is predicted to have GTP binding activity and GTPase activity, based on protein domain information.
cdc-48.1	cdc-48.1 encodes a type II AAA ATPase, homologous to yeast Cdc48 and mammalian p97/VCP, that functions as a ubiquitin-selective chaperone; cdc-48.1 acts redundantly with cdc-48.2 and in conjunction with ufd-1 and npl-4 in endoplasmic reticulum-associated protein degradation (ERAD); in addition, CDC-48.1, UFD-2 and chn-1 function together to regulate myosin assembly and muscle formation via the UN…
K08A2.1	RNA sequencing and microarray studies indicate that K08A2.1 is affected by Manganese chloride, Cadmium, Chlorpyrifos, Diazinon, Quercetin, Humic substances, and Sirolimus; tiling array, RNA sequencing, and microarray studies indicate that K08A2.1 is enriched in the body wall muscle cell, excretory cell, intestine, germ line, muscle cell, and body wall musculature and in the GABAergic, PLM, and DA…
C30H6.7	C30H6.7 encodes a dihydrolipoamide acetyltransferase that is the second enzyme (E2) of the mitochondrial pyruvate dehydrogenase complex; by homology, the product of C30H6.7 is predicted to function in the transfer of an acetyl group to coenzyme A to generate acetyl-CoA for the citric acid cycle.
rpl-37	rpl-37 encodes a large ribosomal subunit L37 protein.
vha-13	vha-13 encodes an ortholog of subunit A of the cytoplasmic (V1) domain of vacuolar proton-translocating ATPase (V-ATPase); VHA-13 is predicted to hydrolyse ATP as part of a cytosolic VHA-12/VHA-13 heterohexamer, whose activity drives the V-ATPase rotor; VHA-13 levels are lowered in mutants with either abnormally low or abnormally high calcineurin levels, and elevated in mutants lacking both calci…
C32D5.8	C32D5.8 is an ortholog of human NXNL1 (nucleoredoxin-like 1), NXNL2 (nucleoredoxin-like 2) and NXN (nucleoredoxin); C32D5.8 is involved in embryo development and reproduction.
cpna-2	cpna-2 encodes proteins with similarity to several InterPro domains including those of polycystin cation channels, von Willebrand factor, the DNA recombination repair protein BRCA2, protein-tyrosine phosphatase, non-receptor type-13, glyoxylate carboligase, and copines, Ca2+-dependent phosphatidylserine binding proteins; cpna-2::gfp reporter fusions are expressed in body wall muscle.
Y22D7AL.10	Y22D7AL.10 is an ortholog of human HSPE1 (heat shock protein family E (Hsp10) member 1); Y22D7AL.10 is involved in determination of adult lifespan and embryo development.
C47D12.5	Microarray and RNA sequencing studies indicate that C47D12.5 is affected by clk-1, lin-15B, tatn-1, glp-1, hsf-1, chd-3, dpy-21, sir-2.1, ain-1, ain-2, daf-16, dpy-9, tdp-1, and tbx-2; microarray and RNA sequencing studies indicate that C47D12.5 is affected by Mercuric Chloride, Rotenone, Manganese chloride, Cry5B, Chlorpyrifos, Diazinon, Paraquat, and Sirolimus; tiling array and RNA sequencing s…
iff-1	iff-1 encodes an eIF-5A homolog that affects fertility and is required for germ cell proliferation and for some P granule components to localize properly; expression is germline specific and mRNA is expressed in the distal region of gonads where germ cells actively proliferate.
brp-1	brp-1 encodes a glutamine-rich protein that is conserved in nematodes, but that has no known homologies or sequence motifs; BRP-1 is able to bypass the need for the S. cerevisiae mating pheromone MAP kinase cascade to activate the mating pheromone-responsive gene FUSl.
dnj-13	This gene encodes a protein containing a DnaJ ('J') domain.
mop-25.1	mop-25.1 encodes a protein orthologous to fission yeast Mo25p, budding yeast Hym1p, Aspergillus nidulans HymA, human CAB39, and human CAB39L; MOP-25.1 is paralogous to MOP-25.2 and (more distantly) MOP-25.3; MOP-25.1 shares a redundant function with MOP-25.2 in fertility and embryonic viability.
flp-6	flp-6 is expressed in the R7BR, R7BL, R6BR, R6BL, R5BR, R5BL, R2BR, R2BL, certain interneurons, certain amphid neurons, and the head.
inx-9	inx-9 encodes an innexin, an integral transmembrane channel protein that is a structural component of invertebrate gap junctions; although the precise role of INX-9 in C. elegans development and/or behavior is not yet known, INX-9 may play a role in gonad or germline development, as INX-9 expression is detected solely in the sheath cells of the somatic gonad and particularly, the sheath cells in …
unc-98	unc-98 encodes a protein with four C2H2 zinc fingers and several possible nuclear localization and export sequences; UNC-98 is required for normal mobility, M-line, and dense body (Z-disk analog) structures; UNC-98 binds the C-terminal portion of myosin heavy chain, as well as a number of proteins that localize to the base of dense bodies and M lines, including UNC-97/PINCH, suggesting that in vi…
kin-10	kin-10 encodes a putative regulatory (beta) subunit of casein kinase II required for both viability and male mating behavior, the latter of which probably reflects activation of LOV-1 and PKD-2 by KIN-10; KIN-10 is orthologous to human CSNK2B (LY6G5B; OMIM:610433); a C-terminal domain of KIN-10 (residues 109-174) bind the PLAT domain of LOV-1 in two-hybrid and GST pulldown assays, and KIN-10 colo…
msp-59	msp-59 encodes a member of the major sperm protein family.
pmt-2	pmt-2 encodes an experimentally validated N-methyltransferase required for phosphocholine biosynthesis and viability; PMT-2 lacks known mammalian orthologs, but has orthologs in parasitic nematodes, fish, amphibians, echinoderms, plants, alveolata, and bacteria; PMT-2 is distantly paralogous to PMT-1; PMT-2 has a single C-terminal methyltransferase domain, unlike plant enzymes that have two tande…
msp-33	msp-33 encodes a protein that belongs to a family of proteins called the Major Sperm Proteins (MSPs) that is conserved in nematodes; msp-33 has a C. briggsae homolog as predicted by the Wobble Aware Bulk Aligner (WABA); the MSP family consists of closely related, small, basic proteins that make up 15% of sperm protein; this multigene family consists of over fifty genes, including many pseudogenes…
msp-36	msp-36 encodes a protein that belongs to a family of proteins called the Major Sperm Proteins (MSPs) that is conserved in nematodes; this family comprises of closely related, small, basic proteins that make up 15% of sperm protein; this multigene family consists of over fifty genes, including many pseudogenes; MSP is involved in both extracellular signaling and cytoskeletal functions during repro…
mdl-1	mdl-1 encodes a basic helix-loop-helix (bHLH) protein similar to the vertebrate MAD transcriptional regulators; in vitro, MDL-1 can heterodimerize, and bind an E-box DNA sequence, with MXL-1, a C. elegans MAX-like bHLH protein; when expressed in rat embryonic fibroblasts, MDL-1 is able to suppress c-MYC/RAS-induced cell transformation, in a manner dependent upon an intact, predicted SIN3 interact…
acbp-1	acbp-1 encodes a highly conserved protein containing a functional acyl-CoA-binding binding domain orthologous to human DBI (Diazepam Binding inhibitor) (OMIM: 125950) required for protein stability and ligand binding; acyl-CoA proteins are required for lipid droplet morphology and lipid storage function; acbp-1 mutants have reduced triglycerides, aberrant lipid droplet morphology and number in th…
Y63D3A.7	Y63D3A.7 encodes the C. elegans ortholog of the NDUFA2/B8 subunit of the mitochondrial NADH dehydrogenase (ubiquinone) complex (complex I).
abcf-2	abcf-2 is an ortholog of human ABCF2 (ATP binding cassette subfamily F member 2); abcf-2 is predicted to have ATP binding activity and ATPase activity, based on protein domain information; abcf-2 is expressed in the pharynx, hypodermis, head, intestine, and the excretory cell.
Y39A3CL.3	Y39A3CL.3 is involved in cellular response to DNA damage stimulus.
vha-16	vha-16 encodes an an ortholog of subunit d of the membrane-bound (V0) domain of vacuolar proton-translocating ATPase (V-ATPase); VHA-16 is predicted to mechanically anchor the V-ATPase cytosolic rotor (stalk) to the membrane, while also providing a hub for the V-ATPase transmembrane rotor; vha-16 is expressed in diverse tissues (e.g., excretory cell, pharynx, intestine, hypodermis, and neurons).
ell-1	ell-1 is an ortholog of human OCLN (occludin) and members of the Super elongation complex family including ELL2; ell-1 is involved in collagen and cuticulin-based cuticle development and positive regulation of growth; ell-1 is expressed in the pharynx, hypodermis, tail, intestine, and the vulva; ell-1 is localized to the nucleus.
lec-4	lec-4 encodes a predicted galectin that exhibits sugar binding properties in vitro.
msp-45	msp-45 encodes a member of the major sperm protein family.
E01G4.3	RNA sequencing and microarray studies indicate that E01G4.3 is affected by Rotenone, D-glucose, Chlorpyrifos, Quercetin, single-walled carbon nanotubes, Paraquat, and Sirolimus; microarray studies indicate that E01G4.3 is enriched in the intestine, muscle cell, and body wall musculature and in neurons including the DD neurons.
ncs-2	ncs-2 is an ortholog of human RCVRN (recoverin); ncs-2 is predicted to have calcium ion binding activity, based on protein domain information.
F13E6.1	F13E6.1 is an ortholog of human TPD52L2 (tumor protein D52 like 2), TPD52L3 (tumor protein D52 like 3), RP11-26J3.4, TPD52 (tumor protein D52) and TPD52L1 (tumor protein D52-like 1); F13E6.1 is involved in lipid storage; F13E6.1 is expressed in the pharynx, nervous system, head, and the tail.
vha-17	vha-17 (aka 'fus-1') encodes an an ortholog of subunit e of the membrane-bound (V0) domain of vacuolar proton-translocating ATPase (V-ATPase); VHA-17, like VHA-1 and VHA-12, antagonizes EFF-1-mediated cell fusion in hypodermal cells; VHA-17 is expressed in gut cells of comma stage embryos, and in excretory cell and apical membranes of gut cells at later embryonic stages; VHA-17 is found in gut gr…
mtch-1	mtch-1 is an ortholog of human MTCH1 (mitochondrial carrier 1) and MTCH2 (mitochondrial carrier 2); mtch-1 is involved in determination of adult lifespan, embryo development, lipid storage and nematode larval development; mtch-1 is expressed in the pharynx, mu_int_R, mu_int_L, anal depressor muscle, nervous system, rectal epithelium, and the body wall musculature.
tkt-1	tkt-1 encodes an ortholog of the human gene TRANSKETOLASE (TKT; OMIM:606781), which when mutated leads to Wernicke-Korsakoff syndrome (OMIM:277730).
hsp-12.3	hsp-12.3 encodes a small heat-shock protein that forms heterotetramers with HSP-12.2 and has no chaperone-like activity; structurally, HSP-12.3 is mostly a beta-sheet; at least one HSP-12 (which may or may not be HSP-12.2) is ubiquitously expressed in L1 larvae, and later expressed in adult spermatids (and perhaps spermatocytes), and some adult vulval cells; hsp-12.3 is upregulated in daf-2 mutan…
nep-2	T05A8.4 encodes a neprilysin; neprilysins are thermolysin-like zinc metallopeptidases, found on the outer surface of animal cells, that negatively regulate small signalling peptides (e.g., enkephalin, tachykinin, insulin, and natriuretic peptides) by cleaving them; while T05A8.4 is an ortholog of mammalian neutral endopeptidase (NEP), expressed on the brush-border membranes of kidney; more genera…
pbs-3	pbs-3 encodes a B-type subunit of the 26S proteasome's 20S protease core particle; by homology, PBS-3 is predicted to function in ATP/ubiquitin-dependent nonlysosomal protein degradation; loss of pbs-3 activity via large-scale RNAi screens indicates that, in C. elegans, PBS-3 is required for embryonic and germline development, movement, normal body coloration, and normal body morphology.
efn-3	efn-3 encodes a potential GPI-modified ephrin that is, with EFN-2, is required for normal epidermal organization in the male tail; EFN-3, along with EFN-1 and EFN-2, activates the VAB-1 tyrosine kinase in vivo and binds it in vitro, and has a minor role in embryonic epiboly.
his-59	his-59 encodes an H3 histone; by homology, HIS-59 is predicted to function as a nucleosome component required for packaging of DNA into chromatin; his-59 is a replication-dependent histone locus that resides in a histone gene-rich region on chromosome IV.
dnj-19	This gene encodes a protein containing a DnaJ ('J') domain.
aagr-2	aagr-2 is an ortholog of human SI (sucrase-isomaltase), MGAM (maltase-glucoamylase) and MGAM2 (maltase-glucoamylase 2 (putative)); aagr-2 is involved in glycogen catabolic process; aagr-2 exhibits alpha-1,4-glucosidase activity and is predicted to have carbohydrate binding activity, based on protein domain information.
tram-1	tram-1 encodes the C. elegans ortholog of translocating chain-associated membrane protein 1; by homology, TRAM-1 is predicted to function in translocation of protein across the endoplasmic reticulum membrane; TRAM-1 localizes to the rough endoplasmic reticulum (ER) as well as to post-ER compartments such as the ciliary base.
nspd-1	RNA sequencing and microarray studies indicate that nspd-1 is affected by Ethanol, Methylmercury hydroxide, Nicotinic acid, Methylmercuric chloride, Manganese chloride, D-glucose, Resveratrol, Acrylamide, Chlorpyrifos, Diazinon, Quercetin, Humic substances, Paraquat, Benzene, Colistin, and adsorbable organic bromine compounds; tiling array, RNA sequencing, and microarray studies indicate that nsp…
F53F10.2	F53F10.2 is an ortholog of human AZIN1 (antizyme inhibitor 1), Odc1 (ornithine decarboxylase 1) and AZIN2 (antizyme inhibitor 2); F53F10.2 is predicted to have catalytic activity, based on protein domain information.
Y37E3.10	eif-2alpha is an ortholog of human EIF2S1 (eukaryotic translation initiation factor 2 subunit alpha); eif-2alpha is involved in embryo development, growth, nematode larval development and reproduction; eif-2alpha is predicted to have translation initiation factor activity, based on protein domain information.
spc-1	spc-1 encodes the C. elegans alpha spectrin ortholog; during development, spc-1 activity is required for body morphogenesis, formation of body wall muscles, locomotion, and larval development.
egl-21	egl-21 encodes a putative carboxypeptidase (whose homologs include human enkephalin convertase/carboxypeptidase E); EGL-21 is expressed throughout the nervous system; EGL-21 is required for normal synthesis of FMRFamide-like (FLP) and neuropeptide-like (NLP) peptides, and for normal egg-laying, locomotion, and defecation; EGL-21 promotes acetylcholine release at neuromuscular junctions; egl-21 mu…
C01F6.9	The C01F6.9 gene resides in an operon that also contains the genes icl-1 and lpl-1.
casy-1	casy-1 encodes a type I transmembrane protein with two extracellular cadherin domains and an LG/LNS domain that is the sole C. elegans calsyntenin/alcadein ortholog; genetic studies indicate that in C. elegans casy-1 activity is required, in parallel to the insulin-like signaling pathway, for several types of learning, including salt chemotaxis learning, temperature learning, olfactory adaptation…
pfd-1	pfd-1 encodes a putative prefoldin subunit 1, orthologous to human PFDN1 (OMIM:604897), that is required for normal microtubule nucleation and growth, embryonic viability, distal tip cell (DTC) migration, and locomotion; PFD-1 is expressed cytoplasmically in most, if not all, tissues; pfd-1(RNAi) animals have sterile progeny and are uncoordinated, and pfd-1(RNAi) embryos show a reduced microtubul…
pfd-4	pfd-4 encodes a putative prefoldin subunit 4, orthologous to human PFDN4 (OMIM:604898), that is dispensable for viability; PFD-4 is redundant for prefoldin function in C. elegans; pfd-4(gk403) mutants and pfd-4(RNAi) animals, unlike animals undergoing RNAi against most prefoldin subunits, have no obvious phenotypes.
nspc-9	Microarray and RNA sequencing studies indicate that nspc-9 is affected by lin-15B, wdr-23, bar-1, hlh-30, wrn-1, daf-2, glp-1, daf-16, ham-3, tcer-1, npr-1, hyl-2, hsf-1, rbr-2, and sir-2.1; RNA sequencing and microarray studies indicate that nspc-9 is affected by Rotenone, Mianserin, D-glucose, Bisphenol A, and Resveratrol; microarray studies indicate that nspc-9 is enriched in the intestine.
eef-1B.2	eef-1B.2 is an ortholog of human EEF1B2 (eukaryotic translation elongation factor 1 beta 2); eef-1B.2 is involved in lipid storage; eef-1B.2 is predicted to have translation elongation factor activity, based on protein domain information.
msp-31	msp-31 encodes a member of the major sperm protein family; msp-31 has a C. briggsae homolog as predicted by the Wobble Aware Bulk Aligner (WABA); expression is enriched in sperm.
sod-2	sod-2 encodes a iron/manganese superoxide dismutase, predicted to be mitochondrial, that might defend against oxidative stress and promote normal lifespan; sod-2 mRNA levels are diminished by mutation of daf-16, and heterologously expressed SOD-2 in E. coli protects against methyl viologen-induced oxidative stress.
rpt-2	rpt-2 is an ortholog of human PSMC1 (proteasome 26S subunit, ATPase 1); rpt-2 is involved in determination of adult lifespan, embryo development, protein secretion and reproduction; rpt-2 exhibits ubiquitin protein ligase binding activity and is predicted to have ATP binding activity and hydrolase activity, based on protein domain information; rpt-2 is expressed in the pharynx, head, reproductive…
K11G12.5	slc-25A10 is an ortholog of human SLC25A10 (solute carrier family 25 member 10) and RP13-1032I1.10; RNA sequencing and microarray studies indicate that slc-25A10 is affected by D-glucose, Cry5B, Chlorpyrifos, Diazinon, and Humic substances; RNA sequencing and microarray studies indicate that slc-25A10 is enriched in the germ line and muscle cell.
F27D4.1	The F27D4.1 gene encodes an ortholog of the human gene ELECTRON-TRANSFER-FLAVOPROTEIN, ALPHA POLYPEPTIDE (ETFA), which when mutated leads to glutaricaciduria type IIA (OMIM:231680).
msp-81	msp-81 encodes a member of the major sperm protein family.
rmd-1	rmd-1 is an ortholog of human RMDN2 (regulator of microtubule dynamics 2) and RMDN3 (regulator of microtubule dynamics 3); rmd-1 is involved in apoptotic process, embryo development and oogenesis; rmd-1 is expressed in the germ line and the gonadal sheath cell; rmd-1 is localized to the mitotic spindle pole and the spindle microtubule.
mbl-1	mbl-1 encodes, by alternative splicing, two isoforms of a putative MUSCLEBLIND-type mRNA splicing regulator required in adults for normal muscle dense body organization, locomotion, and vulval morphogenesis; MBL-1 is orthologous to Drosophila MBL and human MBNL1 (OMIM:606516), MBNL2 (OMIM:607327), and MBNL3 (OMIM:300413); mbl-1 is transcribed in larvae and adults; mbl-1(RNAi) animals show protrud…
hsp-110	C30C11.4 encodes a member of the Hsp70 family of heat shock proteins; loss of C30C11.4 activity via large-scale RNAi screens results in a variety of defects including embryonic and larval lethality, slow growth rates, and locomotory and morphological defects; in addition loss of C30C11.4 has been reported to result in a small but reproducible reduction in adult lifespan in otherwise long-lived an…
zip-9	Microarray, tiling array, and RNA sequencing studies indicate that zip-9 is affected by cyc-1, daf-12, wdr-23, pgrn-1, prg-1, cco-1, jmjd-3.1, jmjd-1.2, ifg-1, sir-2.1, ain-1, and lin-35; RNA sequencing and microarray studies indicate that zip-9 is affected by Rotenone, D-glucose, Cholestanol, Quercetin, single-walled carbon nanotubes, Paraquat, and Sirolimus; RNA sequencing and microarray studie…
K08E3.5	K08E3.5 is an ortholog of human UGP2 (UDP-glucose pyrophosphorylase 2); K08E3.5 is involved in determination of adult lifespan, embryo development and nematode larval development; K08E3.5 is predicted to have UTP:glucose-1-phosphate uridylyltransferase activity, based on protein domain information; K08E3.5 is expressed in the hypodermis, intestine, and the body wall musculature; K08E3.5 is locali…
col-159	col-159 is an ortholog of human MARCO (macrophage receptor with collagenous structure) and COL19A1 (collagen type XIX alpha 1 chain); col-159 is a structural constituent of cuticle, based on protein domain information.
C33G8.4	Microarray, RNA sequencing, and tiling array studies indicate that C33G8.4 is affected by zfp-1, age-1, tatn-1, prg-1, daf-2, hpk-1, hsf-1, elli-1, sir-2.1, dpy-9, dpy-10, osm-8, tbx-2, and lin-35; RNA sequencing and microarray studies indicate that C33G8.4 is affected by Rotenone, D-glucose, Bisphenol A, Chlorpyrifos, and Humic substances; RNA sequencing and microarray studies indicate that C33G…
ifb-1	ifb-1 (also known as vab-21) encodes two isoforms of an essential intermediate filament protein that is coexpressed with the essential IF proteins IFA-1, IFA-2, and IFA-3, along with IFA-4; IFB-1 is required for embryonic development and epidermal morphogenesis; IFB-1 forms heteropolymeric intermediate filaments in vitro with an equimolar mixture of IFA-1, IFA-2, or IFA-3, and binds IFA-4 in blot…
anmt-2	anmt-2 is an ortholog of human INMT-FAM188B (INMT-FAM188B readthrough (NMD candidate)) and members of the Seven-beta-strand methyltransferase motif containing family including NNMT; anmt-2 is involved in positive regulation of growth; anmt-2 is predicted to have methyltransferase activity, based on protein domain information; anmt-2 is expressed in the pharynx, MSaaapaa, MSpaaapp, MSaaaapp, ABalp…
F53H4.2	RNA sequencing and microarray studies indicate that F53H4.2 is affected by aak-2, tatn-1, daf-2, hsf-1, sir-2.1, and eat-2; microarray and RNA sequencing studies indicate that F53H4.2 is affected by Aldicarb, Ethanol, 1-methylnicotinamide, Rotenone, Mianserin, Chlorpyrifos, Diazinon, and Allantoin; RNA sequencing studies indicate that F53H4.2 is enriched in the germ line, amphid sheath cell, and …
F26F12.3	RNA sequencing and microarray studies indicate that F26F12.3 is affected by Ethanol, 1-methylnicotinamide, Methylmercuric chloride, Rotenone, Tunicamycin, Chlorpyrifos, Diazinon, Cry5B, Humic substances, Sirolimus, Allantoin, and Ag nanoparticles; microarray, tiling array, and RNA sequencing studies indicate that F26F12.3 is enriched in the ventral nerve cord and germ line and in neurons includin…
sft-4	sft-4 encodes an integral membrane protein orthologous to Saccharomyces cerevisiae endoplasmic reticulum (ER)-to-Golgi cargo receptor Erv29p and mouse Surfeit-4 (Surf-4); by homology, SFT-4 is predicted to function as a cargo receptor that selectively transports proteins in COPII vesicles from the ER to the cis-Golgi; SFT-4 activity is required for larval development and for normal down regulatio…
Y38F1A.6	hphd-1 is an ortholog of human ADHFE1 (alcohol dehydrogenase, iron containing 1); hphd-1 is predicted to have metal ion binding activity and oxidoreductase activity, based on protein domain information; hphd-1 is expressed in the pharynx, anal depressor muscle, hypodermis, reproductive system, intestine, and the body wall musculature.
perm-5	perm-5 is an ortholog of members of the human BPIF (BPI fold containing) family including CETP; perm-5 is involved in apoptotic process, embryo development, growth and oogenesis; perm-5 is predicted to have lipid binding activity, based on protein domain information; perm-5 is expressed in the vulval cell, gonadal sheath cell, head neurons, vulC, and the vulF.
Y39E4A.3	Y39E4A.3 is orthologous to the human gene MAPLE SYRUP URINE DISEASE, TYPE IA (MSUD, TYPE IA; E1-alpha subunit of branched-chain keto acid dehydrogenase; OMIM:248600), which when mutated leads to maple syrup urine disease; Y39E4A.3 protein is predicted to be mitochondrial.
F25B5.3	F25B5.3 is orthologous to the human gene NUCLEOTIDASE, 5-PRIME, CYTOSOLIC III (NT5C3; OMIM:606224), which when mutated leads to hemolytic anemia due to UMPH1 deficiency
his-72	his-72 encodes an H3 histone required for embryonic viability.
acdh-1	acdh-1 encodes a short-chain acyl-CoA dehydrogenase; ACDH-1 is predicted to be a mitochondrial enzyme that catalyzes the first step of fatty acid beta-oxidation and thus plays a key role in energy production; steady-state acdh-1 mRNA levels are under the control of the MDT-15 mediator complex subunit; in addition, gene expression studies indicate that acdh-1 expression is upregulated in daf-2 mut…
F44E7.2	F44E7.2 is an ortholog of human PDXP (pyridoxal phosphatase) and PGP (phosphoglycolate phosphatase); F44E7.2 is predicted to have phosphatase activity, based on protein domain information; F44E7.2 is expressed in the mu_int_R, mu_int_L, hypodermis, and the nervous system.
F55D12.5	Microarray and RNA sequencing studies indicate that F55D12.5 is affected by lin-15B, tatn-1, tdp-1, jmjd-3.1, hsf-1, rrf-2, fbf-1, rnp-8, gld-1, alg-1, xpa-1, and nuo-6; RNA sequencing and microarray studies indicate that F55D12.5 is affected by Rotenone, Manganese chloride, Humic substances, and Dafa#1; microarray and RNA sequencing studies indicate that F55D12.5 is enriched in the Z4, Z1, and i…
sax-7	sax-7 encodes an ortholog of human L1CAM, and a paralog of lad-2; L1CAM is a member of the group of highly conserved transmembrane cell adhesion receptor molecules which belong to the immunuglobulin superfamily; SAX-7 is required for axon guidance, neurite outgrowth and maintenance of neuronal positioning through homophilic and heterophilic interactions; sax-7 also affects germline development, e…
attf-2	attf-2 is involved in embryo development, lipid storage and reproduction; attf-2 is predicted to have DNA binding activity, based on protein domain information.
T01B11.2	eppl-1 is an ortholog of human ETNPPL (ethanolamine-phosphate phospho-lyase) and PHYKPL (5-phosphohydroxy-L-lysine phospho-lyase); eppl-1 is involved in embryo development; eppl-1 is predicted to have pyridoxal phosphate binding activity and transaminase activity, based on protein domain information.
ubql-1	ubql-1 is an ortholog of members of the human UBQLN (Ubiquilin) family including UBQLNL; ubql-1 is involved in determination of adult lifespan; ubql-1 is predicted to have damaged DNA binding activity, based on protein domain information; ubql-1 is expressed in the hypodermis and the body region.
unc-43	unc-43 encodes the C. elegans ortholog of type II calcium/calmodulin-dependent protein kinase (CaMKII); unc-43 activity is required for a number of processes, including locomotion, neuronal cell fate specification and regulation of synaptic density, egg laying, defecation, and meiotic maturation; in regulating some of these processes, unc-43 acts in concert with MAPKKK and G protein signaling pat…
C41G7.9	C41G7.9 is an ortholog of human TSPO (translocator protein) and TSPO2 (translocator protein 2); microarray, RNA sequencing, and proteomic studies indicate that C41G7.9 is affected by atfs-1, spg-7, emr-1, lem-2, clk-1, daf-16, dep-1, daf-12, dpy-21, fbf-1, daf-2, hcf-1, sir-2.1, tdp-1, isp-1, and nuo-6; RNA sequencing and microarray studies indicate that C41G7.9 is affected by Rotenone, Atrazine,…
vha-4	vha-4 encodes an ortholog of subunit c'' of the membrane-bound (V0) domain of vacuolar proton-translocating ATPase (V-ATPase); VHA-4 is a predicted V-ATPase transmembrane rotor component; VHA-4 is paralogous to the c subunits VHA-1/-2/-3, and is predicted to help carry protons from the cytosol to a-subunits (VHA-5, VHA-6, VHA-7, or UNC-32) for transmembrane export; VHA-4 is required for ovulation…
C49A1.10	C49A1.10 is expressed in the body wall musculature.
ufm-1	ufm-1 encodes a conserved ubiquitin-like post-translational modifier.
K11D12.13	K11D12.13 is an ortholog of human HMX1 (H6 family homeobox 1), HMX2 (H6 family homeobox 2) and HMX3 (H6 family homeobox 3); K11D12.13 is predicted to have serine-type endopeptidase inhibitor activity, based on protein domain information.
unc-94	unc-94 encodes two isoforms of tropomodulin; UNC-94 functions synergistically with other actin filament regulators to effect proper sarcomeric actin filament organization and hence, locomotion; UNC-94 is expressed in muscle cells and localizes to the ends of actin thin filaments.
clec-87	clec-87 encodes a C-type lectin, paralogous to CLEC-88, C25B8.4, F26D10.12, and ZK858.3; CLEC-87 has a single chondroitin attachment site verified by mass spectrometry; clec-87 expression is upregulated in response to pathogen infection.
mlc-5	mlc-5 encodes a protein containing two EF-hand domains that is the C. elegans myosin II essential light chain ortholog; MLC-5 activity is required for cytokinesis and for epithelial morphogenesis during embryonic elongation; a GFP::MLC-5 fusion protein is expressed during embryogenesis in the lateral hypodermal seam cells as well as in the dorsal and ventral hypodermal cells where it exhibits co-…
gsk-3	gsk-3 encodes the C. elegans glycogen synthase kinase ortholog; during embryonic development, GSK-3 functions in the Wnt signaling pathway that restricts specification of mesendodermal tissue to the appropriate blastomere; GSK-3 also functions in a Wnt pathway that regulates anteroposterior axon guidance; GSK-3 plays a role in regulating the oocyte-to-embryo transition, by phosphorylating and neg…
tns-1	tns-1 is an ortholog of members of the human SH2 domain containing family including TNS3; tns-1 is expressed in the anal depressor muscle, reproductive system, intestinal muscle, and the body wall musculature; tns-1 is localized to the M band, the cell junction and the striated muscle dense body.
rab-8	rab-8 encodes a rab related protein of the Ras GTPase superfamily; RAB-8 functions in sensory neurons in a common ciliary membrane trafficking pathway and in intestinal cells to regulated protein trafficking to the apical plasma membrane; rab-8 also affects ovarian morphology and function, thereby affecting fertility; rab-8 acts downstream of let-60 with respect to vulval development based on gen…
T20B12.7	T20B12.7 is an ortholog of human CIAPIN1 (cytokine induced apoptosis inhibitor 1); T20B12.7 is involved in embryo development, gamete generation and nematode larval development; T20B12.7 is predicted to have iron-sulfur cluster binding activity, based on protein domain information.
K08C7.6	K08C7.6 is localized to the sarcoplasmic reticulum.
nmy-2	nmy-2 encodes a non-muscle myosin II; NMY-2 is required for polarized cytoplasmic flow, polarized distribution of the PAR proteins, cytokinesis, and for proper anterior-posterior polarity in early embryos; NMY-2 functions with PAR-5 in the onset of the establishment phase of polarization in the C. elegans zygote along the anterior-posterior axis, and nmy-2 is partially redundant with nmy-1 with r…
cpg-8	cpg-8 encodes, by alternative splicing, two putatively secreted small proteins of 115 and 99 residues; the large CPG-8 isoform has 6 potential chondroitin attachment sites, 5 of them verified by mass spectrometry; CPG-8 has no obvious function in mass RNAi assays.
clc-3	clc-3 encodes a claudin homolog that may regulate ion channels; CLC-3 is worm-specific, with a highly divergent sequence weakly similar to mammalian voltage-dependent calcium channel gamma subunits that are known or suspected to prevent epilepsy in vivo (e.g., stargazin; MGI:1316660); claudins are integral membrane proteins with four transmembrane sequences that are found in mammalian tight junct…
F01F1.3	F01F1.3 is involved in embryo development, locomotion and oviposition.
atx-2	atx-2 is required for early embryonic patterning; it encodes an ortholog of human ataxin-2.
K02D10.1	K02D10.1 is an ortholog of human PDXP (pyridoxal phosphatase), PGP (phosphoglycolate phosphatase) and GBAS (glioblastoma amplified sequence); K02D10.1 is involved in reproduction; K02D10.1 is predicted to have phosphatase activity, based on protein domain information; K02D10.1 is expressed in the hypodermis.
nspc-20	Microarray, tiling array, and RNA sequencing studies indicate that nspc-20 is affected by cyc-1, daf-12, prp-8, eat-2, emr-1, lem-2, bar-1, hlh-30, wrn-1, glp-1, daf-16, ham-3, tcer-1, daf-2, hyl-2, hsf-1, dpy-21, and sir-2.1; microarray and RNA sequencing studies indicate that nspc-20 is affected by Hydrogen sulfide, Mianserin, D-glucose, Bisphenol A, Progesterone, and Ethanol; microarray studie…
msp-64	msp-64 encodes a protein that belongs to a family of proteins called the Major Sperm Proteins (MSPs) that is conserved in nematodes; this family consists of closely related, small, basic proteins that make up 15% of sperm protein; this multigene family consists of over fifty genes, including many pseudogenes; MSPs are involved in both extracellular signaling and cytoskeletal functions during repr…
acdh-3	acdh-3 is an ortholog of human ACADSB (acyl-CoA dehydrogenase, short/branched chain); acdh-3 is involved in embryo development; acdh-3 is predicted to have flavin adenine dinucleotide binding activity and oxidoreductase activity, acting on the CH-CH group of donors, based on protein domain information; acdh-3 is expressed in the pharynx, nervous system, and the intestine.
erm-1	erm-1 encodes the C. elegans ortholog of the ERM (Ezrin, Radixin, Moesin) family of cytoskeletal linkers; ERM-1 activity is required for regulating LET-23/EGFR receptor localization in the vulval cell lineages to effect proper temporal regulation of Ras-mediated EGF signaling.
frm-7	frm-7 is an ortholog of human FRMD1 (FERM domain containing 1); microarray and RNA sequencing studies indicate that frm-7 is affected by sma-2, prg-1, csr-1, cco-1, jmjd-3.1, jmjd-1.2, unc-75, hsf-1, sir-2.1, ain-1, ain-2, and fbf-1; RNA sequencing and microarray studies indicate that frm-7 is affected by Rotenone, Cadmium, Quercetin, and Sirolimus; microarray, tiling array, and RNA sequencing st…
H29C22.1	Tiling array, RNA sequencing, and microarray studies indicate that H29C22.1 is affected by hpl-2, eat-2, pgrn-1, tatn-1, hlh-30, gld-2, ash-2, daf-2, skn-1, glp-1, npr-1, hsf-1, let-418, chd-3, set-25, met-2, flp-6, and hrp-2; RNA sequencing and microarray studies indicate that H29C22.1 is affected by 1-methylnicotinamide, Rotenone, D-glucose, Bisphenol A, and Colistin; tiling array and RNA seque…
F08B4.8	RNA sequencing and microarray studies indicate that F08B4.8 is affected by daf-2, plep-1, eri-1, spr-5, dpy-9, dpy-10, osm-8, gld-1, aak-2, alg-1, his-24, hpl-1, hpl-2, and nuo-6; microarray studies indicate that F08B4.8 is affected by Atrazine, Diazinon, Quercetin, Hydrolyzable Tannins, Humic substances, Paraquat, Colistin, and adsorbable organic bromine compounds.
prmt-1	prmt-1 encodes a type I protein arginine methyltransferase; in C. elegans, PRMT-1 positively regulates adult lifespan and is required for stress response and fat storage in the absence of DAF-2-mediated signaling; PRMT-1 is also required for proper development of myofilament structure; PRMT-1 physically interacts with, and methylates, DAF-16 thereby preventing its phosphorylation and cytoplasmic …
ZK1073.1	ZK1073.1 is an ortholog of human NDRG1 (N-myc downstream regulated 1), NDRG4 (NDRG family member 4), NDRG2 (NDRG family member 2) and NDRG3 (NDRG family member 3); RNA sequencing, proteomic, and microarray studies indicate that ZK1073.1 is affected by Rotenone, D-glucose, Nicotine, Hydrolyzable Tannins, single-walled carbon nanotubes, Selenium, and Sirolimus; microarray, tiling array, and RNA seq…
hlh-11	hlh-11 is an ortholog of human TFAP4 (transcription factor AP-4); hlh-11 is involved in engulfment of apoptotic cell; hlh-11 is predicted to have protein dimerization activity, based on protein domain information; hlh-11 is expressed in the pharynx, anal depressor muscle, copulatory spicule, midbody, intestine, excretory cell, vulval muscle, ventral nerve cord, dorsal nerve cord, lateral nerve co…
nspc-18	Microarray, tiling array, and RNA sequencing studies indicate that nspc-18 is affected by lin-15B, daf-12, hpl-2, wdr-23, bar-1, clk-1, daf-2, glp-1, daf-16, ham-3, tcer-1, npr-1, jmjd-3.1, jmjd-1.2, hyl-2, dpy-21, mir-243, and alg-1; microarray and RNA sequencing studies indicate that nspc-18 is affected by Hydrogen sulfide, Mianserin, D-glucose, and Bisphenol A.
R151.2	R151.2 is orthologous to the human gene PHOSPHORIBOSYL PYROPHOSPHATE SYNTHETASE 1 (PRPS1; OMIM:311850), which when mutated leads to disease
W05F2.3	W05F2.3 is involved in hermaphrodite genitalia development and nematode larval development; W05F2.3 is expressed in the germ line.
R07H5.8	R07H5.8 is an ortholog of human ADK (adenosine kinase); R07H5.8 is involved in nematode larval development, reproduction and secretion by cell; R07H5.8 is predicted to have adenosine kinase activity, based on protein domain information; R07H5.8 is expressed in the pharynx, hypodermis, reproductive system, intestine, excretory cell, and the body wall musculature.
scd-1	scd-1 encodes a novel protein with several regions that are extremely glutamine (Q) rich, interspersed with other residues (usually alanine); SCD-1 affects signalling by proteins in the DAF-7/transforming growth factor (TGF)-beta pathway (DAF-1, DAF-8, and DAF-14), and the Q-rich regions of SCD-1 protein may mediate epigenetic changes of stably heritable tertiary conformation.
Y66C5A.1	RNA sequencing and microarray studies indicate that Y66C5A.1 is affected by emr-1, lem-2, bar-1, pgl-1, pgl-3, glh-4, glh-1, cco-1, jmjd-3.1, and jmjd-1.2; RNA sequencing studies indicate that Y66C5A.1 is affected by Rotenone and Manganese chloride; tiling array and RNA sequencing studies indicate that Y66C5A.1 is enriched in the body wall muscle cell and germ line.
pars-1	prs-1 encodes a predicted cytoplasmic prolyl-tRNA synthetase (ProRS), a class II aminoacyl-tRNA synthetase that catalyzes the attachment of proline to its cognate tRNA and is thus required for protein biosynthesis; PRS-1 is required for embryonic, germline, and postembryonic development.
ZK484.5	RNA sequencing and microarray studies indicate that msrp-2 is affected by Ethanol, 1-methylnicotinamide, Nicotinic acid, Methylmercuric chloride, Rotenone, Manganese chloride, D-glucose, Bisphenol A, Bisphenol S, Atrazine, Cadmium, Chlorpyrifos, Diazinon, Quercetin, Hydrolyzable Tannins, Humic substances, Paraquat, Colistin, adsorbable organic bromine compounds, and Allantoin; RNA sequencing stud…
sel-9	sel-9 encodes a member of the p24 family of proteins that affects growth and locomotion and likely functions to negatively regulate the transport of lin-12 and glp-1 to the cell surface; genetically interacts with mutations in lin-12 that affect the extracellular domain with respect to egg laying, AC/VU fate decision, and vulval formation and interacts with glp-1 mutations with respect to proxima…
acs-19	acs-19 is an ortholog of human ACSS2 (acyl-CoA synthetase short-chain family member 2); acs-19 is involved in lipid storage; acs-19 is predicted to have AMP binding activity and acetate-CoA ligase activity, based on protein domain information; acs-19 is expressed in the hypodermis, nervous system, and the intestine.
larp-1	larp-1 encodes an La-related protein containing an La RNA-binding motif and a conserved LARP1 domain; loss of larp-1 activity results in defective oogenesis, which is suppressed by loss of function mutations in Ras-MAPK signaling components, suggesting that in the germline, LARP-1 functions to negatively regulate Ras-MAPK pathway activity; as LARP-1 binds RNA homopolymers in vitro and larp-1 muta…
pxl-1	pxl-1 encodes proteins containing N-terminal LD motifs and C-terminal LIM domains that is the C. elegans ortholog of vertebrate paxillin; pxl-1 is required for organized myofilament structure in the pharynx and pharyngeal muscle contraction, and hence feeding and viability past the first larval stage; PXL-1 is expressed in body wall and pharyngeal muscle, as well as pharyngeal epithelial cells; P…
rab-5	rab-5 encodes the C. elegans Rab5 GTPase ortholog; RAB-5 activity is required for receptor-mediated yolk endocytosis and for phagosome maturation involved in apoptotic cell clearance; rab-5 mutations also affect localization of P granules and PAR-2, as well as the cytoplasmic appearance of cells in the early embryo and larval development; RAB-5 localizes to early endosomes and maturing phagosomes.
T02G5.7	The T02G5.7 gene encodes a homolog of the human gene ACAT1, which when mutated leads to alpha-methylacetoaceticaciduria (OMIM:203750).
imb-3	imb-3 encodes an importin-beta-like protein orthologous to Drosophila, vertebrate, and yeast importin/karyopherin-beta3; IMB-3 is predicted to function as a nuclear transport factor that, with the RAN-1 GTPase, regulates nuclear import of ribosomal proteins; in C. elegans, IMB-3 is essential for embryogenesis and germline development, and may also be required for normal postembryonic growth rates.
ubc-7	ubc-7 encodes an E2 ubiquitin-conjugating enzyme; by homology, UBC-7 is predicted to function in the covalent attachment of ubiquitin molecules to protein substrates via its association with an E3 ubiquitin-protein ligase; loss of ubc-7 activity via large-scale RNAi screens results in no obvious abnormalities.
nuo-2	nuo-2 encodes the C. elegans ortholog of the NDUFS3 subunit of mitochondrial complex I.
F54D5.12	F54D5.12 is an ortholog of human D2HGDH (D-2-hydroxyglutarate dehydrogenase); F54D5.12 is predicted to have flavin adenine dinucleotide binding activity and oxidoreductase activity, acting on CH-OH group of donors, based on protein domain information.
gcy-28	gcy-28 encodes a membrane-bound guanylyl cyclase with an extracellular ligand binding domain, a transmembrane domain, and a guanylyl cyclase domain; GCY-28 regulates odor preferences in AWC sensory neurons; gcy-28 regulates the sensory integration in the nervous system and that function of gcy-28 at adulthood is sufficient for normal sensory integration; GCY-28 in AIA interneurons is important fo…
C54E10.6	Microarray, tiling array, and RNA sequencing studies indicate that C54E10.6 is affected by lin-35, cyc-1, hpl-2, emr-1, lem-2, tdp-1, daf-16, and let-418; RNA sequencing and microarray studies indicate that C54E10.6 is affected by 1-methylnicotinamide, Colistin, and Sirolimus; tiling array, RNA sequencing, and microarray studies indicate that C54E10.6 is enriched in the body wall muscle cell, ven…
ttr-10	Microarray and RNA sequencing studies indicate that ttr-10 is affected by cid-1, age-1, wrn-1, tdp-1, daf-2, rbr-2, dpy-21, daf-12, daf-16, sir-2.1, dpy-10, osm-8, and octr-1; RNA sequencing and microarray studies indicate that ttr-10 is affected by Rotenone, D-glucose, Quercetin, and Humic substances; tiling array, RNA sequencing, and microarray studies indicate that ttr-10 is enriched in the bo…
F20A1.10	F20A1.10 is involved in embryo development and gamete generation.
F54D5.7	The F54D5.7 gene encodes an ortholog of the human gene GLUTARYL-COENZYME A DEHYDROGENASE (GCDH), which when mutated leads to glutaricaciduria type I (OMIM:231670).
F26A3.4	F26A3.4 is an ortholog of human DUSP21 (dual specificity phosphatase 21), DUSP14 (dual specificity phosphatase 14) and DUSP18 (dual specificity phosphatase 18); F26A3.4 is involved in determination of adult lifespan; F26A3.4 is predicted to have protein tyrosine/serine/threonine phosphatase activity, based on protein domain information; F26A3.4 is expressed in the nervous system; F26A3.4 is local…
larp-5	larp-5 encodes an La-related protein containing an La RNA-binding motif and a conserved LARP5 domain; LARP-5 is most closely related to the Larp5 family of metazoan-specific La proteins that includes human and mouse Larp5 as well as Drosophila melanogaster CG11505.
T28B8.1	T28B8.1 is expressed in the pharyngeal muscle cell, nervous system, vulval muscle, and the head muscle.
acs-4	acs-4 is an ortholog of human ACSL3 (acyl-CoA synthetase long-chain family member 3) and ACSL4 (acyl-CoA synthetase long-chain family member 4); acs-4 is involved in embryo development, growth, lipid storage, locomotion and reproduction; acs-4 is predicted to have catalytic activity, based on protein domain information; acs-4 is expressed in the pharynx, hypodermis, intestine, ventral nerve cord,…
his-1	his-1 encodes an H4 histone; his-1 is contained within the histone gene cluster HIS1; transcript analysis suggests that it encodes the major class of H4 transcripts.
K11H12.7	Microarray, proteomic, RNA sequencing, and tiling array studies indicate that K11H12.7 is affected by clk-1, cyc-1, gld-1, let-7, emr-1, lem-2, prg-1, daf-2, jmjd-1.2, rbr-2, glp-1, mes-2, dpy-21, daf-12, sir-2.1, dpy-10, osm-8, crh-1, tdp-1, and nhr-25; RNA sequencing and microarray studies indicate that K11H12.7 is affected by Rotenone, D-glucose, and Cadmium; RNA sequencing studies indicate th…
unc-44	unc-44 is an ortholog of human Ank2 (ankyrin 2) and ANK3 (ankyrin 3); unc-44 is involved in axon extension, body morphogenesis, dendrite development, dorsal/ventral axon guidance, meiotic cell cycle, positive regulation of growth and reproduction; unc-44 exhibits cell adhesion molecule binding activity; unc-44 is expressed in the anal depressor muscle, nervous system, intestine, and the body wall…
wwp-1	wwp-1 encodes, by alternative splicing, two isoforms of a putative E3 ubiquitin ligase orthologous to budding yeast Rsp5, Drosophila SU(DX), and human WWP1 (OMIM:602307) and WWP2 (OMIM:602308); WWP-1 is required for proteolysis of the intracellular LIN-12 domain in primary ventral precursor cells, and for protection of germ cells against ionizing radiation or camptothecin, as well as for normal a…
gob-1	gob-1 encodes an experimentally confirmed trehalose-6-phosphatase, which belongs to the HAD-like hydrolase superfamily; heat-shock induction of transgenic ELT-2 causes ectopic expression of gob-1; gob-1 first has ELT-2-dependent expression in the 8E cell stage of embryonic intestine, but later is expressed more widely; gob-1 mutants are lethal as early larvae, at least partly because of their int…
par-1	par-1 encodes a serine-threonine kinase; maternally provided PAR-1 is essential for establishing early embryonic polarity; PAR-1 is present in the cytoplasm and in the cell cortex and asymmetrically localized to the posterior cortex of late one-cell stage embryos; PAR-1 is continuously asymmetrically localized to the P lineage (germline blastomeres) at each subsequent division, and evenly distrib…
H28G03.1	H28G03.1 is an ortholog of members of the human RBM (RNA binding motif containing) family including HNRNPA3; H28G03.1 is predicted to have nucleic acid binding activity, based on protein domain information.
lap-2	The lap-2 gene encodes a homolog of the zinc metalloprotease leucine aminopeptidase LAP.
flp-9	flp-9 encodes a predicted FMRFamide-like peptide neurotransmitter that inhibits action potentials in the pharyngeal muscle when applied to the pharynx of dissected worms and inhibits movement when injected into A. suum; expressed at highest levels prior to adulthood.
snr-5	snr-5 encodes an ortholog of human small nuclear ribonucleoprotein SmF, a protein that forms part of a heptameric complex required for biogenesis and function of the snRNPs that catalyze mRNA splicing; in combination with the gene that encodes the human SmE and SmG orthologs (snr-6 and snr-7, respectively), snr-5 affects embryonic viability and nuclear association and localization of P granules i…
dpy-30	The dpy-30 gene encodes an essential nuclear protein required for hermaphrodite dosage compensation as well as normal male development; DPY-30 is expressed ubiquitously throughout development and can be detected in two different multiprotein complexes: the SDC complex involved in dosage compensation and a second complex containing NOX-1 (a WD repeat-containing protein) and ASH-2 (a trithorax-rela…
nspc-17	Tiling array, microarray, and RNA sequencing studies indicate that nspc-17 is affected by daf-12, hpl-2, bar-1, daf-2, glp-1, daf-16, ham-3, tcer-1, jmjd-3.1, jmjd-1.2, hyl-2, hsf-1, dpy-21, and mir-243; microarray and RNA sequencing studies indicate that nspc-17 is affected by Hydrogen sulfide, Mianserin, D-glucose, and Bisphenol S; RNA sequencing studies indicate that nspc-17 is enriched in the…
ech-1.2	ech-1.2 encodes one of two C. elegans enoyl-CoA hydratases/long-chain 3-hydroxyacyl-CoA dehydrogenases [EC:4.2.1.17 1.1.1.211] orthologous to human HADHA (hydroxyacyl-coenzyme A dehydrogenase/3-ketoacyl-coenzyme A thiolase/enoyl-coenzyme a hydratase (trifunctional protein), alpha subunit OMIM:600890), which when mutated leads to disease.
T02B11.3	T02B11.3 is expressed in the amphid sheath cell and the phasmid sheath cell.
srp-1	srp-1 encodes an ovalbumin-like serpin (ov-serpin) member of the serine protease inhibitor superfamily; by homology, SRP-1 is predicted to function as a suicide substrate that inhibits the proteolytic activity of serine proteases.
C29H12.2	C29H12.2 is an ortholog of human SLC35F6 (solute carrier family 35 member F6); C29H12.2 is expressed in the nervous system, reproductive system, coelomocyte, and the intestine.
glt-1	glt-1 encodes a predicted plasma membrane glutamate transporter that is functional when expressed in Xenopus oocytes; expressed in the M3 pharyngeal neuron, the male tail, some anterior hypodermal cells, and in cells in the terminal bulb of the pharynx.
pde-4	pde-4 encodes a cAMP phosphodiesterase orthologous to Drosophila dunce and the mammalian PDE4 family of phosphodiesterases; genetic analysis indicates that pde-4 activity is required for negative regulation of cAMP pools in the synaptic signaling network that controls locomotory rates and for regulation of sleep-like behavior (lethargus) during larval development; antibody staining of adult anima…
fkb-5	fkb-5 encodes a peptidyl-prolyl cis-trans isomerase (PPIase) that is one of eight FK506 binding proteins encoded by the C. elegans genome; although fkb-5 single mutants show no obvious defects, animals doubly and triply mutant for fkb-5 and other FKB secretory pathway mutants display synthetic, cold-sensitive body morphology and molting defects as well as L1 larval lethality; an fkb-5::lacZ repor…
gtbp-1	gtbp-1 is an ortholog of human G3BP2 (G3BP stress granule assembly factor 2) and G3BP1 (G3BP stress granule assembly factor 1); gtbp-1 is involved in cellular response to DNA damage stimulus and negative regulation of vulval development; gtbp-1 is predicted to have nucleic acid binding activity, based on protein domain information; gtbp-1 is localized to the cytoplasmic stress granule.
gcy-12	gcy-12 encodes a membrane guanylyl cyclase; a gcy-12::GFP reporter is expressed in the PHA neurons as well as in a number of head sensory neurons including AFD, AWC, and ASE; when expressed in COS-M6 cells, GCY-12 exhibits temperature-dependent guanylyl cyclase activity.
vha-1	vha-1 encodes an ortholog of subunit c of the membrane-bound (V0) domain of vacuolar proton-translocating ATPase (V-ATPase); VHA-1 is a predicted V-ATPase transmembrane rotor component; VHA-1 and VHA-2/3 comprise a closely related family of subunit c co-orthologs, predicted to carry protons from the cytosol to a-subunits (VHA-5, VHA-6, VHA-7, or UNC-32) for transmembrane export; VHA-1, like VHA-1…
F40A3.3	F40A3.3 is an ortholog of human Pebp1 (phosphatidylethanolamine binding protein 1); F40A3.3 is localized to the mitochondrion.
tufm-1	tufm-1 is an ortholog of human TUFM (Tu translation elongation factor, mitochondrial); tufm-1 is involved in determination of adult lifespan, embryo development, nematode larval development and reproduction; tufm-1 is predicted to have GTP binding activity and GTPase activity, based on protein domain information.
F58H10.1	RNA sequencing and microarray studies indicate that F58H10.1 is affected by Rotenone, Resveratrol, Dafa#1, and Sirolimus; microarray studies indicate that F58H10.1 is enriched in the intestine and in the PVD and OLL neurons.
mxl-3	mxl-3 encodes a basic helix-loop-helix transcription factor; an mxl-3 deletion mutation, tm2580, has been reported to exhibit a slight growth delay; in vitro, MXL-3 binds E-box and/or E-box-like sequences; an mxl-3 reporter fusion is expressed in larvae and adults and seen in head muscles and neurons, part of the intestine, and body hypodermis.
sams-1	sams-1 encodes an S-adenosyl methionine synthetase; by homology, SAMS-1 is predicted to function as a methyl-group donor in many biochemical reactions; sams-1 expression levels are negatively regulated by dietary restriction (as seen in eat-2 mutant animals), suggesting that increased lifespan due to dietary restriction is due, in part, to reducing the activity of key metabolic enzymes; loss of s…
pmt-1	pmt-1 encodes, by alternative splicing, four isoforms of an experimentally validated phosphoethanolamine N-methyltransferase required for phosphocholine biosynthesis and viability; PMT-1 lacks known mammalian orthologs, but has orthologs in parasitic nematodes, fish, amphibians, echinoderms, plants, alveolata, and bacteria; PMT-1 is distantly paralogous to PMT-2; PMT-1 catalyses the conversion of…
let-754	let-754 encodes an adenylate kinase; let-754 was identified in screens for ethyl methane sulfonate-induced lethal mutations on chromosome III; the let-754 mutation results in mid larval lethality.
cal-2	cal-2 encodes a calmodulin homolog required for embryonic development or viability; CAL-2 is closely similar to its paralogs CAL-1, CAL-3, CAL-4 and CMD-1.
ntl-4	ntl-4 encodes two proteins by alternative splicing, one of which (NTL-4A) has an N-terminal RING finger and a RNA recognition motif ('RRM', 'RBD', or 'RNP'), and both of which have glutamine/asparagine-rich domains.
gsto-3	K10F12.4 encodes, by alternative splicing, one isoform of a putative omega-class glutathione transferase (GST; EC 2.5.1.18) which, like its paralog GSTO-1, might have thiol oxidoreductase and dehydroascorbate reductase activity; other K10F12.4 paralogs include GST-44 and C02D5.3; K10F12.4 has no obvious function in mass RNAi assays.
phb-2	phb-2 encodes the C. elegans ortholog of prohibitin PHB2; loss of phb-2 activity via RNAi indicates that phb-2 function is required for mitochondrial organization and morphology and for embryonic, germline, and somatic gonad development; PHB-2, along with prohibitin subunit PHB-1, forms a macromolecular complex that localizes to mitochondrial membranes; PHB-1 and PHB-2 are dependent upon one anot…
K08D9.9	RNA sequencing and microarray studies indicate that K08D9.9 is affected by daf-2, hrp-2, and sir-2.1; RNA sequencing studies indicate that K08D9.9 is affected by Bisphenol S.
msp-40	msp-40 encodes a protein that belongs to a family of proteins called the Major Sperm Proteins (MSPs) that is conserved in nematodes; this family consists of closely related, small, basic proteins that make up 15% of sperm protein; this multigene family consists of over fifty genes, including many pseudogenes; MSPs are involved in both extracellular signaling and cytoskeletal functions during repr…
K05C4.2	K05C4.2 is an ortholog of human JAGN1 (jagunal 1); K05C4.2 is involved in embryo development, locomotion and reproduction.
cyn-6	cyn-6 encodes a cyclophilin most similar to human secreted cyclophilin type B isoforms that is functional when expressed in E. coli; it is expressed in the intestine.
lgg-2	lgg-2 encodes an ortholog of the autophagic budding yeast protein Atg8p; LGG-2 is also homologous the light chain 3 (LC3) subunit of the microtubule-associated proteins 1A and 1B (MAP1A and MAP1B); LGG-2 is predicted to associate with MAP1A and MAP1B and with microtubules and to perhaps play a role in regulating the microtubule-binding activity of MAP1A and MAP1B; LGG-2 has no obvious function in…
egl-45	egl-45 is an ortholog of human EIF3A (eukaryotic translation initiation factor 3 subunit A); egl-45 is involved in axon extension, body morphogenesis, determination of adult lifespan, embryo development, locomotion, nematode larval development and oviposition; egl-45 is predicted to have translation regulator activity, based on sequence information; egl-45 is expressed in the nervous system.
C45B2.1	RNA sequencing and microarray studies indicate that C45B2.1 is affected by Ethanol, Rotenone, Rifampin, Manganese chloride, D-glucose, Bisphenol A, Juglone, Deoxyglucose, Acrylamide, Quercetin, Hydrolyzable Tannins, Humic substances, Copper sulfate, Paraquat, Dafa#1, Sirolimus, Allantoin, and Ag nanoparticles; tiling array and RNA sequencing studies indicate that C45B2.1 is enriched in the cephal…
uba-1	uba-1 encodes the only known ubiquitin-activating enzyme in C. elegans and is orthologous to Saccharomyces cerevisiae UBA1 and human UBE1; UBA-1 is essential for embryogenesis and larval development and is required for proper formation of the male tail, sperm fertility, proper body size, meiotic progression in the embryo and germline development; by homology, UBA-1 is predicted to function in an …
T28F4.5	The T28F4.5 gene encodes a homolog of Death Associated Protein 1 (DAP-1) protein that may be involved in apoptosis.
sec-24.1	sec-24.1 encodes one of two C. elegans Sec24 homologs; in Saccharomyces cerevisiae, Sec24 is a member of the Sec24-Sec23 subunit of the COPII coat complex, assembly of which is essential for the first step of secretory protein transport from the endoplasmic reticulum (ER) to the Golgi; by homology with Sec24, SEC-24.1 is predicted to facilitate vesicle cargo selection, and likely contains multipl…
C23H3.2	C23H3.2 is involved in lipid storage.
F52A8.1	F52A8.1 is involved in growth, protein catabolic process and striated muscle myosin thick filament assembly.
maph-1.1	maph-1.1 is an ortholog of human MAP1B (microtubule associated protein 1B), MAP1A (microtubule associated protein 1A) and MAP1S (microtubule associated protein 1S); maph-1.1 is involved in embryo development, gonad development, lipid storage, nematode larval development and protein catabolic process; maph-1.1 is localized to the microtubule cytoskeleton.
his-71	his-71 encodes an H3 histone required for embryonic viability, body morphology, and larval viability.
vps-32.1	vps-32.1 is an ortholog of human CHMP4C (charged multivesicular body protein 4C), CHMP4A (charged multivesicular body protein 4A) and CHMP4B (charged multivesicular body protein 4B); vps-32.1 is involved in body morphogenesis, embryo development, locomotion, the molting cycle, nematode larval development and striated muscle myosin thick filament assembly; vps-32.1 is expressed in the pharynx, hyp…
got-1.2	got-1.2 is an ortholog of human GOT1L1 (glutamic-oxaloacetic transaminase 1-like 1) and Got1 (glutamic-oxaloacetic transaminase 1); got-1.2 is predicted to have pyridoxal phosphate binding activity and transaminase activity, based on protein domain information; got-1.2 is expressed in the pharynx, hypodermis, nervous system, head, tail, reproductive system, intestine, rectal gland cell, excretory…
ero-1	ero-1 encodes an endoplasmic reticulum oxidoreductase that affects ER-stress response and affects reactive oxygen species levels.
hlh-30	hlh-30 encodes a predicted basic helix-loop-helix (bHLH) transcription factor, one of 42 such genes in the C. elegans genome, it is spliced to give 18 different transcripts; it is orthologous to human microphthalmia-associated transcription factor (HGNC:MITF); loss of hlh-30 activity via RNAi results in reduced fat storage; HLH-30 demonstrates sequence-specific DNA binding for the E box sequence …
K01A2.5	K01A2.5 is an ortholog of human BPHL (biphenyl hydrolase like); K01A2.5 is expressed in the hypodermis.
pxn-1	pxn-1 is an ortholog of human PXDNL (peroxidasin like) and PXDN (peroxidasin); pxn-1 is predicted to have heme binding activity and peroxidase activity, based on protein domain information; pxn-1 is expressed in the uterine muscle, hypodermis, nervous system, intestine, excretory cell, body wall musculature, vulval muscle, and the spermathecal-uterine valve cell; pxn-1 is localized to the extrace…
vha-20	vha-20 is an ortholog of human ATP6AP2 (ATPase H+ transporting accessory protein 2); vha-20 is involved in embryo development, locomotion and nematode larval development; vha-20 is predicted to have receptor activity, based on protein domain information; vha-20 is expressed in all amphid neurons, intestine, and the excretory cell.
T01B4.3	RNA sequencing studies indicate that T01B4.3 is affected by wrn-1, chd-3, and let-418; microarray studies indicate that T01B4.3 is affected by Methylmercuric chloride; RNA sequencing studies indicate that T01B4.3 is enriched in the germ line.
F57G12.1	RNA sequencing and microarray studies indicate that F57G12.1 is affected by 1-methylnicotinamide, Humic substances, Dafa#1, Tyrosol, and Sirolimus; tiling array, RNA sequencing, and microarray studies indicate that F57G12.1 is enriched in the coelomocytes, hypodermis, germ line, intestine, and body wall musculature and in neurons including the dopaminergic and PLM neurons.
rpt-5	rpt-5 encodes a triple A ATPase subunit of the 26S proteasome's 19S regulatory particle (RP) base subcomplex; RPT-5 is required for embryonic, larval, and germline development and by homology, is predicted to function in unfolding protein substrates and translocating them into the core proteolytic particle (CP) of the proteasome.
idhg-2	C30F12.7 encodes the C. elegans homolog of the gamma subunit of an NAD+-dependent mitochondrial isocitrate dehydrogenase; by homology, the product of C30F12.7 is predicted to catalyze the formation of alpha-ketoglutarate from isocitrate as part of the citric acid cycle.
rmo-1	rmo-1 encodes a small (82-residue) protein, orthologous to human C20orf52/ROMO1 and budding yeast Mgr2p, that is required for viability and fertility; by orthology with C20orf52/ROMO1, rmo-1 is predicted to be a mitochondrial protein inducing the synthesis of reactive oxygen species (ROS) from the mitochondrial respiratory chain and (indirectly, via ROS production) promoting cell division.
ile-1	ile-1 is orthologous to the human gene human ERGIC-53, which when mutated leads to deficiency of coagulation factors V/VIII (OMIM:227300).
hpk-1	hpk-1 encodes a predicted dual-specificity protein kinase with distant homology to the vertebrate protein kinase DYRK1A and the Drosophila homolog mini-brain; RNA interference of hpk-1 does not result in any detectable phenotype; the HPK-1::GFP fusion protein is localized to the nucleus and is expressed in cleavage stage embryos.
drap-1	drap-1 is an ortholog of human DRAP1 (DR1 associated protein 1); drap-1 is predicted to have protein heterodimerization activity, based on protein domain information.
K02F3.2	The K02F3.2 gene encodes a homolog of human SLC25A13, which when mutated leads to adult onset type II citrullinaemia (OMIM:603471).
sek-1	sek-1 is an ortholog of human MAP2K3 (mitogen-activated protein kinase kinase 3) and MAP2K6 (mitogen-activated protein kinase kinase 6); sek-1 functions in activation of MAPK activity involved in innate immune response and is involved in defense response to Gram-positive bacterium, determination of left/right asymmetry in nervous system, negative regulation of neuron death, nematode larval develo…
M02D8.6	Microarray, tiling array, and RNA sequencing studies indicate that M02D8.6 is affected by clk-1, cyc-1, hpl-2, ced-3, hlh-30, daf-2, daf-16, ham-3, swsn-2.2, tcer-1, hsf-1, elli-1, ain-1, hcf-1, sir-2.1, nhr-80, his-24, and hpl-1; RNA sequencing studies indicate that M02D8.6 is affected by D-glucose; tiling array and RNA sequencing studies indicate that M02D8.6 is enriched in the body wall muscle…
gst-7	gst-7 encodes a predicted glutathione S-transferase.
rpt-4	rpt-4 encodes a predicted ATPase subunit of the 19S regulatory complex of the proteasome that affects body morphology, embryonic viability, growth, movement, and fertility; interacts with itself in yeast two-hybrid assays.
grd-5	grd-5 encodes a hedgehog-like protein, with an N-terminal signal sequence and a C-terminal Ground domain; GRD-5 is expressed in adult anterior and posterior seam cells, overlapping GRD-3 expression; the Ground domain is predicted to form a cysteine-crosslinked protein involved in intercellular signalling, and it has subtle similarity to the N-terminal Hedge domain of HEDGEHOG proteins; GRD-5 is w…
R02D3.1	The R02D3.1 gene encodes an ortholog of the human gene ALPHA-AMINOADIPATE SEMIALDEHYDE SYNTHASE (AASS; OMIM:605113), which when mutated leads to hyperlysinemia (OMIM:238700).
rpt-6	rpt-6 encodes a triple A ATPase that is a subunit of the 26S proteasome 19S regulatory particle (RP) base subcomplex; RPT-6 is required for embryonic and larval development and by homology, is predicted to function in unfolding protein substrates and translocating them into the core proteolytic particle (CP) of the proteasome.
ubc-1	ubc-1 encodes an E2 ubiquitin-conjugating enzyme that contains a novel 40 amino acid C-terminal tail, and is homologous to Saccharomyces cerevisiae RAD6/UBC2 which is involved in DNA repair; although loss of UBC-1 activity via RNA-mediated interference (RNAi) does not result in any abnormalities, UBC-1 is able to complement the DNA repair defects of a Saccharomyces cerevisiae rad6 null mutant, su…
clp-4	clp-4 encodes a large calpain subunit that is homologous to Drosophila CalpainB and the mammalian muscle-specific Calpain 3 proteins (OMIM:114240, mutations are associated with limb-girdle muscular dystrophy); by homology, CLP-4 is predicted to function as a nonlysosomal, calcium-dependent, cysteine protease that is involved in intracellular proteolysis and peptidolysis; however, as loss of clp-4…
sup-12	sup-12 encodes an RNA-binding protein that contains a conserved RNA recognition motif (RRM); during development, SUP-12 functions as a muscle-specific splicing factor to regulate alternative pre-mRNA processing of unc-60 and egl-15 transcripts; in vitro, SUP-12 can bind intronic regions of the unc-60 and egl-15 pre-mRNAs; specifically, SUP-12 binds the unc-60 intron 1A cooperatively with ASD-2, w…
ccdc-47	ccdc-47 is an ortholog of human RP11-51F16.8 and CCDC47 (coiled-coil domain containing 47); ccdc-47 is expressed in the pharynx, anal depressor muscle, nervous system, tail, reproductive system, rectal epithelium, and the body wall musculature.
alh-6	alh-6 is orthologous to the human gene ALDEHYDE DEHYDROGENASE 4 FAMILY, MEMBER A1 (ALDH4A1; OMIM:606811), which when mutated leads to hyperprolinemia type II.
Y57E12AM.1	Y57E12AM.1 is an ortholog of human TMEM258 (transmembrane protein 258); RNA sequencing and microarray studies indicate that Y57E12AM.1 is affected by alg-3, alg-4, jmjd-3.1, jmjd-1.2, hlh-30, pal-1, and fbf-1; RNA sequencing and microarray studies indicate that Y57E12AM.1 is affected by Rotenone, Cry5B, Fluoranthene, and Sirolimus; tiling array, RNA sequencing, and microarray studies indicate tha…
tag-173	bckd-1B is an ortholog of human BCKDHB (branched chain keto acid dehydrogenase E1 subunit beta); bckd-1B is involved in embryo development, locomotion and reproduction; bckd-1B is predicted to have catalytic activity, based on protein domain information.
F02A9.4	F02A9.4 is orthologous to the human gene SIMILAR TO METHYLCROTONOYL-COENZYME A CARBOXYLASE 2 (BETA) (MCCC2; OMIM:210210), which when mutated leads to disease.
W08F4.3	W08F4.3 is an ortholog of human SIGMAR1 (sigma non-opioid intracellular receptor 1); W08F4.3 is expressed in the pharynx, hypodermis, nervous system, tail, reproductive system, intestine, and the body wall musculature.
C28H8.3	C28H8.3 is an ortholog of human DDX60 (DExD/H-box helicase 60) and DDX60L (DEAD-box helicase 60-like); C28H8.3 is predicted to have ATP binding activity and nucleic acid binding activity, based on protein domain information.
Y18D10A.8	mxt-1 is involved in reproduction; mxt-1 is predicted to have RNA binding activity, based on protein domain information.
rsp-2	rsp-2 encodes the C. elegans ortholog of the vertebrate SRp40 splicing factor and member of the SR protein family of nuclear phosphoproteins that are required for constitutive splicing and influence alternative splicing regulation.
fkb-6	fkb-6 encodes a peptidyl-prolyl cis-trans isomerase that is most closely related to mammalian FK506-binding protein 4; loss of fkb-6 activity via large-scale RNAi screens indicates that fkb-6 is required for embryonic and vulval development as well as wild type brood size; FKB-6 exhibits peptidyl-prolyl cis-trans isomerase activity in vitro, and physically interacts with the Hsp90 ortholog DAF-21…
dmd-6	dmd-6 is an ortholog of human DMRT2 (doublesex and mab-3 related transcription factor 2), DMRT3 (doublesex and mab-3 related transcription factor 3), DMRTA2 (DMRT like family A2), DMRTC1B (DMRT like family C1B), DMRTC2 (DMRT like family C2), DMRTB1 (DMRT like family B with proline rich C-terminal 1) and DMRTA1 (DMRT like family A1); dmd-6 is predicted to have sequence-specific DNA binding activit…
ifet-1	ifet-1 is an ortholog of human EIF4ENIF1 (eukaryotic translation initiation factor 4E nuclear import factor 1); ifet-1 is involved in embryo development, negative regulation of translation and oogenesis; ifet-1 is localized to the P granule and the messenger ribonucleoprotein complex.
flp-28	Tiling array, microarray, and RNA sequencing studies indicate that flp-28 is affected by hpl-2, clk-1, glp-1, tcer-1, jmjd-3.1, let-418, chd-3, daf-2, alg-1, and ain-2; RNA sequencing studies indicate that flp-28 is affected by Rotenone; RNA sequencing and microarray studies indicate that flp-28 is enriched in neurons.
arrd-25	arrd-25 is an ortholog of members of the human ARRDC (Alpha arrestins) family including ARRDC2; tiling array, proteomic, RNA sequencing, and microarray studies indicate that arrd-25 is affected by daf-12, gld-1, let-7, emr-1, lem-2, clk-1, jmjd-1.2, dpy-21, ain-1, slr-2, and daf-2; RNA sequencing and microarray studies indicate that arrd-25 is affected by 1-methylnicotinamide, Cadmium, Chlorpyrif…
stt-3	stt-3 is an ortholog of human STT3B (STT3B, catalytic subunit of the oligosaccharyltransferase complex); stt-3 is involved in embryo development, locomotion, nematode larval development and reproduction; stt-3 is predicted to have oligosaccharyl transferase activity, based on protein domain information.
K09C6.9	RNA sequencing and microarray studies indicate that K09C6.9 is affected by Nicotinic acid, Methylmercuric chloride, Rotenone, Bisphenol A, Quercetin, Hydrolyzable Tannins, and Humic substances; RNA sequencing and microarray studies indicate that K09C6.9 is enriched in the amphid sheath cell and intestine.
F11G11.5	F11G11.5 is involved in embryo development.
vps-24	vps-24 is an ortholog of human CHMP3 (charged multivesicular body protein 3); vps-24 is involved in determination of adult lifespan, embryo development, lipid storage, locomotion, the molting cycle, nematode larval development and positive regulation of growth.
C16A3.10	C16A3.10 encodes an ornithine transaminase orthologous to the human gene OAT (ornithine aminotransferase); the product of C16A3.10 is predicted to catalyze the conversion of ornithine to L-glutamate-5-semialdehyde in the process of arginine-to-proline conversion.
pghm-1	pghm-1 is an ortholog of human PAM (peptidylglycine alpha-amidating monooxygenase); pghm-1 is involved in determination of adult lifespan; pghm-1 is predicted to have copper ion binding activity and oxidoreductase activity, acting on paired donors, with incorporation or reduction of molecular oxygen, reduced ascorbate as one donor, and incorporation of one atom of oxygen, based on protein domain …
aagr-3	aagr-3 is an ortholog of human GANC (glucosidase alpha, neutral C) and GANAB (glucosidase II alpha subunit); aagr-3 is involved in embryo development, glycogen catabolic process and nematode larval development; aagr-3 exhibits alpha-1,4-glucosidase activity and is predicted to have carbohydrate binding activity, based on protein domain information; aagr-3 is expressed in the pharynx, anal depress…
iftb-1	eif-2beta is an ortholog of human EIF2S2 (eukaryotic translation initiation factor 2 subunit beta); eif-2beta is involved in apoptotic process, body morphogenesis, determination of adult lifespan, embryo development, growth, hermaphrodite genitalia development, nematode larval development, positive regulation of growth and translation; eif-2beta is predicted to have translation initiation factor …
cisd-1	cisd-1 is an ortholog of human CISD1 (CDGSH iron sulfur domain 1) and Cisd2 (CDGSH iron sulfur domain 2); cisd-1 is predicted to have 2 iron, 2 sulfur cluster binding activity, based on protein domain information.
dur-1	The dur-1 ('Dauer UpRegulated') gene encodes proteins (DUR-1A and DUR-1C) that are predicted to be hydrophilic and heat-resistant, and that might participate in anhydrobiosis; expression of at least one dur-1 transcript is upregulated in dauer larvae and other transcripts may be specifically expressed in dauer larvae.
pyc-1	pyc-1 encodes the C. elegans pyruvate carboxylase ortholog; by homology, PYC-1 is predicted to function as a key regulatory enzyme of gluconeogenesis, lipogenesis, and anaplerosis, localizing to the mitochondrial matrix and catalyzing the formation of oxaloacetate from pyruvate and carbonate; pyc-1 expression is induced upon exposure of C. elegans to cadmium.
ostb-1	ostb-1 is an ortholog of human DDOST (dolichyl-diphosphooligosaccharide--protein glycosyltransferase non-catalytic subunit); ostb-1 is involved in apoptotic process, embryo development, locomotion, nematode larval development and reproduction.
pqn-53	The protein product of this gene is predicted to contain a glutamine/asparagine (Q/N)-rich ('prion') domain, by the algorithm of Michelitsch and Weissman (as of the WS77 release of WormBase, i.e., in wormpep77).
nog-1	T07A9.9 encodes a GTPase with similarity to the mammalian CRFG proteins and Saccharomyces cerevisiae nucleolar NOG1 involved in biogenesis of the 60S ribosomal subunit; in C. elegans, T07A9.9 plays a role in regulating growth, development, lifespan, and fat metabolism; T07A9.9::GFP reporter fusions expressed ubiquitously throughout the life cycle and localizes to the nucleus; in intestinal cells,…
H05L03.3	crf-1 is involved in lipid storage.
T23G7.3	T23G7.3 is an ortholog of human PINX1 (PIN2/TERF1 interacting, telomerase inhibitor 1); T23G7.3 is predicted to have nucleic acid binding activity, based on protein domain information.
hprt-1	hprt-1 encodes an ortholog of human HYPOXANTHINE PHOSPHORIBOSYLTRANSFERASE 1 (HPRT1), which when mutated leads to Lesch-Nyhan syndrome (OMIM:308000).
F58A3.4	RNA sequencing and microarray studies indicate that F58A3.4 is affected by cco-1, dpy-21, crh-1, tax-6, daf-2, tdp-1, and tbx-2; RNA sequencing and microarray studies indicate that F58A3.4 is affected by Rotenone, Humic substances, and Paraquat; tiling array, RNA sequencing, and microarray studies indicate that F58A3.4 is enriched in the coelomocytes and muscle cell and in neurons including DA, V…
C32E12.4	C32E12.4 is involved in positive regulation of growth.
dyn-1	dyn-1 encodes the C. elegans ortholog of the dynamin GTPase; dyn-1 activity is required for endocytosis, synaptic vesicle recycling, cytokinesis, and the CED-1 pathway that regulates engulfment and degradation of apoptotic cells; mutations in dyn-1 affect locomotion, egg-laying, defecation, and embryonic development, indicating that dyn-1's endocytic function is required for a number of diverse p…
egl-8	egl-8 encodes a phospholipase C beta; egl-8 activity is required for pharyngeal pumping, defecation, activity levels, and innate immunity; egl-8 is genetically downstream of egl-30 with respect to aldicarb-induced paralysis, and is expressed in most or all neurons, with the strongest staining in the head and tail ganglia, and in the intestine.
Y39G10AR.8	eif-2gamma is an ortholog of human EIF2S3 (eukaryotic translation initiation factor 2 subunit gamma) and EIF2S3L; eif-2gamma is involved in body morphogenesis, embryo development, growth, locomotion, nematode larval development, positive regulation of growth and reproduction; eif-2gamma is predicted to have GTP binding activity and GTPase activity, based on protein domain information; eif-2gamma …
snx-1	snx-1 encodes a PX and BAR domain-containing protein that is the C. elegans ortholog of the Vps5/SNX1 subunit of the core retromer complex; in C. elegans, SNX-1 functions as a component of the retromer complex that, along with RME-8 and HSP-1, regulates retrograde endosome-to-Golgi transport through control of endosomal clathrin dynamics; SNX-1 binds RME-8 in vitro; SNX-1 is expressed in several …
copb-1	Y25C1A.5 encodes a beta subunit of the coatomer (COPI) complex; in mass RNAi assays, Y25C1A.5 is required for fertility, adult viability, osmoregulation, and general health.
fbp-1	fbp-1 encodes fructose 1,6-bisphosphatase, a gluconeogenic enzyme that catalyzes the hydrolysis of fructose 1,6-bisphosphate to fructose 6-phosphate and inorganic phosphate in a reaction that reverses the third enzymatic step of glycolysis; FBP-1 is orthologous to human FBP1 (OMIM:229700, mutated in FBP deficiency).
F27D4.4	F27D4.4 is an ortholog of human ZC3H15 (zinc finger CCCH-type containing 15); F27D4.4 is predicted to have metal ion binding activity, based on protein domain information; F27D4.4 is expressed in the hypodermis and the intestine.
Y71H10B.1	Y71H10B.1 is an ortholog of human NT5C2 (5'-nucleotidase, cytosolic II) and NT5DC4 (5'-nucleotidase domain containing 4); Y71H10B.1 is involved in embryo development, nematode larval development and reproduction; Y71H10B.1 is expressed in the pharynx, anal depressor muscle, hypodermis, nervous system, tail, reproductive system, intestine, and the body wall musculature.
tag-209	RNA sequencing and microarray studies indicate that tag-209 is affected by D-glucose, Bisphenol A, Cry5B, Ethanol, Resveratrol, Diazinon, and Hydrolyzable Tannins; RNA sequencing and microarray studies indicate that tag-209 is enriched in the germ line, amphid sheath cell, and intestine.
C03H5.5	C03H5.5 is an ortholog of human EIF3L (eukaryotic translation initiation factor 3 subunit L); C03H5.5 is predicted to have translation initiation factor activity, based on protein domain information.
copb-2	F38E11.5 encodes a beta' (beta-prime) subunit of the coatomer (COPI) complex; in mass RNAi assays, F38E11.5 is required for fertility and general health.
sec-23	sec-23 encodes a component of COPII (coat protein complex II)-coated vesicles orthologous to Saccharomyces cerevisiae Sec23p; by homology, SEC-23 is predicted to be involved in endoplasmic reticulum (ER)-to-Golgi transport; loss of sec-23 activity results in defects in oogenesis, morphogenesis, and extracellular matrix secretion; a SEC-23::GFP fusion protein localizes to the apical region of the …
tppp-1	tppp-1 is an ortholog of human TPPP3 (tubulin polymerization promoting protein family member 3), TPPP (tubulin polymerization promoting protein) and TPPP2 (tubulin polymerization promoting protein family member 2); tppp-1 is involved in nematode larval development and reproduction.
vha-15	vha-15 encodes an ortholog of subunit H of the cytoplasmic (V1) domain of vacuolar proton-translocating ATPase (V-ATPase); VHA-15 and VHA-18 are co-orthologs; VHA-15, along with VHA-2 and probably all V-ATPase subunits, is required for systemic RNAi, probably during endocytotic RNAi uptake; VHA-15 is a predicted cytosolic stator (stalk) component; neurons).
hel-1	hel-1 encodes an ortholog of human 56-kD U2AF65 associated protein (UAP56) that is required for exporting mRNAs from the nucleus; unlike animals with RNAi against several other splicing factors, hel-1(RNAi) animals fail to export transgenic GFP mRNA from the nucleus; conversely, hel-1 overexpression is lethal, with failed transgene expression as well.
ZC449.8	RNA sequencing studies indicate that ZC449.8 is affected by npr-1, jmjd-3.1, jmjd-1.2, and hsf-1; RNA sequencing studies indicate that ZC449.8 is enriched in the germ line.
C04G2.9	RNA sequencing and microarray studies indicate that C04G2.9 is enriched in the germ line, amphid sheath cell, male, and male-specific tissues.
vpr-1	vpr-1 encodes the C. elegans VAP (VAMP-associated protein) ortholog, a transmembrane protein containing an N-terminal extracellular major sperm protein (MSP) domain; loss of vpr-1 function during development indicates that vpr-1 is required, both in vab-1-dependent and vab-1-independent pathways, for proper distal tip cell migration during somatic gonad development, ventral hypodermal cell migrat…
B0303.3	B0303.3 is orthologous to the human gene 3-KETOACYL-COA THIOLASE BETA-SUBUNIT OF TRIFUNCTIONAL PROTEIN (HADHB; OMIM:143450), which when mutated leads to disease.
F53C11.3	F53C11.3 is an ortholog of human DECR1 (2,4-dienoyl-CoA reductase 1, mitochondrial); F53C11.3 is involved in defense response to Gram-negative bacterium, innate immune response and lipid storage; F53C11.3 is expressed in the intestine.
pgam-5	pgam-5 encodes a phosphoglycerate mutase that uses alternate catalytic activity as a protein serine/threonine phosphatase; PGAM-5 physically interacts with the SKN-1 transcription factor in a directed yeast two-hybrid assay as well as in vitro coimmunoprecipitation studies; based on sequence similarity, PGAM-5 is predicted to be a mitochondrial outer membrane protein.
C46C2.2	C46C2.2 is an ortholog of human SLC22A5 (solute carrier family 22 member 5) and SLC22A4 (solute carrier family 22 member 4); C46C2.2 is predicted to have transmembrane transporter activity, based on protein domain information.
T07E3.4	This gene encodes a protein containing an F-box, a motif predicted to mediate protein-protein interactions either with homologs of yeast Skp-1p or with other proteins.
hrp-2	hrp-2 is an ortholog of human SYNCRIP (synaptotagmin binding cytoplasmic RNA interacting protein) and HNRNPR (heterogeneous nuclear ribonucleoprotein R); hrp-2 is involved in apoptotic process, embryo development, hermaphrodite genitalia development and oogenesis; hrp-2 is predicted to have nucleic acid binding activity, based on protein domain information; hrp-2 is expressed widely; hrp-2 is loc…
his-68	his-68 encodes an H2A histone.
Y60A3A.9	Y60A3A.9 is an ortholog of human TMED9 (transmembrane p24 trafficking protein 9) and TMED4 (transmembrane p24 trafficking protein 4); Y60A3A.9 is involved in locomotion and reproduction; Y60A3A.9 is expressed in the nervous system and the gonadal sheath cell.
oig-3	oig-3 is involved in embryo development, growth, nematode larval development, positive regulation of growth and reproduction; oig-3 is expressed in the pharynx, certain interneurons, and the gonad.
nhr-97	nhr-97 is an ortholog of human NR5A1 (nuclear receptor subfamily 5 group A member 1) and NR5A2 (nuclear receptor subfamily 5 group A member 2); nhr-97 is involved in reproduction; nhr-97 is predicted to have sequence-specific DNA binding activity, steroid hormone receptor activity, transcription factor activity, sequence-specific DNA binding, and zinc ion binding activity, based on protein domain…
pas-1	pas-1 encodes a type 6 alpha subunit of the 26S proteasome's 20S protease core particle (CP); PAS-1 is required for embryonic development and by homology, is predicted to comprise the outer rings of the proteasome and to play a role in selective degradation of ubiquitinated proteins during development; in vitro, PAS-1 interacts with VET-1, a coiled-coil domain-containing protein expressed in the …
C28H8.4	C28H8.4 is an ortholog of human KDELR3 (KDEL endoplasmic reticulum protein retention receptor 3), KDELR1 (KDEL endoplasmic reticulum protein retention receptor 1) and KDELR2 (KDEL endoplasmic reticulum protein retention receptor 2); C28H8.4 is involved in embryo development; C28H8.4 is predicted to have ER retention sequence binding activity, based on protein domain information.
ragc-1	ragc-1 is an ortholog of human RRAGC (Ras related GTP binding C) and RRAGD (Ras related GTP binding D); ragc-1 is involved in determination of adult lifespan, embryo development and regulation of autophagosome assembly; ragc-1 is predicted to have GTP binding activity, based on protein domain information; ragc-1 is expressed in the intestine.
C13G3.1	Microarray, tiling array, and RNA sequencing studies indicate that C13G3.1 is affected by cyc-1, lin-15B, hpl-2, clk-1, htz-1, ham-3, tcer-1, jmjd-3.1, hsf-1, let-418, chd-3, cec-4, dpy-21, dcr-1, ain-1, ain-2, crh-1, tbx-2, and nhr-25; microarray and RNA sequencing studies indicate that C13G3.1 is affected by Aldicarb, Hydrogen sulfide, Rotenone, Bisphenol A, Ethanol, Resveratrol, Hydrolyzable T…
htz-1	htz-1 encodes the C. elegans ortholog of the H2A.Z histone variant; htz-1 is an essential gene and during development, HTZ-1 functions with the PHA-4/FoxA transcription factor and the MYS-1/TIP60-SSL-1/SWR1 remodeling complex to regulate gene expression during pharyngeal (foregut) organogenesis; a YFP::HTZ-1 fusion protein localizes to pharyngeal gene promoters at the onset of transcription, in a…
wnk-1	wnk-1 is orthologous to the human gene PROTEIN KINASE, LYSINE-DEFICIENT 1 (PRKWNK1; OMIM:605232), which when mutated leads to pseudohypoaldosteronism type II.
zig-11	zig-11 is an ortholog of human NPTN (neuroplastin) and Bsg (basigin (Ok blood group)); zig-11 is involved in reproduction.
ssq-2	ssq-2 is involved in locomotion.
msp-50	msp-50 encodes a protein that belongs to a family of proteins called the Major Sperm Proteins (MSPs) that is conserved in nematodes; this family consists of closely related, small, basic proteins that make up 15% of sperm protein; this multigene family consists of over fifty genes, including many pseudogenes; MSPs are involved in both extracellular signaling and cytoskeletal functions during repr…
rpt-3	rpt-3 encodes a triple A ATPase subunit of the 26S proteasome's 19S regulatory particle (RP) base subcomplex; RPT-3 is required for embryonic, larval, and germline development and by homology, is predicted to function in unfolding protein substrates and translocating them into the core proteolytic particle (CP) of the proteasome.
msp-57	msp-57 encodes a member of the major sperm protein family.
R106.5
hrp-1	hrp-1 encodes a putative heterogeneous nuclear ribonucleoprotein (hnRNP) required for mRNA surveillance, normally rapid growth, normally short lifespan, normally short body length, vulval development, DAF-18 function, fertility, and general viability; HRP-1 has two N-terminal RRM domains and a low-complexity C-terminal domain; HRP-1's homologs include HNRNPA0 (OMIM:609409), HNRNPA1 (HNRPA1; OMIM:…
efn-4	efn-4 encodes a divergent member of the ephrin family of ligands; efn-4 is required for neuroblast migrations during closure of the ventral gastrulation cleft and subsequent epidermal morphogenesis, possibly functioning independently of EFN-1, EFN-2, EFN-3, and the VAB-1 receptor during morphogenesis; EFN-4 can interact weakly with VAB-1 in vitro; EFN-4 is expressed in neural and epidermal precur…
tlk-1	tlk-1 encodes, through alternative splicing, two isoforms of a Tousled-class serine/threonine protein kinase; TLK-1A/B are orthologous to Tousled from A. thaliana; tlk-1(RNAi) embryos have, compared to normal embryos, reduced phosphorylation of the RNA polymerase II C-terminal domain at Serine-2 and methylation of histone H3 at Lysine-36 (posttranslational modifications associated with transcript…
msp-49	msp-49 encodes a protein that belongs to a family of proteins called the Major Sperm Proteins (MSPs) that is conserved in nematodes; this family consists of closely related, small, basic proteins that make up 15% of sperm protein; this multigene family consists of over fifty genes, including many pseudogenes; MSPs are involved in both extracellular signaling and cytoskeletal functions during repr…
elo-3	The elo-3 gene encodes a paralog of elo-1 and elo-2, each of which encodes a polyunsaturated fatty acid (PUFA) elongase; ELO-3 may be required for normally rapid growth.
B0272.3	B0272.3 encodes a 3-hydroxyacyl-CoA dehydrogenase; by homology, the product of B0272.3 is predicted to function in mitochondrial fatty acid metabolism by catalyzing the NAD+-dependent oxidation of short-chain hydroxyacyl CoAs; large-scale expression studies indicate that B0272.3 is widely expressed.
M01H9.3	RNA sequencing and microarray studies indicate that M01H9.3 is affected by Rotenone, Progesterone, Cry5B, Quercetin, Hydrolyzable Tannins, single-walled carbon nanotubes, and Sirolimus; microarray, tiling array, and RNA sequencing studies indicate that M01H9.3 is enriched in the coelomocytes, germ line, and intestine and in the PVD, OLL, and dopaminergic neurons.
pyr-1	pyr-1 encodes the C. elegans protein CAD which is orthologous to the human gene Carbamyl phosphate synthetase I (CPS1); pyr-1 encodes a single protein with predicted carbamoyl phosphate synthetase, aspartate transcarbamoylase, and dihydroorotase activities (CAD), which is involved in pyrimidine biosynthesis; pyr-1 mutants can be rescued by the supply of exogenous pyrimidines; genetic interaction …
dhc-1	dhc-1 encodes a cytoplasmic dynein heavy chain homolog required in one-cell embryos for pronuclear migration, centrosome separation, centrosome proximity to the male pronucleus, and mitotic spindle orientation, suggesting that DHC-1 helps position the microtubule organizing center; DHC-1 genetically interacts with SPD-5, a coiled-coil centrosomal protein.
Y45F10D.4	Y45F10D.4 encodes a putative iron-sulfur cluster assembly enzyme that is required for embryonic and larval viability, and that is orthologous to human NIFUN and budding yeast ISU1 and ISU2; Y45F10D.4 expression levels are unusually stable, with relatively little variation between adults, dauers, and L3 larvae, or between wild-type and daf-2(e1370ts) or daf-16(m26) mutant adults; by orthology with…
snr-2	snr-2 is an ortholog of human SNRPB (small nuclear ribonucleoprotein polypeptides B and B1) and SNRPN (small nuclear ribonucleoprotein polypeptide N); snr-2 is involved in embryo development, negative regulation of vulval development, nematode larval development and reproduction; snr-2 is expressed in the gonad.
ubc-13	ubc-13 encodes an E2 ubiquitin-conjugating enzyme; by homology, UBC-13 is predicted to function in the covalent attachment of ubiquitin molecules to protein substrates, via its association with an E3 ubiquitin-protein ligase; UBC-13 physically interacts with the UEV-1 ubiquitin-conjugating enzyme variant, and like UEV-1, ubc-13 mutations result in defects in GLR-1 glutamate receptor trafficking a…
T14G10.5	T14G10.5 encodes a gamma subunit of the coatomer (COPI) complex; in mass RNAi assays, T14G10.5 is required for locomotion, fertility, normally rapid growth, and general health.
catp-7	catp-7 is an ortholog of human ATP13A2 (ATPase 13A2) and members of the ATP13 (ATPase orphan transporters) family including ATP13A3; catp-7 is predicted to have ATPase activity and nucleotide binding activity, based on protein domain information.
cope-1	F45G2.4 encodes an epsilon subunit of the coatomer (COPI) complex; in mass RNAi assays, F45G2.4 is required for larval viability, proper locomotion, and properly rapid growth.
elo-1	elo-1 encodes a component of C-18 polyunsaturated fatty acid (PUFA) elongase that is required for normal elongation of n-6 and n-3 20-carbon PUFA in vivo; ELO-1 is a condensing enzyme that elongates n-6 and n-7 (and, with less efficiency, n-3) series C18 PUFAs.
F15G9.1	F15G9.1 is expressed in the muscle cell and the hypodermis; F15G9.1 is localized to the striated muscle dense body and the striated muscle thin filament.
acly-1	acly-1 is an ortholog of human ACLY (ATP citrate lyase); acly-1 is involved in reproduction; acly-1 is predicted to have ATP citrate synthase activity and cofactor binding activity, based on protein domain information.
rfip-1	rfip-1 encodes the C. elegans ortholog of the RAB-11 effector NUF (nuclear fallout in Drosophila), also known in humans as RAB11FIP3 and RAB11FIP4; loss of rfip-1 activity results in scattering of recycling endosomes and late endosomes, indicating a role for RFIP-1 in recycling endosome positioning and apicobasal cell polarity.
acdh-10	T08G2.3 is orthologous to the human gene ACYL-CoA DEHYDROGENASE, MEDIUM-CHAIN (ACADM; OMIM:607008), which when mutated leads to MCAD deficiency.
ZK470.2	RNA sequencing and microarray studies indicate that ZK470.2 is affected by Rotenone, Chlorpyrifos, Diazinon, adsorbable organic bromine compounds, Allantoin, and Sirolimus; microarray, tiling array, and RNA sequencing studies indicate that ZK470.2 is enriched in the hypodermis, germ line, intestine, and body wall musculature and in neurons including the PVD, OLL, dopaminergic, NSM, AFD, and PLM n…
pam-1	pam-1 encodes a metalloprotease that is the C. elegans puromycin-sensitive aminopeptidase (PSA) ortholog; in the one-cell embryo, PAM-1 is required for timely exit from meiosis II proper centrosome positioning, proper localization of polarity and cell fate determinants, and formation of the anteroposterior axis; genetic studies indicate that cyb-3, which encodes a B-type cyclin, is required for p…
copd-1	C13B9.3 encodes a delta subunit of the coatomer (COPI) complex; in mass RNAi assays, C13B9.3 is required for fertility and general health.
ubc-3	ubc-3 encodes an E2 ubiquitin-conjugating enzyme orthologous to Saccharomyces cerevisiae and human CDC34 (OMIM:603731) which are involved in regulating protein stability during G1 and G2 cell cycle phase transitions; by homology, UBC-3 is likely required for covalent attachment of ubiquitin to select target proteins to facilitate their degradation; however, as loss of UBC-3 activity via RNA-media…
epn-1	epn-1 is an ortholog of human EPN3 (epsin 3), EPN1 (epsin 1) and EPN2 (epsin 2); epn-1 is involved in embryo development, germline cell cycle switching, mitotic to meiotic cell cycle, lipid storage, locomotion, nematode larval development and reproduction; epn-1 is expressed in the pharynx, hypodermis, nervous system, head, reproductive system, coelomocyte, intestine, and the body wall musculatur…
msp-51	msp-51 encodes a protein that belongs to a family of proteins called the Major Sperm Proteins (MSPs) that is conserved in nematodes; msp-51 has a C. briggsae homolog as predicted by the Wobble Aware Bulk Aligner (WABA); the MSP family consists of closely related, small, basic proteins that make up 15% of sperm protein; this multigene family consists of over fifty genes, including many pseudogenes…
snf-3	snf-3 is an ortholog of human SLC6A8 (solute carrier family 6 member 8); snf-3 is involved in amino-acid betaine transport; snf-3 exhibits amino-acid betaine transmembrane transporter activity and is predicted to have neurotransmitter:sodium symporter activity, based on protein domain information; snf-3 is expressed in the hypodermis, nervous system, excretory cell, and the vulval cell.
cyb-1	cyb-1 encodes a cyclin B homolog that appears to be required both for embryogenesis (via maternally encoded CYB-1) and for postembryonic development and fertility (via zygotically encoded CYB-1); removing maternal product in cyb-1(RNAi) embryos causes multiple nuclei, and affected embryos arrest development at an early embryonic stage.
sqst-1	sqst-1 encodes a protein with similarity to mammalian sequestosome 1(SQSTM1)/p62, a signal transduction or adaptor protein involved in receptor-mediated signalling pathways; SQST-1 is weakly expressed in embryos and exhibits a diffuse, cytoplasmic localization; SQST-1 is selectively removed by autophagy during embryogenesis.
T13C2.6	T13C2.6 is an ortholog of human VLDLR (very low density lipoprotein receptor), LDLR (low density lipoprotein receptor) and LRP8 (LDL receptor related protein 8); T13C2.6 is involved in embryo development; T13C2.6 is predicted to have calcium ion binding activity, based on protein domain information.
B0545.4	B0545.4 is involved in embryo development and reproduction; B0545.4 is predicted to have nucleic acid binding activity and protein dimerization activity, based on protein domain information.
Y105E8A.25	Y105E8A.25 is an ortholog of human CTD-2207O23.3 and ARHGEF28 (Rho guanine nucleotide exchange factor 28) and members of the ARHGEF (Rho guanine nucleotide exchange factors) family including ARHGEF18; Y105E8A.25 is involved in apoptotic process, embryo development, hermaphrodite genitalia development and inductive cell migration; Y105E8A.25 is predicted to have Rho guanyl-nucleotide exchange fact…
R107.5	R107.5 is involved in reproduction.
hsp-43	hsp-43 encodes a member of the hsp20 family.
copz-1	F59E10.3 encodes a zeta subunit of the coatomer (COPI) complex; in mass RNAi assays, F59E10.3 is required for embryonic, larval, and adult viability, for fertility, and for normal osmoregulation.
msp-152	msp-152 encodes a protein that belongs to a family of proteins called the Major Sperm Proteins (MSPs) that is conserved in nematodes; this family consists of closely related, small, basic proteins that make up 15% of sperm protein; this multigene family consists of over fifty genes, including many pseudogenes; MSPs are involved in both extracellular signaling and cytoskeletal functions during rep…
M04F3.4	M04F3.4 is an ortholog of human PDCD6 (programmed cell death 6); M04F3.4 is predicted to have calcium ion binding activity, based on protein domain information; M04F3.4 is expressed in the reproductive system.
F55H12.4	F55H12.4 is expressed in the pharynx, anus, hypodermis, and the vulva.
VF13D12L.3	VF13D12L.3 is orthologous to the human gene ARGININOSUCCINATE SYNTHETASE (ASS; OMIM:603470), which when mutated leads to classic citrullinemia.
Y54G2A.26	Tiling array, RNA sequencing, and microarray studies indicate that Y54G2A.26 is affected by daf-12, gld-2, jmjd-3.1, jmjd-1.2, hsf-1, hlh-30, dys-1, ain-1, slr-2, fbf-1, rnp-8, nuo-6, and eat-2; microarray and RNA sequencing studies indicate that Y54G2A.26 is affected by Hydrogen sulfide, Cry5B, Paraquat, and Sirolimus; microarray and RNA sequencing studies indicate that Y54G2A.26 is enriched in …
C50D2.5	C50D2.5 is an ortholog of human SF3B6 (splicing factor 3b subunit 6); C50D2.5 is involved in reproduction; C50D2.5 is predicted to have nucleic acid binding activity, based on protein domain information.
mtm-3	mtm-3 encodes, by alternative splicing, two isoforms of a myotubularin lipid phosphatase orthologous to human MTMR3 and MTMR4 and paralogous to MTM1; MTM-3 is required for normal locomotion in older adults and for normally long lifespan; MTM-3 has phosphatidylinositol 3-phosphate (PI3P) phosphatase activity; MTM-3 contains a C-terminal FYVE domain that binds PI3P in vitro; MTM-3 is expressed thro…
C44C1.1	C44C1.1 is involved in locomotion, nematode larval development and positive regulation of growth.
mec-12	mec-12 encodes an alpha-tubulin; MEC-12 is required for normal mechanosensory response to gentle touch, and specifically for formation of the 15-protofilament microtubule bundle present in the touch receptor neurons; mec-12 interacts genetically with mec-5, which encodes a unique C. elegans collagen secreted by the hypodermis; MEC-12 is highly expressed in the touch neurons as well as in several …
lntl-1	lntl-1 encodes a novel protein, conserved amongst nematodes; in C. elegans, LNTL-1 is most closely related to LIN-24, a protein containing a domain found in bacterial toxins such as the Bacillus sphaericus Mtx3 mosquitocidal toxin; animals containing a loss-of-function lntl-1 mutation, as well as animals doubly mutant for lntl-1 and lin-24, appear wild type.
ipla-1	ipla-1 encodes a phospholipase that is a member of the Group VIA subgroup of the phospholipase A2 superfamily; in C. elegans, ipla-1 functions cell autonomously in hypodermal seam cells to regulate membrane trafficking and the asymmetric, anterior cortical localization of WRM-1/beta-catenin that, in turn, regulates asymmetric cell division; ipla-1 mutations are suppressed by mutations in mon-2 an…
npp-9	npp-9 is an ortholog of human RANBP2 (RAN binding protein 2) and members of the TTC (Tetratricopeptide repeat domain containing) family including RGPD4; npp-9 is involved in RNA interference, collagen and cuticulin-based cuticle development, embryo development, hermaphrodite genitalia development, inductive cell migration, mitotic spindle organization and nucleus organization; npp-9 is localized …
szy-2	szy-2 encodes an ortholog of various protein phosphatase 1 (PP1) regulatory (inhibitor) subunit 2 proteins; the phosphatase inhibitory activity of recombinant SZY-2 has been validated in vitro, with an IC50 of 5 nM versus purified PP1 catalytic subunit; SZY-2 has anomalously low mobility in SDS-PAGE, consistent with the hypothesis that it (like its orthologs) is a naturally disordered protein tha…
C35C5.3	selt-1.1 is an ortholog of human SELT; microarray, RNA sequencing, and tiling array studies indicate that selt-1.1 is affected by cyc-1, emr-1, lem-2, jmjd-3.1, jmjd-1.2, ifg-1, glp-1, ahr-1, tdp-1, nuo-6, and hlh-25; microarray studies indicate that selt-1.1 is affected by single-walled carbon nanotubes and Sirolimus; microarray and RNA sequencing studies indicate that selt-1.1 is enriched in th…
uaf-2	uaf-2 encodes an essential U2AF35 homolog clustered in an operon with cyp-13 (RRM/cyclophilin); UAF-2's sequence is somewhat atypical for U2AF proteins (it lacks an identifiable N-terminal RNA-binding RS domain, while having an glycine-rich C-terminal region).
smo-1	smo-1 encodes the C. elegans ortholog of SUMO, a small ubiquitin-like moiety that, when attached to protein substrates, regulates their subcellular localization and activity; smo-1 is an essential gene: loss of its activity results in embryonic and larval lethality; in addition, smo-1 mutants have defects in synaptonemal complex disassembly and bivalent formation, enhance meiotic defects of zhp-3…
F56A8.3	F56A8.3 is an ortholog of human LRRC59 (leucine rich repeat containing 59), LRRC18 (leucine rich repeat containing 18) and MFHAS1 (malignant fibrous histiocytoma amplified sequence 1); F56A8.3 is involved in embryo development; F56A8.3 is expressed in the pharynx, certain interneurons, all amphid neurons, intestine, rectal gland cell, head neurons, and the tail neurons.
tba-4	tba-4 encodes a member of the alpha tubulin family that also includes tba-1, tba-2, and tba-3, and affects embryonic viability.
K04C2.3	Microarray, tiling array, and RNA sequencing studies indicate that K04C2.3 is affected by cgh-1, cyc-1, daf-16, daf-12, gld-2, fog-3, swsn-2.2, daf-2, jmjd-3.1, jmjd-1.2, hsf-1, sir-2.1, slr-2, fbf-1, rnp-8, and gld-1; RNA sequencing and microarray studies indicate that K04C2.3 is affected by Rotenone, Atrazine, Chlorpyrifos, Humic substances, Paraquat, and Sirolimus; tiling array, RNA sequencing…
dgn-1	dgn-1 encodes dystroglycan, a basement membrane component.
T05G5.1	Microarray studies indicate that T05G5.1 is affected by Humic substances and single-walled carbon nanotubes; tiling array, RNA sequencing, and microarray studies indicate that T05G5.1 is enriched in the body wall muscle cell, germ line, and muscle cell and in the PLM neurons.
T05A8.3	Microarray and RNA sequencing studies indicate that T05A8.3 is affected by cyc-1, isp-1, sma-2, sma-4, wdr-23, emr-1, lem-2, prg-1, clk-1, swsn-2.2, let-418, chd-3, dcr-1, ain-1, tax-6, lin-54, tdp-1, mir-35, and nuo-6; RNA sequencing and microarray studies indicate that T05A8.3 is affected by Rotenone, D-glucose, Humic substances, Colistin, Sirolimus, and Allantoin; microarray, tiling array, and…
F32A5.4	RNA sequencing and microarray studies indicate that F32A5.4 is affected by Methylmercury hydroxide, Methylmercuric chloride, Rotenone, D-glucose, Juglone, Estrogen, Acrylamide, Atrazine, Quercetin, Hydrolyzable Tannins, Humic substances, single-walled carbon nanotubes, Sirolimus, and Allantoin; RNA sequencing studies indicate that F32A5.4 is enriched in the germ line and Psub1 and in the RID neur…
odc-1	odc-1 encodes ornithine decarboxylase, the first enzyme of polyamine biosynthesis that catalyzes the conversion of ornithine to putrescine; ODC-1 is required for development when animals are deprived of exogenous polyamines, which are required for oogenesis and completion of embryogenesis; in addition,ODC-1 may contribute to male fertility; ODC-1 activity is detectable at all developmental stages…
ntl-3	ntl-3 is the ortholog of NOT3/NOT5, a member of a protein complex also predicted to contain ccf-1/Y56A3A.20 (CAF1/POP2); ntl-3 is required for embryonic viability in mass RNAi assays.
ctg-1	ctg-1 is an ortholog of members of the human SEC14 (SEC14) family including SEC14L3; microarray, proteomic, RNA sequencing, and tiling array studies indicate that ctg-1 is affected by alg-1, zfp-1, cid-1, sma-2, hcf-1, daf-2, tatn-1, tdp-1, mes-2, mes-6, dpy-21, daf-12, daf-16, sir-2.1, dcr-1, mir-243, gld-1, and lin-54; RNA sequencing and microarray studies indicate that ctg-1 is affected by Rot…
K02A11.3	endu-1 is an ortholog of human ENDOU (endonuclease, poly(U) specific); endu-1 is predicted to have hydrolase activity, acting on ester bonds, based on protein domain information.
R148.3	R148.3 is involved in reproduction.
Y41D4A.4	Y41D4A.4 is an ortholog of human TM9SF3 (transmembrane 9 superfamily member 3); Y41D4A.4 is expressed in the pharynx, anal depressor muscle, hmc, hypodermis, nervous system, head, tail, reproductive system, coelomocyte, intestine, and the body wall musculature.
acs-13	acs-13 is an ortholog of human ACSL5 (acyl-CoA synthetase long-chain family member 5), ACSL6 (acyl-CoA synthetase long-chain family member 6) and ACSL1 (acyl-CoA synthetase long-chain family member 1); acs-13 is predicted to have catalytic activity, based on protein domain information; acs-13 is expressed in the pharynx, hypodermis, head, intestine, and the body wall musculature.
cpd-2	T27A8.1 encodes a putative metallocarboxypeptidase orthologous to human AEBP1 (OMIM:602981) and carboxypeptidase D, E, M, N, X2, and Z precursors; T27A8.1 and its human orthologs, along with other proteins, comprise an M14B peptidase subfamily; T27A8.1 has no obvious function in mass RNAi assays.
snx-3	snx-3 is an ortholog of human Snx3 (sorting nexin 3) and SNX12 (sorting nexin 12); snx-3 is involved in oviposition; snx-3 is predicted to have phosphatidylinositol binding activity, based on protein domain information; snx-3 is expressed in several tissues including the pharynx; snx-3 is localized to the endosome.
praf-3	praf-3 is an ortholog of human ARL6IP5 (ADP ribosylation factor like GTPase 6 interacting protein 5) and PRAF2 (PRA1 domain family member 2); praf-3 is involved in embryo development and reproduction.
T19D2.2	T19D2.2 is an ortholog of human PTP4A2 (protein tyrosine phosphatase type IVA, member 2), PTP4A3 (protein tyrosine phosphatase type IVA, member 3) and PTP4A1 (protein tyrosine phosphatase type IVA, member 1); T19D2.2 is involved in lipid storage and secretion by cell; T19D2.2 is predicted to have protein tyrosine phosphatase activity, based on protein domain information.
dab-1	dab-1 encodes an ortholog of the cytoplasmic adaptor protein DISABLED, required for normal molting and meiotic arrest; DAB-1 is also required for EGL-17 secretion from vulval cells, and thus indirectly for normal sex myoblast (SM) migration and egg-laying; DAB-1 contains a conserved PTB domain and signals that confer localization to Golgi-proximal vesicles, and DAB-1 localizes to vesicular struct…
nspd-10	RNA sequencing and microarray studies indicate that nspd-10 is affected by Ethanol, Methylmercuric chloride, Manganese chloride, D-glucose, Chlorpyrifos, Diazinon, and Colistin; RNA sequencing studies indicate that nspd-10 is enriched in the germ line, amphid sheath cell, and male.
nasp-2	nasp-2 is an ortholog of human NASP (nuclear autoantigenic sperm protein); nasp-2 is involved in embryo development and locomotion; nasp-2 is expressed in the nervous system, intestine, and the germ line.
inx-13	inx-13 encodes an innexin, an integral transmembrane channel protein that is a structural component of invertebrate gap junctions; INX-13 is essential for larval development and osmoregulation, and may be a component of the gap junctions that link the excretory and hypodermal cells; INX-13 is expressed embryonically in hypodermis and post-embryonically, in hypodermal seam cells, the excretory cel…
R09B3.2	R09B3.2 is an ortholog of human ZCRB1 (zinc finger CCHC-type and RNA binding motif containing 1); R09B3.2 is involved in embryo development; R09B3.2 is predicted to have nucleic acid binding activity, based on protein domain information.
E04D5.1	eif-2A is an ortholog of human EIF2A (eukaryotic translation initiation factor 2A); eif-2A is involved in embryo development; eif-2A is predicted to have translation initiation factor activity, based on protein domain information; eif-2A is expressed in the hypodermis, nervous system, and the intestine.
tag-147	tag-147 is an ortholog of human IVNS1ABP (influenza virus NS1A binding protein); tiling array, proteomic, RNA sequencing, and microarray studies indicate that tag-147 is affected by daf-12, gld-1, let-7, cco-1, jmjd-3.1, jmjd-1.2, hsf-1, rbr-2, elli-1, sir-2.1, rde-4, slr-2, alg-1, tdp-1, and nuo-6; microarray studies indicate that tag-147 is affected by Chlorpyrifos, Diazinon, Quercetin, Humic s…
F54C8.4	F54C8.4 is an ortholog of human DUSP11 (dual specificity phosphatase 11); F54C8.4 is involved in embryo development and reproduction; F54C8.4 is predicted to have protein tyrosine/serine/threonine phosphatase activity, based on protein domain information; F54C8.4 is expressed in the pharynx and the AB.
F34D10.4	RNA sequencing and microarray studies indicate that F34D10.4 is affected by Manganese chloride, Bisphenol S, Humic substances, Paraquat, and Sirolimus; tiling array, RNA sequencing, and microarray studies indicate that F34D10.4 is enriched in the intestine and germ line and in the NSM and DD neurons.
W02D9.10	Microarray and RNA sequencing studies indicate that W02D9.10 is affected by Lithium Chloride, Rotenone, D-glucose, Cry5B, Ethanol, Resveratrol, Humic substances, Colistin, and Sirolimus; tiling array, RNA sequencing, and microarray studies indicate that W02D9.10 is enriched in the germ line, muscle cell, and intestine and in neurons including the dopaminergic, AFD, PLM, and RID neurons.
ubxn-3	ubxn-3 encodes one of six C. elegans UBX (ubiquitin regulatory X) domain-containing proteins.
Y119D3B.21	RNA sequencing and microarray studies indicate that Y119D3B.21 is affected by 1-methylnicotinamide, Mianserin, D-glucopyranose, D-glucose, Atrazine, Colistin, and Sirolimus; sage analysis, tiling array, RNA sequencing, and microarray studies indicate that Y119D3B.21 is enriched in the intestine, pharyngeal muscle cell, germ line, and Psub1 and in the DA, VA, BAG, ASER, I5, SAB, and retrovesicular…
copa-1	Y71F9AL.17 encodes an alpha subunit of the coatomer (COPI) complex; in mass RNAi assays, Y71F9AL.17 is required for embryonic viability, fertility, normal locomotion, and normally rapid growth.
C36A4.4	C36A4.4 encodes a putative UDP-N-acetylglucosamine pyrophosphorylase, paralogous to K06B9.2 and orthologous to human UAP1 (OMIM:602862) and UAP1L1; C36A4.4 is thought to catalyse the fourth step of the hexosamine pathway to UDP-N-acetylglucosamine or UDP-N-acetylgalactosamine; C36A4.4 transcripts are enriched during oogenesis; C36A4.4(RNAi) animals have an osmotically-sensitive embryonic lethal p…
pptr-2	pptr-2 is an ortholog of human PPP2R5D (protein phosphatase 2 regulatory subunit B'delta) and PPP2R5C (protein phosphatase 2 regulatory subunit B'gamma); pptr-2 is involved in P granule assembly, embryo development and nematode larval development; pptr-2 is predicted to have protein phosphatase regulator activity, based on protein domain information; pptr-2 is expressed in the anal depressor musc…
snet-1	snet-1 is expressed in certain interneurons, certain amphid neurons, and the coelomocyte.
ufbp-1	ufbp-1 is an ortholog of human DDRGK1 (DDRGK domain containing 1); ufbp-1 is involved in reproduction and striated muscle myosin thick filament assembly; ufbp-1 is expressed in the head neurons; ufbp-1 is localized to the nucleus.
srp-7	srp-7 is an ortholog of human SERPINB5 (serpin family B member 5) and SERPINB7 (serpin family B member 7); srp-7 is involved in endoplasmic reticulum unfolded protein response.
his-63	his-63 encodes an H3 histone; by homology, HIS-63 is predicted to function as a nucleosome component required for packaging of DNA into chromatin; his-63 is a replication-dependent histone locus.
abts-1	abts-1 encodes a sodium-driven chloride-bicarbonate transporter; when expressed in Xenopus oocytes, ABTS-1 exhibits robust chloride transport, as well as chloride/bicarbonate exchange activity; abts-1 responds to arsenite in the environment with an increase in mRNA levels and is required for protection against toxicity of arsenite; abts-1 is involved in cholinergic signaling as abts-1 mutant worm…
cup-2	cup-2 encodes a C. elegans Derlin ortholog; the primary phenotype of cup-2 animals is an accumulation of secreted GFP in the pseudocoelom, suggesting a decrease in, or the absence of, endocytosis in coelomocytes; CUP-2 localizes to endosomes and to the endoplasmic reticulum.
unc-51	unc-51 encodes a serine/threonine protein kinase orthologous to Saccharomyces cerevisiae autophagy protein Atg1p and the vertebrate ULK proteins; unc-51 is required for axon outgrowth along the anterior-posterior axis and sex myoblast migration; in regulating axon outgrowth, UNC-51 functions together with the VAB-8 kinesin-like protein and UNC-14, both of which physically interact with, and are p…
rab-19	rab-19 encodes a small GTPase homologous to the Rab GTPases that function in endocytosis, membrane fusion, and vesicular trafficking events; the precise biological role and expression pattern of rab-19 are not yet known.
mecr-1	mecr-1 is an ortholog of human MECR (mitochondrial trans-2-enoyl-CoA reductase); mecr-1 is involved in determination of adult lifespan; mecr-1 is predicted to have oxidoreductase activity, based on protein domain information; mecr-1 is expressed in the pharynx, nervous system, tail, reproductive system, intestine, and the body wall musculature.
atf-7	atf-7 encodes a basic-region leucine zipper (bZIP) transcription factor orthologous to members of the ATF2/ATF7/CREB5 family of cyclic AMPäóñresponse element binding (CREB)/activating transcription factors (ATFs); ATF-7 plays a key role in the innate immune response by regulating the expression of immune genes downstream of PMK-1/p38 MAPK; ATF-7 is likely converted from a transcriptional represso…
aco-1	aco-1 encodes an aconitase that is homologous to mammalian iron regulatory protein-1 (IRP1); aco-1 activity is required for normal brood sizes and, under iron stress conditions, for normal lifespan and L4-to-adult growth rates; ACO-1 physically interacts with GEX-3; like IRP1, ACO-1 has aconitase activity and is post-translationally regulated by iron, but, unlike IRP1, it lacks RNA-binding activi…
ntl-2	ntl-2 is an ortholog of human CNOT2 (CCR4-NOT transcription complex subunit 2); ntl-2 is involved in embryo development, growth, hermaphrodite genitalia development, lipid storage, locomotion, nematode larval development and positive regulation of growth; ntl-2 is expressed in the pharynx, hypodermis, nervous system, reproductive system, intestine, rectal gland cell, and the body wall musculature.
tars-1	tars-1 is an ortholog of human TARS2 (threonyl-tRNA synthetase 2, mitochondrial (putative)), TARSL2 (threonyl-tRNA synthetase like 2) and TARS (threonyl-tRNA synthetase); tars-1 is involved in determination of adult lifespan, embryo development, lipid storage, nematode larval development and reproduction; tars-1 is predicted to have ATP binding activity and threonine-tRNA ligase activity, based o…
R05D3.9	R05D3.9 is an ortholog of human PDIA3 (protein disulfide isomerase family A member 3); microarray, proteomic, tiling array, and RNA sequencing studies indicate that R05D3.9 is affected by clk-1, cyc-1, isp-1, lin-35, nhr-49, daf-12, glp-1, dep-1, dpy-21, sir-2.1, ain-1, mir-243, aak-2, daf-2, and nuo-6; microarray studies indicate that R05D3.9 is affected by Resveratrol, Chlorpyrifos, Diazinon, H…
K07F5.15	The K07F5.15 gene encodes a small protein that is of ancient origin, and thus is presumably important to eukaryotic life; it is homologous to YNL024C-A (also known as NNL005C) in S. cerevisiae, and has homologs in Drosophila, mammals, and Neurospora, most of which are also small (<100-residue) proteins.
ssp-10	ssp-10 is involved in positive regulation of growth and reproduction.
K11D12.11	K11D12.11 is an ortholog of human HMX1 (H6 family homeobox 1), HMX2 (H6 family homeobox 2) and HMX3 (H6 family homeobox 3); K11D12.11 is predicted to have serine-type endopeptidase inhibitor activity, based on protein domain information.
btbd-10	btbd-10 is an ortholog of human BTBD10 (BTB domain containing 10) and KCTD20 (potassium channel tetramerization domain containing 20); btbd-10 is involved in embryo development and locomotion; btbd-10 is expressed in the pharynx, anal depressor muscle, hypodermis, nervous system, reproductive system, pharyngeal-intestinal valve, intestine, and the body wall musculature.
pod-1	The pod-1 gene encodes a coronin-like protein required for asymmetry along the anterior-posterior axis at the beginning of embryonic development.
cec-1	cec-1 encodes a nuclear protein with a chromodomain that is ubiquitously expressed in somatic cells, but is dispensable for embryonic survival or gross adult morphology.
ncs-3	ncs-3 encodes a neuronal calcium sensor (NCS) protein with no obvious null phenotype.
W04E12.7	W04E12.7 is an ortholog of human PGPEP1L (pyroglutamyl-peptidase I-like) and PGPEP1 (pyroglutamyl-peptidase I); microarray and RNA sequencing studies indicate that W04E12.7 is affected by clk-1, cyc-1, lin-35, emr-1, lem-2, ubc-9, ash-2, tdp-1, daf-2, daf-16, dop-1, hsf-1, set-25, met-2, daf-12, dpy-21, mir-243, isp-1, and nuo-6; microarray studies indicate that W04E12.7 is affected by Chlorpyrif…
erfa-1	erfa-1 is an ortholog of human ETF1 (eukaryotic translation termination factor 1); erfa-1 is involved in cell migration, embryo development, gonad development and nematode larval development; erfa-1 is predicted to have translation release factor activity, codon specific, based on protein domain information.
C24G6.8	C24G6.8 is an ortholog of human PTRH2 (peptidyl-tRNA hydrolase 2); C24G6.8 is predicted to have aminoacyl-tRNA hydrolase activity, based on protein domain information.
zbp-1	The protein product of this gene is predicted to contain a glutamine/asparagine (Q/N)-rich ('prion') domain, by the algorithm of Michelitsch and Weissman (as of the WS77 release of WormBase, i.e., in wormpep77).
math-33	math-33 is an ortholog of human Usp7 (ubiquitin specific peptidase 7) and USP48 (ubiquitin specific peptidase 48); math-33 is involved in anterior/posterior axis specification, embryo, embryo development, hemidesmosome assembly, maintenance of centrosome location, nematode larval development, positive regulation of growth, positive regulation of sequence-specific DNA binding transcription factor …
R11H6.4	Microarray and RNA sequencing studies indicate that R11H6.4 is affected by cyc-1, eat-2, ahr-1, hlh-30, clk-1, daf-2, ham-3, hsf-1, chd-3, sir-2.1, daf-19, cye-1, cdk-2, tdp-1, and nuo-6; RNA sequencing and microarray studies indicate that R11H6.4 is affected by Rotenone, Manganese chloride, Cry5B, Quercetin, Hydrolyzable Tannins, and Humic substances; tiling array and RNA sequencing studies indi…
gpdh-2	gpdh-2 encodes one of two C. elegans glycerol 3-phosphate dehydrogenases; although loss of gpdh-2 activity via large-scale RNAi screens results in no obvious defects, expression of a gpdh-2 cDNA in Saccharomyces cerevisiae hog1 mutants is able to rescue the high osmolarity-sensitive growth phenotype of these mutants, suggesting that gpdh-2 encodes a functional glycerol 3-phosphate dehydrogenase.
guk-1	guk-1 is an ortholog of human GUK1 (guanylate kinase 1); guk-1 is involved in hermaphrodite genitalia development and locomotion; guk-1 is predicted to have guanylate kinase activity, based on protein domain information; guk-1 is expressed in the anchor cell.
sqv-5	sqv-5 encodes a chondroitin synthase that both initiates and elongates chondroitin chains (unlike human chondroitin synthase, which only elongates them); SQV-5 is required for cytokinesis (e.g., at the one-cell embryo stage), gonad migration, and vulval morphogenesis (by expanding the extracellular space of the vulva in L4 larvae); the common requirement for SQV-5 in both processes may be to prom…
eat-17	eat-17 is an ortholog of human EVI5L (ecotropic viral integration site 5 like) and Evi5 (ecotropic viral integration site 5); eat-17 is expressed in the pharynx, hypodermis, nervous system, pharyngeal-intestinal valve, intestine, and the vulva.
T07E3.3	T07E3.3 is an ortholog of human GSTK1 (glutathione S-transferase kappa 1); T07E3.3 is involved in negative regulation of vulval development and nematode larval development.
atln-1	atln-1 is an ortholog of human RNF112 (ring finger protein 112); atln-1 is involved in apoptotic process and oogenesis; atln-1 is predicted to have GTP binding activity and GTPase activity, based on protein domain information.
C15C7.5	C15C7.5 is involved in lipid storage and locomotion.
hke-4.2	zipt-7.2 is an ortholog of human SLC39A7 (solute carrier family 39 member 7); zipt-7.2 is predicted to have metal ion transmembrane transporter activity, based on protein domain information.
ras-1	ras-1 is orthologous to the human oncogene, Related Ras Viral Oncogene Homolog 2 (RRAS2).
rskn-1	rskn-1 is an ortholog of human RPS6KA3 (ribosomal protein S6 kinase A3) and members of the MAPKAPK (Mitogen-activated protein kinase-activated protein kinases) family including RPS6KA2; rskn-1 is predicted to have ATP binding activity, magnesium ion binding activity, and protein serine/threonine kinase activity, based on protein domain information.
nlp-18	nlp-18 encodes four predicted neuropeptide-like proteins; in C. elegans, nlp-18 is part of the FAFA neuropeptide family that also contains nlp-20; nlp-18 is expressed in a variety of neurons, including ASI, NSM, four head neurons, two tail neurons, and two anterior pharyngeal neurons; nlp-18 expression is also detected in the spermatheca, the rectal gland, and the intestine; as loss of nlp-18 act…
msp-78	msp-78 encodes a protein that belongs to a family of proteins called the Major Sperm Proteins (MSPs) that is conserved in nematodes; this family consists of closely related, small, basic proteins that make up 15% of sperm protein; this multigene family consists of over fifty genes, including many pseudogenes; MSPs are involved in both extracellular signaling and cytoskeletal functions during repr…
flp-17	flp-17 encodes a FMRFamide-related neuropeptide; FLP-17 displays potent excitatory activity on pharyngeal muscle pumping; a flp-17::gfp promoter fusion is expressed in the ciliated BAG neuron and M5 pharyngeal motoneuron, as well as in male-specific rays R1B, R5B, and R7B.
T19H12.2	T19H12.2 is an ortholog of members of the human ANP32 (ANP32 acidic nuclear phosphoproteins) family including ANP32E; T19H12.2 is involved in embryo development; T19H12.2 is expressed in the germ line.
nspc-4	Tiling array, RNA sequencing, and microarray studies indicate that nspc-4 is affected by hpl-2, hlh-30, clk-1, wrn-1, daf-16, npr-1, cco-1, dpy-21, daf-12, slr-2, and eat-2; RNA sequencing and microarray studies indicate that nspc-4 is affected by Ethanol, Rotenone, Mianserin, D-glucose, Bisphenol A, and Deoxyglucose; microarray studies indicate that nspc-4 is enriched in neurons.
F40E10.6	F40E10.6 is an ortholog of human TMEM184B (transmembrane protein 184B) and TMEM184A (transmembrane protein 184A); F40E10.6 is involved in reproduction; F40E10.6 is expressed in the pharynx, hyp11, hyp10, hyp9, hyp8, virR, virL, nervous system, pharyngeal-intestinal valve, vulval muscle, and the vulva.
ssq-1	ssq-1 encodes a member of the sperm-specific, class Q family of proteins; about 5% of ssq-1 transcripts are RNA edited to change A to G resulting in a change to residue 127 from an G to a G.
glb-17	glb-17 encodes a globin with no obvious function in mass RNAi assays.
hlb-1	hlb-1 encodes the C. elegans ortholog of human beta-liprin, a coiled-coil domain-containing protein that interacts with alpha-liprin, a transmembrane protein-tyrosine phosphatase-interacting protein; hlb-1 functions cell non-autonomously in the organization and proper function of neuromuscular junctions and hence, is also required for wild type locomotory behavior; an hlb-1 reporter fusion constr…
tag-353	tag-353 is an ortholog of human HERPUD1 (homocysteine inducible ER protein with ubiquitin like domain 1) and HERPUD2 (HERPUD family member 2); microarray and RNA sequencing studies indicate that tag-353 is affected by cgh-1, cyc-1, emr-1, lem-2, htz-1, fog-3, npr-1, sir-2.1, ain-1, and fbf-1; microarray studies indicate that tag-353 is affected by Cadmium, single-walled carbon nanotubes, and Siro…
daf-28	daf-28 encodes a beta-type insulin, mostly similar to INS-4 and INS-6 and homologous to human insulin; DAF-28 inhibits dauer formation; daf-28 mutants arrest as dauers and have downregulated signals through the DAF-2/insulin pathway; in young animals, daf-28 is expressed in ASI and ASJ neurons, which regulate dauer formation; in older animals, daf-28 expression spreads to other head neurons and t…
C34F6.10	C34F6.10 is an ortholog of human FNDC3A (fibronectin type III domain containing 3A) and FNDC3B (fibronectin type III domain containing 3B); microarray and RNA sequencing studies indicate that C34F6.10 is affected by cyc-1, daf-16, tatn-1, swsn-2.2, cco-1, jmjd-3.1, jmjd-1.2, unc-39, slr-2, and nuo-6; RNA sequencing and microarray studies indicate that C34F6.10 is affected by Rotenone, Humic subst…
lbp-5	lbp-5 encodes a predicted intracellular fatty acid binding protein (iFABP) that is most similar to the vertebrate muscle and heart FABPs; by homology, LBP-5 is predicted to function as an intracellular transporter for small hydrophobic molecules such as lipids and steroid hormones; loss of lbp-5 activity via large-scale RNAi screens indicates that, in C. elegans, LBP-5 is required for movement.
bca-2	bca-2 is involved in cellular metabolic process; bca-2 is predicted to have carbonate dehydratase activity and zinc ion binding activity, based on protein domain information.
nra-4	nra-4 is an ortholog of human NOMO1 (NODAL modulator 1), NOMO3 (NODAL modulator 3) and NOMO2 (NODAL modulator 2); nra-4 is expressed in the pharynx, anal depressor muscle, hypodermis, nervous system, reproductive system, intestine, excretory cell, and the body wall musculature; nra-4 is localized to the endoplasmic reticulum.
sdn-1	sdn-1 encodes a homolog of vertebrate syndecan-2, a type I transmembrane heparan sulfate proteoglycan; by homology, SDN-1 is predicted to play a role in cell-cell and cell-matrix adhesion; loss of sdn-1 activity via RNA-mediated interference (RNAi) indicates that SDN-1 is required for backward locomotion and for normal development of the egg-laying system, particularly gonadal and vulval structur…
nfki-1	nfki-1 is an ortholog of human PPP1R13L (protein phosphatase 1 regulatory subunit 13 like); nfki-1 is predicted to have transcription factor binding activity, based on protein domain information.
nlp-11	nlp-11 is involved in lipid storage; nlp-11 is expressed in all inner labial neurons, all ventral cord neurons, head neurons, tail neurons, and certain mechanosensory neurons.
hil-5	hil-5 is an ortholog of human H1F0 (H1 histone family member 0); hil-5 is involved in meiotic cell cycle and meiotic chromosome segregation; hil-5 is predicted to have DNA binding activity, based on protein domain information; hil-5 is expressed widely.
cbp-1	cbp-1 encodes a homolog of the mammalian transcriptional cofactors CBP (OMIM:600140) and p300 (E1A-BINDING PROTEIN, 300-KD; OMIM:602700) that have been shown to possess histone acetyltransferase activity, and which, when mutated, lead to Rubinstein-Taybi syndrome (OMIM:180849) and colorectal cancer (OMIM:114500); at least one splicing form of CBP-1 exhibits histone acetyltransferase (HAT) activit…
M117.1	M117.1 is an ortholog of members of the human SLC (Solute carriers) family including SLC17A1; microarray, tiling array, and RNA sequencing studies indicate that M117.1 is affected by cyc-1, daf-16, rsr-2, glp-1, let-418, chd-3, dcr-1, ain-1, ain-2, ash-2, tdp-1, alg-1, isp-1, and nuo-6; microarray studies indicate that M117.1 is affected by Cadmium, Chlorpyrifos, Diazinon, Humic substances, Paraq…
pdf-1	pdf-1 is involved in response to hermaphrodite contact; pdf-1 is expressed in the virR, virL, rect_VR, rect_VL, rect_D, certain interneurons, certain amphid neurons, certain motor neurons, and certain sensory neurons.
unc-64	unc-64 encodes syntaxin, a plasma membrane receptor for intracellular vesicles that is orthologous to vertebrate syntaxin 1A (OMIM:186590) and Drosophila Syx1A; UNC-64 is required for normal locomotion and possibly also for insulin secretion; as an essential component of the core synaptic vesicle fusion machinery, UNC-64 interacts with UNC-13, a diacylglycerol-binding protein, and SNB-1/synaptobr…
Y105E8A.11	Y105E8A.11 is an ortholog of human BOLA3 (bolA family member 3); microarray, RNA sequencing, and proteomic studies indicate that Y105E8A.11 is affected by cyc-1, aak-2, lin-15B, gld-1, let-7, prg-1, lin-35, cco-1, jmjd-3.1, jmjd-1.2, hsf-1, isp-1, and nuo-6; RNA sequencing and microarray studies indicate that Y105E8A.11 is affected by Rotenone and Cry5B; RNA sequencing and microarray studies indi…
T07A5.5	T07A5.5 is an ortholog of human OST4 (oligosaccharyltransferase complex subunit 4, non-catalytic); RNA sequencing studies indicate that T07A5.5 is affected by aak-2, csr-1, cco-1, and jmjd-3.1; RNA sequencing studies indicate that T07A5.5 is affected by Rotenone; tiling array and RNA sequencing studies indicate that T07A5.5 is enriched in the hypodermis and germ line and in the dopaminergic, PVD,…
gsr-1	gsr-1 encodes a glutathionine reductase orthologous to human mitochondrial glutathione reductase (GSR; OMIM:138300); GSR deficiency has been associated with hemolytic anemia; loss of gsr-1 activity, together with that of trxr-1, results in molting defects characterized by a failure to remove old cuticle and reduced, disulfide groups in the cuticle that remain oxidized; gsr-1 expression is reduced…
R02E12.5	R02E12.5 is an ortholog of human C1orf21 (chromosome 1 open reading frame 21); microarray studies indicate that R02E12.5 is affected by fbf-1 and nuo-6; RNA sequencing and microarray studies indicate that R02E12.5 is affected by Multi-walled carbon nanotubes, Atrazine, and adsorbable organic bromine compounds; RNA sequencing studies indicate that R02E12.5 is enriched in the germ line, HOB, and CE…
F53C3.13	plpp-1.1 is an ortholog of human PLPP1 (phospholipid phosphatase 1), PLPP3 (phospholipid phosphatase 3) and PLPP2 (phospholipid phosphatase 2); microarray and RNA sequencing studies indicate that F53C3.13 is affected by cyc-1, sma-2, aak-2, cco-1, jmjd-3.1, hsf-1, daf-16, sir-2.1, slr-2, fbf-1, rnp-8, daf-2, and nuo-6; microarray studies indicate that F53C3.13 is affected by Methylmercuric chlori…
rpn-10	rpn-10 encodes a protein that contains two ubiquitin interaction motifs and is a member of the von Willebrand factor, type A superfamily similar to the mouse 26S proteasome non-ATP regulatory subunit 4.
arx-3	arx-3 also called as p41Arc encodes a subunit of the actin related protein of the conserved Arp2/3 complex, with 60% amino acid similarity with the homologous genes from human (OMIM: 604223); arx-3 is an essential gene as disruption in the expression by RNAi results in embryonic arrest due to ventral enclosure during morphogenesis; Arp2/3 depletion results in partial shrinking of the Ea/p apical …
F56C9.10	F56C9.10 is an ortholog of human BCAS3 (BCAS3, microtubule associated cell migration factor); F56C9.10 is expressed in the anal depressor muscle, nervous system, and the body wall musculature.
vha-19	vha-19 encodes an ortholog of subunit Ac45 of the membrane-bound (V0) domain of vacuolar proton-translocating ATPase (V-ATPase); VHA-19 is a predicted V-ATPase transmembrane rotor component; Ac45 is a nonhomologous replacement for subunit c', which is found in fungi but not in animals; conversely, orthologs of Ac45 are only found in animals; VHA-19 is predicted to help carry protons from the cyto…
M05D6.5	M05D6.5 is an ortholog of human HIGD2B (HIG1 hypoxia inducible domain family member 2B) and HIGD2A (HIG1 hypoxia inducible domain family member 2A); M05D6.5 is localized to the endoplasmic reticulum.
ttr-18	RNA sequencing, proteomic, and microarray studies indicate that ttr-18 is affected by Rotenone, D-glucose, Nicotine, Resveratrol, Deoxyglucose, Hydrolyzable Tannins, and Humic substances; tiling array, RNA sequencing, and microarray studies indicate that ttr-18 is enriched in the cephalic sheath cell, coelomocytes, hypodermis, germ line, and intestine and in the PLM neurons.
F18C5.10	Tiling array, microarray, and RNA sequencing studies indicate that F18C5.10 is affected by daf-16, sam-10, egl-5, daf-12, emr-1, lem-2, bar-1, gld-2, daf-2, cco-1, jmjd-3.1, jmjd-1.2, mes-2, unc-39, eri-1, dcr-1, ain-1, ain-2, tdp-1, and nasp-1; RNA sequencing and microarray studies indicate that F18C5.10 is affected by 1-methylnicotinamide, Methylmercuric chloride, Atrazine, Cry5B, Humic substan…
mcu-1	mcu-1 is an ortholog of human CCDC109B and MCU (mitochondrial calcium uniporter); microarray, tiling array, and RNA sequencing studies indicate that mcu-1 is affected by cgh-1, cyc-1, daf-16, mab-5, daf-12, sir-2.1, ain-1, spr-5, fbf-1, rnp-8, atfs-1, and let-60; RNA sequencing and microarray studies indicate that mcu-1 is affected by Rotenone and Sirolimus; tiling array, RNA sequencing, and micr…
T28D6.5	T28D6.5 is involved in embryo development, growth, hermaphrodite genitalia development and nematode larval development.
R12E2.13	R12E2.13 is an ortholog of human SDF2 (stromal cell derived factor 2) and SDF2L1 (stromal cell derived factor 2 like 1); R12E2.13 is involved in innate immune response; R12E2.13 is expressed in the anal depressor muscle, nervous system, reproductive system, intestine, rectal gland cell, and the body wall musculature.
lin-14	lin-14 encodes a novel protein whose activity is required for specifying the division timings of a specific group of cells during postembryonic development; lin-14 loss-of-function mutations result in the premature appearance of later larval lineages, while gain-of-function mutations result in reiteration of L1 larval stages lineages; in addition, lin-14 acts as a positive regulator of AVM, PVM, …
sur-6	sur-6 encodes a regulatory (B) subunit of serine/threonine protein phosphatase 2A (PP2A-B); sur-6 was initially identified in screens for mutations that suppress the Multivulva phenotype produced by an activated let-60/Ras mutation and enhance the vulvaless and larval lethality phenotype of a hypomorphic lin-45/Raf mutation; in addition, RNAi experiments demonstrate that sur-6 activity is also es…
rsp-6	rsp-6 encodes an RNA binding protein that is the C. elegans ortholog of the vertebrate SFRS3/SRp20 pre-mRNA splicing factors; although loss of rsp-6 activity alone results in no obvious abnormalities, RNAi experiments targeting multiple RSP proteins indicate that, in combination with other RSP proteins, RSP-6 plays a role in embryonic and larval development, germline sex determination (sperm-oocy…
let-502	let-502 encodes a Rho-binding Ser/Thr kinase orthologous to human myotonic dystrophy kinase (DM-kinase); let-502 is required for early embryonic cleavages, embryonic elongation, migration of hypodermal P cells to a ventral position, normal spermathecal contraction, and fertility; LET-502 is required for hypodermal cells to properly change their shape, and is expressed in those cells, during embry…
cytb-5.1	cytb-5.1 encodes a protein orthologous to cytochrome b5; a CYTB-5.1 reporter fusion protein, when expressed in the distal tip cell, exhibits perinuclear localization, consistent with localization to the endoplasmic reticulum.
unc-57	unc-57 encodes an ortholog of endophilin A that is required for synaptic vesicle endocytosis; UNC-57 is expressed in all neurons, at synapses and neuromuscular junctions, and (weakly) in the spermetheca; like other endophilins, UNC-57 has a large BAR domain, an N-terminal coiled-coil domain within the BAR domain, and a C-terminal SH3 domain; UNC-57 protein is necessary for proper localization of …
Y73B6BL.35	Microarray and RNA sequencing studies indicate that Y73B6BL.35 is affected by cyc-1, wdr-23, prg-1, daf-2, cco-1, jmjd-1.2, rbr-2, dpy-21, ain-2, and mir-243; RNA sequencing studies indicate that Y73B6BL.35 is affected by Multi-walled carbon nanotubes and D-glucose; tiling array, RNA sequencing, and microarray studies indicate that Y73B6BL.35 is enriched in neurons.
nkb-3	nkb-3 is an ortholog of human ATP1B3 (ATPase Na+/K+ transporting subunit beta 3), ATP4B (ATPase H+/K+ transporting beta subunit) and members of the ATP1 (ATPase Na+/K+ transporting subunits) family including ATP1B1; microarray, proteomic, and RNA sequencing studies indicate that nkb-3 is affected by cyc-1, gld-1, let-7, prg-1, htz-1, lin-35, glp-1, let-418, chd-3, dpy-21, dcr-1, dpy-9, dpy-10, fb…
cyb-3	cyb-3 encodes one of four C. elegans cyclin B family members that is most closely related to the B3-type cyclins; cyb-3 is required for a number of dynein-related mitotic processes and specifically for initiation of anaphase chromosome segregation; cyb-3 is also required for completion of meiosis II and proper pronuclear migration, centrosome maturation, and pronuclear condensation in the fertili…
alx-1	alx-1 encodes one of two C. elegans Bro1 domain-containing proteins; during development, ALX-1 functions in the regulation of protein trafficking via endocytic recycling of clathrin-independent cargo and membrane-protein degradation; ALX-1 physically interacts with RME-1, a component of recycling endosomes that regulates endocytic recycling of receptor proteins, and LIN-12/Notch whose downregulat…
Y106G6H.5	The Y106G6H.5 gene encodes a homolog of the human gene SARDH, which when mutated leads to sarcosinemia, (OMIM:268900).
mep-1	mep-1 encodes a zinc-finger protein; mep-1 is required for oocyte development and for maintenance of somatic versus germline differentiation; mep-1 is involved in posttranscriptional repression of the fem-3 mRNA via its 3' UTR in vivo and is also more broadly required for larval development; MEP-1 interacts with MOG-1, MOG-4, and MOG-5 and binds RNA nonspecifically; MEP-1 is a nuclear protein.
R11G1.6	R11G1.6 is an ortholog of human C2CD2L (C2CD2 like) and C2CD2 (C2 calcium dependent domain containing 2); R11G1.6 is localized to the plasma membrane and is intracellular.
unc-32	unc-32 encodes, by alternative splicing, six isoforms of an ortholog of subunit a of the membrane-bound (V0) domain of vacuolar proton-translocating ATPase (V-ATPase); UNC-32 is orthologous to human ATP6N1A (OMIM:192130), ATP6V0A2, ATP6V0A4 (OMIM:605239, mutated in distal renal tubular acidosis), and TCIRG1 (OMIM:604592, mutated in osteopetrosis); one UNC-32 isoform is essential for locomotion an…
ddo-2	ddo-2 encodes a D-aspartate oxidase (DASPO), paralogous to DDO-1 and DDO-3; recombinant DDO-2 protein has DASPO acvitity on acidic D-amino acid substrates (e.g., D-aspartate, D-glutamate, or N-methyl-D-aspartate/NMDA), with highest catalytic efficiency on D-aspartate or D-glutamate; ddo-2 is required for viability in mass RNAi assays.
rnr-2	rnr-2 encodes the small subunit of ribonucleotide reductase; by homology, RNR-2 is predicted to function in deoxyribonucleotide biosynthesis; in C. elegans rnr-2 is an essential gene whose activity is required for reproduction and embryonic development.
ric-4	ric-4 encodes an ortholog of vertebrate SNAP-25 and S. cerevisiae Sec9p; SNAP-25 is associated with synaptosomes, required for axonal growth in vivo, and targeted by botulinum neurotoxins; UNC-86 and MEC-3 are required for ric-4 expression, and act on a regulatory element (I2h) in ric-4 conserved between the first introns of C. elegans and C. briggsae ric-4 genes; other conserved motifs in the pr…
ubxn-1	ubxn-1 encodes one of six C. elegans UBX (ubiquitin regulatory X) domain-containing proteins.
ipla-7	T04B2.5 encodes a phospholipase A2.
mtss-1	mtss-1 is an ortholog of human SSBP1 (single stranded DNA binding protein 1); mtss-1 is predicted to have single-stranded DNA binding activity, based on protein domain information; mtss-1 is expressed in the nervous system, body region, and the body wall musculature.
F14H12.7	RNA sequencing and microarray studies indicate that F14H12.7 is affected by emr-1, lem-2, clk-1, csr-1, hsf-1, dcr-1, and tdp-1; RNA sequencing and microarray studies indicate that F14H12.7 is affected by Rotenone, Mianserin, Chlorpyrifos, Diazinon, and Quercetin; RNA sequencing, tiling array, and microarray studies indicate that F14H12.7 is enriched in the germ line, gon_male_dtc posterior, gon_…
arx-4	arx-4 also called as p34Arc encodes a subunit of the actin related protein of the conserved Arp2/3 complex, with 60% amino acid similarity with the homologous genes from human (OMIM: 604224); arx-4 is an essential gene as disruption in the expression by RNAi results in embryonic arrest due to ventral enclosure during morphogenesis; Arp2/3 depletion results in partial shrinking of the Ea/p apical …
lpin-1	lpin-1 encodes a putative phosphatidic acid phosphatase orthologous to budding yeast PAH1 and human LPIN1 (OMIM:605518), LPIN2 (OMIM:605519, mutated in Majeed syndrome), and LPIN3 (OMIM:605520); lpin-1 is expressed in vulval muscle; in mass RNAi assays, lpin-1 is required for the osmotic integrity of eggs and for normal larval growth, body thickness, locomotion, and fertility; by orthology, LPIN-…
nspc-7	RNA sequencing, tiling array, and microarray studies indicate that nspc-7 is affected by aak-2, prg-1, hlh-30, clk-1, daf-16, npr-1, jmjd-3.1, daf-12, mir-243, and nhr-25; RNA sequencing and microarray studies indicate that nspc-7 is affected by Ethanol, Rotenone, Mianserin, D-glucose, Bisphenol A, Chlorpyrifos, and Diazinon.
F42H10.6	F42H10.6 is an ortholog of human ACOT13 (acyl-CoA thioesterase 13); F42H10.6 is involved in lipid storage; F42H10.6 exhibits identical protein binding activity.
cal-5	uvt-2 encodes a protein that contains four EF-hand calcium binding motifs with similarity to human calmodulin; mRNA weakly expressed in L1 through L4 larval stages and in the adult hermaphrodite.
pld-1	pld-1 encodes the C. elegans ortholog of phospholipase D; by homology, PLD-1 is predicted to hydrolyze phosphatidylcholine (PC) to phosphatidic acid (PA) and choline; loss of pld-1 activity via RNAi reveals that pld-1 may play a role in phagosome maturation; large-scale expression studies indicate that pld-1 is widely expressed in larvae and adults, and seen in the pharynx, intestine, nervous sys…
snx-27	snx-27 is an ortholog of human SNX27 (sorting nexin family member 27); snx-27 is predicted to have phosphatidylinositol binding activity, based on protein domain information.
ubxn-4	ubxn-4 encodes one of six C. elegans UBX (ubiquitin regulatory X) domain-containing proteins.
F34D10.8	Microarray, tiling array, and RNA sequencing studies indicate that F34D10.8 is affected by atx-3, age-1, hpl-2, eat-2, hlh-30, gld-2, csr-1, pgl-1, pgl-3, glh-4, glh-1, jmjd-3.1, hsf-1, and alg-1; microarray and RNA sequencing studies indicate that F34D10.8 is affected by Hydrogen sulfide, Ethanol, Methylmercuric chloride, and Colistin; RNA sequencing studies indicate that F34D10.8 is enriched in…
F13B9.1	F13B9.1 encodes two proteins by alternative splicing which contain both an immunoglobulin/MHC-like domain and a glutamine/asparagine-rich domain.
pcyt-1	pcyt-1 encodes a lipid-activated CTP:phosphocholine cytidylyltransferase (CCT), with CCT activity in vitro; recombinant PCYT-1 is most activated by a 1:1 mixture of phosphatidylcholine:oleate vesicles; an inhibitory 21-residue segment (residues 246-266) is critical for specific activation of PCYT-1 by lipids, since deletion or mutation of this segment causes PCYT-1 to be constitutively active wit…
qdpr-1	The T03F6.1 gene encodes an ortholog of the human gene QUINOID DIHYDROPTERIDINE REDUCTASE (QDPR; DHPR), which when mutated leads to phenylketonuria II (OMIM:261630).
pde-2	pde-2 is an ortholog of human PDE2A (phosphodiesterase 2A); pde-2 is involved in cGMP catabolic process, negative regulation of cyclic nucleotide-gated ion channel activity, positive regulation of cGMP-mediated signaling and response to oxygen levels; pde-2 is predicted to have 3',5'-cyclic-nucleotide phosphodiesterase activity, based on protein domain information; pde-2 is expressed in the phary…
F49E2.2	RNA sequencing, proteomic, and microarray studies indicate that F49E2.2 is affected by wdr-23, gld-1, let-7, glp-1, hsf-1, ifg-1, chd-3, skn-1, dpy-21, dep-1, dpy-10, lin-54, tdp-1, ain-2, tbx-2, isp-1, and nuo-6; microarray studies indicate that F49E2.2 is affected by Quercetin, Hydrolyzable Tannins, Humic substances, single-walled carbon nanotubes, Paraquat, Sirolimus, and Allantoin; microarray…
C25A1.16	C25A1.16 is involved in embryo development and gonad development.
daf-5	daf-5 is an ortholog of human SKOR1 (SKI family transcriptional corepressor 1) and SKOR2 (SKI family transcriptional corepressor 2); daf-5 is involved in dauer entry, determination of adult lifespan, lipid storage, negative regulation of transcription from RNA polymerase II promoter, positive regulation of dauer larval development and transforming growth factor beta receptor signaling pathway; da…
F23A7.4	Microarray and RNA sequencing studies indicate that F23A7.4 is affected by Hydrogen sulfide, Ethanol, D-glucose, Resveratrol, Atrazine, Fluoranthene, Cry5B, and Colistin; RNA sequencing and microarray studies indicate that F23A7.4 is enriched in the germ line and intestine and in neurons.
C34C6.7	cup-16 is involved in endocytosis and lysosomal protein catabolic process.
pqn-60	pqn-60 encodes a 154-residue, glutamine/asparagine (Q/N)-rich ('prion'-like) protein, predicted to have coiled-coil structure, with many paralogs in nematodes but no obvious non-nematode orthologs; PQN-60 inhibits CEP-1- and HUS-1-dependent germline apoptosis, as do BMK-1, RAD-50, and RAD-51.
F46F2.3	F46F2.3 is involved in embryo development; F46F2.3 is expressed in the hypodermis.
Y82E9BR.14	Y82E9BR.14 is an ortholog of human GLTP (glycolipid transfer protein); Y82E9BR.14 is involved in determination of adult lifespan; Y82E9BR.14 is predicted to have glycolipid binding activity and glycolipid transporter activity, based on protein domain information; Y82E9BR.14 is expressed in the nervous system, body region, reproductive system, and the rectal gland cell.
E04A4.5	timm-17B.1 is an ortholog of human TIMM17B (translocase of inner mitochondrial membrane 17 B (yeast)) and TIMM17A (translocase of inner mitochondrial membrane 17 A (yeast)); timm-17B.1 is involved in determination of adult lifespan, embryo development, hermaphrodite genitalia development and nematode larval development; timm-17B.1 is predicted to have P-P-bond-hydrolysis-driven protein transmembr…
ina-1	ina-1 encodes one of two C. elegans alpha integrin subunits; during development, ina-1 activity is required for migration of a number of cell types, including neurons, coelomocyte precursors, and the distal tip cells of the somatic gonad; in addition, ina-1 is required for axon fasciculation and morphogenesis of structures such as the head, pharynx, egg-laying apparatus, and male tail; INA-1 coim…
Y43B11AR.1	RNA sequencing and microarray studies indicate that Y43B11AR.1 is affected by eat-2, hsf-1, let-418, chd-3, daf-2, tdp-1, and nuo-6; RNA sequencing and microarray studies indicate that Y43B11AR.1 is affected by Rotenone, Manganese chloride, Atrazine, Cadmium, Chlorpyrifos, Diazinon, Hydrolyzable Tannins, Humic substances, and Paraquat; tiling array and RNA sequencing studies indicate that Y43B11A…
lfi-1	lfi-1 encodes, by alternative splicing, at least four isoforms of a large coiled-coil protein paralogous to F35D11.11, and possibly orthologous to rootletin (the structural protein comprising ciliary rootlets); LFI-1 is also homologous to the Parascaris univalens Mitotic Antigen, PUMA1; LFI-1 was initially identified in yeast two-hybrid screens for proteins that interact with the coiled-coil prot…
nra-2	nra-2 is an ortholog of human NCLN (nicalin); nra-2 is involved in locomotion, reproduction and cholinergic synaptic transmission; nra-2 is predicted to have ligand-gated channel activity, based on protein domain information; nra-2 is expressed in all motor neurons, pharyngeal muscle cell, excretory canal, body wall musculature, vulval muscle, vulva, and the head neurons; nra-2 is localized to th…
msp-19	msp-19 encodes a protein that belongs to a family of proteins called the Major Sperm Proteins (MSPs) that is conserved in nematodes; msp-19 has a homolog in C. briggsae as predicted by the Wobble Aware Bulk Aligner (WABA); the msp gene family consists of closely related, small, basic proteins that make up 15% of sperm protein; this multigene family consists of over fifty genes, including many pse…
F13D11.3	F13D11.3 is an ortholog of members of the human Atypical dual specificity phosphatases family including DUSP28; F13D11.3 is predicted to have protein tyrosine/serine/threonine phosphatase activity, based on protein domain information.
hmg-11	hmg-11 is predicted to have DNA binding activity, based on protein domain information; hmg-11 is expressed in the pharynx, anal depressor muscle, hypodermis, nervous system, head, reproductive system, intestine, excretory cell, and the body wall musculature.
vps-36	vps-36 is an ortholog of human Vps36 (vacuolar protein sorting 36); vps-36 is involved in determination of adult lifespan, nematode larval development and reproduction; vps-36 is predicted to have phosphatidylinositol-3-phosphate binding activity and ubiquitin binding activity, based on protein domain information; vps-36 is expressed in the mu_int_R, mu_int_L, anal depressor muscle, pharyngeal mu…
aak-1	aak-1 encodes one of two C. elegans homologs of the catalytic alpha subunit of AMP-activated protein kinases (AMPKs); aak-1 activity is required, in parallel with aak-2 and downstream of daf-2, daf-7, and par-4, for negative regulation of germline proliferation during dauer development.
nlp-21	nlp-21 encodes nine predicted neuropeptide-like proteins; in C. elegans, nlp-21 is part of the GGARAF neuropeptide family that also contains nlp-9; nlp-21 is expressed in a variety of neurons, including AFD, five head neurons, the ventral nerve cord, one anterior pharyngeal neuron, and one tail neuron; nlp-21 expression is also detected in the embryo and the intestine; NLP-21 is tranported by den…
let-526	let-526 encodes a homolog of a component of the SWI/SNF complex; the let-526(h185) mutation results in early larval lethality.
Y17G7B.17	Y17G7B.17 is an ortholog of human MLF1 (myeloid leukemia factor 1) and MLF2 (myeloid leukemia factor 2); tiling array, RNA sequencing, and microarray studies indicate that Y17G7B.17 is affected by daf-12, htz-1, slr-2, fbf-1, and hlh-25; microarray studies indicate that Y17G7B.17 is affected by Cry5B, single-walled carbon nanotubes, and Sirolimus; microarray, tiling array, and RNA sequencing stud…
cpx-1	cpx-1 is an ortholog of human CPLX2 (complexin 2) and CPLX1 (complexin 1); cpx-1 is involved in locomotion; cpx-1 is predicted to have syntaxin binding activity, based on protein domain information; cpx-1 is expressed in the nervous system; cpx-1 is localized to the axon and the synapse.
hmg-1.2	hmg-1.2 is an ortholog of members of the human Canonical high mobility group family including HMGB2; hmg-1.2 is involved in Wnt signaling pathway, body morphogenesis, cell fate specification, embryo development, growth, hermaphrodite genitalia development, meiotic cell cycle, negative regulation of vulval development, positive regulation of growth, positive regulation of transcription from RNA po…
mel-32	mel-32 encodes a serine hydroxymethyltransferase; by homology, MEL-32 is predicted to catalyze the biochemical reaction that converts serine to glycine and in the process transfers a methyl group to tetrahydrofolate and, thus, into the one-carbon pool used for a variety of cellular metabolic processes; in C. elegans MEL-32 activity is required maternally for embryonic development past the 100-cel…
upp-1	upp-1 encodes the C. elegans uridine phosphorylase ortholog; loss of upp-1 activity results in resistance to the anticancer pyrimidine analog 5-fluorouracil (5-FU); in vitro, UPP-1 exhibits both uridine and thymidine phosphorylase activity.
msp-77	msp-77 encodes a protein that belongs to a family of proteins called the Major Sperm Proteins (MSPs) that is conserved in nematodes; this family consists of closely related, small, basic proteins that make up 15% of sperm protein; this multigene family consists of over fifty genes, including many pseudogenes; MSPs are involved in both extracellular signaling and cytoskeletal functions during repr…
nspd-4	RNA sequencing and microarray studies indicate that nspd-4 is affected by Ethanol, Methylmercuric chloride, Rotenone, Manganese chloride, D-glucose, Resveratrol, Acrylamide, Chlorpyrifos, Diazinon, Quercetin, Humic substances, Paraquat, Benzene, Colistin, Tyrosol, and adsorbable organic bromine compounds; RNA sequencing and microarray studies indicate that nspd-4 is enriched in the germ line, mal…
vhp-1	vhp-1 encodes a MAP kinase phosphatase (MKP); VHP-1 activity is required for regulation of the KGB-1/JNK-like MAPK-mediated stress response pathway.
gbf-1	gbf-1 is an ortholog of human GBF1 (golgi brefeldin A resistant guanine nucleotide exchange factor 1); gbf-1 is involved in apoptotic process, embryo development, endoplasmic reticulum organization, endosomal transport, gonad development, locomotion, mitochondrion organization, nematode larval development and secretion by cell; gbf-1 is predicted to have ARF guanyl-nucleotide exchange factor acti…
mog-3	mog-3 encodes a conserved nuclear protein which shares homology to a yeast splicing factor: MOG-3 contains two motifs in its N-terminus that are fully conserved from yeasts to vertebrates; necessary for oogenesis and robust germ line proliferation; mog-3 and gld-3 functions synergistically to promote meiosis progression; MOG-3, MEP-1 and CIR-1 belong to single complex; MOG-3 interacts with N-term…
mex-5	mex-5 encodes a novel protein that contains two CCCH zinc finger motifs; maternally provided MEX-5, which functions partly redundantly with the highly similar CCCH finger protein MEX-6, is essential for transducing polarity cues and establishing soma/germline asymmetry in the early embryo; in regulating soma/germline asymmetry, MEX-5 interacts with, and activates, the SOCS-box protein ZIF-1, whic…
F20D1.9	F20D1.9 is an ortholog of human SLC25A18 (solute carrier family 25 member 18) and SLC25A22 (solute carrier family 25 member 22); F20D1.9 is involved in lipid storage; F20D1.9 is expressed in the intestine, gonadal sheath cell, and the vulva.
pak-1	pak-1 encodes, by alternative splicing, at least five isoforms of a putative p21-activated kinase orthologous to human PAK1, PAK2 (OMIM:?), and PAK3 (OMIM:300142, mutated in nonsyndromic mental retardation); PAK-1 is required (redundantly with its paralog, MAX-2) for normal axonal guidance of motoneurons, P cell migration, and locomotion, with max-2(cy2);pak-1(ok448) double mutants phenotypically…
mbk-2	mbk-2 encodes one of two C. elegans members of the DYRK (dual-specificity Yak1-related kinase) family of proteins that includes S. cerevisiae Yak1 and the Drosophila minibrain and DYRK2 kinases; MBK-2 activity is required maternally for the oocyte-to-egg transition that occurs during the earliest stages of embryonic development; specifically, MBK-2 is required for: 1) posterior localization of th…
snt-4	snt-4 is an ortholog of human Syt4 (synaptotagmin 4) and SYT11 (synaptotagmin 11); snt-4 is expressed in the nervous system and the intestine.
W01B11.6	W01B11.6 is an ortholog of human TXNL1 (thioredoxin like 1); W01B11.6 is predicted to have protein disulfide oxidoreductase activity, based on protein domain information.
pcn-1	pcn-1 encodes the C. elegans ortholog of proliferating cell nuclear antigen (PCNA), an acidic protein that is an essential component of the DNA replication and repair machinery and serves as a processivity factor for DNA polymerase delta; PCN-1 is required for early embryogenesis and for proper germ-line development, and directly interacts with CKI-2, a cyclin-dependent kinase inhibitor homolog t…
ZK632.4	ZK632.4 is orthologous to the human gene PHOSPHOMANNOSE ISOMERASE (MPI; OMIM:154550), which when mutated leads to disease.
ZK822.4	Microarray, RNA sequencing, and tiling array studies indicate that ZK822.4 is affected by cyc-1, cid-1, tatn-1, set-2, tdp-1, daf-2, glp-1, daf-16, hpk-1, jmjd-3.1, jmjd-1.2, elli-1, dpy-21, sir-2.1, dpy-9, dpy-10, osm-8, mir-243, and mir-35; microarray and RNA sequencing studies indicate that ZK822.4 is affected by Aldicarb, Bisphenol A, and Humic substances; RNA sequencing studies indicate that…
nspc-19	Tiling array, microarray, and RNA sequencing studies indicate that nspc-19 is affected by daf-12, bar-1, hlh-30, prg-1, daf-2, daf-16, tcer-1, jmjd-1.2, hsf-1, dpy-21, osm-11, mir-243, tax-6, tdp-1, tbx-2, hlh-25, and eat-2; RNA sequencing and microarray studies indicate that nspc-19 is affected by Ethanol, Mianserin, D-glucose, Bisphenol A, Deoxyglucose, Humic substances, and Sirolimus; microarr…
K07E3.4	K07E3.4 is an ortholog of human MTHFD1 (methylenetetrahydrofolate dehydrogenase, cyclohydrolase and formyltetrahydrofolate synthetase 1) and MTHFD1L (methylenetetrahydrofolate dehydrogenase (NADP+ dependent) 1-like); K07E3.4 is predicted to have ATP binding activity and formate-tetrahydrofolate ligase activity, based on protein domain information; K07E3.4 is expressed in the pharynx, hypodermis, …
vps-2	vps-2 is an ortholog of human CHMP2A (charged multivesicular body protein 2A); vps-2 is involved in embryo development; vps-2 is expressed in the anal depressor muscle, hypodermis, body region, reproductive system, and the body wall musculature; vps-2 is localized to the cytoplasm.
uba-5	uba-5 is an ortholog of human UBA5 (ubiquitin like modifier activating enzyme 5); uba-5 is predicted to have small protein activating enzyme activity, based on protein domain information.
nlp-28	nlp-28 encodes a neuropeptide-like protein.
mig-15	mig-15 encodes the C. elegans ortholog of vertebrate Nck-interacting kinase (NIK) which belongs to the STE20/germinal center kinase (GCK) family; MIG-15 is required for normal axon pathfinding, and to inhibit premature branching of commissures; RNAi of mig-15 and pat-3, which encodes a beta1A integrins, results in similar axonal defects, and mutations in ina-1, which encodes an alpha integrin cha…
itr-1	itr-1 encodes a putative inositol (1,4,5) trisphosphate receptor that affects the defecation cycle and pharyngeal pumping, and also affects ovulation in a pathway downstream of LET-23; interacts with UNC-54 in vivo, and is expressed in the adult intestine, pharynx, excretory cell, germ line, and spermatheca, with limited neuronal expression.
unc-73	unc-73 encodes a guanine nucleotide exchange factor (GNEF) similar to the Trio protein; UNC-73 is required for vulval morphogenesis, for the migration of QL, QR, CAN, and hypodermal P cells, the commissure outgrowth of D type motoneurons, and amphid axon outgrowth; UNC-73 has GNEF activity for both CED-10 and MIG-2 in vitro; the requirement for UNC-73 in P cell migration can be suppressed by tran…
glrx-3	glrx-3 is an ortholog of human GLRX3 (glutaredoxin 3); glrx-3 is involved in reproduction; glrx-3 is predicted to have electron carrier activity and protein disulfide oxidoreductase activity, based on protein domain information; glrx-3 is localized to the striated muscle dense body.
let-765	let-765 is an ortholog of human SBNO1 (strawberry notch 1) and SBNO2 (strawberry notch 2); let-765 is involved in determination of adult lifespan, embryo development, hermaphrodite genitalia development, inductive cell migration, lipid storage, nematode male tail tip morphogenesis, positive regulation of Ras protein signal transduction, positive regulation of cell fate specification and vulval ce…
art-1	a protein similar to synaptic glycoprotein SC2 from mammals.
arx-1	arx-1, also called as Arp-3, encodes a subunit of the actin-related protein of the conserved Arp2/3 complex with 60% amino acid similarity to the homologous genes from human (OMIM: 604222); arx-1 is an essential gene as disruption in the expression by RNAi results in embryonic arrest due to ventral enclosure defects during morphogenesis; in Arp2/3-depleted embryos, the leading edge of the migrati…
ears-1	ers-2 encodes a predicted mitochondrial glutamyl-tRNA synthetase (GluRS), a class I aminoacyl-tRNA synthetase that catalyzes the attachment of glutamate to its cognate tRNA and is thus required for protein biosynthesis; ERS-2 contains, at its C-terminus, six tandemly repeated WHEP-TRS domains that have been predicted to function as general RNA-binding domains that may act as cis tRNA-binding cofa…
T04A6.1	T04A6.1 is expressed in the anal depressor muscle, reproductive system, anal sphincter muscle, and the body wall musculature.
R10H1.1	R10H1.1 is an ortholog of human CCDC50 (coiled-coil domain containing 50); microarray studies indicate that R10H1.1 is affected by Cry5B, Humic substances, Dafa#1, and Sirolimus; tiling array, RNA sequencing, and microarray studies indicate that R10H1.1 is enriched in the body wall muscle cell, germ line, intestine, muscle cell, and body wall musculature.
daf-16	daf-16 encodes the sole C. elegans forkhead box O (FOXO) homologue; DAF-16 functions as a transcription factor that acts in the insulin/IGF-1-mediated signaling (IIS) pathway that regulates dauer formation, longevity, fat metabolism, stress response, and innate immunity; DAF-16 regulates these various processes through isoform-specific expression, isoform-specific regulation by different AKT kina…
cytb-5.2	cytb-5.2 is an ortholog of human CYB5A (cytochrome b5 type A); cytb-5.2 is involved in embryo development and nematode larval development.
C56G2.7	rpn-13 is an ortholog of human ADRM1 (adhesion regulating molecule 1); rpn-13 is involved in nematode larval development; rpn-13 is expressed in the nervous system, seam cell, and the intestine.
ZK836.2	ogdh-2 is an ortholog of human DHTKD1 (dehydrogenase E1 and transketolase domain containing 1); ogdh-2 is predicted to have oxoglutarate dehydrogenase (succinyl-transferring) activity and thiamine pyrophosphate binding activity, based on protein domain information; ogdh-2 is expressed in the body wall musculature.
his-6	his-6 encodes an H3 histone.
Y47G6A.18	Y47G6A.18 is an ortholog of human GOLPH3 (golgi phosphoprotein 3); Y47G6A.18 is involved in body morphogenesis, determination of adult lifespan, embryo development and locomotion; Y47G6A.18 is predicted to have phosphatidylinositol-4-phosphate binding activity, based on protein domain information.
Y55B1AL.1
fars-1	frs-1 encodes a predicted phenylalanyl-t-RNA synthetase.
F54D11.4	RNA sequencing and microarray studies indicate that F54D11.4 is affected by lin-39, tatn-1, emr-1, lem-2, jmjd-3.1, jmjd-1.2, and ain-1; microarray studies indicate that F54D11.4 is affected by Chlorpyrifos and Diazinon; RNA sequencing studies indicate that F54D11.4 is enriched in the germ line.
tomm-7	tomm-7 encodes the C. elegans member of the Tom7 family of mitochondrial import proteins; TOMM-7 activity is required for normal mitochondrial morphology.
tam-1	tam-1 encodes a broadly expressed nuclear protein with RING finger, B-box, and glutamine/asparagine-rich domains that promotes signalling in the class B synthetic-multivulva gene pathway (which includes the lin-35/RB gene), and also promotes the activity of genes in multicopy transgenic arrays; the normal role of TAM-1's class B activity is presumably to inhibit RAS pathway activity in vulval dev…
F31D4.8	Microarray, tiling array, and RNA sequencing studies indicate that F31D4.8 is affected by clk-1, lin-15B, daf-16, hpl-2, ubc-9, wdr-5.1, ham-3, npr-1, daf-2, chd-3, dpy-21, daf-12, ain-2, dpy-10, and mir-35; microarray and RNA sequencing studies indicate that F31D4.8 is affected by Methylmercuric chloride, Tunicamycin, Multi-walled carbon nanotubes, Atrazine, Cry5B, Chlorpyrifos, Humic substances…
F49C12.12	F49C12.12 is an ortholog of human RNASEK (ribonuclease K); F49C12.12 is involved in body morphogenesis, embryo development, locomotion, the molting cycle, nematode larval development and reproduction; F49C12.12 is predicted to have endoribonuclease activity, based on protein domain information.
T04A8.7	T04A8.7 is orthologous to human GLUCOSIDASE, ACID BETA (GBA; OMIM:606463), which when mutated leads to Gaucher disease.
nlp-14	nlp-14 is expressed in certain interneurons, all ventral cord neurons, certain amphid neurons, retrovesicular ganglion neurons, certain sensory neurons, intestine, dorsal-rectal ganglion neurons, head neurons, and in the male.
flp-18	flp-18 encodes the only FMRFamide-related neuropeptide (FaRP) encoded by the C. elegans genome, other than flp-21, that activates the solitary (215V) form of NPR-1 in Xenopus oocytes; in addition, FLP-18 can activated the social (215F) form of NPR-1 in pharyngeal assays; FLP-18 is expressed in the interneurons AVA, AIY and RIG, the motor neuron RIM and the pharyngeal neurons M2 and M3.
vps-29	vps-29 is an ortholog of human Vps29 (VPS29, retromer complex component); vps-29 is involved in cell migration.
ostd-1	ostd-1 is an ortholog of human Rpn2 (ribophorin II); ostd-1 is involved in cytokinesis, embryo development, endoplasmic reticulum organization, locomotion, nematode larval development, regulation of cell division and reproduction; ostd-1 is expressed in the pharynx, nervous system, reproductive system, intestine, and the body wall musculature.
F07A11.4	F07A11.4 is an ortholog of human USP19 (ubiquitin specific peptidase 19); F07A11.4 is predicted to have thiol-dependent ubiquitinyl hydrolase activity, based on protein domain information; F07A11.4 is expressed in the pharynx, reproductive system, and the body wall musculature.
F16B4.4	RNA sequencing and microarray studies indicate that F16B4.4 is affected by Methylmercury hydroxide, Rotenone, Manganese chloride, Resveratrol, Chlorpyrifos, Hydrolyzable Tannins, Paraquat, and Allantoin; tiling array, RNA sequencing, and microarray studies indicate that F16B4.4 is enriched in the body wall muscle cell, germline precursor cell, pharyngeal muscle cell, germ line, and intestine and …
ile-2	ile-2 is an ortholog of human LMAN2 (lectin, mannose binding 2) and LMAN2L (lectin, mannose binding 2 like); ile-2 is involved in embryo development and oviposition.
glb-10	glb-10 encodes a globin; glb-10 is expressed in pharynx, intestine, vulval muscle, and many neurons, with at least some subcellular localization to synapses.
F47B8.2	RNA sequencing and microarray studies indicate that F47B8.2 is affected by Ethanol, Methylmercuric chloride, Mercuric Chloride, Rotenone, Juglone, Atrazine, Fluoranthene, Cry5B, Quercetin, Hydrolyzable Tannins, Humic substances, single-walled carbon nanotubes, Selenium, and Sirolimus; tiling array, RNA sequencing, and microarray studies indicate that F47B8.2 is enriched in the hypodermis and musc…
C41A3.2	Microarray, RNA sequencing, and tiling array studies indicate that C41A3.2 is affected by clk-1, isp-1, bar-1, glp-1, swsn-2.2, cco-1, let-418, chd-3, elli-1, ain-2, and alg-1; microarray studies indicate that C41A3.2 is affected by Atrazine; microarray, tiling array, and RNA sequencing studies indicate that C41A3.2 is enriched in the coelomocytes and germ line and in the PVD, OLL, and AFD neuron…
F25H5.8	RNA sequencing and microarray studies indicate that F25H5.8 is affected by Ethanol, Rotenone, Manganese chloride, Chlorpyrifos, Diazinon, Paraquat, Dafa#1, and Sirolimus; tiling array and RNA sequencing studies indicate that F25H5.8 is enriched in the excretory cell, germline precursor cell, germ line, and amphid sheath cell and in the GABAergic neurons.
tald-1	Y24D9A.8 is orthologous to the human gene Transaldolase 1 (TALDO1), a key enzyme in the pentose phosphate pathway, which provides ribose-5-phosphate for nucleic acid synthesis and NADPH for lipid biosynthesis.
R07E5.13	This gene encodes a homolog of mammalian BRAIN PROTEIN 44-LIKE (BRP44L).
klc-2	klc-2 encodes a kinesin light chain; klc-2 is required for transport and localization of synaptic vesicles to presynaptic terminals; in addition, klc-2 is required for normal translocation of the meiotic spindle to the oocyte cortex; KLC-2 physically interacts with UNC-116/kinesin heavy chain (KHC) and with UNC-16 and UNC-14, suggesting that it regulates vesicular transport by mediating the assoc…
C37H5.13	C37H5.13 is an ortholog of human ACOT8 (acyl-CoA thioesterase 8); C37H5.13 is predicted to have acyl-CoA hydrolase activity, based on protein domain information.
R07E5.7	R07E5.7 is an ortholog of human VMA21 (VMA21 vacuolar H+-ATPase (S. cerevisiae)); R07E5.7 is involved in body morphogenesis, locomotion and nematode larval development; R07E5.7 is expressed in the pharynx, anal depressor muscle, hypodermis, nervous system, reproductive system, intestine, excretory cell, and the body wall musculature; R07E5.7 is localized to the plasma membrane.
dpy-11	dpy-11 is an ortholog of human TMX4 (thioredoxin related transmembrane protein 4) and TMX1 (thioredoxin related transmembrane protein 1); dpy-11 is involved in cellular protein modification process and functions in cuticle development involved in collagen and cuticulin-based cuticle the molting cycle, locomotion, oviposition, positive regulation of growth and post-embryonic body morphogenesis; dp…
Y57G11C.9	Y57G11C.9 is an ortholog of human PPHLN1 (periphilin 1); Y57G11C.9 is involved in embryo development; Y57G11C.9 is predicted to have nucleic acid binding activity, based on protein domain information.
inx-12	inx-12 (innexin=invertebrate connexin analogue) encodes a protein of the innexin family; innexins are gap junction proteins similar in function, though dissimilar in sequence to the vertebrate connexins; innexins are the only known gap junction proteins in invertebrates; inx-12 and inx-13 appear to be a tandom duplication; RNA interference of inx-12 results in an arrest at the L1 larval stage wit…
T23G11.7	T23G11.7 is an ortholog of human Uvrag (UV radiation resistance associated); microarray, tiling array, proteomic, and RNA sequencing studies indicate that T23G11.7 is affected by cyc-1, age-1, cid-1, lin-15B, daf-12, gld-1, let-7, tatn-1, hsf-1, sir-2.1, ain-1, spr-5, daf-16, dpy-9, dpy-10, fbf-1, and hcf-1; microarray studies indicate that T23G11.7 is affected by Cadmium, Cry5B, Hydrolyzable Tan…
B0395.3	B0395.3 is orthologous to the human gene CHOLINE ACETYLTRANSFERASE ISOFORM R (CHAT; OMIM:118490), which when mutated leads to disease.
lin-59	lin-59 encodes a SET domain-containing protein that is most closely related to the ASH1 group of histone-lysine N-methyltransferases; lin-59 was originally identified in screens for mutations that disrupt male tail development and subsequently was shown to be an essential gene required for development and fate specification of a number of different cells types, including those of the male tail, m…
nmt-1	nmt-1 encodes an N-myristoyl transferase; by homology, NMT-1 is predicted to catalyze the cotranslational attachment of myristate from CoA to the N-terminal glycine residue of proteins; in C. elegans, nmt-1 is widely expressed and required for a number of diverse processes, including development, locomotion, and apoptosis.
T04C9.1	T04C9.1 is orthologous to the human gene GRAF PROTEIN (GRAF; OMIM:605370), which when mutated leads to disease
unc-69	unc-69 encodes, by alternative splicing, three isoforms of a small (102- to 176-residue) coiled-coil protein required for normal axonal extension, axonal guidance, neuronal fasciculation, and synaptic vesicle localization; UNC-69 is orthologous to human SCOCO, which can transgenically rescue the locomotion defect of strong unc-69 mutants; UNC-69 is expressed in embryos, the processes and growth c…
zer-1	zer-1 encodes a protein that contains a VHL (von Hippel-Lindau)-box motif and is a member of the ZYG11 family of ubiquitin ligase substrate recognition subunits; ZER-1 interacts with the CUL-2 cullin in vivo and modestly enhances the lethality produced by a temperature-sensitive allele of zyg-11; in yeast two-hybrid assays, ZER-1 interacts with CUL-2 and additionally with SKR-1 and ELC-1.
acl-14	acl-14 is an ortholog of human LPGAT1 (lysophosphatidylglycerol acyltransferase 1); acl-14 is involved in embryo development; acl-14 is predicted to have transferase activity, transferring acyl groups, based on protein domain information; acl-14 is expressed in the pharynx, head, tail, reproductive system, intestine, and the body wall musculature.
let-711	let-711 encodes the C. elegans ortholog of NOT1, the conserved core component of the multisubunit CCR4/NOT complex that plays a role in regulation of gene expression via various processes including transcriptional control, mRNA deadenylation, and protein ubiquitination; in C. elegans, let-711 activity is essential for embryonic and larval development and in particular, for proper spindle position…
W03F9.10	sftb-2 is an ortholog of human SF3B2 (splicing factor 3b subunit 2); sftb-2 is involved in embryo development, hermaphrodite genitalia development, locomotion, the molting cycle and nematode larval development; sftb-2 is expressed in the anal depressor muscle, hypodermis, nervous system, body region, reproductive system, rectal gland cell, excretory cell, and the body wall musculature.
rpl-24.2	rpl-24.2 encodes a large ribosomal subunit L24 protein paralog; its orthologs include ribosomal protein L30 isologs from mammals and 'Ribosomal Like Protein 24' (Rlp24p) from S. cerevisiae; it therefore appears to actually represent an ancient paralogy between two varieties of eukaryotic L24 protein.
Y48G8AL.13	Y48G8AL.13 is an ortholog of human TLCD1 (TLC domain containing 1) and TLCD2 (TLC domain containing 2); RNA sequencing, proteomic, and microarray studies indicate that Y48G8AL.13 is affected by wdr-23, gld-1, let-7, ubc-9, aak-2, crtc-1, jmjd-1.2, sir-2.1, tdp-1, nuo-6, hlh-25, and let-60; RNA sequencing and microarray studies indicate that Y48G8AL.13 is affected by 1-methylnicotinamide, Rotenone…
C18B2.4	C18B2.4 is an ortholog of human WBP2NL (WBP2 N-terminal like) and Wbp2 (WW domain binding protein 2); microarray, proteomic, and RNA sequencing studies indicate that C18B2.4 is affected by cyc-1, nhr-49, gld-1, let-7, glp-1, mdt-15, hsf-1, dpy-21, cebp-1, sir-2.1, daf-2, mir-35, spg-7, and tbx-2; microarray and RNA sequencing studies indicate that C18B2.4 is affected by Methylmercuric chloride, D…
let-767	let-767 encodes a steroid dehydrogenase required for embryogenesis, molting, and female reproduction; LET-767 is orthologous to human HSD17B3 (OMIM:605573, mutated in pseudohermaphroditism), HSD17B12 (OMIM:609574), and HSDL1; in vitro, LET-767 catalytically converts androstenedione and estrone into testosterone and estradiol, and in vivo probably catalyzes the synthesis of endogeneous steroid hor…
mpz-1	mpz-1 encodes a multi-PDZ domain scaffold protein; mpz-1(RNAi) animals have reduced serotonin (5-HT)-stimulated egg laying unless truncated SER-1 is transgenically expressed in vulval muscle; overexpressed MPZ-1 PDZ domain 10 also reduces SER-1-mediated egg laying; the PDZ domain 10 of MPZ-1 binds the C-terminal PDZ-binding motif (ETFL) of the 5-HT receptor SER-1; MPZ-1 also physically interacts …
C30H7.2	erp-44.1 is an ortholog of human ERP44 (endoplasmic reticulum protein 44); erp-44.1 is involved in hermaphrodite genitalia development and lipid storage; erp-44.1 is expressed in the pharynx, anal depressor muscle, nervous system, reproductive system, and the intestine.
glp-4	glp-4 is an ortholog of human VARS (valyl-tRNA synthetase) and VARS2 (valyl-tRNA synthetase 2, mitochondrial); glp-4 is involved in apoptotic process, embryo development, germ cell development, germline cell cycle switching, mitotic to meiotic cell cycle, lipid storage, the molting cycle, nematode larval development and positive regulation of growth; glp-4 is predicted to have ATP binding activit…
T28C6.7	T28C6.7 is expressed in the pharynx, hypodermis, nervous system, tail, intestine, excretory cell, body wall musculature, and the vulva.
M01E5.3	Microarray, tiling array, and RNA sequencing studies indicate that M01E5.3 is affected by zfp-1, daf-12, emr-1, lem-2, jmjd-3.1, jmjd-1.2, hsf-1, ifg-1, lin-28, sir-2.1, ain-2, slr-2, dpy-10, fbf-1, and gld-1; microarray studies indicate that M01E5.3 is affected by Fluoranthene, Hydrolyzable Tannins, Humic substances, and Sirolimus; microarray and RNA sequencing studies indicate that M01E5.3 is e…
mdt-15	mdt-15 encodes, by alternative splicing, two isoforms of a Mediator subunit orthologous to human MED15; together with NHR-49 and SBP-1, MDT-15 is required for normal fat accumulation, for expression of fatty acid (FA) desaturase genes (fat-5, fat-6, and fat-7), for normal levels of mono- and polyunsaturated FAs (PUFAs), and for viability, fecundity, mobility, and normally long lifespan; several o…
hsr-9	hsr-9 encodes a protein containing a BRCT (BRCA 1 C terminus) domain that is found in proteins that regulate the cell cycle checkpoint in response to DNA damage; HSR-9 activity is required for a normal response to DNA damage caused by gamma-irradiation; loss of HSR-9 function via RNA-mediated interference after gamma-irradiation results in defects in mitotic cell cycle arrest, reduction of apopto…
pqn-20	The protein product of this gene is predicted to contain a glutamine/asparagine (Q/N)-rich ('prion') domain, by the algorithm of Michelitsch and Weissman (as of the WS77 release of WormBase, i.e., in wormpep77).
smp-2	smp-2 is an ortholog of human SEMA3D (semaphorin 3D) and members of the SEMA (Semaphorins) family including SEMA3G; smp-2 is involved in nematode male tail mating organ morphogenesis; smp-2 is expressed in all inner labial neurons, pharyngeal cell, intestinal cell, body wall musculature, vulA, vulE, ray 7, ray 8, ray 9, and the hook.
gpx-5	gpx-5 encodes a glutathione peroxidase; by homology, GPX-5 is predicted to function to reduce lipid hydroperoxides to their corresponding alcohols and reduce hydrogen peroxide to water to protect cells from damage induced by reactive oxygen species.
W08E3.2	W08E3.2 is an ortholog of human CASC3 (cancer susceptibility candidate 3); W08E3.2 is predicted to have RNA binding activity, based on protein domain information; W08E3.2 is expressed widely.
flp-22	flp-22 exhibits neuropeptide receptor binding activity; flp-22 is expressed in certain interneurons, certain amphid neurons, certain motor neurons, uv1, and certain mechanosensory neurons.
his-24	his-24 encodes one of eight C. elegans H1 linker histones; HIS-24, along with the histone deacetylase SIR-2.1 and the Enhancer of zeste E(Z) ortholog MES-2, plays a key role in heterochromatin regulation and thus, in regulation of fertility and embryonic development; specifically, HIS-24 and SIR-2.1 are essential for maintenance of the histone H3K27me3 mark at subtelomeric regions in the C. elega…
msra-1	msra-1 encodes a methionine sulfoxide-S-reductase (MsrA) with experimentally confirmed activity.
emre-1	emre-1 is expressed in the nervous system and the body wall musculature; emre-1 is localized to the mitochondrion.
Y41E3.7	Y41E3.7 is an ortholog of human ACBD3 (acyl-CoA binding domain containing 3); Y41E3.7 is predicted to have fatty-acyl-CoA binding activity, based on protein domain information.
cyld-1	F40F12.5 encodes an ortholog of human CYLD1 (OMIM:605018, mutated in cylindromatosis); CYLD1 binds several members of the NF-kappaB signalling pathway, and can deubiquitinate target proteins.
C53H9.2	C53H9.2 encodes at least three protein isoforms orthologous to the GTP-binding proteins human GNL1 (HSR1; OMIM:143024) and murine MMR1, as well as LSG1 in S. cerevisiae and many other eukaryotic and bacterial proteins; one alternative transcription unit of the C53H9.2 locus, C53H9.2a, has a natural nonsense transcript that is up-regulated in vivo by smg[-] mutations, indicating that C53H9.2 is a …
W07G4.3	W07G4.3 is an ortholog of human SCYL1 (SCY1 like pseudokinase 1); W07G4.3 is involved in reproduction; W07G4.3 is predicted to have ATP binding activity and protein kinase activity, based on protein domain information.
golg-2	golg-2 is an ortholog of human GOLGA2 (golgin A2), GOLGA6C (golgin A6 family member C), GOLGA6D (golgin A6 family member D), GOLGA6B (golgin A6 family member B) and GOLGA6A (golgin A6 family member A); golg-2 is expressed in the head ganglion, all motor neurons, all pharyngeal neurons, intestine, and the tail neurons.
ulp-4	ulp-4 is an ortholog of human SENP2 (SUMO1/sentrin/SMT3 specific peptidase 2) and SENP1 (SUMO1/sentrin specific peptidase 1); ulp-4 is involved in body morphogenesis, determination of adult lifespan, embryo development, hermaphrodite genitalia development, lipid storage, multicellular organismal homeostasis, oviposition and protein desumoylation; ulp-4 is predicted to have cysteine-type peptidase…
ZK1128.7	ZK1128.7 is an ortholog of human CRYAA (crystallin alpha A), HSPB9 (heat shock protein family B (small) member 9) and CRYAB (crystallin alpha B); RNA sequencing, proteomic, and microarray studies indicate that ZK1128.7 is affected by eat-2, gld-1, let-7, clk-1, daf-2, dpy-9, dpy-10, mir-243, tbx-2, and nuo-6; RNA sequencing and microarray studies indicate that ZK1128.7 is affected by Rotenone, D-…
K01G5.8	K01G5.8 is an ortholog of human FAM32A (family with sequence similarity 32 member A); K01G5.8 is involved in embryo development and lipid storage; K01G5.8 is localized to the nucleolus.
mig-18	mig-18 is involved in inductive cell migration; mig-18 is expressed in the gonad and the body wall musculature.
nhr-49	nhr-49 encodes a nuclear hormone receptor (NHR) related to the mammalian HNF4 (hepatocyte nuclear factor 4) family of NHRs; nhr-49 functions as a key regulator of fat metabolism and lifespan by regulating induction of beta-oxidation genes upon food deprivation and activation of stearoyl-CoA desaturase in fed animals, respectively; NHR-49 activates transcription in conjunction with the MDT-15 medi…
sucl-2	sucl-2 is an ortholog of human SUCLG1 (succinate-CoA ligase alpha subunit); sucl-2 is involved in embryo development, positive regulation of growth and reproduction; sucl-2 is predicted to have catalytic activity and cofactor binding activity, based on protein domain information.
F20G2.2	RNA sequencing and microarray studies indicate that F20G2.2 is affected by Rotenone, Tunicamycin, D-glucopyranose, Sodium arsenite, Cholestanol, Fluoranthene, Cry5B, and Quercetin; RNA sequencing and microarray studies indicate that F20G2.2 is enriched in the germ line and intestine and in the ASER neurons.
C16A3.4	C16A3.4 is an ortholog of human ZNF622 (zinc finger protein 622); C16A3.4 is involved in RNA interference, embryo development and reproduction; C16A3.4 is predicted to have nucleic acid binding activity and zinc ion binding activity, based on protein domain information; C16A3.4 is expressed in the pharynx, tail, and the intestine.
phy-2	phy-2 encodes a catalytic alpha subunit of collagen prolyl 4-hydroxylase (P4H) orthologous to human P4H alpha (II) isoform (OMIM: 600608); phy-2 is responsible for hydroxylation of cuticle collagen; loss-of-function mutations result in phenotypically wild-type animals, however phy-1; phy-2 double mutants arrest as embryos and larvae, suggesting that the PHY-1 and PHY-2 P2H alpha subunits function…
chat-1	chat-1 is an ortholog of human TMEM30A (transmembrane protein 30A) and TMEM30B (transmembrane protein 30B); chat-1 is expressed in several tissues including the intestine.
Y41E3.11	hrpu-1 is an ortholog of human HNRNPUL2-BSCL2 (HNRNPUL2-BSCL2 readthrough (NMD candidate)), HNRNPUL1 (heterogeneous nuclear ribonucleoprotein U like 1), HNRNPUL2 (heterogeneous nuclear ribonucleoprotein U like 2) and HNRNPU (heterogeneous nuclear ribonucleoprotein U); hrpu-1 is involved in embryo development, germ cell development, lipid storage, locomotion, nematode larval development, regulatio…
ida-1	ida-1 encodes a protein tyrosine phosphatase-like receptor, orthologous to the mammalian type I diabetes autoantigens IA-2 and phogrin that are expressed in dense core vesicles of neuroendocrine tissue and involved in regulated protein secretion; in C. elegans, IDA-1 appears to be required for regulating presynaptic neurotransmission and in particular, for the neuropeptidergic control of egg-layi…
toca-1	toca-1 is an ortholog of human FNBP1 (formin binding protein 1), FNBP1L (formin binding protein 1 like) and TRIP10 (thyroid hormone receptor interactor 10); microarray and RNA sequencing studies indicate that toca-1 is affected by zfp-1, jmjd-3.1, jmjd-1.2, unc-75, hsf-1, ifg-1, dpy-21, and eat-2; microarray studies indicate that toca-1 is affected by Resveratrol, Dafa#1, adsorbable organic bromi…
bris-1	bris-1 is an ortholog of human IQSEC1 (IQ motif and Sec7 domain 1) and IQSEC2 (IQ motif and Sec7 domain 2); bris-1 is involved in reproduction; bris-1 is predicted to have ARF guanyl-nucleotide exchange factor activity, based on protein domain information; bris-1 is expressed in the hypodermis, nervous system, reproductive system, and the intestine.
abts-4	abts-4 encodes an anion transporter; ABTS-4::GFP fusion proteins are expressed solely in the intestine, with highest levels seen in the most anterior and posterior gut cells and subcellular localization restricted to the basolateral membrane.
B0416.5	B0416.5 is an ortholog of human MFSD7 (major facilitator superfamily domain containing 7); B0416.5 is involved in reproduction; B0416.5 is expressed in the pharynx, mu_int_R, mu_int_L, hypodermis, nervous system, reproductive system, excretory cell, and the body wall musculature.
srpa-68	srpa-68 is an ortholog of human Srp68 (signal recognition particle 68); srpa-68 is involved in collagen and cuticulin-based cuticle development, embryo development, hermaphrodite genitalia development, nematode larval development and positive regulation of growth; srpa-68 is predicted to have 7S RNA binding activity, endoplasmic reticulum signal peptide binding activity, and signal recognition pa…
lim-6	lim-6 encodes a LIM class homeodomain protein that contains two Zinc-finger-like LIM domains N-terminal to a predicted DNA-binding homeodomain; LIM-6 is predicted to function as a transcription factor whose activity is required for regulating uterine morphogenesis and specific aspects of terminal neuronal differentiation, including normal axonal morphology, full expression of UNC-25/glutamic acid…
sel-8	sel-8 encodes a nuclear protein required for GLP-1 and LIN-12 signalling, that is analogous to (and may be homologous to) Drosophila MASTERMIND and its mammalian orthologs; SEL-8 (also known as LAG-3) forms a ternary complex with LAG-1/Su(H) and the intracellular domain of either GLP-1 or LIN-12; like MAM, SEL-8 is glutamine- and proline-rich; SEL-8 contains a novel motif shared with W09C5.1 and …
Y54G2A.75	Y54G2A.75 is an ortholog of human TXNL4A (thioredoxin like 4A); Y54G2A.75 is involved in embryo development.
toe-4	toe-4 is an ortholog of human RNF111 (ring finger protein 111); toe-4 is expressed in the pharynx, hypodermis, nervous system, head, reproductive system, intestine, rectal gland cell, and the body wall musculature.
ech-4	acbp-2/ech-4 encodes a highly conserved protein containing a functional acyl-CoA-binding binding domain required for protein stability and ligand binding; previously described as containing an enoyl-CoA hydratase/isomerase (ECH) domain and a predicted N-terminal mitochondrial targeting signal; loss of ACBP-2/ECH-4 function affects B-oxidation of unsaturated fatty acids in vivo; in acbp-2 mutants …
R05H5.3	R05H5.3 is an ortholog of human NXNL2 (nucleoredoxin-like 2) and NXN (nucleoredoxin); R05H5.3 is involved in embryo development; R05H5.3 is expressed in the germ line.
top-2	top-2 is an ortholog of human TOP2A (topoisomerase (DNA) II alpha) and TOP2B (topoisomerase (DNA) II beta); top-2 is involved in embryo development; top-2 is predicted to have ATP binding activity, DNA binding activity, and DNA topoisomerase type II (ATP-hydrolyzing) activity, based on protein domain information; top-2 is expressed in the germ line.
F55C10.5	F55C10.5 is an ortholog of members of the human PPP1R (Protein phosphatase 1 regulatory subunits) family including PPP1R14A; RNA sequencing and microarray studies indicate that F55C10.5 is affected by eat-2, hlh-30, daf-2, daf-16, swsn-2.2, jmjd-3.1, hsf-1, daf-12, dpy-21, and alg-1; tiling array and RNA sequencing studies indicate that F55C10.5 is enriched in the ventral nerve cord and germ line…
elb-1	elb-1 encodes an Elongin B ortholog required for chromosome condensation and segregation during mitosis and meiotic division II, and also for cell proliferation (probably through degradation of CKI-1); elb-1(RNAi) animals tend to arrest at the second meiotic cell division, with escapers showing many other defects in chromosomal dynamics and cell cycle control such as abnormal pronuclear rotation …
ife-3	ife-3 encodes one of five C. elegans homologs of the mRNA cap-binding protein eIF4E; by homology, IFE-3 is predicted to bind capped mRNA and mediate its recruitment to ribosomes during translation initiation; in vitro, IFE-3 binds a monomethylated guanosine cap structure but does not bind a trimethylated guanosine cap, which suggests that IFE-3 likely mediates translation of those mRNAs that do n…
acdh-12	E04F6.5 is orthologous to the human gene ACYL-CoA DEHYDROGENASE, VERY LONG-CHAIN (OMIM:201475), which when mutated leads to VLCAD deficiency, an inborn error of mitochondrial beta-oxidation.
R03D7.4	R03D7.4 is an ortholog of human TCEB3C (transcription elongation factor B subunit 3C), RP11-49K24.9, TCEB3CL2 (transcription elongation factor B subunit 3C like 2), TCEB3 (transcription elongation factor B subunit 3) and TCEB3B (transcription elongation factor B subunit 3B); R03D7.4 is involved in RNA interference and determination of adult lifespan; R03D7.4 is expressed in the pharynx, anal depr…
nspd-3	RNA sequencing and microarray studies indicate that nspd-3 is affected by Ethanol, Methylmercury hydroxide, Methylmercuric chloride, Manganese chloride, D-glucose, Acrylamide, Chlorpyrifos, Diazinon, Quercetin, Humic substances, Paraquat, Benzene, Colistin, Tyrosol, adsorbable organic bromine compounds, and Allantoin; RNA sequencing and microarray studies indicate that nspd-3 is enriched in the g…
F59B2.3	F59B2.3 is an ortholog of human AMDHD2 (amidohydrolase domain containing 2) and RP11-20I23.3; F59B2.3 is predicted to have N-acetylglucosamine-6-phosphate deacetylase activity, based on protein domain information.
crh-1	crh-1 encodes a homolog of the cyclic AMP-response element binding protein (CREB); crh-1 is involved in the transcription of CRE-sequence dependant genes activated by a CaM kinase cascade; crh-1 is required in the bilateral thermosensory neuron AFD, for a memory-related behaviour and for response to tap (nonlocalized mechanosensory stimulation) and tap habituation; crh-1 appears to be ubiquitousl…
din-1	din-1 is an ortholog of human spen (spen family transcriptional repressor); din-1 is involved in body morphogenesis, defecation, embryo development, lipid storage, negative regulation of vulval development, nematode larval development, positive regulation of growth, positive regulation of vulval development and reproduction; din-1 is predicted to have nucleic acid binding activity, based on prote…
mdt-19	mdt-19 is an ortholog of human MED19 (mediator complex subunit 19); mdt-19 is involved in apoptotic process, embryo development, hermaphrodite genitalia development, nematode larval development, oogenesis and positive regulation of growth; mdt-19 is predicted to have RNA polymerase II transcription cofactor activity, based on protein domain information.
lin-66	lin-66 encodes an unfamiliar protein, with visible homologs only in nematodes, that was identified in screens for molecules that interact with GEX-3, a homolog of mammalian protein ligands of the small GTPase Rac1, that is essential for ventral enclosure during embryonic development; LIN-66 is expressed in body wall and vulval muscles, and is also detected in the intestine, neurons, and probably …
W09D10.1	W09D10.1 is an ortholog of human SMAP2 (small ArfGAP2) and SMAP1 (small ArfGAP 1); W09D10.1 is involved in nematode larval development and reproduction; W09D10.1 is predicted to have GTPase activator activity, based on protein domain information.
aak-2	aak-2 encodes one of two C. elegans homologs of the catalytic alpha subunit of AMP-activated protein kinases (AMPKs); in C. elegans, aak-2 functions downstream of environmental stressors, energy level signals (AMP:ATP ratio), and daf-2-mediated insulin signaling to positively regulate adult lifespan; in regulating lifespan, aak-2 likely acts in parallel with daf-16/FOXO; aak-2 activity is also re…
nlp-13	nlp-13 encodes a predicted neuropeptide of the MSFamide family; expressed primarily in neurons or in the endocrine/secretory cells, and expression includes pharyngeal neurons that modulate pharyngeal pumping of food.
C25E10.10	C25E10.10 encodes a putative secreted TIL-domain protease inhibitor paralogous to SWM-1, ISL-1, and the products of 11 other C. elegans genes; C25E10.10 and its relatives are collectively similar to other TIL-domain protease inhibitors from nematodes, insects, and vertebrates; C25E10.10 has no obvious function in mass RNAi assays.
rsp-5	rsp-5 encodes, along with rsp-4, one of two C. elegans orthologs of the vertebrate SC35 splicing factor and member of the SR protein family of nuclear phosphoproteins that are required for constitutive splicing and influence alternative splicing regulation.
nlp-12	nlp-12 encodes two predicted neuropeptide-like proteins; nlp-12 is part of a LQFamide neuropeptide family that has members in at least one other nematode species; nlp-12 is expressed in one tail neuron.
cpt-2	cpt-2 encodes a carnitine palmitoyltranferase orthologous to the human gene CPT2, an enzyme involved in fatty acid oxidation.
W04G3.13	Microarray studies indicate that W04G3.13 is affected by clk-1.
aly-3	aly-3 encodes an RRM motif-containing protein orthologous to human THOC4 (OMIM:604171), and paralogous to ALY-1 and ALY-2; by orthology, ALY-3 is thought to promote recruitment of mRNA export factor to mRNAs; however, ALY-3 has no grossly obvious function in four-way RNAi assays of ALY-1/-3 and W04D2.6, and aly-3(RNAi) had no obvious effect on nuclear retention of tra-2 mRNA in the absence of TRA…
cdr-6	cdr-6 encodes a predicted transmembrane protein that is a member of the C. elegans CDR (cadmium responsive) family of proteins; loss of cdr-6 activity results in shortened lifespan, but has no effect on sensitivity to cadmium or other metals; cdr-6 is expressed postembryonically in pharyngeal and intestinal cells, as well as the rectal gland cell.
flp-12	flp-12 encodes a predicted FMRFamide-like peptide neurotransmitter that affects locomotion when injected into A. suum; expressed in the ASE and PVM sensory neurons.
F52G3.1	F52G3.1 is an ortholog of human PRRC2C (proline rich coiled-coil 2C) and PRRC2B (proline rich coiled-coil 2B); tiling array, RNA sequencing, and microarray studies indicate that F52G3.1 is affected by daf-12, jmjd-3.1, jmjd-1.2, ifg-1, dpy-21, ain-2, and fbf-1; RNA sequencing, proteomic, and microarray studies indicate that F52G3.1 is affected by 1-methylnicotinamide, Rotenone, Nicotine, Resverat…
F22B7.9	F22B7.9 encodes a predicted methyltransferase; F22B7.9 reporter fusions are expressed in the intestine.
T23B3.2	Microarray and RNA sequencing studies indicate that T23B3.2 is affected by Aldicarb, 1-methylnicotinamide, Methylmercuric chloride, Rotenone, Resveratrol, Cry5B, Hydrolyzable Tannins, Humic substances, and Sirolimus; tiling array, RNA sequencing, and microarray studies indicate that T23B3.2 is enriched in the excretory cell, hypodermis, germ line, and muscle cell and in neurons including the dopa…
K11H12.8	K11H12.8 is an ortholog of human GHITM (growth hormone inducible transmembrane protein); microarray, tiling array, RNA sequencing, and proteomic studies indicate that K11H12.8 is affected by clk-1, cyc-1, daf-12, unc-120, alg-3, alg-4, tdp-1, jmjd-3.1, jmjd-1.2, cebp-1, glp-1, daf-16, dpy-21, spg-7, gei-8, isp-1, nuo-6, and lin-35; microarray and RNA sequencing studies indicate that K11H12.8 is a…
rhi-1	rhi-1 encodes a Rho GDP-dissociation inhibitor (GDI).
sql-1	sql-1 is an ortholog of human TRIP11 (thyroid hormone receptor interactor 11); sql-1 is localized to the Golgi apparatus.
fkh-9	fkh-9 encodes a member of the forkhead domain transcription factor family.
pqe-1	pqe-1 produces through alternative splicing, proteins that contain a glutamine proline-rich domain and/or an exonuclease domain; the exonuclease domain is most similar to GOR proteins found in humans and gorillas and to the Saccharomyces cerevisiae Rex3p RNA exonuclease; in a C. elegans model for huntingtin polyglutamine neurotoxicity, pqe-1 proteins protect the ASH sensory neurons from polygluta…
F45E1.1	Microarray and RNA sequencing studies indicate that F45E1.1 is affected by cyc-1, emr-1, lem-2, let-418, and ain-2; microarray studies indicate that F45E1.1 is affected by Methylmercuric chloride, Resveratrol, Atrazine, Colistin, adsorbable organic bromine compounds, and Sirolimus; tiling array, RNA sequencing, and microarray studies indicate that F45E1.1 is enriched in the germ line and in neuro…
dpy-23	dpy-23 encodes an adaptin: specifically, it encodes an ortholog of the mu2 subunit of adaptor protein complex 2 (AP2); DPY-23 activity is required for receptor-mediated endocytosis and for normal body morphogenesis; DPY-23 also plays a key role in regulation of Wnt secretion by regulating trafficking of MIG-14/Wntless; when expressed in neurons, DPY-23 localizes to the synapse and co-localizes wi…
csr-1	csr-1 encodes, by alternative splicing, two isoforms of an Argonaute protein required for chromosome segregation, embryonic viability, Slicer activity induced by secondary siRNAs, and (partially) for germline RNAi; csr-1(RNAi) embryos are generally inviable, with disordered metaphase chromosomes and anaphase DNA bridges; CSR-1 is found in secondary-type siRNA/Slicer complexes, and isolated recomb…
ric-7	ric-7 is involved in defecation, dense core granule exocytosis, locomotion, mitochondrion localization, peptide secretion, neurotransmission and striated muscle myosin thick filament assembly; ric-7 is expressed in the nervous system and the head muscle; ric-7 is localized to the mitochondrion and the synapse.
rcan-1	rcan-1 is an ortholog of human RCAN1 (regulator of calcineurin 1), RCAN3 (RCAN family member 3) and RCAN2 (regulator of calcineurin 2); rcan-1 is involved in negative regulation of phosphoprotein phosphatase activity, response to hermaphrodite contact, thermosensory behavior and vulval location; rcan-1 exhibits protein phosphatase 2B binding activity and protein serine/threonine phosphatase inhib…
msp-53	msp-53 encodes a protein that belongs to a family of proteins called the Major Sperm Proteins (MSPs) that is conserved in nematodes; msp-53 has a C. briggsae homolog as identified by the Wobble Aware Bulk Aligner (WABA); the MSP family consists of closely related, small, basic proteins that make up 15% of sperm protein; this multigene family consists of over fifty genes, including many pseudogene…
ubxn-6	ubxn-6 encodes one of six C. elegans UBX (ubiquitin regulatory X) domain-containing proteins.
timm-23	F15D3.7 encodes the C. elegans ortholog of the mitochondrial import inner membrane translocase subunit Tim23; by homology, F15D3.7 is predicted to function in transit peptide-containing proteins across the mitochondrial inner membrane.
sel-1	sel-1 encodes two isoforms of a highly conserved transmembrane protein orthologous to human SEL1 (OMIM:602329) and Saccharomyces cerevisiae HRD3, a member of the HMG-CoA Reductase Degradation (HRD) complex that degrades malfolded endoplasmic reticulum (ER)-resident proteins; SEL-1 functions as a negative regulator of the LIN-12/GLP-1 Notch-like signaling pathway in C. elegans where it appears to …
T07A9.14	T07A9.14 is an ortholog of human RpS24 (ribosomal protein S24); T07A9.14 is involved in nematode larval development and reproduction; T07A9.14 is a structural constituent of ribosome, based on protein domain information.
H06I04.6	H06I04.6 is an ortholog of human TMEM92 (transmembrane protein 92); tiling array, microarray, and RNA sequencing studies indicate that H06I04.6 is affected by daf-12, hpl-2, nhr-114, csr-1, glp-1, npr-1, jmjd-1.2, dcr-1, ain-1, and tdp-1; microarray and RNA sequencing studies indicate that H06I04.6 is affected by Methylmercuric chloride, Rotenone, Resveratrol, Cry5B, Hydrolyzable Tannins, Humic s…
Y73F4A.2	Y73F4A.2 is involved in embryo development; Y73F4A.2 is expressed in the pharynx.
bmy-1	bmy-1 is an ortholog of human MESDC2 (mesoderm development candidate 2); microarray, RNA sequencing, and tiling array studies indicate that bmy-1 is affected by isp-1, lin-39, daf-12, tatn-1, gld-2, clk-1, fog-3, npr-1, hsf-1, dpy-21, pal-1, fbf-1, gld-1, and lin-54; RNA sequencing and microarray studies indicate that bmy-1 is affected by Rotenone, Paraquat, and Sirolimus; tiling array and RNA se…
C25H3.7	C25H3.7 is an ortholog of human FAXC (failed axon connections); C25H3.7 is involved in collagen and cuticulin-based cuticle development, embryo development and nematode larval development.
sqv-4	sqv-4 encodes a UDP-glucose 6-dehydrogenase, biochemically active in vitro, that is required for cytokinesis of one-cell embryos and for vulval morphogenesis; SQV-4 is orthologous to Drosophila SUGARLESS, human UGDH (OMIM:603370), and zebrafish JEKYLL; SQV-4 is expressed in many cell types, notably oocytes and uterine, seam, pharyngeal, and spermathecal cells, with expression being prominent in 1…
swsn-4	swsn-4 (phasmid socket absent) gene encodes an ortholog of SWI2/SNF2, a component of the SWI/SNF complex that is conserved from yeast to mammals and that is involved in chromatin remodeling; swsn-4 is probably required during mitosis of the T cells for asymmetric cell division.
T09A5.5	T09A5.5 is involved in embryo development, nematode larval development and striated muscle myosin thick filament assembly; T09A5.5 is localized to the mitochondrion.
hpo-19	The T05H4.5 gene encodes an ortholog of the human gene NADH-CYTOCHROME B5 REDUCTASE (DIA1), which when mutated leads to methemoglobinemia (OMIM:250800).
sgn-1	sgn-1 is an ortholog of human SGCZ (sarcoglycan zeta), SGCG (sarcoglycan gamma) and SGCD (sarcoglycan delta); microarray, tiling array, and RNA sequencing studies indicate that sgn-1 is affected by fer-1, daf-12, wdr-5.1, wrn-1, tdp-1, let-418, chd-3, dpy-9, dpy-10, mir-35, and nuo-6; microarray studies indicate that sgn-1 is affected by Cadmium, Quercetin, Humic substances, Colistin, and Sirolim…
H08J11.2
tmbi-4	tmbi-4 is an ortholog of human TMBIM4 (transmembrane BAX inhibitor motif containing 4) and RP11-745O10.4; microarray and RNA sequencing studies indicate that tmbi-4 is affected by cyc-1, cco-1, jmjd-3.1, jmjd-1.2, sir-2.1, ain-1, ain-2, fbf-1, and daf-2; microarray studies indicate that tmbi-4 is affected by Humic substances, single-walled carbon nanotubes, Sirolimus, and Allantoin; tiling array,…
nlp-24	nlp-24 is involved in response to food; nlp-24 is expressed in the spermatheca, certain amphid neurons, all pharyngeal neurons, hypodermis, and the intestine.
pqn-39	The protein product of this gene is predicted to contain a glutamine/asparagine (Q/N)-rich ('prion') domain, by the algorithm of Michelitsch and Weissman (as of the WS77 release of WormBase, i.e., in wormpep77).
ftn-2	ftn-2 encodes one of two C. elegans ferritin heavy chain homologs; loss of ftn-2 activity via deletion mutation results in slightly lower brood sizes and, under iron stress conditions, slightly faster growth from the L4 to adult stage of development, and slightly reduced lifespan; an ftn-2::gfp reporter fusion is expressed in diverse tissues, including the pharynx, intestine, and hypodermis, and …
cka-1	cka-1 encodes an isoform of choline kinase whose activity has been verified in vitro, and that has a strong preference for choline over ethanolamine; CKA-1 and CKA-2 comprise a related group ('A') of choline kinases.
F36G3.1	Microarray and RNA sequencing studies indicate that F36G3.1 is affected by clk-1, cyc-1, wdr-23, emr-1, lem-2, wrn-1, daf-2, jmjd-3.1, jmjd-1.2, hsf-1, sir-2.1, alg-1, dpy-9, dpy-10, octr-1, tdp-1, and acs-3; microarray studies indicate that F36G3.1 is affected by Chlorpyrifos, Diazinon, Hydrolyzable Tannins, Humic substances, and Sirolimus; tiling array, microarray, and RNA sequencing studies in…
B0001.4	B0001.4 is an ortholog of human UCK2 (uridine-cytidine kinase 2) and UCK1 (uridine-cytidine kinase 1); B0001.4 is predicted to have ATP binding activity and kinase activity, based on protein domain information.
F10E7.5	F10E7.5 is an ortholog of human MRTO4 (MRT4 , ribosome maturation factor); F10E7.5 is expressed in the hypodermis, nervous system, body region, reproductive system, and the body wall musculature.
C32E8.9	C32E8.9 is an ortholog of human ECHDC1 (ethylmalonyl-CoA decarboxylase 1); C32E8.9 is predicted to have catalytic activity, based on protein domain information; C32E8.9 is expressed in the hypodermis and the intestine.
hil-4	hil-4 is an ortholog of human H1F0 (H1 histone family member 0); hil-4 is involved in reproduction; hil-4 is predicted to have DNA binding activity, based on protein domain information; hil-4 is expressed widely.
F29B9.8	F29B9.8 is involved in embryo development; F29B9.8 is localized to the plasma membrane.
nmat-1	nmat-1 is an ortholog of human NMNAT3 (nicotinamide nucleotide adenylyltransferase 3) and NMNAT1 (nicotinamide nucleotide adenylyltransferase 1); nmat-1 is predicted to have nucleotidyltransferase activity, based on protein domain information.
ZK909.6	Tiling array, RNA sequencing, and microarray studies indicate that ZK909.6 is affected by hpl-2, rsr-2, emr-1, lem-2, bar-1, hlh-30, tdp-1, daf-2, jmjd-3.1, hsf-1, and alg-1; RNA sequencing studies indicate that ZK909.6 is affected by Rotenone; tiling array and RNA sequencing studies indicate that ZK909.6 is enriched in the hypodermis, germ line, and muscle cell and in the dopaminergic, AFD, ASER…
[truncated: 2,993 more rows]
