# Supplementary material for: Transcriptome analysis of adult Caenorhabditis elegans cells reveals tissue-specific gene and isoform expression
Source: PLoS Genet. 2018 Aug 10;14(8):e1007559. doi: 10.1371/journal.pgen.1007559 (PMC6105014; doi:10.1371/journal.pgen.1007559)
Supplement: S6 Table — Stage-specific and stage-overlapping genes from the comparison of larval, embryonic [1] and adult intestine were used for GO analysis. (XLSX) [file pgen.1007559.s015.xlsx]

## Sheet: adult
Category	Term	Count	%	PValue	Genes	List Total	Pop Hits	Pop Total	Fold Enrichment	Bonferroni	Benjamini	FDR
GOTERM_BP_DIRECT	GO:0009792~embryo development ending in birth or egg hatching	1206	23.6146	1.85303e-41	T10G3.1, MRPL-16, SCO-1, ANT-1.3, GEI-4, F56A11.6, B0464.9, B0464.6, MFAP-1, ASB-1, NARS-1, EGO-1, EGO-2, CYH-1, EPC-1, SACY-1, PAD-1, PAD-2, ERCC-1, ANT-1.1, C56G7.3, Y39A1A.22, MRPL-11, IARS-1, MRPL-28, CAR-1, D2085.3, CYP-31A5, PAH-1, ZK899.2, W01D2.1, CYL-1, UAF-1, EEF-2, PAF-2, MEL-11, STAM-1, USE-1, CPG-2, EIF-6, SMI-1, MRPL-23, Y45F10B.13, HPO-35, MRPL-37, M57.2, CSK-1, ISW-1, MRPL-32, ZK7…	3422	3091	11627	1.32567	4.14338e-38	4.14338e-38	3.22745e-38
GOTERM_BP_DIRECT	GO:0040011~locomotion	619	12.1206	1.24375e-35	RPA-2, CST-1, LSM-4, UNC-71, UNC-70, UNC-73, MCA-2, CDGS-1, MLT-7, UNC-68, UNC-69, COL-94, UNC-63, EPC-1, CYH-1, MCA-1, UNC-64, KIN-10, COL-92, CYK-4, UNC-62, Y87G2A.1, UNC-61, JPH-1, UNC-60, CYL-1, NAS-36, UNC-58, KIN-20, UNC-57, USE-1, F33H1.4, UNC-54, UNC-52, E02D9.1, BCL-11, UNC-53, MEC-7, PCCB-1, PAFO-1, B0207.6, Y55F3AM.3, ATHP-2, SSL-1, PAA-1, UNC-95, UNC-94, UNC-85, UNC-86, F14F11.2, M57.…	3422	1405	11627	1.49693	2.78102e-32	1.39051e-32	2.16625e-32
GOTERM_BP_DIRECT	GO:0002119~nematode larval development	822	16.0956	1.31714e-35	SCO-1, MRPL-16, ANT-1.3, GEI-4, HPL-2, T07A9.14, B0464.9, MFAP-1, B0464.6, MLT-7, CDGS-1, NARS-1, EGO-1, EGO-2, EPC-1, CYH-1, SACY-1, ANT-1.1, MRPL-11, MRPL-12, IARS-1, MRPL-28, D2085.3, ZK899.2, W01D2.1, CYL-1, UAF-1, EEF-2, USE-1, E02D9.1, EIF-6, MRPL-23, MRPL-37, LPD-2, HPO-32, LPD-3, HPO-31, F55F8.3, M57.2, CSK-1, ISW-1, MRPL-32, MRPL-30, T12A2.7, SPD-2, HPO-26, Y45F10D.4, PHF-5, GYG-1, LAF-1…	3422	1993	11627	1.40137	2.94513e-32	9.81711e-33	2.29408e-32
GOTERM_BP_DIRECT	GO:0000003~reproduction	892	17.4662	2.82282e-35	SCO-1, NOS-3, HPL-2, ANT-1.3, GEI-4, T07A9.14, K02F3.2, R05D3.12, B0464.9, MFAP-1, B0464.6, ASB-1, MCA-2, CDGS-1, CPG-8, NARS-1, C50D2.5, Y69A2AR.31, EGO-1, EPC-1, CYH-1, PAD-1, SACY-1, ANT-1.1, NUBP-1, IARS-2, IARS-1, CAR-1, D2085.3, D2085.4, PAH-1, W01D2.1, CYL-1, UAF-1, C30H7.2, EEF-2, PAF-2, MEL-11, USE-1, NAS-30, E02D9.1, EIF-6, MRPL-23, MRPL-37, LPD-2, F55F8.3, ISW-1, MRPL-32, MRPL-30, ZK79…	3422	2205	11627	1.3745	6.31182e-32	1.57795e-32	4.91653e-32
GOTERM_CC_DIRECT	GO:0005737~cytoplasm	614	12.0227	1.28218e-34	PYP-1, CKK-1, PAC-1, NOS-3, CST-1, LSM-4, BRE-3, UNC-70, UNC-73, CPB-3, NARS-1, DHC-1, EGO-1, UNC-69, EGO-2, MSP-3, TRXR-2, KIN-10, SACY-1, SWAN-1, NUBP-1, C02D5.4, CYK-4, IARS-2, CBLC-1, IARS-1, EARS-1, CCDC-55, CAR-1, D2085.4, UNC-60, EEF-2, KIN-20, MEL-11, UNC-57, UNC-54, MLP-1, UNC-53, CSN-2, TOCA-2, PAR-3, CSN-1, EIF-6, SMI-1, PAR-1, DDL-1, MEC-7, Y10G11A.1, DAF-5, T16G12.6, T19D2.2, K07A1.9…	3072	1518	11373	1.49744	7.78284e-32	7.78284e-32	1.89669e-31
GOTERM_MF_DIRECT	GO:0005515~protein binding	436	8.5373	1.82135e-25	MAGI-1, RPA-2, PAC-1, NOS-3, GEI-4, T14G10.8, F32B4.4, RPA-1, UNC-68, UNC-69, BRC-2, UNC-64, KIN-10, SWAN-1, ANT-1.1, T07C4.3, MRPL-12, CYK-4, UNC-62, PAH-1, UNC-61, UAF-1, ABU-11, SKR-20, STAM-1, UNC-54, UNC-53, CSN-2, TOCA-2, PAR-2, CSN-1, PAR-3, PAR-1, SMI-1, DDL-1, VPS-33.1, MEC-8, F20B10.3, HMBX-1, DAF-5, CAND-1, NHR-91, PAA-1, UNC-95, GSP-1, UNC-87, DAF-3, CCDC-47, DAF-2, SPD-5, ABL-1, SORB…	2827	975	9479	1.4994	2.19108e-22	2.19108e-22	2.94543e-22
GOTERM_BP_DIRECT	GO:0010171~body morphogenesis	278	5.44351	1.77425e-17	LEV-11, NSPD-5, ANT-1.3, LSM-4, R144.3, TCER-1, TNI-1, UNC-73, Y69A2AR.32, MLT-7, MRCK-1, C01B10.11, EGO-1, SWSN-7, COL-94, UNC-116, CYH-1, UNC-119, CHK-1, KIN-10, PAD-2, C32E8.5, COL-92, Y39A1A.22, CYK-4, MRPL-28, D2085.3, BUS-19, UNC-62, NAS-37, DIE-1, UNC-120, KIN-20, LIM-7, UNC-54, PDI-2, DIN-1, UNC-53, F42A8.1, RPL-24.2, PAR-3, PAFO-1, GLS-1, B0336.3, LET-607, Y11D7A.9, GLP-1, FLI-1, UNC-85,…	3422	616	11627	1.53339	3.96723e-14	7.93445e-15	3.09023e-14
GOTERM_BP_DIRECT	GO:0040035~hermaphrodite genitalia development	319	6.24633	2.30462e-16	SWD-2.2, RPA-2, LEV-11, SCO-1, GEI-4, ANT-1.3, TEG-4, W05F2.4, F56C9.10, TCER-1, MFAP-1, UNC-73, B0238.11, Y69A2AR.31, SWSN-7, EGO-2, CYH-1, VPS-37, AIR-2, PAD-1, SACY-1, KIN-10, SWSN-1, HCP-6, RIOK-1, SEM-4, CYK-4, GON-1, GON-2, GIP-2, D2085.3, UNC-62, UNC-61, Y87G2A.1, UNC-60, INS-17, DDX-23, UAF-1, C30H7.2, K10G9.2, EEF-2, UBC-9, E02D9.1, PAR-2, CSN-1, RPL-24.2, PAR-3, PAR-1, MEC-7, MRPL-23, P…	3422	738	11627	1.46866	4.96492e-13	8.27116e-14	3.88578e-13
GOTERM_CC_DIRECT	GO:0005634~nucleus	638	12.4927	8.6893e-13	RPA-2, CKK-1, LSM-4, HPL-2, R05D3.12, F32B4.4, MFAP-1, CPB-3, RPA-1, C50D2.5, NHR-6, EGO-1, EGO-2, NHR-7, BRC-2, CYH-1, KIN-10, SACY-1, ERCC-1, ELL-1, CCDC-55, D2085.4, UNC-62, ELT-3, CYL-1, UAF-1, ELT-7, DPF-4, KIN-20, NONO-1, Y94H6A.5, BCL-11, CSN-2, HIL-3, RPL-24.2, CSN-1, EIF-6, HIL-4, T07A9.8, MEC-8, PAFO-1, XPA-1, Y55F3AM.3, HMBX-1, DAF-5, SSL-1, T19D2.2, NHR-91, CAND-1, FLI-1, JAC-1, UNC-9…	3072	1888	11373	1.25104	5.27466e-10	2.63733e-10	1.28544e-09
GOTERM_CC_DIRECT	GO:0031143~pseudopodium	32	0.626591	1.17767e-11	MSP-56, MSP-57, MSP-31, MSP-33, MSP-59, MSP-53, MSP-36, MSP-19, DYN-1, MSP-55, MSP-38, MSP-113, PIKI-1, GSP-4, MSP-10, MSP-64, MSP-3, MSP-65, MSP-40, MSP-152, MSP-45, MSD-2, MSP-81, EPN-1, MSD-4, MSP-49, MSP-79, MSP-78, MSP-77, MSP-76, MSP-51, MSP-50	3072	39	11373	3.03766	7.14845e-09	2.38282e-09	1.74209e-08
GOTERM_BP_DIRECT	GO:0040018~positive regulation of multicellular organism growth	165	3.23086	1.58664e-11	DPY-8, CRM-1, LSM-3, W05F2.4, LEO-1, UNC-73, MCA-2, Y69A2AR.32, DPY-11, ADT-2, EPC-1, C14B9.2, DPY-18, ZK809.8, VPS-35, SWSN-1, ELL-1, OIG-3, RIOK-1, C17G10.2, LET-2, WRT-5, WRT-4, LET-4, K09E4.1, WRT-6, DOHH-1, DBL-1, NHR-23, IFG-1, D2085.3, KIN-14, Y87G2A.1, C27A2.12, NHR-25, Y49E10.4, UNC-58, KIN-20, CYC-2.2, CLEC-1, DIN-1, UNC-53, IFC-2, PCCB-1, MEC-7, Y39E4A.3, LET-607, C44C1.1, PFD-1, SGK-1…	3422	357	11627	1.57038	3.54773e-08	5.06819e-09	2.76347e-08
GOTERM_MF_DIRECT	GO:0003676~nucleic acid binding	196	3.83787	3.11617e-11	C16A3.4, C27A12.2, TEG-4, F32B4.4, K11D2.4, CPB-3, RPA-1, Y69A2AR.32, NARS-1, C50D2.5, DDX-35, SACY-1, RDE-1, R02D3.8, SEM-4, FOG-1, UAF-1, DDX-23, K07H8.9, NONO-1, Y94H6A.5, E02D9.1, DIN-1, BCL-11, MUT-7, MEC-8, B0336.3, Y55F3AM.3, Y17G7B.12, M02B7.2, ISW-1, ZK686.5, K07H8.10, CSR-1, INF-1, RNP-7, RNP-8, UNC-75, Y5F2A.4, C24H12.4, RNP-1, RNP-2, D1037.1, WAGO-4, LAF-1, SYM-2, Y95B8A.8, F56G4.4, K…	2827	440	9479	1.49362	3.74874e-08	1.87437e-08	5.03937e-08
GOTERM_CC_DIRECT	GO:0030424~axon	76	1.48815	3.26721e-11	DYC-1, LET-92, PMK-3, DYN-1, CIL-1, SUPR-1, MEC-12, UNC-73, UNC-69, SAD-1, RHGF-2, SNB-1, UNC-64, UNC-119, KIN-10, TIAM-1, MPZ-1, PAK-1, UNC-25, TBA-1, OIG-1, CYY-1, PTL-1, EAT-20, AKT-1, NLG-1, AAK-2, PCM-1, RACK-1, SUMV-1, UNC-16, RUND-1, RAE-1, UNC-10, EHS-1, ZYX-1, VAB-2, DDR-2, VAB-1, UNC-51, CDKA-1, EFN-4, CPX-1, GCY-28, EGL-21, DLK-1, RIG-3, KPC-1, KIN-3, CASY-1, NSY-4, NSY-1, DGK-1, DKF-1…	3072	141	11373	1.99548	1.9832e-08	4.95799e-09	4.83308e-08
GOTERM_BP_DIRECT	GO:0018991~oviposition	160	3.13295	7.1774e-11	DPY-8, RPA-2, Y55D5A.1, WNK-1, TNI-1, UNC-73, C30F12.1, TNI-3, DPY-11, SOX-2, BRC-2, C15A11.2, MRP-6, PAD-2, Y39A1A.22, IPGM-1, SEM-4, LET-4, NHR-23, LIN-28, LIN-29, UNC-62, UNC-61, ATX-2, NHR-25, ASD-2, UBC-9, UNC-54, EGL-13, SMK-1, F41B4.2, UNC-53, CSN-2, VALV-1, EGL-19, NEX-3, MLC-3, B0207.6, GEX-2, CEC-9, MLC-2, SART-3, Y11D7A.9, Y47G6A.15, PAT-2, SGK-1, GSP-4, UNC-95, TRCS-1, UNC-85, KIN-1, …	3422	349	11627	1.55769	1.60487e-07	2.00608e-08	1.2501e-07
GOTERM_BP_DIRECT	GO:0008406~gonad development	158	3.09379	1.05238e-10	DIG-1, GEI-4, HPL-2, TEG-4, F56C9.10, F10E9.4, UNC-73, MFAP-1, PRP-21, RPA-1, SOX-2, RAB-6.2, NPP-10, AIR-2, SPIN-2, T07C4.3, NOG-1, HCP-6, RIOK-1, SEM-4, IARS-2, Y53F4B.13, K09E4.1, GON-1, GON-2, LIN-26, NHR-23, IFG-1, LIN-29, ZK899.2, PRP-31, UNC-60, CYL-1, KNL-2, NHR-25, GBF-1, UAF-1, DDX-23, ERFA-1, C53A5.6, CYC-2.1, Y60A3A.21, UBC-7, ZFH-2, CDC-26, PAR-3, EGL-18, UFD-1, BUB-1, K04G7.11, F53B…	3422	345	11627	1.55606	2.35312e-07	2.61458e-08	1.83294e-07
GOTERM_BP_DIRECT	GO:0007218~neuropeptide signaling pathway	57	1.11612	3.35731e-10	NLP-47, NLP-2, FLP-27, NLP-42, NLP-41, NLP-9, NLP-40, FLP-24, FLP-25, NLP-7, FLP-26, NLP-8, NLP-5, NLP-6, CAPA-1, NLP-3, FLP-21, FLP-22, NLP-38, FLP-18, FLP-19, FLP-16, FLP-17, FLP-14, NLP-12, NLP-13, NLP-14, FLP-13, NLP-15, FLP-11, NLP-10, NLP-11, NLP-21, NLP-20, NLP-26, NLP-24, FLP-9, FLP-7, PKC-1, FLP-8, FLP-5, FLP-6, FLP-3, FLP-4, FLP-1, NLP-18, NLP-16, NLP-17, NLP-31, NLP-30, NLP-35, NLP-37,…	3422	92	11627	2.10511	7.50693e-07	7.50693e-08	5.84745e-07
GOTERM_CC_DIRECT	GO:0005576~extracellular region	142	2.7805	3.86515e-10	CRM-1, MOM-2, DIG-1, CWN-1, FLP-27, INS-27, FLP-24, INS-28, C50D2.7, FLP-26, LET-756, INS-26, INS-30, INS-9, F07F6.8, TTR-16, E01G6.1, LGX-1, C07E3.9, PGHM-1, PXN-1, GPX-3, C03G6.5, OIG-1, LET-2, WRT-5, WRT-4, TEP-1, GON-1, WRT-6, FLP-18, F26E4.3, ABF-2, DBL-1, FLP-19, FLP-16, FLP-14, INS-18, INS-17, TIG-2, FLP-13, DPY-10, NAS-37, LON-1, INS-14, NAS-36, FLP-11, ACE-1, UNC-52, CPG-2, UNC-129, K02A…	3072	331	11373	1.58823	2.34615e-07	4.6923e-08	5.7176e-07
GOTERM_BP_DIRECT	GO:0030163~protein catabolic process	83	1.62522	1.4607e-09	EAT-16, DYN-1, RPT-3, RPT-4, GPB-2, DPY-2, RPT-5, UNC-73, RPT-6, EGL-43, UBQ-1, CDC-42, RPT-2, ASP-10, DEB-1, MUP-4, ASP-13, ASP-14, UNC-116, EAT-6, MUP-2, MAPH-1.1, UNC-64, UNC-119, UNC-23, EXP-2, UNC-22, UNC-62, EAT-20, ATN-1, Y75B8A.4, UNC-61, UNC-60, DPY-10, UNC-97, UNC-96, RAB-5, UNC-98, UNC-120, EGL-13, UNC-52, SQT-3, CLPP-1, ZYX-1, EGL-27, CHC-1, ATG-7, UNC-51, PAT-6, TLN-1, EGL-26, PAT-2,…	3422	157	11627	1.79625	3.26611e-06	2.9692e-07	2.54411e-06
GOTERM_CC_DIRECT	GO:0055120~striated muscle dense body	54	1.05737	1.61437e-09	DYC-1, GYG-1, ANMT-1, C46G7.2, M79.2, UPB-1, PFN-3, CTN-1, Y45G5AM.6, DEB-1, UNC-23, W03F9.1, SUP-10, EVA-1, F25H2.12, SLO-1, Y57G11C.3, LTD-1, HGO-1, ATN-1, UNC-97, ALDO-1, F26A3.4, DYS-1, C47B2.2, MLP-1, T03G6.3, ZYX-1, D2063.1, SGCA-1, PAT-6, TLN-1, PAT-2, PAT-3, HSP-12.1, UNC-95, CPNA-1, GSNL-1, ALP-1, F22F7.7, SET-18, UIG-1, Y71H2AM.15, ZIG-12, GEI-15, F42H10.3, PXL-1, INSO-1, MADD-2, PCK-1,…	3072	94	11373	2.12677	9.79922e-07	1.6332e-07	2.38809e-06
GOTERM_MF_DIRECT	GO:0000166~nucleotide binding	383	7.49951	7.07211e-09	CKK-1, CST-1, CATP-1, DYN-1, WNK-1, R05D3.12, F32B4.4, MCA-2, CPB-3, NARS-2, DDX-35, C50D2.5, NARS-1, MRCK-1, DHC-1, RIOK-3, SAD-1, UNC-116, NMAT-1, AIR-2, MCA-1, CHK-2, CHK-1, SACY-1, RIOK-1, NUBP-1, F31E3.2, IARS-2, IARS-1, EARS-1, KIN-14, UNC-61, FOG-1, DDX-23, UAF-1, EEF-2, NONO-1, KIN-20, UBC-9, MMAA-1, UNC-54, DIN-1, E02D9.1, UBC-7, TTLL-4, UBC-8, PAR-1, MRPL-23, MEC-7, Y10G11A.1, MEC-8, B0…	2827	1013	9479	1.26773	8.50771e-06	2.83591e-06	1.14368e-05
GOTERM_CC_DIRECT	GO:0005886~plasma membrane	223	4.36656	7.8377e-09	RBF-1, BEST-15, SUP-1, C05D9.3, EAK-7, MUP-4, DPF-2, UNC-115, DPF-1, UNC-63, Y39A1A.22, WRT-4, CYK-4, LET-4, CDH-12, WRT-6, GON-2, PAN-1, JPH-1, DPF-6, SNT-4, FGT-1, NLG-1, ACE-1, TOCA-2, F42A8.1, TOCA-1, NEX-1, LEC-3, GLT-1, DDR-2, DAF-6, GLP-1, CCA-1, CED-5, ITSN-1, SNT-1, CED-7, CSK-1, SNT-3, WRT-1, CED-1, LEC-2, C06G8.3, F09F7.5, BEST-22, ATGL-1, SVH-2, UNC-7, UNC-9, RGS-4, F30B5.7, RGS-6, F5…	3072	593	11373	1.39221	4.75747e-06	6.7964e-07	1.15941e-05
GOTERM_CC_DIRECT	GO:0005856~cytoskeleton	102	1.99726	8.18798e-09	Y48B6A.5, DYN-1, F13H8.12, KLC-2, DHC-1, SAS-4, MUP-4, UNC-116, AIR-2, MSP-3, RMD-1, MSP-152, FRM-10, MEI-2, PTL-1, PTP-1, M03E7.1, TMD-2, MEC-7, MSP-19, PAT-6, PKC-1, GPR-2, MSP-10, UNC-94, MSP-64, MSP-65, HPO-28, SPD-5, CLS-2, SPD-2, PLK-1, MSP-81, UNC-84, PLK-2, MSP-79, C25D7.1, MSP-78, MSP-77, MSP-76, CLS-3, KLP-3, VAB-8, F07C6.4, WVE-1, MSP-31, MSP-33, MSP-36, MSP-38, FEH-1, Y92H12BL.4, MSP-…	3072	227	11373	1.66352	4.97009e-06	6.21263e-07	1.21122e-05
GOTERM_BP_DIRECT	GO:0043547~positive regulation of GTPase activity	60	1.17486	8.61219e-09	EAT-16, FLCN-1, PAC-1, TRPP-4, F53A10.2, SOS-1, Y37A1B.17, UNC-73, F46H5.4, RGEF-1, F53H1.3, F11A3.2, RHGF-2, RHGF-1, RGA-2, TIAM-1, RGA-1, RGA-4, RGA-3, C56G7.3, CYK-4, TAG-77, EPHX-1, GBF-1, SRGP-1, EGL-10, CHIN-1, PXF-1, T04C9.1, TOCA-2, TOCA-1, MCP-1, PLC-1, GAP-2, GAP-1, HGAP-2, CED-5, BRIS-1, HGAP-1, UNC-89, CED-9, ZK1098.4, R05G6.10, UIG-1, SIPA-1, TBC-2, TOM-1, Y47H9C.7, F22G12.5, RGS-4, …	3422	105	11627	1.94155	1.92567e-05	1.60474e-06	1.49999e-05
GOTERM_BP_DIRECT	GO:0018996~molting cycle, collagen and cuticulin-based cuticle	134	2.62385	2.1086e-08	CRM-1, LEV-11, DYN-1, SMG-6, LET-858, CALU-1, MFAP-1, MLT-7, MUP-4, ADT-2, VPS-37, MAGE-1, WRT-5, WRT-4, K09E4.1, WRT-6, NHR-23, NOAH-1, LIN-29, NOAH-2, PAN-1, LET-767, PRP-31, NHR-25, INS-17, NAS-37, NAS-36, Y49E10.4, PTR-11, E02D9.1, UNC-52, IFC-2, F42A8.1, EGL-18, PCCB-1, F53B7.3, DAF-6, ATAD-3, PST-1, MLT-11, SMGL-1, KIN-2, GLP-4, WRT-2, LET-805, LIN-41, WRT-1, ADR-1, MOG-4, RPS-23, CBP-1, T1…	3422	300	11627	1.51765	4.71473e-05	3.62679e-06	3.67258e-05
GOTERM_BP_DIRECT	GO:0006898~receptor-mediated endocytosis	284	5.56099	2.25301e-08	C16A3.5, SCO-1, ANT-1.4, GEI-4, ANT-1.3, LSM-4, DYN-1, F10E9.4, MFAP-1, RPA-1, B0238.11, MUP-4, SWSN-7, MUP-2, VPS-37, EPC-1, VPS-35, C32E8.5, RIOK-1, MRPL-11, IARS-2, CYK-4, CCDC-55, LET-4, IARS-1, FRM-10, ZK899.2, C30H7.2, DIE-1, MEL-11, USE-1, UNC-52, UNC-53, RPL-24.2, PAR-3, EIF-6, MRPL-23, PAFO-1, LET-607, Y11D7A.9, LPD-2, HPO-31, GPR-2, PAA-1, ZK1098.1, H35B03.2, DNJ-8, GLP-4, LET-805, F57B…	3422	733	11627	1.31644	5.03759e-05	3.59837e-06	3.92408e-05
GOTERM_BP_DIRECT	GO:0071688~striated muscle myosin thick filament assembly	75	1.46857	4.7812e-08	PMK-3, ZK822.5, F46F11.1, C05D9.3, F52A8.1, MON-2, TNT-3, D1007.18, T09A5.5, MUP-4, SWSN-7, PCBD-1, PQN-85, FBXL-1, KIN-10, UNC-23, TPI-1, SMA-1, C50F2.4, RIC-7, CLC-3, HGO-1, PRMT-1, EHBP-1, TTR-35, RAB-8, TOMM-7, AMAN-1, T27E9.2, UNC-96, LIM-9, UNC-52, AMX-2, UNC-15, COL-103, ZTF-8, SEC-24.2, MBD-2, B0336.3, F47F2.1, PAT-6, CHP-1, HIS-37, ATG-16.2, DIM-1, PAT-2, F32B5.7, UNC-95, TRPP-11, VAB-10…	3422	146	11627	1.7454	0.000106902	7.12715e-06	8.32746e-05
GOTERM_CC_DIRECT	GO:0005643~nuclear pore	25	0.489524	5.61163e-08	Y37D8A.17, NPP-16, NPP-19, NPP-18, NPP-13, NPP-12, NPP-15, NPP-14, VPS-15, NXF-1, NPP-7, NPP-8, Y69A2AR.16, NPP-9, NPP-11, NPP-10, NPP-20, RAE-1, NPP-1, NPP-22, NPP-3, NPP-4, IMA-3, NPP-5, NPP-6	3072	33	11373	2.80466	3.4062e-05	3.78472e-06	8.3011e-05
GOTERM_BP_DIRECT	GO:0008340~determination of adult lifespan	362	7.08831	6.51384e-08	R08E3.3, CST-1, LSM-3, LSM-4, HPL-2, TEG-4, F56C9.10, CALU-1, UNC-70, B0464.9, TBH-1, B0464.6, C50D2.2, CDGS-1, Y71H2AM.20, INS-30, EAK-7, R02D3.1, COL-94, SAD-1, VPS-37, EPC-1, T07C4.3, ANT-1.1, T20G5.8, COL-92, MRPL-12, CDH-12, INS-18, UNC-62, PAH-1, ELT-3, UNC-60, UAF-1, PDE-1, ABU-11, PDE-2, PDE-3, EEF-2, F13B6.1, LBP-4, CYC-2.1, NLG-1, LBP-5, UNC-52, T07A9.8, DDL-1, VPS-33.1, Y39E4A.3, DDL-3…	3422	976	11627	1.26022	0.000145639	9.10305e-06	0.000113452
GOTERM_CC_DIRECT	GO:0005622~intracellular	154	3.01547	9.14769e-08	CNT-2, VPS-60, EAT-17, CRN-6, T07A9.14, CRN-7, SMG-9, UBH-1, Y54G11A.17, F46H5.4, RGEF-1, MRCK-1, RAB-6.2, UNC-63, ACY-3, TPI-1, Y45F10A.7, MRPL-12, ACY-1, SPV-1, KSR-2, M106.7, RSF-1, UNC-60, W01D2.1, TPA-1, EEF-2, C53B4.4, R12C12.5, MLK-1, MRPL-23, F20H11.1, PLX-1, PKC-1, Y52B11A.4, M03C11.1, MRPS-18A, SNET-1, KIN-4, CGP-1, Y39G10AR.8, R05G6.10, DAF-3, LIN-41, C52B11.5, LIN-45, T05H4.7, RPS-24,…	3072	392	11373	1.45442	5.55249e-05	5.55263e-06	0.000135319
GOTERM_CC_DIRECT	GO:0005829~cytosol	126	2.4672	9.2161e-08	C53H9.2, NPRT-1, WNK-1, DH11.5, RPN-10, KLC-2, DHC-1, RAB-6.2, UNC-115, SAD-1, UNC-116, VPS-37, GLA-3, SNB-1, UBC-25, CDD-2, TPI-1, VPS-35, NUBP-1, IARS-2, F36A2.2, IARS-1, EARS-1, ACLY-1, ACLY-2, IFG-1, PAF-2, PCM-1, R12C12.1, PQN-39, EIF-6, CDO-1, MUT-7, VPS-54, MDH-1, CCCH-1, ATG-7, PKC-1, ULP-2, F44E7.2, GPA-7, CPX-1, B0001.4, KIN-2, SNT-1, GLP-4, SNT-3, C45G9.2, C53A3.2, POS-1, F57C9.1, DJR-…	3072	307	11373	1.51945	5.59402e-05	5.0856e-06	0.000136331
GOTERM_BP_DIRECT	GO:0040007~growth	81	1.58606	1.18189e-07	TIR-1, EAT-16, ATG-4.1, W05F2.4, GPB-2, HPO-18, EAT-6, C15A11.2, WRN-1, LIN-65, UNC-64, HDA-4, SNRP-200, XPF-1, ERCC-1, SWSN-1, OIG-3, FRH-1, IFB-1, DBL-1, IFG-1, SNA-2, LET-767, SAMS-3, UNC-60, EEF-1A.2, EEF-1A.1, SAMS-1, EEF-2, EPG-3, NONO-1, EPG-2, RACK-1, NTL-2, EPG-7, NTL-3, EPG-5, CLEC-1, SMK-1, LPIN-1, EPG-6, UNC-15, ELO-2, MRPL-23, MEC-7, ATG-2, Y55F3AM.3, TIAR-1, C47E8.4, ATG-7, UNC-51, …	3422	164	11627	1.67814	0.000264235	1.55452e-05	0.00020585
GOTERM_BP_DIRECT	GO:0040039~inductive cell migration	73	1.42941	1.45971e-07	PYP-1, MIG-18, DIG-1, DYN-1, FIGL-1, UNC-73, CDC-42, MIG-15, HPO-18, PRP-6, F11A3.2, TBA-2, NPP-10, USO-1, PAK-1, CCT-8, TBA-1, TBB-2, LET-2, K09E4.1, CCDC-55, GON-1, TRA-1, RAB-8, NHR-25, LET-765, RNF-121, Y19D2B.1, NPP-9, IFC-2, UNC-129, DNJ-22, SDN-1, NPP-6, CLE-1, MIG-2, MAX-2, Y105E8A.25, VAB-1, MIG-6, MIG-38, TLN-1, RBX-2, PAT-2, EFN-2, PAT-3, SYMK-1, VAB-10, CED-5, TTR-39, SRC-1, ACT-2, AC…	3422	144	11627	1.72246	0.000326339	1.81327e-05	0.00025424
GOTERM_BP_DIRECT	GO:0016477~cell migration	65	1.27276	1.61222e-07	TEG-4, SOS-1, UNC-73, PRP-21, CDC-42, MIG-15, MIG-14, FOS-1, SQV-5, RAB-6.2, SQV-7, NPP-10, SNRP-200, SPIN-2, SER-3, PRP-8, SEM-4, GON-1, K09E4.1, LIT-1, UNC-62, PRP-31, ERFA-1, C53A5.6, T27F7.4, C34F11.5, UNC-52, CDC-26, EGL-18, SDN-1, C48E7.6, GEX-2, MIG-2, K04G7.11, RPC-25, F53B7.3, UNC-51, LAM-2, ASH-2, RBX-2, EGL-20, PAA-1, PAT-3, CED-5, PDHA-1, SRC-2, CUL-1, CAM-1, SKR-1, SET-16, LIN-14, TE…	3422	124	11627	1.78106	0.000360428	1.89731e-05	0.000280802
GOTERM_MF_DIRECT	GO:0046872~metal ion binding	528	10.3388	3.28867e-07	PYP-1, CKK-1, SCO-1, C31H2.4, F10G7.9, CATP-1, K02F3.2, R05D3.12, C50D2.7, TBH-1, MCA-2, RPA-1, MLT-7, NHR-6, NHR-7, MCA-1, MMCM-1, UDA-1, NUBP-1, C34D10.2, PDE-4, PAH-1, RSF-1, W01D2.1, NAS-37, PDE-1, ELT-7, NAS-36, DIE-1, PDE-2, PDE-3, CYC-2.1, CYC-2.2, C53B4.4, NAS-30, MLP-1, BCL-11, PAR-2, PAR-1, B0336.3, ATHP-2, MICU-1, K09F6.7, NHR-91, GSP-4, UNC-95, GSP-1, Y55F3AM.6, NAS-4, NAS-1, CSK-1, C…	2827	1492	9479	1.18659	0.000395549	9.89019e-05	0.000531833
GOTERM_MF_DIRECT	GO:0071855~neuropeptide receptor binding	15	0.293715	4.64468e-07	FLP-18, FLP-17, FLP-9, FLP-14, NLP-40, NLP-13, FLP-7, FLP-8, FLP-13, FLP-6, FLP-11, FLP-3, FLP-22, FLP-1, NLP-29	2827	15	9479	3.35302	0.000558599	0.000111745	0.000751121
GOTERM_CC_DIRECT	GO:0005615~extracellular space	106	2.07558	1.00091e-06	MOM-2, CWN-1, TAG-196, Y38A10A.2, MNR-1, TTR-24, NLP-40, F10C2.3, TTR-26, TBH-1, TTR-25, FLP-21, TTR-21, FLP-22, CPD-2, TTR-16, TTR-18, F15D4.4, PXN-1, GPX-3, OIG-1, WRT-4, TEP-1, WRT-6, F26E4.3, DBL-1, FLP-18, FLP-17, OSM-11, FLP-14, TTR-35, TIG-2, FLP-13, TTR-33, TTR-31, TTR-30, NLG-1, PVF-1, B0238.1, ACE-1, LON-8, TTR-29, TTR-27, UNC-129, TTR-28, Y18H1A.9, TTR-1, MLT-10, TTR-2, DAF-7, TTR-5, T…	3072	258	11373	1.52104	0.000607369	5.06281e-05	0.00148061
GOTERM_CC_DIRECT	GO:0031430~M band	21	0.4112	1.1937e-06	ZYX-1, SLO-1, PAT-6, UNC-70, TLN-1, PXL-1, SCPL-1, PAT-2, UNC-97, PAT-3, UNC-96, UNC-82, UNC-95, UNC-98, CPNA-1, LIM-9, UNC-89, LIM-8, TNS-1, UNC-23, EVA-1	3072	28	11373	2.77661	0.000724312	5.57349e-05	0.00176578
GOTERM_MF_DIRECT	GO:0017056~structural constituent of nuclear pore	14	0.274134	1.46149e-06	Y37D8A.17, NPP-13, NPP-15, NPP-14, NPP-7, NPP-8, NPP-11, NPP-10, NPP-1, NPP-2, NPP-22, NPP-3, NPP-4, NPP-5	2827	14	9479	3.35302	0.00175663	0.000292987	0.00236346
GOTERM_MF_DIRECT	GO:0005509~calcium ion binding	91	1.78187	1.47346e-06	CDH-5, R05G6.9, RBF-1, CDH-4, DIG-1, CDH-1, NLR-1, HIM-4, DH11.5, K02F3.2, CALU-1, SPC-1, F23F1.2, CALU-2, RGEF-1, UNC-68, MUP-4, TEST-1, MIRO-1, C07E3.9, CDH-8, CDH-9, C47E12.3, CDH-12, RME-1, T13C2.6, B0393.5, FBN-1, TNC-2, BLI-3, EAT-20, ATN-1, MUA-3, C56A3.6, CEX-1, CEX-2, SNT-4, CLEC-78, UNC-52, REPS-1, E02A10.3, ZMP-4, NEX-2, ZMP-1, NEX-3, EHS-1, NEX-1, CAL-2, MLC-3, CAL-1, SGCA-1, MLC-2, M…	2827	197	9479	1.54886	0.001771	0.000253192	0.0023828
GOTERM_MF_DIRECT	GO:0005516~calmodulin binding	27	0.528686	2.08994e-06	CKK-1, HSF-1, LIN-2, Y67D8A.2, SOS-1, NMY-2, AKT-1, OBR-4, PDE-1, MNK-1, PTRN-1, RPL-7A, HUM-7, NIPI-3, C14B9.8, GLY-2, EFK-1, CMK-1, MCA-1, UGT-48, HDA-4, UNC-53, NPP-1, UNC-13, UNC-43, UNC-22, ASPM-1	2827	39	9479	2.32132	0.00251104	0.000314226	0.00337974
GOTERM_BP_DIRECT	GO:0040027~negative regulation of vulval development	98	1.91893	2.26925e-06	C32F10.4, GFL-1, GEI-4, LSM-4, LIN-18, HPL-2, ZFP-1, ZFP-3, EGL-43, ZK632.9, ASB-1, CDC-42, RPN-10, DCP-66, FLP-22, CPSF-2, F32H2.10, HDA-1, EPC-1, LIN-65, ARP-6, LIN-61, NOB-1, SMA-4, LIN-15A, LIN-15B, SWSN-1, PHF-15, UNC-22, GLD-1, PRP-8, F31E3.2, WRT-4, HTZ-1, NOAH-1, LIN-29, SAMS-3, SUMV-2, MRG-1, NRD-1, T07E3.3, DIE-1, Y49E10.4, NONO-1, Y60A3A.21, UBC-9, SUMV-1, DIN-1, C08B11.9, LET-526, PAR…	3422	220	11627	1.51353	0.00506119	0.00025367	0.0039523
GOTERM_BP_DIRECT	GO:0007281~germ cell development	84	1.6448	2.39338e-06	HRDE-1, LSM-4, HPL-2, DYN-1, TEG-4, LET-858, F10E9.4, ASB-1, PRP-21, CPB-3, RPA-1, FOS-1, DIC-1, EGO-1, TBA-2, RNF-113, NST-1, AIR-2, Y41E3.11, SNRP-200, Y65B4A.6, T07C4.3, GLD-4, SER-3, Y65B4A.1, NOG-1, RIOK-1, TBB-2, ERI-3, K09E4.1, SAP-49, IFG-1, HIS-24, PAN-1, ZK899.2, SNA-2, PRP-31, GSK-3, MRG-1, CYL-1, STIP-1, DDX-23, UAF-1, Y60A3A.21, RACK-1, RPN-6.1, PEN-2, SNU-23, GLS-1, K04G7.11, F53B7.…	3422	182	11627	1.56818	0.0053373	0.000254806	0.00416849
GOTERM_MF_DIRECT	GO:0003779~actin binding	41	0.80282	2.7418e-06	WVE-1, LEV-11, COR-1, PAT-6, TNI-1, TLN-1, UNC-70, FLI-1, PFN-3, TNI-4, ARX-4, TNI-3, UNC-94, VAB-10, DEB-1, UNC-115, SPE-15, UNC-27, GSNL-1, SMA-1, CAS-2, HUM-2, CAS-1, DAAM-1, M04F3.5, HIPR-1, ATN-1, FRL-1, UNC-60, NMY-1, ANC-1, EXC-6, MYO-3, MYO-2, DYS-1, T24B8.4, UNC-54, MYO-6, WIP-1, WSP-1, FRM-1	2827	71	9479	1.93625	0.00329296	0.000366421	0.00443387
GOTERM_BP_DIRECT	GO:0040017~positive regulation of locomotion	27	0.528686	3.29335e-06	DYC-1, RBF-1, DYB-1, LAM-2, HLB-1, PAT-2, PAT-3, SRC-1, CCB-1, UNC-41, ACY-1, SPD-1, UNC-40, UNC-80, STN-1, EGL-8, UNC-6, EGL-30, DAB-1, UNC-5, DYS-1, EGL-10, UNC-52, UNC-79, SNF-6, UNC-36, UNC-34	3422	40	11627	2.29346	0.00733689	0.000334668	0.0057359
GOTERM_CC_DIRECT	GO:0005783~endoplasmic reticulum	95	1.86019	3.66619e-06	SRP-1, CALU-1, IPLA-1, NRA-4, LET-268, D2024.5, HSP-4, YKT-6, SQV-6, DPY-11, PIGV-1, C14B9.2, C35E7.8, TRAP-2, UBC-26, RHY-1, DPY-18, C15C8.4, PAD-2, MOGS-1, USO-1, C25A1.5, K05C4.2, W03F9.1, C47E12.3, FMO-1, RIC-3, ZC513.5, TAG-189, GON-1, CAR-1, Y57G11C.3, FMO-4, DNJ-27, K11G12.6, M05D6.5, PRMT-1, LET-767, T09A12.5, ALDO-1, C30H7.2, Y49E10.4, EPG-3, ACL-5, PDI-6, F36F2.1, USE-1, CEY-1, ERL-1, C…	3072	231	11373	1.52253	0.00222291	0.000158943	0.00542314
GOTERM_BP_DIRECT	GO:0040002~collagen and cuticulin-based cuticle development	57	1.11612	4.89275e-06	DPY-8, ANT-1.3, DPY-2, EGL-43, PRP-21, CDC-42, MLT-7, LAG-1, EGO-2, DPY-13, F32H2.10, DPY-18, ELPC-2, UNC-23, GRD-1, ELL-1, SMA-1, IFB-1, CDC-48.1, BLI-6, PAH-1, BLI-3, BLI-2, BLI-5, BLI-4, NAS-37, DPY-10, BLI-1, TAF-1, NPP-9, IFC-2, PXF-1, SQT-3, EGL-18, ZTF-3, COL-14, COL-80, SPTF-3, MIG-6, CHTL-1, VHA-5, FKH-6, SCC-1, Y57G11C.31, TSP-15, COL-79, CLR-1, DOXA-1, RAP-1, TPST-1, COL-34, SMO-1, NMY…	3422	113	11627	1.71389	0.0108806	0.000475549	0.00852142
GOTERM_MF_DIRECT	GO:0016301~kinase activity	138	2.70217	5.9632e-06	MAGI-1, SMG-1, CKK-1, CST-1, WNK-1, C18H7.4, C50D2.7, C01C4.3, F46H5.3, CDK-9, CDK-7, MRCK-1, RIOK-3, SAD-1, AIR-2, CHK-2, CHK-1, NOL-9, RIOK-1, F31E3.2, F38B2.4, SPK-1, GCK-1, KIN-14, TPA-1, D1044.1, KIN-20, GRK-2, GRK-1, AKA-1, F32D8.1, PAR-1, MLK-1, TRR-1, BUB-1, DDR-2, VAB-1, Y47G6A.5, TAP-1, PFKB-1.2, PKC-1, SGK-1, PIKI-1, H03A11.1, MNK-1, B0001.4, ZC373.4, KIN-2, DLK-1, KIN-1, Y17G7B.10, KI…	2827	334	9479	1.38538	0.00714808	0.000717118	0.00964307
GOTERM_BP_DIRECT	GO:0007411~axon guidance	50	0.979048	6.65204e-06	CDH-4, TIR-1, UNC-71, UNC-70, UNC-73, SAD-1, UNC-116, UNC-27, DPY-18, PAK-1, EGG-6, ZAG-1, B0041.5, PTP-3, ASD-2, UNC-53, UNC-129, UNC-13, SDN-1, GEX-2, CLE-1, VAB-2, MIG-2, MAX-2, SAX-3, VAB-1, UNC-51, SOP-2, PST-1, FLN-1, EFN-4, EFN-2, UNC-44, CAM-1, UNC-40, TEN-1, UNC-6, EGL-9, UNC-5, UNC-76, MADD-2, UNC-33, WSP-1, AXL-1, CRML-1, GEX-3, UNC-104, MDT-18, UNC-34, VAB-8	3422	96	11627	1.76965	0.0147639	0.000619558	0.0115853
GOTERM_BP_DIRECT	GO:0016310~phosphorylation	141	2.76092	7.95731e-06	MAGI-1, SMG-1, CKK-1, CST-1, WNK-1, C18H7.4, C50D2.7, C01C4.3, F46H5.3, CDK-9, CDK-7, MRCK-1, RIOK-3, SAD-1, AIR-2, CHK-2, CHK-1, NOL-9, RIOK-1, F31E3.2, F38B2.4, SPK-1, GCK-1, KIN-14, TPA-1, D1044.1, GRK-2, KIN-20, GRK-1, AKA-1, F32D8.1, PAR-1, MLK-1, TRR-1, BUB-1, DDR-2, VAB-1, Y47G6A.5, TAP-1, PFKB-1.2, ZK795.1, PKC-1, SGK-1, PIKI-1, H03A11.1, MNK-1, B0001.4, ZC373.4, DLK-1, KIN-1, Y17G7B.10, …	3422	348	11627	1.37666	0.0176353	0.000711451	0.0138584
GOTERM_BP_DIRECT	GO:1901046~positive regulation of oviposition	15	0.293715	9.32975e-06	WVE-1, GEX-2, NLP-7, SER-5, CUP-4, NSY-1, TOCA-2, UNC-108, SEK-1, WSP-1, RUND-1, EIPR-1, TOCA-1, SEM-2, GEX-3	3422	17	11627	2.99799	0.0206453	0.00080204	0.0162485
GOTERM_CC_DIRECT	GO:0005635~nuclear envelope	27	0.528686	1.30346e-05	CNEP-1, Y67H2A.5, H14A12.3, PAA-1, KLC-2, NXF-1, DHC-1, UNC-116, NPP-11, NPP-10, VRK-1, MACO-1, WEE-1.3, IMA-3, NPP-19, CLIP-1, LMN-1, UNC-84, ANC-1, RACK-1, SUN-1, UBC-9, NCBP-2, LPIN-1, NPP-1, LEM-2, ZYG-12	3072	45	11373	2.22129	0.00788084	0.000527332	0.01928
GOTERM_MF_DIRECT	GO:0005184~neuropeptide hormone activity	12	0.234972	1.42414e-05	FLP-1, FLP-18, FLP-17, FLP-14, FLP-9, NLP-13, FLP-7, FLP-8, FLP-13, FLP-6, FLP-3, FLP-22	2827	12	9479	3.35302	0.0169866	0.00155629	0.0230283
GOTERM_BP_DIRECT	GO:0007275~multicellular organism development	159	3.11337	2.58918e-05	MOM-2, TIR-1, CDH-4, CDF-1, DIG-1, CWN-1, WNK-1, GAD-1, LET-756, MLT-7, MUP-4, SAS-4, AIR-2, UNC-64, UNC-119, PAD-1, CHK-1, LIN-23, PAL-1, WRT-5, SPK-1, WRT-4, GON-1, WRT-6, LIN-28, PAN-1, UNC-62, ZAG-1, NHR-25, SUMV-2, NAS-37, NAS-36, CEH-34, KIN-20, STAM-1, UBC-9, SUMV-1, CPG-2, UNC-53, BCL-11, CDC-26, CSN-2, PAR-3, CSN-1, PAR-1, MAB-21, GLS-1, GEX-2, TRR-1, BUB-1, VAB-1, PLX-2, SSL-1, DAF-7, G…	3422	408	11627	1.32411	0.0562509	0.00214196	0.0450865

## Sheet: larval
Category	Term	Count	%	PValue	Genes	List Total	Pop Hits	Pop Total	Fold Enrichment	Bonferroni	Benjamini	FDR
GOTERM_CC_DIRECT	GO:0016021~integral component of membrane	579	36.438	1.01357e-40	FAAH-5, KCNL-4, SRH-71, SRH-72, BRE-5, GTL-2, COL-96, C46E10.2, COL-95, Y75B8A.34, SRH-67, Y75B8A.33, ABT-6, E04F6.4, ABT-5, F07F6.2, T22C1.9, T24C4.8, ANT-1.2, SRX-136, Y75B12A.2, SRX-131, W01D2.3, C09B9.1, T19D7.7, SRBC-82, Y69A2AR.23, SRH-76, UGT-52, UGT-51, C53B4.1, F56D6.13, SRX-125, TAG-179, MEC-6, F56D6.11, K06B4.4, PES-23, F49D11.3, AH10.2, T22F3.7, CHIL-19, GLT-6, F40G9.9, ZK792.7, SRH-4…	765	6032	11373	1.42702	1.08452e-38	1.08452e-38	1.13932e-37
GOTERM_CC_DIRECT	GO:0016020~membrane	579	36.438	1.97323e-38	KCNL-4, SRH-71, SRH-72, BRE-5, GTL-2, COL-96, C46E10.2, COL-95, Y75B8A.34, SRH-67, Y75B8A.33, E04F6.4, ABT-5, F07F6.2, T22C1.9, T24C4.8, ANT-1.2, SRX-136, Y75B12A.2, SRX-131, W01D2.3, C09B9.1, T19D7.7, SRBC-82, Y69A2AR.23, SRH-76, UGT-52, UGT-51, C53B4.1, F56D6.13, SRX-125, TAG-179, MEC-6, F56D6.11, K06B4.4, PES-23, F49D11.3, AH10.2, T22F3.7, CHIL-19, GLT-6, F40G9.9, ZK792.7, SRH-41, SRH-40, Y69A…	765	6114	11373	1.40788	2.11136e-36	1.05568e-36	2.21803e-35
GOTERM_BP_DIRECT	GO:0050911~detection of chemical stimulus involved in sensory perception of smell	49	3.0837	6.64732e-13	STR-48, Y9C9A.5, R10E8.5, STR-82, STR-83, STR-198, STR-85, STR-199, STR-204, STR-209, STR-253, T01G5.6, STR-122, C06B3.1, SRJ-18, SRJ-19, SRJ-57, STR-222, STR-260, STR-63, STR-263, SRM-1, SRM-2, STR-130, STR-135, STR-27, T06C12.11, STR-170, SRJ-21, STR-172, STR-173, Y9C9A.17, STR-174, STR-175, STR-32, STR-236, STR-140, STR-141, STR-144, STR-143, STR-180, STR-109, B0391.3, STR-243, SRJ-37, STR-46,…	680	260	11627	3.22242	2.83158e-10	2.83158e-10	9.35607e-10
GOTERM_BP_DIRECT	GO:0042048~olfactory behavior	49	3.0837	8.39435e-12	STR-48, Y9C9A.5, R10E8.5, STR-82, STR-83, STR-198, STR-85, STR-199, STR-204, STR-209, STR-253, T01G5.6, STR-122, C06B3.1, SRJ-18, SRJ-19, SRJ-57, STR-222, STR-260, STR-63, STR-263, SRM-1, SRM-2, STR-130, STR-135, STR-27, T06C12.11, STR-170, SRJ-21, STR-172, STR-173, Y9C9A.17, STR-174, STR-175, STR-32, STR-236, STR-140, STR-141, STR-144, STR-143, STR-180, STR-109, B0391.3, STR-243, SRJ-37, STR-46,…	680	278	11627	3.01377	3.57601e-09	1.78801e-09	1.18158e-08
GOTERM_MF_DIRECT	GO:0038022~G-protein coupled olfactory receptor activity	49	3.0837	1.01356e-11	STR-48, Y9C9A.5, R10E8.5, STR-82, STR-83, STR-198, STR-85, STR-199, STR-204, STR-209, STR-253, T01G5.6, STR-122, C06B3.1, SRJ-18, SRJ-19, SRJ-57, STR-222, STR-260, STR-63, STR-263, SRM-1, SRM-2, STR-130, STR-135, STR-27, T06C12.11, STR-170, SRJ-21, STR-172, STR-173, Y9C9A.17, STR-174, STR-175, STR-32, STR-236, STR-140, STR-141, STR-144, STR-143, STR-180, STR-109, B0391.3, STR-243, SRJ-37, STR-46,…	589	265	9479	2.97576	2.79741e-09	2.79741e-09	1.33718e-08
GOTERM_BP_DIRECT	GO:0007186~G-protein coupled receptor signaling pathway	85	5.34928	2.05516e-11	STR-48, SRSX-11, Y9C9A.5, SRSX-15, SRSX-2, SRSX-3, SRW-132, R10E8.5, STR-82, STR-83, STR-198, SRW-77, STR-204, STR-85, STR-199, SRSX-19, SRA-17, STR-209, SRSX-9, SRA-18, STR-253, T01G5.6, SRA-23, SRSX-22, SRA-24, MGL-2, F09C12.6, SRA-3, STR-122, SRW-137, C06B3.1, SRJ-18, FRPR-4, SRJ-19, SRW-140, SRJ-57, STR-222, STR-260, SRM-1, STR-263, STR-63, SRM-2, SRW-65, STR-130, SRSX-39, STR-135, STR-27, T0…	680	677	11627	2.14679	8.75496e-09	2.91832e-09	2.8928e-08
GOTERM_BP_DIRECT	GO:0050907~detection of chemical stimulus involved in sensory perception	47	2.95784	2.41738e-08	SRH-7, SRI-15, SRI-33, SRH-71, SRI-18, SRH-72, SRI-77, SRH-20, SRH-187, SRH-67, SRH-41, SRH-40, SRH-166, SRH-46, C31B8.16, SRH-245, SRH-185, SRH-283, SRH-87, SRH-282, SRH-284, SRB-18, SRH-2, SRH-15, SRH-300, SRI-26, SRH-136, SRI-43, SRA-3, SRH-35, SRH-36, SRH-236, SRH-34, SRI-29, SRH-61, SRH-233, SRH-56, SRH-234, SRH-76, SRH-299, SRH-272, SRH-297, SRH-308, SRH-99, SRH-296, SRH-130, SRH-204	680	328	11627	2.45009	1.0298e-05	2.5745e-06	3.40266e-05
GOTERM_CC_DIRECT	GO:0005887~integral component of plasma membrane	80	5.03461	7.30414e-08	STR-48, Y9C9A.5, BEST-12, TWK-20, TWK-3, DSL-3, R10E8.5, CLEC-162, STR-82, STR-83, CLEC-161, STR-198, STR-204, STR-85, STR-199, STR-209, BEST-18, STR-253, T01G5.6, MGL-2, STR-122, C06B3.1, TWK-36, SRJ-18, SRJ-19, SRJ-57, STR-222, KIN-23, STR-260, SRM-1, STR-263, HRG-4, C53B4.1, STR-63, SRM-2, AQP-12, PES-23, STR-130, STR-135, STR-27, T06C12.11, STR-170, TWK-46, AAT-8, AAT-1, ABTS-2, CNG-3, SRJ-21…	765	641	11373	1.85543	7.8154e-06	2.60514e-06	8.21029e-05

## Sheet: embryo
Category	Term	Count	%	PValue	Genes	List Total	Pop Hits	Pop Total	Fold Enrichment	Bonferroni	Benjamini	FDR
GOTERM_CC_DIRECT	GO:0016021~integral component of membrane	465	37.8973	1.66039e-27	SRH-125, Y37H2A.10, Y105C5B.17, C04F1.1, SRH-70, SRH-268, F32B4.1, SRH-264, B0205.4, SRH-265, R148.4, SRX-18, SRH-62, APX-1, SRH-123, T07G12.3, CYP-31A3, SRX-133, SRH-115, SRBC-83, F44G3.10, SRH-119, KIN-16, SRH-258, SRX-29, F56D6.14, F09E10.6, SRH-250, SRX-20, K06B4.3, SRX-23, SRH-111, SRX-128, Y73F8A.35, F08A8.5, B0207.8, SRB-11, SRH-247, SRH-246, SRD-4, SRH-248, K07A1.5, Y59E9AL.4, BTB-18, CNC…	633	6032	11373	1.38504	1.6936e-25	1.6936e-25	1.8498e-24
GOTERM_CC_DIRECT	GO:0016020~membrane	465	37.8973	8.00659e-26	SRH-125, Y37H2A.10, Y105C5B.17, C04F1.1, SRH-70, SRH-268, F32B4.1, SRH-264, B0205.4, SRH-265, R148.4, SRX-18, SRH-62, APX-1, SRH-123, T07G12.3, CYP-31A3, SRX-133, SRH-115, SRBC-83, F44G3.10, SRH-119, KIN-16, SRH-258, SRX-29, F56D6.14, F09E10.6, SRH-250, SRX-20, K06B4.3, SRX-23, SRH-111, SRX-128, Y73F8A.35, F08A8.5, B0207.8, SRB-11, SRH-247, SRH-246, SRD-4, SRH-248, K07A1.5, Y59E9AL.4, BTB-18, CNC…	633	6114	11373	1.36647	8.16672e-24	4.08336e-24	8.91992e-23
GOTERM_BP_DIRECT	GO:0050907~detection of chemical stimulus involved in sensory perception	56	4.56398	1.27858e-16	SRH-125, F59B1.6, SRH-27, SRH-28, SRI-12, SRI-54, SRH-22, SRH-70, SRH-25, SRH-268, SRH-264, SRH-265, SRH-167, SRH-62, SRH-123, SRH-115, SRI-24, SRH-119, SRH-37, SRA-2, Y62H9A.1, SRH-258, Y105C5B.8, SRH-250, SRH-206, F59B1.4, SRH-203, SRH-111, SRH-5, SRA-32, SRI-32, SRH-92, SRH-247, SRH-246, SRH-248, SRH-241, F07B10.4, SRH-49, SRH-217, SRH-289, SRB-19, SRI-46, SRH-279, SRH-235, GCY-9, SRH-11, SRH-…	557	328	11627	3.56391	5.07372e-14	5.07372e-14	1.55431e-13
GOTERM_BP_DIRECT	GO:0007186~G-protein coupled receptor signaling pathway	72	5.86797	2.0628e-10	SRSX-7, SRSX-8, SRSX-16, SRW-127, Y37H2C.4, SRW-130, STR-12, SER-1, SRW-8, SRW-72, ADOR-1, SRSX-24, SRSX-28, NPR-12, SRSX-27, SRSX-25, SRA-2, SRW-139, STR-121, STR-15, SRW-143, SRW-142, SRW-141, ZK721.4, STR-25, SRW-145, SRW-144, SRW-68, SRW-67, SRSX-29, STR-74, STR-228, STR-79, SRW-103, STR-264, STR-229, SRJ-14, STR-66, ZC266.1, ZK1307.7, SRA-32, GPA-15, SRSX-35, NPR-9, GPA-8, SRW-111, SRJ-24, S…	557	677	11627	2.22002	9.42698e-08	4.71349e-08	2.93294e-07
GOTERM_MF_DIRECT	GO:0008528~G-protein coupled peptide receptor activity	26	2.11899	5.38125e-08	SRW-83, SRW-139, SRW-127, SRW-130, SRW-143, SRW-124, SRW-142, SRW-111, SRW-141, SRW-10, SRW-120, SRW-145, C29F9.8, SRW-144, SRW-68, SRW-15, SRW-67, SRW-41, DMSR-12, SRW-16, SRW-8, SRW-17, SRW-55, SRW-103, SRW-72, ZC266.1	438	158	9479	3.56127	1.28611e-05	1.28611e-05	6.94125e-05
GOTERM_MF_DIRECT	GO:0043565~sequence-specific DNA binding	46	3.74898	1.12475e-06	NHR-185, NHR-167, NHR-139, NHR-166, NHR-13, NHR-169, NHR-262, DSC-1, NHR-242, NHR-268, Y53C10A.15, NHR-165, NHR-265, SDC-1, ETS-5, CEH-28, NHR-161, NHR-74, ATF-8, NHR-181, NHR-260, FKH-5, NHR-216, SNPC-1.3, NHR-217, NHR-140, NHR-239, NHR-283, NHR-108, NHR-126, NHR-156, CEH-13, CEH-12, NHR-80, NHR-44, UNC-4, APTF-3, NHR-196, NHR-271, UNC-39, PHA-2, NHR-277, NHR-132, DMD-3, DMD-4, LIN-32	438	459	9479	2.16887	0.000268778	0.000134398	0.00145079
GOTERM_MF_DIRECT	GO:0003700~transcription factor activity, sequence-specific DNA binding	46	3.74898	8.0307e-06	NHR-185, NHR-167, NHR-139, NHR-166, NHR-13, NHR-169, NHR-262, NHR-242, NHR-268, Y53C10A.15, NHR-165, NHR-265, SDC-1, ETS-5, CEH-28, NHR-161, NHR-74, ATF-8, NHR-181, NHR-260, FKH-5, CND-1, NHR-216, NHR-217, TBX-31, NHR-140, NHR-239, NHR-283, MLS-1, NHR-108, TBX-9, NHR-126, NHR-156, CEH-13, CEH-12, NHR-80, NHR-44, UNC-4, APTF-3, NHR-196, NHR-271, ZTF-11, NHR-277, NHR-132, DMD-3, DMD-4	438	494	9479	2.01521	0.0019175	0.000639577	0.0103583
GOTERM_BP_DIRECT	GO:0043401~steroid hormone mediated signaling pathway	32	2.60799	1.20044e-05	NHR-185, NHR-167, NHR-139, NHR-166, NHR-13, NHR-169, NHR-262, NHR-242, NHR-268, NHR-265, NHR-165, NHR-161, NHR-74, NHR-181, NHR-260, NHR-216, NHR-217, NHR-282, NHR-140, NHR-239, NHR-283, NHR-108, NHR-126, NHR-156, NHR-235, NHR-80, NHR-44, NHR-196, NHR-271, NHR-277, NHR-249, NHR-132	557	281	11627	2.37715	0.00547101	0.001827	0.0170668

## Sheet: adult_larval_embryo_overlap
Category	Term	Count	%	PValue	Genes	List Total	Pop Hits	Pop Total	Fold Enrichment	Bonferroni	Benjamini	FDR
GOTERM_CC_DIRECT	GO:0005739~mitochondrion	114	6.52921	2.96414e-23	ECH-1.1, MRPL-18, SUCL-1, CYC-1, GFM-1, MRPL-19, CLK-1, DIF-1, F58F12.1, LARS-2, TIN-44, FZO-1, W03F8.3, K11H3.3, IDHA-1, F25H9.7, COX-11, Y62E10A.6, MTX-2, MRPL-24, TACO-1, Y51H1A.3, Y48A6B.3, F58A6.1, KAT-1, ASG-2, ASG-1, Y48A6B.9, PINK-1, F54A3.5, MRPS-18B, ACDH-7, ACDH-8, TXL-1, IMMT-1, T09B4.8, MRPL-35, PDHK-2, BCS-1, GOP-3, CRI-3, B0035.15, MRPL-49, B0303.3, PDR-1, K09H11.1, Y54F10AM.5, PCK…	1151	424	11373	2.65668	1.13823e-20	1.13823e-20	4.10984e-20
GOTERM_CC_DIRECT	GO:0005840~ribosome	63	3.60825	1.52228e-22	RPL-18, MRPL-17, RPL-19, RPL-17, RPL-14, RPL-15, RPL-12, MRPL-19, RPL-13, MRPL-54, MRPL-2, MRPL-51, MRPL-55, MRPL-10, MRPL-9, RPL-11.2, MRPL-50, MRPL-13, MRPL-4, RPS-6, RPS-5, MRPL-20, RPS-4, MRPS-33, RPS-3, MRPL-22, MRPS-30, RPS-2, MRPL-24, RPL-25.2, RPS-13, RPL-25.1, RPS-14, RPS-16, RPS-17, MRPL-38, RPL-36.A, RPS-10, MRPS-18B, MRPS-9, T14B4.2, MRPS-5, MRPL-35, MRPL-36, MRPL-34, MRPL-49, RPS-28,…	1151	158	11373	3.93988	5.84557e-20	2.92278e-20	2.11067e-19
GOTERM_BP_DIRECT	GO:0002119~nematode larval development	359	20.5613	1.76761e-21	MRPL-18, MRPL-17, LSM-1, CYC-1, D1069.3, C16A3.6, GFM-1, Y48B6A.1, R02F2.7, ASB-2, PAB-1, LARS-1, RSR-2, GFI-2, B0205.6, F58F12.1, PACS-1, R07E5.1, TIN-44, NHR-8, SWSN-9, GPN-1, RSKS-1, DLST-1, GTL-1, TOMM-22, SRPA-72, MRPL-10, SKR-17, Y38E10A.24, DDX-27, MEK-2, ELT-2, CYN-12, F49C12.11, KIN-18, DAP-3, PAR-6, PAR-4, CPF-1, MRPL-22, CSN-5, MRPL-24, CSN-4, VPS-41, RAB-11.1, LPD-9, C37H5.5, LPD-5, L…	1340	1993	11627	1.56297	2.13351e-18	2.13351e-18	2.85971e-18
GOTERM_BP_DIRECT	GO:0006412~translation	87	4.98282	6.83517e-21	RPL-18, RPL-19, MRPL-17, T20D3.5, RPL-17, RPL-14, GFM-1, RPL-15, RPL-12, MRPL-19, F53F4.11, RPL-13, TUFM-2, DIF-1, CPB-2, LARS-1, LARS-2, MRPL-2, TSFM-1, MRPL-51, CIF-1, IFF-2, RSKS-1, T05F1.8, W03F8.3, K11H3.3, C16C10.2, MRPL-9, MRPL-13, RPL-11.2, EEF-1B.1, MRPL-4, R07B7.10, IFE-2, MFN-1, F32A7.4, IFFB-1, RPS-6, RPS-5, MRPL-20, RPS-4, MRPS-30, RPS-3, MRPL-22, RPS-2, MRPL-24, RPL-25.2, Y48A6B.3, …	1340	260	11627	2.90341	8.25004e-18	4.12502e-18	1.10582e-17
GOTERM_BP_DIRECT	GO:0009792~embryo development ending in birth or egg hatching	501	28.6942	1.16492e-20	MRPL-18, MRPL-17, CYC-1, LSM-1, GFM-1, LSM-5, MRPL-19, ASB-2, PAB-1, LARS-1, F58F12.1, B0205.6, LARS-2, R07E5.1, NHR-8, F56A8.3, C27D8.1, GPN-1, SRPA-72, MRPL-10, SKR-17, IDHA-1, MRPL-13, MEK-2, CYN-12, KIN-18, DAP-3, OLA-1, PAR-6, F32A7.4, CPF-1, MRPL-20, MRPL-22, CSN-5, MRPL-24, CSN-4, LPD-9, C37H5.5, LPD-5, LPD-8, MRPL-38, LPD-7, RARS-1, ZK795.3, T16G12.1, MDF-1, C45G9.5, MRPL-34, URI-1, HPO-2…	1340	3091	11627	1.40638	1.40605e-17	4.68685e-18	1.88465e-17
GOTERM_BP_DIRECT	GO:0000003~reproduction	380	21.764	2.39535e-19	ZK484.4, CYC-1, D1069.3, C16A3.6, GFM-1, LSM-5, Y48B6A.1, KGB-1, R02F2.7, CLK-1, ASB-2, PAB-1, RPOM-1, LARS-1, RSR-2, GFI-2, LARS-2, B0205.6, F58F12.1, R07E5.1, TIN-44, FER-1, CPI-2, NHR-8, SWSN-9, CIF-1, AIR-1, RSKS-1, DLST-1, GTL-1, MRPL-10, K08C9.2, SKR-17, IDHA-1, Y38E10A.24, MEK-2, E02H9.3, ELT-2, CYN-12, KIN-18, F13B12.1, Y54E10A.10, PAR-6, Y44F5A.1, CPF-1, C31H5.6, VPS-45, MRPL-22, CSN-5, …	1340	2205	11627	1.49533	2.89119e-16	7.22797e-17	3.87529e-16
GOTERM_MF_DIRECT	GO:0003735~structural constituent of ribosome	67	3.83734	1.87504e-18	RPL-18, WRB-1, MRPL-17, T20D3.5, RPL-19, RPL-17, RPL-14, RPL-15, RPL-12, MRPL-19, RPL-13, DIF-1, MRPL-2, MRPL-51, T05F1.8, MRPL-9, K11H3.3, RPL-11.2, MRPL-13, MRPL-4, R07B7.10, DAP-3, MFN-1, F32A7.4, RPS-6, RPS-5, MRPL-20, RPS-4, RPS-3, MRPL-22, MRPS-30, RPS-2, MRPL-24, RPL-25.2, RPS-13, RPL-25.1, RPS-14, RPS-16, RPS-17, RPL-36.A, RPS-10, MRPS-18B, MRPS-9, T14B4.2, MRPS-5, MRPL-35, MRPL-36, MRPL-…	1128	179	9479	3.1454	1.28628e-15	1.28628e-15	2.82002e-15
GOTERM_BP_DIRECT	GO:0006898~receptor-mediated endocytosis	159	9.10653	6.96238e-16	MRPL-17, C16A3.6, GFM-1, Y48B6A.1, R02F2.7, F10C2.4, R17.3, CRN-3, PAB-1, RPOM-1, GFI-2, EMC-1, TIN-44, PRP-19, TOMM-22, DLST-1, ZK809.3, MRPL-10, IDHA-1, NOL-5, ULA-1, PRO-3, PRO-1, ERFA-3, C18A3.3, COX-11, PAR-6, W07E6.2, CPF-1, Y44F5A.1, Y51H4A.15, VPS-45, MRPL-24, RAB-11.1, Y48A6B.3, C37H5.5, ADSL-1, PKC-3, ZK795.3, SFA-1, KDIN-1, ENPL-1, PDCD-2, MRPS-18B, T14B4.2, ZK550.4, BCS-1, GOP-3, F25H…	1340	733	11627	1.88216	8.04024e-13	1.6076e-13	1.07692e-12
GOTERM_CC_DIRECT	GO:0005730~nucleolus	43	2.46277	1.26313e-15	RPOA-2, Y48A6B.3, M28.5, RPS-13, C37H5.5, NOL-1, DIS-3, C16A3.6, Y48B6A.1, Y40B1B.7, Y73E7A.2, E02H1.1, LPD-7, T06E6.1, W09C5.1, MIG-32, RRBS-1, CDC-6, ZK265.6, T01B7.5, C16C10.2, T22H9.1, Y53C12B.2, K12H4.3, ZK430.7, RSD-2, F44G4.1, Y48G1A.4, PRO-3, PAXT-1, B0280.9, K01G5.5, FRG-1, WDR-46, Y75B8A.7, Y66H1A.4, C18A3.3, Y23H5B.5, Y54E10A.10, W07E6.2, WDR-12, TOP-1, SET-29	1151	107	11373	3.97086	4.68958e-13	1.56319e-13	1.69864e-12
GOTERM_CC_DIRECT	GO:0030529~intracellular ribonucleoprotein complex	51	2.92096	1.68036e-15	RPL-18, RPL-19, M28.5, RPL-17, RPL-15, RPL-12, MRPL-19, RPL-13, MRPL-51, SRPA-72, RPL-11.2, HRPK-1, K01G5.5, Y75B8A.7, RPS-6, RPS-5, RPS-4, RPS-3, MRPL-22, RPS-2, MRPL-24, RPL-25.2, Y48A6B.3, RPL-25.1, RPS-13, RPS-14, HRP-1, RPS-16, F25G6.8, RPS-17, RPL-36.A, MRPS-9, MRPS-5, MRPL-35, MRPL-36, RPS-28, RPL-5, MRPL-49, RPS-26, RPL-3, RPS-27, RPL-4, RPL-9, RLA-2, Y66H1A.4, RLA-1, ZK512.4, MRPS-17, MR…	1151	146	11373	3.45157	6.39488e-13	1.59872e-13	2.30926e-12
GOTERM_BP_DIRECT	GO:0055114~oxidation-reduction process	121	6.93013	2.43026e-14	ECH-1.1, CYP-13A2, CLK-1, CYP-13A5, SKPO-1, DHS-28, F39B2.3, TRXR-1, DHS-25, F41E6.5, IDHA-1, F10D7.3, C17G10.1, M153.1, F57B9.1, F53F1.3, C01H6.4, F53F1.2, CYP-25A2, GBH-2, GBH-1, ALH-1, IDH-2, UGT-58, ALH-3, ALH-5, C33F10.14, Y62E10A.6, ALH-4, R53.5, DDO-3, M106.3, Y51H1A.3, PRDX-3, ALH-10, DECR-1.3, F33D4.4, DHFR-1, Y52B11A.3, Y48A6B.9, C34C6.4, ACDH-7, ACDH-8, TXL-1, ALH-12, CYP-37A1, VF13D12…	1340	522	11627	2.0113	2.93469e-11	4.8912e-12	3.93352e-11
GOTERM_CC_DIRECT	GO:0005783~endoplasmic reticulum	62	3.55097	9.25484e-13	CNX-1, F02E9.1, SAR-1, HSP-3, BRE-1, F10C2.5, ASNA-1, HYL-2, B0495.7, FCE-2, FCE-1, C03H12.1, CUP-2, TRAP-4, IRE-1, R04F11.5, TRAP-1, DPM-3, STIM-1, F01F1.15, F59F4.2, IMP-2, Y54G2A.23, FMO-3, UGGT-1, K09E4.2, RSD-2, SPL-1, F01F1.11, RIBO-1, EPG-4, ALGN-1, OLA-1, PDI-1, FMO-5, MANS-1, LNP-1, MANS-2, C14A4.3, Y52B11A.3, ENPL-1, PDCD-2, ERD-2, OSTB-1, ODR-4, T12G3.4, CNB-1, ZK686.3, R05D11.9, MCTP-…	1151	231	11373	2.65204	3.55385e-10	7.1077e-11	1.2832e-09
GOTERM_MF_DIRECT	GO:0016491~oxidoreductase activity	93	5.32646	2.66286e-09	ECH-1.1, CYP-13A2, B0250.5, HPO-15, TTM-5, CLK-1, CYP-13A5, HPO-19, F32D1.5, SKPO-1, F32A5.8, HPD-1, DHS-28, LET-721, F39B2.3, TRXR-1, DHS-25, DHS-3, DHS-2, FAT-6, F41E6.5, FAT-5, IDHA-1, FAT-4, B0272.3, GPDH-1, F57B9.1, F53F1.3, FMO-3, C01H6.4, F53F1.2, FAT-2, FAT-3, CYP-25A2, GBH-2, GBH-1, T20H4.5, Y39G8B.1, F32D8.12, ALH-1, IDH-2, UGT-58, Y105C5B.9, ALH-3, DLD-1, ALH-5, Y62E10A.6, ALH-4, GDH-1…	1128	422	9479	1.85193	1.82672e-06	9.13362e-07	4.0049e-06
GOTERM_CC_DIRECT	GO:0005737~cytoplasm	220	12.6002	6.63829e-09	LSM-1, CNX-1, K02D7.1, KGB-1, PAB-1, CPB-2, LARS-1, CIF-1, C27D8.1, TRXR-1, RSKS-1, SRPA-72, Y62E10A.13, MEK-2, PQM-1, M7.8, R03G8.6, KIN-18, K07E8.6, OLA-1, PAR-6, PAR-4, Y94H6A.7, CUTC-1, C27D6.11, CSN-5, CSN-4, RAB-11.1, GST-42, C30H6.8, LEC-6, LEC-9, AMPH-1, GST-43, B0207.7, RARS-1, PKC-3, WTS-1, ZK795.2, GSP-3, T16G12.1, VPS-16, PINK-1, PDCD-2, F07A11.5, C06A6.4, AIN-1, PPH-5, KEL-10, PDR-1,…	1151	1518	11373	1.43203	2.5491e-06	4.2485e-07	9.20411e-06
GOTERM_CC_DIRECT	GO:0022627~cytosolic small ribosomal subunit	18	1.03093	1.42989e-08	WRB-1, RPS-13, RPS-14, RPS-28, RPS-16, RPS-17, RPS-26, RPS-27, RPS-20, RPS-10, T14B4.2, MRPS-5, RPS-6, RPS-5, RPS-4, RPS-19, RPS-3, RPS-2	1151	36	11373	4.94049	5.49078e-06	7.84399e-07	1.98257e-05
GOTERM_CC_DIRECT	GO:0005789~endoplasmic reticulum membrane	38	2.1764	1.34915e-07	LNP-1, FKB-8, CNX-1, C14A4.3, FKB-2, FKB-1, C26C6.9, F35C8.5, B0495.7, FCE-2, FCE-1, PDCD-2, IRE-1, ILE-2, CUP-2, DPM-1, ERD-2, TRAP-1, OSTB-1, DPM-3, ODR-4, FAT-6, FAT-5, IMP-2, FMO-3, ZK686.3, VPR-1, SPL-1, EMB-8, C44B7.11, RIBO-1, DAD-1, HYL-1, ROM-4, ART-1, T26C5.3, FMO-5, DRD-1	1151	148	11373	2.53701	5.18062e-05	6.47592e-06	0.000187062
GOTERM_CC_DIRECT	GO:0005747~mitochondrial respiratory chain complex I	15	0.859107	1.94835e-07	C18E9.4, C25H3.9, Y51H1A.3, Y53G8AL.2, F44G4.2, LPD-5, NUO-5, T20H4.5, F59C6.5, Y54F10AM.5, NDUF-6, NDUF-5, GAS-1, NUO-3, C33A12.1	1151	29	11373	5.11085	7.48139e-05	8.31293e-06	0.000270142
GOTERM_BP_DIRECT	GO:0006364~rRNA processing	22	1.26002	4.15441e-07	T02H6.1, Y48A6B.3, NOL-1, DIS-3, Y48B6A.1, Y40B1B.7, E02H1.1, LPD-7, B0280.9, PRO-1, ZK795.3, K01G5.5, C25G4.3, FRG-1, Y75B8A.7, Y66H1A.4, C18A3.3, Y23H5B.5, WDR-12, RPS-6, C16C10.2, T22H9.1	1340	56	11627	3.40877	0.000501312	7.16314e-05	0.000672114
GOTERM_MF_DIRECT	GO:0003824~catalytic activity	77	4.41008	6.13318e-07	ECH-1.1, F09E5.3, ACS-14, SUCL-1, K02D7.1, Y38F2AR.12, CRN-3, W01A11.1, F32D1.5, B0205.6, PACS-1, IRE-1, CEEH-1, CDD-1, UCR-2.1, UCR-2.2, F41E6.5, Y53G8B.1, NFT-1, MCCC-1, R102.4, UMPS-1, GLN-2, SPL-1, BAS-1, F32D8.12, ALDO-2, AMAN-2, ALH-3, W09D10.4, SPTL-3, SPTL-2, SPTL-1, T26C12.1, DAF-22, C27A7.1, TRE-1, GST-42, AAGR-3, ADSL-1, F58A6.1, GST-43, KAT-1, PFKB-1.1, Y48A6B.7, W10C8.5, Y37E3.11, AC…	1128	367	9479	1.7631	0.000420647	0.000140235	0.000922415
GOTERM_BP_DIRECT	GO:0015992~proton transport	18	1.03093	6.59204e-07	Y82E9BR.3, HMIT-1.1, VHA-14, HMIT-1.2, VHA-15, VHA-3, HMIT-1.3, VHA-17, ASG-2, VHA-1, ASG-1, F58F12.1, NSTP-6, H28O16.1, NSTP-5, VHA-10, ATP-2, T26C5.3	1340	40	11627	3.90459	0.000795343	9.94525e-05	0.00106648
GOTERM_BP_DIRECT	GO:0042254~ribosome biogenesis	18	1.03093	3.24812e-06	K12H4.3, Y48A6B.3, Y48B6A.1, LPD-7, PRO-3, PRO-1, K01G5.5, FRG-1, RRBS-1, Y66H1A.4, Y75B8A.7, C18A3.3, Y61A9LA.10, WDR-12, MRPL-36, F25H8.2, T22H9.1, SET-29	1340	44	11627	3.54963	0.00391281	0.000435515	0.0052548
GOTERM_BP_DIRECT	GO:0006633~fatty acid biosynthetic process	16	0.91638	4.06243e-06	ELO-5, ELO-9, FAT-2, FAT-3, F35C8.5, Y48A6B.9, DLD-1, F37C12.3, ART-1, HPO-8, FAT-6, Y56A3A.19, FAT-5, FAT-4, DRD-1, ELO-3	1340	36	11627	3.85638	0.00489136	0.000490216	0.00657215
GOTERM_BP_DIRECT	GO:0045087~innate immune response	65	3.72279	4.29475e-06	F01D5.5, F55G11.2, ZK1320.2, LYS-2, LYS-1, C29F3.7, K02D7.1, B0024.4, T24C4.4, K04A8.1, C25D7.5, F35E12.9, SKPO-1, K08D8.4, CLEC-66, CLEC-67, TAG-244, FAT-6, CLC-1, CLEC-169, K12H4.7, LEC-11, PQM-1, FAT-2, ELT-2, F08G2.5, GST-6, F56F10.1, C18E9.9, GSTK-1, C17H12.8, ZIP-10, AQP-10, F54D5.4, MEV-1, ZK6.11, SWT-7, F53A9.6, C33H5.13, F18G5.6, CLEC-85, COL-179, C42D8.1, T21F4.1, CLD-9, KIN-32, Y41C4A.…	1340	317	11627	1.77917	0.00517036	0.000471141	0.00694798
GOTERM_CC_DIRECT	GO:0030687~preribosome, large subunit precursor	13	0.744559	4.42699e-06	C18A3.3, C16A3.6, F44G4.1, Y48B6A.1, Y40B1B.7, WDR-12, LPD-7, RLA-2, W09C5.1, T06E6.1, RRBS-1, RLA-1, Y48A6C.4	1151	27	11373	4.75751	0.00169852	0.000169982	0.00613793
GOTERM_CC_DIRECT	GO:0045121~membrane raft	22	1.26002	5.22475e-06	Y16B4A.2, ZK6.11, DOD-19, C29F3.7, B0024.4, K08D8.6, VHA-1, F35E12.9, F56F10.1, VHA-19, GFI-1, F54E2.1, TAG-244, TAG-10, CLD-9, PCP-3, HPO-6, C17H12.8, PCP-2, F32A5.3, PCP-4, T19D12.4	1151	72	11373	3.01919	0.0020043	0.000182375	0.00724396
GOTERM_CC_DIRECT	GO:0022625~cytosolic large ribosomal subunit	18	1.03093	1.34051e-05	RPL-18, RPL-25.2, RPL-19, RPL-25.1, RPL-5, RPL-14, RPL-15, RPL-12, RPL-3, F53F4.11, RPL-4, RPL-13, RPL-9, RLA-2, RPL-36.A, RLA-1, RPL-10, RPL-11.2	1151	54	11373	3.29366	0.00513438	0.000428875	0.0185849
GOTERM_BP_DIRECT	GO:0000027~ribosomal large subunit assembly	11	0.630011	1.37467e-05	K12H4.3, RPL-25.2, Y54E10A.10, RPL-25.1, RPL-5, F44G4.1, RPL-12, RPL-3, RPL-10, MRPL-20, RPL-11.2	1340	19	11627	5.02345	0.0164555	0.00138174	0.0222376
GOTERM_MF_DIRECT	GO:0003723~RNA binding	63	3.60825	2.33845e-05	RPL-18, E02H1.2, M28.5, NOL-1, Y48C3A.20, LSM-5, RPL-12, E02H1.1, F53F4.11, RPL-13, R09B3.3, PAB-1, ACO-1, CPB-2, C36E6.1, MRPL-2, CDD-1, IFF-2, Y53C12B.2, MRPL-4, K12H4.3, ERI-1, C23H3.3, HRPK-1, DOM-3, IFE-2, K01G5.5, FRG-1, C30B5.4, RPS-4, RPS-3, RPS-2, RPL-25.2, Y48A6B.3, RPL-25.1, DIS-3, TIAR-2, HRP-1, F25G6.8, LPD-7, F54D1.1, SFA-1, PES-4, MRPS-5, R06C1.4, QARS-1, GUT-2, EIF-3.B, RNH-2, CAC…	1128	311	9479	1.70229	0.015914	0.00400246	0.0351641
GOTERM_BP_DIRECT	GO:0008340~determination of adult lifespan	154	8.82016	2.66438e-05	LSM-1, NOL-1, D1069.3, CYC-1, W09C5.8, TAG-307, PRX-5, KGB-1, CLK-1, ASB-2, CRN-3, PAB-1, Y82E9BR.22, SKPO-1, RSR-2, MRP-5, RSKS-1, F26E4.6, ZK809.3, IDHA-1, F40F12.7, MEK-2, PQM-1, ELT-2, IFE-2, PTP-2, Y39H10A.6, LBP-3, LBP-7, ALH-4, UGT-1, PAR-4, JMJD-5, Y51H4A.15, DDL-2, PRDX-3, TIAR-2, RARS-1, CEC-3, WTS-1, ASG-2, Y47G6A.18, RPS-10, VPS-16, CLN-3.3, DRR-2, PDHK-2, EIF-3.B, RIL-2, Y53G8AL.2, A…	1340	976	11627	1.3691	0.0316478	0.00247075	0.0430966
GOTERM_BP_DIRECT	GO:0006629~lipid metabolic process	46	2.63459	2.7691e-05	T27F6.6, TTM-5, F33D4.4, IPLA-7, HYL-2, F35C8.5, NEPR-1, Y48A6B.9, NHR-8, CKB-2, CEEH-1, F09B12.3, SBP-1, K03H6.2, FAT-6, FAT-5, PMT-1, FAT-4, C40H1.8, B0272.3, LIPL-5, KLF-3, ELO-5, ELO-9, CGT-3, SPL-1, FAT-2, CGT-1, FAT-3, MBOA-7, F28H7.3, T10B5.7, Y54F10AM.8, ASAH-1, F42F12.3, Y49E10.18, HAF-4, Y49E10.16, SPTL-3, DLD-1, SPTL-2, HYL-1, SPTL-1, HPO-8, ART-1, ELO-3	1340	211	11627	1.89164	0.0328711	0.00238454	0.0447901

## Sheet: adult_larval_overlap
Category	Term	Count	%	PValue	Genes	List Total	Pop Hits	Pop Total	Fold Enrichment	Bonferroni	Benjamini	FDR
GOTERM_BP_DIRECT	GO:0000003~reproduction	320	19.9626	1.71433e-16	SAMP-1, SNR-7, HPL-1, CIR-1, SNR-6, PAB-2, SAPS-1, C15C8.7, TXDC-9, C46F11.4, D2013.6, TOMM-20, E03H4.8, SKR-18, RAN-4, VPS-34, LSM-7, B0035.6, RAN-2, RAN-3, R02D3.3, Y54F10AR.1, MRPL-14, RAN-1, C44E4.4, F53A3.7, C23H3.5, W04A4.5, EIF-1.A, SYX-18, CYN-15, F49C12.12, MEK-1, PPFR-2, UAF-2, KIN-19, PPFR-4, Y41D4B.11, SCAV-3, C27F2.10, F33H1.3, SNX-1, D1054.3, CAP-1, CAP-2, PAR-5, C48B6.2, EIF-1, MTX…	1117	2205	11627	1.51062	2.54685e-13	2.54685e-13	3.55271e-13
GOTERM_CC_DIRECT	GO:0005737~cytoplasm	216	13.4747	1.11869e-15	CNT-1, TGT-1, MVK-1, C11D2.7, VBH-1, PAB-2, SAPS-1, TXDC-9, Y43F8B.2, ATFS-1, MEL-26, RAN-4, VPS-34, RAN-1, TUT-1, T10F2.5, DID-2, Y39F10B.1, MEK-1, KIN-19, TUT-2, SBDS-1, SQST-1, Y39E4B.6, SNX-1, CAP-2, PAR-5, CSN-6, CSN-3, DAF-8, C54C6.6, ATG-3, ATG-5, DDX-15, GPR-1, F40F8.1, PPH-6, TDC-1, CAT-4, Y65B4A.9, F45G2.10, Y106G6A.4, WDR-5.1, PBS-6, PBS-5, SPE-6, PBS-4, PBS-2, PLST-1, PBS-1, ARI-1, GA…	966	1518	11373	1.67525	4.07452e-13	4.07452e-13	1.53211e-12
GOTERM_BP_DIRECT	GO:0009792~embryo development ending in birth or egg hatching	410	25.577	5.08258e-15	SAMP-1, CIR-1, MVK-1, LSM-6, SCP-1, PAB-2, TBP-1, MEL-26, RAN-4, LSM-7, RAN-5, RAN-2, K03B4.1, RAN-3, Y54F10AR.1, MRPL-14, RAN-1, C44E4.4, DID-2, EIF-1.A, CYN-15, CYK-3, CYN-13, Y69A2AR.21, UAF-2, KIN-19, PPFR-4, C27F2.10, F33H1.3, CAP-1, CAP-2, PAR-5, C48B6.2, EIF-1, CPF-2, BYN-1, PLRG-1, CSN-6, LPD-6, RARS-2, ELB-1, ACDH-3, Y69A2AR.18, F55A11.1, HIS-71, ZK856.11, CPAR-1, C34B2.10, KLP-16, F20C5…	1117	3091	11627	1.3807	5.85776e-12	2.92888e-12	8.20455e-12
GOTERM_BP_DIRECT	GO:0002119~nematode larval development	279	17.4049	2.7771e-12	Y67D2.2, CNT-1, SNR-7, HPL-1, CIR-1, SNR-6, MVK-1, LSM-6, R07E5.7, SAPS-1, RIOK-2, TBP-1, MEL-26, TOMM-20, E03H4.8, RAN-4, VPS-34, LSM-7, K03B4.1, VPS-36, RAN-3, RAN-1, C44E4.4, DID-2, W04A4.5, SYX-18, F49C12.12, UAF-2, PPFR-4, C27F2.10, F33H1.3, SNX-1, CAP-1, CAP-2, PAR-5, C48B6.2, EIF-1, BYN-1, PLRG-1, DAF-8, T13H5.6, LPD-6, DAF-4, DDX-15, SNPC-3.4, ELB-1, DDX-17, GPR-1, F55F8.2, CEE-1, PQN-27,…	1117	1993	11627	1.45717	3.18535e-09	1.06178e-09	4.46443e-09
GOTERM_CC_DIRECT	GO:0000502~proteasome complex	20	1.24766	7.93861e-12	USP-14, PAS-2, PAS-4, PAS-6, PAS-5, RPN-12, PAS-7, RPT-1, RPN-11, RPN-8, RPN-7, RPN-5, PBS-7, PBS-6, PBS-5, PBS-4, RPN-9, PBS-2, PBS-1, RPN-3	966	36	11373	6.54072	2.91348e-09	1.45674e-09	1.09341e-08
GOTERM_BP_DIRECT	GO:0006898~receptor-mediated endocytosis	123	7.67311	4.56422e-10	Y39B6A.36, ECH-1.2, SNR-7, MYS-1, ICLN-1, DLC-1, DYCI-1, TBP-1, D2013.6, SKR-18, K03B4.1, R02D3.3, C44E4.4, F43G9.12, C23H3.5, EIF-1.A, PRO-2, F49C12.12, Y41D4B.11, PAR-5, C48B6.2, Y62E10A.2, BYN-1, CPF-2, T13H5.6, C37C3.2, LPD-6, DDX-15, SNPC-3.4, TADS-1, PFD-6, GPR-1, F55F8.2, MRPS-18C, FBF-2, Y39G10AR.9, F37C12.1, ZK856.11, EIF-3.D, C34B2.10, Y49F6B.2, W02A11.1, RSP-7, R186.3, LETM-1, RSP-3, G…	1117	733	11627	1.74669	5.23516e-07	1.30879e-07	7.33735e-07
GOTERM_CC_DIRECT	GO:0005739~mitochondrion	73	4.55396	6.83298e-09	ECH-1.2, HAR-1, PSD-1, ZK1320.9, LET-754, Y48E1B.2, RAD-8, ISP-1, TOMM-20, F02A9.4, WDR-23, SDHB-1, MRPS-24, SDHA-1, F53A3.7, C47G2.3, K12H4.2, GRO-1, SCPL-4, GTA-1, EAT-3, ACL-6, K07E8.7, C48B6.2, MTX-1, SPHK-1, W04C9.2, BCAT-1, C34C12.8, T05G5.5, SOD-1, TIN-10, MISC-1, DDX-15, MRPL-39, RARS-2, Y67H2A.7, DDX-17, OGDH-1, ACDH-3, F43H9.4, FIS-2, DRP-1, MRPS-18C, MRPS-7, ACDH-9, YARS-2, COQ-2, Y57A…	966	424	11373	2.02701	2.5077e-06	8.35901e-07	9.4112e-06
GOTERM_CC_DIRECT	GO:0005829~cytosol	58	3.61822	1.06889e-08	HXK-1, HPO-11, M18.3, MVK-1, C06G3.5, ZK1320.9, LET-754, ATG-4.2, ICLN-1, RPN-12, XPO-2, GAD-3, RDE-2, RAN-5, ATG-18, SUCL-2, TUT-1, CARS-1, PPFR-4, TUT-2, LIS-1, VTI-1, SNX-1, PRMT-5, PHIP-1, RFL-1, VARS-1, DAF-8, MIG-5, SOD-1, ATG-3, CRTC-1, OGDH-1, UEV-1, PKC-2, MOC-3, M01F1.9, MEMB-1, YARS-1, YARS-2, UBA-2, F21D5.1, DKF-2, UBXN-2, LGG-1, D2005.3, UBL-5, F15E6.6, SAND-1, FUM-1, CED-10, VPS-26,…	966	307	11373	2.22427	3.9228e-06	9.80702e-07	1.4722e-05
GOTERM_CC_DIRECT	GO:0005839~proteasome core complex	11	0.686213	1.35026e-08	PBS-7, PBS-6, PBS-5, PAS-2, PBS-4, PAS-4, PBS-2, PAS-6, PBS-1, PAS-5, PAS-7	966	14	11373	9.25044	4.95544e-06	9.91089e-07	1.85974e-05
GOTERM_CC_DIRECT	GO:0005634~nucleus	224	13.9738	2.96367e-08	SNR-7, HPL-1, SNR-6, CIR-1, LSM-6, TXDC-9, TBP-1, ATFS-1, MEL-26, RAN-5, VPS-34, RAN-2, RAN-3, RAN-1, C44E4.4, Y67D2.7, RAGA-1, HTAS-1, KIN-19, SBDS-1, Y39E4B.6, BRA-1, PAR-5, BRA-2, DRAP-1, CSN-6, CSN-3, DAF-8, C54C6.6, NHR-119, CEC-7, DDX-15, CEC-5, IPPK-1, ZK1098.2, NHR-97, F40F8.1, HIS-70, HIS-71, NHR-120, ZK856.11, CPAR-1, Y65B4A.9, F45G2.10, CIC-1, UNC-83, NHR-88, EAF-1, SDS-22, NHR-84, WDR…	966	1888	11373	1.39683	1.08766e-05	1.81278e-06	4.08193e-05
GOTERM_MF_DIRECT	GO:0004298~threonine-type endopeptidase activity	11	0.686213	6.12998e-08	PBS-7, PBS-6, PBS-5, PAS-2, PBS-4, PAS-4, PBS-2, PAS-6, PBS-1, PAS-5, PAS-7	942	14	9479	7.90635	3.84342e-05	3.84342e-05	9.10804e-05
GOTERM_CC_DIRECT	GO:0005743~mitochondrial inner membrane	27	1.68434	2.38058e-07	F45H10.3, MOMA-1, TIN-10, HMT-1, R07E3.4, PSD-1, LETM-1, SCPL-4, F25B4.7, ISP-1, ZK1236.1, ROM-1, SDHB-1, SPG-7, COQ-2, COQ-3, ROM-5, F30F8.9, SFT-1, SDHA-1, COQ-6, YMEL-1, W04C9.2, C47G2.3, F45G2.8, TAG-174, F20D6.11	966	102	11373	3.11646	8.73636e-05	1.2481e-05	0.000327882
GOTERM_MF_DIRECT	GO:0005515~protein binding	144	8.98316	4.5457e-07	CIR-1, F49E8.7, DYRB-1, RPN-12, DLC-1, RPT-1, RPN-11, DYCI-1, KXD-1, Y43F8B.2, AAKB-2, D2013.6, MEL-26, TOMM-20, RDE-4, RDE-2, SIR-2.1, B0035.6, LSM-7, RAN-1, WDFY-2, AHA-1, IFE-1, CYN-13, RCAN-1, PPFR-4, R102.5, SQST-1, VPS-33.2, LBP-6, SNX-1, BRA-1, PAR-5, MTX-1, VPS-52, CSN-3, DAF-4, MDT-21, ELB-1, SCRM-1, LET-49, GPR-1, FNTA-1, CEE-1, F35G12.12, DAF-1, C45G9.7, CED-2, F47G4.4, SEDL-1, EIF-3.D…	942	975	9479	1.48617	0.000284975	0.000142498	0.000675407
GOTERM_BP_DIRECT	GO:0006457~protein folding	26	1.62196	5.57009e-07	C34C12.8, ZK973.11, PFD-2, PFD-6, FKB-6, SIG-7, CYN-2, TBCD-1, CCT-6, CCT-7, CCT-1, CCT-2, F53A3.7, CCT-4, CYN-15, TRX-4, CYN-11, CDC-37, CYN-13, CYN-7, CYN-9, BAG-1, PDI-3, F47B7.2, W01B11.6, DAF-21	1117	89	11627	3.04087	0.000638685	0.00012777	0.000895432
GOTERM_BP_DIRECT	GO:0006915~apoptotic process	78	4.86588	3.51021e-06	CNT-1, SNR-7, HPL-1, TRPP-3, SNR-6, PNK-1, CRN-4, Y23H5A.2, LET-754, DARS-1, DLC-1, PAP-1, VHA-12, TBG-1, E03H4.8, CCT-6, CCT-7, CCT-1, ARP-11, Y54F10AR.1, RAN-1, CCT-2, SEC-23, C47G2.3, F43G9.12, CCT-4, CTPS-1, RAB-1, W04A4.5, K12H4.4, CYK-3, CCF-1, CYN-13, GST-5, SNAP-1, KIN-19, CARS-1, EAT-3, SIAH-1, CAP-1, EIF-1, SPHK-1, PRMT-5, DAF-21, CSN-6, MISC-1, Y48G8AL.7, APS-3, RBX-1, PAS-6, TADS-1, P…	1117	479	11627	1.69502	0.00401813	0.000670812	0.0056428
GOTERM_BP_DIRECT	GO:0015031~protein transport	32	1.99626	7.07793e-06	ATG-3, TIN-10, UNC-50, SCM-1, APS-1, APS-2, ATG-4.2, SEC-8, APS-3, SEC-6, ISTR-1, MEMB-1, TOMM-20, RAN-4, TRAM-1, TSG-101, ARF-1.2, RAN-1, SEC-23, C47G2.3, GDI-1, COPB-1, SCPL-4, EMO-1, VPS-28, VPS-26, UNC-18, SNAP-29, MTX-1, VPS-52, SEC-10, F45G2.8	1117	140	11627	2.37923	0.00808555	0.0011591	0.0113777
GOTERM_BP_DIRECT	GO:0035046~pronuclear migration	18	1.12289	1.15487e-05	DNC-4, TAC-1, LET-754, PFD-2, RBX-1, DYRB-1, DLC-1, UNC-83, DYCI-1, TBA-4, TXDC-9, LIS-1, ARP-1, CAP-2, PAR-5, DNC-2, DLI-1, TBB-1	1117	56	11627	3.34579	0.013159	0.00165443	0.0185638
GOTERM_BP_DIRECT	GO:0006888~ER to Golgi vesicle-mediated transport	15	0.935745	1.52782e-05	T10F2.5, RAB-1, TRPP-1, SYX-18, TRPP-3, HPO-11, TRPP-8, VTI-1, MEMB-1, Y41C4A.11, Y54G2A.18, YIF-1, SEDL-1, SEC-23, RAB-35	1117	41	11627	3.80822	0.0173716	0.00194524	0.0245581
GOTERM_BP_DIRECT	GO:0040011~locomotion	180	11.2289	2.29889e-05	PATR-1, F59B1.8, SNR-7, SNR-6, TAG-234, MVK-1, LSM-6, SMG-8, ICLN-1, DLC-1, RPN-11, R07E5.7, SAPS-1, TXDC-9, INS-33, PAP-1, E03H4.8, RAN-4, SKR-18, RAN-5, VPS-34, R02D3.3, RAN-1, F43G9.12, DID-2, W04A4.5, EIF-1.A, SYX-18, AHA-1, GCK-4, F49C12.12, UAF-2, PPFR-4, Y39E4B.6, CKI-1, C27F2.10, LON-2, ALH-7, EIF-1, PLRG-1, RFL-1, DDX-15, MDT-21, ELB-1, PFD-2, LET-49, TADS-1, RBX-1, PPK-1, PFD-6, GPR-1, …	1117	1405	11627	1.33355	0.0260239	0.00263338	0.03695
GOTERM_MF_DIRECT	GO:0000166~nucleotide binding	140	8.73362	2.54857e-05	Y39B6A.36, SMG-4, MVK-1, VBH-1, LET-754, SID-3, MRP-1, RPT-1, PAB-2, SIG-7, FIC-1, RIOK-2, SELD-1, F02A9.4, MRP-7, ABT-2, UBC-20, VPS-34, RAN-1, C44E4.4, HUM-1, KSR-1, F58B3.7, GRO-1, ZC581.7, CYN-13, C02B10.4, RCAN-1, MEK-1, UAF-2, KIN-19, RAL-1, KIN-24, CPF-2, RFL-1, C37C3.2, DAF-4, MRPL-39, DDX-15, RARS-2, DDX-17, PKC-2, Y50D7A.3, R107.2, DRP-1, TTLL-12, T26G10.1, DAF-1, F40F8.1, ARF-1.2, KLP-…	942	1013	9479	1.39069	0.0158528	0.00531242	0.0378605

## Sheet: adult_embryo_overlap
Category	Term	Count	%	PValue	Genes	List Total	Pop Hits	Pop Total	Fold Enrichment	Bonferroni	Benjamini	FDR
GOTERM_BP_DIRECT	GO:0000003~reproduction	259	22.8597	3.9748e-23	EBAX-1, DEPS-1, T14G10.5, W05F2.3, UNC-112, SWSN-6, F42C5.9, MEL-28, XNP-1, HCP-3, SWSN-3, SPDL-1, SEM-5, HCP-4, SWSN-4, DCAF-1, EARS-2, CYK-1, F58B3.4, GON-4, OGT-1, F25H9.6, XND-1, RBA-1, UNC-59, PRY-1, TTLL-5, RPL-24.1, SRPA-68, NEP-1, ZMP-2, T13H5.4, CASH-1, Y45F10D.7, RHA-1, RHA-2, SNPC-1.1, IRX-1, QUA-1, ECT-2, CLS-1, C23G10.8, OSM-7, NOL-10, Y111B2A.1, UNC-78, POLH-1, ETR-1, MRPL-45, MES-6…	777	2205	11627	1.75767	3.97082e-20	3.97082e-20	6.27927e-20
GOTERM_BP_DIRECT	GO:0009792~embryo development ending in birth or egg hatching	328	28.9497	9.67183e-23	MRPL-15, MTK-1, DEPS-1, Y23H5A.3, MCA-3, UNC-112, SWSN-6, MEL-28, W05F2.6, XNP-1, HCP-2, HCP-3, SPDL-1, SWSN-3, SWSN-4, HCP-4, SEM-5, DCAF-1, EARS-2, CKS-1, CYK-1, GON-4, ELT-1, PPFR-1, RBA-1, UNC-59, CPG-1, TTLL-5, RPL-24.1, SRPA-68, HTP-1, T13H5.4, Y47D3A.29, T15H9.2, DIV-1, MDF-2, Y45F10D.7, F22F4.1, T22F3.3, RHA-1, GSP-2, RHA-2, SNPC-1.1, HIS-74, PQN-22, IRX-1, QUA-1, C06A6.2, ECT-2, C49C3.6,…	777	3091	11627	1.58789	9.66215e-20	4.83108e-20	1.52793e-19
GOTERM_BP_DIRECT	GO:0040035~hermaphrodite genitalia development	116	10.2383	1.02771e-18	NDC-80, EBAX-1, LIN-17, W05F2.3, CRN-1, SWSN-6, IFY-1, FZY-1, CDK-1, LET-60, GOA-1, XNP-1, HCP-3, SWSN-3, SWSN-4, SEM-5, DCAF-1, PEB-1, CYK-1, KNL-1, KNL-3, RBA-1, UNC-59, LET-70, CDL-1, HMG-1.2, PRY-1, SRPA-68, APC-2, TAF-12, T13H5.4, MEP-1, CASH-1, LDB-1, MDF-2, B0001.7, MET-2, PFD-5, CAPG-2, ANI-1, SNPC-1.1, ECT-2, LIN-40, CSNK-1, H20J04.4, RSP-8, C23G10.8, DUT-1, OSM-7, DPY-22, Y111B2A.1, RNR…	777	738	11627	2.35206	1.02668e-15	3.42228e-16	1.62355e-15
GOTERM_MF_DIRECT	GO:0005515~protein binding	141	12.4448	6.44654e-18	NDC-80, DLG-1, GEI-8, EBAX-1, CEH-20, SOR-1, PQN-54, CRN-1, CPB-1, UNC-112, SAS-5, IFY-1, LET-60, GOA-1, HCP-2, GEI-1, LYS-8, HCP-1, K08E7.5, SPDL-1, HCP-4, SEM-5, SLI-1, CYK-1, C07E3.3, ICP-1, KNL-1, KNL-3, IFE-3, ABU-10, MUS-81, PPFR-1, RAB-6.1, RBA-1, UNC-59, HMG-1.2, PRY-1, LIN-36, LIN-35, APB-1, APC-2, Y53F4B.3, T13H5.4, BUB-3, MEP-1, BMK-1, HIF-1, IFET-1, MDF-2, TLK-1, ZIF-1, PAT-4, GSP-2, …	666	975	9479	2.05827	3.14591e-15	3.14591e-15	9.25158e-15
GOTERM_BP_DIRECT	GO:0051301~cell division	41	3.61871	4.99683e-16	NDC-80, BUB-3, HIM-1, GPA-16, CDC-25.1, DIV-1, Y23H5A.3, CDC-25.2, RHA-1, KBP-3, GSP-2, SAS-5, SUCH-1, ANI-1, CDK-1, CYB-1, CYB-3, MEL-28, SZY-20, GOA-1, LET-99, MAT-3, MAT-2, CDC-14, CSNK-1, MIX-1, CKS-1, CLS-1, KNL-1, PRI-1, APC-10, REI-1, PRI-2, SMC-3, RHO-1, CPG-1, TIM-1, EMB-27, APR-1, INSC-1, APC-2	777	137	11627	4.47827	5.54556e-13	1.38667e-13	8.77076e-13
GOTERM_CC_DIRECT	GO:0005634~nucleus	192	16.9462	9.84192e-16	NDC-80, GEI-8, CEH-20, SOR-1, XPC-1, ASFL-1, PIG-1, CRN-1, CPB-1, NFYB-1, CDK-1, XNP-1, HCP-3, CDC-14, HCP-1, HCP-4, SWSN-4, DCAF-1, LET-363, PEB-1, SLI-1, CEH-32, CKS-1, F58B3.4, APE-1, ICP-1, GON-4, ZK546.14, OGT-1, ELT-1, TAF-2, RBA-1, CDL-1, K10H10.7, HMG-1.2, PRY-1, HIL-2, TBX-2, HIL-5, LIN-36, LIN-35, NHR-133, NHR-274, CEC-10, TAF-12, Y53F4B.3, CHD-1, Y47D3A.29, CHD-3, MEP-1, CDC-25.1, HIF-…	670	1888	11373	1.72623	2.95763e-13	2.95763e-13	1.33227e-12
GOTERM_BP_DIRECT	GO:0007049~cell cycle	41	3.61871	1.10405e-15	NDC-80, HIM-1, GPA-16, CDC-25.1, LIN-9, CDC-25.2, MCM-5, RHA-1, KBP-3, GSP-2, SUCH-1, SAS-5, ANI-1, CDK-1, CYB-1, CYB-3, GOA-1, DDB-1, LET-99, MAT-3, MAT-2, CDC-14, CSNK-1, MIX-1, CYK-1, CLS-1, CKS-1, KNL-1, APC-10, REI-1, SMC-3, MCM-6, SAN-1, RHO-1, CPG-1, TIM-1, LIN-54, EMB-27, APR-1, LIN-35, APC-2	777	140	11627	4.3823	1.10911e-12	2.21823e-13	1.75415e-12
GOTERM_BP_DIRECT	GO:0007067~mitotic nuclear division	36	3.17741	1.43687e-14	NDC-80, HIM-6, BUB-3, HIM-1, GPA-16, CDC-25.1, FZR-1, CDC-25.2, RHA-1, KBP-3, GSP-2, SUCH-1, RIG-4, SWSN-6, ANI-1, CDK-1, CYB-1, CYB-3, GOA-1, LET-99, MAT-3, HCP-3, MAT-2, HCP-4, MIX-1, CLS-1, CKS-1, ICP-1, KNL-1, APC-10, SMC-3, UNC-59, RHO-1, TIM-1, EMB-27, APC-2	777	117	11627	4.6043	1.43076e-11	2.38454e-12	2.26263e-11
GOTERM_CC_DIRECT	GO:0005737~cytoplasm	154	13.5922	2.85946e-12	TGT-2, XPC-1, MTK-1, CCPP-1, T14G10.5, PIG-1, CPB-1, UNC-112, SAS-5, FZY-1, IFY-1, RDE-8, CDK-1, DPY-19, CDC-14, HCP-4, CRB-1, GPX-2, LET-363, EARS-2, APE-1, GCK-2, ERGO-1, RSD-6, OGT-1, KNL-1, IFE-3, PPFR-1, RAB-6.1, M7.12, DLC-2, KARS-1, CDL-1, PRY-1, TBX-2, MSP-142, APB-1, SRPA-68, CEC-10, IFET-1, HEX-4, MET-2, PFD-5, UFC-1, PAT-4, RHA-1, T22F3.3, GSP-2, ANI-2, DNJ-5, RHA-2, CED-6, ANI-1, ECT-…	670	1518	11373	1.72206	8.46409e-10	4.23205e-10	3.81332e-09
GOTERM_BP_DIRECT	GO:0002119~nematode larval development	204	18.0053	3.89839e-11	MRPL-15, DEPS-1, T14G10.5, MCA-3, W05F2.3, UNC-112, SWSN-6, F42C5.9, CPD-1, W05F2.6, COL-93, SWSN-3, SEM-5, CRB-1, EARS-2, CYK-1, F58B3.4, ZK546.14, F25H9.6, MUS-81, UNC-59, PRY-1, RPL-24.1, SRPA-68, CASH-1, DIV-1, Y45F10D.7, MUA-6, RHA-2, SNPC-1.1, QUA-1, IRX-1, ECT-2, DTMK-1, NOL-10, UNC-78, ETR-1, MRPL-45, MES-6, RNR-1, GON-14, MRPL-41, SNR-2, GLF-1, HINF-1, XPD-1, UBQ-2, ACO-2, CPSF-1, PRP-4,…	777	1993	11627	1.53169	3.89449e-08	5.56356e-09	6.15856e-08
GOTERM_BP_DIRECT	GO:0006915~apoptotic process	72	6.35481	1.09285e-10	SET-1, XPC-1, PIG-1, T14G10.5, CRN-1, UBQ-2, USP-48, IFY-1, PUF-11, IFF-1, FCD-2, GLD-3, XNP-1, RPL-21, GLD-2, RAD-51, MAT-2, APE-1, EPI-1, ATLN-1, RBA-1, LET-70, ALGN-2, CDL-1, LIN-35, APB-1, RPS-1, RPS-0, ZMP-2, RPS-11, RPS-8, HRP-2, RPL-35, RPS-15, CEP-1, VHA-9, MEP-1, AGEF-1, CDC-25.1, BMK-1, HIF-1, DVC-1, SYP-1, NSF-1, ANI-2, CED-6, RFP-1, ECT-2, POP-1, RPL-1, SCA-1, MOG-5, COPA-1, UBL-1, CO…	777	479	11627	2.24928	1.09175e-07	1.36469e-08	1.72644e-07
GOTERM_BP_DIRECT	GO:0008406~gonad development	58	5.11915	1.26975e-10	SOR-1, HIM-1, LIN-17, MCM-5, MCM-4, UNC-112, MCM-3, SAS-5, IFY-1, CPSF-1, PRP-4, CPSF-4, CDK-1, LET-611, CYB-3, XNP-1, RPL-21, XRN-2, GON-4, ICP-1, PHA-4, ICD-1, EPI-1, HOMT-1, MCM-6, NSTP-4, LET-70, HMG-1.2, LET-716, RBD-1, LIN-35, RPS-8, T13H5.4, MEP-1, LIN-9, Y45F10D.7, TLK-1, CDC-25.2, KBP-3, ANI-2, Y41D4A.5, F55F10.1, POP-1, UNC-45, Y65B4BL.6, C23G10.8, PRI-1, F27C1.6, DUT-1, RPS-21, PRI-2, …	777	345	11627	2.51568	1.26848e-07	1.40942e-08	2.00591e-07
GOTERM_MF_DIRECT	GO:0004386~helicase activity	27	2.38305	1.86606e-10	DCR-1, HIM-6, DOG-1, CHD-1, CHD-3, C05C10.2, RTEL-1, XPD-1, MCM-5, MCM-4, RHA-1, MCM-3, MCM-2, RHA-2, XNP-1, M03C11.8, H20J04.4, RUVB-1, LET-418, MOG-5, GLH-3, GLH-4, GLH-1, MCM-6, MCM-7, HELQ-1, RDE-12	666	89	9479	4.3178	9.10637e-08	4.55319e-08	2.67802e-07
GOTERM_CC_DIRECT	GO:0030529~intracellular ribonucleoprotein complex	32	2.82436	2.84633e-10	RPS-8, RPL-36, RPS-11, RPS-12, Y37E3.8, RPL-35, RPS-15, TOE-1, RPL-38, RPS-18, UBQ-2, RHA-1, RPL-22, RPL-21, RPL-11.1, RPL-27, RPL-1, RPL-28, RPL-23, UBL-1, RPS-21, CEY-2, CEY-3, ETR-1, RPL-24.1, MRPL-45, RPL-33, MRPL-41, SRPA-68, SNR-2, RPS-1, RPS-0	670	146	11373	3.72047	8.42512e-08	2.80837e-08	3.79576e-07
GOTERM_BP_DIRECT	GO:0040027~negative regulation of vulval development	43	3.79523	4.22179e-10	Y53F4B.3, CEH-20, CHD-3, LIN-17, RBR-2, MEP-1, CDT-2, LIN-9, MET-2, ZHIT-3, USP-48, LIN-7, K04G2.9, CPSF-1, CPSF-4, CCAR-1, LET-60, LIN-40, HCF-1, NPA-1, POP-1, LET-418, DEP-1, SLI-1, EPI-1, SPAT-3, HMG-1.2, DPY-22, PRY-1, LIN-54, MES-6, APR-1, TFTC-5, LIN-36, LIN-35, K08F4.3, GON-14, LIN-53, MES-4, SNR-2, MES-2, SIN-3, MES-3	777	220	11627	2.92477	4.21757e-07	4.21757e-08	6.66946e-07
GOTERM_BP_DIRECT	GO:0006260~DNA replication	21	1.85349	5.6377e-10	HIM-6, Y47D3A.29, ASFL-1, CDT-1, DIV-1, PRI-1, RTEL-1, MCM-5, MCM-4, CRN-1, PRI-2, MCM-3, MCM-2, MCM-6, MCM-7, HMG-3, HMG-4, RNR-1, RNR-2, PSF-3, RFC-2	777	59	11627	5.32616	5.63206e-07	5.12006e-08	8.90627e-07
GOTERM_BP_DIRECT	GO:0007275~multicellular organism development	63	5.56046	6.46451e-10	SOR-1, LIN-17, SMA-6, PIG-1, CPB-1, SAS-5, SPE-11, DPY-19, GLD-3, LET-99, GLD-2, MAT-3, MAT-2, HPK-1, XRN-2, CEH-32, RIC-8, PHA-4, TRA-2, ELT-1, MEX-5, RBA-1, CPG-1, PRY-1, TBX-2, LIN-36, HBL-1, APC-2, KIN-29, MEP-1, CFI-1, LIN-9, TLK-1, ZIF-1, HMP-1, RHA-1, GSP-2, ANI-2, SUCH-1, CED-6, ANI-1, QUA-1, PGL-1, SMP-1, POP-1, MOG-5, APC-10, WAGO-1, MAB-7, DAZ-1, APL-1, RHO-1, DPY-22, TIM-1, DRE-1, MES…	777	408	11627	2.31061	6.45805e-07	5.38171e-08	1.02124e-06
GOTERM_BP_DIRECT	GO:0010171~body morphogenesis	83	7.32568	8.49093e-10	GLF-1, DPY-9, CEH-20, SOR-1, SMA-6, DPY-3, DPY-5, DPY-6, UNC-112, DPY-7, COL-97, CPSF-1, FZY-1, LET-611, LET-60, MAT-3, COL-93, COL-110, SPDL-1, SWSN-3, COL-90, RUVB-1, CEH-32, MDT-30, LRP-1, ICD-1, EPI-1, ELT-1, SQT-2, MCM-7, SQT-1, CDL-1, KARS-1, DAO-5, HMG-1.2, RBD-1, HBL-1, LIN-35, COL-17, RPS-12, T13H5.4, VAB-19, NUO-6, CDT-1, LIN-9, LAM-1, CDC-25.2, MUA-6, PAT-4, ULP-1, ANI-2, GRDN-1, TYMS-…	777	616	11627	2.01625	8.48244e-07	6.52495e-08	1.34137e-06
GOTERM_BP_DIRECT	GO:0040011~locomotion	148	13.0627	7.62978e-09	NDC-80, DPY-9, CEH-20, SOR-1, CCPP-1, T14G10.5, MCA-3, DPY-3, CRN-1, UNC-112, DPY-7, COL-97, CDK-1, CPD-1, MEL-28, LET-60, GOA-1, COL-93, SEM-5, CRB-1, PEB-1, F36A2.3, CEH-32, CYK-1, KNL-3, ELT-1, RBA-1, UNC-59, LET-70, TBX-2, ZMP-2, T13H5.4, CHPF-1, CASH-1, LDB-1, MDF-2, MUA-6, PFD-5, PAT-4, GSP-2, RIG-4, ANI-1, T04F3.1, CAPG-2, R02D5.3, HIS-74, QUA-1, ECT-2, MBK-1, LIN-40, RFC-2, CSNK-1, NKB-1,…	777	1405	11627	1.57628	7.62212e-06	5.44439e-07	1.20533e-05
GOTERM_CC_DIRECT	GO:0005694~chromosome	22	1.94175	5.79595e-08	NDC-80, HIM-6, MIX-1, HIM-1, ICP-1, KNL-1, MET-2, DVC-1, KBP-3, GSP-2, BRD-1, SMC-3, REC-8, HMG-3, HMG-4, HIS-74, HIL-2, HCP-3, HIL-5, BET-1, MES-4, HCP-4	670	92	11373	4.05915	1.71559e-05	4.289e-06	7.72929e-05
GOTERM_CC_DIRECT	GO:0000776~kinetochore	14	1.23566	8.61029e-08	NDC-80, BUB-3, ICP-1, KNL-1, KNL-3, KBP-3, NUD-2, SAN-1, MEL-28, HCP-2, HCP-3, HCP-1, SPDL-1, HCP-4	670	37	11373	6.42283	2.54861e-05	5.09728e-06	0.000114824
GOTERM_CC_DIRECT	GO:0005840~ribosome	29	2.55958	1.3137e-07	RPS-8, RPL-36, RPS-11, RPS-12, Y37E3.8, MRPL-15, RPL-35, RPS-15, RPL-38, RPS-18, RPS-30, UBQ-2, RPL-22, RPL-21, RPL-11.1, RPL-27, RPL-1, RPL-28, RPL-23, UBL-1, RPS-21, RPL-24.1, MRPS-34, MRPL-45, RPL-30, RPL-33, MRPL-41, RPS-1, RPS-0	670	158	11373	3.1156	3.88848e-05	6.48091e-06	0.000175191
GOTERM_BP_DIRECT	GO:0007126~meiotic nuclear division	25	2.20653	2.65295e-07	HIM-6, DCR-1, CDC-25.1, FZR-1, PRP-38, NOCA-1, XND-1, CPB-1, SYP-1, GSP-2, IFY-1, REC-8, DAO-5, CDK-1, HCP-2, TOP-3, HPO-9, EMB-27, HIL-5, RAD-51, MAT-2, RSA-2, PCH-2, RSA-1, Y53C12B.1	777	112	11627	3.34017	0.000264994	1.76685e-05	0.000419104
GOTERM_CC_DIRECT	GO:0005581~collagen trimer	30	2.64784	3.07244e-07	DPY-5, DPY-7, COL-97, COL-175, COL-138, COL-173, COL-153, COL-99, COL-93, COL-110, COL-133, COL-90, COL-73, COL-10, COL-49, COL-186, COL-170, COL-184, SQT-1, COL-109, COL-140, COL-166, COL-143, COL-65, COL-38, COL-120, ROL-6, ROL-8, COL-17, COL-46	670	174	11373	2.92666	9.09401e-05	1.2992e-05	0.00040973
GOTERM_MF_DIRECT	GO:0042302~structural constituent of cuticle	32	2.82436	5.29348e-07	DPY-9, DPY-3, DPY-5, DPY-7, COL-97, COL-175, COL-138, COL-173, COL-153, COL-99, COL-93, COL-110, COL-133, COL-90, COL-73, COL-10, COL-49, COL-186, COL-170, COL-184, SQT-2, SQT-1, COL-109, COL-140, COL-166, COL-143, CUT-2, COL-65, COL-120, COL-38, ROL-6, ROL-8	666	168	9479	2.711	0.000258288	8.61035e-05	0.000759676
GOTERM_BP_DIRECT	GO:0006898~receptor-mediated endocytosis	84	7.41395	1.01862e-06	CEH-20, HIM-1, T14G10.5, ZK632.2, CRN-1, F53H1.4, UNC-112, SAS-5, IFY-1, FZY-1, F42C5.9, LET-60, DDB-1, MAT-3, GLD-2, SWSN-3, SPDL-1, HCP-4, SEM-5, Y53C12B.1, DCAF-1, EARS-2, RME-2, CYK-1, F58B3.4, ICP-1, ZK546.14, MDT-30, F25H9.6, TRA-2, ICD-1, ACDH-13, EPI-1, KNL-3, VAB-23, MUS-81, HMG-1.2, APB-1, SRPA-68, APC-2, RPS-8, MDH-2, VHA-9, NUO-6, AGEF-1, CDT-2, RPS-18, LDB-1, CBD-1, CDC-25.2, MUA-6, …	777	733	11627	1.71483	0.00101709	6.35982e-05	0.00160918
GOTERM_BP_DIRECT	GO:0051321~meiotic cell cycle	17	1.50044	1.57201e-06	NDC-80, KNL-1, APC-10, MET-2, GSP-2, MSH-5, SUCH-1, REC-8, ANI-1, TIM-1, GLD-3, MAT-3, GLD-2, EMB-27, MAT-2, PCH-2, APC-2	777	61	11627	4.17029	0.0015692	9.23743e-05	0.00248338
GOTERM_CC_DIRECT	GO:0022625~cytosolic large ribosomal subunit	15	1.32392	1.86937e-06	RPL-27, RPL-36, RPL-1, RPL-28, RPL-35, Y37E3.8, RPL-23, RPL-38, ZK546.14, RPL-24.1, RPL-22, RPL-21, RPL-30, RPL-33, RPL-11.1	670	54	11373	4.71517	0.000553181	6.91644e-05	0.0024929
GOTERM_MF_DIRECT	GO:0003723~RNA binding	46	4.06002	2.29239e-06	DCR-1, T13H5.4, SOR-1, F44A2.5, RPS-15, RPL-38, AKAP-1, MEP-1, RPS-18, R09B3.2, CLU-1, RHA-1, CPB-1, PUS-1, RHA-2, CPSF-1, CPSF-4, K10C9.3, PUF-11, IFF-1, C41G7.3, ZC190.4, LSM-8, NOL-6, GLD-3, TOFU-7, PGL-1, ADR-2, RPL-1, EARS-2, GLH-3, RSP-8, GLH-4, ZK546.14, GLH-1, IFE-3, MARS-1, CDL-1, BE0003N10.1, Y50D4C.3, DAZ-1, LET-716, RPL-30, SRPA-68, SNR-2, AARS-1	666	311	9479	2.10516	0.00111806	0.000279633	0.00328981
GOTERM_CC_DIRECT	GO:0042555~MCM complex	6	0.529568	3.9638e-06	MCM-6, MCM-7, MCM-5, MCM-4, MCM-3, MCM-2	670	6	11373	16.9746	0.0011726	0.000130357	0.00528586
GOTERM_BP_DIRECT	GO:0006270~DNA replication initiation	9	0.794351	5.37396e-06	MCM-6, MCM-7, Y47D3A.29, MUS-101, DIV-1, MCM-5, MCM-4, MCM-3, MCM-2	777	17	11627	7.9221	0.00535421	0.000298211	0.00848927
GOTERM_BP_DIRECT	GO:0006974~cellular response to DNA damage stimulus	25	2.20653	6.71369e-06	CUL-5, HIM-1, MUS-101, JHDM-1, RTEL-1, DVC-1, CRN-1, BRD-1, SMC-3, MSH-6, REC-8, HMG-3, HMG-4, EFL-3, Y111B2A.1, DDB-1, XNP-1, RAD-51, M03C11.8, CDC-14, UNG-1, SIN-3, LEM-3, R06F6.8, RUVB-1	777	133	11627	2.81278	0.00668456	0.000352938	0.0106056
GOTERM_BP_DIRECT	GO:0032508~DNA duplex unwinding	13	1.1474	7.03218e-06	MCM-6, HELQ-1, MCM-7, HIM-6, DOG-1, CHD-3, RTEL-1, MCM-5, XPD-1, MCM-4, MCM-3, MCM-2, RUVB-1	777	40	11627	4.86329	0.00700055	0.000351197	0.0111086
GOTERM_BP_DIRECT	GO:0006412~translation	38	3.35393	9.49675e-06	RPS-8, RPL-36, RPS-11, RPS-12, Y37E3.8, MRPL-15, RPL-35, RPS-15, RPL-38, MRRF-1, RPS-18, RPS-30, UBQ-2, CPB-1, Y41D4A.6, IFF-1, F17E5.2, RPL-22, RPL-21, RPL-11.1, RPL-1, RPL-27, EARS-2, RPL-28, LET-363, RPL-23, UBL-1, IFE-3, MARS-1, RPS-21, KARS-1, RPL-24.1, RPL-30, RPL-33, MRPL-41, RPS-1, AARS-1, RPS-0	777	260	11627	2.18704	0.00944244	0.000451674	0.0150016
GOTERM_BP_DIRECT	GO:0007052~mitotic spindle organization	16	1.41218	9.80627e-06	NDC-80, Y65B4BL.6, RIC-8, GPA-16, SUCH-1, SAS-5, IFY-1, FZY-1, PRY-1, GOA-1, HCP-3, EMB-27, APR-1, RSA-2, POP-1, RSA-1	777	62	11627	3.86167	0.00974868	0.000445197	0.0154905
GOTERM_CC_DIRECT	GO:0000777~condensed chromosome kinetochore	9	0.794351	3.05822e-05	NDC-80, BUB-3, MEL-28, KNL-1, HCP-3, MDF-2, HCP-1, PCH-2, KBP-3	670	23	11373	6.64225	0.00901163	0.000904838	0.0407758

## Sheet: larval_embryo_overlap
Category	Term	Count	%	PValue	Genes	List Total	Pop Hits	Pop Total	Fold Enrichment	Bonferroni	Benjamini	FDR
GOTERM_CC_DIRECT	GO:0016021~integral component of membrane	803	38.1835	3.49659e-52	SRH-128, SRX-102, SRX-101, K03B4.6, CLEC-266, D1005.4, F17B5.4, C31G12.1, M153.2, SRBC-84, SRH-118, C09B9.2, F40G9.15, CHIL-12, SRB-15, T22F3.8, GLT-3, C17E7.9, GLT-7, CHIL-18, CHIL-15, F41C6.7, Y55F3C.10, SRH-145, F46C8.1, F41D3.11, SRH-140, F20C5.7, SRH-139, SRH-138, SRH-137, NDX-8, Y37D8A.5, HAF-1, CYP-37B1, SRH-134, W04E12.5, W04E12.3, SRH-133, Y43F8B.10, HAF-8, STR-190, STR-193, F55G1.15, AC…	1078	6032	11373	1.40446	3.3917e-50	3.3917e-50	3.85872e-49
GOTERM_CC_DIRECT	GO:0016020~membrane	800	38.0409	9.76069e-48	SRH-128, SRX-102, SRX-101, K03B4.6, CLEC-266, D1005.4, C31G12.1, M153.2, SRBC-84, SRH-118, C09B9.2, F40G9.15, CHIL-12, SRB-15, T22F3.8, GLT-3, C17E7.9, GLT-7, CHIL-18, CHIL-15, F41C6.7, Y55F3C.10, SRH-145, F46C8.1, F41D3.11, SRH-140, F20C5.7, SRH-139, SRH-138, SRH-137, NDX-8, Y37D8A.5, HAF-1, CYP-37B1, SRH-134, W04E12.5, W04E12.3, SRH-133, Y43F8B.10, STR-190, STR-193, F55G1.15, ACP-3, ACP-4, Y94A…	1078	6114	11373	1.38045	9.46787e-46	4.73394e-46	1.07716e-44
GOTERM_BP_DIRECT	GO:0050911~detection of chemical stimulus involved in sensory perception of smell	77	3.66144	3.0171e-25	STR-190, STR-193, STR-115, STR-112, C55A1.1, STR-113, STR-159, STR-158, SRJ-45, SRJ-42, STR-200, STR-13, STR-14, STR-205, STR-252, STR-52, STR-250, STR-214, STR-88, STR-56, STR-256, STR-208, STR-89, STR-255, STR-217, STR-254, STR-206, STR-129, STR-165, STR-168, STR-161, STR-18, STR-169, SRJ-54, STR-20, SRJ-55, STR-71, STR-61, STR-60, STR-221, STR-23, SRJ-11, STR-73, STR-262, STR-69, SRJ-13, SRM-3…	909	260	11627	3.7881	1.38485e-22	1.38485e-22	4.29246e-22
GOTERM_BP_DIRECT	GO:0042048~olfactory behavior	78	3.70899	6.21065e-24	STR-190, STR-193, STR-115, STR-112, C55A1.1, STR-113, STR-159, STR-158, SRJ-45, SRJ-42, STR-200, STR-13, STR-14, STR-205, STR-252, STR-52, STR-250, STR-214, STR-88, STR-56, STR-256, STR-208, STR-89, STR-255, STR-217, STR-254, STR-206, STR-129, STR-165, STR-168, STR-161, STR-18, STR-169, SRJ-54, STR-20, SRJ-55, STR-71, STR-61, STR-60, STR-221, STR-23, SRJ-11, STR-73, STR-262, STR-69, SRJ-13, SRM-3…	909	278	11627	3.58884	2.85069e-21	1.42535e-21	8.83596e-21
GOTERM_MF_DIRECT	GO:0038022~G-protein coupled olfactory receptor activity	77	3.66144	1.54691e-22	STR-190, STR-193, STR-115, STR-112, C55A1.1, STR-113, STR-159, STR-158, SRJ-45, SRJ-42, STR-200, STR-13, STR-14, STR-205, STR-252, STR-52, STR-250, STR-214, STR-88, STR-56, STR-256, STR-208, STR-89, STR-255, STR-217, STR-254, STR-206, STR-129, STR-165, STR-168, STR-161, STR-18, STR-169, SRJ-54, STR-20, SRJ-55, STR-71, STR-61, STR-60, STR-221, STR-23, SRJ-11, STR-73, STR-262, STR-69, SRJ-13, SRM-3…	807	265	9479	3.41298	4.23852e-20	4.23852e-20	2.03854e-19
GOTERM_MF_DIRECT	GO:0030246~carbohydrate binding	81	3.85164	1.76344e-21	CLEC-128, CLEC-127, CLEC-129, CLEC-64, CLEC-29, CLEC-121, CLEC-261, CLEC-26, CLEC-25, CLEC-24, CLEC-61, CLEC-266, CLEC-22, CLEC-218, CLEC-165, CLEC-168, CLEC-219, F49F1.11, CLEC-167, CLEC-68, T02G6.7, F46A8.8, CLEC-222, CLEC-119, CLEC-190, CLEC-193, CLEC-8, CLEC-75, CLEC-76, CLEC-250, CLEC-39, CLEC-36, CLEC-114, CLEC-71, CLEC-38, CLEC-37, CLEC-32, CLEC-258, CLEC-255, CLEC-226, CLEC-34, CLEC-33, C…	807	300	9479	3.17141	4.83182e-19	2.41591e-19	2.32389e-18
GOTERM_BP_DIRECT	GO:0007186~G-protein coupled receptor signaling pathway	115	5.46838	8.94828e-16	STR-159, STR-158, SRW-33, SRW-34, STR-200, STR-13, STR-14, STR-205, ACY-4, STR-214, STR-208, STR-217, STR-206, STR-165, STR-168, STR-161, STR-18, STR-169, STR-20, STR-221, SRW-20, STR-23, SRJ-11, SRJ-13, STR-131, SRJ-1, F09C6.16, K05D4.9, STR-230, SRW-19, AH9.4, T03E6.2, STR-149, K03H6.1, STR-240, C06C6.1, SRW-82, SRSX-5, SRSX-10, STR-190, SRSX-6, STR-193, STR-115, STR-112, C55A1.1, STR-113, SRW-…	909	677	11627	2.17277	4.07674e-13	1.35891e-13	1.26565e-12
GOTERM_BP_DIRECT	GO:0050907~detection of chemical stimulus involved in sensory perception	65	3.09082	4.43005e-12	SRI-11, SRH-128, SRI-19, SRI-17, SRH-24, SRI-16, SRI-57, SRH-63, SRI-20, SRH-109, SRH-118, SRI-25, SRH-193, SRH-38, SRH-194, SRH-80, SRH-199, SRA-9, SRH-257, SRH-255, SRH-291, SRH-290, SRH-251, SRH-252, SRN-1, SRH-295, SRM-4, SRH-293, SRI-36, SRA-35, SRH-211, SRI-78, SRH-50, SRI-74, F07B10.7, SRH-47, SRH-45, SRH-186, SRH-145, SRH-48, SRH-181, SRH-140, SRH-219, SRH-88, SRH-288, SRH-89, SRI-45, SRH…	909	328	11627	2.5348	2.03338e-09	5.08344e-10	6.30263e-09
GOTERM_CC_DIRECT	GO:0005887~integral component of plasma membrane	107	5.08797	4.68687e-09	BEST-16, BEST-11, DSL-6, TWK-26, STR-159, DSL-2, STR-158, TWK-28, STR-200, STR-13, STR-14, STR-205, STR-214, STR-208, STR-217, STR-206, STR-165, STR-168, TWK-33, STR-161, STR-18, STR-169, TWK-37, STR-20, STR-221, STR-23, SRJ-11, SRJ-13, STR-131, SRJ-1, TWK-44, TWK-45, K05D4.9, STR-230, AH9.4, T03E6.2, BEST-26, STR-149, BEST-20, BEST-5, STR-240, R09D1.12, SNF-7, C06C6.1, STR-190, STR-193, STR-115,…	1078	641	11373	1.76109	4.54626e-07	1.51542e-07	5.17226e-06
GOTERM_MF_DIRECT	GO:0016705~oxidoreductase activity, acting on paired donors, with incorporation or reduction of molecular oxygen	22	1.04612	5.86905e-06	CYP-13B2, CYP-13A3, CYP-34A2, CYP-34A1, CYP-33E1, CYP-13A6, CYP-34A7, CYP-13A7, CYP-25A1, CYP-34A6, CYP-34A5, CYP-13A8, CYP-34A9, CYP-33E2, CYP-35B1, CYP-33D3, CYP-33D1, CYP-37B1, CYP-29A3, CYP-29A4, CYP-14A4, CYP-35A5	807	85	9479	3.04013	0.00160683	0.000535898	0.00773405
GOTERM_MF_DIRECT	GO:0016747~transferase activity, transferring acyl groups other than amino-acyl groups	20	0.951022	8.89879e-06	OAC-6, MYS-4, OAC-21, OAC-5, OAC-11, OAC-4, OAC-36, OAC-39, OAC-35, OAC-38, OAC-37, OAC-24, OAC-2, OAC-15, OAC-55, OAC-16, OAC-26, OAC-27, OAC-19, OAC-54	807	74	9479	3.17459	0.00243531	0.000609384	0.0117263
GOTERM_MF_DIRECT	GO:0004497~monooxygenase activity	23	1.09368	1.09303e-05	CYP-13B2, CYP-13A3, CYP-34A2, CYP-34A1, CYP-33E1, CYP-13A6, CYP-34A7, CYP-13A7, CYP-25A1, CYP-34A6, CYP-34A5, CYP-13A8, CYP-34A9, CYP-33E2, CYP-35B1, CYP-33D3, CYP-33D1, BCMO-1, CYP-37B1, CYP-29A3, CYP-29A4, CYP-14A4, CYP-35A5	807	95	9479	2.84376	0.00299044	0.000598806	0.0144032

## Sheet: Adult_Exclusive_Genes
Gene	Description Text
far-2	far-2 encodes a protein similar to a class of secreted fatty acid and retinol-binding proteins expressed in parasitic nematodes and secreted in the surrounding tissues of the host; expressed in body wall muscle and vulval cells of adult hermaphrodites, and transcript levels progressively increase during development.
eef-1A.1	eef-1A.1 encodes a translation elongation factor 1-alpha homolog that is required for embryonic viability, fertility, and germline maintenance; EEF-1A.1 is identical to EEF-1A.2
rpl-6	rpl-6 encodes a large ribosomal subunit L6 protein.
act-4	act-4 encodes an actin isoform that is most similar to act-2 in amino acid sequence; an act-4 reporter gene is expressed in body wall and vulval muscles and the spermatheca.
mlc-2	mlc-2 encodes, along with mlc-1 and mlc-4, one of three C. elegans regulatory myosin light chains; MLC-2 is predicted to function as a regulator of myosin ATPase activity, and genetic studies indicate that MLC-2 is nearly essential in hermaphrodites for normal pharyngeal muscle function, but redundant with MLC-1, with which it is nearly identical, for proper bodywall muscle development; according…
rps-24	rps-24 encodes a small ribosomal subunit S24 protein; by homology, RPS-24 is predicted to function in protein biosynthesis; in C. elegans, RPS-24 activity is required for germline development and the overall health of the animal.
rps-7	rps-7 encodes a small ribosomal subunit S7 protein.
pat-10	pat-10 encodes body wall muscle troponin C, the calcium-binding component of the troponin complex of actin thin filaments; PAT-10 is essential for muscle contraction and thus for completion of embryonic morphogenesis and elongation; by homology, PAT-10 likely functions to regulate body wall muscle contraction in response to changes in intracellular calcium; PAT-10 is expressed in body wall muscle…
rpl-32	rpl-32 encodes a large ribosomal subunit L32 protein.
rpl-2	rpl-2 encodes a large ribosomal subunit L8 protein.
far-1	far-1 encodes a fatty acid/retinol binding protein; expressed throughout development with highest expression levels in L3 stage larvae and in adult males.
rps-25	rps-25 encodes a small ribosomal subunit S25 protein.
rps-23	rps-23 encodes a small ribosomal subunit S23 protein; by homology, RPS-23 is predicted to function in protein biosynthesis; in C. elegans, RPS-23 activity is required for germline development, vulval morphogenesis, and the overall health of the animal.
crt-1	crt-1 encodes an ortholog of calreticulin (a calcium-binding molecular chaperone of the endoplasmic reticulum); crt-1 is dispensable for viability, but required for normal sperm development, male mating efficiency, some forms of necrotic cell death, and hermaphrodite fertility at high temperatures (which may reflect a stress response); crt-1 expression is induced by stress; CRT-1 protein binds Ca…
rpl-16	rpl-16 encodes a large ribosomal subunit L13a protein.
rpl-7	rpl-7 encodes a large ribosomal subunit L7 protein required in mass RNAi assays for embryonic viability and normally rapid growth.
unc-54	unc-54 encodes a muscle myosin class II heavy chain (MHC B); UNC-54 is the major myosin heavy chain expressed in C. elegans and is required for locomotion and egg-laying; in vivo and in vitro, UNC-54 interacts with ITR-1, an IP3 receptor, and this interaction may provide a link between calcium signaling and the muscle cytoskeleton; UNC-54 is a thick filament component that is expressed in multipl…
rpl-43	rpl-43 encodes a large ribosomal subunit L37a protein.
C37A2.7	C37A2.7 is an ortholog of human RpLP2 (ribosomal protein lateral stalk subunit P2); C37A2.7 is involved in embryo development and reproduction.
rpl-26	rpl-26 encodes a large ribosomal subunit L26 protein; by homology, RPL-26 is predicted to function in protein biosynthesis; in C. elegans, RPL-26 activity is required for embryonic and germline development and normal rates of postembryonic growth.
rpl-29	rpl-29 encodes a large ribosomal subunit L29 protein; by homology, RPL-29 is predicted to function in protein biosynthesis; in C. elegans, loss of rpl-29 function via RNA-mediated interference (RNAi) does not result in any obvious abnormalities.
rps-9	rps-9 encodes a small ribosomal subunit S9 protein.
ant-1.1	ant-1.1 encodes one of four C. elegans mitochondrial adenine nucleotide transporters; by homology, ANT-1.1 is predicted to facilitate ADP/ATP exchange between the cytosol and mitochondria; ant-1.1 is an essential gene, required for embryogenesis as well as for normal postembryonic body size and adult lifespan; in addition, ANT-1.1 plays a critical role in promoting somatic and germline programmed…
unc-27	unc-27 encodes a troponin I isoform; unc-27 is required for coordinated motility and normal muscle morphology; structural analyses indicate that unc-27 is required for proper sarcomeric organization; unc-27/troponin I interacts with the body wall and pharynx types of troponin C; expression studies show that unc-27 is expressed in body wall, vulval and anal muscles.
F46H5.3	F46H5.3 is an ortholog of human CKMT2 (creatine kinase, mitochondrial 2), CKM (creatine kinase, M-type), CKB (creatine kinase B) and CKMT1B (creatine kinase, mitochondrial 1B); F46H5.3 is predicted to have kinase activity, based on protein domain information.
W01D2.1	W01D2.1 is an ortholog of human RPL37 (ribosomal protein L37); W01D2.1 is involved in embryo development, nematode larval development and reproduction; W01D2.1 is a structural constituent of ribosome, based on protein domain information.
hsp-1	hsp-1 encodes hsp70A, a member of the heat shock family of proteins; hsp70A is closely related to the Drosophila heat inducible hsp70s and the S. cerevisiae SSA hsp70 subfamily; the hsp-1 gene is normally expressed throughout development and upon heat-shock the hsp-1 mRNA is enhanced 2-6 fold; down-regulation of hsp-1 via RNA interference results in a small reduction in the life-span of an age-1 …
ttr-16	Microarray, RNA sequencing, and proteomic studies indicate that ttr-16 is affected by cyc-1, aak-2, atx-3, prg-1, crtc-1, glp-1, rbr-2, chd-3, sir-2.1, ash-2, ifg-1, daf-2, alg-1, mir-35, and ain-2; RNA sequencing, proteomic, and microarray studies indicate that ttr-16 is affected by Rotenone, D-glucose, Nicotine, Testosterone, and Deoxyglucose; RNA sequencing and microarray studies indicate that…
mlc-1	mlc-1 encodes a muscle regulatory myosin light chain that is nearly identical to MLC-2 and functions redundantly with MLC-2 in the body-wall and in pharyngeal muscle to affect L1 larval viability, elongation, and pharyngeal and body-wall muscle development, and also affects locomotion and growth; expressed in the body-wall muscles, pharyngeal muscles, and vulval muscles.
rpl-7A	rpl-7A encodes a large ribosomal subunit L7a protein required in mass RNAi assays for fertility, vulval development, and general health; the rpl-7A transcription unit has one nonsense transcript that is up-regulated in vivo by smg[-] mutations, indicating that rpl-7A is a natural substrate for SMG-mediated nonsense suppresssion; several other natural mRNA substrates of SMG suppression (e.g., rpl-…
eef-2	eef-2 encodes a homolog of translation elongation factor 2 (EF-2), a GTP-binding protein essential for the elongation phase of protein synthesis; eef-2 is required for embryogenesis and vulval morphogenesis, and is expressed during all stages of development, including the dauer larval stage.
dpy-4	dpy-4 encodes a cuticle collagen; dpy-4 activity is required for normal body morphology, locomotion, and larval development.
rpl-20	rpl-20 encodes a large ribosomal subunit L18a protein.
unc-15	The unc-15 gene encodes a paramyosin ortholog; UNC-15 protein physically interacts with MHC A, one isoform of myosin heavy chain (MHC) in striated muscle; UNC-15 accumulation is decreased in the absence of UNC-54 (myosin B), implying that degradation of UNC-15 is inhibited by its binding myosin B; conversely, myosin B (but not MYO-3/myosin A) fails to accumulate in unc-15 mutants.
clik-1	clik-1 is an ortholog of human CNN2 (calponin 2), CNN3 (calponin 3), CNN1 (calponin 1), TAGLN (transgelin), TAGLN2 (transgelin 2) and TAGLN3 (transgelin 3); RNA sequencing, proteomic, and microarray studies indicate that clik-1 is affected by lin-35, pgl-1, pgl-3, glh-4, glh-1, cco-1, jmjd-3.1, jmjd-1.2, dop-1, let-418, chd-3, dep-1, sir-2.1, alg-1, mir-35, and ain-2; RNA sequencing and microarra…
tnt-2	tnt-2 is an ortholog of human TNNT1 (troponin T1, slow skeletal type), TNNT2 (troponin T2, cardiac type) and TNNT3 (troponin T3, fast skeletal type); tnt-2 is involved in locomotion; tnt-2 is expressed in the mu_int_R, mu_int_L, anal depressor muscle, reproductive system, and the body wall musculature.
dpy-13	dpy-13 encodes a member of the collagen superfamily containing 20 copies of the collagen triple helix repeat; transcipt levels oscillate, peaking once during each larval stage.
lev-11	lev-11 encodes tropomyosin, an actin-binding contractile structural protein orthologous to human TROPOMYOSIN 1 (TPM1; OMIM:191010), which when mutated leads to familial hypertrophic cardiomyopathy; LEV-11 is required for embryonic development, normal body morphology, and locomotion; expressed as multiple tissue-specific isoforms generated by alternative mRNA splicing and promoter use, LEV-11 is d…
rack-1	rack-1 encodes a seven-WD repeat-containing protein that is the C. elegans ortholog of vertebrate Receptor for Activated C Kinase (Rack1); rack-1 is required cell autonomously for VD/DD motor axon pathfinding; rack-1 is also required for gonadal distal tip cell migration and for normal brood sizes; genetic analyses indicate that rack-1 functions in the same pathway with ced-10/Rac and unc-115/abL…
col-125	col-125 is an ortholog of human MARCO (macrophage receptor with collagenous structure); col-125 is involved in body morphogenesis, lipid storage, locomotion and nematode larval development; col-125 is a structural constituent of cuticle, based on protein domain information.
ost-1	ost-1 encodes the C. elegans ortholog of the conserved basement membrane glycoprotein component osteonectin/SPARC/BM-40; loss of ost-1 function via RNAi indicates that ost-1 activity is required for embryonic and larval development, as well as for normal gut development, body size, and fecundity; an OST-1::GFP reporter fusion protein localizes to the basement membranes along body wall and sex mus…
rpl-34	rpl-34 encodes a putative large ribosomal subunit L34 protein that inhibits DHC-1 in vivo; RPL-34 is expressed in most somatic tissues of larvae and adults; in mass RNAi assays, RPL-34 is required for embryonic and larval development, normally rapid growth, and normal body coloration.
eef-1A.2	eef-1A.2 encodes a translation elongation factor 1-alpha homolog that is required for embryonic viability, fertility, and a normal postembryonic growth rate; eef-1A.2 encodes at least one alternatively spliced coding sequence identical to that of eef-1A.1.
F23A7.8	Microarray and RNA sequencing studies indicate that F23A7.8 is affected by Hydrogen sulfide, Rotenone, Manganese chloride, D-glucose, and Cry5B; RNA sequencing studies indicate that F23A7.8 is enriched in the germ line and Psub1.
rpl-39	rpl-39 encodes a large ribosomal subunit L39 protein.
rpl-31	rpl-31 encodes a large ribosomal subunit L31 protein.
cpn-3	cpn-3 encodes a calponin homolog, most closely related to its paralog CPN-4 in C. elegans; CPN-3 is more similar to the calponin paralogs transgelin (SM22 alpha) or neuronal protein NP25 than to calponin per se.
mup-2	mup-2 encodes the muscle contractile protein troponin T ( TnT ) homologous to vertebrate and invertebrate TnT and contains an invertebrate- specific COOH -terminal tail; mup-2 affects embryonic body wall muscle cell contraction, sarcomere organization, cell positioning, regulated muscle contraction in larval and adult body wall muscle, epidermal morphogenesis, and is required for proper function …
col-71	col-71 is an ortholog of human COLQ (collagen like tail subunit of asymmetric acetylcholinesterase) and COL5A2 (collagen type V alpha 2 chain); col-71 is a structural constituent of cuticle, based on protein domain information; col-71 is expressed in the hyp7 syncytium and the seam cell.
pqn-74	pqn-74 encodes a protein with two chitin-binding peritrophin-A domains, separated by a glutamine/asparagine (Q/N)-rich ('prion') domain; like CEJ-1 and CPG-2, PQN-74 might participate in eggshell synthesis and early embryonic development, and PQN-74's peritrophin-A domains might enable mechanical cross-linking of chitin.
act-3	act-3 encodes an invertebrate actin, highly similar to ACT-1, ACT-2, and ACT-4, that functions in body wall muscle; act-3 functions with two other action isoforms, act-1 and act-2, to control cytoplasmic microfilament function in the early embryo.
pdi-2	pdi-2 encodes a protein disulfide isomerase beta subunit; by homology, PDI-2 is predicted to function in oxidative protein folding in the endoplasmic reticulum (ER); PDI-2 activity is required for several organismal processes including body morphology, locomotion, fertility, molting, and collagen deposition; pdi-2 transcript levels are increased in response to ER stress; pdi-2 is expressed in the…
spp-17	RNA sequencing and microarray studies indicate that spp-17 is affected by D-glucose, Fluoranthene, Cry5B, Chlorpyrifos, Diazinon, Ivermectin, Quercetin, Hydrolyzable Tannins, Humic substances, R24, Paraquat, Dafa#1, Multi-walled carbon nanotubes, and Sirolimus; tiling array and RNA sequencing studies indicate that spp-17 is enriched in the pharyngeal muscle cell, germ line, and intestine and in t…
spp-14	spp-14 is expressed in the male.
col-107	col-107 is an ortholog of human SFTPD (surfactant protein D) and COL26A1 (collagen type XXVI alpha 1 chain) and members of the COL (Collagens) family including COL9A1; col-107 is a structural constituent of cuticle, based on protein domain information.
let-2	let-2 encodes an alpha-2 type IV collagen, probably most closely equivalent to the human gene COL4A2 (OMIM:120090) on the basis of biological function; LET-2 is required for embryonic development and is a component of the basement membrane between muscle and hypodermis; LET-2 interacts with UNC-105, a mechanosensory ion channel of the degenerin ion channel superfamily that is expressed in muscle …
T06E4.14	RNA sequencing and microarray studies indicate that T06E4.14 is affected by Ethanol, Methylmercury hydroxide, 1-methylnicotinamide, Rotenone, Manganese chloride, D-glucose, and Resveratrol; tiling array, RNA sequencing, and microarray studies indicate that T06E4.14 is enriched in the pharyngeal muscle cell and intestine.
mlc-3	mlc-3 encodes an essential myosin light chain; large-scale RNAi screens indicate that mlc-3 activity is required for both embryonic and postembryonic development, as well as for normal locomotion and egg laying.
R53.4	R53.4 encodes a mitochondrial ATP synthase subunit f homolog; R53.4 is predicated to be a member of the F(1)F(0)ATP synthase required for ATP synthesis; R53.4 is also required for expression of antimicrobial peptides in response to infection.
C53C9.2	C53C9.2 is an ortholog of human CNN2 (calponin 2), CNN3 (calponin 3), CNN1 (calponin 1), TAGLN (transgelin), TAGLN2 (transgelin 2) and TAGLN3 (transgelin 3); RNA sequencing and microarray studies indicate that C53C9.2 is affected by 1-methylnicotinamide, Nicotinic acid, Rotenone, D-glucose, Resveratrol, Atrazine, Cadmium, Hydrolyzable Tannins, Humic substances, single-walled carbon nanotubes, and…
tbb-2	tbb-2 encodes a homolog of mammalian beta-tubulin (TUBB) that is expressed at high levels in the germline; TBB-2 is redundant for embryonic viability, due to its paralog TBB-1; however, unlike its paralog TBB-1 it is preferred for normal microtubule severing by the katanin complex MEI-1/MEI-2; TBB-2 is required together with TBB-1, TBA-1, and tba-2 to make spindle structures in embryos and TBB-2 …
act-1	act-1 encodes an actin isoform that is required for proper body wall muscle and pharyngeal muscle structures and the motility of animals; actins have highly similar amino acid sequences; ACT-1 is identical to ACT-3; act-1 functions redundantly with two other actin isoforms, act-2 and act-3, to control cytoplasmic microfilament function in the early embryo.
Y47D3B.6	RNA sequencing and microarray studies indicate that Y47D3B.6 is affected by Methylmercury hydroxide, 1-methylnicotinamide, Methylmercuric chloride, Rotenone, Neurotoxins, Resveratrol, Atrazine, Cadmium, Chlorpyrifos, Hydrolyzable Tannins, single-walled carbon nanotubes, Colistin, Dafa#1, adsorbable organic bromine compounds, and Sirolimus; tiling array and microarray studies indicate that Y47D3B.…
ril-1	ril-1 is involved in determination of adult lifespan, embryo development, nematode larval development and reproduction.
C06A8.3	C06A8.3 encodes, along with ZK970.7, one of two C. elegans proteins with similarity to the Onchocerca volvulus Ov17 hypodermal antigen.
Y47G6A.15	Y47G6A.15 is involved in determination of adult lifespan, embryo development, locomotion and oviposition.
act-2	act-2 encodes one of five C. elegans actins; act-2 functions redundantly in early embryonic cortical microfilaments with act-1 and act-3, and dominant mutations in act-2 result in uncoordinated locomotion; an ACT-2::GFP reporter fusion is expressed in the cytoplasm of embryonic cells and is also found in contractile filaments in adult muscle cells.
lec-1	lec-1 encodes a tandem repeat-type galectin in which each galectin domain is homologous to typical vertebrate 14-kDa-type galectins; the two sugar binding sites have distinct sugar binding properties in vitro and lec-1 is expressed most abundantly in the adult cuticle.
T06E4.12	T06E4.12 is a structural constituent of cell wall, based on protein domain information.
ram-2	ram-2 encodes a cuticle collagen that interacts with unc-6 to affect ray cell migration, and interacts with unc-5 and unc-6 to affect embryonic viability; also affects ray morphology in males such that the structural cells and the hypodermis of the rays are swollen in mutants.
col-161	col-161 is an ortholog of human SFTPD (surfactant protein D) and COL26A1 (collagen type XXVI alpha 1 chain) and members of the COL (Collagens) family including COL9A1; col-161 is a structural constituent of cuticle, based on protein domain information.
sqt-3	sqt-3 encodes a cuticle collagen; during development, sqt-3 activity is essential for viability and normal body morphology; genetic and expression studies indicate that SQT-3 is a cuticle component at all stages of development and that SQT-3 likely forms higher order cuticular structures with the DPY-17 cuticular collagen, both of which are candidate substrates for the DPY-31 procollagen C-protei…
ubq-1	ubq-1 is an ortholog of human UBC (ubiquitin C); ubq-1 is involved in apoptotic process, determination of adult lifespan, embryo development, nematode larval development, protein catabolic process and reproduction; ubq-1 is expressed in the hypodermis, nervous system, and the body wall musculature.
D1086.10	Proteomic, RNA sequencing, and microarray studies indicate that D1086.10 is affected by gld-1, let-7, emr-1, hlh-30, prg-1, clk-1, tdp-1, daf-2, daf-16, npr-1, hsf-1, let-418, chd-3, dpy-21, crh-1, and eat-2; RNA sequencing and microarray studies indicate that D1086.10 is affected by Ethanol, Manganese chloride, Mianserin, Sodium arsenite, D-glucose, Bisphenol S, Resveratrol, Deoxyglucose, Chlorp…
F23H11.5	F23H11.5 is involved in body morphogenesis, embryo development, lipid storage, nematode larval development and reproduction; F23H11.5 is expressed in the pharyngeal muscle cell, hypodermis, and the intestine.
abu-14	The protein product of abu-14 is predicted to contain a glutamine/asparagine (Q/N)-rich ('prion') domain; abu-14 is transcriptionally up-regulated during times of cuticle synthesis, such as in late embryogenesis and in the molts; it is localized to the pharyngeal cuticle and is required for the function of the pharyngeal grinder.
unc-87	unc-87 encodes, through alternative splicing, two proteins that are required to maintain the structure of myofilaments in body wall muscle cells; UNC-87 proteins resemble the C-terminal repeat region of calponin but have no obvious orthologs outside of nematodes; in vitro, UNC-87 proteins exist as monomers in solution, associate with thin (F-actin) filaments but not with monomeric G-actin, and bu…
dod-6	dod-6 is involved in determination of adult lifespan.
his-64	his-64 encodes an H4 histone.
alh-8	alh-8 is orthologous to the human gene METHYLMALONATE-SEMIALDEHYDE DEHYDROGENASE (ALDH6A1; OMIM:603178), which when mutated leads to MMSDH deficiency.
phat-4	phat-4 is expressed in the g2R, g2L, g1P, g1AR, and the g1AL.
Y48G8AL.12	Microarray, RNA sequencing, and tiling array studies indicate that Y48G8AL.12 is affected by cid-1, aak-2, age-1, rsr-2, emr-1, lem-2, clk-1, wrn-1, tdp-1, crtc-1, cco-1, jmjd-3.1, hsf-1, dpy-21, daf-12, daf-16, and set-4; microarray and RNA sequencing studies indicate that Y48G8AL.12 is affected by Aldicarb, 1-methylnicotinamide, and Nicotinic acid; RNA sequencing studies indicate that Y48G8AL.1…
spp-5	spp-5 encodes a caenopore, a saposin (B) domain-containing protein that is a member of the saposin-like protein (SAPLIP) superfamily containing mammalian NK-lysin and granulysin and the protozoan amoebapore-like proteins; SPP-5 exhibits pore-forming activity and functions as an effector of innate immunity, demonstrating antimicrobial activity against both Gram-positive and Gram-negative bacteria;…
asp-3	asp-3 encodes an aspartyl protease homolog that is required, in parallel with ASP-4 but downstream of CLP-1 and TRA-3, for degenerative (necrotic-like) cell death in neurons induced by mutations such as mec-4(d), deg-3(d), or gsa-1(gf).
emb-9	emb-9 encodes the alpha-1 chain of Type IV basement membrane collagen most closely equivalent to human COL4A1 (OMIM:120130) on the basis of biological function; EMB-9 forms heterotrimeric Type IV collagen with LET-2, the alpha-2-like chain, and is required for the assembly and/or secretion of LET-2; EMB-9 is essential for embryonic morphogenesis, particularly epidermal elongation, and for larval …
myo-2	myo-2 encodes a muscle-type specific myosin heavy chain isoform; myo-2 is expressed in pharyngeal muscle.
C02E7.7	RNA sequencing and microarray studies indicate that C02E7.7 is affected by Methylmercury hydroxide, 1-methylnicotinamide, Nicotinic acid, Rotenone, Sodium arsenite, D-glucose, Neurotoxins, Juglone, Cholestanol, Resveratrol, Quercetin, Humic substances, Selenium, Colistin, Dafa#1, adsorbable organic bromine compounds, and Sirolimus; tiling array, RNA sequencing, and microarray studies indicate tha…
abu-11	abu-11 encodes a transmembrane protein with a predicted signal sequence, a glutamine/asparagine-rich domain and multiple cysteine-rich repeats (DUF139); abu-11 expression is induced by blockage of the unfolded-protein response in the endoplasmic reticulum, and ABU-11 may help protect the organism from damage by improperly folded nascent protein.
tba-2	tba-2 encodes an alpha-tubulin.
col-144	col-144 is an ortholog of human SFTPD (surfactant protein D); col-144 is a structural constituent of cuticle, based on protein domain information; col-144 is expressed in the hypodermis.
tni-4	tni-4 encodes one of the four elegans troponin I proteins; tni-4 is required for the normal development of the pharynx during embryonic development; TNI-4 interacts only with the pharyngeal troponin C; tni-4 is expressed exclusively in the pharyngeal muscles.
vig-1	vig-1 encodes a predicted RNA-binding protein orthologous to Drosophila VIG (Vasa Intronic Gene); vig-1 activity is required for proper function of the let-7 miRNA in vivo and thus, for regulating the transition from late larval to adult cell fates; VIG-1 is a component of the 250 kDa RNA-induced silencing complex (RISC) complex and co-immunoprecipates with both TSN-1, the C. elegans Tudor-SN ort…
cpn-4	cpn-4 encodes a calponin homolog, most closely related to its paralog CPN-3 in C. elegans; CPN-4 is somewhat more similar to calponins per se (such as CLP1 and CLP2 in humans) than to the to the calponin paralogs transgelin (SM22 alpha) or neuronal protein NP25.
col-124	col-124 is an ortholog of human SFTPD (surfactant protein D); col-124 is a structural constituent of cuticle, based on protein domain information.
cyc-2.1	cyc-2.1 encodes, along with cyc-2.2, one of two C. elegans cytochrome c proteins; the product of cyc-2.1 is predicted to function in the electron transport chain by transferring electrons from respiratory chain Complex III to Complex IV; large-scale RNAi screens indicate the cyc-2.1 activity is required for embryonic and larval development as well as for normal brood sizes and growth rates.
Y47D7A.13	Microarray and RNA sequencing studies indicate that Y47D7A.13 is affected by Hydrogen sulfide, Nitric Oxide, 1-methylnicotinamide, Nicotinic acid, Rotenone, D-glucose, Bisphenol A, Bisphenol S, Neurotoxins, Estrogen, Resveratrol, Quercetin, Humic substances, Colistin, Dafa#1, adsorbable organic bromine compounds, Sirolimus, and Ag nanoparticles; RNA sequencing and microarray studies indicate that…
F29B9.11	F29B9.11 is involved in embryo development, growth, lipid storage, nematode larval development and reproduction.
csq-1	csq-1 encodes a calsequestrin that is required to normal survival in media containing either excess or deficient Ca[2+], and that also binds UNC-68's intraluminal domain; CSQ-1 binds Ca[2+] in vitro, and is thought to buffer Ca[2+] stores in sarcoplasmic reticulum; CSQ-1 is expressed in bodywall muscle cells from mid-embryogenesis to adulthood, as well as in vulval muscles, and in the isthmus and…
vdac-1	vdac-1 is an ortholog of human VDAC1 (voltage dependent anion channel 1), VDAC2 (voltage dependent anion channel 2) and VDAC3 (voltage dependent anion channel 3); vdac-1 is involved in mitochondrion organization and reproduction; vdac-1 is predicted to have voltage-gated anion channel activity, based on protein domain information; vdac-1 is expressed in the pharynx, anal depressor muscle, hmc, hy…
ZK662.2	RNA sequencing and microarray studies indicate that ZK662.2 is affected by 1-methylnicotinamide, Nicotinic acid, Rotenone, D-glucose, Neurotoxins, Resveratrol, Fluoranthene, Paraquat, Colistin, Dafa#1, adsorbable organic bromine compounds, Sirolimus, and Ag nanoparticles; microarray studies indicate that ZK662.2 is enriched in the pharynx and in the DA neurons.
fip-2	Microarray and RNA sequencing studies indicate that fip-2 is affected by Hydrogen sulfide, Ethanol, Rotenone, Mianserin, D-glucose, Hydrolyzable Tannins, and Humic substances.
col-167	col-167 is an ortholog of human MARCO (macrophage receptor with collagenous structure) and COL19A1 (collagen type XIX alpha 1 chain); col-167 is involved in body morphogenesis and locomotion; col-167 is a structural constituent of cuticle, based on protein domain information.
F01G4.6	F01G4.6 is an ortholog of human SLC25A3 (solute carrier family 25 member 3); F01G4.6 is involved in embryo development, hermaphrodite genitalia development and nematode larval development; F01G4.6 is expressed in the pharynx, intestine, and the body wall musculature.
ftt-2	ftt-2 encodes a 14-3-3 protein; FTT-2 is required for regulating the localization of the product of YAP-1, a Yes-associated protein (Yap) homolog, between the cytoplasm and the nucleus.
lbp-2	lbp-2 encodes a homolog of the novel fatty acid binding protein, As-p18, found in the parasitic nematode Ascaris suum; As-p18 is a member of a family of small intracellular fatty acid binding proteins (iFABPs); the expression pattern of lpb-2 is consistent with it being secreted into the perienteric fluid where it may play a role in lipid transport beween the intestine and body wall; a lbp-2 prom…
calu-1	calu-1 is an ortholog of human CALU (calumenin), RCN3 (reticulocalbin 3) and RCN1 (reticulocalbin 1); calu-1 is involved in body morphogenesis, cuticle development, determination of adult lifespan, locomotion, the molting cycle and nematode larval development; calu-1 is predicted to have calcium ion binding activity, based on protein domain information; calu-1 is expressed in the pharynx, hypoder…
hpo-18	hpo-18 is an ortholog of human ATP5EP2 (ATP synthase, H+ transporting, mitochondrial F1 complex, epsilon subunit pseudogene 2) and ATP5E (ATP synthase, H+ transporting, mitochondrial F1 complex, epsilon subunit); hpo-18 is involved in embryo development, growth, inductive cell migration, nematode larval development and reproduction; hpo-18 is predicted to have proton-transporting ATP synthase act…
T21H3.1	T21H3.1 is expressed in the intestine.
cmd-1	cmd-1 encodes a putative homolog of calmodulin 1 that affects growth rate and fertility.
col-129	col-129 is an ortholog of human SFTPD (surfactant protein D) and COL26A1 (collagen type XXVI alpha 1 chain) and members of the COL (Collagens) family including COL9A1; col-129 is a structural constituent of cuticle, based on protein domain information; col-129 is expressed in the hypodermis and the intestine.
Y67H2A.5	Y67H2A.5 encodes a KASH domain (klarsicht, ANC-1 and Syne) protein; vertebrate KASH domain proteins include SYNE1 and SYNE2; most KASH domain proteins do not share primary sequence homology outside of their KASH domain; Y67H2A.5 is required for meiotic progression in the gonad and normal cell cycle progression in the early embryo; knock-down of Y67H2A.5 results in embryonic and larval lethalities…
F53F1.4	Microarray and RNA sequencing studies indicate that F53F1.4 is affected by Aldicarb, 1-methylnicotinamide, Nicotinic acid, Rotenone, Neurotoxins, Juglone, Cholestanol, Resveratrol, Humic substances, Selenium, Colistin, Dafa#1, Sirolimus, and Ag nanoparticles; tiling array and RNA sequencing studies indicate that F53F1.4 is enriched in the germline precursor cell, hypodermis, and germ line and in …
C49G7.3	RNA sequencing and microarray studies indicate that C49G7.3 is affected by Ethanol, Rotenone, D-glucose, Deoxyglucose, Atrazine, Chlorpyrifos, Diazinon, Humic substances, single-walled carbon nanotubes, Colistin, and Allantoin; proteomic, tiling array, microarray, and RNA sequencing studies indicate that C49G7.3 is enriched in the germ line and intestine and in the PVD, OLL, ALM, PLM, and FLP neu…
bli-6	bli-6 encodes a collagen involved in adult cuticle structure.
nex-1	nex-1 encodes an annexin, a member of a family of calcium-dependent phospholipid binding proteins; NEX-1 is required for efficient engulfment of apoptotic cell corpses in the pharynx, and may also function in other membrane fusion events, such as exocytosis; NEX-1 in vitro can bind phosphatidylserine, phosphatidylinositol, heparin, heparan sulfate, and chondroitin sulfate; NEX-1 is expressed in t…
ech-6	ech-6 is an ortholog of human ECHS1 (enoyl-CoA hydratase, short chain 1); ech-6 is involved in nematode larval development; ech-6 is predicted to have catalytic activity, based on protein domain information; ech-6 is localized to the mitochondrion.
F41C3.5	F41C3.5 encodes a serine carboxypeptidase that is related to human cathepsin A (CTSA, OMIM:256540, mutations are associated with galactosialidosis: beta-galactosidase and alpha-neuraminidase deficiency); microarray experiments have shown that F41C3.5 mRNA levels are reduced in a lin-14 loss-of-function mutant background, suggesting that F41C3.5 expression is positively regulated by LIN-14; large-…
enol-1	enol-1 is orthologous to human ENOLASE 1 (also CRYSTALLIN, TAU; ENO1; OMIM:172430), which when mutated leads to spherocytic red cell enolase deficiency.
F11E6.3	Microarray and RNA sequencing studies indicate that F11E6.3 is affected by Diallyl trisulfide, Nicotinic acid, Rotenone, Manganese chloride, D-glucose, Bisphenol A, Cry5B, Cholestanol, Deoxyglucose, Quercetin, Humic substances, and Sirolimus; tiling array, RNA sequencing, and microarray studies indicate that F11E6.3 is enriched in the cephalic sheath cell, germ line, and intestine and in the NSM …
mdh-1	mdh-1 encodes a malate dehydrogenase; by homology, MDH-1 is predicted to function to reversibly catalyze the formation of oxaloacetate from malate.
ZC395.10	ZC395.10 is an ortholog of human PTGES3 (prostaglandin E synthase 3); ZC395.10 is involved in embryo development, locomotion and reproduction; ZC395.10 is expressed in the pharynx, anal depressor muscle, nervous system, reproductive system, seam cell, intestine, and the body wall musculature; ZC395.10 is localized to the myofibril.
C08F11.11	Microarray, proteomic, and RNA sequencing studies indicate that ule-4 is affected by sma-2, gld-1, let-7, daf-2, ham-3, hsf-1, rbr-2, let-418, chd-3, daf-12, daf-16, sir-2.1, spr-5, aak-2, crh-1, tax-6, tdp-1, alg-1, nhr-25, and eat-2; microarray and RNA sequencing studies indicate that ule-4 is affected by Heme, Ethanol, Rotenone, Manganese chloride, Sodium arsenite, Progesterone, Resveratrol, A…
ifb-1	ifb-1 (also known as vab-21) encodes two isoforms of an essential intermediate filament protein that is coexpressed with the essential IF proteins IFA-1, IFA-2, and IFA-3, along with IFA-4; IFB-1 is required for embryonic development and epidermal morphogenesis; IFB-1 forms heteropolymeric intermediate filaments in vitro with an equimolar mixture of IFA-1, IFA-2, or IFA-3, and binds IFA-4 in blot…
col-14	col-14 encodes a collagen protein that affects vulval morphology in a large-scale RNAi screen; mRNA expressed in embryos and transcript levels peak during each larval stage.
hsp-4	hsp-4 encodes one of two C. elegans heat shock response 70 (hsp70) proteins homologous to mammalian grp78/BiP (glucose regulated protein 78/immunoglobulin heavy chain-binding protein, OMIM:138120); hsp-4 affects embryonic and larval viability; hsp-4 is expressed in several tissues including the hypodermis, intestine, and spermatheca; hsp-4 transcription is upregulated in response to endoplasmic r…
gpd-3	gpd-3 encodes a predicted glyceraldehyde 3-phosphate dehydrogenase that affects embryonic viability; GPD-3 interacts with LIN-2 in two-hybrid assays.
dim-1	dim-1 encodes novel proteins containing three immunoglobulin-like repeats in the carboxy terminus; dim-1 was originally identified in screens for mutations that suppress locomotion defects caused by aberrant muscle assembly in animals carrying a missense mutation in unc-112, which encodes a pleckstrin homology domain-containing protein required for the early stages of muscle assembly; loss-of-fun…
C54D10.3	RNA sequencing and microarray studies indicate that C54D10.3 is affected by Ethanol, Rotenone, Mianserin, Deoxyglucose, Atrazine, Cadmium, Humic substances, and Allantoin; tiling array and RNA sequencing studies indicate that C54D10.3 is enriched in the germ line and in the PVD and OLL neurons.
cey-1	cey-1 encodes a protein with a cold-shock/Y-box domain that is expressed in early embryonic blastomeres (at the 15-cell stage, i.e., pre-gastrulation), but is normally repressed in early germline blastomeres by PIE-1.
Y71H2AM.4	Y71H2AM.4 is an ortholog of human NDUFC2-KCTD14 (NDUFC2-KCTD14 readthrough) and NDUFC2 (NADH:ubiquinone oxidoreductase subunit C2); Y71H2AM.4 is involved in determination of adult lifespan, embryo development, nematode larval development and reproduction; Y71H2AM.4 is predicted to have NADH dehydrogenase (ubiquinone) activity, based on protein domain information.
Y71H2AM.5	Y71H2AM.5 is an ortholog of human COX6B1 (cytochrome c oxidase subunit 6B1) and COX6B2 (cytochrome c oxidase subunit 6B2); Y71H2AM.5 is involved in determination of adult lifespan, embryo development, nematode larval development and reproduction; Y71H2AM.5 is predicted to have cytochrome-c oxidase activity, based on protein domain information.
ttr-2	K03H1.4 encodes a protein containing a predicted signal sequence followed by a transthyretin-like domain; the product of K03H1.4 belongs to a family of apparently nematode-specific proteins whose function is not yet known.
abu-8	abu-8 encodes a transmembrane protein with a predicted signal sequence, a glutamine/asparagine-rich domain and multiple cysteine-rich repeats (DUF139); abu-8 expression is induced by blockage of the unfolded-protein response in the endoplasmic reticulum, and ABU-8 may help protect the organism from damage by improperly folded nascent protein.
nspb-12	RNA sequencing and microarray studies indicate that nspb-12 is affected by 1-methylnicotinamide, D-glucose, Neurotoxins, Quercetin, adsorbable organic bromine compounds, and Multi-walled carbon nanotubes; microarray and tiling array studies indicate that nspb-12 is enriched in the pharynx and pharyngeal muscle cell and in the PVD and OLL neurons.
T25E4.1	RNA sequencing and microarray studies indicate that T25E4.1 is affected by Methylmercury hydroxide, 1-methylnicotinamide, Tunicamycin, Manganese chloride, D-glucose, Neurotoxins, Resveratrol, Cadmium, Hydrolyzable Tannins, Colistin, Dafa#1, and Ag nanoparticles; microarray, proteomic, tiling array, and RNA sequencing studies indicate that T25E4.1 is enriched in the pharynx, germ line, pharyngeal …
Y51H7C.13	RNA sequencing and microarray studies indicate that Y51H7C.13 is affected by Ethanol, 1-methylnicotinamide, Nicotinic acid, Mercuric Chloride, Rotenone, Manganese chloride, D-glucose, Bisphenol S, Neurotoxins, Resveratrol, Chlorpyrifos, Quercetin, single-walled carbon nanotubes, Selenium, adsorbable organic bromine compounds, and Sirolimus; tiling array, RNA sequencing, and microarray studies ind…
vgln-1	vgln-1 is an ortholog of human HDLBP (high density lipoprotein binding protein); vgln-1 is involved in body morphogenesis, embryo development, hermaphrodite genitalia development, locomotion, nematode larval development and oviposition; vgln-1 is predicted to have RNA binding activity, based on protein domain information.
T02H6.11	T02H6.11 is an ortholog of human UQCRB (ubiquinol-cytochrome c reductase binding protein); T02H6.11 is involved in apoptotic process, body morphogenesis, determination of adult lifespan, embryo development, gene expression, nematode larval development, oogenesis, positive regulation of growth and response to stress.
fipr-2	Microarray and RNA sequencing studies indicate that fipr-2 is affected by cyc-1, age-1, cid-1, wdr-23, eat-2, tatn-1, hlh-30, clk-1, wrn-1, tdp-1, daf-2, npr-1, rbr-2, let-418, chd-3, lin-28, and dpy-21; RNA sequencing and microarray studies indicate that fipr-2 is affected by 1-methylnicotinamide, Nicotinic acid, Multi-walled carbon nanotubes, D-glucose, and Chlorpyrifos.
C14B9.10	C14B9.10 is an ortholog of human UQCR10 (ubiquinol-cytochrome c reductase, complex III subunit X); C14B9.10 is involved in embryo development.
D2096.6	D2096.6 is involved in endoplasmic reticulum unfolded protein response and nematode larval development; D2096.6 is expressed in the epithelial cell and the pharynx.
tni-1	tni-1 encodes a member of the troponin family that affects body morphology, locomotion, egg laying, and epithelial morphogenesis in a large-scale RNAi analysis.
his-67	his-67 encodes an H4 histone required for embryonic viability and growth.
ucr-11	ucr-11 is an ortholog of human UQCR11 (ubiquinol-cytochrome c reductase, complex III subunit XI); ucr-11 is involved in embryo development; ucr-11 is predicted to have electron carrier activity and ubiquinol-cytochrome-c reductase activity, based on protein domain information; ucr-11 is localized to the mitochondrion.
col-122	col-122 is an ortholog of human MARCO (macrophage receptor with collagenous structure); col-122 is involved in body morphogenesis and locomotion; col-122 is a structural constituent of cuticle, based on protein domain information.
H36L18.2	RNA sequencing and microarray studies indicate that H36L18.2 is affected by Rotenone, D-glucose, Cholestanol, Atrazine, Quercetin, Humic substances, Paraquat, Sirolimus, and Ag nanoparticles; RNA sequencing and microarray studies indicate that H36L18.2 is enriched in the germ line, Psub1, Z4, Z1, gon_male_dtc posterior, gon_male_dtc anterior, Z1.p, Z4.a, muscle cell, intestine, body wall musculat…
nap-1	D2096.8 encodes a protein related in sequence to the conserved NAP (Nucleosome Assembly Protein) family of proteins involved in chromatin remodeling; loss of D2096.8 activity in wild-type and various mutant backgrounds suggests that, in C. elegans, the product of D2096.8 is required for proper transcriptional regulation that affects a number of biological processes including embryonic and larval …
F23A7.4	Microarray and RNA sequencing studies indicate that F23A7.4 is affected by Hydrogen sulfide, Ethanol, D-glucose, Resveratrol, Atrazine, Fluoranthene, Cry5B, and Colistin; RNA sequencing and microarray studies indicate that F23A7.4 is enriched in the germ line and intestine and in neurons.
col-48	col-48 encodes a cuticle collagen.
col-180	col-180 is an ortholog of human MARCO (macrophage receptor with collagenous structure) and COL19A1 (collagen type XIX alpha 1 chain); col-180 is a structural constituent of cuticle, based on protein domain information.
tba-1	tba-1 encodes one of nine C. elegans alpha-tubulins; in early embryos, tba-1 is required, partially redundantly with the closely related tba-2, for a number of microtubule-dependent processes and hence, for normal embryonic development; wild-type tba-1 activity is also required for cell migrations as well as motor neuron synapse and axon development; tba-1 is transcribed during oogenesis and wide…
icl-1	icl-1 encodes a predicted isocitrate lyase/malate synthase, an enzyme known to function in the glyoxylate cycle; ICL-1 was identified in a screen for proteins that interact with GEX-3, a homolog of human HEM-2 which is required for embryonic development; ICL-1 appears to act downstream of DAF-16 to influence lifespan.
aldo-1	aldo-1 is orthologous to the human gene ALDOLASE A, FRUCTOSE-BISPHOSPHATE (ALDOA; OMIM:103850), which when mutated leads to aldolase A deficiency.
inf-1	inf-1 encodes a protein with high similarity to eukaryotic initiation factor 4A.
clec-50	clec-50 is an ortholog of human PLA2R1 (phospholipase A2 receptor 1) and members of the COLEC (Collectins) family including COLEC11, SCAR (Scavenger receptors) family including LY75 and CD (CD molecules) family including MRC2; clec-50 is expressed in the intestine.
C08E3.13	C08E3.13 encodes a novel protein; expression studies indicate that C08E3.13 expression is positively regulated by signaling through the DBL-1/TGF-beta signaling pathway; in situ hybridization experiments reveal that C08E3.13 transcripts are expressed in the intestine and the vulva.
K07H8.10	K07H8.10 is involved in embryo development; K07H8.10 is predicted to have nucleic acid binding activity, based on protein domain information.
his-61	his-61 encodes an H2A histone.
R12E2.14	RNA sequencing and microarray studies indicate that R12E2.14 is affected by 1-methylnicotinamide, Methylmercuric chloride, Rotenone, Sodium arsenite, D-glucose, Neurotoxins, Juglone, Resveratrol, Chlorpyrifos, and Colistin; tiling array and RNA sequencing studies indicate that R12E2.14 is enriched in the germline precursor cell and intestine and in the AFD and ASER neurons.
sqd-1	sqd-1 is an ortholog of members of the human RBM (RNA binding motif containing) family including HNRNPR; sqd-1 is involved in reproduction; sqd-1 is predicted to have nucleic acid binding activity, based on protein domain information.
ZK813.7	RNA sequencing, tiling array, and microarray studies indicate that ZK813.7 is affected by hlh-30, aak-2, crtc-1, swsn-2.2, tcer-1, hsf-1, glp-1, chd-3, cco-1, dys-1, dpy-9, dpy-10, and eat-2; RNA sequencing and microarray studies indicate that ZK813.7 is affected by Ethanol, Rotenone, Heme, and Paraquat; tiling array and RNA sequencing studies indicate that ZK813.7 is enriched in the cephalic she…
F37C4.5	RNA sequencing and microarray studies indicate that F37C4.5 is affected by 1-methylnicotinamide, D-glucose, Testosterone, Resveratrol, Deoxyglucose, Cry5B, Quercetin, Humic substances, Paraquat, and Sirolimus; RNA sequencing and microarray studies indicate that F37C4.5 is enriched in the germ line and muscle cell and in neurons including ASER, PLM, I5, DA, SAB, and retrovesicular ganglion.
T20G5.8	T20G5.8 is involved in determination of adult lifespan.
cyn-3	cyn-3 encodes an abundantly expressed cyclophilin A isoform with peptidyl-prolyl isomerase activity in vitro, which closely resembles the prototypical CypA and is thus likely to be a member of the cytosolic CsA-binding cyclophilin subfamily; cyn-3 is exclusively expressed in the single anterior excretory cell, and is dispensable for viability and gross morphology in mass RNAi screens.
C35B1.5	C35B1.5 is an ortholog of human NXN (nucleoredoxin); RNA sequencing and microarray studies indicate that C35B1.5 is affected by Rotenone, D-glucose, Acrylamide, Quercetin, Hydrolyzable Tannins, Humic substances, Paraquat, Sirolimus, and Allantoin; tiling array, RNA sequencing, and microarray studies indicate that C35B1.5 is enriched in the excretory cell, germ line, and intestine and in the GABAe…
vha-2	vha-2 and vha-3 encode an ortholog of subunit c of the membrane-bound (V0) domain of vacuolar proton-translocating ATPase (V-ATPase); the protein encoded by vha-2 and vha-3 (VHA-2/3) is identical; VHA-2/3 is a predicted V-ATPase transmembrane rotor component, whose polypeptide sequence is identical to that of VHA-3; VHA-1 and VHA-2/3 comprise a closely related family of subunit c co-orthologs, pr…
atp-4	atp-4 is an ortholog of human ATP5J (ATP synthase, H+ transporting, mitochondrial Fo complex subunit F6); atp-4 is involved in apoptotic process, determination of adult lifespan, embryo development, nematode larval development and reproduction; atp-4 is predicted to have hydrogen ion transmembrane transporter activity, based on protein domain information.
myo-3	myo-3 encodes MHC A, the minor isoform of MHC (myosin heavy chain) that is essential for thick filament formation, and for viability, movement, and embryonic elongation; expressed in body muscle, the somatic sheath cell covering the hermaphrodite gonad, and also expressed in enteric muscle, vulval muscles of the hermaphrodite and the diagonal muscles of the male tail.
aex-5	an ortholog of calcium-dependent serine endoproteinases, the kex2/subtilisin-like proprotein convertase that affects defecation cycle and anterior body contractions; and is expressed in all muscle cells except pharyngeal muscles.
col-145	col-145 is an ortholog of human SFTPD (surfactant protein D); col-145 is a structural constituent of cuticle, based on protein domain information.
lec-5	lec-5 is an ortholog of human LGALS4 (galectin 4); lec-5 is predicted to have carbohydrate binding activity, based on protein domain information; lec-5 is localized to the membrane raft.
pdi-6	pdi-6 is an ortholog of human PDIA6 (protein disulfide isomerase family A member 6); pdi-6 is involved in endoplasmic reticulum unfolded protein response, locomotion, the molting cycle, nematode larval development and positive regulation of growth; pdi-6 is predicted to have isomerase activity, based on protein domain information; pdi-6 is expressed in the hypodermis, nervous system, head, tail, …
pqn-59	pqn-59 encodes a protein containing a glutamine/asparagine (Q/N)-rich domain and similarity to the vertebrate ubiquitin-associated proteins UBAP2 and UBAP2L; microarray experiments indicate that pqn-59 is expressed maternally and embryonically and in situ hybridization studies show that pqn-59 mRNA exhibits strong germline expression; loss of pqn-59 activity via RNAi in a wild-type background res…
F40E10.5	RNA sequencing and microarray studies indicate that F40E10.5 is affected by 1-methylnicotinamide, Rotenone, Multi-walled carbon nanotubes, D-glucose, Resveratrol, Selenium, Colistin, and Sirolimus; microarray and tiling array studies indicate that F40E10.5 is enriched in the pharynx and pharyngeal muscle cell and in the PVD, OLL, ALM, and PLM neurons.
cpg-9	cpg-9 encodes a small (69-residue), putatively secreted protein with 4 potential chondroitin attachment sites, 2 of them verified by mass spectrometry; CPG-9 has no obvious function in mass RNAi assays.
R12E2.15	Microarray and RNA sequencing studies indicate that R12E2.15 is affected by Hydrogen sulfide, Methylmercury hydroxide, 1-methylnicotinamide, Methylmercuric chloride, Rotenone, D-glucose, Neurotoxins, Cholestanol, Resveratrol, Chlorpyrifos, Quercetin, Humic substances, Copper sulfate, Colistin, Dafa#1, adsorbable organic bromine compounds, Sirolimus, and Ag nanoparticles; tiling array, RNA sequenc…
his-37	his-37 encodes an H4 histone.
nspb-10	Tiling array, microarray, and RNA sequencing studies indicate that nspb-10 is affected by hpl-2, let-7, bar-1, npr-1, dpy-21, elli-1, and spr-5; RNA sequencing and microarray studies indicate that nspb-10 is affected by Multi-walled carbon nanotubes, Neurotoxins, and Atrazine.
C14C6.5	C14C6.5 encodes a protein that contains a Metridin-like ShK toxin domain; C14C6.5 is involved in the transcriptional, innate immune response towards several different bacterial pathogens.
eat-6	eat-6 encodes an ortholog of the alpha subunit of a sodium/potassium ATPase, which in turn affects Na+,K(+)-ATPase activity of membranes by affecting the level of the phosphorylated intermediate of the Na+,K(+)-ATPase; EAT-6 affects relaxation of the pharyngeal muscles, fertility (and thus affects feeding); EAT-6 also affects body length, life span, and ASE, ASI and ASJ axonal outgrowth.
acbp-1	acbp-1 encodes a highly conserved protein containing a functional acyl-CoA-binding binding domain orthologous to human DBI (Diazepam Binding inhibitor) (OMIM: 125950) required for protein stability and ligand binding; acyl-CoA proteins are required for lipid droplet morphology and lipid storage function; acbp-1 mutants have reduced triglycerides, aberrant lipid droplet morphology and number in th…
zig-12	zig-12 is localized to the endoplasmic reticulum, the sarcomere and the striated muscle dense body.
nspb-8	Tiling array, RNA sequencing, and microarray studies indicate that nspb-8 is affected by hpl-2, nhr-62, eat-2, emr-1, lem-2, swsn-2.2, dpy-21, and mir-243; microarray and RNA sequencing studies indicate that nspb-8 is affected by Hydrogen sulfide and D-glucose.
col-80	col-80 is an ortholog of human SFTPD (surfactant protein D) and COL26A1 (collagen type XXVI alpha 1 chain) and members of the COL (Collagens) family including COL9A1; col-80 is involved in collagen and cuticulin-based cuticle development; col-80 is a structural constituent of cuticle, based on protein domain information.
acer-1	acer-1 is predicted to have catalytic activity, based on protein domain information; acer-1 is expressed widely.
tni-3	tni-3 encodes one of the four elegans troponin I genes; tni-3 is required for coordinated movement, normal body and muscle morphology and for the proper contractions of the vulva and anus; CeTNI-3 interacts with both the body wall and pharynx troponin C; tni-3 is strongly expressed in body wall, head and vulval muscles.
col-130	col-130 is an ortholog of human SFTPD (surfactant protein D) and COL19A1 (collagen type XIX alpha 1 chain); col-130 is a structural constituent of cuticle, based on protein domain information; col-130 is expressed in the intestine and the vulva.
bli-2	A cuticle collagen involved in strut assembly in the adult cuticle.
F41E6.11	F41E6.11 is involved in endoplasmic reticulum unfolded protein response.
lin-15B	lin-15B encodes a novel protein that contains a THAP domain, a zinc-coordinating, site-specific DNA-binding domain; lin-15B was first identified as a class B synMuv gene that acts redundantly with lin-15A to negatively regulate the outcome of Ras signaling during vulval cell fate specification; subsequently, lin-15B has been shown to also negatively regulate progression through the G1 phase of th…
hsp-12.2	hsp-12.2 encodes a small heat-shock protein that forms heterotetramers with HSP-12.3 and has no chaperone-like activity; structurally, HSP-12.2 is mostly a beta-sheet; at least one HSP-12 (which may or may not be HSP-12.2) is ubiquitously expressed in L1 larvae, and later expressed in adult spermatids (and perhaps spermatocytes), and some adult vulval cells.
fipr-10	Tiling array, RNA sequencing, and microarray studies indicate that fipr-10 is affected by hpl-2, nhr-62, eat-2, tatn-1, hlh-30, ubc-9, clk-1, tdp-1, daf-12, daf-16, dpy-21, and mir-243; RNA sequencing studies indicate that fipr-10 is affected by Ethanol and D-glucose; RNA sequencing studies indicate that fipr-10 is enriched in the germ line.
gpd-2	gpd-2 encodes one of four C. elegans glyceraldehyde-3-phosphate dehydrogenases (GAPDHs); by homology, GPD-2 is predicted to reversibly catalyze the oxidation and phosphorylation of glyceraldehyde-3-phosphate to 1,3-diphosphoglycerate during glycolysis; in C. elegans, GPD-2 and GPD-3 constitute the major GAPDH isoenzymes and are expressed at highest levels during postembryonic development, primari…
drd-2	irg-7 is an ortholog of human TENM2 (teneurin transmembrane protein 2), TENM3 (teneurin transmembrane protein 3), TENM1 (teneurin transmembrane protein 1) and TENM4 (teneurin transmembrane protein 4); RNA sequencing and microarray studies indicate that irg-7 is affected by D-glucopyranose, D-glucose, Fluoranthene, Chlorpyrifos, Quercetin, Hydrolyzable Tannins, Humic substances, Colistin, Dafa#1, …
cebp-1	cebp-1 encodes a bZip domain-containing protein that is a member of the CCAAT/enhancer-binding proteins (C/EBP) subfamily of bZip proteins; in C. elegans, CEBP-1 functions together with a DLK-1 signaling pathway to effect axon regeneration after laser axotomy in adult neurons; cebp-1 protein and mRNA are located in synapses and axons, and translation of axonal cebp-1 mRNA is upregulated via the D…
nuo-1	nuo-1 encodes a encodes a 51 kDa subunit of mitochondrial complex I that is required for oxidative phosphorylation, resistance to volatile anesthetics, and progression through development; nuo-1 is orthologous to human NDUFV1 (OMIM:161015, mutated in Leigh syndrome); nuo-1(ua1) induces a developmental arrest at the third larval (L3) stage that blocks reproduction, and thus is lethal to a populati…
mig-6	mig-6 encodes at least two protein isoforms (long and short) that are highly similar to the extracellular matrix proteins papilin and lacunin; mig-6 is an essential gene required for embryonic hypodermal cell enclosure and normal excretory canal cell function in L1 larvae; MIG-6(S) activity is required cell nonautonomously for the ventral to dorsal phase of distal tip cell (DTC) migration and app…
T23E7.2	RNA sequencing and microarray studies indicate that T23E7.2 is affected by 1-methylnicotinamide, Nicotinic acid, D-glucose, Cry5B, Fluoranthene, Chlorpyrifos, Diazinon, Hydrolyzable Tannins, Humic substances, single-walled carbon nanotubes, Dafa#1, adsorbable organic bromine compounds, Sirolimus, and Ag nanoparticles; proteomic, tiling array, RNA sequencing, and microarray studies indicate that T…
sip-1	sip-1 encodes a member of the small heat shock family of proteins; loss of sip-1 function via antisense or large-scale RNAi experiments results in embryonic lethality and in a small but reproducible reduction in lifespan in otherwise long-lived animals, respectively, suggesting that sip-1 plays a role in embryonic development as well as regulation of adult lifespan; in addition, expression of sip…
ZC373.2	Microarray and RNA sequencing studies indicate that ZC373.2 is affected by Heme, Ethanol, Rotenone, Chlorpyrifos, Diazinon, and Sirolimus; tiling array and RNA sequencing studies indicate that ZC373.2 is enriched in the germ line and in the dopaminergic neurons.
fipr-4	RNA sequencing and microarray studies indicate that fipr-4 is affected by aak-2, nhr-62, eat-2, emr-1, lem-2, hlh-30, prg-1, clk-1, tdp-1, swsn-2.2, rbr-2, dpy-21, daf-12, daf-16, zip-2, alg-1, and nuo-6; RNA sequencing and microarray studies indicate that fipr-4 is affected by Manganese chloride, D-glucose, and Sirolimus; RNA sequencing studies indicate that fipr-4 is enriched in the germ line.
F20A1.1	F20A1.1 is involved in embryo development and gamete generation.
his-59	his-59 encodes an H3 histone; by homology, HIS-59 is predicted to function as a nucleosome component required for packaging of DNA into chromatin; his-59 is a replication-dependent histone locus that resides in a histone gene-rich region on chromosome IV.
C16A3.5	C16A3.5 is an ortholog of human NDUFB9 (NADH:ubiquinone oxidoreductase subunit B9); C16A3.5 is involved in embryo development and nematode larval development.
R102.2	R102.2 is expressed in the nervous system.
hsp-6	hsp-6 encodes a nuclear-encoded mitochondrion-specific chaperone that is a member of the DnaK/Hsp70 superfamily of molecular chaperones; hsp-6 is involved in the mitochondrial unfolded protein response, as hsp-6 expression, normally broadly detected from the L1 larval through adult stages of development, is greatly increased in response to treatments that disrupt mitochondrial protein handling; l…
hsp-17	hsp-17 encodes a heat shock protein that is a member of the hsp16/hsp20/alpha-crystallin family of heat shock proteins; by homology, HSP-17 is predicted to function as a molecular chaperone that protects cells from heat-induced protein aggregation and denaturation.
pqn-63	The protein product of this gene is predicted to contain a glutamine/asparagine (Q/N)-rich ('prion') domain, by the algorithm of Michelitsch and Weissman (as of the WS77 release of WormBase, i.e., in wormpep77).
mlp-1	mlp-1 encodes a LIM domain-containing protein that is a member of the MLP/CRP family of muscle LIM domain proteins.
fipr-6	RNA sequencing and microarray studies indicate that fipr-6 is affected by eat-2, emr-1, lem-2, clk-1, tdp-1, htz-1, lin-35, hsf-1, rbr-2, dpy-21, daf-12, daf-16, and set-4; RNA sequencing studies indicate that fipr-6 is affected by D-glucose.
T27C4.1	T27C4.1 is an ortholog of human NRSN2 (neurensin 2) and NRSN1 (neurensin 1); RNA sequencing and microarray studies indicate that T27C4.1 is affected by Rotenone, Cry5B, Chlorpyrifos, Diazinon, Humic substances, Sirolimus, and Allantoin; tiling array, RNA sequencing, and microarray studies indicate that T27C4.1 is enriched in the ventral nerve cord, germ line, Psub1, HOB, CEM, and muscle cell and …
ifa-1	IFA-1 encodes an essential intermediate filament protein that is coexpressed with the essential IF protein IFB-1; IFA-1 is required for survival past the L1 larva stage, and a normal intestine; IFA-1 forms heteropolymeric intermediate filaments in vitro with an equimolar mixture of IFB-1; IFA-1 is predicted to function as a structural component of the cytoskeleton, and is required for larval deve…
his-62	his-62 encodes an H2B histone.
heh-1	tag-79/R148.6 is orthologous to human NPC2 (OMIM:601015, mutated in Niemann-Pick disease type C2)
zip-2	zip-2 encodes a bZIP transcription factor; ZIP-2 activity is required for regulating one branch of the immune response pathway that responds to infection by virulent strains of the bacterial pathogen Pseudomonas aeruginosa; specifically, ZIP-2 is required for inducing expression of a subset of infection response genes, including irg-1 and irg-2, and for full resistance to P. aeruginosa infection.
col-39	col-39 encodes a collagen that is individually dispensable for viability and gross morphology in mass RNAi screens; the amino- and carboxyl-terminal cysteine-rich regions of COL-39 are most closely related to those of COL-8, COL-19, and COL-35.
R07E3.2	Microarray and RNA sequencing studies indicate that R07E3.2 is affected by lin-15B, clk-1, tdp-1, csr-1, jmjd-3.1, jmjd-1.2, daf-12, daf-16, dpy-21, rrf-2, spr-5, and mir-243; RNA sequencing and microarray studies indicate that R07E3.2 is affected by Mianserin, Resveratrol, Chlorpyrifos, Humic substances, Colistin, and Sirolimus; microarray and RNA sequencing studies indicate that R07E3.2 is enri…
nspb-7	Tiling array, microarray, and RNA sequencing studies indicate that nspb-7 is affected by hpl-2, spe-44, emr-1, lem-2, dpy-21, daf-12, sir-2.1, slr-2, aak-2, crh-1, tax-6, tdp-1, tbx-2, isp-1, nuo-6, and hlh-25; RNA sequencing and microarray studies indicate that nspb-7 is affected by D-glucose, Quercetin, Hydrolyzable Tannins, Paraquat, Benzene, Dafa#1, and adsorbable organic bromine compounds.
cct-5	cct-5 encodes, by alternative splicing, two isoforms of a putative epsilon subunit of the eukaryotic cytosolic ('T complex') chaperonin, orthologous to human CCT5 (OMIM:610150, mutated in sensory neuropathy with spastic paraplegia); CCT-5 represses SKN-1-dependent transcription of gst-4; in mass RNAi assays, cct-5 is required for normal embryonic osmotic integrity, transgene subcellular localizat…
F57F5.1	F57F5.1 is an ortholog of human CTSB (cathepsin B); F57F5.1 is involved in embryo development, locomotion and nematode larval development; F57F5.1 is predicted to have cysteine-type peptidase activity, based on protein domain information.
Y71F9AL.9	Y71F9AL.9 is an ortholog of human SPATS2L (spermatogenesis associated serine rich 2 like) and SPATS2 (spermatogenesis associated serine rich 2); Y71F9AL.9 is expressed in the pharynx, mu_int_R, mu_int_L, uterine muscle, hypodermis, nervous system, body wall musculature, and the vulval muscle.
K03E5.2	K03E5.2 is an ortholog of human CNN2 (calponin 2), CNN3 (calponin 3), CNN1 (calponin 1), TAGLN (transgelin), TAGLN2 (transgelin 2) and TAGLN3 (transgelin 3); RNA sequencing, proteomic, and microarray studies indicate that K03E5.2 is affected by aak-2, atx-3, nhr-114, eat-2, gld-1, let-7, emr-1, lem-2, hlh-30, csr-1, daf-2, ham-3, jmjd-1.2, lin-28, dpy-21, tdp-1, and tbx-2; RNA sequencing and micr…
col-157	col-157 is an ortholog of human MARCO (macrophage receptor with collagenous structure); col-157 is involved in body morphogenesis, embryo development, locomotion and nematode larval development; col-157 is a structural constituent of cuticle, based on protein domain information.
Y57A10A.23	Y57A10A.23 is an ortholog of human AGR3 (anterior gradient 3, protein disulphide isomerase family member), AGR2 (anterior gradient 2, protein disulphide isomerase family member) and TXNDC12 (thioredoxin domain containing 12); RNA sequencing and microarray studies indicate that Y57A10A.23 is affected by Methylmercury hydroxide, D-glucose, Resveratrol, Atrazine, Quercetin, Humic substances, Colisti…
unc-60	unc-60 encodes two, tissue-specific isoforms of actin depolymerizing factor(ADF)/cofilin, actin-binding proteins that regulate actin filament dynamics; one UNC-60 isoform, UNC-60A, primarily binds G-actin, depolymerizes actin filaments, and inhibits actin polymerization; UNC-60A is essential during early embryonic development for polar body extrusion, cytokinesis, and embryonic patterning; UNC-60…
pck-1	pck-1 is one of three C. elegans genes that encode proteins with similarity to phosphoenolpyruvate carboxykinase (PEPCK); by similarity, the products of W05G11.6 are predicted to function in gluconeogenesis.
C15C7.5	C15C7.5 is involved in lipid storage and locomotion.
brp-1	brp-1 encodes a glutamine-rich protein that is conserved in nematodes, but that has no known homologies or sequence motifs; BRP-1 is able to bypass the need for the S. cerevisiae mating pheromone MAP kinase cascade to activate the mating pheromone-responsive gene FUSl.
trap-2	trap-2 is an ortholog of human SSR2 (signal sequence receptor subunit 2); trap-2 is involved in embryo development; trap-2 is expressed in several tissues including the pharynx.
nspb-6	Tiling array, RNA sequencing, and microarray studies indicate that nspb-6 is affected by hpl-2, eat-2, emr-1, hlh-30, htz-1, lin-35, npr-1, hyl-2, rbr-2, daf-12, daf-16, dpy-21, mir-243, crh-1, tax-6, isp-1, and nuo-6; microarray and RNA sequencing studies indicate that nspb-6 is affected by Hydrogen sulfide, Manganese chloride, D-glucose, Quercetin, Hydrolyzable Tannins, Dafa#1, and adsorbable o…
ddp-1	ddp-1 encodes the C. elegans ortholog of Saccharomyces cerevisiae Tim8p and human TIMM8A or deafness/dystonia peptide; DDP-1 is predicted to be part of a heterooligomeric complex that localizes to the mitochondrial intermembrane space and facilitates translocation of proteins from the cytosol to the inner mitochondrial membrane; in C. elegans, DDP-1 is required for normal mitochondrial morphology.
pcca-1	The F27D9.5 gene encodes an ortholog of the human gene PROPIONYL-COA CARBOXYLASE ALPHA SUBUNIT (PCCA), which when mutated leads to propionicaciduria, type I (OMIM:232000).
rme-1	rme-1 encodes a conserved, EPS15 homology (EH) domain-containing protein; RME-1 is required for endocytosis, specifically for modulating endocytic transport through the endosomal recycling compartment (ERC); RME-1 is ubiquitously expressed and, in the polarized intestinal epithelium, is found on basolateral recycling endosomes.
col-3	col-3 encodes a collagen protein that affects body morphogenesis, larval viability, and locomotion in large scale RNAi screens; mRNA is expressed during all developmental stages examined (in embryos, during the L2 to dauer molt, during the dauer to L4 larval molt, and during the L4 to adult molt).
fipr-7	RNA sequencing and microarray studies indicate that fipr-7 is affected by aak-2, eat-2, emr-1, lem-2, hlh-30, clk-1, tdp-1, daf-16, jmjd-3.1, rbr-2, daf-12, dpy-21, mir-243, and alg-1; RNA sequencing studies indicate that fipr-7 is affected by Methylmercury hydroxide, Manganese chloride, Multi-walled carbon nanotubes, and D-glucose; RNA sequencing studies indicate that fipr-7 is enriched in the g…
F23C8.5	The F23C8.5 gene encodes an ortholog of the human gene ELECTRON TRANSFER FLAVOPROTEIN BETA SUBUNIT (ETFB), which when mutated leads to glutaricaciduria type IIB (OMIM:130410).
T28D9.1	T28D9.1 is expressed in the nervous system, reproductive system, and the intestine.
pqn-35	The protein product of this gene is predicted to contain a glutamine/asparagine (Q/N)-rich ('prion') domain, by the algorithm of Michelitsch and Weissman (as of the WS77 release of WormBase, i.e., in wormpep77).
sams-1	sams-1 encodes an S-adenosyl methionine synthetase; by homology, SAMS-1 is predicted to function as a methyl-group donor in many biochemical reactions; sams-1 expression levels are negatively regulated by dietary restriction (as seen in eat-2 mutant animals), suggesting that increased lifespan due to dietary restriction is due, in part, to reducing the activity of key metabolic enzymes; loss of s…
nmy-1	nmy-1 encodes a class II non-muscle myosin heavy chain related to Drosophila zipper, which plays a role in several aspects of embryonic morphogenesis; in C. elegans, NMY-1 is required for embryonic elongation and establishment of normal body morphology; however, nmy-1 functions redundantly with another non-muscle myosin heavy chain gene, nmy-2, during elongation and establishment of normal body m…
rpl-37	rpl-37 encodes a large ribosomal subunit L37 protein.
lec-2	lec-2 encodes a 'tandem repeat' type galectin (beta-galactosyl-binding lectin) containing two, tandemly arranged carbohydrate recognition domains; by homology, LEC-2 may play roles in cell adhesion and aggregation, proliferation, or programmed cell death.
yop-1	yop-1 is an ortholog of human REEP5 (receptor accessory protein 5) and REEP6 (receptor accessory protein 6); yop-1 is expressed in the pharynx, anal depressor muscle, nervous system, head, tail, reproductive system, rectal gland cell, excretory cell, and the body wall musculature; yop-1 is localized to the cortical endoplasmic reticulum and the plasma membrane.
M02H5.8	RNA sequencing and microarray studies indicate that M02H5.8 is affected by 1-methylnicotinamide, Methylmercuric chloride, Mianserin, Cry5B, Chlorpyrifos, Diazinon, Quercetin, Hydrolyzable Tannins, Humic substances, Colistin, adsorbable organic bromine compounds, Sirolimus, and Ag nanoparticles; tiling array, RNA sequencing, and microarray studies indicate that M02H5.8 is enriched in the intestine…
pccb-1	F52E4.1 is orthologous to the human gene PROPIONYL-CoA CARBOXYLASE, BETA SUBUNIT (PCCB; OMIM:232050), which when mutated leads to propionicacidemia; F52E4.1 protein is predicted to be mitochondrial.
col-154	col-154 is an ortholog of human MARCO (macrophage receptor with collagenous structure); col-154 is involved in body morphogenesis, embryo development, locomotion and nematode larval development; col-154 is a structural constituent of cuticle, based on protein domain information.
unc-22	unc-22 encodes twitchin, a giant intracellular protein with multiple fibronectin- and immunoglobulin-like domains and a single protein kinase domain that is homologous to titin (OMIM:188840); UNC-22 is required in muscle for regulation of the actomyosin contraction-relaxation cycle and for maintenance of normal muscle morphology; UNC-22 associates with myosin and is localized to A-bands; in vitro…
ncx-2	ncx-2 encodes, by alternative splicing, three full-length isoforms of a putative 3Na[+]/1Ca[2+] exchanger, orthologous to human SLC8A1-3 and paralogous to NCX-1 and NCX-3; NCX-2 is predicted to export free cytoplasmic Ca[2+] with low affinity but high capacity, being complemented by low-capacity/high-affinity Ca[2+] ATPase pumps such as MCA-1/-3; NCX-3 has tandem Calx-alpha and Calx-beta domains …
gln-3	gln-3 is an ortholog of human GLUL (glutamate-ammonia ligase); gln-3 is predicted to have glutamate-ammonia ligase activity, based on protein domain information.
ttr-51	ttr-51 is expressed in the spermatheca.
col-155	col-155 is an ortholog of human MARCO (macrophage receptor with collagenous structure); col-155 is involved in body morphogenesis, embryo development, locomotion and nematode larval development; col-155 is a structural constituent of cuticle, based on protein domain information.
tnc-2	tnc-2 encodes pharyngeal muscle troponin C, the calcium-binding component of the troponin complex of actin thin filaments; TNC-2 is essential for postembryonic development, and by homology, likely functions to regulate pharyngeal muscle contraction in response to changes in intracellular calcium; TNC-2 is expressed exclusively in pharyngeal muscle.
chdp-1	chdp-1 is expressed in several tissues including the nervous system.
F30H5.3	F30H5.3 is an ortholog of human TFPI2 (tissue factor pathway inhibitor 2); F30H5.3 is predicted to have serine-type endopeptidase inhibitor activity, based on protein domain information.
ketn-1	ketn-1 encodes an ortholog of kettin (in D. melanogaster, SALLIMUS), an invertebrate isoform or paralog of titin; ketn-1 is transcriptionally upregulated two-fold by hypoxia, requires both HIF-1 and VHL-1 for this induction, and contains three predicted HIF-1 binding sites in its predicted 5' regulatory region; ketn-1's induction by hypoxia correlates with upregulation of other genes required for…
abu-15	The protein product of this gene is predicted to contain a glutamine/asparagine (Q/N)-rich ('prion') domain, by the algorithm of Michelitsch and Weissman (as of the WS77 release of WormBase, i.e., in wormpep77).
his-48	his-48 encodes an H2B histone; by homology, HIS-48 is predicted to function as a nucleosome component required for packaging of DNA into chromatin; his-48 is a replication-dependent histone locus that resides in a histone gene-rich region on chromosome IV.
ZK813.1	Microarray and RNA sequencing studies indicate that ZK813.1 is affected by Lithium Chloride, Heme, Ethanol, Rotenone, Manganese chloride, Bisphenol A, Progesterone, Testosterone, Resveratrol, Chlorpyrifos, Diazinon, Humic substances, Paraquat, and Sirolimus; RNA sequencing and microarray studies indicate that ZK813.1 is enriched in the germ line and muscle cell.
R02F11.1	RNA sequencing and microarray studies indicate that R02F11.1 is affected by Methylmercury hydroxide, 1-methylnicotinamide, D-glucose, Neurotoxins, Resveratrol, Selenium, Colistin, Sirolimus, and Ag nanoparticles; microarray and tiling array studies indicate that R02F11.1 is enriched in the pharynx and in the PVD, OLL, ALM, and PLM neurons.
F15A4.6	F15A4.6 is expressed in the pharyngeal gland cell.
grd-5	grd-5 encodes a hedgehog-like protein, with an N-terminal signal sequence and a C-terminal Ground domain; GRD-5 is expressed in adult anterior and posterior seam cells, overlapping GRD-3 expression; the Ground domain is predicted to form a cysteine-crosslinked protein involved in intercellular signalling, and it has subtle similarity to the N-terminal Hedge domain of HEDGEHOG proteins; GRD-5 is w…
let-805	let-805 encodes myotactin, a novel single-transmembrane protein containing extracellular fibronectin repeats; genetic analyses indicate that LET-805 is essential for proper association between hypodermal fibrous organelles and the contractile apparatus of muscle cells; LET-805 is expressed in hypodermal cells and in the pharynx and localizes to basolateral membranes.
Y37D8A.19	Y37D8A.19 is involved in nematode larval development.
nex-2	nex-2 encodes an annexin, a member of a family of calcium-dependent phospholipid binding proteins; by homology, NEX-2 could function in a number of processes, such as membrane fusion, cytoskeletal interactions, and intracellular signaling; however, as loss of nex-2 function via RNA-mediated interference (RNAi) does not result in any abnormalities, the precise role of NEX-2 in C. elegans developme…
ttr-6	ttr-6 functions in striated muscle contraction involved in embryonic body morphogenesis; ttr-6 is localized to the nucleus.
fipr-11	Microarray and RNA sequencing studies indicate that fipr-11 is affected by cyc-1, nhr-62, eat-2, daf-16, swsn-2.2, rpn-10, and jmjd-1.2; microarray and RNA sequencing studies indicate that fipr-11 is affected by Aldicarb and D-glucose; RNA sequencing studies indicate that fipr-11 is enriched in the germ line.
lin-15A	lin-15A encodes a novel protein that contains a THAP zinc-finger-like (C2CH) motif; LIN-15A activity is required non-cell autonomously to negatively regulate vulval development; genetic analysis indicates that lin-15A, a class A synMuv gene, functions upstream of the LIN-3 EGF and the LET-23 EGFR and redundantly with class B synMuv genes such as lin-15B and lin-35 Rb and class C synMuv genes such…
pqn-87	The protein product of this gene is predicted to contain a glutamine/asparagine (Q/N)-rich ('prion') domain, by the algorithm of Michelitsch and Weissman (as of the WS77 release of WormBase, i.e., in wormpep77).
col-168	col-168 is an ortholog of human MARCO (macrophage receptor with collagenous structure) and COL19A1 (collagen type XIX alpha 1 chain); col-168 is involved in body morphogenesis and locomotion; col-168 is a structural constituent of cuticle, based on protein domain information.
let-767	let-767 encodes a steroid dehydrogenase required for embryogenesis, molting, and female reproduction; LET-767 is orthologous to human HSD17B3 (OMIM:605573, mutated in pseudohermaphroditism), HSD17B12 (OMIM:609574), and HSDL1; in vitro, LET-767 catalytically converts androstenedione and estrone into testosterone and estradiol, and in vivo probably catalyzes the synthesis of endogeneous steroid hor…
phg-1	phg-1 is involved in embryo development and mitotic cell cycle; phg-1 is expressed in the muscle cell and the pharynx.
gyg-1	gyg-1 is an ortholog of human GYG1 (glycogenin 1) and GYG2 (glycogenin 2); gyg-1 is involved in embryo development, nematode larval development and reproduction; gyg-1 is predicted to have transferase activity, transferring glycosyl groups, based on protein domain information; gyg-1 is expressed in the pharynx, hypodermis, reproductive system, intestine, and the body wall musculature; gyg-1 is lo…
nuo-4	nuo-4 is an ortholog of human NDUFA10 (NADH:ubiquinone oxidoreductase subunit A10); nuo-4 is involved in determination of adult lifespan, embryo development, nematode larval development and reproduction.
hsp-110	C30C11.4 encodes a member of the Hsp70 family of heat shock proteins; loss of C30C11.4 activity via large-scale RNAi screens results in a variety of defects including embryonic and larval lethality, slow growth rates, and locomotory and morphological defects; in addition loss of C30C11.4 has been reported to result in a small but reproducible reduction in adult lifespan in otherwise long-lived an…
Y53H1B.2	Microarray and RNA sequencing studies indicate that Y53H1B.2 is affected by Aldicarb, Diallyl trisulfide, Rotenone, D-glucose, Bisphenol A, Juglone, Deoxyglucose, Chlorpyrifos, Cry5B, Hydrolyzable Tannins, Humic substances, and Allantoin; tiling array, RNA sequencing, and microarray studies indicate that Y53H1B.2 is enriched in the body wall muscle cell, germ line, muscle cell, body wall musculat…
far-6	far-6 is predicted to have lipid binding activity, based on protein domain information; far-6 is expressed in the anal depressor muscle, reproductive system, body wall musculature, and in the male.
ZK632.9	ZK632.9 is involved in negative regulation of vulval development and reproduction.
C14F11.4	RNA sequencing and microarray studies indicate that C14F11.4 is affected by Ethanol, Rotenone, Manganese chloride, D-glucose, Resveratrol, Chlorpyrifos, Hydrolyzable Tannins, Humic substances, single-walled carbon nanotubes, Selenium, and Sirolimus; RNA sequencing and microarray studies indicate that C14F11.4 is enriched in the germ line and hermaphrodite-specific tissues.
F49E2.5	F49E2.5 is involved in nematode larval development and reproduction; F49E2.5 is expressed in the muscle cell, hypodermis, and the nervous system.
Y51A2D.14	RNA sequencing and microarray studies indicate that Y51A2D.14 is affected by emr-1, lem-2, hlh-30, hsf-1, rbr-2, lin-28, sir-2.1, ain-1, dpy-10, osm-8, alg-1, mir-35, isp-1, and nuo-6; microarray and RNA sequencing studies indicate that Y51A2D.14 is affected by Hydrogen sulfide, Methylmercury hydroxide, 1-methylnicotinamide, Nicotinic acid, Rotenone, D-glucose, Deoxyglucose, Atrazine, Hydrolyzabl…
aqp-7	aqp-7 encodes an aquaglyceroporin whose expression in Xenopus oocytes increases either water or glycerol permeability five- to seven-fold; AQP-7 has no function in mass RNAi assays, perhaps reflecting genetic redundancy with its several paralogs; AQP-7 is expressed in muscle punctae (perhaps focal adhesions).
ccg-1	Microarray, proteomic, and RNA sequencing studies indicate that ccg-1 is affected by hda-1, daf-2, pgrn-1, gld-1, let-7, tdp-1, glp-1, jmjd-3.1, jmjd-1.2, unc-75, daf-16, dpy-21, sir-2.1, dcr-1, dpy-9, dpy-10, osm-8, mir-35, and dnj-14; microarray and RNA sequencing studies indicate that ccg-1 is affected by Aldicarb, Rotenone, D-glucose, Atrazine, Cry5B, Paraquat, and Sirolimus; tiling array, RN…
F31D4.9	Microarray, proteomic, and RNA sequencing studies indicate that F31D4.9 is affected by cyc-1, gld-1, let-7, npr-1, cco-1, jmjd-3.1, jmjd-1.2, and hsf-1; microarray and RNA sequencing studies indicate that F31D4.9 is affected by Hydrogen sulfide, D-glucose, Atrazine, Fluoranthene, and Hydrolyzable Tannins; tiling array and RNA sequencing studies indicate that F31D4.9 is enriched in the germ line a…
col-150	col-150 is an ortholog of human SFTPD (surfactant protein D), C1QC (complement C1q C chain) and COL4A5 (collagen type IV alpha 5 chain); col-150 is involved in reproduction; col-150 is a structural constituent of cuticle, based on protein domain information.
pdha-1	T05H10.6 encodes an ortholog of the human gene PYRUVATE DEHYDROGENASE (LIPOAMIDE) ALPHA 1 (PDHA1; OMIM:312170), which when mutated leads to Leigh syndrome (OMIM:256000).
sgt-1	sgt-1 is an ortholog of human SGTA (small glutamine rich tetratricopeptide repeat containing alpha) and SGTB (small glutamine rich tetratricopeptide repeat containing beta); sgt-1 is involved in embryo development, nematode larval development and reproduction; sgt-1 is expressed in the pharynx, intestine, and the body wall musculature.
F22H10.3	RNA sequencing and microarray studies indicate that F22H10.3 is affected by Rotenone, D-glucopyranose, Resveratrol, Cry5B, and Colistin; microarray and RNA sequencing studies indicate that F22H10.3 is enriched in the germ line and intestine and in neurons including the PVD, OLL, AFD, and ASER neurons.
skr-1	The skr-1 gene encodes a homolog of Skp1 in S. cerevisiae that is required for the restraint of cell proliferation, progression through the pachytene stage of meiosis, and the formation of bivalent chromosomes at diakinesis.
his-1	his-1 encodes an H4 histone; his-1 is contained within the histone gene cluster HIS1; transcript analysis suggests that it encodes the major class of H4 transcripts.
vha-8	vha-8 encodes an ortholog of subunit E of the cytoplasmic (V1) domain of vacuolar proton-translocating ATPase (V-ATPase); VHA-8 is a predicted cytosolic stator (stalk) component; VHA-8 is required for embryonic and larval viability, for ovulation, and for receptor-mediated endocytosis of yolk protein; VHA-8 is highly expressed in the cytoplasm of excretory canals throughout development, and in th…
Y43F8B.1	RNA sequencing and microarray studies indicate that Y43F8B.1 is affected by Rotenone, D-glucose, Chlorpyrifos, Diazinon, Humic substances, and Sirolimus; RNA sequencing and microarray studies indicate that Y43F8B.1 is enriched in the germ line and muscle cell.
grl-7	grl-7 encodes a hedgehog-like protein, with an N-terminal signal sequence, a central low-complexity region, and a C-terminal Ground-like (Grl) domain; GRL-7 is expressed in intestine, hypodermis, and seam cells; the Grl domain is predicted to form a cysteine-crosslinked protein involved in intercellular signalling, and it has subtle similarity to the N-terminal Hedge domain of HEDGEHOG proteins.
rpt-2	rpt-2 is an ortholog of human PSMC1 (proteasome 26S subunit, ATPase 1); rpt-2 is involved in determination of adult lifespan, embryo development, protein secretion and reproduction; rpt-2 exhibits ubiquitin protein ligase binding activity and is predicted to have ATP binding activity and hydrolase activity, based on protein domain information; rpt-2 is expressed in the pharynx, head, reproductive…
vha-13	vha-13 encodes an ortholog of subunit A of the cytoplasmic (V1) domain of vacuolar proton-translocating ATPase (V-ATPase); VHA-13 is predicted to hydrolyse ATP as part of a cytosolic VHA-12/VHA-13 heterohexamer, whose activity drives the V-ATPase rotor; VHA-13 levels are lowered in mutants with either abnormally low or abnormally high calcineurin levels, and elevated in mutants lacking both calci…
tpi-1	tpi-1 encodes a putative triosephosphate isomerase orthologous to human TPI1 (OMIM:190450, mutated in TPI deficiency) and Drosophila WASTED AWAY; loss of tpi-1 activity via RNAi results in increased resistance to exogenous oxidants and shortening of natural adult lifespan, both presumably due to alterations in the redox state of cells.
lon-3	lon-3 is an ortholog of human COLQ (collagen like tail subunit of asymmetric acetylcholinesterase); lon-3 is involved in body morphogenesis and negative regulation of growth; lon-3 is a structural constituent of collagen and cuticulin-based cuticle, based on sequence information; lon-3 is expressed in the hyp7, hypodermis, cuticle, H1L.a, H1L.ap, H1L.app, H1R.a, H1R.ap, H1R.app, H2L.a, H2L.p, H2L…
tnt-3	tnt-3 is orthologous to the human gene TROPONIN T (TNNT2; OMIM:191045), which when mutated leads to disease.
Y38F1A.6	hphd-1 is an ortholog of human ADHFE1 (alcohol dehydrogenase, iron containing 1); hphd-1 is predicted to have metal ion binding activity and oxidoreductase activity, based on protein domain information; hphd-1 is expressed in the pharynx, anal depressor muscle, hypodermis, reproductive system, intestine, and the body wall musculature.
col-34	col-34 encodes a cuticle collagen protein and is a critical component of male tail cuticle organization affecting ray morphology.
Y37E3.10	eif-2alpha is an ortholog of human EIF2S1 (eukaryotic translation initiation factor 2 subunit alpha); eif-2alpha is involved in embryo development, growth, nematode larval development and reproduction; eif-2alpha is predicted to have translation initiation factor activity, based on protein domain information.
T23F6.1	RNA sequencing and microarray studies indicate that T23F6.1 is affected by D-glucose, Neurotoxins, Resveratrol, Selenium, Colistin, Dafa#1, adsorbable organic bromine compounds, and Sirolimus; microarray studies indicate that T23F6.1 is enriched in neurons.
ZK822.2	Microarray and RNA sequencing studies indicate that ZK822.2 is affected by clk-1, tdp-1, daf-2, cco-1, jmjd-3.1, jmjd-1.2, hsf-1, sir-2.1, dcr-1, and alg-1; RNA sequencing and microarray studies indicate that ZK822.2 is affected by Rotenone, Hydrolyzable Tannins, and Humic substances; tiling array, RNA sequencing, and microarray studies indicate that ZK822.2 is enriched in the hypodermis, germ li…
pdhb-1	C04C3.3 encodes the C. elegans ortholog of the pyruvate dehydrogenase complex E1 beta subunit (PDHB); by homology to mammalian enzymes, the product of C04C3.3 is predicted to function in mitochondria to catalyze the irreversible decarboxylation of pyruvate to acetyl-CoA.
kin-2	kin-2 encodes a predicted regulatory subunit of a cAMP-dependent protein kinase that may act downstream of, or in parallel to, ric-8.
T27E9.2	T27E9.2 is an ortholog of human UQCRH (ubiquinol-cytochrome c reductase hinge protein); T27E9.2 is involved in striated muscle myosin thick filament assembly; T27E9.2 is predicted to have ubiquinol-cytochrome-c reductase activity, based on protein domain information.
snb-1	The snb-1 gene encodes synaptobrevin, a synaptic vesicle protein orthologous to human vesicle-associated membrane protein 1 (VAMP1 OMIM:185880) and 2 (VAMP2 OMIM:185881), and is required for viability and synaptic transmission; SNB-1 is likely to play a role in vesicle docking and/or fusion and is expressed in neurons where it colocalizes with synaptic vesicle proteins RAB-3 and synaptotagmin.
col-94	col-94 is an ortholog of human SFTPD (surfactant protein D); col-94 is involved in body morphogenesis, defense response, determination of adult lifespan, locomotion and nematode larval development; col-94 is a structural constituent of cuticle, based on protein domain information.
ttr-26	RNA sequencing and microarray studies indicate that ttr-26 is affected by 1-methylnicotinamide, Methylmercuric chloride, Rotenone, Multi-walled carbon nanotubes, D-glucose, Juglone, Resveratrol, Cry5B, Diazinon, Humic substances, Copper sulfate, Colistin, Dafa#1, and Sirolimus; microarray and tiling array studies indicate that ttr-26 is enriched in the pharynx, body wall musculature, and male-spe…
vha-11	vha-11 encodes, by alternative splicing, two isoforms of an ortholog of subunit C of the cytoplasmic (V1) domain of vacuolar proton-translocating ATPase (V-ATPase); VHA-11 is a predicted cytosolic stator (stalk) component; VHA-11 is found in dot-like structures around embryonic nuclei, with diffuse distribution in embryonic cytoplasm; in later embryos (comma stage onward), VHA-11 is found in gut …
ZK596.1	ZK596.1 is expressed in the g2R, g2L, g1P, g1AR, and the g1AL.
dnj-19	This gene encodes a protein containing a DnaJ ('J') domain.
egl-30	egl-30 encodes an ortholog of the heterotrimeric G protein alpha subunit Gq (Gq/G11 class) that affects viability, locomotion, egg laying, synaptic transmission, and pharyngeal pumping; it genetically interacts with the goa-1 pathway, and is probably expressed ubiquitously, with highest expression in excitable cells.
K04H4.2	K04H4.2 encodes, by alternative splicing, three proteins ranging from 628 to 1446 residues in length; K04H4.2 proteins are predicted to be secreted, with an N-terminal chitin-binding peritrophin-A domain followed by up to 15 cysteine-rich domains; the general organization of K04H4.2 protein resembles that of T10E10.4; in mass RNAi assays, K04H4.2 is required for larval growth and locomotion; K04H…
msp-31	msp-31 encodes a member of the major sperm protein family; msp-31 has a C. briggsae homolog as predicted by the Wobble Aware Bulk Aligner (WABA); expression is enriched in sperm.
tos-1	tos-1 is involved in nematode larval development.
far-8	far-8 is predicted to have lipid binding activity, based on protein domain information.
fipr-1	fipr-1 is involved in nematode larval development and reproduction.
elo-6	The elo-6 gene encodes a paralog of elo-1 and elo-2, each of which encodes a polyunsaturated fatty acid (PUFA) elongase; ELO-6 may be required for a normally high growth rate.
msp-59	msp-59 encodes a member of the major sperm protein family.
col-13	col-13 encodes a collagen which is expressed in all stages of development, like sqt-3 (col-1), col-3, col-10, col-11, col-12, and col-14; collagen genes with this expression profile may be specifically required to construct the L1 cuticle (and, perhaps, less specifically required for cuticles at other stages); the amino- and carboxyl-terminal cysteine-rich regions of COL-13 are most closely relat…
cdc-48.1	cdc-48.1 encodes a type II AAA ATPase, homologous to yeast Cdc48 and mammalian p97/VCP, that functions as a ubiquitin-selective chaperone; cdc-48.1 acts redundantly with cdc-48.2 and in conjunction with ufd-1 and npl-4 in endoplasmic reticulum-associated protein degradation (ERAD); in addition, CDC-48.1, UFD-2 and chn-1 function together to regulate myosin assembly and muscle formation via the UN…
flp-14	flp-14 encodes four copies of a single FMRFamide-related short peptide neurotransmitter; FLP-14 can increase pharyngeal action potential frequency, although its exact role in C. elegans neurotransmission is not yet clear.
col-117	col-117 is involved in body morphogenesis, lipid storage, locomotion and nematode larval development; col-117 is a structural constituent of cuticle, based on protein domain information.
his-72	his-72 encodes an H3 histone required for embryonic viability.
col-92	col-92 is an ortholog of human SFTPD (surfactant protein D); col-92 is involved in body morphogenesis, defense response, determination of adult lifespan, locomotion and nematode larval development; col-92 is a structural constituent of cuticle, based on protein domain information; col-92 is expressed in the hypodermis.
cab-1	Novel protein which has a C-terminal motif weakly homologous to mouse NPDC-1 and is involved in synaptic regulation; it is expressed in various neurons including ventral cord and tail ganglion neurons; it physically interacts with AEX-3, which is a guanine nucleotide exchange factor for the Rab3 GTPase.
car-1	car-1 encodes a putative RNA-binding protein orthologous to budding yeast Scd6p, fission yeast Sum2p, Drosophila TRAL, and human LSM14A and LSM14B; CAR-1 inhibits physiological apoptosis in oocytes, keeping it down to a normal level of ~50% in hermaphrodite gonads; independently of apoptosis, CAR-1 is also required for normal oogenesis, early embryonic cytokinesis, and normally organized endoplas…
prmt-1	prmt-1 encodes a type I protein arginine methyltransferase; in C. elegans, PRMT-1 positively regulates adult lifespan and is required for stress response and fat storage in the absence of DAF-2-mediated signaling; PRMT-1 is also required for proper development of myofilament structure; PRMT-1 physically interacts with, and methylates, DAF-16 thereby preventing its phosphorylation and cytoplasmic …
W06H8.6	W06H8.6 is expressed in the pharyngeal muscle cell, body wall musculature, and the vulval muscle.
D1054.11	RNA sequencing and microarray studies indicate that ule-3 is affected by Ethanol, Rotenone, Manganese chloride, Testosterone, Resveratrol, Cadmium, Chlorpyrifos, Diazinon, single-walled carbon nanotubes, and Sirolimus; tiling array, RNA sequencing, and proteomic studies indicate that ule-3 is enriched in the cephalic sheath cell, hypodermis, germ line, and hermaphrodite-specific tissues and in th…
F40F8.5	F40F8.5 is involved in reproduction.
pqn-94	The protein product of this gene is predicted to contain a glutamine/asparagine (Q/N)-rich ('prion') domain, by the algorithm of Michelitsch and Weissman (as of the WS77 release of WormBase, i.e., in wormpep77).
deb-1	The deb-1 gene encodes a vinculin ortholog highly conserved amongst metazoans including Drosophila, chick, and humans (OMIM:193065); DEB-1 is a muscle attachment protein found in dense bodies, and is required for attaching actin thin filaments to the basal sarcolemma; DEB-1 requires PAT-4/integrin-linked kinase for full assembly into nascent attachments.
lap-2	The lap-2 gene encodes a homolog of the zinc metalloprotease leucine aminopeptidase LAP.
msd-4	msd-4 is localized to the cell body and the pseudopodium.
pyp-1	pyp-1 encodes, by alternative splicing, three isoforms of an inorganic pyrophosphatase required for embryonic and larval viability, intestinal function, and distal tip cell migration; PYP-1 is catalytically active in vitro, and is expressed in neurons, intestine, and coelomocytes; PYP-1 is orthologous to Drosophila NURF-38, and to human PPA1 (OMIM:179030) and PPA2; by orthology with NURF-38, PYP-…
C06G1.2	Microarray and RNA sequencing studies indicate that C06G1.2 is affected by Hydrogen sulfide, Methylmercuric chloride, Multi-walled carbon nanotubes, D-glucose, Resveratrol, Atrazine, single-walled carbon nanotubes, Colistin, and Sirolimus; microarray studies indicate that C06G1.2 is enriched in the pharynx and in the DA neurons.
col-103	col-103 encodes a collagen.
spc-1	spc-1 encodes the C. elegans alpha spectrin ortholog; during development, spc-1 activity is required for body morphogenesis, formation of body wall muscles, locomotion, and larval development.
atn-1	atn-1 encodes an alpha-actinin homolog.
ifc-1	ifc-1 encodes a nonessential intermediate filament protein; IFC-1 is predicted to function as a structural component of the cytoskeleton; IFC-1 has no function in RNAi assays.
unc-116	unc-116 encodes a kinesin-1 heavy chain ortholog; UNC-116 is predicted to function as an anterograde microtubule-based motor and its activity is required for transport and localization of synaptic vesicle components and thus for normal locomotion and larval development; in addition, unc-116 is required for normal early translocation of the meiotic spindle to the oocyte cortex, cortical positionin…
tcc-1	tcc-1 is involved in spindle localization; tcc-1 exhibits kinesin binding activity; tcc-1 is localized to the endoplasmic reticulum membrane.
pas-3	pas-3 encodes a proteasome subunit alpha type-4 that affects embryonic viability, growth, fertility, and locomotion.
unc-70	unc-70 encodes two isoforms of a beta-spectrin ortholog required for normal body curvature and shape, normal movement, and correct localization of the alpha-spectrin SPC-1; the predominant UNC-70 isoform is expressed in all embryonic cells except the intestine, at the plasma membrane at sites of intercellular contact; UNC-70 becomes largely restricted to muscles and neurons from hatching to adult…
zyx-1	zyx-1 encodes a LIM domain protein and is most similar to vertebrate Zyxin; the vertebrate zyxin sub-family also includes migfilin, TRIP6 and LPP; the ZYX-1 protein is expressed in striated body wall muscle and localizes at dense bodies/Z-discs and in the nucleus; ZYX-1 physically interacts with P granule components (GLH proteins) and several dense body and M-line proteins, including DEB-1 (Vincu…
C33G8.4	Microarray, RNA sequencing, and tiling array studies indicate that C33G8.4 is affected by zfp-1, age-1, tatn-1, prg-1, daf-2, hpk-1, hsf-1, elli-1, sir-2.1, dpy-9, dpy-10, osm-8, tbx-2, and lin-35; RNA sequencing and microarray studies indicate that C33G8.4 is affected by Rotenone, D-glucose, Bisphenol A, Chlorpyrifos, and Humic substances; RNA sequencing and microarray studies indicate that C33G…
gsa-1	The gsa-1 gene encodes a Gs alpha subunit of heterotrimeric G proteins which affects L1 larval stage viability, movement, and egg laying; it is genetically upstream of sgs-1 with respect to neuronal degeneration, as defined by gain-of-function analysis, and is expressed in excitable cells.
vab-10	vab-10 encodes, by alternative splicing, two spectraplakins (VAB-10A and VAB-10B) that are jointly required for mechanical resilience of the epidermis under strain by the contraction of actin microfilaments mechanically linked to fibrous organelles (FOs); VAB-10A/B are, accordingly, required for elongation during embryonic morphogenesis; VAB-10A has C-terminal plectin repeats while VAB-10B has sp…
sbt-1	sbt-1 encodes the C. elegans ortholog of the neuroendocrine chaperone 7B2; by homology, SBT-1 is predicted to function in the maturation/activation of the EGL-3/PC2 proprotein convertase; accordingly, mass spectrometry analysis indicates that sbt-1 activity is required for production of some neuropeptides; sbt-1 mutant animals are also aldicarb resistant, suggesting that SBT-1 is required for nor…
pgp-14	pgp-14 encodes a member of the ABC transporter family with high similarity to the vertebrate MDR (multidrug resistance) family; PGP-14 is predicted to function as a transmembrane protein that couples energy to transport of various molecules across membranes, but as loss of pgp-14 activity via large-scale RNAi screens does not result in any obvious defects, the precise role of pgp-14 in C. elegans…
unc-89	unc-89 encodes several protein isoforms variably characterized by the presence or absence of SH3, DH, PH, immunoglobulin and myosin light chain kinase (MLCK)-like protein kinase domains; during development, unc-89 is required for proper organization of A bands in striated muscle and thus for fully normal locomotion, pharyngeal muscle contractions, and body size; unc-89 is expressed in body wall m…
eef-1B.2	eef-1B.2 is an ortholog of human EEF1B2 (eukaryotic translation elongation factor 1 beta 2); eef-1B.2 is involved in lipid storage; eef-1B.2 is predicted to have translation elongation factor activity, based on protein domain information.
nspd-1	RNA sequencing and microarray studies indicate that nspd-1 is affected by Ethanol, Methylmercury hydroxide, Nicotinic acid, Methylmercuric chloride, Manganese chloride, D-glucose, Resveratrol, Acrylamide, Chlorpyrifos, Diazinon, Quercetin, Humic substances, Paraquat, Benzene, Colistin, and adsorbable organic bromine compounds; tiling array, RNA sequencing, and microarray studies indicate that nsp…
unc-108	unc-108 encodes a small GTPase homologous to the Rab GTPases that function in endocytosis, membrane fusion, and vesicular trafficking events; unc-108 function is required in neurons for normal locomotion; unc-108 also functions in the removal of apoptotic cells, specifically it functions in engulfing cells for the recruitment and fusion of the lysosome to the phagosome; unc-108 is expressed in ne…
col-91	col-91 encodes a cuticle collagen; loss of col-91 via large-scale RNAi results in no obvious defects.
egl-3	The egl-3 gene encodes a homolog of a mammalian proprotein convertase that participates in peptide secretion.
pars-1	prs-1 encodes a predicted cytoplasmic prolyl-tRNA synthetase (ProRS), a class II aminoacyl-tRNA synthetase that catalyzes the attachment of proline to its cognate tRNA and is thus required for protein biosynthesis; PRS-1 is required for embryonic, germline, and postembryonic development.
B0310.6	B0310.6 is involved in locomotion.
eel-1	eel-1 encodes a predicted Hect E3 ubiquitin ligase that contains multiple domains of similarity to the mammalian Mcl1 ubiquitin ligase Mule; eel-1 (enhancer of efl-1) was identified in a screen for modifiers of the transcription factor efl-1/E2F which is involved in the generation of SKN-1 protein asymmetry in the early embryo, a process essential for proper embryonic patterning; EEL-1 binds SKN-…
his-63	his-63 encodes an H3 histone; by homology, HIS-63 is predicted to function as a nucleosome component required for packaging of DNA into chromatin; his-63 is a replication-dependent histone locus.
imb-3	imb-3 encodes an importin-beta-like protein orthologous to Drosophila, vertebrate, and yeast importin/karyopherin-beta3; IMB-3 is predicted to function as a nuclear transport factor that, with the RAN-1 GTPase, regulates nuclear import of ribosomal proteins; in C. elegans, IMB-3 is essential for embryogenesis and germline development, and may also be required for normal postembryonic growth rates.
vha-16	vha-16 encodes an an ortholog of subunit d of the membrane-bound (V0) domain of vacuolar proton-translocating ATPase (V-ATPase); VHA-16 is predicted to mechanically anchor the V-ATPase cytosolic rotor (stalk) to the membrane, while also providing a hub for the V-ATPase transmembrane rotor; vha-16 is expressed in diverse tissues (e.g., excretory cell, pharynx, intestine, hypodermis, and neurons).
abu-7	abu-7 encodes a transmembrane protein with a predicted signal sequence, a glutamine/asparagine-rich domain and multiple cysteine-rich repeats (DUF139); abu-7 expression is induced by blockage of the unfolded-protein response in the endoplasmic reticulum, and ABU-7 may help protect the organism from damage by improperly folded nascent protein.
mnk-1	mnk-1 encodes the C. elegans ortholog of the Mnk MAP kinase-interacting kinase
tufm-1	tufm-1 is an ortholog of human TUFM (Tu translation elongation factor, mitochondrial); tufm-1 is involved in determination of adult lifespan, embryo development, nematode larval development and reproduction; tufm-1 is predicted to have GTP binding activity and GTPase activity, based on protein domain information.
nlp-40	nlp-40 encodes a neuropeptide-like protein; NLP-40 is secreted by the intestine and mediates the pacemaker function of the intestine that regulates the rhythmic defecation motor program; NLP-40 likely functions with the AEX-2 G protein-coupled receptor, expressed on GABAergic neurons, to regulate GABA release and effect contraction of the enteric muscles.
fln-1	fln-1 encodes three protein isoforms, a full length filamin (fln-1a) orthologous to human filamin A, alpha (FLNA; OMIM:300017), of 2257 amino acids containing a well conserved N-terminal ABD and 20 Ig-like repeats and two trans-sliced versions with C- and N- terminal truncations are 1084 and 836 amino-acids respectively; expression of full-length filamin in hermaphrodites is required for normal b…
unc-52	The unc-52 gene encodes perlecan, a protein orthologous to human basement membrane-specific heparan sulfate proteoglycan core protein (HSPG2; OMIM:142461, which when mutated leads to Schwartz-Jampel syndrome or dyssegmental dysplasia); UNC-52 plays essential roles in muscle structure development and regulation of growth factor-like signaling pathways; UNC-52 is synthesized by the hypodermis and l…
ifg-1	ifg-1 encodes, by alternative splicing, two orthologs of the translation initiation factor 4F, ribosome/mRNA-bridging subunit (eIF-4G); by homology, IFG-1 is predicted to function in poly(A) tail-dependent translation initiation; loss of ifg-1 activity in adult animals extends lifespan.
flp-1	flp-1 can encode up to seven distinct, yet highly similar, FMRFamide-related peptides (FaRPs), small neuromodulatory peptides that are characterized by a C-terminal Arg-Phe-amide motif; in C. elegans, FLP-1 peptides are required for regulation of several behaviors, including well-coordinated, sinusoidal movement and the transition between active and inactive states of egg-laying; receptors for th…
fkb-3	fkb-3 encodes a peptidylprolyl cis/trans isomerase homologous to mammalian FK506 immunosuppressant-binding protein 9; FKB-3 expression is positively regulated by signaling through the DAF-2 insulin receptor-like pathway and the activity of the DAF-16 fork-head transcription factor suggesting that FKB-3 could play a role in metabolism and longevity; however, as loss of FKB-3 function via RNA-media…
ipgm-1	ipgm-1 encodes an experimentally confirmed cofactor-independent phosphoglycerate mutase that is essential for embryonic and larval viability, and for normal body morphology; paradoxically, ipgm-1 is also required for normally short lifespan (in mass RNAi screens for Age phenotypes); IPGM-1 exhibits phosphoglycerate mutase activity when expressed in vitro; ipgm-1 is expressed widely in larvae and …
atx-2	atx-2 is required for early embryonic patterning; it encodes an ortholog of human ataxin-2.
R03C1.1	Microarray and RNA sequencing studies indicate that R03C1.1 is affected by Aldicarb, Hydrogen sulfide, Ethanol, Methylmercury hydroxide, 1-methylnicotinamide, Methylmercuric chloride, Rotenone, D-glucose, Neurotoxins, Resveratrol, Diazinon, Hydrolyzable Tannins, Colistin, and Dafa#1; microarray studies indicate that R03C1.1 is enriched in the pharynx and in the GABAergic and DA neurons.
sod-2	sod-2 encodes a iron/manganese superoxide dismutase, predicted to be mitochondrial, that might defend against oxidative stress and promote normal lifespan; sod-2 mRNA levels are diminished by mutation of daf-16, and heterologously expressed SOD-2 in E. coli protects against methyl viologen-induced oxidative stress.
egl-45	egl-45 is an ortholog of human EIF3A (eukaryotic translation initiation factor 3 subunit A); egl-45 is involved in axon extension, body morphogenesis, determination of adult lifespan, embryo development, locomotion, nematode larval development and oviposition; egl-45 is predicted to have translation regulator activity, based on sequence information; egl-45 is expressed in the nervous system.
fipr-8	Microarray and RNA sequencing studies indicate that fipr-8 is affected by ubc-9, clk-1, daf-16, rbr-2, dpy-21, zip-2, and nuo-6; RNA sequencing and microarray studies indicate that fipr-8 is affected by Ethanol and Sirolimus.
F20A1.10	F20A1.10 is involved in embryo development and gamete generation.
plp-1	plp-1 encodes a protein containing three PUR repeats that has similarity to the mammalian transcription factor pur alpha; plp-1 is required for embryonic development, development of the pharynx, and formation of the intestine; PLP-1 interacts with double-stranded DNA and specifically, with a Lef-1 binding site within the end-1 promoter; PLP-1 DNA binding is regulated by phosphorylation.
W03F8.6	W03F8.6 is expressed in the pharynx.
chc-1	chc-1 encodes the C. elegans clathrin heavy chain ortholog; loss of chc-1 activity via RNAi results in defects in receptor-mediated yolk endocytosis and thus, embryonic lethality.
upb-1	upb-1 encodes the C. elegans ortholog of 3-ureidopropionase; UPB-1 exhibits enzymatic activity in vitro, catalyzing the catabolism of 3-ureidopropionate and 2-methyl-3-ureidopropionate; a UPB-1::GFP fusion is expressed throughout larval development and in adults; UPB-1::GFP localizes to the dense body of striated body wall muscles, suggesting that UPB-1 may play a role in synthesis of carnosin-li…
elo-1	elo-1 encodes a component of C-18 polyunsaturated fatty acid (PUFA) elongase that is required for normal elongation of n-6 and n-3 20-carbon PUFA in vivo; ELO-1 is a condensing enzyme that elongates n-6 and n-7 (and, with less efficiency, n-3) series C18 PUFAs.
cyn-6	cyn-6 encodes a cyclophilin most similar to human secreted cyclophilin type B isoforms that is functional when expressed in E. coli; it is expressed in the intestine.
got-2.2	got-2.2 is an ortholog of human Got2 (glutamic-oxaloacetic transaminase 2); got-2.2 is predicted to have pyridoxal phosphate binding activity and transaminase activity, based on protein domain information.
cgh-1	cgh-1 encodes a putative DEAD-box RNA helicase, orthologous to budding yeast Dhh1p, fission yeast Ste13p, Drosophila ME31B, and human DDX6 (OMIM:600326); CGH-1 inhibits physiological apoptosis in oocytes, keeping it down to a normal level of ~50% in hermaphrodite gonads; independently of apoptosis, CGH-1 is also required for sperm function, oocyte fertilization, and early embryonic cytokinesis; b…
H42K12.3	Microarray and RNA sequencing studies indicate that H42K12.3 is affected by Hydrogen sulfide, Methylmercury hydroxide, 1-methylnicotinamide, Manganese chloride, D-glucose, Atrazine, Quercetin, single-walled carbon nanotubes, Selenium, Colistin, Dafa#1, adsorbable organic bromine compounds, Sirolimus, and Ag nanoparticles; microarray and tiling array studies indicate that H42K12.3 is enriched in t…
paa-1	paa-1 encodes the sole C. elegans homolog of PR65, the structural subunit of protein phosphatase 2A (PP2A); paa-1 is an essential gene, required in RNAi assays for embryonic viability, fertility, and cuticular integrity; PAA-1 protein physically interacts with LET-92, the PP2A catalytic subunit, and with RSA-1, a PP2A regulatory subunit; PAA-1 also physically interacts with SMG-5; PAA-1 localizes…
lron-2	lron-2 is an ortholog of human GP5 (glycoprotein V platelet) and members of the I-set domain containing family including LRIG1 and PPP1R (Protein phosphatase 1 regulatory subunits) family including ELFN1; lron-2 is involved in growth and nematode larval development; lron-2 is expressed in the pharynx and the tail.
ZK1307.1	RNA sequencing and microarray studies indicate that ZK1307.1 is affected by 1-methylnicotinamide, Methylmercuric chloride, Tunicamycin, and Cry5B; tiling array, RNA sequencing, and microarray studies indicate that ZK1307.1 is enriched in the hypodermis, intestine, and germ line.
abu-6	abu-6 encodes a transmembrane protein with a predicted signal sequence, a glutamine/asparagine-rich domain and multiple cysteine-rich repeats (DUF139); abu-6 is a member of a paralogous group of genes whose expression is transcriptionally up-regulated during times of cuticle synthesis, such as during late embryogenesis and during the molts; abu-6 expression is induced by blockage of the unfolded-…
fipr-5	Tiling array, RNA sequencing, and microarray studies indicate that fipr-5 is affected by rsr-2, eat-2, tatn-1, emr-1, lem-2, hlh-30, clk-1, tdp-1, daf-2, daf-16, rbr-2, daf-12, dpy-21, set-4, zip-2, and nuo-6; RNA sequencing and microarray studies indicate that fipr-5 is affected by Ethanol, Manganese chloride, D-glucose, and Sirolimus; RNA sequencing studies indicate that fipr-5 is enriched in t…
asns-1	asns-1 encodes a predicted asparagine synthase (glutamine-hydrolysing); ASNA-1 is predicted to catalyze the synthesis of L-asparagine from L-aspartate.
ttr-18	RNA sequencing, proteomic, and microarray studies indicate that ttr-18 is affected by Rotenone, D-glucose, Nicotine, Resveratrol, Deoxyglucose, Hydrolyzable Tannins, and Humic substances; tiling array, RNA sequencing, and microarray studies indicate that ttr-18 is enriched in the cephalic sheath cell, coelomocytes, hypodermis, germ line, and intestine and in the PLM neurons.
pgk-1	pgk-1 encodes a protein that is orthologous to human PHOSPHOGLYCERETE KINASE 1 (PGK1; OMIM:311800), which when mutated leads to hemolytic anemia and neurologic disturbances.
pgal-1	pgal-1 is predicted to have catalytic activity, based on protein domain information.
test-1	test-1 is an ortholog of human SPOCK2 (SPARC/osteonectin, cwcv and kazal like domains proteoglycan 2), SPOCK3 (SPARC/osteonectin, cwcv and kazal like domains proteoglycan 3) and SPOCK1 (SPARC/osteonectin, cwcv and kazal like domains proteoglycan 1); test-1 is predicted to have calcium ion binding activity, based on protein domain information.
sel-9	sel-9 encodes a member of the p24 family of proteins that affects growth and locomotion and likely functions to negatively regulate the transport of lin-12 and glp-1 to the cell surface; genetically interacts with mutations in lin-12 that affect the extracellular domain with respect to egg laying, AC/VU fate decision, and vulval formation and interacts with glp-1 mutations with respect to proxima…
egl-21	egl-21 encodes a putative carboxypeptidase (whose homologs include human enkephalin convertase/carboxypeptidase E); EGL-21 is expressed throughout the nervous system; EGL-21 is required for normal synthesis of FMRFamide-like (FLP) and neuropeptide-like (NLP) peptides, and for normal egg-laying, locomotion, and defecation; EGL-21 promotes acetylcholine release at neuromuscular junctions; egl-21 mu…
tln-1	tln-1 is an ortholog of human TLN2 (talin 2) and TLN1 (talin 1); tln-1 is involved in body morphogenesis, embryo development, germ cell development, growth, hermaphrodite genitalia development, inductive cell migration, nematode larval development, ovulation and protein catabolic process; tln-1 is predicted to have actin filament binding activity, insulin receptor binding activity, and is a struc…
Y39G10AR.8	eif-2gamma is an ortholog of human EIF2S3 (eukaryotic translation initiation factor 2 subunit gamma) and EIF2S3L; eif-2gamma is involved in body morphogenesis, embryo development, growth, locomotion, nematode larval development, positive regulation of growth and reproduction; eif-2gamma is predicted to have GTP binding activity and GTPase activity, based on protein domain information; eif-2gamma …
ZK484.5	RNA sequencing and microarray studies indicate that msrp-2 is affected by Ethanol, 1-methylnicotinamide, Nicotinic acid, Methylmercuric chloride, Rotenone, Manganese chloride, D-glucose, Bisphenol A, Bisphenol S, Atrazine, Cadmium, Chlorpyrifos, Diazinon, Quercetin, Hydrolyzable Tannins, Humic substances, Paraquat, Colistin, adsorbable organic bromine compounds, and Allantoin; RNA sequencing stud…
lea-1	The lea-1 gene encodes a protein that is predicted to be hydrophilic and heat-resistant, and that might participate in anhydrobiosis.
cct-8	cct-8 encodes a putative theta subunit of the eukaryotic cytosolic ('T complex') chaperonin, orthologous to human CCT8, ENSG00000020219, and CCT8L2/KCNMB3L; in mass RNAi assays, CCT-8 is required for transgene repression, distal tip cell migration, embryonic and larval viability, fertility, normal body coloration, locomotion, and vulval development, and normally rapid growth.
T02C5.1	The T02C5.1 gene encodes a protein that may be involved in apoptosis; it has some similarity to the tumor necrosis factor (TNF) receptor of vertebrates.
col-79	col-79 is an ortholog of human SFTPD (surfactant protein D) and ADIPOQ (adiponectin, C1Q and collagen domain containing); col-79 is involved in collagen and cuticulin-based cuticle development; col-79 is a structural constituent of cuticle, based on protein domain information.
gpb-1	gpb-1 encodes a heterotrimeric G protein beta subunit that is required during embryonic development for the proper orientation of the mitotic spindle during early cell divisions and thus affects the orientation of early cell division axes, and is also required for larval viability, negatively regulates locomotion and egg-laying, and may affect germline development and osmotic balance; expressed i…
pbs-3	pbs-3 encodes a B-type subunit of the 26S proteasome's 20S protease core particle; by homology, PBS-3 is predicted to function in ATP/ubiquitin-dependent nonlysosomal protein degradation; loss of pbs-3 activity via large-scale RNAi screens indicates that, in C. elegans, PBS-3 is required for embryonic and germline development, movement, normal body coloration, and normal body morphology.
his-3	his-3 encodes an H2A histone; by homology, HIS-3 is predicted to function as a nucleosome component required for packaging of DNA into chromatin; his-3 is a replication-dependent histone locus that resides in the HIS1 cluster on chromosome V.
ncs-2	ncs-2 is an ortholog of human RCVRN (recoverin); ncs-2 is predicted to have calcium ion binding activity, based on protein domain information.
lec-4	lec-4 encodes a predicted galectin that exhibits sugar binding properties in vitro.
F20B10.3	RNA sequencing and microarray studies indicate that F20B10.3 is affected by 1-methylnicotinamide, D-glucose, Resveratrol, Chlorpyrifos, Colistin, Dafa#1, Sirolimus, and Ag nanoparticles; microarray and RNA sequencing studies indicate that F20B10.3 is enriched in the pharynx and intestine and in the DA neurons.
F21F3.6	Microarray, tiling array, and RNA sequencing studies indicate that F21F3.6 is affected by cgh-1, cyc-1, isp-1, daf-16, mab-5, aak-2, daf-12, emr-1, lem-2, clk-1, fog-3, cco-1, hlh-30, sir-2.1, fbf-1, rnp-8, gld-1, tdp-1, and spg-7; RNA sequencing and microarray studies indicate that F21F3.6 is affected by Cry5B, Resveratrol, Atrazine, Sirolimus, and Allantoin; microarray and RNA sequencing studie…
cisd-3.2	cisd-3.2 is an ortholog of human CISD3 (CDGSH iron sulfur domain 3); cisd-3.2 is predicted to have 2 iron, 2 sulfur cluster binding activity, based on protein domain information.
R02F2.1	R02F2.1 is an ortholog of human CCNI (cyclin I) and CCNI2 (cyclin I family member 2); R02F2.1 is expressed in the nervous system and the intestine.
col-41	col-41 encodes a cuticle collagen.
C46G7.2	C46G7.2 is involved in determination of adult lifespan, locomotion, nematode larval development and reproduction; C46G7.2 is localized to the A band and the striated muscle dense body.
abcf-2	abcf-2 is an ortholog of human ABCF2 (ATP binding cassette subfamily F member 2); abcf-2 is predicted to have ATP binding activity and ATPase activity, based on protein domain information; abcf-2 is expressed in the pharynx, hypodermis, head, intestine, and the excretory cell.
rpt-6	rpt-6 encodes a triple A ATPase that is a subunit of the 26S proteasome 19S regulatory particle (RP) base subcomplex; RPT-6 is required for embryonic and larval development and by homology, is predicted to function in unfolding protein substrates and translocating them into the core proteolytic particle (CP) of the proteasome.
fipr-9	Tiling array and RNA sequencing studies indicate that fipr-9 is affected by hpl-2, nhr-62, eat-2, tatn-1, emr-1, lem-2, tdp-1, daf-16, rbr-2, dpy-21, and daf-12; RNA sequencing studies indicate that fipr-9 is affected by Ethanol, Manganese chloride, and D-glucose; RNA sequencing studies indicate that fipr-9 is enriched in the germ line.
epc-1	epc-1 is an ortholog of human EPC1 (enhancer of polycomb 1) and EPC2 (enhancer of polycomb 2); epc-1 is involved in determination of adult lifespan, embryo development, locomotion, negative regulation of vulval development, positive regulation of growth, reproduction and vulval development; epc-1 is expressed in the pharynx, tail, reproductive system, intestine, and the body wall musculature.
vha-4	vha-4 encodes an ortholog of subunit c'' of the membrane-bound (V0) domain of vacuolar proton-translocating ATPase (V-ATPase); VHA-4 is a predicted V-ATPase transmembrane rotor component; VHA-4 is paralogous to the c subunits VHA-1/-2/-3, and is predicted to help carry protons from the cytosol to a-subunits (VHA-5, VHA-6, VHA-7, or UNC-32) for transmembrane export; VHA-4 is required for ovulation…
nud-1	nud-1 encodes the C. elegans ortholog of the Aspergillus nidulans nudC, which mediates nuclear migration along Aspergillus hyphae.
ivd-1	ivd-1 encodes an isovaleryl-CoA dehydrogenase; this function has been verified by both sequence homology and direct biochemical assay.
ncl-1	ncl-1 encodes a cytoplasmic B-box zinc finger protein that negatively regulates rRNA and 5S RNA transcription, nucleolus size, and body size; NCL-1 is orthologous to Drosophila BRAIN TUMOR (BRAT), and ncl-1 mutants can be rescued by brat transgenes; NCL-1 is required for the normally small size of neuronal, muscle, and hypodermal nucleoli, and is already active in 4-cell embryos; NCL-1 may be a r…
bli-1	The bli-1 gene encodes an unusual cuticular collagen that is required for proper strut formation within the unique medial layer of the adult cuticle; bli-1 interacts genetically with other cuticular collagens such as bli-2 and rol-1, and may be processed for secretion by BLI-4, a Kex2/subtilisin serine endoproteinase; consistent with its role in adult cuticle formation, bli-1 mRNA is highly expre…
larp-1	larp-1 encodes an La-related protein containing an La RNA-binding motif and a conserved LARP1 domain; loss of larp-1 activity results in defective oogenesis, which is suppressed by loss of function mutations in Ras-MAPK signaling components, suggesting that in the germline, LARP-1 functions to negatively regulate Ras-MAPK pathway activity; as LARP-1 binds RNA homopolymers in vitro and larp-1 muta…
T12D8.9	T12D8.9 is expressed in the anal depressor muscle, pharyngeal muscle cell, intestinal muscle, anal sphincter muscle, body wall musculature, and the vulval muscle.
Y17G7B.20	Y17G7B.20 is involved in body morphogenesis, positive regulation of growth and reproduction.
lin-42	lin-42 encodes three PAS domain-containing proteins orthologous to insect and vertebrate Period proteins that function in regulation of circadian rhythms; during larval development, lin-42 functions in the heterochronic pathway to regulate developmental switches that occurs in multiple tissues, including the hypodermis, gonad, sex myoblasts, and vulva; genetic analysis suggests that, in the hypod…
acdh-10	T08G2.3 is orthologous to the human gene ACYL-CoA DEHYDROGENASE, MEDIUM-CHAIN (ACADM; OMIM:607008), which when mutated leads to MCAD deficiency.
gtbp-1	gtbp-1 is an ortholog of human G3BP2 (G3BP stress granule assembly factor 2) and G3BP1 (G3BP stress granule assembly factor 1); gtbp-1 is involved in cellular response to DNA damage stimulus and negative regulation of vulval development; gtbp-1 is predicted to have nucleic acid binding activity, based on protein domain information; gtbp-1 is localized to the cytoplasmic stress granule.
uba-1	uba-1 encodes the only known ubiquitin-activating enzyme in C. elegans and is orthologous to Saccharomyces cerevisiae UBA1 and human UBE1; UBA-1 is essential for embryogenesis and larval development and is required for proper formation of the male tail, sperm fertility, proper body size, meiotic progression in the embryo and germline development; by homology, UBA-1 is predicted to function in an …
tag-209	RNA sequencing and microarray studies indicate that tag-209 is affected by D-glucose, Bisphenol A, Cry5B, Ethanol, Resveratrol, Diazinon, and Hydrolyzable Tannins; RNA sequencing and microarray studies indicate that tag-209 is enriched in the germ line, amphid sheath cell, and intestine.
Y62H9A.6	Microarray and RNA sequencing studies indicate that ule-5 is affected by Heme, Ethanol, Rotenone, Manganese chloride, Testosterone, Cadmium, Quercetin, Paraquat, Allantoin, and Sirolimus; proteomic, tiling array, and RNA sequencing studies indicate that ule-5 is enriched in the germ line, cephalic sheath cell, and hermaphrodite-specific tissues and in the dopaminergic neurons.
his-18	his-18 encodes an H4 histone; by homology, HIS-18 is predicted to function as a nucleosome component required for packaging of DNA into chromatin; his-18 is a replication-dependent histone locus that resides in the HIS4 cluster on chromosome V.
fkb-5	fkb-5 encodes a peptidyl-prolyl cis-trans isomerase (PPIase) that is one of eight FK506 binding proteins encoded by the C. elegans genome; although fkb-5 single mutants show no obvious defects, animals doubly and triply mutant for fkb-5 and other FKB secretory pathway mutants display synthetic, cold-sensitive body morphology and molting defects as well as L1 larval lethality; an fkb-5::lacZ repor…
hel-1	hel-1 encodes an ortholog of human 56-kD U2AF65 associated protein (UAP56) that is required for exporting mRNAs from the nucleus; unlike animals with RNAi against several other splicing factors, hel-1(RNAi) animals fail to export transgenic GFP mRNA from the nucleus; conversely, hel-1 overexpression is lethal, with failed transgene expression as well.
lmn-1	lmn-1 encodes the sole C. elegans nuclear lamin; lmn-1 is an essential gene that is required for a number of nuclear processes, including chromatin organization, cell cycle progression, chromosome segregation, and nuclear pore complex spacing; LMN-1 is also required for nuclear envelope localization of EMR-1/Emerin during early development; LMN-1 localizes to the nuclear periphery of all cell typ…
nlp-24	nlp-24 is involved in response to food; nlp-24 is expressed in the spermatheca, certain amphid neurons, all pharyngeal neurons, hypodermis, and the intestine.
K08D12.8	RNA sequencing studies indicate that K08D12.8 is affected by wrn-1, jmjd-3.1, daf-12, daf-16, and dpy-21.
cytb-5.1	cytb-5.1 encodes a protein orthologous to cytochrome b5; a CYTB-5.1 reporter fusion protein, when expressed in the distal tip cell, exhibits perinuclear localization, consistent with localization to the endoplasmic reticulum.
msp-81	msp-81 encodes a member of the major sperm protein family.
rpn-2	rpn-2 encodes a non-ATPase subunit of the 26S proteasome's 19S regulatory paritcle (RP) base subcomplex; RPN-2 is required for embryonic, larval, and germline development and by homology, is predicted to function in unfolding and recognition of protein substrates and/or recycling of ubiquitin moieties during protein degradation; RPN-2 is expressed sporadically at all stages of development in the …
Y51F10.7	Microarray and RNA sequencing studies indicate that Y51F10.7 is affected by Cholesterol, Lathosterol, Diallyl trisulfide, Rotenone, Diazinon, Cry5B, Quercetin, Hydrolyzable Tannins, Humic substances, Sirolimus, and Ag nanoparticles; microarray, tiling array, and RNA sequencing studies indicate that Y51F10.7 is enriched in the intestine, pharyngeal muscle cell, and germ line and in the PVD and OLL…
fasn-1	fasn-1 encodes a fatty acid synthase, orthologous to human FASN (OMIM:600212); CEP-1 is required for fully normal fasn-1 expression in vivo; CEP-1 drives transcription of luciferase reporters whose promoters contains either of two putative CEP-1 binding sites (FAS-T1 and FAS-T2) found in the fasn-1 gene, and this activity is partially lost by mutation of conserved CEP-1 residues (R298 or H310); i…
gsp-1	gsp-1 is an ortholog of human PPP1CB (protein phosphatase 1 catalytic subunit beta); gsp-1 is involved in determination of adult lifespan, embryo development, germ cell development, meiotic cell cycle and nematode larval development; gsp-1 is predicted to have hydrolase activity, based on protein domain information; gsp-1 is expressed in the pharynx, hypodermis, nervous system, reproductive syste…
C29F5.1	C29F5.1 is expressed in the anal depressor muscle, anal sphincter muscle, body wall musculature, and the vulval muscle; C29F5.1 is localized to the sarcoplasmic reticulum.
adss-1	adss-1 is an ortholog of human ADSSL1 (adenylosuccinate synthase like 1) and AdSS (adenylosuccinate synthase); adss-1 is involved in embryo development, hermaphrodite genitalia development, locomotion and negative regulation of vulval development; adss-1 is predicted to have GTP binding activity and adenylosuccinate synthase activity, based on protein domain information; adss-1 is expressed in th…
cnp-2	cnp-2 is expressed in the intestine.
his-41	his-41 encodes an H2B histone.
F27D4.1	The F27D4.1 gene encodes an ortholog of the human gene ELECTRON-TRANSFER-FLAVOPROTEIN, ALPHA POLYPEPTIDE (ETFA), which when mutated leads to glutaricaciduria type IIA (OMIM:231680).
R12A1.3	R12A1.3 is an ortholog of human WFDC8 (WAP four-disulfide core domain 8) and SPINT1 (serine peptidase inhibitor, Kunitz type 1); R12A1.3 is predicted to have serine-type endopeptidase inhibitor activity, based on protein domain information.
dpy-18	dpy-18 encodes a catalytic alpha subunit of collagen prolyl 4-hydroxylase (P4H) orthologous to human P4H alpha (I) isoform (OMIM: 176710), an alpha subunit of prolyl-4-hydroxylase which is a procollagen modifying enzyme required for exoskeleton formation, morphogenesis and maintenance of body shape; dpy-18 has a critical role in hydroxylation of cuticle collagens during collagen synthesis; dpy-18…
hsp-16.2	hsp-16.2 encodes a 16-kD heat shock protein (HSP) that is a member of the hsp16/hsp20/alphaB-crystallin (HSP16) family of heat shock proteins; hsp-16.2 expression, strongest in intestine and pharynx, is induced in response to heat shock or other environmental stresses; HSP-16.2 has been shown to interact with intracellular human beta amyloid peptide, a primary component of the extracellular plaqu…
F53A9.9	RNA sequencing and microarray studies indicate that F53A9.9 is affected by wdr-23, eat-2, emr-1, lem-2, set-2, wdr-5.1, tdp-1, dpy-21, slr-2, daf-2, alg-1, and tbx-2; microarray and RNA sequencing studies indicate that F53A9.9 is affected by Mercuric Chloride, Rotenone, Bisphenol S, Atrazine, Quercetin, Allantoin, and Sirolimus; microarray studies indicate that F53A9.9 is enriched in neurons.
tatn-1	tatn-1 encodes a putative tyrosine aminotransferase, orthologous to human TAT (OMIM:276600, mutated in type II tyrosinemia); tatn-1 is expressed in larval and adult pharynx, hypodermis, body wall muscle, and intestine, and in adult vulval muscle and reproductive system; tatn-1 is required for the tyrosinemic phenotype of fah-1(RNAi) animals.
C18H9.6	Microarray, tiling array, and RNA sequencing studies indicate that C18H9.6 is enriched in the pharynx, intestine, and germ line and in the PVD, OLL, and AVE neurons.
F56D2.3	RNA sequencing and microarray studies indicate that F56D2.3 is affected by 1-methylnicotinamide, Manganese chloride, D-glucose, Resveratrol, Chlorpyrifos, Diazinon, Quercetin, Colistin, and Dafa#1; microarray studies indicate that F56D2.3 is enriched in the pharynx and in the PVD and OLL neurons.
his-5	his-5 encodes an H4 histone.
F14H12.3	F14H12.3 is an ortholog of human CFP (complement factor properdin); microarray and RNA sequencing studies indicate that F14H12.3 is affected by Methylmercuric chloride, Mercuric Chloride, Rotenone, Bisphenol S, Resveratrol, Acrylamide, Humic substances, Colistin, Allantoin, and Ag nanoparticles; microarray studies indicate that F14H12.3 is enriched in the FLP neurons.
zip-9	Microarray, tiling array, and RNA sequencing studies indicate that zip-9 is affected by cyc-1, daf-12, wdr-23, pgrn-1, prg-1, cco-1, jmjd-3.1, jmjd-1.2, ifg-1, sir-2.1, ain-1, and lin-35; RNA sequencing and microarray studies indicate that zip-9 is affected by Rotenone, D-glucose, Cholestanol, Quercetin, single-walled carbon nanotubes, Paraquat, and Sirolimus; RNA sequencing and microarray studie…
feh-1	feh-1 encodes the single C. elegans member of the Fe65 protein family that affects embryonic and larval viability and pharyngeal pumping; the PTB2 domain binds to cytosolic domain of C. elegans APL-1 in vitro; expressed in the neuromuscular structures of the pharynx and in a subset of neurons.
C35B1.4	Microarray and RNA sequencing studies indicate that C35B1.4 is affected by cyc-1, isp-1, aak-2, tatn-1, daf-2, glp-1, swsn-2.2, hsf-1, sir-2.1, mir-243, crh-1, tax-6, hcf-1, tdp-1, alg-1, his-24, hpl-1, hpl-2, and nhr-25; RNA sequencing and microarray studies indicate that C35B1.4 is affected by Ethanol, 1-methylnicotinamide, Rotenone, Mianserin, D-glucose, Resveratrol, Chlorpyrifos, Diazinon, Qu…
ldh-1	ldh-1 is orthologous to the human gene LACTATE DEHYDROGENASE B (LDHB; OMIM:150100), which when mutated leads to lactate dehydrogenase-B deficiency.
flp-6	flp-6 is expressed in the R7BR, R7BL, R6BR, R6BL, R5BR, R5BL, R2BR, R2BL, certain interneurons, certain amphid neurons, and the head.
Y111B2A.2	Y111B2A.2 is an ortholog of human COX6C (cytochrome c oxidase subunit 6C); Y111B2A.2 is involved in embryo development; Y111B2A.2 is predicted to have cytochrome-c oxidase activity, based on protein domain information.
msp-40	msp-40 encodes a protein that belongs to a family of proteins called the Major Sperm Proteins (MSPs) that is conserved in nematodes; this family consists of closely related, small, basic proteins that make up 15% of sperm protein; this multigene family consists of over fifty genes, including many pseudogenes; MSPs are involved in both extracellular signaling and cytoskeletal functions during repr…
dur-1	The dur-1 ('Dauer UpRegulated') gene encodes proteins (DUR-1A and DUR-1C) that are predicted to be hydrophilic and heat-resistant, and that might participate in anhydrobiosis; expression of at least one dur-1 transcript is upregulated in dauer larvae and other transcripts may be specifically expressed in dauer larvae.
tars-1	tars-1 is an ortholog of human TARS2 (threonyl-tRNA synthetase 2, mitochondrial (putative)), TARSL2 (threonyl-tRNA synthetase like 2) and TARS (threonyl-tRNA synthetase); tars-1 is involved in determination of adult lifespan, embryo development, lipid storage, nematode larval development and reproduction; tars-1 is predicted to have ATP binding activity and threonine-tRNA ligase activity, based o…
ile-1	ile-1 is orthologous to the human gene human ERGIC-53, which when mutated leads to deficiency of coagulation factors V/VIII (OMIM:227300).
nspd-5	nspd-5 is involved in body morphogenesis.
K05C4.2	K05C4.2 is an ortholog of human JAGN1 (jagunal 1); K05C4.2 is involved in embryo development, locomotion and reproduction.
phb-2	phb-2 encodes the C. elegans ortholog of prohibitin PHB2; loss of phb-2 activity via RNAi indicates that phb-2 function is required for mitochondrial organization and morphology and for embryonic, germline, and somatic gonad development; PHB-2, along with prohibitin subunit PHB-1, forms a macromolecular complex that localizes to mitochondrial membranes; PHB-1 and PHB-2 are dependent upon one anot…
cpg-8	cpg-8 encodes, by alternative splicing, two putatively secreted small proteins of 115 and 99 residues; the large CPG-8 isoform has 6 potential chondroitin attachment sites, 5 of them verified by mass spectrometry; CPG-8 has no obvious function in mass RNAi assays.
flp-28	Tiling array, microarray, and RNA sequencing studies indicate that flp-28 is affected by hpl-2, clk-1, glp-1, tcer-1, jmjd-3.1, let-418, chd-3, daf-2, alg-1, and ain-2; RNA sequencing studies indicate that flp-28 is affected by Rotenone; RNA sequencing and microarray studies indicate that flp-28 is enriched in neurons.
K09C8.9	RNA sequencing studies indicate that K09C8.9 is affected by emr-1, wrn-1, jmjd-3.1, daf-12, daf-16, and dpy-21; RNA sequencing studies indicate that K09C8.9 is affected by 1-methylnicotinamide.
ZC101.1	The protein product of this gene is predicted to contain a glutamine/asparagine (Q/N)-rich ('prion') domain, by the algorithm of Michelitsch and Weissman (as of the WS77 release of WormBase, i.e., in wormpep77).
F20D1.3	F20D1.3 is expressed in the anterior gonad arm.
C54D2.1	Microarray, tiling array, and RNA sequencing studies indicate that C54D2.1 is affected by lin-15B, hpl-2, eat-2, clk-1, tdp-1, swsn-2.2, jmjd-3.1, jmjd-1.2, hsf-1, cec-4, dpy-27, sir-2.1, mir-243, tax-6, tbx-2, and hlh-25; RNA sequencing and microarray studies indicate that C54D2.1 is affected by Ethanol, Methylmercury hydroxide, Manganese chloride, D-glucose, Resveratrol, Atrazine, Fluoranthene,…
snr-5	snr-5 encodes an ortholog of human small nuclear ribonucleoprotein SmF, a protein that forms part of a heptameric complex required for biogenesis and function of the snRNPs that catalyze mRNA splicing; in combination with the gene that encodes the human SmE and SmG orthologs (snr-6 and snr-7, respectively), snr-5 affects embryonic viability and nuclear association and localization of P granules i…
ads-1	ads-1 is an ortholog of human AGPS (alkylglycerone phosphate synthase; OMIM:603051) that is required for the biosynthesis of ether lipids; mutation of human AGPS leads to type 3 rhizomelic chondrodysplasia punctata (OMIM:600121).
ccdc-47	ccdc-47 is an ortholog of human RP11-51F16.8 and CCDC47 (coiled-coil domain containing 47); ccdc-47 is expressed in the pharynx, anal depressor muscle, nervous system, tail, reproductive system, rectal epithelium, and the body wall musculature.
osm-11	osm-11 encodes a protein required for normal osmosensation, osmotic resistance, and defecation rhythm, and for fully normal growth rate; OSM-11 has no clear orthologs outside of nematodes, but is paralogous to DOS-1, OSM-7, and K02F3.7, has a predicted signal sequence with 12 conserved cysteine residues, and may be secreted; osm-11 mutants have abnormally high levels of internal glycerol, defecti…
F32A5.4	RNA sequencing and microarray studies indicate that F32A5.4 is affected by Methylmercury hydroxide, Methylmercuric chloride, Rotenone, D-glucose, Juglone, Estrogen, Acrylamide, Atrazine, Quercetin, Hydrolyzable Tannins, Humic substances, single-walled carbon nanotubes, Sirolimus, and Allantoin; RNA sequencing studies indicate that F32A5.4 is enriched in the germ line and Psub1 and in the RID neur…
ero-1	ero-1 encodes an endoplasmic reticulum oxidoreductase that affects ER-stress response and affects reactive oxygen species levels.
D1086.11	RNA sequencing, proteomic, microarray, and tiling array studies indicate that D1086.11 is affected by aak-2, gld-1, let-7, hlh-30, clk-1, tdp-1, tcer-1, npr-1, hsf-1, let-418, chd-3, cco-1, and elli-1; RNA sequencing studies indicate that D1086.11 is affected by Ethanol, Rotenone, Manganese chloride, and Sodium arsenite; tiling array and RNA sequencing studies indicate that D1086.11 is enriched i…
elo-2	elo-2 encodes a palmitic acid elongase, homologous to polyunsaturated fatty acid (PUFA) elongases such as ELO-1, that is required for normally rapid growth, normally large body size, fertility, and for the quantitative regulation of the ultradian defecation rhythm; the joint action of ELO-2 with ELO-1 is strongly required for 20-carbon PUFA production and for general viability; loss of el-2 activ…
dnj-13	This gene encodes a protein containing a DnaJ ('J') domain.
F46F2.3	F46F2.3 is involved in embryo development; F46F2.3 is expressed in the hypodermis.
C15H9.9	C15H9.9 is expressed in the marginal cell.
maph-1.1	maph-1.1 is an ortholog of human MAP1B (microtubule associated protein 1B), MAP1A (microtubule associated protein 1A) and MAP1S (microtubule associated protein 1S); maph-1.1 is involved in embryo development, gonad development, lipid storage, nematode larval development and protein catabolic process; maph-1.1 is localized to the microtubule cytoskeleton.
Y22D7AL.10	Y22D7AL.10 is an ortholog of human HSPE1 (heat shock protein family E (Hsp10) member 1); Y22D7AL.10 is involved in determination of adult lifespan and embryo development.
dpy-11	dpy-11 is an ortholog of human TMX4 (thioredoxin related transmembrane protein 4) and TMX1 (thioredoxin related transmembrane protein 1); dpy-11 is involved in cellular protein modification process and functions in cuticle development involved in collagen and cuticulin-based cuticle the molting cycle, locomotion, oviposition, positive regulation of growth and post-embryonic body morphogenesis; dp…
Y76A2B.5	Y76A2B.5 is an ortholog of human MMADHC (methylmalonic aciduria and homocystinuria, cblD type); Y76A2B.5 is involved in cellular response to DNA damage stimulus; Y76A2B.5 is expressed in the body wall musculature.
F53F4.10	F53F4.10 is orthologous to the human gene NADH-ubiquinone oxidoreductase flavoprotein 2 (NDUFV2; complex I of the respiratory chain); F53F4.10 protein is predicted to be mitochondrial.
msra-1	msra-1 encodes a methionine sulfoxide-S-reductase (MsrA) with experimentally confirmed activity.
pfn-3	pfn-3 is involved in muscle thin filament assembly; pfn-3 is expressed in the intestine, rectal gland cell, and the body wall musculature; pfn-3 is localized to the striated muscle dense body.
Y45F10C.4	RNA sequencing and microarray studies indicate that Y45F10C.4 is affected by Ethanol, 1-methylnicotinamide, Rotenone, Manganese chloride, Mianserin, Sodium arsenite, D-glucose, Resveratrol, Chlorpyrifos, Diazinon, Quercetin, Humic substances, and Paraquat.
rpt-4	rpt-4 encodes a predicted ATPase subunit of the 19S regulatory complex of the proteasome that affects body morphology, embryonic viability, growth, movement, and fertility; interacts with itself in yeast two-hybrid assays.
kin-3	kin-3 encodes an ortholog of the catalytic subunit of casein kinase II alpha, which in Drosophila and mammals is required for normal circadian rhythms, and which directly phosphorylates the Drosophila PERIOD protein (which itself regulates circadian rhythms); by analogy, KIN-3 might be expected to help regulate heterochronic functions dependent on such proteins as LIN-42.
T02B11.3	T02B11.3 is expressed in the amphid sheath cell and the phasmid sheath cell.
Y43C5A.2	Y43C5A.2 is an ortholog of human FGG (fibrinogen gamma chain); microarray and RNA sequencing studies indicate that Y43C5A.2 is affected by Methylmercuric chloride, Rotenone, Mianserin, Deoxyglucose, Cadmium, Cry5B, Quercetin, Hydrolyzable Tannins, Humic substances, and Colistin; tiling array, RNA sequencing, and microarray studies indicate that Y43C5A.2 is enriched in the intestine and germ line …
msp-45	msp-45 encodes a member of the major sperm protein family.
T22B11.4	T22B11.4 is predicted to have protein kinase activity, based on protein domain information; T22B11.4 is expressed in the pharynx.
pat-3	pat-3 encodes the C. elegans beta-integrin subunit; pat-3 is an essential gene that is required for muscle cell attachment to the overlying hypodermis and for normal muscle filament assembly and function; in addition, pat-3 is required for normal axon guidance and for ovulation; antibody staining reveals that PAT-3 is expressed in body wall muscle as well as in the anal depressor, sphincter, inte…
oig-2	oig-2 is involved in lipid storage; oig-2 is expressed in the pharynx, hypodermis, nervous system, midbody, and the tail; oig-2 is localized to the sarcoplasmic reticulum.
pqn-32	The protein product of this gene is predicted to contain a glutamine/asparagine (Q/N)-rich ('prion') domain, by the algorithm of Michelitsch and Weissman (as of the WS77 release of WormBase, i.e., in wormpep77).
K02B7.3	Microarray and RNA sequencing studies indicate that K02B7.3 is affected by cyc-1, lin-15B, alg-3, alg-4, tatn-1, daf-2, csr-1, glp-1, jmjd-1.2, hsf-1, daf-12, daf-16, dpy-21, sir-2.1, lin-14, lin-4, dcr-1, tdp-1, alg-1, and nhr-25; RNA sequencing and microarray studies indicate that K02B7.3 is affected by Rotenone, Fluoranthene, Cry5B, Quercetin, Hydrolyzable Tannins, and Sirolimus; tiling array,…
Y63D3A.7	Y63D3A.7 encodes the C. elegans ortholog of the NDUFA2/B8 subunit of the mitochondrial NADH dehydrogenase (ubiquinone) complex (complex I).
ZK1058.9	Tiling array, microarray, and RNA sequencing studies indicate that ZK1058.9 is affected by daf-12, clk-1, wrn-1, glp-1, npr-1, jmjd-3.1, jmjd-1.2, rbr-2, mes-2, mes-6, daf-16, ain-1, ain-2, lin-54, cdk-4, cyd-1, tdp-1, mir-35, and hlh-25; microarray and RNA sequencing studies indicate that ZK1058.9 is affected by Methylmercuric chloride, Rotenone, D-glucose, Progesterone, Chlorpyrifos, Diazinon, …
mlt-11	mlt-11 encodes one of 13 C. elegans proteins related to the mammalian Tissue Factor Pathway Inhibitors (TFPIs), serine protease inhibitors that function in blood coagulation (OMIM:152310); in C. elegans, genetic analysis indicates that mlt-11 is required for proper molting and, likely, for proper spatial and/or temporal regulation of proteolysis during the molting cycle; a mlt-11::gfp promoter fu…
T08H10.1	T08H10.1 is an ortholog of human AKR1E2 (aldo-keto reductase family 1 member E2), AKR1B15 (aldo-keto reductase family 1 member B15) and AKR1B10 (aldo-keto reductase family 1 member B10); T08H10.1 is predicted to have oxidoreductase activity, based on protein domain information.
wah-1	wah-1 encodes a putative flavin-adenine dinucleotide (FAD)-binding oxidoreductase orthologous to mammalian PDCD8 (AIF; OMIM:300169, mutated in Harlequin mice); WAH-1 is required for apoptotic DNA degratation, SCRM-1 phospholipid scramblase activity, phosphatidylserine exposure, rapid apoptosis during embryonic development, and rapid engulfment of apoptotic cells in the germline; WAH-1 is also req…
idhb-1	C37E2.1 encodes the C. elegans homolog of the beta subunit of an NAD+-dependent mitochondrial isocitrate dehydrogenase; by homology, the product of C37E2.1 is predicted to catalyze the formation of alpha-ketoglutarate from isocitrate as part of the citric acid cycle.
eat-20	eat-20 encodes a paralog of the C. elegans and Drosophila genes crb-1 and crumbs, expressed in pharynx, head neurons, hypodermis, and developing embryos.
nas-14	nas-14 encodes an astacin-like metalloprotease; large-scale expression studies reveal that a nas-14::GFP promoter fusion is expressed in the pharynx.
Y37D8A.2	Y37D8A.2 is an ortholog of human PLBD2 (phospholipase B domain containing 2); microarray, proteomic, RNA sequencing, and tiling array studies indicate that Y37D8A.2 is affected by cyc-1, K10D11.2, gld-1, let-7, wdr-5.1, tdp-1, daf-2, npr-1, rbr-2, mes-2, mes-6, sir-2.1, gei-8, dnj-14, and eat-2; RNA sequencing and microarray studies indicate that Y37D8A.2 is affected by Rotenone and Deoxyglucose;…
kin-1	kin-1 encodes multiple isoforms of a serine/threonine protein kinase that is orthologous to cAMP-dependent protein kinase (protein kinase A or PKA) catalytic subunits; KIN-1 is able to phosphorylate histone H2B in vitro and is associated with both particulate (~65%) and cytosolic (35%) cellular fractions; KIN-1 is expressed at low levels during embryogenesis, but its expression level increases in…
col-119	col-119 is an ortholog of human SFTPD (surfactant protein D); col-119 is involved in lipid storage; col-119 is a structural constituent of cuticle, based on protein domain information.
F39H12.3	F39H12.3 is an ortholog of human SPA17 (sperm autoantigenic protein 17); microarray and RNA sequencing studies indicate that F39H12.3 is affected by cyc-1, emr-1, lem-2, cco-1, jmjd-3.1, jmjd-1.2, and hsf-1; RNA sequencing and microarray studies indicate that F39H12.3 is affected by Rotenone and Humic substances; tiling array, RNA sequencing, and microarray studies indicate that F39H12.3 is enric…
cdc-42	cdc-42 encodes a RHO GTPase; cdc-42 controls polarity of both individual cells and developing embryos by regulating the localization of PAR proteins; cdc-42 is also required for regulation of receptor-mediated endocytosis; CDC-42 is widely expressed and localizes to a number of different locations, including the cell cortex, centrosomes, recycling endosomes, and at the time of hypodermal cell fus…
rmo-1	rmo-1 encodes a small (82-residue) protein, orthologous to human C20orf52/ROMO1 and budding yeast Mgr2p, that is required for viability and fertility; by orthology with C20orf52/ROMO1, rmo-1 is predicted to be a mitochondrial protein inducing the synthesis of reactive oxygen species (ROS) from the mitochondrial respiratory chain and (indirectly, via ROS production) promoting cell division.
hecd-1	hecd-1 is an ortholog of human HECTD1 (HECT domain E3 ubiquitin protein ligase 1); hecd-1 is involved in RNA interference, embryo development, hemidesmosome assembly, negative regulation of vulval development and protein catabolic process; hecd-1 is predicted to have metal ion binding activity and ubiquitin-protein transferase activity, based on protein domain information.
tag-196	tag-196 is an ortholog of human CTSF (cathepsin F); tag-196 is predicted to have cysteine-type endopeptidase inhibitor activity and cysteine-type peptidase activity, based on protein domain information; tag-196 is expressed in the pharynx, nervous system, tail, reproductive system, intestine, and the body wall musculature.
F09F7.4	hach-1 is an ortholog of human HIBCH (3-hydroxyisobutyryl-CoA hydrolase); hach-1 is involved in embryo development; hach-1 is predicted to have 3-hydroxyisobutyryl-CoA hydrolase activity, based on protein domain information.
Y60A3A.9	Y60A3A.9 is an ortholog of human TMED9 (transmembrane p24 trafficking protein 9) and TMED4 (transmembrane p24 trafficking protein 4); Y60A3A.9 is involved in locomotion and reproduction; Y60A3A.9 is expressed in the nervous system and the gonadal sheath cell.
htz-1	htz-1 encodes the C. elegans ortholog of the H2A.Z histone variant; htz-1 is an essential gene and during development, HTZ-1 functions with the PHA-4/FoxA transcription factor and the MYS-1/TIP60-SSL-1/SWR1 remodeling complex to regulate gene expression during pharyngeal (foregut) organogenesis; a YFP::HTZ-1 fusion protein localizes to pharyngeal gene promoters at the onset of transcription, in a…
stt-3	stt-3 is an ortholog of human STT3B (STT3B, catalytic subunit of the oligosaccharyltransferase complex); stt-3 is involved in embryo development, locomotion, nematode larval development and reproduction; stt-3 is predicted to have oligosaccharyl transferase activity, based on protein domain information.
npp-9	npp-9 is an ortholog of human RANBP2 (RAN binding protein 2) and members of the TTC (Tetratricopeptide repeat domain containing) family including RGPD4; npp-9 is involved in RNA interference, collagen and cuticulin-based cuticle development, embryo development, hermaphrodite genitalia development, inductive cell migration, mitotic spindle organization and nucleus organization; npp-9 is localized …
unc-96	unc-96 encodes a novel protein with no recognizable domains; unc-96 was identified in screens for mutations that disrupt body wall muscle cell structure and is required for muscle thick filament assembly, maintenance of muscle organization in response to muscle contraction, and normal locomotion; mutations in unc-96 interact genetically with mutations in unc-54, unc-98, unc-15, and unc-105, which…
Y39A3CL.3	Y39A3CL.3 is involved in cellular response to DNA damage stimulus.
eat-17	eat-17 is an ortholog of human EVI5L (ecotropic viral integration site 5 like) and Evi5 (ecotropic viral integration site 5); eat-17 is expressed in the pharynx, hypodermis, nervous system, pharyngeal-intestinal valve, intestine, and the vulva.
E01G6.1	E01G6.1 is an ortholog of human C8G (complement C8 gamma chain); E01G6.1 is predicted to have chitin binding activity and serine-type endopeptidase inhibitor activity, based on protein domain information.
W05B5.1	Microarray, tiling array, proteomic, and RNA sequencing studies indicate that W05B5.1 is affected by cyc-1, daf-16, daf-12, gld-1, let-7, jmjd-1.2, and slr-2; RNA sequencing and microarray studies indicate that W05B5.1 is affected by Rotenone, Cadmium, Chlorpyrifos, Diazinon, Hydrolyzable Tannins, Humic substances, single-walled carbon nanotubes, and Allantoin; microarray and RNA sequencing studi…
C18B2.5	C18B2.5 is an ortholog of human SEPT7 (septin 7); C18B2.5 is predicted to have GTP binding activity, based on protein domain information.
glp-4	glp-4 is an ortholog of human VARS (valyl-tRNA synthetase) and VARS2 (valyl-tRNA synthetase 2, mitochondrial); glp-4 is involved in apoptotic process, embryo development, germ cell development, germline cell cycle switching, mitotic to meiotic cell cycle, lipid storage, the molting cycle, nematode larval development and positive regulation of growth; glp-4 is predicted to have ATP binding activit…
T03D8.6	T03D8.6 is an ortholog of human GGT5 (gamma-glutamyltransferase 5), GGT2 (gamma-glutamyltransferase 2) and GGT1 (gamma-glutamyltransferase 1); T03D8.6 is predicted to have glutathione hydrolase activity, based on protein domain information.
nspb-9	Tiling array, microarray, and RNA sequencing studies indicate that nspb-9 is affected by hpl-2, nhr-114, swsn-2.2, dpy-21, slr-2, aak-2, crh-1, tax-6, daf-2, tdp-1, tbx-2, isp-1, nuo-6, and hlh-25; RNA sequencing and microarray studies indicate that nspb-9 is affected by Methylmercury hydroxide, Multi-walled carbon nanotubes, D-glucose, Quercetin, Hydrolyzable Tannins, Benzene, Dafa#1, and adsorb…
nduf-7	W10D5.2 is orthologous to the human gene NADH-UBIQUINONE OXIDOREDUCTASE Fe-S PROTEIN 7 (NDUFS7; OMIM:601825), which when mutated leads to Leigh syndrome (OMIM:256000).
ptc-1	ptc-1 encodes an ortholog of Drosophila PATCHED (PTC) and human PTCH which defines one of seven paralogous families of sterol sensing domain (SSD) proteins; PTC-1 is required for cytokinesis in the germline, but not in somatic cells (the converse of PTR-2's function, and a role conserved in C. briggsae); PTC-1 is also required to isolate meiotic germline nuclei from one another so that their nucl…
F47B7.1	RNA sequencing and microarray studies indicate that F47B7.1 is affected by Rotenone, D-glucose, Cholestanol, Resveratrol, Chlorpyrifos, Diazinon, Humic substances, Paraquat, and Sirolimus; RNA sequencing and microarray studies indicate that F47B7.1 is enriched in the muscle cell and intestine and in the ASER and PLM neurons.
pod-1	The pod-1 gene encodes a coronin-like protein required for asymmetry along the anterior-posterior axis at the beginning of embryonic development.
F59B10.3	F59B10.3 is an ortholog of human TMEM92 (transmembrane protein 92); F59B10.3 is involved in embryo development; F59B10.3 is expressed in the hypodermis.
C14B9.2	C14B9.2 encodes a protein disulfide isomerase; by homology, the product of C14B9.2 is predicted to function in oxidative protein folding in the endoplasmic reticulum (ER); C14B9.2 transcript levels are increased in response to ER stress.
nlp-17	nlp-17 is involved in body morphogenesis.
T02G5.7	The T02G5.7 gene encodes a homolog of the human gene ACAT1, which when mutated leads to alpha-methylacetoaceticaciduria (OMIM:203750).
H23N18.5	H23N18.5 is predicted to have phospholipase A2 activity, based on protein domain information.
rpt-3	rpt-3 encodes a triple A ATPase subunit of the 26S proteasome's 19S regulatory particle (RP) base subcomplex; RPT-3 is required for embryonic, larval, and germline development and by homology, is predicted to function in unfolding protein substrates and translocating them into the core proteolytic particle (CP) of the proteasome.
F53H4.2	RNA sequencing and microarray studies indicate that F53H4.2 is affected by aak-2, tatn-1, daf-2, hsf-1, sir-2.1, and eat-2; microarray and RNA sequencing studies indicate that F53H4.2 is affected by Aldicarb, Ethanol, 1-methylnicotinamide, Rotenone, Mianserin, Chlorpyrifos, Diazinon, and Allantoin; RNA sequencing studies indicate that F53H4.2 is enriched in the germ line, amphid sheath cell, and …
anmt-3	anmt-3 is an ortholog of human INMT-FAM188B (INMT-FAM188B readthrough (NMD candidate)) and members of the Seven-beta-strand methyltransferase motif containing family including NNMT; anmt-3 is predicted to have methyltransferase activity, based on protein domain information; anmt-3 is expressed in the pharyngeal muscle cell and the body wall musculature.
F09B9.4	F09B9.4 is expressed in the body wall musculature.
M04F3.4	M04F3.4 is an ortholog of human PDCD6 (programmed cell death 6); M04F3.4 is predicted to have calcium ion binding activity, based on protein domain information; M04F3.4 is expressed in the reproductive system.
lfi-1	lfi-1 encodes, by alternative splicing, at least four isoforms of a large coiled-coil protein paralogous to F35D11.11, and possibly orthologous to rootletin (the structural protein comprising ciliary rootlets); LFI-1 is also homologous to the Parascaris univalens Mitotic Antigen, PUMA1; LFI-1 was initially identified in yeast two-hybrid screens for proteins that interact with the coiled-coil prot…
pghm-1	pghm-1 is an ortholog of human PAM (peptidylglycine alpha-amidating monooxygenase); pghm-1 is involved in determination of adult lifespan; pghm-1 is predicted to have copper ion binding activity and oxidoreductase activity, acting on paired donors, with incorporation or reduction of molecular oxygen, reduced ascorbate as one donor, and incorporation of one atom of oxygen, based on protein domain …
F27D4.4	F27D4.4 is an ortholog of human ZC3H15 (zinc finger CCCH-type containing 15); F27D4.4 is predicted to have metal ion binding activity, based on protein domain information; F27D4.4 is expressed in the hypodermis and the intestine.
col-149	col-149 is an ortholog of human SFTPD (surfactant protein D), C1QC (complement C1q C chain) and COL4A5 (collagen type IV alpha 5 chain); col-149 is a structural constituent of cuticle, based on protein domain information.
aagr-2	aagr-2 is an ortholog of human SI (sucrase-isomaltase), MGAM (maltase-glucoamylase) and MGAM2 (maltase-glucoamylase 2 (putative)); aagr-2 is involved in glycogen catabolic process; aagr-2 exhibits alpha-1,4-glucosidase activity and is predicted to have carbohydrate binding activity, based on protein domain information.
dhc-1	dhc-1 encodes a cytoplasmic dynein heavy chain homolog required in one-cell embryos for pronuclear migration, centrosome separation, centrosome proximity to the male pronucleus, and mitotic spindle orientation, suggesting that DHC-1 helps position the microtubule organizing center; DHC-1 genetically interacts with SPD-5, a coiled-coil centrosomal protein.
T20B12.7	T20B12.7 is an ortholog of human CIAPIN1 (cytokine induced apoptosis inhibitor 1); T20B12.7 is involved in embryo development, gamete generation and nematode larval development; T20B12.7 is predicted to have iron-sulfur cluster binding activity, based on protein domain information.
hprt-1	hprt-1 encodes an ortholog of human HYPOXANTHINE PHOSPHORIBOSYLTRANSFERASE 1 (HPRT1), which when mutated leads to Lesch-Nyhan syndrome (OMIM:308000).
eif-3.G	eif-3.G encodes a homolog of eukaryotic translation initiation factor 3, subunit 4 that affects embryonic viability, fertility, and growth.
tomm-7	tomm-7 encodes the C. elegans member of the Tom7 family of mitochondrial import proteins; TOMM-7 activity is required for normal mitochondrial morphology.
pfd-4	pfd-4 encodes a putative prefoldin subunit 4, orthologous to human PFDN4 (OMIM:604898), that is dispensable for viability; PFD-4 is redundant for prefoldin function in C. elegans; pfd-4(gk403) mutants and pfd-4(RNAi) animals, unlike animals undergoing RNAi against most prefoldin subunits, have no obvious phenotypes.
nas-15	nas-15 encodes an astacin-like metalloprotease.
mbl-1	mbl-1 encodes, by alternative splicing, two isoforms of a putative MUSCLEBLIND-type mRNA splicing regulator required in adults for normal muscle dense body organization, locomotion, and vulval morphogenesis; MBL-1 is orthologous to Drosophila MBL and human MBNL1 (OMIM:606516), MBNL2 (OMIM:607327), and MBNL3 (OMIM:300413); mbl-1 is transcribed in larvae and adults; mbl-1(RNAi) animals show protrud…
ned-8	The ned-8 gene encodes a ubiquitin-like protein that is required for both embryogenesis and terminal hypodermal differentiation.
Y57E12AM.1	Y57E12AM.1 is an ortholog of human TMEM258 (transmembrane protein 258); RNA sequencing and microarray studies indicate that Y57E12AM.1 is affected by alg-3, alg-4, jmjd-3.1, jmjd-1.2, hlh-30, pal-1, and fbf-1; RNA sequencing and microarray studies indicate that Y57E12AM.1 is affected by Rotenone, Cry5B, Fluoranthene, and Sirolimus; tiling array, RNA sequencing, and microarray studies indicate tha…
kin-10	kin-10 encodes a putative regulatory (beta) subunit of casein kinase II required for both viability and male mating behavior, the latter of which probably reflects activation of LOV-1 and PKD-2 by KIN-10; KIN-10 is orthologous to human CSNK2B (LY6G5B; OMIM:610433); a C-terminal domain of KIN-10 (residues 109-174) bind the PLAT domain of LOV-1 in two-hybrid and GST pulldown assays, and KIN-10 colo…
asp-10	asp-10 is an ortholog of human CTSE (cathepsin E), pgc (progastricsin), PGA4 (pepsinogen 4, group I (pepsinogen A)) and PGA3 (pepsinogen 3, group I (pepsinogen A)); asp-10 is involved in reproduction; asp-10 is predicted to have aspartic-type endopeptidase activity, based on protein domain information.
col-111	col-111 is an ortholog of human ADIPOQ (adiponectin, C1Q and collagen domain containing) and COL26A1 (collagen type XXVI alpha 1 chain) and members of the C1QTNF (C1q and TNF related) family including C1QTNF9B and COL (Collagens) family including COL9A1; col-111 is a structural constituent of cuticle, based on protein domain information.
Y53F4B.14	Y53F4B.14 is an ortholog of human PET100 (PET100); RNA sequencing and microarray studies indicate that Y53F4B.14 is affected by aak-2, emr-1, lem-2, jmjd-3.1, jmjd-1.2, tdp-1, isp-1, and nuo-6; RNA sequencing and microarray studies indicate that Y53F4B.14 is affected by Rotenone, Mianserin, Diazinon, Cry5B, Humic substances, and Paraquat; RNA sequencing studies indicate that Y53F4B.14 is enriched…
C30H6.7	C30H6.7 encodes a dihydrolipoamide acetyltransferase that is the second enzyme (E2) of the mitochondrial pyruvate dehydrogenase complex; by homology, the product of C30H6.7 is predicted to function in the transfer of an acetyl group to coenzyme A to generate acetyl-CoA for the citric acid cycle.
nog-1	T07A9.9 encodes a GTPase with similarity to the mammalian CRFG proteins and Saccharomyces cerevisiae nucleolar NOG1 involved in biogenesis of the 60S ribosomal subunit; in C. elegans, T07A9.9 plays a role in regulating growth, development, lifespan, and fat metabolism; T07A9.9::GFP reporter fusions expressed ubiquitously throughout the life cycle and localizes to the nucleus; in intestinal cells,…
Y102A11A.7	Y102A11A.7 is an ortholog of human TMEM92 (transmembrane protein 92); microarray, tiling array, and RNA sequencing studies indicate that Y102A11A.7 is affected by lin-15B, hpl-2, prg-1, rbr-2, daf-12, daf-16, dpy-21, mir-243, aak-2, tax-6, mir-35, and tbx-2; RNA sequencing and microarray studies indicate that Y102A11A.7 is affected by Methylmercury hydroxide, 1-methylnicotinamide, D-glucose, Atra…
Y105E8A.25	Y105E8A.25 is an ortholog of human CTD-2207O23.3 and ARHGEF28 (Rho guanine nucleotide exchange factor 28) and members of the ARHGEF (Rho guanine nucleotide exchange factors) family including ARHGEF18; Y105E8A.25 is involved in apoptotic process, embryo development, hermaphrodite genitalia development and inductive cell migration; Y105E8A.25 is predicted to have Rho guanyl-nucleotide exchange fact…
mmcm-1	mmcm-1 encodes an ortholog of human methylmalonyl-CoA mutase (MUT); MMCM-1 enzyme, in vitro, kinetically resembles its human ortholog; mmcm-1 deletion mutants incorporate abnormally low levels of 1-[(14)C]-propionate into proteins; mmcm-1(RNAi) and mmcm-1 deletion mutant animals excrete abnormally high levels of methylmalonic acid into their culture medium when challenged with propionic acid; mmc…
ubql-1	ubql-1 is an ortholog of members of the human UBQLN (Ubiquilin) family including UBQLNL; ubql-1 is involved in determination of adult lifespan; ubql-1 is predicted to have damaged DNA binding activity, based on protein domain information; ubql-1 is expressed in the hypodermis and the body region.
vhp-1	vhp-1 encodes a MAP kinase phosphatase (MKP); VHP-1 activity is required for regulation of the KGB-1/JNK-like MAPK-mediated stress response pathway.
rpl-24.2	rpl-24.2 encodes a large ribosomal subunit L24 protein paralog; its orthologs include ribosomal protein L30 isologs from mammals and 'Ribosomal Like Protein 24' (Rlp24p) from S. cerevisiae; it therefore appears to actually represent an ancient paralogy between two varieties of eukaryotic L24 protein.
E01G4.3	RNA sequencing and microarray studies indicate that E01G4.3 is affected by Rotenone, D-glucose, Chlorpyrifos, Quercetin, single-walled carbon nanotubes, Paraquat, and Sirolimus; microarray studies indicate that E01G4.3 is enriched in the intestine, muscle cell, and body wall musculature and in neurons including the DD neurons.
mtch-1	mtch-1 is an ortholog of human MTCH1 (mitochondrial carrier 1) and MTCH2 (mitochondrial carrier 2); mtch-1 is involved in determination of adult lifespan, embryo development, lipid storage and nematode larval development; mtch-1 is expressed in the pharynx, mu_int_R, mu_int_L, anal depressor muscle, nervous system, rectal epithelium, and the body wall musculature.
ell-1	ell-1 is an ortholog of human OCLN (occludin) and members of the Super elongation complex family including ELL2; ell-1 is involved in collagen and cuticulin-based cuticle development and positive regulation of growth; ell-1 is expressed in the pharynx, hypodermis, tail, intestine, and the vulva; ell-1 is localized to the nucleus.
C01G10.8	C01G10.8 is an ortholog of human AHSA1 (activator of Hsp90 ATPase activity 1); C01G10.8 is involved in locomotion; C01G10.8 is predicted to have ATPase activator activity and chaperone binding activity, based on protein domain information.
smo-1	smo-1 encodes the C. elegans ortholog of SUMO, a small ubiquitin-like moiety that, when attached to protein substrates, regulates their subcellular localization and activity; smo-1 is an essential gene: loss of its activity results in embryonic and larval lethality; in addition, smo-1 mutants have defects in synaptonemal complex disassembly and bivalent formation, enhance meiotic defects of zhp-3…
tppp-1	tppp-1 is an ortholog of human TPPP3 (tubulin polymerization promoting protein family member 3), TPPP (tubulin polymerization promoting protein) and TPPP2 (tubulin polymerization promoting protein family member 2); tppp-1 is involved in nematode larval development and reproduction.
rpa-2	rpa-2 encodes the C. elegans homolog of the medium subunit of replication protein A (RPA); by homology RPA-2 is predicted to function in several DNA metabolic processes, including recombination, repair, and replication, as well as cell cycle and DNA damage checkpoints; RPA-2 physically interacts with RPA-1, the RPA large subunit, in vivo.
rpt-5	rpt-5 encodes a triple A ATPase subunit of the 26S proteasome's 19S regulatory particle (RP) base subcomplex; RPT-5 is required for embryonic, larval, and germline development and by homology, is predicted to function in unfolding protein substrates and translocating them into the core proteolytic particle (CP) of the proteasome.
gbf-1	gbf-1 is an ortholog of human GBF1 (golgi brefeldin A resistant guanine nucleotide exchange factor 1); gbf-1 is involved in apoptotic process, embryo development, endoplasmic reticulum organization, endosomal transport, gonad development, locomotion, mitochondrion organization, nematode larval development and secretion by cell; gbf-1 is predicted to have ARF guanyl-nucleotide exchange factor acti…
Y39E4A.3	Y39E4A.3 is orthologous to the human gene MAPLE SYRUP URINE DISEASE, TYPE IA (MSUD, TYPE IA; E1-alpha subunit of branched-chain keto acid dehydrogenase; OMIM:248600), which when mutated leads to maple syrup urine disease; Y39E4A.3 protein is predicted to be mitochondrial.
nas-8	nas-8 encodes an astacin-like metalloprotease.
fipr-3	Microarray and RNA sequencing studies indicate that fipr-3 is affected by nhr-114, eat-2, tatn-1, prg-1, wrn-1, mir-60, dpy-21, daf-12, daf-16, set-4, and mir-243; RNA sequencing studies indicate that fipr-3 is affected by 1-methylnicotinamide, Manganese chloride, and D-glucose.
fah-1	fah-1 encodes a putative fumarylacetoacetate hydrolase, orthologous to human FAH (OMIM:276700, mutated in type I tyrosinemia), that is required for tyrosine metabolism, resistance to oxidative and protein-folding stresses, and more generally for normally rapid growth, normal locomotion, fertility, and viability; fah-1 is expressed in hypodermis and intestine; the intestines of fah-1(RNAi) animals…
lam-2	lam-2 encodes a laminin gamma subunit; lam-2 activity is required for embryonic development and for regulation of muscle arm extension; loss of lam-2 function via large-scale RNAi screens results in embryonic, larval, and adult lethality, sterility, body morphology defects, and abnormal locomotion.
ttr-25	RNA sequencing and microarray studies indicate that ttr-25 is affected by Rotenone, Deoxyglucose, Chlorpyrifos, Humic substances, Paraquat, and Sirolimus; tiling array and microarray studies indicate that ttr-25 is enriched in the body wall muscle cell, intestine, and muscle cell and in the dopaminergic neurons.
Y45F10B.13	Y45F10B.13 is involved in embryo development.
erfa-1	erfa-1 is an ortholog of human ETF1 (eukaryotic translation termination factor 1); erfa-1 is involved in cell migration, embryo development, gonad development and nematode larval development; erfa-1 is predicted to have translation release factor activity, codon specific, based on protein domain information.
lgc-27	lgc-27 is an ortholog of human ZACN (zinc activated ion channel) and CHRNA3 (cholinergic receptor nicotinic alpha 3 subunit) and members of the 5-hydroxytryptamine receptors, ionotropic family including HTR3B; lgc-27 is predicted to have extracellular ligand-gated ion channel activity, based on protein domain information; lgc-27 is expressed in certain interneurons.
T20B6.3	RNA sequencing and microarray studies indicate that T20B6.3 is affected by emr-1, ubc-9, tdp-1, swsn-2.2, jmjd-3.1, jmjd-1.2, hlh-30, daf-12, daf-16, dpy-21, rrf-2, and mir-243; RNA sequencing and microarray studies indicate that T20B6.3 is affected by D-glucose, Cry5B, Atrazine, and adsorbable organic bromine compounds.
iftb-1	eif-2beta is an ortholog of human EIF2S2 (eukaryotic translation initiation factor 2 subunit beta); eif-2beta is involved in apoptotic process, body morphogenesis, determination of adult lifespan, embryo development, growth, hermaphrodite genitalia development, nematode larval development, positive regulation of growth and translation; eif-2beta is predicted to have translation initiation factor …
msp-76	msp-76 encodes a protein that belongs to a family of proteins called the Major Sperm Proteins (MSPs) that is conserved in nematodes; this family consists of closely related, small, basic proteins that make up 15% of sperm protein; this multigene family consists of over fifty genes, including many pseudogenes; MSPs are involved in both extracellular signaling and cytoskeletal functions during repr…
C25A1.16	C25A1.16 is involved in embryo development and gonad development.
tth-1	tth-1 encodes a thymosin beta ortholog that contains four functionally distinct thymosin beta repeats; in vitro, TTH-1 binds multiple actin monomers as well as filamentous actin suggesting that, as its homology predicts, TTH-1 plays a direct role in regulating actin polymerization and cytoskeletal organization in C. elegans; consistent with this, loss of tth-1 activity via a deletion mutation tha…
mdl-1	mdl-1 encodes a basic helix-loop-helix (bHLH) protein similar to the vertebrate MAD transcriptional regulators; in vitro, MDL-1 can heterodimerize, and bind an E-box DNA sequence, with MXL-1, a C. elegans MAX-like bHLH protein; when expressed in rat embryonic fibroblasts, MDL-1 is able to suppress c-MYC/RAS-induced cell transformation, in a manner dependent upon an intact, predicted SIN3 interact…
ears-1	ers-2 encodes a predicted mitochondrial glutamyl-tRNA synthetase (GluRS), a class I aminoacyl-tRNA synthetase that catalyzes the attachment of glutamate to its cognate tRNA and is thus required for protein biosynthesis; ERS-2 contains, at its C-terminus, six tandemly repeated WHEP-TRS domains that have been predicted to function as general RNA-binding domains that may act as cis tRNA-binding cofa…
let-92	let-92 encodes a homolog of PP2AC, the catalytic subunit of protein phosphatase 2A (PP2A); let-92 was identified genetically in screens for essential genes on chromosome IV; LET-92 may regulate a number of signal transduction pathways as it is required for embryogenesis, larval development, Ras-mediated vulval development, and axonal guidance in the DD and VD neurons; let-92 interacts genetically…
F53F10.3	mpc-2 is an ortholog of human MPC2 (mitochondrial pyruvate carrier 2); microarray, tiling array, and RNA sequencing studies indicate that mpc-2 is affected by alg-1, rde-4, zfp-1, daf-12, lin-35, cco-1, jmjd-3.1, jmjd-1.2, daf-16, dpy-21, sir-2.1, isp-1, and nuo-6; RNA sequencing and microarray studies indicate that mpc-2 is affected by Rotenone, Cry5B, Hydrolyzable Tannins, Humic substances, and…
mlc-7	mlc-7 is an ortholog of members of the human MYL (Myosin light chains) family including MYL6B; mlc-7 is involved in reproduction; mlc-7 is predicted to have calcium ion binding activity, based on protein domain information.
srp-7	srp-7 is an ortholog of human SERPINB5 (serpin family B member 5) and SERPINB7 (serpin family B member 7); srp-7 is involved in endoplasmic reticulum unfolded protein response.
pqn-52	pqn-52 encodes, by alternative splicing, three proteins with glutamine/asparagine (Q/N)-rich ('prion') domains; at least one of these isoforms bound KLC-2 in a mass yeast two-hybrid screen; PQN-52 proteins are predicted to be secreted, and have no obvious homologs outside of the nematodes (e.g., Brugia malayi 14952.m01392).
Y69E1A.5	Y69E1A.5 is an ortholog of human Pebp1 (phosphatidylethanolamine binding protein 1); RNA sequencing, proteomic, and microarray studies indicate that Y69E1A.5 is affected by Manganese chloride, D-glucose, Nicotine, Chlorpyrifos, Diazinon, and Hydrolyzable Tannins; tiling array, RNA sequencing, and microarray studies indicate that Y69E1A.5 is enriched in the body wall muscle cell, germ line, and mu…
T21B6.3	The protein product of this gene is predicted to contain a glutamine/asparagine (Q/N)-rich ('prion') domain, by the algorithm of Michelitsch and Weissman (as of the WS77 release of WormBase, i.e., in wormpep77).
K09D9.1	K09D9.1 is an ortholog of human EPHX1 (epoxide hydrolase 1); K09D9.1 is involved in innate immune response.
F56D3.1	Microarray and RNA sequencing studies indicate that F56D3.1 is affected by Hydrogen sulfide, Methylmercury hydroxide, 1-methylnicotinamide, Nicotinic acid, D-glucose, Atrazine, Quercetin, Hydrolyzable Tannins, single-walled carbon nanotubes, Colistin, Dafa#1, adsorbable organic bromine compounds, Allantoin, and Sirolimus; proteomic, microarray, and tiling array studies indicate that F56D3.1 is en…
T01B7.8	Microarray studies indicate that T01B7.8 is affected by Methylmercuric chloride, Resveratrol, Atrazine, Colistin, and Dafa#1; microarray and RNA sequencing studies indicate that T01B7.8 is enriched in the pharynx and intestine and in the ALM, PLM, FLP, and DA neurons.
lec-3	lec-3 is an ortholog of human LGALS4 (galectin 4); lec-3 is involved in reproduction; lec-3 is predicted to have carbohydrate binding activity, based on protein domain information; lec-3 is localized to the plasma membrane.
atf-7	atf-7 encodes a basic-region leucine zipper (bZIP) transcription factor orthologous to members of the ATF2/ATF7/CREB5 family of cyclic AMPäóñresponse element binding (CREB)/activating transcription factors (ATFs); ATF-7 plays a key role in the innate immune response by regulating the expression of immune genes downstream of PMK-1/p38 MAPK; ATF-7 is likely converted from a transcriptional represso…
D1086.6	RNA sequencing and microarray studies indicate that D1086.6 is affected by aak-2, csr-1, hlh-30, clk-1, tdp-1, daf-2, npr-1, and cco-1; RNA sequencing and microarray studies indicate that D1086.6 is affected by Ethanol, Methylmercuric chloride, Rotenone, Sodium arsenite, D-glucose, and Resveratrol; tiling array and RNA sequencing studies indicate that D1086.6 is enriched in the cephalic sheath ce…
C04G2.9	RNA sequencing and microarray studies indicate that C04G2.9 is enriched in the germ line, amphid sheath cell, male, and male-specific tissues.
unc-95	unc-95 encodes a LIM domain-containing protein related to Drosophila and vertebrate paxillins; UNC-95 is required for locomotion and organization of thick and thin filaments in body wall muscle; by homology, UNC-95 may function as an anchor protein that links signaling and cytoskeletal proteins at focal adhesions; in vitro, UNC-95 interacts with RNF-5, a RING finger protein that may function as a…
T01D1.4	T01D1.4 is an ortholog of human ADI1 (acireductone dioxygenase 1); T01D1.4 is involved in embryo development; T01D1.4 is predicted to have acireductone dioxygenase [iron(II)-requiring] activity, based on protein domain information.
F52E4.5	Microarray studies indicate that F52E4.5 is affected by Cry5B, Humic substances, Paraquat, Sirolimus, and Ag nanoparticles; tiling array and RNA sequencing studies indicate that F52E4.5 is enriched in the hypodermis and in the dopaminergic, NSM, and PLM neurons.
C08E3.1	Microarray, RNA sequencing, and tiling array studies indicate that C08E3.1 is affected by zfp-1, aak-2, age-1, nhr-8, emr-1, lem-2, ubc-9, clk-1, bar-1, daf-16, elt-2, jmjd-3.1, jmjd-1.2, hsf-1, dpy-21, and elli-1; RNA sequencing and microarray studies indicate that C08E3.1 is affected by Methylmercury hydroxide, Mercuric Chloride, Tunicamycin, Acrylamide, and Colistin; RNA sequencing and microar…
aqp-2	aqp-2 encodes, by alternative splicing, two isoforms of an biochemically atypical aquaglyceroporin; when expressed in Xenopus oocytes, AQP-2 increases water permeability 5- to 11-fold, and urea permeability 4.5-fold, but has no effect on glycerol permeability; AQP-2::GFP fusion proteins are expressed predominantly in the excretory cell and more weakly in muscle, motor neurons, and hypodermis; AQP…
C29H12.2	C29H12.2 is an ortholog of human SLC35F6 (solute carrier family 35 member F6); C29H12.2 is expressed in the nervous system, reproductive system, coelomocyte, and the intestine.
col-182	col-182 is an ortholog of human ADIPOQ (adiponectin, C1Q and collagen domain containing) and COL26A1 (collagen type XXVI alpha 1 chain) and members of the C1QTNF (C1q and TNF related) family including C1QTNF9B and COL (Collagens) family including COL9A1; col-182 is a structural constituent of cuticle, based on protein domain information.
ubc-3	ubc-3 encodes an E2 ubiquitin-conjugating enzyme orthologous to Saccharomyces cerevisiae and human CDC34 (OMIM:603731) which are involved in regulating protein stability during G1 and G2 cell cycle phase transitions; by homology, UBC-3 is likely required for covalent attachment of ubiquitin to select target proteins to facilitate their degradation; however, as loss of UBC-3 activity via RNA-media…
vps-20	vps-20 is an ortholog of human CHMP6 (charged multivesicular body protein 6); vps-20 is involved in body morphogenesis, determination of adult lifespan, locomotion, nematode larval development and secretion by cell.
pam-1	pam-1 encodes a metalloprotease that is the C. elegans puromycin-sensitive aminopeptidase (PSA) ortholog; in the one-cell embryo, PAM-1 is required for timely exit from meiosis II proper centrosome positioning, proper localization of polarity and cell fate determinants, and formation of the anteroposterior axis; genetic studies indicate that cyb-3, which encodes a B-type cyclin, is required for p…
R13H4.2	Proteomic, microarray, and RNA sequencing studies indicate that R13H4.2 is affected by atx-3, clk-1, daf-2, daf-16, rbr-2, dep-1, sir-2.1, ash-2, gld-1, mir-35, tbx-2, isp-1, and nuo-6; RNA sequencing and microarray studies indicate that R13H4.2 is affected by 1-methylnicotinamide, Nicotinic acid, D-glucose, Deoxyglucose, Humic substances, single-walled carbon nanotubes, and Paraquat; RNA sequenc…
ZK622.4	Microarray and RNA sequencing studies indicate that ZK622.4 is affected by cyc-1, nhr-62, eat-2, clk-1, and dpy-21; RNA sequencing studies indicate that ZK622.4 is affected by Rotenone and D-glucose; RNA sequencing studies indicate that ZK622.4 is enriched in the germ line.
msp-64	msp-64 encodes a protein that belongs to a family of proteins called the Major Sperm Proteins (MSPs) that is conserved in nematodes; this family consists of closely related, small, basic proteins that make up 15% of sperm protein; this multigene family consists of over fifty genes, including many pseudogenes; MSPs are involved in both extracellular signaling and cytoskeletal functions during repr…
msp-33	msp-33 encodes a protein that belongs to a family of proteins called the Major Sperm Proteins (MSPs) that is conserved in nematodes; msp-33 has a C. briggsae homolog as predicted by the Wobble Aware Bulk Aligner (WABA); the MSP family consists of closely related, small, basic proteins that make up 15% of sperm protein; this multigene family consists of over fifty genes, including many pseudogenes…
msp-152	msp-152 encodes a protein that belongs to a family of proteins called the Major Sperm Proteins (MSPs) that is conserved in nematodes; this family consists of closely related, small, basic proteins that make up 15% of sperm protein; this multigene family consists of over fifty genes, including many pseudogenes; MSPs are involved in both extracellular signaling and cytoskeletal functions during rep…
ubc-7	ubc-7 encodes an E2 ubiquitin-conjugating enzyme; by homology, UBC-7 is predicted to function in the covalent attachment of ubiquitin molecules to protein substrates via its association with an E3 ubiquitin-protein ligase; loss of ubc-7 activity via large-scale RNAi screens results in no obvious abnormalities.
T24C12.4	RNA sequencing and microarray studies indicate that T24C12.4 is affected by 1-methylnicotinamide, Multi-walled carbon nanotubes, D-glucose, Resveratrol, Cadmium, Selenium, Colistin, and Sirolimus.
ida-1	ida-1 encodes a protein tyrosine phosphatase-like receptor, orthologous to the mammalian type I diabetes autoantigens IA-2 and phogrin that are expressed in dense core vesicles of neuroendocrine tissue and involved in regulated protein secretion; in C. elegans, IDA-1 appears to be required for regulating presynaptic neurotransmission and in particular, for the neuropeptidergic control of egg-layi…
lit-1	lit-1 encodes a serine threonine protein kinase homolog related to the Drosophila protein Nemo; lit-1 is required for embryonic viability and plays a central role in controlling the asymmetry of cell divisions during embryogenesis; lit-1 acts downstream of mom-2 with respect to polarity defects and mediates larval cell fate decisions that involve POP-1; lit-1 is also required for amphid channel m…
mec-12	mec-12 encodes an alpha-tubulin; MEC-12 is required for normal mechanosensory response to gentle touch, and specifically for formation of the 15-protofilament microtubule bundle present in the touch receptor neurons; mec-12 interacts genetically with mec-5, which encodes a unique C. elegans collagen secreted by the hypodermis; MEC-12 is highly expressed in the touch neurons as well as in several …
msp-36	msp-36 encodes a protein that belongs to a family of proteins called the Major Sperm Proteins (MSPs) that is conserved in nematodes; this family comprises of closely related, small, basic proteins that make up 15% of sperm protein; this multigene family consists of over fifty genes, including many pseudogenes; MSP is involved in both extracellular signaling and cytoskeletal functions during repro…
ZK809.8	ZK809.8 is involved in positive regulation of growth.
rpn-10	rpn-10 encodes a protein that contains two ubiquitin interaction motifs and is a member of the von Willebrand factor, type A superfamily similar to the mouse 26S proteasome non-ATP regulatory subunit 4.
D2092.8	Microarray, tiling array, and RNA sequencing studies indicate that D2092.8 is affected by cyc-1, hpl-2, rsr-2, wrn-1, npr-1, dpy-21, daf-12, daf-16, ain-2, dpy-9, dpy-10, mir-243, aak-2, octr-1, lin-54, mir-35, oga-1, and pmk-1; RNA sequencing and microarray studies indicate that D2092.8 is affected by Ethanol, 1-methylnicotinamide, Methylmercuric chloride, Sodium arsenite, D-glucose, Cholestanol…
Y57G11B.5	RNA sequencing and microarray studies indicate that Y57G11B.5 is affected by Ethanol, 1-methylnicotinamide, Nicotinic acid, Rotenone, D-glucose, Deoxyglucose, Atrazine, Diazinon, Quercetin, Hydrolyzable Tannins, Humic substances, Paraquat, and Colistin; tiling array and RNA sequencing studies indicate that Y57G11B.5 is enriched in the cephalic sheath cell, hypodermis, germ line, and hermaphrodite…
pgp-1	pgp-1 encodes a transmembrane protein that is a member of the P-glycoprotein subclass of the ATP-binding cassette (ABC) transporter superfamily; along with PGP-3, PGP-1 is required for defense against the pathogenic Pseudomonas aeruginosa strain PA14, and may facilitate ATP-dependent efflux of the toxic phenazine compounds produced by the bacteria; PGP-1 is expressed in the apical membrane of int…
M04G7.1	M04G7.1 is expressed in the pharyngeal gland cell.
spp-1	spp-1 encodes a caenopore, a saposin (B) domain-containing protein that is a member of the saposin-like protein (SAPLIP) superfamily containing mammalian NK-lysin and granulysin and the protozoan amoebapore-like proteins; SPP-1 exhibits antibacterial activity in vitro and its expression in vivo is regulated by the DAF-2/insulin receptor signaling pathway and by the presence of bacterial pathogens…
Y65B4BL.1	Y65B4BL.1 is involved in growth.
pyc-1	pyc-1 encodes the C. elegans pyruvate carboxylase ortholog; by homology, PYC-1 is predicted to function as a key regulatory enzyme of gluconeogenesis, lipogenesis, and anaplerosis, localizing to the mitochondrial matrix and catalyzing the formation of oxaloacetate from pyruvate and carbonate; pyc-1 expression is induced upon exposure of C. elegans to cadmium.
F10G2.1	F10G2.1 is expressed in the coelomocyte.
pqn-2	The protein product of this gene is predicted to contain a glutamine/asparagine (Q/N)-rich ('prion') domain, by the algorithm of Michelitsch and Weissman (as of the WS77 release of WormBase, i.e., in wormpep77).
Y47A7.2	Tiling array and RNA sequencing studies indicate that Y47A7.2 is affected by daf-12, tdp-1, daf-2, cco-1, jmjd-3.1, and jmjd-1.2; tiling array and RNA sequencing studies indicate that Y47A7.2 is enriched in the germ line and in neurons including the DA, VA, and GABAergic neurons.
C23H3.9	C23H3.9 is an ortholog of human MBLAC1 (metallo-beta-lactamase domain containing 1); RNA sequencing and microarray studies indicate that C23H3.9 is affected by Methylmercury hydroxide, Chlorpyrifos, Quercetin, single-walled carbon nanotubes, Paraquat, Selenium, Colistin, Dafa#1, and Sirolimus; microarray and tiling array studies indicate that C23H3.9 is enriched in the pharynx, ventral nerve cord…
C18E9.7	C18E9.7 is involved in reproduction.
nlp-20	nlp-20 encodes a predicted neuropeptide of the FAFA family; expressed in pharyngeal neurons.
R12E2.13	R12E2.13 is an ortholog of human SDF2 (stromal cell derived factor 2) and SDF2L1 (stromal cell derived factor 2 like 1); R12E2.13 is involved in innate immune response; R12E2.13 is expressed in the anal depressor muscle, nervous system, reproductive system, intestine, rectal gland cell, and the body wall musculature.
C28H8.3	C28H8.3 is an ortholog of human DDX60 (DExD/H-box helicase 60) and DDX60L (DEAD-box helicase 60-like); C28H8.3 is predicted to have ATP binding activity and nucleic acid binding activity, based on protein domain information.
nra-4	nra-4 is an ortholog of human NOMO1 (NODAL modulator 1), NOMO3 (NODAL modulator 3) and NOMO2 (NODAL modulator 2); nra-4 is expressed in the pharynx, anal depressor muscle, hypodermis, nervous system, reproductive system, intestine, excretory cell, and the body wall musculature; nra-4 is localized to the endoplasmic reticulum.
nspb-2	nspb-2 is involved in apoptotic process, embryo development, nematode larval development and oogenesis.
W03F9.10	sftb-2 is an ortholog of human SF3B2 (splicing factor 3b subunit 2); sftb-2 is involved in embryo development, hermaphrodite genitalia development, locomotion, the molting cycle and nematode larval development; sftb-2 is expressed in the anal depressor muscle, hypodermis, nervous system, body region, reproductive system, rectal gland cell, excretory cell, and the body wall musculature.
phat-2	phat-2 is expressed in the g2R, g2L, g1P, g1AR, and the g1AL.
rab-7	rab-7 encodes a Rab GTPase orthologous to the Rab7 GTPases of yeast, Drosophila, and vertebrates; RAB-7 is required for endosome and endosome to lysosome trafficking and thus, for proper yolk protein transport in oocytes and transport of endocytosed materials in coelomoyctes; RAB-7 is also required for apoptotic cell clearance, particularly for regulation of lysosome to phagosome fusion; RAB-7 ac…
cytb-5.2	cytb-5.2 is an ortholog of human CYB5A (cytochrome b5 type A); cytb-5.2 is involved in embryo development and nematode larval development.
glt-1	glt-1 encodes a predicted plasma membrane glutamate transporter that is functional when expressed in Xenopus oocytes; expressed in the M3 pharyngeal neuron, the male tail, some anterior hypodermal cells, and in cells in the terminal bulb of the pharynx.
rfip-1	rfip-1 encodes the C. elegans ortholog of the RAB-11 effector NUF (nuclear fallout in Drosophila), also known in humans as RAB11FIP3 and RAB11FIP4; loss of rfip-1 activity results in scattering of recycling endosomes and late endosomes, indicating a role for RFIP-1 in recycling endosome positioning and apicobasal cell polarity.
F35A5.4	F35A5.4 is expressed in the pharynx.
folt-2	folt-2 encodes a putative folate transporter; FOLT-2 is orthologous to the human folate transporters SLC19A1, SLC19A2, and SLC19A3 (Solute Carrier Family 19 (thiamine transporter), Member 1, 2 or 3); heterologously expressed FOLT-2 does not significantly transport folate; FOLT-2 does not seem to have any obvious function, perhaps because of genetic redundancy with its paralogs, FOLT-1 and FOLT-3.
T23F2.5	Microarray and RNA sequencing studies indicate that T23F2.5 is affected by cyc-1, sma-2, aak-2, htz-1, lin-35, npr-1, hsf-1, let-418, chd-3, sir-2.1, dcr-1, lin-54, and nuo-6; microarray studies indicate that T23F2.5 is affected by Humic substances and Sirolimus; tiling array, RNA sequencing, and microarray studies indicate that T23F2.5 is enriched in the hypodermis, germ line, and intestine and …
nars-1	nars-1 encodes an asparaginyl-tRNA synthetase that is required for embryonic viability and fertility.
unc-115	unc-115 encodes a protein that binds actin filaments and that is required for RAS signalling and UNC-40/netrin activity during axon pathfinding.
D2092.4	D2092.4 is localized to the myofibril.
F33D4.6	F33D4.6 is involved in body morphogenesis, embryo development, lipid storage, nematode larval development and reproduction.
sec-24.1	sec-24.1 encodes one of two C. elegans Sec24 homologs; in Saccharomyces cerevisiae, Sec24 is a member of the Sec24-Sec23 subunit of the COPII coat complex, assembly of which is essential for the first step of secretory protein transport from the endoplasmic reticulum (ER) to the Golgi; by homology with Sec24, SEC-24.1 is predicted to facilitate vesicle cargo selection, and likely contains multipl…
ZC434.8	ZC434.8 is an ortholog of human CKMT2 (creatine kinase, mitochondrial 2), CKM (creatine kinase, M-type), CKB (creatine kinase B) and CKMT1B (creatine kinase, mitochondrial 1B); ZC434.8 is predicted to have kinase activity, based on protein domain information.
alx-1	alx-1 encodes one of two C. elegans Bro1 domain-containing proteins; during development, ALX-1 functions in the regulation of protein trafficking via endocytic recycling of clathrin-independent cargo and membrane-protein degradation; ALX-1 physically interacts with RME-1, a component of recycling endosomes that regulates endocytic recycling of receptor proteins, and LIN-12/Notch whose downregulat…
let-607	let-607 encodes an ortholog of the Cyclic AMP-responsive Element-Binding (CREB) family of transcription factors.
ins-27	ins-27 encodes an insulin-like peptide.
ttr-24	RNA sequencing and microarray studies indicate that ttr-24 is affected by Rotenone, D-glucopyranose, Deoxyglucose, Hydrolyzable Tannins, Humic substances, Paraquat, and Sirolimus; tiling array, RNA sequencing, and microarray studies indicate that ttr-24 is enriched in the germ line and muscle cell and in the dopaminergic and PLM neurons.
grd-6	grd-6 encodes a hedgehog-like protein, with an N-terminal signal sequence, a central low-complexity proline-rich domain, and a C-terminal Ground domain; GRD-6 is expressed in hypodermis and in various neurons, in both head and tail, and the PVT interneuron; the Ground domain is predicted to form a cysteine-crosslinked protein involved in intercellular signalling, and it has subtle similarity to t…
dao-6	dao-6 encodes a small (92-residue) and probably non-globular protein; dao-6 is negatively regulated by DAF-2 but positively regulated by DAF-16, and thus might be involved in the extended lifespan caused by daf-2(m41).
C16A3.10	C16A3.10 encodes an ornithine transaminase orthologous to the human gene OAT (ornithine aminotransferase); the product of C16A3.10 is predicted to catalyze the conversion of ornithine to L-glutamate-5-semialdehyde in the process of arginine-to-proline conversion.
Y37D8A.16	Y37D8A.16 is involved in locomotion and nematode larval development.
clp-4	clp-4 encodes a large calpain subunit that is homologous to Drosophila CalpainB and the mammalian muscle-specific Calpain 3 proteins (OMIM:114240, mutations are associated with limb-girdle muscular dystrophy); by homology, CLP-4 is predicted to function as a nonlysosomal, calcium-dependent, cysteine protease that is involved in intracellular proteolysis and peptidolysis; however, as loss of clp-4…
pas-1	pas-1 encodes a type 6 alpha subunit of the 26S proteasome's 20S protease core particle (CP); PAS-1 is required for embryonic development and by homology, is predicted to comprise the outer rings of the proteasome and to play a role in selective degradation of ubiquitinated proteins during development; in vitro, PAS-1 interacts with VET-1, a coiled-coil domain-containing protein expressed in the …
msp-50	msp-50 encodes a protein that belongs to a family of proteins called the Major Sperm Proteins (MSPs) that is conserved in nematodes; this family consists of closely related, small, basic proteins that make up 15% of sperm protein; this multigene family consists of over fifty genes, including many pseudogenes; MSPs are involved in both extracellular signaling and cytoskeletal functions during repr…
acly-1	acly-1 is an ortholog of human ACLY (ATP citrate lyase); acly-1 is involved in reproduction; acly-1 is predicted to have ATP citrate synthase activity and cofactor binding activity, based on protein domain information.
sti-1	sti-1 encodes the C. elegans ortholog of the Sti1/Hop family of heat shock cochaperones; sti-1 plays a role in stress response, as sti-1 mutant animals have a shortened lifespan, decreased fertility at 20C, 25C, and 30C, and decreased thermotolerance; genetic interaction studies suggest that sti-1 may function together with daf-16 in regulating thermotolerance; STI-1 physically interacts with a n…
F58B3.6	F58B3.6 is an ortholog of human IFRD2 (interferon related developmental regulator 2) and IFRD1 (interferon related developmental regulator 1); microarray, RNA sequencing, and tiling array studies indicate that F58B3.6 is affected by cgh-1, cyc-1, cid-1, tatn-1, emr-1, lem-2, bar-1, jmjd-3.1, hsf-1, elli-1, sir-2.1, lin-14, lin-4, fbf-1, rnp-8, and ain-2; microarray studies indicate that F58B3.6 i…
nurf-1	nurf-1 encodes the C. elegans ortholog of Drosophila NURF301, a component of the NURF chromatin remodeling complex; in C. elegans, nurf-1 acts with isw-1 to regulate vulval development.
pat-2	pat-2 encodes an alpha integrin subunit; during embryogenesis, pat-2 is essential for body wall muscle assembly and function and hence, proper elongation and hatching.
C51E3.9	Microarray, RNA sequencing, and proteomic studies indicate that C51E3.9 is affected by clk-1, cyc-1, lin-39, daf-2, gld-1, let-7, emr-1, lem-2, bar-1, npr-1, let-418, chd-3, and ain-2; RNA sequencing and microarray studies indicate that C51E3.9 is affected by D-glucose and Chlorpyrifos; tiling array, RNA sequencing, and microarray studies indicate that C51E3.9 is enriched in the body wall muscle …
dpy-30	The dpy-30 gene encodes an essential nuclear protein required for hermaphrodite dosage compensation as well as normal male development; DPY-30 is expressed ubiquitously throughout development and can be detected in two different multiprotein complexes: the SDC complex involved in dosage compensation and a second complex containing NOX-1 (a WD repeat-containing protein) and ASH-2 (a trithorax-rela…
pfd-1	pfd-1 encodes a putative prefoldin subunit 1, orthologous to human PFDN1 (OMIM:604897), that is required for normal microtubule nucleation and growth, embryonic viability, distal tip cell (DTC) migration, and locomotion; PFD-1 is expressed cytoplasmically in most, if not all, tissues; pfd-1(RNAi) animals have sterile progeny and are uncoordinated, and pfd-1(RNAi) embryos show a reduced microtubul…
pho-14	pho-14 is an ortholog of human ACP2 (acid phosphatase 2, lysosomal), ACPT (acid phosphatase, testicular) and ACPP (acid phosphatase, prostate); pho-14 is predicted to have acid phosphatase activity, based on protein domain information; pho-14 is expressed in the anal depressor muscle, intestinal muscle, and the body wall musculature.
nspc-14	RNA sequencing studies indicate that nspc-14 is affected by Rotenone, Mianserin, D-glucose, and Bisphenol A; RNA sequencing studies indicate that nspc-14 is enriched in the germ line and in the ASER neurons.
ncbp-2	ncbp-2 encodes the C. elegans ortholog of the CBP20 subunit of the nuclear cap binding complex; by homology, NCBP-2 is predicted to play a role in mRNA decay; loss of ncbp-2 activity via RNAi indicates that this gene is essential for embryonic and larval development and in addition, plays a role in reproduction and vulval morphogenesis; staining of C. elegans embryos with an antibody to human CBP…
M60.4	M60.4 is an ortholog of human CMTM8 (CKLF like MARVEL transmembrane domain containing 8), MARVELD1 (MARVEL domain containing 1), MALL (mal, T-cell differentiation protein like), mal (mal, T-cell differentiation protein) and MAL2 (mal, T-cell differentiation protein 2 (gene/pseudogene)); microarray and RNA sequencing studies indicate that M60.4 is affected by Aldicarb, Rotenone, Tunicamycin, D-glu…
copd-1	C13B9.3 encodes a delta subunit of the coatomer (COPI) complex; in mass RNAi assays, C13B9.3 is required for fertility and general health.
T13C2.6	T13C2.6 is an ortholog of human VLDLR (very low density lipoprotein receptor), LDLR (low density lipoprotein receptor) and LRP8 (LDL receptor related protein 8); T13C2.6 is involved in embryo development; T13C2.6 is predicted to have calcium ion binding activity, based on protein domain information.
T08G11.1	T08G11.1 is an ortholog of human VPS13A (vacuolar protein sorting 13 A) and VPS13C (vacuolar protein sorting 13 C); T08G11.1 is expressed in the hypodermis, reproductive system, and the body wall musculature.
ZK822.4	Microarray, RNA sequencing, and tiling array studies indicate that ZK822.4 is affected by cyc-1, cid-1, tatn-1, set-2, tdp-1, daf-2, glp-1, daf-16, hpk-1, jmjd-3.1, jmjd-1.2, elli-1, dpy-21, sir-2.1, dpy-9, dpy-10, osm-8, mir-243, and mir-35; microarray and RNA sequencing studies indicate that ZK822.4 is affected by Aldicarb, Bisphenol A, and Humic substances; RNA sequencing studies indicate that…
cth-2	cth-2 encodes a putative cystathionine gamma-lyase; CTH-2 is orthologous to human CTH (OMIM:607657, mutated in cystathioninuria), extremely similar to its paralog CTH-1, and also paralogous to CBL-1; either CTH-2, or CTH-1, or both proteins weakly inhibit DHC-1 in vivo; CTH-2 is expressed in both larval and adult hypodermis, anal depressor muscle, and body wall muscle, as well as in adult vulval …
alp-1	alp-1 encodes the C. elegans ortholog of the ALP (alpha-actininäóñassociated LIM protein)-Enigma family of proteins that are found at sites of actin filament anchorage, such as the muscle Z disk; in C. elegans, alp-1 is required for maintenance of actin filament organization and for stabilizing muscle contraction; ALP-1 co-localizes with alpha-actinin at body wall muscle dense bodies, and its loc…
nlp-21	nlp-21 encodes nine predicted neuropeptide-like proteins; in C. elegans, nlp-21 is part of the GGARAF neuropeptide family that also contains nlp-9; nlp-21 is expressed in a variety of neurons, including AFD, five head neurons, the ventral nerve cord, one anterior pharyngeal neuron, and one tail neuron; nlp-21 expression is also detected in the embryo and the intestine; NLP-21 is tranported by den…
Y97E10C.1	Microarray, tiling array, and RNA sequencing studies indicate that Y97E10C.1 is affected by cyc-1, daf-16, daf-12, wdr-23, eat-2, emr-1, lem-2, prg-1, daf-2, cco-1, jmjd-3.1, hyl-2, hsf-1, skn-1, unc-39, dpy-21, ain-2, cdk-4, and cyd-1; RNA sequencing and microarray studies indicate that Y97E10C.1 is affected by Rotenone, D-glucose, Chlorpyrifos, Diazinon, and Colistin; tiling array, RNA sequenci…
lgx-1	lgx-1 encodes a polysaccharide deacetylase.
cpg-2	cpg-2 encodes a chondroitin proteoglycan with six chitin-binding peritrophin-A domains and three mucin-like regions; CPG-2 is individually dispensable for normal embryonic development; however, CPG-2 and CPG-1 are jointly required for osmotic integrity of early embryos, error-free chromosomal segregation during meiosis, polar body extrusion, association of the sperm pronucleus/centrosome complex …
mrpl-12	mrpl-12 is an ortholog of human mRpL12 (mitochondrial ribosomal protein L12); mrpl-12 is involved in determination of adult lifespan and nematode larval development; mrpl-12 is a structural constituent of ribosome, based on protein domain information.
cas-1	cas-1 encodes the C. elegans homologue of the adenylyl cyclase-associated protein 1 (CAP1); as loss of cas-1 activity via large-scale RNAi screens results in no obvious defects, the precise role of cas-1 in C. elegans development and/or behavior is not yet known.
nuo-2	nuo-2 encodes the C. elegans ortholog of the NDUFS3 subunit of mitochondrial complex I.
fars-1	frs-1 encodes a predicted phenylalanyl-t-RNA synthetase.
msp-19	msp-19 encodes a protein that belongs to a family of proteins called the Major Sperm Proteins (MSPs) that is conserved in nematodes; msp-19 has a homolog in C. briggsae as predicted by the Wobble Aware Bulk Aligner (WABA); the msp gene family consists of closely related, small, basic proteins that make up 15% of sperm protein; this multigene family consists of over fifty genes, including many pse…
ifc-2	ifc-2 encodes three isoforms of an intermediate filament protein dispensable for viability but required for normal movement, growth rate, body size, body shape, and cuticle strength; IFC-2 is present in the cytoplasm of intestinal cells, and at the desmosomes of intestinal and pharyngeal cells.
mecr-1	mecr-1 is an ortholog of human MECR (mitochondrial trans-2-enoyl-CoA reductase); mecr-1 is involved in determination of adult lifespan; mecr-1 is predicted to have oxidoreductase activity, based on protein domain information; mecr-1 is expressed in the pharynx, nervous system, tail, reproductive system, intestine, and the body wall musculature.
nmy-2	nmy-2 encodes a non-muscle myosin II; NMY-2 is required for polarized cytoplasmic flow, polarized distribution of the PAR proteins, cytokinesis, and for proper anterior-posterior polarity in early embryos; NMY-2 functions with PAR-5 in the onset of the establishment phase of polarization in the C. elegans zygote along the anterior-posterior axis, and nmy-2 is partially redundant with nmy-1 with r…
rpn-1	rpn-1 encodes a non-ATPase subunit of the 26S proteasome's 19S regulatory particle (RP) base subcomplex; rpn-1 activity is essential for embryonic, larval, and germline development; by homology, RPN-1 is predicted to function in unfolding and recognition of protein substrates and/or recycling of ubiquitin moieties during protein degradation.
T24B8.4	T24B8.4 is predicted to have actin binding activity, based on protein domain information.
C01G6.5	C01G6.5 is an ortholog of human TCF19 (transcription factor 19); C01G6.5 is involved in embryo development and lipid storage.
flp-5	flp-5 encodes a predicted FMRFamide-like peptide neurotransmitter that increases action potential frequency in the pharyngeal muscle when applied to the pharynx of dissected worms; expressed in the sensory neurons ASE and PVM.
marg-1	F47B7.7 encodes a novel protein conserved amongst nematode species.
F58D5.5	Microarray, tiling array, and RNA sequencing studies indicate that F58D5.5 is affected by cyc-1, daf-12, emr-1, lem-2, prg-1, gld-2, csr-1, cco-1, jmjd-3.1, jmjd-1.2, hsf-1, lin-28, ain-1, ain-2, tax-6, xpa-1, nuo-6, and eat-2; RNA sequencing and microarray studies indicate that F58D5.5 is affected by Rotenone, Diazinon, Sirolimus, and Allantoin; microarray and RNA sequencing studies indicate tha…
got-1.2	got-1.2 is an ortholog of human GOT1L1 (glutamic-oxaloacetic transaminase 1-like 1) and Got1 (glutamic-oxaloacetic transaminase 1); got-1.2 is predicted to have pyridoxal phosphate binding activity and transaminase activity, based on protein domain information; got-1.2 is expressed in the pharynx, hypodermis, nervous system, head, tail, reproductive system, intestine, rectal gland cell, excretory…
sym-1	sym-1 encodes a protein containing 15 contiguous leucine-rich repeats (LRRs) that functionally overlaps with sym-5 and interacts with mec-8 with respect to embryonic viability and attachment of body muscle to the extracellular cuticle; expression begins at the time of embryonic elongation and SYM-1 is secreted from the apical hypodermal surface of the embryo; microarray analyses indicate that sym…
dpy-8	dpy-8 encodes a collagen with a nematode-specific N-terminal domain that is required for normal body morphology and (perhaps) for a normal embryonic cell division rate; dpy-8 interacts genetically with emb-5 and glp-1.
inos-1	inos-1 encodes the C. elegans myo-inositol-1-phosphate (MIP) synthase ortholog; by homology, the product of inos-1 is predicted to function in de novo inositol biosynthesis by catalyzing the conversion of glucose-6-phosphate to inositol-1-phosphate; loss of inos-1 activity via RNAi has been reported to result in low levels of embryonic lethality, larval lethality, slow growth, uncoordinated locom…
cec-1	cec-1 encodes a nuclear protein with a chromodomain that is ubiquitously expressed in somatic cells, but is dispensable for embryonic survival or gross adult morphology.
sft-4	sft-4 encodes an integral membrane protein orthologous to Saccharomyces cerevisiae endoplasmic reticulum (ER)-to-Golgi cargo receptor Erv29p and mouse Surfeit-4 (Surf-4); by homology, SFT-4 is predicted to function as a cargo receptor that selectively transports proteins in COPII vesicles from the ER to the cis-Golgi; SFT-4 activity is required for larval development and for normal down regulatio…
ntl-4	ntl-4 encodes two proteins by alternative splicing, one of which (NTL-4A) has an N-terminal RING finger and a RNA recognition motif ('RRM', 'RBD', or 'RNP'), and both of which have glutamine/asparagine-rich domains.
spk-1	spk-1 encodes a serine/threonine kinase orthologous to the highly conserved serine/arginine-rich protein kinases (SRPKs) that phosphorylate SR proteins, essential components of the pre-mRNA splicing machinery; SPK-1, required for embryogenesis and germline development, can directly bind and phosphorylate RSP-3 (CeSF2/ASF), an SR splicing factor homolog; SPK-1 is expressed predominantly in the adu…
pat-6	pat-6 encodes the worm ortholog of alpha-parvin; it is required for muscle assembly and function, with mutations leading to embryonic lethality.
epn-1	epn-1 is an ortholog of human EPN3 (epsin 3), EPN1 (epsin 1) and EPN2 (epsin 2); epn-1 is involved in embryo development, germline cell cycle switching, mitotic to meiotic cell cycle, lipid storage, locomotion, nematode larval development and reproduction; epn-1 is expressed in the pharynx, hypodermis, nervous system, head, reproductive system, coelomocyte, intestine, and the body wall musculatur…
F36F2.1	F36F2.1 is an ortholog of human ABRA (actin binding Rho activating protein); F36F2.1 is expressed in the pharynx; F36F2.1 is localized to the endoplasmic reticulum.
dab-1	dab-1 encodes an ortholog of the cytoplasmic adaptor protein DISABLED, required for normal molting and meiotic arrest; DAB-1 is also required for EGL-17 secretion from vulval cells, and thus indirectly for normal sex myoblast (SM) migration and egg-laying; DAB-1 contains a conserved PTB domain and signals that confer localization to Golgi-proximal vesicles, and DAB-1 localizes to vesicular struct…
timm-23	F15D3.7 encodes the C. elegans ortholog of the mitochondrial import inner membrane translocase subunit Tim23; by homology, F15D3.7 is predicted to function in transit peptide-containing proteins across the mitochondrial inner membrane.
F08D12.2	Microarray, tiling array, and RNA sequencing studies indicate that F08D12.2 is affected by clk-1, cyc-1, rsr-2, eat-2, daf-2, npr-1, rbr-2, daf-12, daf-16, dpy-21, crh-1, xpa-1, and nuo-6; microarray and RNA sequencing studies indicate that F08D12.2 is affected by Methylmercuric chloride, Rotenone, D-glucose, Ethanol, Humic substances, Paraquat, Colistin, and Sirolimus.
nex-3	nex-3 encodes an annexin, a member of a family of calcium-dependent phospholipid binding proteins; by homology, NEX-3 could function in a number of processes, such as membrane fusion, cytoskeletal interactions, and intracellular signaling; however, as loss of nex-3 function via RNA-mediated interference (RNAi) does not result in any abnormalities, the precise role of NEX-3 in C. elegans developme…
H08J11.2
asb-1	asb-1 encodes the B subunit of the membrane-bound F0 proton channel portion of ATP synthase (mitochondrial respiratory chain [MRC] complex V) that is closely similar to its paralog ASB-2; asb-1 activity is required for embryonic viability and for normal proliferation of germline cells, specifically their progression to meiosis; in addition, asb-1 is required for response to hermaphrodite contact,…
gcst-1	gcst-1 is orthologous to the human gene GLYCINE CLEAVAGE SYSTEM T-PROTEIN (AMT; OMIM:238310), which when mutated leads to glycine encephalopathy.
F44E7.4	F44E7.4 is an ortholog of human Ide (insulin degrading enzyme); F44E7.4 is predicted to have catalytic activity and metal ion binding activity, based on protein domain information; F44E7.4 is expressed in the gonad.
R13H4.8	Microarray, tiling array, and RNA sequencing studies indicate that R13H4.8 is affected by ets-4, daf-12, emr-1, clk-1, wrn-1, rpn-10, jmjd-3.1, jmjd-1.2, and mir-243; RNA sequencing and microarray studies indicate that R13H4.8 is affected by 1-methylnicotinamide, Methylmercuric chloride, and Colistin.
gsy-1	gsy-1 is orthologous to the human gene GLYCOGEN SYNTHASE 1 (GYS1; OMIM:138570); deficiencies of GYS1 may be associated with susceptibility to type 2 diabetes.
flp-9	flp-9 encodes a predicted FMRFamide-like peptide neurotransmitter that inhibits action potentials in the pharyngeal muscle when applied to the pharynx of dissected worms and inhibits movement when injected into A. suum; expressed at highest levels prior to adulthood.
F54D5.12	F54D5.12 is an ortholog of human D2HGDH (D-2-hydroxyglutarate dehydrogenase); F54D5.12 is predicted to have flavin adenine dinucleotide binding activity and oxidoreductase activity, acting on CH-OH group of donors, based on protein domain information.
C50D2.5	C50D2.5 is an ortholog of human SF3B6 (splicing factor 3b subunit 6); C50D2.5 is involved in reproduction; C50D2.5 is predicted to have nucleic acid binding activity, based on protein domain information.
C12D12.1	Microarray and RNA sequencing studies indicate that C12D12.1 is affected by Methylmercuric chloride, Mercuric Chloride, Tunicamycin, Mianserin, D-glucopyranose, D-glucose, Deoxyglucose, Cry5B, Chlorpyrifos, Diazinon, Quercetin, Humic substances, Colistin, and Sirolimus; proteomic, microarray, tiling array, and RNA sequencing studies indicate that C12D12.1 is enriched in the germ line and intestin…
Y17G7B.21	RNA sequencing and microarray studies indicate that Y17G7B.21 is affected by tatn-1, gld-2, clk-1, tdp-1, cco-1, jmjd-3.1, hsf-1, and lin-28; RNA sequencing studies indicate that Y17G7B.21 is enriched in the germ line.
ZK470.6	Tiling array, RNA sequencing, and microarray studies indicate that ZK470.6 is affected by rsr-2, emr-1, lem-2, ubc-9, jmjd-3.1, daf-2, daf-12, daf-16, dpy-21, sir-2.1, lin-14, lin-4, cep-1, ain-1, mir-243, aak-2, crh-1, oga-1, ogt-1, and pmk-1; RNA sequencing and microarray studies indicate that ZK470.6 is affected by 1-methylnicotinamide, Resveratrol, Fluoranthene, Selenium, Colistin, and Siroli…
jph-1	jph-1 encodes a junctophilin, a protein that belongs to a transmembrane family of proteins implicated in the formation of the junctional membrane complex that forms between the plasma membrane and the endoplasmic reticulum in excitable cells; this complex facilitates cross-talk between the cell surface and intracellular ionic channels; RNA interference of jph-1 results in a locomotion defect sugg…
mtss-1	mtss-1 is an ortholog of human SSBP1 (single stranded DNA binding protein 1); mtss-1 is predicted to have single-stranded DNA binding activity, based on protein domain information; mtss-1 is expressed in the nervous system, body region, and the body wall musculature.
H28G03.1	H28G03.1 is an ortholog of members of the human RBM (RNA binding motif containing) family including HNRNPA3; H28G03.1 is predicted to have nucleic acid binding activity, based on protein domain information.
atad-3	atad-3 encodes the ortholog of the vertebrate mitochondrial protein ATAD3; both vertebrate and elegans ATAD-3 contain the conserved AAA (ATPases associated with a variety of cellular activities) domain; atad-3 is required for normal mitochondrial morphology and activity as atad-3 mutants show reduced complex I and citrate synthase activities; atad-3 is also required for embryonic and larval devel…
F57F4.4	F57F4.4 is involved in reproduction; F57F4.4 is expressed in the intestine; F57F4.4 is localized to the membrane raft.
his-6	his-6 encodes an H3 histone.
C04G6.7	Tiling array, RNA sequencing, and microarray studies indicate that C04G6.7 is affected by rsr-2, csr-1, clk-1, jmjd-3.1, daf-12, daf-16, dpy-21, and mir-35; RNA sequencing and microarray studies indicate that C04G6.7 is affected by Multi-walled carbon nanotubes, Atrazine, Cadmium, Hydrolyzable Tannins, adsorbable organic bromine compounds, and Sirolimus; tiling array studies indicate that C04G6.7…
arrd-25	arrd-25 is an ortholog of members of the human ARRDC (Alpha arrestins) family including ARRDC2; tiling array, proteomic, RNA sequencing, and microarray studies indicate that arrd-25 is affected by daf-12, gld-1, let-7, emr-1, lem-2, clk-1, jmjd-1.2, dpy-21, ain-1, slr-2, and daf-2; RNA sequencing and microarray studies indicate that arrd-25 is affected by 1-methylnicotinamide, Cadmium, Chlorpyrif…
ZC21.3	ZC21.3 encodes a protein predicted to contain a glutamine/asparagine (Q/N)-rich ('prion') domain, by the algorithm of Michelitsch and Weissman (as of the WS77 release of WormBase, i.e., in wormpep77).
pgam-5	pgam-5 encodes a phosphoglycerate mutase that uses alternate catalytic activity as a protein serine/threonine phosphatase; PGAM-5 physically interacts with the SKN-1 transcription factor in a directed yeast two-hybrid assay as well as in vitro coimmunoprecipitation studies; based on sequence similarity, PGAM-5 is predicted to be a mitochondrial outer membrane protein.
Y105E8A.11	Y105E8A.11 is an ortholog of human BOLA3 (bolA family member 3); microarray, RNA sequencing, and proteomic studies indicate that Y105E8A.11 is affected by cyc-1, aak-2, lin-15B, gld-1, let-7, prg-1, lin-35, cco-1, jmjd-3.1, jmjd-1.2, hsf-1, isp-1, and nuo-6; RNA sequencing and microarray studies indicate that Y105E8A.11 is affected by Rotenone and Cry5B; RNA sequencing and microarray studies indi…
ubxn-3	ubxn-3 encodes one of six C. elegans UBX (ubiquitin regulatory X) domain-containing proteins.
K07F5.15	The K07F5.15 gene encodes a small protein that is of ancient origin, and thus is presumably important to eukaryotic life; it is homologous to YNL024C-A (also known as NNL005C) in S. cerevisiae, and has homologs in Drosophila, mammals, and Neurospora, most of which are also small (<100-residue) proteins.
Y87G2A.19	Y87G2A.19 is an ortholog of human NUDT7 (nudix hydrolase 7); proteomic and RNA sequencing studies indicate that Y87G2A.19 is affected by nhr-49, wdr-23, eat-2, tatn-1, hlh-30, daf-2, jmjd-3.1, and jmjd-1.2; RNA sequencing studies indicate that Y87G2A.19 is affected by D-glucose; tiling array studies indicate that Y87G2A.19 is enriched in the pharyngeal muscle cell.
pat-12	pat-12 encodes several isoforms containing a novel hemidesmosome component that has strong homology to antigen B20 from filarial nematode onchocerca volvulus, which partly protects different hosts against infection when used for immunization; PAT-12 activity is important to maintain FO integrity and might have distinct functions apically and basally based on differential loss of VAB-10A, CIFs and…
pitr-1	pitr-1 is an ortholog of human SLC20A1 (solute carrier family 20 member 1) and SLC20A2 (solute carrier family 20 member 2); pitr-1 is involved in embryo development, hermaphrodite genitalia development and negative regulation of vulval development; pitr-1 is predicted to have inorganic phosphate transmembrane transporter activity, based on protein domain information; pitr-1 is expressed in the ph…
noah-1	noah-1 encodes a PAN and ZP domain-containing protein that is related to the Drosophila extracellular matrix component NompA (no-mechanoreceptor-potential A); loss of noah-1 function via RNAi indicates that NOAH-1 activity is essential for molting; in addition, NOAH-1 appears to be required for embryonic and larval development, vulval development, coordinated locomotion, and normal body morpholog…
glrx-3	glrx-3 is an ortholog of human GLRX3 (glutaredoxin 3); glrx-3 is involved in reproduction; glrx-3 is predicted to have electron carrier activity and protein disulfide oxidoreductase activity, based on protein domain information; glrx-3 is localized to the striated muscle dense body.
Y62H9A.3	RNA sequencing and microarray studies indicate that Y62H9A.3 is affected by Ethanol, 1-methylnicotinamide, Rotenone, Bisphenol A, Progesterone, Atrazine, Chlorpyrifos, Diazinon, Quercetin, and Sirolimus; RNA sequencing studies indicate that Y62H9A.3 is enriched in the germ line and hermaphrodite-specific tissues.
lim-8	lim-8 encodes proteins containing one PDZ and one LIM domain; in vitro binding and yeast two-hybrid assays indicate that LIM-8 can physically interact with myosin heavy chain A (MYO-3) as well as with UNC-96 and UNC-97, suggesting that LIM-8 is part of a structural component that links membrane attachment proteins to myosin thick filaments; lim-8(RNAi) in a hypersensitive rrf-3 background results…
rab-5	rab-5 encodes the C. elegans Rab5 GTPase ortholog; RAB-5 activity is required for receptor-mediated yolk endocytosis and for phagosome maturation involved in apoptotic cell clearance; rab-5 mutations also affect localization of P granules and PAR-2, as well as the cytoplasmic appearance of cells in the early embryo and larval development; RAB-5 localizes to early endosomes and maturing phagosomes.
nspd-4	RNA sequencing and microarray studies indicate that nspd-4 is affected by Ethanol, Methylmercuric chloride, Rotenone, Manganese chloride, D-glucose, Resveratrol, Acrylamide, Chlorpyrifos, Diazinon, Quercetin, Humic substances, Paraquat, Benzene, Colistin, Tyrosol, and adsorbable organic bromine compounds; RNA sequencing and microarray studies indicate that nspd-4 is enriched in the germ line, mal…
F54D5.7	The F54D5.7 gene encodes an ortholog of the human gene GLUTARYL-COENZYME A DEHYDROGENASE (GCDH), which when mutated leads to glutaricaciduria type I (OMIM:231670).
nipi-3	nipi-3 encodes a kinase similar to the human kinase Tribbles homolog 1; nipi-3 functions in the innate immune response, likely upstream of the SEK-1 MAPKK, to upregulate expression of NLP-29, an antimicrobial peptide, in response to fungal infection.
pqn-36	The protein product of this gene is predicted to contain a glutamine/asparagine (Q/N)-rich ('prion') domain, by the algorithm of Michelitsch and Weissman (as of the WS77 release of WormBase, i.e., in wormpep77).
snr-4	snr-4 is an ortholog of human SNRPD2 (small nuclear ribonucleoprotein D2 polypeptide); snr-4 is involved in apoptotic process, cell migration, embryo development, germ cell development, gonad development, negative regulation of vulval development, nematode larval development and secretion by cell; snr-4 is expressed in the gonad.
pyk-1	pyk-1 encodes one of two C. elegans pyruvate kinases; large-scale RNAi experiments indicate that pyk-1 is essential for embryonic development and specifically, for normal cortical activity in the AB blastomere; large-scale expression studies show that pyk-1 is expressed in body wall muscle in larvae and in body wall and vulval muscle, as well as in the reproductive system, in adults.
unc-64	unc-64 encodes syntaxin, a plasma membrane receptor for intracellular vesicles that is orthologous to vertebrate syntaxin 1A (OMIM:186590) and Drosophila Syx1A; UNC-64 is required for normal locomotion and possibly also for insulin secretion; as an essential component of the core synaptic vesicle fusion machinery, UNC-64 interacts with UNC-13, a diacylglycerol-binding protein, and SNB-1/synaptobr…
let-765	let-765 is an ortholog of human SBNO1 (strawberry notch 1) and SBNO2 (strawberry notch 2); let-765 is involved in determination of adult lifespan, embryo development, hermaphrodite genitalia development, inductive cell migration, lipid storage, nematode male tail tip morphogenesis, positive regulation of Ras protein signal transduction, positive regulation of cell fate specification and vulval ce…
hke-4.2	zipt-7.2 is an ortholog of human SLC39A7 (solute carrier family 39 member 7); zipt-7.2 is predicted to have metal ion transmembrane transporter activity, based on protein domain information.
ZC412.3	RNA sequencing and microarray studies indicate that ZC412.3 is affected by Nicotinic acid, Rotenone, Resveratrol, Diazinon, Humic substances, and Sirolimus; tiling array, RNA sequencing, and microarray studies indicate that ZC412.3 is enriched in the body wall muscle cell, muscle cell, and body wall musculature and in neurons including the PLM neurons.
alh-13	alh-13 is an ortholog of human ALDH18A1 (aldehyde dehydrogenase 18 family member A1); alh-13 is predicted to have glutamate-5-semialdehyde dehydrogenase activity, based on protein domain information; alh-13 is expressed in the intestine; alh-13 is localized to the mitochondrion.
Y45F10D.4	Y45F10D.4 encodes a putative iron-sulfur cluster assembly enzyme that is required for embryonic and larval viability, and that is orthologous to human NIFUN and budding yeast ISU1 and ISU2; Y45F10D.4 expression levels are unusually stable, with relatively little variation between adults, dauers, and L3 larvae, or between wild-type and daf-2(e1370ts) or daf-16(m26) mutant adults; by orthology with…
haly-1	haly-1 encodes a histidine ammonia lyase orthologous to the human gene HISTIDASE (HAL; OMIM:235800); HALY-1 is required in C. elegans for conversion of histidine to urocanic acid via reductive deamination; loss-of-function mutations in haly-1 result in protection against zinc and nickel toxicity owing to increased levels of metal-chelating histidine; genetic studies suggest that haly-1 functions …
Y65B4A.6	Y65B4A.6 is an ortholog of human EIF4A3 (eukaryotic translation initiation factor 4A3); Y65B4A.6 is involved in embryo development, germ cell development, hermaphrodite genitalia development, locomotion, the molting cycle, nematode larval development, oviposition, regulation of cell proliferation and regulation of meiotic nuclear division; Y65B4A.6 is predicted to have ATP binding activity and nu…
hil-4	hil-4 is an ortholog of human H1F0 (H1 histone family member 0); hil-4 is involved in reproduction; hil-4 is predicted to have DNA binding activity, based on protein domain information; hil-4 is expressed widely.
H24K24.3	H24K24.3 is an ortholog of members of the human ADH (Alcohol dehydrogenases) family including ADH6; H24K24.3 is predicted to have S-(hydroxymethyl)glutathione dehydrogenase activity and zinc ion binding activity, based on protein domain information.
fkh-9	fkh-9 encodes a member of the forkhead domain transcription factor family.
wrt-6	wrt-6 encodes a hedgehog-like protein, with (from N- to C-terminus) a signal sequence, a Wart domain, an short region of low-complexity sequence, and a Hint/Hog domain; WRT-6 is expressed in sheath and socket cells of anterior sensilla, seam cells, and hypodermis; the Hint/Hog domain is predicted to cut WRT-6 into two halves and then covalently link cholesterol to the C-terminus of the Wart domai…
C28H8.4	C28H8.4 is an ortholog of human KDELR3 (KDEL endoplasmic reticulum protein retention receptor 3), KDELR1 (KDEL endoplasmic reticulum protein retention receptor 1) and KDELR2 (KDEL endoplasmic reticulum protein retention receptor 2); C28H8.4 is involved in embryo development; C28H8.4 is predicted to have ER retention sequence binding activity, based on protein domain information.
math-33	math-33 is an ortholog of human Usp7 (ubiquitin specific peptidase 7) and USP48 (ubiquitin specific peptidase 48); math-33 is involved in anterior/posterior axis specification, embryo, embryo development, hemidesmosome assembly, maintenance of centrosome location, nematode larval development, positive regulation of growth, positive regulation of sequence-specific DNA binding transcription factor …
ssq-2	ssq-2 is involved in locomotion.
fgt-1	fgt-1 is an ortholog of members of the human SLC (Solute carriers) family including SLC2A14; fgt-1 is involved in glucose transport and lipid storage; fgt-1 is predicted to have substrate-specific transmembrane transporter activity, based on protein domain information; fgt-1 is expressed in the muscle cell, pharynx, hypodermis, nervous system, and the intestinal cell.
ima-3	ima-3 encodes one of three C. elegans importin alpha nuclear transport factors and the importin alpha that is most similar to the alpha3-subtype; ima-3 activity is required throughout development: during oogenesis, ima-3 is essential for progression past pachytene of meiotic prophase I and for proper organization of the nuclear pore complex (NPC) as well as association of P granules with the NPC;…
pbo-1	pbo-1 encodes a calcium binding protein with homology to calcineurin; pbo-1 was identified in screens for mutations that disrupt the normal defecation cycle; a pbo-1 mutation results in weak or absent posterior body contractions, the first step in the defecation cycle; pbo-1 mutant animals are also slow growing and constipated.
M02G9.2	Tiling array, RNA sequencing, and microarray studies indicate that M02G9.2 is affected by hpl-2, emr-1, blmp-1, csr-1, jmjd-3.1, dpy-21, daf-12, daf-16, mir-243, aak-2, crh-1, mir-35, oga-1, ogt-1, and pmk-1; RNA sequencing and microarray studies indicate that M02G9.2 is affected by Methylmercury hydroxide, Methylmercuric chloride, Sodium arsenite, Progesterone, Resveratrol, Chlorpyrifos, Seleniu…
hlh-30	hlh-30 encodes a predicted basic helix-loop-helix (bHLH) transcription factor, one of 42 such genes in the C. elegans genome, it is spliced to give 18 different transcripts; it is orthologous to human microphthalmia-associated transcription factor (HGNC:MITF); loss of hlh-30 activity via RNAi results in reduced fat storage; HLH-30 demonstrates sequence-specific DNA binding for the E box sequence …
R07E5.13	This gene encodes a homolog of mammalian BRAIN PROTEIN 44-LIKE (BRP44L).
spch-1	spch-1 encodes one of three C. elegans small, highly basic proteins that have similarity to mouse testis-specific histone H1, the human nucleotide binding and splicing-associated protein SON, and the mollusk protamine-like SNBPs (sperm nuclear basic proteins); spch-1(RNAi) has been reported to result in low penetrance male meiosis defects; SPCH-1 associates specifically with spermatogenic meiotic…
unc-68	unc-68 encodes a ryanodine receptor ortholog that is expressed in body-wall muscle cells and is required for normal body tension and locomotion; unc-68 mutants are flaccid, sluggish, and resistant to ryanodine, but have normal muscle ultrastructure; UNC-68 is dispensable for excitation-contraction coupling itself, but may amplify its calcium signals; the unc-68/kra-1(kh30) mutation is an S1444N s…
snet-1	snet-1 is expressed in certain interneurons, certain amphid neurons, and the coelomocyte.
Y48G8AL.13	Y48G8AL.13 is an ortholog of human TLCD1 (TLC domain containing 1) and TLCD2 (TLC domain containing 2); RNA sequencing, proteomic, and microarray studies indicate that Y48G8AL.13 is affected by wdr-23, gld-1, let-7, ubc-9, aak-2, crtc-1, jmjd-1.2, sir-2.1, tdp-1, nuo-6, hlh-25, and let-60; RNA sequencing and microarray studies indicate that Y48G8AL.13 is affected by 1-methylnicotinamide, Rotenone…
bli-4	bli-4 encodes a variety of related subtilases (serine endoproteases of the KEX2/subtilisin class), with shared N-termini but varying C-termini, that are collectively required both for larval viability and for stable adhesion of the adult cuticle.
sma-1	sma-1 encodes a beta-H spectrin; during embryonic morphogenesis, SMA-1 activity is required for a normal rate of elongation and thus, for a wild-type body length upon hatching; in addition, SMA-1 is required for proper morphogenesis of the pharynx and the excretory cell; sma-1 mRNA transcripts are first detected in hypodermal cells at the beginning of embryonic morphogenesis with later expression…
zig-11	zig-11 is an ortholog of human NPTN (neuroplastin) and Bsg (basigin (Ok blood group)); zig-11 is involved in reproduction.
ZK154.1	RNA sequencing and microarray studies indicate that ZK154.1 is affected by Ethanol, Methylmercury hydroxide, Methylmercuric chloride, Cholestanol, Quercetin, Colistin, adsorbable organic bromine compounds, Sirolimus, and Ag nanoparticles; RNA sequencing studies indicate that ZK154.1 is enriched in the AFD neurons.
Y92H12BL.5	The Y92H12BL.5 gene encodes a NUDIX hydrolase.
C49F8.3	RNA sequencing and microarray studies indicate that C49F8.3 is affected by Methylmercury hydroxide, 1-methylnicotinamide, Rotenone, D-glucose, Resveratrol, Atrazine, Cadmium, Selenium, Colistin, adsorbable organic bromine compounds, and Sirolimus; tiling array and RNA sequencing studies indicate that C49F8.3 is enriched in the germline precursor cell and hypodermis and in the PLM neurons.
ostd-1	ostd-1 is an ortholog of human Rpn2 (ribophorin II); ostd-1 is involved in cytokinesis, embryo development, endoplasmic reticulum organization, locomotion, nematode larval development, regulation of cell division and reproduction; ostd-1 is expressed in the pharynx, nervous system, reproductive system, intestine, and the body wall musculature.
F40A3.6	Microarray and RNA sequencing studies indicate that F40A3.6 is affected by Methylmercuric chloride, Rotenone, Cadmium, Diazinon, Humic substances, and Sirolimus; RNA sequencing and microarray studies indicate that F40A3.6 is enriched in the germ line and muscle cell and in the PLM neurons.
Y69H2.3	Y69H2.3 is involved in embryo development, hermaphrodite genitalia development and locomotion.
piit-1	piit-1 is an ortholog of human TFPI2 (tissue factor pathway inhibitor 2) and TFPI (tissue factor pathway inhibitor); piit-1 is predicted to have serine-type endopeptidase inhibitor activity, based on protein domain information.
C25F6.7	C25F6.7 is an ortholog of human ITM2C (integral membrane protein 2C), ITM2A (integral membrane protein 2A) and ITM2B (integral membrane protein 2B); microarray and RNA sequencing studies indicate that C25F6.7 is affected by Aldicarb, 1-methylnicotinamide, D-glucose, Copper sulfate, Paraquat, Colistin, Dafa#1, adsorbable organic bromine compounds, and Sirolimus; RNA sequencing studies indicate tha…
dyn-1	dyn-1 encodes the C. elegans ortholog of the dynamin GTPase; dyn-1 activity is required for endocytosis, synaptic vesicle recycling, cytokinesis, and the CED-1 pathway that regulates engulfment and degradation of apoptotic cells; mutations in dyn-1 affect locomotion, egg-laying, defecation, and embryonic development, indicating that dyn-1's endocytic function is required for a number of diverse p…
unc-44	unc-44 is an ortholog of human Ank2 (ankyrin 2) and ANK3 (ankyrin 3); unc-44 is involved in axon extension, body morphogenesis, dendrite development, dorsal/ventral axon guidance, meiotic cell cycle, positive regulation of growth and reproduction; unc-44 exhibits cell adhesion molecule binding activity; unc-44 is expressed in the anal depressor muscle, nervous system, intestine, and the body wall…
E04D5.1	eif-2A is an ortholog of human EIF2A (eukaryotic translation initiation factor 2A); eif-2A is involved in embryo development; eif-2A is predicted to have translation initiation factor activity, based on protein domain information; eif-2A is expressed in the hypodermis, nervous system, and the intestine.
iars-1	irs-1 encodes a predicted cytoplasmic isoleucyl-tRNA synthetase (IleRS), an aminoacyl-tRNA synthetase that catalyzes the attachment of isoleucine to its cognate tRNA and is thus required for protein biosynthesis; loss of irs-1 activity via RNA-mediated interference (RNAi) results in sterility, embryonic lethality, and slower rates of growth, indicating that IRS-1 is essential for development.
H05C05.1	H05C05.1 is an ortholog of human EIF4H (eukaryotic translation initiation factor 4H); microarray, RNA sequencing, and proteomic studies indicate that H05C05.1 is affected by cid-1, eat-2, tatn-1, daf-2, cco-1, jmjd-3.1, jmjd-1.2, lin-28, cebp-1, glp-1, and daf-16; RNA sequencing and microarray studies indicate that H05C05.1 is affected by Rotenone and Allantoin; microarray and RNA sequencing stud…
nlp-13	nlp-13 encodes a predicted neuropeptide of the MSFamide family; expressed primarily in neurons or in the endocrine/secretory cells, and expression includes pharyngeal neurons that modulate pharyngeal pumping of food.
ZK1321.4	ZK1321.4 is an ortholog of human LDB3 (LIM domain binding 3), PDLIM7 (PDZ and LIM domain 7) and PDLIM5 (PDZ and LIM domain 5); microarray, tiling array, proteomic, and RNA sequencing studies indicate that ZK1321.4 is affected by clk-1, cyc-1, daf-16, gld-1, let-7, emr-1, lem-2, pgl-1, pgl-3, glh-4, glh-1, glp-1, dpy-9, dpy-10, ain-2, and tbx-2; microarray and RNA sequencing studies indicate that …
clec-1	clec-1 is involved in body morphogenesis, growth, hermaphrodite genitalia development, locomotion, nematode larval development and positive regulation of growth.
C24A3.2	C24A3.2 is localized to the plasma membrane.
Y41E3.11	hrpu-1 is an ortholog of human HNRNPUL2-BSCL2 (HNRNPUL2-BSCL2 readthrough (NMD candidate)), HNRNPUL1 (heterogeneous nuclear ribonucleoprotein U like 1), HNRNPUL2 (heterogeneous nuclear ribonucleoprotein U like 2) and HNRNPU (heterogeneous nuclear ribonucleoprotein U); hrpu-1 is involved in embryo development, germ cell development, lipid storage, locomotion, nematode larval development, regulatio…
T06D8.3	plpr-1 is an ortholog of members of the human PLPPR (Phospholipid phosphatase related) family including PLPPR3; RNA sequencing and microarray studies indicate that T06D8.3 is affected by 1-methylnicotinamide, Methylmercuric chloride, D-glucose, Resveratrol, Atrazine, Quercetin, Colistin, adsorbable organic bromine compounds, and Sirolimus; microarray, tiling array, and RNA sequencing studies indi…
C56G2.7	rpn-13 is an ortholog of human ADRM1 (adhesion regulating molecule 1); rpn-13 is involved in nematode larval development; rpn-13 is expressed in the nervous system, seam cell, and the intestine.
epg-3	epg-3 is an ortholog of human VMP1 (vacuole membrane protein 1); epg-3 is involved in growth, macroautophagy, protein catabolic process, reproduction and secretion by cell; epg-3 is expressed in the pharynx, intestine, and the body wall musculature; epg-3 is localized to the cytoplasm.
bcl-11	bcl-11 is an ortholog of human BCL11A (B-cell CLL/lymphoma 11A) and BCL11B (B-cell CLL/lymphoma 11B); bcl-11 is involved in embryo development and locomotion; bcl-11 is predicted to have nucleic acid binding activity, based on protein domain information; bcl-11 is expressed in the muscle cell, pharynx, hypodermis, nervous system, and the head.
ttr-27	Microarray, tiling array, and RNA sequencing studies indicate that ttr-27 is affected by cyc-1, lin-15B, hpl-2, wdr-23, eat-2, tatn-1, emr-1, lem-2, prg-1, wrn-1, npr-1, jmjd-3.1, rbr-2, skn-1, dpy-21, crh-1, tax-6, hlh-29, tbx-2, and hlh-25; RNA sequencing and microarray studies indicate that ttr-27 is affected by Bisphenol A, Hydrolyzable Tannins, Colistin, and Allantoin; tiling array and micro…
ntl-3	ntl-3 is the ortholog of NOT3/NOT5, a member of a protein complex also predicted to contain ccf-1/Y56A3A.20 (CAF1/POP2); ntl-3 is required for embryonic viability in mass RNAi assays.
anmt-2	anmt-2 is an ortholog of human INMT-FAM188B (INMT-FAM188B readthrough (NMD candidate)) and members of the Seven-beta-strand methyltransferase motif containing family including NNMT; anmt-2 is involved in positive regulation of growth; anmt-2 is predicted to have methyltransferase activity, based on protein domain information; anmt-2 is expressed in the pharynx, MSaaapaa, MSpaaapp, MSaaaapp, ABalp…
H05L03.3	crf-1 is involved in lipid storage.
pyr-1	pyr-1 encodes the C. elegans protein CAD which is orthologous to the human gene Carbamyl phosphate synthetase I (CPS1); pyr-1 encodes a single protein with predicted carbamoyl phosphate synthetase, aspartate transcarbamoylase, and dihydroorotase activities (CAD), which is involved in pyrimidine biosynthesis; pyr-1 mutants can be rescued by the supply of exogenous pyrimidines; genetic interaction …
nspb-1	nspb-1 is involved in apoptotic process, embryo development, nematode larval development and oogenesis.
T23G7.3	T23G7.3 is an ortholog of human PINX1 (PIN2/TERF1 interacting, telomerase inhibitor 1); T23G7.3 is predicted to have nucleic acid binding activity, based on protein domain information.
unc-43	unc-43 encodes the C. elegans ortholog of type II calcium/calmodulin-dependent protein kinase (CaMKII); unc-43 activity is required for a number of processes, including locomotion, neuronal cell fate specification and regulation of synaptic density, egg laying, defecation, and meiotic maturation; in regulating some of these processes, unc-43 acts in concert with MAPKKK and G protein signaling pat…
noah-2	noah-2 encodes a PAN and ZP domain-containing protein that is related to the Drosophila extracellular matrix component NompA (no-mechanoreceptor-potential A); loss of noah-2 function via RNAi indicates that NOAH-2 activity is essential for molting; in addition, NOAH-2 appears to be required for embryonic and larval development, reproduction, coordinated locomotion, and the overall health of the a…
flp-16	flp-16 encodes a predicted FMRFamide-like peptide neurotransmitter that inhibits action potentials in the pharyngeal muscle when applied to the pharynx of dissected worms.
tag-353	tag-353 is an ortholog of human HERPUD1 (homocysteine inducible ER protein with ubiquitin like domain 1) and HERPUD2 (HERPUD family member 2); microarray and RNA sequencing studies indicate that tag-353 is affected by cgh-1, cyc-1, emr-1, lem-2, htz-1, fog-3, npr-1, sir-2.1, ain-1, and fbf-1; microarray studies indicate that tag-353 is affected by Cadmium, single-walled carbon nanotubes, and Siro…
W08E3.2	W08E3.2 is an ortholog of human CASC3 (cancer susceptibility candidate 3); W08E3.2 is predicted to have RNA binding activity, based on protein domain information; W08E3.2 is expressed widely.
fust-1	fust-1 is an ortholog of human fus (FUS RNA binding protein) and EWSR1 (EWS RNA binding protein 1); fust-1 is involved in reproduction; fust-1 is predicted to have nucleic acid binding activity, based on protein domain information; fust-1 is expressed in the pharynx, head, tail, and the intestine.
nspc-20	Microarray, tiling array, and RNA sequencing studies indicate that nspc-20 is affected by cyc-1, daf-12, prp-8, eat-2, emr-1, lem-2, bar-1, hlh-30, wrn-1, glp-1, daf-16, ham-3, tcer-1, daf-2, hyl-2, hsf-1, dpy-21, and sir-2.1; microarray and RNA sequencing studies indicate that nspc-20 is affected by Hydrogen sulfide, Mianserin, D-glucose, Bisphenol A, Progesterone, and Ethanol; microarray studie…
sup-1	sup-1 encodes a novel, single-pass transmembrane protein; sup-1 was identified as an allele-specific dominant suppressor of unc-17(e245); unc-17 encodes a synaptic vesicle acetylcholine transporter and the e245 missense mutation results in substitution of arginine for glycine in the ninth transmembrane domain and reduced levels of UNC-17 protein; sup-1 is defined by several alleles that all behav…
frm-1	frm-1 is an ortholog of members of the human FERM domain containing family including EPB41L1; frm-1 is involved in hatching and reproduction; frm-1 is predicted to have actin binding activity and structural molecule activity, based on protein domain information; frm-1 is expressed in several tissues including the pharynx and the intestine; frm-1 is localized to the plasma membrane.
F38B2.4	F38B2.4 is orthologous to the human gene ADENYLATE KINASE 1 (AK1; OMIM:103000), which when mutated leads to hemolytic anemia.
lpin-1	lpin-1 encodes a putative phosphatidic acid phosphatase orthologous to budding yeast PAH1 and human LPIN1 (OMIM:605518), LPIN2 (OMIM:605519, mutated in Majeed syndrome), and LPIN3 (OMIM:605520); lpin-1 is expressed in vulval muscle; in mass RNAi assays, lpin-1 is required for the osmotic integrity of eggs and for normal larval growth, body thickness, locomotion, and fertility; by orthology, LPIN-…
nlp-18	nlp-18 encodes four predicted neuropeptide-like proteins; in C. elegans, nlp-18 is part of the FAFA neuropeptide family that also contains nlp-20; nlp-18 is expressed in a variety of neurons, including ASI, NSM, four head neurons, two tail neurons, and two anterior pharyngeal neurons; nlp-18 expression is also detected in the spermatheca, the rectal gland, and the intestine; as loss of nlp-18 act…
gei-4	gei-4 encodes a protein with a coiled-coil domain (predicted to mediate protein-protein interactions), an internal repeat of 69 residues (covering residues 134-202, 203-265, and 266-328 of W07B3.2a), and a glutamine/asparagine-rich domain; GEI-4 is paralogous to Y50D7A.8 and Y59C2A.3, physically interacts with GEX-2, and is required for embryonic viability, fertility, and vulval morphogenesis; GE…
spd-5	spd-5 encodes a coiled-coil domain protein; spd-5 activity is required for centrosome maturation, symmetry breaking, pronuclear migration, mitotic spindle assembly, and cell division; in regulating centrosome maturation, spd-5 interacts genetically with spd-2, which also encodes a coiled-coil protein; SPD-5 physically interacts with CED-9, a C. elegans BCL2 ortholog and spd-5(RNAi) results in inc…
sax-7	sax-7 encodes an ortholog of human L1CAM, and a paralog of lad-2; L1CAM is a member of the group of highly conserved transmembrane cell adhesion receptor molecules which belong to the immunuglobulin superfamily; SAX-7 is required for axon guidance, neurite outgrowth and maintenance of neuronal positioning through homophilic and heterophilic interactions; sax-7 also affects germline development, e…
mup-4	The mup-4 gene encodes a novel transmembrane protein required for junctional attachments between hypodermis and muscle, and between the apical epithelial surface and the cuticular matrix.
F54C8.4	F54C8.4 is an ortholog of human DUSP11 (dual specificity phosphatase 11); F54C8.4 is involved in embryo development and reproduction; F54C8.4 is predicted to have protein tyrosine/serine/threonine phosphatase activity, based on protein domain information; F54C8.4 is expressed in the pharynx and the AB.
C18B2.3	C18B2.3 is expressed in the anal depressor muscle, body wall musculature, and the vulval muscle.
alh-6	alh-6 is orthologous to the human gene ALDEHYDE DEHYDROGENASE 4 FAMILY, MEMBER A1 (ALDH4A1; OMIM:606811), which when mutated leads to hyperprolinemia type II.
T28B8.1	T28B8.1 is expressed in the pharyngeal muscle cell, nervous system, vulval muscle, and the head muscle.
nspb-3	nspb-3 is involved in apoptotic process, embryo development, nematode larval development and oogenesis.
rsu-1	rsu-1 is an ortholog of human RSU1 (Ras suppressor protein 1); rsu-1 is involved in innate immune response; rsu-1 is expressed in all ventral cord neurons, pharyngeal muscle cell, body wall musculature, vulval muscle, and the DTC.
ubc-25	ubc-25 is an ortholog of human UBE2Q2 (ubiquitin conjugating enzyme E2 Q2) and UBE2Q1 (ubiquitin conjugating enzyme E2 Q1); ubc-25 is expressed in the anal depressor muscle, pharyngeal muscle cell, body wall musculature, vulval muscle, ventral nerve cord, dorsal nerve cord, lateral nerve cord, and the embryonic cell; ubc-25 is localized to the nucleus.
his-68	his-68 encodes an H2A histone.
cope-1	F45G2.4 encodes an epsilon subunit of the coatomer (COPI) complex; in mass RNAi assays, F45G2.4 is required for larval viability, proper locomotion, and properly rapid growth.
mbk-2	mbk-2 encodes one of two C. elegans members of the DYRK (dual-specificity Yak1-related kinase) family of proteins that includes S. cerevisiae Yak1 and the Drosophila minibrain and DYRK2 kinases; MBK-2 activity is required maternally for the oocyte-to-egg transition that occurs during the earliest stages of embryonic development; specifically, MBK-2 is required for: 1) posterior localization of th…
T17H7.1	T17H7.1 is involved in embryo development and lipid storage; T17H7.1 is expressed in the pharynx and certain outer labial neurons.
F52A8.1	F52A8.1 is involved in growth, protein catabolic process and striated muscle myosin thick filament assembly.
F09F7.5	F09F7.5 encodes, by alternative splicing, three isoforms of an unfamiliar protein required for in conjunction with LIN-35 for normally large brood size, in conjunction with CLK-2 for normally rapid growth, and for normally short lifespan; F09F7.5 binds equally well to Cdc42 and Rac GTPases in vitro, probably through its N-terminal P21-Rho-binding domain; F09F7.5 has no obvious orthologs outside o…
hum-2	hum-2 encodes a class V unconventional myosin similar to human MYO5A, MYO5B and MYO5C.
W06F12.2	Microarray and RNA sequencing studies indicate that W06F12.2 is affected by cyc-1, lin-15B, rsr-2, nhr-8, eat-2, ubc-9, daf-2, jmjd-3.1, ifg-1, skn-1, ain-1, ain-2, ash-2, and nasp-1; RNA sequencing and microarray studies indicate that W06F12.2 is affected by 1-methylnicotinamide, D-glucose, Chlorpyrifos, Diazinon, Quercetin, Paraquat, Colistin, Sirolimus, and Allantoin; microarray, tiling array,…
rsp-5	rsp-5 encodes, along with rsp-4, one of two C. elegans orthologs of the vertebrate SC35 splicing factor and member of the SR protein family of nuclear phosphoproteins that are required for constitutive splicing and influence alternative splicing regulation.
K01A2.5	K01A2.5 is an ortholog of human BPHL (biphenyl hydrolase like); K01A2.5 is expressed in the hypodermis.
W07G4.3	W07G4.3 is an ortholog of human SCYL1 (SCY1 like pseudokinase 1); W07G4.3 is involved in reproduction; W07G4.3 is predicted to have ATP binding activity and protein kinase activity, based on protein domain information.
ama-1	ama-1 encodes the large subunit of RNA polymerase II required for mRNA transcription; AMA-1 is essential for proper embryonic development, particularly for the early division and migration of the endodermal precursor (E) cells that initiate gastrulation; AMA-1 is expressed ubiquitously in the developing embryo until the 550-cell stage.
B0228.7	B0228.7 is an ortholog of human Mtap (methylthioadenosine phosphorylase) and RP11-145E5.5; B0228.7 is predicted to have S-methyl-5-thioadenosine phosphorylase activity, based on protein domain information; B0228.7 is expressed in the nervous system, intestine, Ep, and the Ea.
F52A8.5	F52A8.5 is orthologous to the human gene GLYCINE CLEAVAGE SYSTEM PROTEIN H (GCSH; OMIM:238330), which when mutated leads to glycine encephalopathy.
mca-2	mca-2 encodes a calcium-transporting ATPase; large-scale RNAi screens indicate that mca-2 activity is required for locomotion and normal rates of postembryonic growth.
sel-1	sel-1 encodes two isoforms of a highly conserved transmembrane protein orthologous to human SEL1 (OMIM:602329) and Saccharomyces cerevisiae HRD3, a member of the HMG-CoA Reductase Degradation (HRD) complex that degrades malfolded endoplasmic reticulum (ER)-resident proteins; SEL-1 functions as a negative regulator of the LIN-12/GLP-1 Notch-like signaling pathway in C. elegans where it appears to …
col-89	col-89 is an ortholog of human SFTPD (surfactant protein D); col-89 is a structural constituent of cuticle, based on protein domain information; col-89 is expressed in the nervous system, head, tail, reproductive system, and the intestine.
ntl-2	ntl-2 is an ortholog of human CNOT2 (CCR4-NOT transcription complex subunit 2); ntl-2 is involved in embryo development, growth, hermaphrodite genitalia development, lipid storage, locomotion, nematode larval development and positive regulation of growth; ntl-2 is expressed in the pharynx, hypodermis, nervous system, reproductive system, intestine, rectal gland cell, and the body wall musculature.
dpyd-1	dpyd-1 encodes the C. elegans ortholog of human DihydroPYrimidine Dehydrogenase (DPYD), which when mutated leads to thymine-uraciluria (OMIM:274270); DPYD-1 is the first and rate-limiting enzyme for uracil and thymine metabolism to 5,6-dihydrouracil and 5,6-dihydrothymine, respectively, and in humans, functions in metabolism of the anti-cancer pyrimidine antagonist 5-fluorouracil (5-FU); in C. el…
F35A5.2	Microarray, tiling array, and RNA sequencing studies indicate that F35A5.2 is affected by cyc-1, age-1, daf-12, wdr-23, eat-2, tatn-1, clk-1, jmjd-3.1, jmjd-1.2, rbr-2, dpy-21, and slr-2; RNA sequencing and microarray studies indicate that F35A5.2 is affected by D-glucose, Resveratrol, Fluoranthene, Quercetin, Humic substances, and Colistin.
tag-173	bckd-1B is an ortholog of human BCKDHB (branched chain keto acid dehydrogenase E1 subunit beta); bckd-1B is involved in embryo development, locomotion and reproduction; bckd-1B is predicted to have catalytic activity, based on protein domain information.
C05D11.1	C05D11.1 is predicted to have catalytic activity and metal ion binding activity, based on protein domain information.
chat-1	chat-1 is an ortholog of human TMEM30A (transmembrane protein 30A) and TMEM30B (transmembrane protein 30B); chat-1 is expressed in several tissues including the intestine.
wrt-10	wrt-10 encodes a hedgehog-like protein, with an N-terminal signal sequence, a Wart domain, and a C-terminal region of low-complexity sequence; WRT-10 is expressed in both male and hermaphrodite intestine; the Wart domain is predicted to form a cysteine-crosslinked protein involved in intercellular signalling, and it has subtle similarity to the N-terminal Hedge domain of HEDGEHOG proteins; WRT-10…
C27A2.5	Microarray, tiling array, and RNA sequencing studies indicate that C27A2.5 is affected by lin-15B, hpl-2, rsr-2, jmjd-3.1, jmjd-1.2, rbr-2, daf-12, daf-16, dpy-21, lin-14, lin-4, mir-243, aak-2, tax-6, mir-35, oga-1, and pmk-1; RNA sequencing and microarray studies indicate that C27A2.5 is affected by D-glucose, Resveratrol, Colistin, Dafa#1, and adsorbable organic bromine compounds; microarray s…
mlt-10	mlt-10 encodes a nematode-specific protein that contains a domain of unknown function, DUF644, and tandem proline- and hydroxy amino acid-rich repeats; mlt-10 is required for proper execution of the molting cycle, as well as a number of other processes including normal body shape, locomotion, and reproduction; MLT-10 is expressed transiently with each molting cycle in the hypodermis, except for t…
mex-3	mex-3 encodes two KH domain-containing RNA binding proteins; in the early embryo, maternally provided MEX-3 is required for specifying the identities of the anterior AB blastomere and its descendants, as well as for the identity of the P3 blastomere and proper segregation of the germline P granules; mex-3 mRNA is distributed uniformly in the syncytial core of the adult distal gonad, mature oocyte…
pqn-53	The protein product of this gene is predicted to contain a glutamine/asparagine (Q/N)-rich ('prion') domain, by the algorithm of Michelitsch and Weissman (as of the WS77 release of WormBase, i.e., in wormpep77).
snrp-200	snrp-200 is an ortholog of human SNRNP200 (small nuclear ribonucleoprotein U5 subunit 200); snrp-200 is involved in cell migration, embryo development, germ cell development, gonad development, growth, nematode larval development, oviposition, regulation of cell proliferation and regulation of meiotic nuclear division; snrp-200 is predicted to have ATP binding activity and nucleic acid binding ac…
flp-24	flp-24 is involved in embryo development; flp-24 is expressed in certain interneurons.
tin-13	tin-13 is an ortholog of human TIMM13 (translocase of inner mitochondrial membrane 13); tiling array, RNA sequencing, and microarray studies indicate that tin-13 is affected by daf-16, aak-2, daf-12, prg-1, tdp-1, htz-1, npr-1, cco-1, jmjd-3.1, jmjd-1.2, hsf-1, sir-2.1, lin-14, lin-4, daf-2, and gei-8; RNA sequencing and microarray studies indicate that tin-13 is affected by D-glucose, Resveratro…
C45B2.2	RNA sequencing and microarray studies indicate that C45B2.2 is affected by 1-methylnicotinamide, Tunicamycin, D-glucose, Juglone, Acrylamide, Atrazine, Chlorpyrifos, Diazinon, Cry5B, Copper sulfate, Dafa#1, adsorbable organic bromine compounds, Allantoin, and Ag nanoparticles; tiling array and microarray studies indicate that C45B2.2 is enriched in the germline precursor cell, hypodermis, pharyng…
F15B9.8	RNA sequencing and microarray studies indicate that F15B9.8 is affected by Ethanol, Nitric Oxide, Methylmercury hydroxide, 1-methylnicotinamide, Methylmercuric chloride, D-glucose, Bisphenol S, Neurotoxins, Cholestanol, Resveratrol, Quercetin, Humic substances, Colistin, Dafa#1, adsorbable organic bromine compounds, Sirolimus, and Ag nanoparticles; tiling array and RNA sequencing studies indicate…
rsbp-1	rsbp-1 is an ortholog of human RGS7BP (regulator of G-protein signaling 7 binding protein) and RGS9BP (regulator of G-protein signaling 9 binding protein); rsbp-1 is involved in negative regulation of locomotion; rsbp-1 is expressed in the muscle cell, pharynx, nervous system, body wall musculature, and the vulva; rsbp-1 is localized to the cell body, the neuron projection and the striated muscle…
fhod-1	fhod-1 is an ortholog of human FHOD1 (formin y 2 domain containing 1) and FHOD3 (formin y 2 domain containing 3); fhod-1 is expressed in the muscle cell, pharynx, reproductive system, seam cell, intestine, and the body wall musculature.
ZC410.5	RNA sequencing and microarray studies indicate that msa-1 is affected by Ethanol, Rotenone, Quercetin, Humic substances, and Colistin; microarray, tiling array, and RNA sequencing studies indicate that msa-1 is enriched in the cephalic sheath cell, hypodermis, germ line, Psub1, and intestine and in neurons including the PVD, OLL, dopaminergic, NSM, AFD, ASER, and RID neurons.
cor-1	The cor-1 gene encodes an ortholog of the actin-binding protein coronin.
flp-22	flp-22 exhibits neuropeptide receptor binding activity; flp-22 is expressed in certain interneurons, certain amphid neurons, certain motor neurons, uv1, and certain mechanosensory neurons.
T13F2.2	T13F2.2 is an ortholog of human SUB1 (SUB1 , transcriptional regulator); T13F2.2 is involved in reproduction; T13F2.2 is predicted to have DNA binding activity and transcription coactivator activity, based on protein domain information.
F33A8.7	RNA sequencing and microarray studies indicate that F33A8.7 is affected by Methylmercury hydroxide, 1-methylnicotinamide, Methylmercuric chloride, Rotenone, Neurotoxins, Atrazine, Chlorpyrifos, Colistin, adsorbable organic bromine compounds, Sirolimus, and Ag nanoparticles; microarray studies indicate that F33A8.7 is enriched in neurons.
W05F2.4	W05F2.4 is involved in growth, hermaphrodite genitalia development, nematode larval development and positive regulation of growth; W05F2.4 is expressed in the body wall musculature and the vulval muscle.
Y15E3A.5	Microarray, tiling array, and RNA sequencing studies indicate that Y15E3A.5 is affected by cyc-1, sma-2, daf-12, nhr-114, wdr-23, eat-2, tatn-1, hlh-30, prg-1, clk-1, daf-2, daf-16, jmjd-3.1, jmjd-1.2, mir-60, dpy-21, ain-2, mir-243, alg-1, and nhr-25; RNA sequencing and microarray studies indicate that Y15E3A.5 is affected by Rotenone, Chlorpyrifos, and Colistin; tiling array, RNA sequencing, an…
msp-57	msp-57 encodes a member of the major sperm protein family.
ptc-3	ptc-3 encodes an ortholog of Drosophila PATCHED (PTC) and human PTCH (OMIM:601309, mutated in basal cell nevus syndrome), which defines one of seven paralogous families of sterol sensing domain (SSD) proteins; PTC-3 is strongly required for normal molting from L1 to L3 larval stages; PTC-3 is also required for normal growth to full size and for viability.
unc-32	unc-32 encodes, by alternative splicing, six isoforms of an ortholog of subunit a of the membrane-bound (V0) domain of vacuolar proton-translocating ATPase (V-ATPase); UNC-32 is orthologous to human ATP6N1A (OMIM:192130), ATP6V0A2, ATP6V0A4 (OMIM:605239, mutated in distal renal tubular acidosis), and TCIRG1 (OMIM:604592, mutated in osteopetrosis); one UNC-32 isoform is essential for locomotion an…
mua-3	mua-3 is an ortholog of human COCH (cochlin), FBN3 (fibrillin 3), FBN1 (fibrillin 1), FBN2 (fibrillin 2), MATN1 (matrilin 1, cartilage matrix protein), MATN2 (matrilin 2), MATN4 (matrilin 4), MATN3 (matrilin 3) and VIT (vitrin) and members of the Fibronectin type III domain containing family including VWA1 and COL (Collagens) family including COL6A3; mua-3 is involved in apoptotic process, cell-m…
vps-24	vps-24 is an ortholog of human CHMP3 (charged multivesicular body protein 3); vps-24 is involved in determination of adult lifespan, embryo development, lipid storage, locomotion, the molting cycle, nematode larval development and positive regulation of growth.
T05A8.3	Microarray and RNA sequencing studies indicate that T05A8.3 is affected by cyc-1, isp-1, sma-2, sma-4, wdr-23, emr-1, lem-2, prg-1, clk-1, swsn-2.2, let-418, chd-3, dcr-1, ain-1, tax-6, lin-54, tdp-1, mir-35, and nuo-6; RNA sequencing and microarray studies indicate that T05A8.3 is affected by Rotenone, D-glucose, Humic substances, Colistin, Sirolimus, and Allantoin; microarray, tiling array, and…
nspd-6	RNA sequencing and microarray studies indicate that nspd-6 is affected by Ethanol, Methylmercury hydroxide, Manganese chloride, D-glucose, Resveratrol, Quercetin, Humic substances, Paraquat, Benzene, Colistin, Tyrosol, adsorbable organic bromine compounds, and Allantoin; RNA sequencing and microarray studies indicate that nspd-6 is enriched in the germ line, amphid sheath cell, male, and intestin…
T04H1.2	T04H1.2 is an ortholog of human GTPBP2 (GTP binding protein 2); T04H1.2 exhibits identical protein binding activity; T04H1.2 is expressed in the gonad.
cpna-1	cpna-1 functions in striated muscle contraction involved in embryonic body morphogenesis and is involved in striated muscle myosin thick filament assembly; cpna-1 is expressed in the pharynx, spermatheca, hypodermis, intestine, excretory cell, body wall musculature, gonadal sheath cell, ventral nerve cord, vulva, nerve ring, and the head neurons; cpna-1 is localized to the M band and the striated…
lrx-1	lrx-1 encodes a protein that contains four class A low-density lipoprotein receptor domains.
Y43F4B.5	Y43F4B.5 is an ortholog of human PGM2L1 (phosphoglucomutase 2 like 1) and PGM2 (phosphoglucomutase 2); Y43F4B.5 is involved in embryo development and nematode larval development; Y43F4B.5 is predicted to have intramolecular transferase activity, phosphotransferases, based on protein domain information; Y43F4B.5 is localized to the nucleus.
Y43F8B.3	Y43F8B.3 is an ortholog of human WFDC8 (WAP four-disulfide core domain 8); Y43F8B.3 is involved in reproduction; Y43F8B.3 is predicted to have serine-type endopeptidase inhibitor activity, based on protein domain information.
rnp-2	rnp-2 encodes the small nuclear ribonucleoprotein (snRNP)-associated protein RNP-2/U1A, which associates with U1 snRNPs; rnp-2 is coexpressed with rnp-3, dnj-15, and K08D10.12 in an operon; RNP-2 and RNP-3 are paralogs with ~50% identity that are more closely related to one another than to non-nematode orthologs; despite their association with distinct snRNPs, RNP-2 and RNP-3 are functionally int…
K09C6.9	RNA sequencing and microarray studies indicate that K09C6.9 is affected by Nicotinic acid, Methylmercuric chloride, Rotenone, Bisphenol A, Quercetin, Hydrolyzable Tannins, and Humic substances; RNA sequencing and microarray studies indicate that K09C6.9 is enriched in the amphid sheath cell and intestine.
let-526	let-526 encodes a homolog of a component of the SWI/SNF complex; the let-526(h185) mutation results in early larval lethality.
ZK909.3	ZK909.3 is an ortholog of human HDDC3 (HD domain containing 3); ZK909.3 is involved in lipid storage.
par-1	par-1 encodes a serine-threonine kinase; maternally provided PAR-1 is essential for establishing early embryonic polarity; PAR-1 is present in the cytoplasm and in the cell cortex and asymmetrically localized to the posterior cortex of late one-cell stage embryos; PAR-1 is continuously asymmetrically localized to the P lineage (germline blastomeres) at each subsequent division, and evenly distrib…
C07A12.7	C07A12.7 is an ortholog of human TOM1L2 (target of myb1 like 2 membrane trafficking protein) and TOM1 (target of myb1 membrane trafficking protein); proteomic, microarray, tiling array, and RNA sequencing studies indicate that C07A12.7 is affected by daf-2, cyc-1, daf-12, wdr-23, gld-1, let-7, glp-1, swsn-2.2, daf-16, dpy-21, hlh-30, cebp-1, dcr-1, alg-1, fbf-1, tdp-1, and eat-2; RNA sequencing a…
msp-49	msp-49 encodes a protein that belongs to a family of proteins called the Major Sperm Proteins (MSPs) that is conserved in nematodes; this family consists of closely related, small, basic proteins that make up 15% of sperm protein; this multigene family consists of over fifty genes, including many pseudogenes; MSPs are involved in both extracellular signaling and cytoskeletal functions during repr…
aly-3	aly-3 encodes an RRM motif-containing protein orthologous to human THOC4 (OMIM:604171), and paralogous to ALY-1 and ALY-2; by orthology, ALY-3 is thought to promote recruitment of mRNA export factor to mRNAs; however, ALY-3 has no grossly obvious function in four-way RNAi assays of ALY-1/-3 and W04D2.6, and aly-3(RNAi) had no obvious effect on nuclear retention of tra-2 mRNA in the absence of TRA…
K11D12.7	K11D12.7 is an ortholog of human HMX1 (H6 family homeobox 1), HMX2 (H6 family homeobox 2) and HMX3 (H6 family homeobox 3); K11D12.7 is predicted to have serine-type endopeptidase inhibitor activity, based on protein domain information.
hipr-1	hipr-1 encodes the C. elegans ortholog of mammalian Huntingtin-interacting protein 1-related (Hip1r) and Saccharomyces cerevisiae Sla2p; by homology, HIPR-1 is predicted to function as an actin-clathrin coupling protein; in C. elegans, hipr-1 has been shown to play a role in regulation of cholinergic neurotransmission at the neuromuscular junction and SNB-1 (synaptobrevin) abundance along the ven…
Y53F4B.39	Y53F4B.39 is an ortholog of human LACTB2 (lactamase beta 2); microarray, proteomic, tiling array, and RNA sequencing studies indicate that Y53F4B.39 is affected by cyc-1, cid-1, nhr-49, daf-12, gld-1, let-7, lin-35, cco-1, jmjd-3.1, and jmjd-1.2; proteomic, tiling array, and RNA sequencing studies indicate that Y53F4B.39 is enriched in the germ line, hypodermis, and intestine.
unc-23	unc-23 encodes a protein with similarity to the BAG2 (BCL2 AnthaGene) protein that functions to negatively regulate proteosomal degradation by the E3 ubiquitin ligase and Hsp70 co-chaperone CHIP (Carboxyl-terminus of Hsp70 Interacting Protein); in C. elegans, unc-23 is required for proper attachment of the anterior body wall musculature to the overlying hypodermis.
T19C3.4	T19C3.4 is an ortholog of members of the human REEP (Receptor accessory proteins) family including REEP2; microarray, tiling array, and RNA sequencing studies indicate that T19C3.4 is affected by cyc-1, daf-12, cco-1, jmjd-3.1, jmjd-1.2, hlh-30, and alg-1; RNA sequencing and microarray studies indicate that T19C3.4 is affected by Cry5B, Cadmium, Humic substances, Sirolimus, and Allantoin; RNA seq…
mec-5	mec-5 encodes a collagen unique in the number of Gly-X-Y repeats and in the composition of amino acids surrounding these repeats; MEC-5 is required for normal mechanosensory response to gentle touch and for the proper functioning of the touch receptor neurons; mec-5 interacts genetically with mec-4 and mec-10 which encode degenerins (ion channels) expressed in the touch neurons, mec-9, which enco…
acp-6	acp-6 is an ortholog of members of the human ACP (Acid phosphatases) family including ACP6; acp-6 is predicted to have acid phosphatase activity, based on protein domain information.
tin-9.1	tin-9.1 encodes one of two C. elegans members of the Tin9 family of mitochondrial import proteins; TIN-9.1 activity is required for protein import into the mitochondrial inner membrane; TIN-9.1 is also required for normal fertility, embryonic development, body size, and time of reproductive onset.
set-27	set-27 encodes a SET domain-containing protein; SET-27 is orthologous to human SETD3 and fission yeast Mug76p, and is paralogous to SET-29 and human SETD4; SET-29 has no obvious function in mass RNAi assays.
vamp-8	vamp-8 is an ortholog of human VAMP8 (vesicle associated membrane protein 8); vamp-8 is expressed in the pharynx and the nervous system.
dmd-6	dmd-6 is an ortholog of human DMRT2 (doublesex and mab-3 related transcription factor 2), DMRT3 (doublesex and mab-3 related transcription factor 3), DMRTA2 (DMRT like family A2), DMRTC1B (DMRT like family C1B), DMRTC2 (DMRT like family C2), DMRTB1 (DMRT like family B with proline rich C-terminal 1) and DMRTA1 (DMRT like family A1); dmd-6 is predicted to have sequence-specific DNA binding activit…
nlp-29	nlp-29 encodes an antimicrobial, neuropeptide-like protein; nlp-29 appears to play a role in innate immunity, as its expression in the epidermis is strongly induced following fungal infection; nlp-29 expression is also induced following physical injury and osmotic stress; nlp-29 expression following fungal infection or physical wounding is regulated by a TIR-1, (Toll-interleukin 1 receptor (TIR) …
R01E6.2	Microarray and RNA sequencing studies indicate that R01E6.2 is affected by vhl-1, emr-1, lem-2, jmjd-3.1, daf-12, daf-16, dpy-21, sir-2.1, lin-14, lin-4, mir-243, crh-1, oga-1, ogt-1, and pmk-1; RNA sequencing and microarray studies indicate that R01E6.2 is affected by 1-methylnicotinamide, Manganese chloride, Resveratrol, Tetrabromobisphenol A, Colistin, and Sirolimus; microarray studies indicat…
Y77E11A.2	Y77E11A.2 is an ortholog of human NADK2 (NAD kinase 2, mitochondrial); Y77E11A.2 is predicted to have NAD+ kinase activity, based on protein domain information.
nlp-12	nlp-12 encodes two predicted neuropeptide-like proteins; nlp-12 is part of a LQFamide neuropeptide family that has members in at least one other nematode species; nlp-12 is expressed in one tail neuron.
gale-1	gale-1 encodes a putative UDP-galactose-4-epimerase, orthologous to human GALE (OMIM:606953, mutated in galactose epimerase deficiency); GALE-1 is thought to interconvert UDP-N-acetylglucosamine and UDP-N-acetylgalactosamine at the end of the hexosamine pathway; gale-1 is expressed in neurons, intestine and the developing reproductive system, but has no observed function in mass RNAi assays.
max-2	max-2 encodes, by alternative splicing, at least two isoforms of a putative p21-activated kinase that is required (redundantly with its paralog, PAK-1) for normal axonal guidance of motoneurons, P cell migration, and locomotion, with max-2(cy2);pak-1(ok448) double mutants phenotypically resembling unc-73 or ced-10;mig-2 mutants; max-2 is expressed ubiquitously in early embryos, then localizes to …
F40E10.6	F40E10.6 is an ortholog of human TMEM184B (transmembrane protein 184B) and TMEM184A (transmembrane protein 184A); F40E10.6 is involved in reproduction; F40E10.6 is expressed in the pharynx, hyp11, hyp10, hyp9, hyp8, virR, virL, nervous system, pharyngeal-intestinal valve, vulval muscle, and the vulva.
tep-1	tep-1 is an ortholog of human CD109 (CD109 molecule); tep-1 is predicted to have endopeptidase inhibitor activity, based on protein domain information; tep-1 is expressed in the hypodermis, nervous system, and the reproductive system.
C15H9.11	Microarray, RNA sequencing, proteomic, and tiling array studies indicate that C15H9.11 is affected by cyc-1, wdr-23, eat-2, emr-1, lem-2, wrn-1, jmjd-3.1, jmjd-1.2, dpy-21, glp-1, elli-1, dcr-1, rde-4, slr-2, ash-2, crh-1, tax-6, and tbx-2; microarray and RNA sequencing studies indicate that C15H9.11 is affected by Methylmercuric chloride, Rotenone, Atrazine, Cry5B, and Allantoin; microarray stud…
ZK856.7	RNA sequencing and microarray studies indicate that ZK856.7 is affected by Rotenone, Deoxyglucose, Fluoranthene, Diazinon, Paraquat, and Sirolimus; RNA sequencing and microarray studies indicate that ZK856.7 is enriched in the germ line, amphid sheath cell, muscle cell, and intestine.
his-7	his-7 encodes an H2A histone.
scd-1	scd-1 encodes a novel protein with several regions that are extremely glutamine (Q) rich, interspersed with other residues (usually alanine); SCD-1 affects signalling by proteins in the DAF-7/transforming growth factor (TGF)-beta pathway (DAF-1, DAF-8, and DAF-14), and the Q-rich regions of SCD-1 protein may mediate epigenetic changes of stably heritable tertiary conformation.
abce-1	abce-1 is an ortholog of human ABCE1 (ATP binding cassette subfamily E member 1); abce-1 is involved in body morphogenesis, embryo development, hermaphrodite genitalia development, locomotion and nematode larval development; abce-1 is predicted to have ATP binding activity and ATPase activity, based on protein domain information; abce-1 is expressed in several tissues including the hypodermis, ne…
lron-7	lron-7 is an ortholog of human OPTC (opticin); lron-7 is expressed in the head and the intestine.
Y43E12A.2	Y43E12A.2 is an ortholog of human ZCCHC24 (zinc finger CCHC-type containing 24); Y43E12A.2 is localized to the mitochondrion.
C04G6.10	C04G6.10 is expressed in the pm6.
E04A4.5	timm-17B.1 is an ortholog of human TIMM17B (translocase of inner mitochondrial membrane 17 B (yeast)) and TIMM17A (translocase of inner mitochondrial membrane 17 A (yeast)); timm-17B.1 is involved in determination of adult lifespan, embryo development, hermaphrodite genitalia development and nematode larval development; timm-17B.1 is predicted to have P-P-bond-hydrolysis-driven protein transmembr…
F41G3.1	Microarray, RNA sequencing, and tiling array studies indicate that nlp-50 is affected by alg-1, rde-4, zfp-1, cyc-1, eat-2, clk-1, daf-2, elli-1, mir-243, tax-6, lin-54, tdp-1, mir-35, tbx-2, isp-1, and nuo-6; RNA sequencing and microarray studies indicate that nlp-50 is affected by Rotenone, D-glucose, Atrazine, Hydrolyzable Tannins, and Humic substances; microarray and RNA sequencing studies in…
C32D5.8	C32D5.8 is an ortholog of human NXNL1 (nucleoredoxin-like 1), NXNL2 (nucleoredoxin-like 2) and NXN (nucleoredoxin); C32D5.8 is involved in embryo development and reproduction.
H11E01.3	H11E01.3 is involved in embryo development.
C39D10.7	C39D10.7 encodes a large (1185-residue) protein with 11 chitin-binding peritrophin-A domains; C39D10.7 transcripts are enriched in hermaphrodites; like CEJ-1 and CPG-2, C39D10.7 might participate in eggshell synthesis and early embryonic development, and C39D10.7's multiple peritrophin-A domains might enable mechanical cross-linking of chitin; however, C39D10.7 alone has no visible function in ma…
T05G5.1	Microarray studies indicate that T05G5.1 is affected by Humic substances and single-walled carbon nanotubes; tiling array, RNA sequencing, and microarray studies indicate that T05G5.1 is enriched in the body wall muscle cell, germ line, and muscle cell and in the PLM neurons.
nfx-1	nfx-1 is an ortholog of human NFX1 (nuclear transcription factor, X-box binding 1); nfx-1 is predicted to have nucleic acid binding activity, transcription factor activity, sequence-specific DNA binding, and zinc ion binding activity, based on protein domain information.
R151.2	R151.2 is orthologous to the human gene PHOSPHORIBOSYL PYROPHOSPHATE SYNTHETASE 1 (PRPS1; OMIM:311850), which when mutated leads to disease
msp-51	msp-51 encodes a protein that belongs to a family of proteins called the Major Sperm Proteins (MSPs) that is conserved in nematodes; msp-51 has a C. briggsae homolog as predicted by the Wobble Aware Bulk Aligner (WABA); the MSP family consists of closely related, small, basic proteins that make up 15% of sperm protein; this multigene family consists of over fifty genes, including many pseudogenes…
mtm-3	mtm-3 encodes, by alternative splicing, two isoforms of a myotubularin lipid phosphatase orthologous to human MTMR3 and MTMR4 and paralogous to MTM1; MTM-3 is required for normal locomotion in older adults and for normally long lifespan; MTM-3 has phosphatidylinositol 3-phosphate (PI3P) phosphatase activity; MTM-3 contains a C-terminal FYVE domain that binds PI3P in vitro; MTM-3 is expressed thro…
cbp-1	cbp-1 encodes a homolog of the mammalian transcriptional cofactors CBP (OMIM:600140) and p300 (E1A-BINDING PROTEIN, 300-KD; OMIM:602700) that have been shown to possess histone acetyltransferase activity, and which, when mutated, lead to Rubinstein-Taybi syndrome (OMIM:180849) and colorectal cancer (OMIM:114500); at least one splicing form of CBP-1 exhibits histone acetyltransferase (HAT) activit…
lbp-5	lbp-5 encodes a predicted intracellular fatty acid binding protein (iFABP) that is most similar to the vertebrate muscle and heart FABPs; by homology, LBP-5 is predicted to function as an intracellular transporter for small hydrophobic molecules such as lipids and steroid hormones; loss of lbp-5 activity via large-scale RNAi screens indicates that, in C. elegans, LBP-5 is required for movement.
ZC204.12	ZC204.12 is expressed in the pharynx, intestine, and the head neurons.
F55A3.3	spt-16 is an ortholog of human SUPT16H (SPT16 , facilitates chromatin remodeling subunit); spt-16 is involved in embryo development, growth, the molting cycle, nucleus organization and reproduction.
F55C10.5	F55C10.5 is an ortholog of members of the human PPP1R (Protein phosphatase 1 regulatory subunits) family including PPP1R14A; RNA sequencing and microarray studies indicate that F55C10.5 is affected by eat-2, hlh-30, daf-2, daf-16, swsn-2.2, jmjd-3.1, hsf-1, daf-12, dpy-21, and alg-1; tiling array and RNA sequencing studies indicate that F55C10.5 is enriched in the ventral nerve cord and germ line…
mog-3	mog-3 encodes a conserved nuclear protein which shares homology to a yeast splicing factor: MOG-3 contains two motifs in its N-terminus that are fully conserved from yeasts to vertebrates; necessary for oogenesis and robust germ line proliferation; mog-3 and gld-3 functions synergistically to promote meiosis progression; MOG-3, MEP-1 and CIR-1 belong to single complex; MOG-3 interacts with N-term…
C14F11.6	C14F11.6 is predicted to have dTDP-4-dehydrorhamnose 3,5-epimerase activity, based on protein domain information.
D2063.1	D2063.1 is predicted to have oxidoreductase activity, based on protein domain information; D2063.1 is localized to the striated muscle dense body.
his-2	his-2 encodes an H3 histone; his-2 is contained within the histone gene cluster HIS1.
lpr-3	lpr-3 encodes one of seven C. elegans proteins related to the lipocalin family of structurally related, low molecular weight, secreted proteins that bind and transport lipophilic molecules and participate in intercellular signaling; large-scale RNAi experiments indicate that lpr-3 activity is required for normal growth rates, early larval development, and coordinated locomotion.
eif-6	eif-6 encodes the C. elegans ortholog of vertebrate anti-association factor eIF6 and Saccharomyces cerevisiae Tif6p; EIF-6 is required for lin-4 miRNA-mediated repression of lin-14 and lin-28 mRNA and protein levels and in addition, is required for normal rates of growth and control of cell division in the germ line; eif-6 is expressed ubiquitously (or nearly so) in somatic larval and adult tissu…
R12C12.1	R12C12.1 is orthologous to human GLYCINE DECARBOXYLASE (GLDC; OMIM:238300), which when mutated leads to glycine encephalopathy.
H24G06.1	H24G06.1 is an ortholog of human MAPKBP1 (mitogen-activated protein kinase binding protein 1), WDR62 (WD repeat domain 62) and WDR38 (WD repeat domain 38); H24G06.1 is involved in body morphogenesis, embryo development and hermaphrodite genitalia development.
myrf-1	myrf-1 encodes a protein with a glutamine/asparagine-rich domain, orthologous to human MYRF (myelin regulatory factor); in C. elegans, MYRF-1 activity is required for regulation of the molting cycle, specifically the completion of larval molts and cessation of molting in reproductively mature adult animals; a MYRF-1::GFP fusion protein is expressed in a wide variety of cells and tissues, includin…
F26F12.3	RNA sequencing and microarray studies indicate that F26F12.3 is affected by Ethanol, 1-methylnicotinamide, Methylmercuric chloride, Rotenone, Tunicamycin, Chlorpyrifos, Diazinon, Cry5B, Humic substances, Sirolimus, Allantoin, and Ag nanoparticles; microarray, tiling array, and RNA sequencing studies indicate that F26F12.3 is enriched in the ventral nerve cord and germ line and in neurons includin…
pah-1	pah-1 encodes a biochemically active phenylalanine-4-hydroxylase orthologous to human PAH; recombinant PAH-1 has hydroxylase activity on phenylalanine and tryptophan substrates in vitro; pah-1 is expressed in seam cells, tail hypodermal cells, and ventral hypodermis, with stronger posterior than anterior expression; PAH-1 might help provide tyrosine for cross-linking in the cuticle, and is partia…
nlp-16	nlp-16 encodes a predicted neuropeptide that does not belong to a multigene family in C. elegans and is not clearly related to well-characterized neuropeptides; the peptide encoded by nlp-16 has been isolated from Ascaris suum.
rab-14	rab-14 encodes a member of the Rab GTPase family; rab-14 activity is required in engulfing cells for regulation of phagosome maturation during apoptotic cell degradation, particularly for the steps of lysosome recruitment to phagosomes and phagosome acidification; rab-14 functions redundantly with unc-108, downstream of rab-5, and upstream of rab-7 to regulate apoptotic cell clearance; a RAB-14::…
F53H2.3	F53H2.3 is expressed in the gonad and the intestine.
Y39B6A.33	Y39B6A.33 encodes the C. elegans ortholog of mammalian GLTSCR2/PICT1 (GLioma Tumor Suppressor Candidate Region gene 2/Protein Interacting with the C Terminus-1); loss of Y39B6A.33 activity via RNAi results in lower oxygen consumption rates, suggesting that Y39B6A.33 plays a role in positively regulating mitochondrial respiration rates; in body wall muscle cells, Y39B6A.33 localizes to the nucleol…
asd-2	asd-2 encodes, by alternative splicing, three isoforms of a signal transduction and activation of RNA (STAR protein) orthologous to human QKI (OMIM:609590) and Drosophila HOW, and paralogous to C. elegans GLD-1; ASD-2 is required for normal axonal guidance, developmentally regulated mRNA splicing, and correct protein folding in vivo; ASD-2 is required for the mutually exclusive splicing of let-2 …
K11G12.5	slc-25A10 is an ortholog of human SLC25A10 (solute carrier family 25 member 10) and RP13-1032I1.10; RNA sequencing and microarray studies indicate that slc-25A10 is affected by D-glucose, Cry5B, Chlorpyrifos, Diazinon, and Humic substances; RNA sequencing and microarray studies indicate that slc-25A10 is enriched in the germ line and muscle cell.
mmaa-1	mmaa-1 is an ortholog of human MMAA (methylmalonic aciduria (cobalamin deficiency) cblA type); mmaa-1 is involved in embryo development; mmaa-1 is predicted to have GTP binding activity and GTPase activity, based on protein domain information.
lon-8	lon-8 encodes a secreted protein, conserved among nematodes, that inhibits body elongation during larval and early adult growth, probably by limiting cell size rather than nuclear ploidy or cell number; LON-8 is also required for normal ray morphology in the male tail, but not for superficially normal male mating, suggesting a role in cuticle retraction; LON-8 is strongly expressed in the hypoder…
nra-1	nra-1 encodes a putative calcium-dependent phospholipid binding protein of the copine family; nra-1 is required for sperm to normally migrate towards a PUFA-based signal exuded by oocytes; nra-1(RNAi) hermaphrodites are infertile, both through aberrant loss of their own sperm and through failure of males to effectively inseminate them.
tiar-1	tiar-1 is an ortholog of human TIA1 (TIA1 cytotoxic granule associated RNA binding protein) and TIAL1 (TIA1 cytotoxic granule associated RNA binding protein like 1); tiar-1 is involved in apoptotic process, body morphogenesis, determination of adult lifespan, embryo development, growth, locomotion, nematode larval development, oogenesis, regulation of locomotion, response to UV and response to ox…
acn-1	acn-1 encodes an ACE-like protein required for larval development and adult morphogenesis, and probably for cell fusion in larval seam cells; ACN-1 lacks not only the HExxH consensus metallopeptidase motif, but also other active site residues found in the sequence HEAI/VxD of mammalian and insect ACEs; acn-1 is expressed in hypodermal cells, vulval precursor cells, and ray papillae in the male ta…
F14F3.4	Microarray, tiling array, and RNA sequencing studies indicate that F14F3.4 is affected by sma-2, sma-4, hpl-2, bar-1, ubc-9, daf-12, daf-16, dpy-21, and mir-243; RNA sequencing studies indicate that F14F3.4 is affected by 1-methylnicotinamide; tiling array studies indicate that F14F3.4 is enriched in neurons.
pqn-60	pqn-60 encodes a 154-residue, glutamine/asparagine (Q/N)-rich ('prion'-like) protein, predicted to have coiled-coil structure, with many paralogs in nematodes but no obvious non-nematode orthologs; PQN-60 inhibits CEP-1- and HUS-1-dependent germline apoptosis, as do BMK-1, RAD-50, and RAD-51.
lin-59	lin-59 encodes a SET domain-containing protein that is most closely related to the ASH1 group of histone-lysine N-methyltransferases; lin-59 was originally identified in screens for mutations that disrupt male tail development and subsequently was shown to be an essential gene required for development and fate specification of a number of different cells types, including those of the male tail, m…
dpy-21	dpy-21 encodes a novel, conserved protein with a proline-rich N terminus; dpy-21 affects RNA levels of X-linked dosage-compensated genes, body length in hermaphrodites, and fertility and male tail development in males; DPY-21 interacts in vivo with DPY-27 and SDC-3, members of the dosage compensation complex, and like members of the dosage compensation complex, is diffusely localized in nuclei of…
msp-56	msp-56 encodes a protein that belongs to a family of proteins called the Major Sperm Proteins (MSPs) that is conserved in nematodes; this family consists of closely related, small, basic proteins that make up 15% of sperm protein; this multigene family consists of over fifty genes, including many pseudogenes; MSPs are involved in both extracellular signaling and cytoskeletal functions during repr…
hex-2	hex-2 encodes a beta-N-acetylhexosaminidase.
cpx-1	cpx-1 is an ortholog of human CPLX2 (complexin 2) and CPLX1 (complexin 1); cpx-1 is involved in locomotion; cpx-1 is predicted to have syntaxin binding activity, based on protein domain information; cpx-1 is expressed in the nervous system; cpx-1 is localized to the axon and the synapse.
C02D5.4	C02D5.4 is an ortholog of human GstO2 (glutathione S-transferase omega 2) and GstO1 (glutathione S-transferase omega 1); C02D5.4 is predicted to have glutathione transferase activity, based on protein domain information.
T07A9.14	T07A9.14 is an ortholog of human RpS24 (ribosomal protein S24); T07A9.14 is involved in nematode larval development and reproduction; T07A9.14 is a structural constituent of ribosome, based on protein domain information.
W02D9.10	Microarray and RNA sequencing studies indicate that W02D9.10 is affected by Lithium Chloride, Rotenone, D-glucose, Cry5B, Ethanol, Resveratrol, Humic substances, Colistin, and Sirolimus; tiling array, RNA sequencing, and microarray studies indicate that W02D9.10 is enriched in the germ line, muscle cell, and intestine and in neurons including the dopaminergic, AFD, PLM, and RID neurons.
T19E7.6	Tiling array, RNA sequencing, and microarray studies indicate that T19E7.6 is affected by daf-12, eat-2, hlh-30, daf-2, glp-1, and dpy-21; RNA sequencing studies indicate that T19E7.6 is affected by Rotenone and D-glucose; tiling array and RNA sequencing studies indicate that T19E7.6 is enriched in the excretory cell and muscle cell and in the GABAergic neurons.
rsr-1	rsr-1 encodes the C. elegans homolog of the SRm160 (serine/arginine-repeat related nuclear matrix protein of 160kDa) splicing coactivator; rsr-1 is an essential gene that is required for development, including normal pharyngeal morphology.
dapk-1	dapk-1 encodes the C. elegans ortholog of the tumor suppressor death-associated protein (DAP) kinase; dapk-1 functions in epidermal cells to regulate epithelial damage responses; specifically dapk-1 acts as a negative regulator of barrier repair and the TIR-1-mediated innate immune response to wounding; dapk-1 also functions downstream of, or in parallel to, muscarinic signaling in the regulation…
Y11D7A.10	Microarray and RNA sequencing studies indicate that Y11D7A.10 is affected by clk-1, cyc-1, isp-1, nhr-114, eat-2, htz-1, npr-1, jmjd-3.1, jmjd-1.2, sir-2.1, and nuo-6; microarray and RNA sequencing studies indicate that Y11D7A.10 is affected by Hydrogen sulfide, D-glucose, Chlorpyrifos, and Diazinon; RNA sequencing and microarray studies indicate that Y11D7A.10 is enriched in the germ line, intes…
C24G6.8	C24G6.8 is an ortholog of human PTRH2 (peptidyl-tRNA hydrolase 2); C24G6.8 is predicted to have aminoacyl-tRNA hydrolase activity, based on protein domain information.
C53H9.2	C53H9.2 encodes at least three protein isoforms orthologous to the GTP-binding proteins human GNL1 (HSR1; OMIM:143024) and murine MMR1, as well as LSG1 in S. cerevisiae and many other eukaryotic and bacterial proteins; one alternative transcription unit of the C53H9.2 locus, C53H9.2a, has a natural nonsense transcript that is up-regulated in vivo by smg[-] mutations, indicating that C53H9.2 is a …
flp-19	flp-19 is expressed in certain interneurons, certain amphid neurons, certain motor neurons, tail, certain sensory neurons, and the nerve ring.
hmg-11	hmg-11 is predicted to have DNA binding activity, based on protein domain information; hmg-11 is expressed in the pharynx, anal depressor muscle, hypodermis, nervous system, head, reproductive system, intestine, excretory cell, and the body wall musculature.
tam-1	tam-1 encodes a broadly expressed nuclear protein with RING finger, B-box, and glutamine/asparagine-rich domains that promotes signalling in the class B synthetic-multivulva gene pathway (which includes the lin-35/RB gene), and also promotes the activity of genes in multicopy transgenic arrays; the normal role of TAM-1's class B activity is presumably to inhibit RAS pathway activity in vulval dev…
lon-1	The lon-1 gene encodes a protein belonging to the PR-protein superfamily that is a target of DBL-1 (TGF-beta) signaling, and that regulates polyploidization and body length.
E04F6.8	RNA sequencing and microarray studies indicate that E04F6.8 is affected by Rotenone, Resveratrol, Deoxyglucose, Acrylamide, Atrazine, Cry5B, Humic substances, and Paraquat; tiling array, RNA sequencing, and microarray studies indicate that E04F6.8 is enriched in the coelomocytes, excretory cell, hypodermis, germ line, muscle cell, intestine, and hermaphrodite-specific tissues and in the dopaminer…
Y54G2A.26	Tiling array, RNA sequencing, and microarray studies indicate that Y54G2A.26 is affected by daf-12, gld-2, jmjd-3.1, jmjd-1.2, hsf-1, hlh-30, dys-1, ain-1, slr-2, fbf-1, rnp-8, nuo-6, and eat-2; microarray and RNA sequencing studies indicate that Y54G2A.26 is affected by Hydrogen sulfide, Cry5B, Paraquat, and Sirolimus; microarray and RNA sequencing studies indicate that Y54G2A.26 is enriched in …
ubxn-4	ubxn-4 encodes one of six C. elegans UBX (ubiquitin regulatory X) domain-containing proteins.
mel-11	mel-11 encodes the C. elegans ortholog of the vertebrate smooth muscle myosin-associated phosphatase regulatory subunit (PP-1M); during development, mel-11 activity negatively regulates embryonic morphogenesis, and genetic analysis suggests that mel-11 acts with let-502, and in parallel to fem-2, in one of two redundant pathways that ensures proper embryonic elongation; prior to elongation, MEL-1…
prp-8	prp-8 is orthologous to the human gene SIMILAR TO U5 SNRNP-SPECIFIC PROTEIN (220 KD), ORTHOLOG OF S.
Y48E1C.4	Proteomic, RNA sequencing, and microarray studies indicate that Y48E1C.4 is affected by gld-1, let-7, cco-1, jmjd-3.1, jmjd-1.2, ifg-1, lin-28, sir-2.1, fbf-1, cdk-4, cyd-1, and nuo-6; RNA sequencing and microarray studies indicate that Y48E1C.4 is affected by Rotenone and Sirolimus; RNA sequencing studies indicate that Y48E1C.4 is enriched in the germ line.
C05D9.3	C05D9.3 is an ortholog of human ITGBL1 (integrin subunit beta like 1); C05D9.3 is involved in striated muscle myosin thick filament assembly; C05D9.3 is localized to the plasma membrane.
gld-4	gld-4 encodes a noncanonical poly(A) polymerase orthologous to Saccharomyces cerevisiae Trf4/5p; GLD-4 activity is required for early meiotic progression of male and female gametes in the absence of GLD-2 and for regulation of gld-1 mRNA levels; GLD-4 physically interacts with GLS-1 which stimulates GLD-4 poly(A) polymerase activity in vivo; GLD-4 is expressed predominantly in germ cells and loca…
pcyt-1	pcyt-1 encodes a lipid-activated CTP:phosphocholine cytidylyltransferase (CCT), with CCT activity in vitro; recombinant PCYT-1 is most activated by a 1:1 mixture of phosphatidylcholine:oleate vesicles; an inhibitory 21-residue segment (residues 246-266) is critical for specific activation of PCYT-1 by lipids, since deletion or mutation of this segment causes PCYT-1 to be constitutively active wit…
C16A3.4	C16A3.4 is an ortholog of human ZNF622 (zinc finger protein 622); C16A3.4 is involved in RNA interference, embryo development and reproduction; C16A3.4 is predicted to have nucleic acid binding activity and zinc ion binding activity, based on protein domain information; C16A3.4 is expressed in the pharynx, tail, and the intestine.
gei-15	gei-15 is involved in determination of adult lifespan; gei-15 is localized to the cell junction and the striated muscle dense body.
F21C10.11	Microarray and RNA sequencing studies indicate that F21C10.11 is affected by Diallyl trisulfide, Ethanol, Methylmercury hydroxide, 1-methylnicotinamide, Rotenone, Cry5B, Chlorpyrifos, Diazinon, and Colistin; tiling array and RNA sequencing studies indicate that F21C10.11 is enriched in the intestine and amphid sheath cell and in the dopaminergic neurons.
Y4C6B.7	Microarray and RNA sequencing studies indicate that Y4C6B.7 is affected by sma-2, prg-1, tdp-1, daf-2, glp-1, hsf-1, daf-12, daf-16, dpy-21, and hcf-1; RNA sequencing studies indicate that Y4C6B.7 is affected by Rotenone; tiling array and RNA sequencing studies indicate that Y4C6B.7 is enriched in the body wall muscle cell and germ line and in the dopaminergic neurons.
swsn-1	swsn-1 encodes an ortholog of SWI3, a component of the SWI/SNF complex that is conserved from yeast to mammals and that is involved in chromatin remodeling; swsn-1 is probably required during mitosis of the T cells for asymmetric cell division, and in addition, is required for embryonic and larval development, as well as normal levels of fertility; swsn-1 exhibits strong genetic interactions with…
klc-2	klc-2 encodes a kinesin light chain; klc-2 is required for transport and localization of synaptic vesicles to presynaptic terminals; in addition, klc-2 is required for normal translocation of the meiotic spindle to the oocyte cortex; KLC-2 physically interacts with UNC-116/kinesin heavy chain (KHC) and with UNC-16 and UNC-14, suggesting that it regulates vesicular transport by mediating the assoc…
let-858	let-858 encodes nucampholin, a highly conserved protein rich in acidic and basic residues that also shares some similarity to eukaryotic initiation factor eIF-4 gamma; LET-858 is required for early embryogenesis and tissue differentiation and is expressed ubiquitously throughout development; LET-858 localizes to nuclei where it overlaps, but is not restricted to, chromosomal regions; based upon i…
ctl-2	ctl-2 encodes one of three C. elegans catalases; CTL-2 exhibits catalase and peroxidase activity in vitro, and thus likely functions in vivo as an antioxidant enzyme that protects cells from reactive oxygen species; ctl-2 activity is required for normal lifespan as well as for the extended lifespan seen in daf-2 mutant animals; in addition, ctl-2 is required for normal egg-laying capacity and for…
ragc-1	ragc-1 is an ortholog of human RRAGC (Ras related GTP binding C) and RRAGD (Ras related GTP binding D); ragc-1 is involved in determination of adult lifespan, embryo development and regulation of autophagosome assembly; ragc-1 is predicted to have GTP binding activity, based on protein domain information; ragc-1 is expressed in the intestine.
C39B5.5	C39B5.5 is an ortholog of members of the human Cystatins, type 2 family including CST7; C39B5.5 is predicted to have cysteine-type endopeptidase inhibitor activity, based on protein domain information.
Y48G8AL.16	RNA sequencing and microarray studies indicate that Y48G8AL.16 is affected by ahr-1, tdp-1, aak-2, crtc-1, cco-1, jmjd-3.1, jmjd-1.2, spr-5, and mir-243; microarray studies indicate that Y48G8AL.16 is affected by Chlorpyrifos and Colistin; RNA sequencing studies indicate that Y48G8AL.16 is enriched in the AFD neurons.
grh-1	grh-1 encodes a LSF/GRH transcription factor homolog required for normal cuticular synthesis and embryonic development; both GRH-1 and its Drosophila homolog GRAINYHEAD bind to DNA sites upstream of dbl-1, mab-5, and tdc-1; all three of these target genes are homologs of genes regulated by GRAINYHEAD in Drosophila; grh-1(RNAi) animals die as embryos with soft, defective cuticles, which resembles …
riok-1	riok-1 encodes, by alternative splicing, two isoforms of a putative RIO kinase required for viability, fertility, endocytosis, and fat storage; RIOK-1 is orthologous to human RIOK1; the sterile phenotype of riok-1(RNAi) is specifically enhanced by lin-35(n2239), indicating that RIOK-1 and LIN-35 may interact in vivo.
C12D8.1	C12D8.1 encodes two alternative proteins (through alternative splicing), that belong to an ancient family of single-stranded nucleic acid-binding proteins, and that are predicted to regulate gene expression through binding either mRNA or (locally) single-stranded DNA; they is most likely to specifically bind one or more discrete mRNAs and regulate their spatial localization or alternative splicin…
prp-6	prp-6 is an ortholog of human PRPF6 (pre-mRNA processing factor 6); prp-6 is involved in embryo development, inductive cell migration, the molting cycle, nematode larval development and reproduction.
unc-98	unc-98 encodes a protein with four C2H2 zinc fingers and several possible nuclear localization and export sequences; UNC-98 is required for normal mobility, M-line, and dense body (Z-disk analog) structures; UNC-98 binds the C-terminal portion of myosin heavy chain, as well as a number of proteins that localize to the base of dense bodies and M lines, including UNC-97/PINCH, suggesting that in vi…
unc-97	The unc-97 gene encodes a LIM domain-containing protein of the PINCH family that is highly similar to human LIMS1 (OMIM:602567) and LIMS2; UNC-97 functions as an adaptor protein important for assembly of muscle adherens junctions and the mechanosensory functions of the touch neurons; UNC-97 interacts with PAT-4/integrin-linked kinase and with UNC-98; UNC-97 colocalizes with PAT-3/beta integrin at…
unc-57	unc-57 encodes an ortholog of endophilin A that is required for synaptic vesicle endocytosis; UNC-57 is expressed in all neurons, at synapses and neuromuscular junctions, and (weakly) in the spermetheca; like other endophilins, UNC-57 has a large BAR domain, an N-terminal coiled-coil domain within the BAR domain, and a C-terminal SH3 domain; UNC-57 protein is necessary for proper localization of …
arx-4	arx-4 also called as p34Arc encodes a subunit of the actin related protein of the conserved Arp2/3 complex, with 60% amino acid similarity with the homologous genes from human (OMIM: 604224); arx-4 is an essential gene as disruption in the expression by RNAi results in embryonic arrest due to ventral enclosure during morphogenesis; Arp2/3 depletion results in partial shrinking of the Ea/p apical …
W08F4.3	W08F4.3 is an ortholog of human SIGMAR1 (sigma non-opioid intracellular receptor 1); W08F4.3 is expressed in the pharynx, hypodermis, nervous system, tail, reproductive system, intestine, and the body wall musculature.
cyl-1	cyl-1 is an ortholog of human CCNL2 (cyclin L2) and CCNL1 (cyclin L1); cyl-1 is involved in embryo development, germ cell development, gonad development, locomotion and nematode larval development; cyl-1 is predicted to have protein kinase binding activity, based on protein domain information.
K02F3.2	The K02F3.2 gene encodes a homolog of human SLC25A13, which when mutated leads to adult onset type II citrullinaemia (OMIM:603471).
nlp-11	nlp-11 is involved in lipid storage; nlp-11 is expressed in all inner labial neurons, all ventral cord neurons, head neurons, tail neurons, and certain mechanosensory neurons.
dys-1	The dys-1 gene encodes an ortholog of human DMD, which when mutated leads to Duchenne muscular dystrophy (OMIM:310200).
larp-5	larp-5 encodes an La-related protein containing an La RNA-binding motif and a conserved LARP5 domain; LARP-5 is most closely related to the Larp5 family of metazoan-specific La proteins that includes human and mouse Larp5 as well as Drosophila melanogaster CG11505.
skn-1	skn-1 encodes a bZip transcription factor orthologous to the mammalian Nrf (Nuclear factor-erythroid-related factor) transcription factors; during early embryogenesis, maternally provided SKN-1 is required for specification of the EMS blastomere, a mesendodermal precursor that gives rise to pharyngeal, muscle, and intestinal cells; later, during postembryonic development, SKN-1 functions in the p…
vps-2	vps-2 is an ortholog of human CHMP2A (charged multivesicular body protein 2A); vps-2 is involved in embryo development; vps-2 is expressed in the anal depressor muscle, hypodermis, body region, reproductive system, and the body wall musculature; vps-2 is localized to the cytoplasm.
mdt-19	mdt-19 is an ortholog of human MED19 (mediator complex subunit 19); mdt-19 is involved in apoptotic process, embryo development, hermaphrodite genitalia development, nematode larval development, oogenesis and positive regulation of growth; mdt-19 is predicted to have RNA polymerase II transcription cofactor activity, based on protein domain information.
dss-1	dss-1 encodes the C. elegans ortholog of human DSS1 (deleted in split hand/split foot 1) and Saccharomyces cerevisiae SEM1, subunits of the 26S proteasome regulatory particle; in C. elegans, DSS-1 is an essential protein, required for oogenesis and for embryonic and larval development; in addition, dss-1 appears to be required for proper development and/or function of the intestine and dss-1 may …
Y54G2A.75	Y54G2A.75 is an ortholog of human TXNL4A (thioredoxin like 4A); Y54G2A.75 is involved in embryo development.
flp-3	flp-3 encodes nine copies of a GTMRFamide-containing peptide that is predicted to function as a neuropeptide that inhibits pharyngeal action potential in a manner similar to octopamine without having a significant effect on basal resting membrane potential; flp-3 is expressed in three pairs of neurons IL1D, OLL, URB.
R01B10.3	R01B10.3 is involved in reproduction.
sup-36	sup-36 is involved in embryonic digestive tract development; sup-36 is expressed in the pharynx.
B0336.3	B0336.3 is an ortholog of human RBM27 (RNA binding motif protein 27) and RBM26 (RNA binding motif protein 26); B0336.3 is involved in body morphogenesis and striated muscle myosin thick filament assembly; B0336.3 is predicted to have metal ion binding activity and nucleic acid binding activity, based on protein domain information; B0336.3 is expressed in the pharynx, anal depressor muscle, labial…
C26B2.8	Tiling array, RNA sequencing, and microarray studies indicate that C26B2.8 is affected by hpl-2, rsr-2, pgl-1, pgl-3, glh-4, glh-1, jmjd-3.1, jmjd-1.2, dpy-21, daf-12, daf-16, sir-2.1, dpy-9, mir-243, aak-2, tax-6, mir-35, oga-1, ogt-1, and pmk-1; microarray and RNA sequencing studies indicate that C26B2.8 is affected by Methylmercuric chloride, D-glucose, Resveratrol, Atrazine, Cadmium, Colistin…
T01E8.8	Proteomic, RNA sequencing, and microarray studies indicate that T01E8.8 is affected by gld-1, let-7, emr-1, lem-2, bar-1, wrn-1, csr-1, ham-3, cco-1, jmjd-3.1, jmjd-1.2, mir-60, let-418, chd-3, dpy-21, and daf-16; RNA sequencing studies indicate that T01E8.8 is affected by D-glucose; tiling array and RNA sequencing studies indicate that T01E8.8 is enriched in the intestine and germ line and in th…
rab-8	rab-8 encodes a rab related protein of the Ras GTPase superfamily; RAB-8 functions in sensory neurons in a common ciliary membrane trafficking pathway and in intestinal cells to regulated protein trafficking to the apical plasma membrane; rab-8 also affects ovarian morphology and function, thereby affecting fertility; rab-8 acts downstream of let-60 with respect to vulval development based on gen…
cgp-1	cgp-1 is an ortholog of human GTPBP1 (GTP binding protein 1); cgp-1 is predicted to have GTP binding activity, based on protein domain information.
Y42G9A.2	Microarray, RNA sequencing, and tiling array studies indicate that Y42G9A.2 is affected by cyc-1, age-1, nhr-114, tatn-1, bar-1, tdp-1, daf-2, skn-1, elli-1, and sir-2.1; microarray studies indicate that Y42G9A.2 is affected by Atrazine and Cadmium; RNA sequencing and microarray studies indicate that Y42G9A.2 is enriched in the amphid sheath cell and intestine and in the PLM neurons.
zer-1	zer-1 encodes a protein that contains a VHL (von Hippel-Lindau)-box motif and is a member of the ZYG11 family of ubiquitin ligase substrate recognition subunits; ZER-1 interacts with the CUL-2 cullin in vivo and modestly enhances the lethality produced by a temperature-sensitive allele of zyg-11; in yeast two-hybrid assays, ZER-1 interacts with CUL-2 and additionally with SKR-1 and ELC-1.
casy-1	casy-1 encodes a type I transmembrane protein with two extracellular cadherin domains and an LG/LNS domain that is the sole C. elegans calsyntenin/alcadein ortholog; genetic studies indicate that in C. elegans casy-1 activity is required, in parallel to the insulin-like signaling pathway, for several types of learning, including salt chemotaxis learning, temperature learning, olfactory adaptation…
gcy-28	gcy-28 encodes a membrane-bound guanylyl cyclase with an extracellular ligand binding domain, a transmembrane domain, and a guanylyl cyclase domain; GCY-28 regulates odor preferences in AWC sensory neurons; gcy-28 regulates the sensory integration in the nervous system and that function of gcy-28 at adulthood is sufficient for normal sensory integration; GCY-28 in AIA interneurons is important fo…
ego-2	ego-2 encodes one of two C. elegans Bro1 domain-containing proteins; during development, EGO-2 functions to positively regulate GLP-1/Notch signaling in the germ line and the embryo, and LIN-12/Notch signaling in the anchor cell-ventral uterine (AC/VU) cell fate decision; in addition, EGO-2 functions to positively regulate spermatogenesis and aspects of somatic development that do not appear to r…
pps-1	pps-1 is orthologous to human PAPSS1 (OMIM:603262) and human PAPSS2 (OMIM:603005, mutated in spondyloepimetaphyseal dysplasia).
chs-2	chs-2 encodes a putative chitin synthase, paralogous to CHS-1; CHS-2 is required for synthesis of chitin lining the inner pharyngeal surface (primarily in the buccal cavity and grinder), while CHS-1 is dispensable for pharyngeal chitin; CHS-2 is also required for normal pharyngeal shape and function, and for larval viability; chs-2(RNAi) animals have abnormally large, misshapen grinders, and arre…
nspb-4	nspb-4 is involved in apoptotic process, embryo development, nematode larval development and oogenesis.
flp-17	flp-17 encodes a FMRFamide-related neuropeptide; FLP-17 displays potent excitatory activity on pharyngeal muscle pumping; a flp-17::gfp promoter fusion is expressed in the ciliated BAG neuron and M5 pharyngeal motoneuron, as well as in male-specific rays R1B, R5B, and R7B.
F41G3.3	Tiling array, RNA sequencing, and microarray studies indicate that F41G3.3 is affected by rsr-2, emr-1, daf-12, daf-16, dpy-21, alg-1, mir-243, oga-1, and pmk-1; microarray studies indicate that F41G3.3 is affected by Methylmercuric chloride, Tetrabromobisphenol A, Colistin, and adsorbable organic bromine compounds.
msp-113	msp-113 encodes a protein that belongs to a family of proteins called the Major Sperm Proteins (MSPs) that is conserved in nematodes; msp-113 has a C. briggsae homolog as detected by the Wobble Aware Bulk Aligner (WABA); the MSP family consists of closely related, small, basic proteins that make up 15% of sperm protein; this multigene family consists of over fifty genes, including many pseudogene…
srap-1	srap-1 is expressed in the hypodermis, nervous system, cuticle, vulva, and the syncytium.
Y68A4A.13	RNA sequencing, tiling array, and microarray studies indicate that Y68A4A.13 is affected by aak-2, hpl-2, prp-8, rsr-2, blmp-1, hlh-30, clk-1, tdp-1, lin-35, daf-2, daf-16, tcer-1, jmjd-3.1, jmjd-1.2, dop-1, hsf-1, and hrp-2; RNA sequencing and microarray studies indicate that Y68A4A.13 is affected by Methylmercury hydroxide, Tunicamycin, D-glucose, and Colistin.
T02G6.2	Microarray and RNA sequencing studies indicate that T02G6.2 is affected by clk-1, glp-1, jmjd-3.1, dpy-21, mut-2, and rrf-1; RNA sequencing and microarray studies indicate that T02G6.2 is affected by Multi-walled carbon nanotubes, Dibromoacetic acid, Colistin, adsorbable organic bromine compounds, and Sirolimus.
let-268	let-268 encodes a procollagen lysyl hydroxylase that processes type IV collagen, a collagen secreted and incorporated into the basement membrane during embryogenesis (and encoded partly by emb-9); LET-268 activity is essential for type IV collagen processing and secretion and for the stability, but not the formation of, the basement membrane that provides mechanical support to body wall muscle on…
R74.8	Microarray studies indicate that R74.8 is affected by single-walled carbon nanotubes, Paraquat, and Sirolimus; microarray and RNA sequencing studies indicate that R74.8 is enriched in the germ line and in neurons including the PVD and OLL neurons.
C23H3.2	C23H3.2 is involved in lipid storage.
flp-12	flp-12 encodes a predicted FMRFamide-like peptide neurotransmitter that affects locomotion when injected into A. suum; expressed in the ASE and PVM sensory neurons.
F25B5.3	F25B5.3 is orthologous to the human gene NUCLEOTIDASE, 5-PRIME, CYTOSOLIC III (NT5C3; OMIM:606224), which when mutated leads to hemolytic anemia due to UMPH1 deficiency
msi-1	msi-1 is an ortholog of human MSI2 (musashi RNA binding protein 2) and MSI1 (musashi RNA binding protein 1); msi-1 is involved in neurological system process; msi-1 exhibits mRNA binding activity; msi-1 is expressed in certain interneurons, certain amphid neurons, and certain head motor neurons; msi-1 is localized to the cytoplasm.
M02B1.3	M02B1.3 is an ortholog of human TLCD1 (TLC domain containing 1) and TLCD2 (TLC domain containing 2); M02B1.3 is localized to the plasma membrane.
nhr-41	nhr-41 encodes a nuclear receptor of the NR2D1 subfamily that is orthologous to the Drosophila DHR78 nuclear receptor essential for the onset of metamorphosis, and the mammalian TR2 and TR4 receptors which are expressed in androgen-sensitive organs and brain tissue, respectively; by homology, NHR-41 likely functions as a transcription factor that, based upon RNAi experiments, plays a role in the …
nasp-2	nasp-2 is an ortholog of human NASP (nuclear autoantigenic sperm protein); nasp-2 is involved in embryo development and locomotion; nasp-2 is expressed in the nervous system, intestine, and the germ line.
Y79H2A.2	Microarray and RNA sequencing studies indicate that Y79H2A.2 is affected by lin-35, emr-1, lem-2, hlh-30, clk-1, aak-2, crtc-1, daf-2, ham-3, and tdp-1; microarray and RNA sequencing studies indicate that Y79H2A.2 is affected by Hydrogen sulfide, 1-methylnicotinamide, Rotenone, Manganese chloride, D-glucose, and Resveratrol; RNA sequencing studies indicate that Y79H2A.2 is enriched in the germ li…
sqv-4	sqv-4 encodes a UDP-glucose 6-dehydrogenase, biochemically active in vitro, that is required for cytokinesis of one-cell embryos and for vulval morphogenesis; SQV-4 is orthologous to Drosophila SUGARLESS, human UGDH (OMIM:603370), and zebrafish JEKYLL; SQV-4 is expressed in many cell types, notably oocytes and uterine, seam, pharyngeal, and spermathecal cells, with expression being prominent in 1…
F43G6.16	F43G6.16 is involved in embryo development.
Y54G11A.17	Y54G11A.17 is a structural constituent of ribosome, based on protein domain information.
ZK470.2	RNA sequencing and microarray studies indicate that ZK470.2 is affected by Rotenone, Chlorpyrifos, Diazinon, adsorbable organic bromine compounds, Allantoin, and Sirolimus; microarray, tiling array, and RNA sequencing studies indicate that ZK470.2 is enriched in the hypodermis, germ line, intestine, and body wall musculature and in neurons including the PVD, OLL, dopaminergic, NSM, AFD, and PLM n…
C45E5.4	Microarray, tiling array, and RNA sequencing studies indicate that C45E5.4 is affected by cyc-1, hpl-2, nhr-8, eat-2, tatn-1, tdp-1, daf-2, npr-1, rbr-2, let-418, chd-3, set-25, met-2, dpy-21, ain-2, crh-1, and tax-6; microarray and RNA sequencing studies indicate that C45E5.4 is affected by Heme, Mercuric Chloride, Rotenone, Multi-walled carbon nanotubes, D-glucose, Resveratrol, Hydrolyzable Tan…
cyld-1	F40F12.5 encodes an ortholog of human CYLD1 (OMIM:605018, mutated in cylindromatosis); CYLD1 binds several members of the NF-kappaB signalling pathway, and can deubiquitinate target proteins.
bicd-1	bicd-1 encodes the C. elegans homolog of Drosophila BicaudalD, a dynein regulator; in C. elegans, bicd-1 is an essential gene and is also required for hyp7 nuclear migrations; BICD-1 physically interacts with UNC-83 and EGAL-1, and thus likely functions as part of a dynein regulatory complex (that also includes DLC-1) that controls the directionality and extent of nuclear migrations; a bicd-1::GF…
T05E12.6	T05E12.6 is an ortholog of human EPHX1 (epoxide hydrolase 1); microarray and RNA sequencing studies indicate that T05E12.6 is affected by Heme, Diallyl trisulfide, Tunicamycin, D-glucopyranose, D-glucose, Deoxyglucose, Atrazine, Fluoranthene, Cry5B, Chlorpyrifos, Diazinon, Quercetin, Humic substances, Colistin, adsorbable organic bromine compounds, Sirolimus, and Ag nanoparticles; RNA sequencing …
pfk-1.1	pfk-1.1 encodes two isoforms of a 6-phosphofructokinase (E.C. 2.7.1.11), paralogous to PFK-1.2; pfk-1.1 is an essential gene, and expressed in proximal germline and in several larval and adult tissues (including neurons, hypodermis, and pharyngeal muscle).
nxt-1	nxt-1 is an ortholog of human NXT2 (nuclear transport factor 2 like export factor 2) and NXT1 (nuclear transport factor 2 like export factor 1); nxt-1 is involved in embryo development, engulfment of apoptotic cell, hermaphrodite genitalia development, locomotion and nematode larval development.
mrps-22	mrps-22 is an ortholog of human mRpS22 (mitochondrial ribosomal protein S22); mrps-22 is involved in embryo development, nematode larval development and reproduction.
zyg-9	zyg-9 encodes a predicted microtubule-association protein (MAP) of the XMAP215 family; during early embryonic development, maternal zyg-9 activity is required for microtubule-dependent processes such as meiotic and mitotic spindle organization and pronuclear migration; further, zyg-9 is essential for formation of long astral microtubules; ZYG-9 is required for centrosomal localization of TAC-1, t…
F13C5.5	Microarray, RNA sequencing, and proteomic studies indicate that F13C5.5 is affected by cyc-1, lin-15B, eat-2, gld-1, let-7, tatn-1, wrn-1, daf-2, skn-1, jmjd-3.1, hsf-1, rbr-2, dpy-21, aak-2, and tdp-1; RNA sequencing and microarray studies indicate that F13C5.5 is affected by D-glucose, Resveratrol, Diazinon, Humic substances, and Allantoin; tiling array and RNA sequencing studies indicate that …
gsnl-1	gsnl-1 encodes one of three C. elegans gelsolin-related proteins; GSNL-1 contains four gelsolin-like (G) domains; GSNL-1 is predicted to function in vivo as an actin regulatory protein and in vitro, demonstrates actin filament severing activity; GSNL-1 also exhibits calcium-dependent capping of the barbed ends of actin filaments and stays bound to the side of actin filaments; GSNL-1 additionally …
set-30	set-30 encodes a divergent ortholog of human SMYD1 (OMIM:606846), SMYD2 (OMIM:610663), and SYMD3 (OMIM:608783); SET-30 is paralogous to SET-10, SET-14, and SET-18; neither set-30(gk314) nor set-30(RNAi) have any obvious phenotypes.
ubxn-6	ubxn-6 encodes one of six C. elegans UBX (ubiquitin regulatory X) domain-containing proteins.
F08F8.7	F08F8.7 is an ortholog of human RPEL1 (ribulose-5-phosphate-3-epimerase like 1) and RPE (ribulose-5-phosphate-3-epimerase); F08F8.7 is predicted to have ribulose-phosphate 3-epimerase activity, based on protein domain information; F08F8.7 is expressed in the intestine.
lec-12	lec-12 is an ortholog of human GRIFIN (galectin-related inter-fiber protein) and members of the LGALS (Galectins) family including LGALS7B; lec-12 is predicted to have carbohydrate binding activity, based on protein domain information.
F14F9.4	F14F9.4 is involved in embryo development.
F13H6.3	Microarray and RNA sequencing studies indicate that F13H6.3 is affected by cyc-1, csr-1, glp-1, cco-1, hsf-1, alg-1, tdp-1, daf-2, and daf-16; microarray and RNA sequencing studies indicate that F13H6.3 is affected by Tryptophan, 1-methylnicotinamide, Mianserin, Bisphenol A, Bisphenol S, Cadmium, Fluoranthene, Chlorpyrifos, Diazinon, Albendazole, Cry5B, Quercetin, Humic substances, R24, Paraquat,…
fars-3	fars-3 is an ortholog of human FARSB (phenylalanyl-tRNA synthetase beta subunit); fars-3 is involved in embryo development, nematode larval development and reproduction; fars-3 is predicted to have ATP binding activity, RNA binding activity, magnesium ion binding activity, and phenylalanine-tRNA ligase activity, based on protein domain information.
nspa-8	Microarray and RNA sequencing studies indicate that nspa-8 is affected by Hydrogen sulfide, Ethanol, Multi-walled carbon nanotubes, Resveratrol, Acrylamide, Chlorpyrifos, Diazinon, and Colistin; RNA sequencing studies indicate that nspa-8 is enriched in the germ line, amphid sheath cell, and male.
gpx-3	gpx-3 is an ortholog of human GPX3 (glutathione peroxidase 3), GPX5 (glutathione peroxidase 5) and GPX6 (glutathione peroxidase 6); gpx-3 is predicted to have glutathione peroxidase activity, based on protein domain information.
ubxn-1	ubxn-1 encodes one of six C. elegans UBX (ubiquitin regulatory X) domain-containing proteins.
ubc-1	ubc-1 encodes an E2 ubiquitin-conjugating enzyme that contains a novel 40 amino acid C-terminal tail, and is homologous to Saccharomyces cerevisiae RAD6/UBC2 which is involved in DNA repair; although loss of UBC-1 activity via RNA-mediated interference (RNAi) does not result in any abnormalities, UBC-1 is able to complement the DNA repair defects of a Saccharomyces cerevisiae rad6 null mutant, su…
him-4	The him-4 gene encodes a large (5198-residue) extracellular protein, called 'hemicentin', that belongs to the immunoglobulin superfamily.
F44E7.2	F44E7.2 is an ortholog of human PDXP (pyridoxal phosphatase) and PGP (phosphoglycolate phosphatase); F44E7.2 is predicted to have phosphatase activity, based on protein domain information; F44E7.2 is expressed in the mu_int_R, mu_int_L, hypodermis, and the nervous system.
efhd-1	efhd-1 encodes the C. elegans ortholog of the mammalian EF hand domain-containing proteins EFHD1 and EFHD2; large-scale expression studies report that efhd-1 is expressed in the pharynx, the body wall muscle, and the nervous system.
natc-2	natc-2 encodes the C. elegans ortholog of N-alpha-acetyltransferase 30, the catalytic subunit of the N-alpha-acetyltransferase complex (NAT complex); NATC-2 is predicted to function in a NAT complex with NATC-1 to catalyze transfer of the acetyl group of Acetyl-CoA to the alpha-amino group of the N-terminal methionine of substrate proteins; natc-2(RNAi) enhances the dauer formation phenotype of d…
[truncated: 4,020 more rows]
