# Supplementary material for: Transcriptome analysis of adult Caenorhabditis elegans cells reveals tissue-specific gene and isoform expression
Source: PLoS Genet. 2018 Aug 10;14(8):e1007559. doi: 10.1371/journal.pgen.1007559 (PMC6105014; doi:10.1371/journal.pgen.1007559)
Supplement: S7 Table — Classes of genes, including transcription factors, forkhead transcription factors, secreted proteins, insulins, nuclear hormone receptors, and transmembrane proteins expressed in each tissue type are listed. (XLSX) [file pgen.1007559.s016.xlsx]

## Sheet: transcription factors
hypodermis	intestine	muscle	neurons
2L52.1	B0035.1	2L52.1	2L52.1
B0035.1	B0238.11	B0035.1	B0019.2
B0238.11	B0261.1	B0238.11	B0035.1
B0261.1	B0336.3	B0261.1	B0238.11
B0310.2	C01F6.9	B0336.3	B0261.1
B0336.3	C02F5.12	C01F6.9	B0336.3
B0336.7	C04F5.9	C02F5.12	B0336.7
C01F6.9	C16A3.4	C04F5.9	C01F6.9
C04F5.9	C17E4.6	C16A3.4	C02F5.12
C16A3.4	C27A12.2	C17E4.6	C04F5.9
C17E4.6	C30G4.4	C27A12.2	C06E2.1
C27A12.2	C34B4.2	C30G4.4	C16A3.4
C30G4.4	C34D10.2	C32D5.1	C17E4.6
C32D5.1	C46H3.2	C34B4.2	C27A12.2
C34B4.2	C52E12.1	C34D10.2	C34B4.2
C34D10.2	C52G5.2	C34F6.9	C34D10.2
C34F6.9	D2030.7	C46H3.2	C34F6.9
C46H3.2	F16B12.6	C52E12.1	C46H3.2
C52E12.1	F22D6.2	D1046.2	C52E12.1
D1046.2	F23B12.7	D2030.7	D1046.2
D2030.7	F26A10.2	F16B12.6	D2030.7
F16B12.6	F26F4.8	F21G4.5	F10B5.3
F22D6.2	F26H9.2	F22D6.2	F16B12.6
F23B12.7	F27D4.4	F23B12.7	F21A9.2
F26A10.2	F33H1.4	F26A10.2	F21D5.9
F26H9.2	F43G9.12	F26H9.2	F21G4.5
F27D4.4	F44E2.7	F27D4.4	F22D6.2
F33H1.4	F54F2.9	F33H1.4	F23B12.7
F43G9.12	F56D1.1	F43G9.12	F26A10.2
F44E2.7	F57C9.4	F44E2.7	F26H9.2
F56D1.1	F58G1.2	F54F2.9	F27D4.4
F57C9.4	H02I12.5	F56D1.1	F27D4.6
H02I12.5	K05F1.5	F57C9.4	F33H1.4
K09H9.7	K11D2.4	F58G1.2	F37B4.10
K11D2.4	R02D3.7	H02I12.5	F43G9.12
R02D3.7	R06C1.6	K05F1.5	F44E2.7
R05D3.3	R10E4.11	K10B3.5	F47E1.3
R06C1.6	R144.3	K11D2.4	F54F2.9
R10E4.11	R151.8	K12H6.12	F56D1.1
R151.8	T07F8.4	R02D3.7	F57C9.4
T07D10.3	T10B5.10	R06C1.6	F58G1.2
T07F8.4	T10D4.6	R10E4.11	K04C1.3
T10D4.6	T11G6.8	R144.3	K05F1.5
T11G6.8	T18D3.7	R151.8	K09A11.1
T18D3.7	T20F10.2	T07F8.4	K10B3.5
T20F10.2	T20F7.1	T10D4.6	K11D2.4
T20F7.1	T20H4.2	T11G6.8	K12H6.12
T26A5.8	T26A8.4	T18D3.7	R02D3.7
T26A8.4	W02D7.6	T20F10.2	R06C1.6
W03F9.2	W03F9.2	T20F7.1	R10E4.11
W04D2.4	W04B5.2	T26A5.8	R144.3
Y105C5A.15	W04D2.4	T26A8.4	R151.8
Y111B2A.10	Y105C5A.15	T27A8.2	T07F8.4
Y44A6D.3	Y111B2A.10	W02D7.6	T10B5.10
Y47G6A.7	Y37F4.6	W03F9.2	T10D4.6
Y48C3A.12	Y44A6D.3	W04B5.2	T11G6.8
Y48G8AL.10	Y47G6A.7	W04D2.4	T18D3.7
Y53G8AR.9	Y48C3A.12	Y105C5A.15	T20F10.2
Y53H1A.2	Y53G8AR.9	Y111B2A.10	T20F7.1
Y55F3AM.6	Y53H1A.2	Y37F4.6	T22C8.3
Y56A3A.18	Y55F3AM.14	Y44A6D.3	T23F11.4
Y56A3A.28	Y55F3AM.6	Y47G6A.7	T26A5.8
Y57A10A.31	Y56A3A.18	Y48C3A.12	T26A8.4
Y5F2A.4	Y56A3A.28	Y48G8AL.10	W02D7.6
Y62E10A.14	Y57A10A.31	Y53G8AR.9	W03F9.2
Y66H1A.4	Y5F2A.4	Y53H1A.2	W04B5.2
Y67H2A.10	Y66H1A.4	Y55F3AM.6	W04D2.4
Y75B8A.6	Y67H2A.10	Y56A3A.18	Y105C5A.15
Y79H2A.3	Y75B8A.6	Y56A3A.28	Y111B2A.10
Y95B8A.8	Y79H2A.3	Y57A10A.31	Y17G7B.22
ZK1067.2	Y95B8A.8	Y5F2A.4	Y22D7AL.16
ZK1320.3	ZC204.12	Y62E10A.14	Y37E11B.1
ZK546.5	ZK1067.2	Y66H1A.4	Y37F4.6
ZK652.6	ZK1320.3	Y67H2A.10	Y44A6D.3
ada-2	ZK185.1	Y75B8A.6	Y47G6A.7
aha-1	ZK546.5	Y79H2A.3	Y48C3A.12
atf-5	ZK652.6	Y95B8A.8	Y48G1C.6
atf-6	ZK686.5	ZK1067.2	Y48G8AL.10
atf-7	ada-2	ZK185.1	Y53G8AR.9
atfs-1	aha-1	ZK546.5	Y53H1A.2
athp-1	atf-2	ZK652.6	Y55F3AM.14
athp-2	atf-5	ada-2	Y55F3AM.6
attf-2	atf-6	aha-1	Y56A3A.18
attf-3	atf-7	atf-2	Y56A3A.28
attf-4	atfs-1	atf-5	Y57A10A.31
attf-5	athp-1	atf-6	Y5F2A.4
attf-6	athp-2	atf-7	Y66H1A.4
bcl-11	attf-2	atfs-1	Y67H2A.10
bed-1	attf-3	athp-1	Y75B8A.6
bed-2	attf-4	athp-2	Y79H2A.3
blmp-1	attf-6	attf-2	Y95B8A.8
camt-1	bcl-11	attf-3	ZK1067.2
ccch-1	bed-1	attf-4	ZK185.1
ccch-3	bed-2	attf-5	ZK546.5
cdc-14	bed-3	attf-6	ZK652.6
cdc-5L	blmp-1	bcl-11	ZK673.4
cebp-1	camt-1	bed-1	ada-2
cebp-2	ccch-1	bed-2	aha-1
cec-7	cdc-14	camt-1	ahr-1
ceh-100	cdc-5L	ccch-1	alr-1
ceh-13	cebp-1	ccch-3	aptf-1
ceh-14	cebp-2	cdc-14	ast-1
ceh-18	cec-7	cdc-5L	atf-2
ceh-20	ceh-100	cebp-1	atf-5
ceh-37	ceh-14	cebp-2	atf-6
ceh-38	ceh-18	cec-7	atf-7
ceh-44	ceh-20	ceh-1	atfs-1
ceh-62	ceh-27	ceh-100	athp-1
ceh-88	ceh-32	ceh-13	athp-2
ceh-93	ceh-34	ceh-18	attf-2
cep-1	ceh-37	ceh-20	attf-3
cey-1	ceh-38	ceh-27	attf-4
cey-2	ceh-43	ceh-32	attf-5
cey-3	ceh-44	ceh-34	attf-6
cey-4	ceh-60	ceh-38	bcl-11
chd-7	ceh-62	ceh-39	bed-1
cid-1	ceh-79	ceh-44	bed-2
cog-1	ceh-88	ceh-58	camt-1
crh-1	cep-1	ceh-62	ccch-1
crh-2	cey-1	ceh-74	ccch-3
daf-12	cey-2	ceh-79	cdc-14
daf-16	cey-3	ceh-88	cdc-5L
daf-19	cey-4	ceh-93	cebp-1
daf-3	cfi-1	cey-1	cebp-2
daf-8	chd-7	cey-2	cec-7
dhhc-14	cid-1	cey-3	ceh-10
dhhc-2	cog-1	cey-4	ceh-100
dhhc-4	crh-1	cfi-1	ceh-12
dhhc-6	crh-2	chd-7	ceh-13
dhhc-7	dac-1	cid-1	ceh-14
dhhc-8	daf-12	cog-1	ceh-16
dhhc-9	daf-16	crh-1	ceh-17
die-1	daf-19	crh-2	ceh-18
dmd-6	daf-3	daf-12	ceh-19
dmd-7	daf-8	daf-16	ceh-20
dmd-9	dhhc-1	daf-19	ceh-21
dnj-11	dhhc-10	daf-3	ceh-23
dnj-17	dhhc-14	daf-8	ceh-24
dpff-1	dhhc-2	dhhc-1	ceh-27
dpl-1	dhhc-3	dhhc-14	ceh-31
dpy-22	dhhc-4	dhhc-3	ceh-32
drap-1	dhhc-6	dhhc-4	ceh-34
dro-1	dhhc-7	dhhc-6	ceh-36
dve-1	dhhc-8	dhhc-7	ceh-38
ech-6	dhhc-9	dhhc-8	ceh-39
eea-1	die-1	dhhc-9	ceh-41
efl-1	dmd-6	die-1	ceh-43
efl-2	dmd-7	dmd-6	ceh-44
egl-13	dmd-9	dmd-7	ceh-45
egl-18	dnj-11	dmd-9	ceh-48
egl-27	dnj-17	dnj-11	ceh-58
egl-43	dpff-1	dnj-17	ceh-6
egl-44	dpl-1	dpff-1	ceh-62
egrh-1	dpy-22	dpl-1	ceh-74
egrh-3	drap-1	dpy-22	ceh-79
elt-1	dro-1	drap-1	ceh-8
elt-3	duxl-1	dro-1	ceh-88
elt-7	dve-1	duxl-1	ceh-89
eor-1	dxbp-1	dxbp-1	ceh-9
ets-4	ech-6	ech-6	ceh-91
fkh-7	eea-1	eea-1	ceh-93
fkh-9	efl-1	efl-1	cep-1
flh-1	efl-2	efl-2	cey-1
flh-2	efl-3	egl-13	cey-2
fos-1	egl-13	egl-18	cey-3
fozi-1	egl-18	egl-27	cey-4
gei-17	egl-27	egl-44	cfi-1
gei-8	egl-43	egrh-1	chd-7
gla-3	egl-44	egrh-3	cid-1
gmeb-1	egl-5	ekl-4	cog-1
gmeb-2	egrh-1	elt-3	crh-1
ham-1	egrh-3	eor-1	crh-2
ham-2	ekl-4	ets-5	ctbp-1
hbl-1	elt-1	fkh-6	dac-1
hel-1	elt-2	fkh-7	daf-12
hif-1	elt-3	fkh-9	daf-16
hinf-1	elt-7	flh-1	daf-19
hlh-11	eor-1	flh-2	daf-3
hlh-30	ets-4	fos-1	daf-8
hlh-33	ets-9	gei-13	dhhc-1
hmbx-1	fkh-6	gei-17	dhhc-10
hmg-1.1	fkh-7	gei-8	dhhc-14
hmg-1.2	fkh-9	gla-3	dhhc-2
hmg-11	flh-1	gmeb-1	dhhc-3
hmg-12	flh-2	gmeb-2	dhhc-4
hmg-3	fos-1	hbl-1	dhhc-6
hmg-4	fozi-1	hel-1	dhhc-7
hsf-1	gei-13	hif-1	dhhc-8
irx-1	gei-17	him-8	dhhc-9
isw-1	gei-8	hinf-1	die-1
42887	gla-3	hlh-1	dmd-10
klf-1	gmeb-1	hlh-11	dmd-4
klf-3	gmeb-2	hlh-12	dmd-6
lag-1	grh-1	hlh-2	dmd-7
let-391	hbl-1	hlh-30	dmd-8
let-526	hel-1	hlh-33	dmd-9
let-607	hif-1	hlh-8	dnj-11
lfi-1	hinf-1	hmg-1.1	dnj-17
lim-7	hlh-1	hmg-1.2	dpff-1
lin-1	hlh-11	hmg-11	dpl-1
lin-11	hlh-30	hmg-12	dpy-22
lin-13	hlh-33	hmg-3	drap-1
lin-14	hmbx-1	hmg-4	dro-1
lin-15B	hmg-1.1	hmg-5	dsc-1
lin-26	hmg-1.2	hsf-1	duxl-1
lin-28	hmg-11	irx-1	dve-1
lin-29	hmg-12	isw-1	dxbp-1
lin-31	hmg-3	jun-1	ech-6
lin-36	hmg-4	klf-1	eea-1
lin-38	hmg-5	klu-1	efl-1
lin-39	hsf-1	klu-2	efl-2
lin-40	irx-1	lag-1	egl-13
lin-54	isw-1	let-391	egl-18
lir-1	jun-1	let-526	egl-27
lsl-1	klf-1	let-607	egl-43
lsy-12	klf-3	lfi-1	egl-44
lsy-2	klu-1	lim-6	egl-46
mab-5	klu-2	lim-7	egl-5
madf-3	lag-1	lin-1	egrh-1
mbf-1	let-391	lin-11	egrh-3
mbl-1	let-526	lin-13	ekl-4
mcd-1	let-607	lin-14	elt-1
mdl-1	lfi-1	lin-15B	elt-6
mef-2	lim-6	lin-26	eor-1
mel-28	lim-7	lin-28	ets-4
mep-1	lin-1	lin-29	ets-5
mex-1	lin-11	lin-36	eya-1
mex-5	lin-13	lin-39	fax-1
mex-6	lin-14	lin-40	fkh-10
mig-5	lin-15B	lin-54	fkh-7
miz-1	lin-26	lir-1	fkh-8
mml-1	lin-28	lir-2	fkh-9
mnm-2	lin-29	lir-3	flh-2
moe-3	lin-36	lsy-12	fos-1
mxl-1	lin-38	lsy-2	fozi-1
mxl-2	lin-40	mab-5	gei-13
mxl-3	lin-54	madf-10	gei-17
myrf-1	lir-1	madf-2	gei-8
myrf-2	lir-2	madf-3	gmeb-1
nfi-1	lsl-1	madf-9	gmeb-2
nfx-1	lst-5	mbf-1	grh-1
nfya-2	lsy-12	mbl-1	ham-1
nfyc-1	lsy-2	mbr-1	hbl-1
nhr-1	mab-5	mcd-1	hel-1
nhr-10	madf-2	mdl-1	hif-1
nhr-101	madf-3	mef-2	him-8
nhr-103	madf-5	mel-28	hinf-1
nhr-105	madf-9	mep-1	hlh-11
nhr-107	maf-1	mex-1	hlh-13
nhr-11	mbf-1	mex-5	hlh-17
nhr-114	mbl-1	mex-6	hlh-2
nhr-119	mcd-1	mig-5	hlh-3
nhr-130	mdl-1	miz-1	hlh-30
nhr-131	mef-2	mls-1	hlh-32
nhr-133	mel-28	mml-1	hmbx-1
nhr-135	mep-1	moe-3	hmg-1.1
nhr-137	mex-1	mxl-1	hmg-1.2
nhr-138	mex-5	mxl-2	hmg-11
nhr-14	mex-6	mxl-3	hmg-12
nhr-143	mig-5	myrf-1	hmg-20
nhr-146	miz-1	myrf-2	hmg-4
nhr-152	mml-1	nfi-1	hmg-5
nhr-17	moe-3	nfx-1	hmg-6
nhr-180	mxl-1	nfya-1	hsf-1
nhr-19	mxl-2	nfya-2	irx-1
nhr-20	mxl-3	nfyb-1	isw-1
nhr-204	myrf-1	nfyc-1	jun-1
nhr-21	myrf-2	nhr-1	klu-1
nhr-211	nfi-1	nhr-10	klu-2
nhr-22	nfx-1	nhr-100	lag-1
nhr-23	nfya-2	nhr-101	let-381
nhr-230	nfyb-1	nhr-105	let-391
nhr-25	nfyc-1	nhr-107	let-526
nhr-256	nhr-1	nhr-11	let-607
nhr-274	nhr-10	nhr-114	lfi-1
nhr-28	nhr-100	nhr-119	lim-4
nhr-3	nhr-101	nhr-122	lim-6
nhr-31	nhr-102	nhr-13	lim-7
nhr-34	nhr-104	nhr-131	lin-1
nhr-35	nhr-105	nhr-132	lin-11
nhr-4	nhr-107	nhr-134	lin-13
nhr-40	nhr-11	nhr-135	lin-14
nhr-41	nhr-112	nhr-138	lin-15B
nhr-43	nhr-114	nhr-14	lin-26
nhr-45	nhr-117	nhr-143	lin-28
nhr-46	nhr-119	nhr-146	lin-29
nhr-47	nhr-120	nhr-17	lin-31
nhr-48	nhr-122	nhr-18	lin-36
nhr-49	nhr-130	nhr-19	lin-38
nhr-5	nhr-133	nhr-20	lin-39
nhr-50	nhr-134	nhr-21	lin-40
nhr-56	nhr-135	nhr-225	lin-54
nhr-57	nhr-138	nhr-228	lir-1
nhr-58	nhr-14	nhr-256	lir-2
nhr-61	nhr-143	nhr-274	lir-3
nhr-62	nhr-154	nhr-28	lsl-1
nhr-64	nhr-17	nhr-3	lsy-12
nhr-66	nhr-173	nhr-31	lsy-2
nhr-68	nhr-178	nhr-32	mab-5
nhr-69	nhr-18	nhr-34	mab-9
nhr-70	nhr-182	nhr-35	madf-1
nhr-71	nhr-183	nhr-4	madf-10
nhr-76	nhr-19	nhr-40	madf-2
nhr-78	nhr-20	nhr-41	madf-3
nhr-79	nhr-203	nhr-45	madf-4
nhr-8	nhr-21	nhr-46	madf-5
nhr-80	nhr-22	nhr-48	madf-9
nhr-86	nhr-228	nhr-49	maf-1
nhr-88	nhr-23	nhr-50	mbf-1
nhr-90	nhr-231	nhr-57	mbl-1
nhr-91	nhr-232	nhr-61	mbr-1
nhr-97	nhr-237	nhr-62	mcd-1
nob-1	nhr-25	nhr-64	mdl-1
npax-4	nhr-256	nhr-66	mec-3
nurf-1	nhr-274	nhr-68	mef-2
odd-2	nhr-28	nhr-69	mel-28
oma-1	nhr-3	nhr-70	mep-1
oma-2	nhr-31	nhr-71	mex-1
pal-1	nhr-32	nhr-76	mex-5
pat-9	nhr-34	nhr-84	mig-5
pbrm-1	nhr-35	nhr-86	miz-1
peb-1	nhr-40	nhr-87	mls-2
pha-4	nhr-41	nhr-88	mml-1
php-3	nhr-42	nhr-91	mnm-2
pie-1	nhr-45	nhr-95	mxl-1
plp-1	nhr-46	nhr-96	mxl-2
pop-1	nhr-48	nhr-97	mxl-3
pos-1	nhr-49	nsy-7	myrf-1
pqm-1	nhr-50	nurf-1	myrf-2
pqn-21	nhr-54	oma-1	nfi-1
prx-5	nhr-55	oma-2	nfx-1
rabx-5	nhr-57	pal-1	nfya-1
rad-26	nhr-58	pat-9	nfya-2
rbr-2	nhr-6	pbrm-1	nfyb-1
rcor-1	nhr-61	pha-4	nfyc-1
repo-1	nhr-62	pie-1	nhr-1
rnf-113	nhr-63	plp-1	nhr-10
row-1	nhr-64	pop-1	nhr-100
saeg-1	nhr-66	pos-1	nhr-102
saeg-2	nhr-68	pqn-21	nhr-105
sbp-1	nhr-69	rabs-5	nhr-11
sdc-3	nhr-7	rabx-5	nhr-112
sea-2	nhr-70	rad-26	nhr-114
sem-4	nhr-71	rbr-2	nhr-116
set-16	nhr-76	rcor-1	nhr-119
set-9	nhr-78	repo-1	nhr-124
sex-1	nhr-79	rnf-113	nhr-134
skn-1	nhr-8	row-1	nhr-135
slr-2	nhr-84	saeg-1	nhr-138
sma-2	nhr-85	saeg-2	nhr-14
sma-3	nhr-86	sbp-1	nhr-143
sma-4	nhr-88	sdc-1	nhr-145
sma-9	nhr-91	sdc-3	nhr-15
snpc-4	nhr-97	sea-2	nhr-154
snu-23	nhr-98	sem-4	nhr-158
somi-1	nhr-99	set-16	nhr-17
sox-2	nob-1	set-9	nhr-183
spr-1	nsy-7	sex-1	nhr-19
spr-3	nurf-1	skn-1	nhr-190
spr-4	odd-2	slr-2	nhr-198
sptf-1	oma-1	sma-4	nhr-20
sptf-3	oma-2	sma-9	nhr-21
sup-37	pal-1	snpc-4	nhr-213
swsn-1	pat-9	snu-23	nhr-216
swsn-3	pbrm-1	somi-1	nhr-228
swsn-7	peb-1	sox-2	nhr-230
syd-9	pha-4	sox-3	nhr-236
tag-68	php-3	spr-1	nhr-256
tag-97	pie-1	spr-3	nhr-258
tbx-2	plp-1	spr-4	nhr-274
tra-1	pop-1	sptf-3	nhr-277
ttll-4	pos-1	sta-1	nhr-28
ttx-1	pqm-1	sup-37	nhr-3
uaf-2	pqn-21	swsn-1	nhr-31
unc-62	pqn-75	swsn-3	nhr-32
vab-3	pros-1	swsn-7	nhr-34
xbp-1	prx-5	syd-9	nhr-35
zag-1	rabx-5	tag-68	nhr-36
zfh-2	rad-26	tag-97	nhr-4
zfp-2	rbr-2	tbx-2	nhr-40
zfp-3	rcor-1	tlp-1	nhr-41
zim-1	repo-1	tra-1	nhr-45
zim-2	rnf-113	tra-4	nhr-46
zip-1	row-1	ttll-4	nhr-47
zip-11	saeg-1	uaf-2	nhr-48
zip-12	saeg-2	unc-120	nhr-49
zip-2	sbp-1	unc-130	nhr-50
zip-3	sdc-3	unc-62	nhr-56
zip-4	sea-2	xbp-1	nhr-6
zip-9	sel-7	zag-1	nhr-61
ztf-1	sem-2	zfh-2	nhr-62
ztf-13	sem-4	zfp-2	nhr-63
ztf-14	set-16	zfp-3	nhr-66
ztf-16	set-9	zgpa-1	nhr-67
ztf-17	sex-1	zip-1	nhr-70
ztf-18	skn-1	zip-12	nhr-71
ztf-22	slr-2	zip-2	nhr-78
ztf-26	sma-2	zip-3	nhr-84
ztf-27	sma-3	zip-4	nhr-86
ztf-29	sma-4	zip-9	nhr-87
ztf-3	sma-9	ztf-1	nhr-88
ztf-4	snpc-4	ztf-13	nhr-91
ztf-6	snu-23	ztf-15	nhr-95
ztf-7	somi-1	ztf-17	nhr-96
ztf-9	sox-2	ztf-18	nhr-97
zyx-1	sox-3	ztf-22	nsy-7
	sox-4	ztf-23	nurf-1
	spe-44	ztf-27	oma-2
	spr-1	ztf-3	pag-3
	spr-4	ztf-4	pat-9
	sptf-2	ztf-6	pbrm-1
	sptf-3	ztf-7	pha-4
	sup-37	ztf-8	pie-1
	swsn-1	ztf-9	plp-1
	swsn-3	zyx-1	pop-1
	swsn-7		pos-1
	syd-9		pqm-1
	tag-68		pqn-21
	tag-97		pros-1
	tbx-2		rabs-5
	tlp-1		rabx-5
	tra-1		rad-26
	tra-4		rbr-2
	ttll-4		rcor-1
	uaf-2		repo-1
	unc-120		rnf-113
	unc-62		row-1
	unc-86		saeg-1
	xbp-1		saeg-2
	zag-1		sdc-1
	zfh-2		sdc-3
	zfp-2		sea-2
	zfp-3		sel-7
	zip-1		sem-2
	zip-10		sem-4
	zip-11		set-16
	zip-12		sex-1
	zip-2		skn-1
	zip-3		slr-2
	zip-4		sma-4
	zip-5		sma-9
	zip-9		snpc-4
	ztf-1		snu-23
	ztf-13		somi-1
	ztf-15		sox-2
	ztf-16		sox-3
	ztf-17		sox-4
	ztf-18		spr-1
	ztf-2		spr-3
	ztf-22		spr-4
	ztf-23		sptf-1
	ztf-27		sptf-3
	ztf-3		sta-1
	ztf-4		sup-37
	ztf-6		swsn-1
	ztf-7		swsn-3
	ztf-8		swsn-7
	zyx-1		syd-9
			tab-1
			tag-68
			tag-97
			tbx-2
			tlp-1
			tra-1
			tra-4
			ttll-4
			ttx-1
			ttx-3
			uaf-2
			unc-120
			unc-3
			unc-30
			unc-39
			unc-4
			unc-42
			unc-55
			unc-62
			unc-86
			vab-15
			vab-3
			vab-7
			xbp-1
			zag-1
			zfh-2
			zfp-2
			zfp-3
			zgpa-1
			zip-1
			zip-2
			zip-4
			zip-5
			zip-8
			zip-9
			ztf-1
			ztf-11
			ztf-13
			ztf-14
			ztf-17
			ztf-18
			ztf-22
			ztf-23
			ztf-26
			ztf-27
			ztf-3
			ztf-30
			ztf-4
			ztf-6
			ztf-7
			ztf-8
			ztf-9
			zyx-1

## Sheet: secreted
hypodermis	intestine	muscle	neurons
B0001.4	AH6.3	B0001.4	B0001.4
B0034.1	B0001.4	B0222.5	B0034.1
B0222.11	B0034.1	B0238.12	B0207.2
B0222.5	B0035.13	B0252.8	B0228.1
B0361.9	B0205.10	B0294.1	B0238.12
B0393.9	B0205.12	B0361.9	B0252.8
B0403.5	B0205.13	B0393.9	B0294.1
B0410.3	B0222.5	B0403.3	B0361.9
B0416.2	B0228.1	B0403.5	B0393.7
B0416.7	B0238.12	B0410.3	B0393.9
B0432.14	B0252.8	B0432.14	B0403.3
B0457.2	B0280.7	B0496.11	B0410.3
B0513.4	B0294.1	B0513.4	B0432.14
C01B10.6	B0310.6	C01G6.3	B0496.11
C01G6.3	B0334.13	C02B10.3	B0507.1
C01H6.8	B0361.9	C02F12.5	B0513.4
C02B10.3	B0379.7	C04E12.2	C01G10.16
C02E7.7	B0403.3	C04E6.13	C02B10.3
C02F12.5	B0403.5	C04F12.5	C02B4.4
C02F4.4	B0410.3	C04H5.7	C02E7.6
C04H5.7	B0432.14	C05D9.3	C02E7.7
C05B5.11	B0457.2	C05D9.9	C02F5.14
C05D12.3	B0507.1	C06A6.5	C04E6.13
C05D2.8	B0513.4	C06A8.3	C04F12.5
C05D9.9	C01B10.6	C06E4.2	C05D9.3
C06A6.5	C01F1.5	C06E7.2	C05D9.9
C06A8.3	C01G10.15	C07A12.2	C05E11.6
C06G1.1	C01G10.4	C07B5.3	C05E7.1
C07A12.2	C01G10.5	C07E3.9	C05E7.3
C08A9.10	C01G10.6	C08A9.10	C05G5.5
C08B6.10	C01H6.8	C08F11.12	C06A6.5
C09B7.2	C02B10.3	C09B7.2	C06A8.3
C09D4.2	C02B4.4	C09D4.2	C06E4.2
C09H10.5	C02E7.6	C09H10.5	C06E7.2
C10G8.4	C02E7.7	C10G8.4	C06G1.1
C12D12.1	C02F4.4	C12D5.3	C07A12.2
C14B1.9	C02F5.14	C12D5.9	C07B5.3
C14C6.2	C03C11.1	C13A10.2	C08H9.1
C14C6.5	C03G6.5	C13C4.7	C09B7.2
C15B12.4	C04E12.2	C14B1.9	C09D4.2
C15H9.11	C04E6.13	C15C7.7	C09G1.5
C15H9.9	C04F12.5	C15H9.9	C10C5.7
C16C8.9	C04G6.10	C17F4.7	C10G8.4
C17F4.7	C04G6.5	C17G1.5	C11H1.7
C17G1.5	C04G6.7	C18A11.2	C12D5.3
C23G10.11	C04H5.7	C24A3.2	C12D5.5
C23H5.8	C05C9.1	C25E10.10	C13A10.2
C24A3.2	C05D12.3	C25E10.8	C15C7.7
C25E10.13	C05D2.8	C27F2.9	C15H9.9
C25E10.8	C05D9.3	C30H7.2	C16D9.1
C26B9.3	C05D9.9	C33A12.19	C17F4.7
C26B9.5	C05E11.7	C33G8.4	C18A11.2
C26D10.6	C05E7.1	C34E7.4	C18F10.2
C26F1.1	C05E7.2	C35A5.6	C23H3.9
C27A7.8	C06A6.5	C35C5.3	C24A3.2
C27B7.9	C06A8.3	C36C5.5	C25D7.15
C27D6.12	C06B8.2	C38H2.2	C25E10.10
C27F2.9	C06E4.2	C39E9.8	C25E10.8
C29F3.7	C06E7.2	C41G11.1	C25G6.4
C29G2.6	C06E8.5	C42D4.1	C26D10.6
C30H7.2	C06G1.1	C44B11.4	C27A2.8
C33A12.19	C06G1.2	C44B7.5	C27F2.9
C33G8.2	C07A12.2	C44H9.5	C30F2.4
C33G8.4	C07B5.3	C45B2.1	C30H7.2
C34C12.7	C07E3.9	C45E5.4	C33G8.4
C34E7.4	C08B6.10	C47D2.1	C34E7.4
C34F11.8	C08B6.3	C50D2.7	C35B1.7
C35B1.4	C09B7.2	C50E3.6	C35C5.3
C35C5.3	C09D4.2	C50F2.4	C36C5.5
C35C5.8	C09H10.5	C51E3.10	C38C3.6
C36C5.5	C10G8.4	C53B7.2	C38H2.2
C38C3.10	C11H1.5	C53D6.4	C39B10.7
C38H2.2	C12D12.1	C54F6.5	C39B5.5
C39E9.8	C13A10.2	C55A6.12	C39E9.8
C41G11.1	C13C12.2	D1007.18	C42D4.1
C42D4.1	C14B1.9	D1054.10	C43F9.7
C42D4.3	C14C6.2	D1086.1	C44B11.4
C44B7.5	C14C6.5	D1086.10	C44B7.5
C44C1.6	C15C7.7	D1086.11	C45E5.4
C44H9.5	C15F1.2	D1086.12	C45G9.6
C45B2.1	C15H9.11	D1086.17	C47D2.1
C45B2.2	C15H9.9	D1086.3	C49G7.3
C49C3.4	C17F4.2	D1086.5	C50D2.6
C49F8.3	C17F4.7	D1086.6	C50D2.7
C49G7.3	C17G1.5	D1086.7	C50E3.6
C49G9.2	C17H12.8	D1086.8	C50F4.8
C49H3.12	C18A11.2	D2007.1	C53D6.4
C50D2.7	C23H3.9	D2096.9	C54C6.5
C50F2.4	C23H5.8	E02A10.4	C54D10.10
C50F4.8	C24A3.2	E02H9.7	C54D2.1
C50F7.5	C25A8.2	E04D5.5	C54D2.2
C53B7.2	C25D7.5	E04F6.8	C56G2.4
C53D6.4	C25E10.10	E04F6.9	D1007.13
C54D1.7	C25E10.8	EGAP4.1	D1007.18
C54D10.3	C25F6.6	F01F1.15	D1007.19
C54D2.1	C25F6.8	F02D8.4	D1054.10
C54D2.2	C26B9.3	F02D8.5	D1086.10
C54F6.6	C26B9.5	F08B12.4	D1086.12
C55A6.12	C26D10.6	F08D12.7	D1086.6
D1054.10	C26F1.1	F08F3.1	D1086.7
D1086.10	C27A2.5	F09B9.4	D2007.1
D1086.11	C27D6.12	F09E10.1	D2089.3
D1086.3	C27F2.9	F09E5.14	D2096.9
D1086.6	C28C12.4	F09E5.16	E01G4.6
D1086.8	C29E4.14	F09E8.8	E02A10.4
D2062.6	C29F3.7	F09G8.5	E04D5.4
E01G4.6	C30F2.3	F10C2.5	E04D5.5
E02A10.4	C30F2.4	F10G2.1	E04F6.9
E02H4.7	C30F8.3	F13D12.3	EGAP4.1
E04F6.6	C30G12.1	F13E9.15	EGAP5.1
E04F6.8	C30H7.2	F13H8.3	F01F1.15
E04F6.9	C32E8.4	F14F9.5	F02D8.4
F01D4.8	C32H11.5	F15E6.4	F02D8.5
F02D8.4	C32H11.6	F15G9.5	F07G6.10
F02D8.5	C33G3.4	F16B3.3	F08B12.4
F07G6.10	C33G8.2	F16B4.4	F08F3.1
F08B12.4	C33G8.4	F16C3.2	F08G2.8
F09B9.4	C34C12.7	F17C11.2	F09A5.3
F09C8.1	C34C6.3	F17E9.4	F09B12.5
F09E5.16	C34E7.4	F18A1.7	F09B9.4
F10D11.6	C34F11.8	F19H8.2	F09E5.14
F10G2.1	C34F6.1	F20A1.1	F09E5.16
F11C7.2	C34H4.1	F20A1.10	F09E8.8
F12A10.1	C34H4.2	F20A1.6	F09G8.5
F13D12.3	C35A11.2	F22E12.1	F10C2.3
F13E9.15	C35A5.10	F23B12.4	F10G2.1
F13H8.3	C35B1.4	F23D12.7	F11C1.4
F13H8.5	C35B1.7	F23F1.4	F13E9.12
F14B8.4	C35C5.3	F25E2.2	F13E9.15
F14H12.3	C35E7.9	F25H2.7	F13H10.9
F15A4.6	C36B7.5	F26A10.1	F14B4.1
F15E6.3	C36C5.12	F26B1.8	F14H12.3
F15E6.4	C36C5.5	F26E4.3	F15A4.6
F15G9.5	C38C6.3	F26F12.8	F15G9.5
F16B4.4	C38H2.2	F26G1.1	F16B3.3
F16C3.2	C39B5.5	F27B10.1	F16B4.4
F17C11.2	C39E9.8	F28C6.10	F16C3.2
F18A1.7	C40H1.8	F28F9.3	F16F9.4
F18E9.3	C41G7.6	F29C4.2	F17C11.2
F19C7.1	C42D4.1	F29C4.4	F18A1.7
F19H8.2	C42D4.3	F30A10.14	F19C6.3
F20A1.1	C43F9.11	F31D4.9	F19H8.2
F20A1.10	C43F9.7	F32A5.4	F20A1.1
F21A3.3	C44B11.4	F32B4.5	F20A1.10
F21H7.5	C44H9.5	F32D8.3	F20B6.4
F22B7.1	C45B2.1	F35A5.2	F21A3.3
F22D6.15	C45B2.2	F35C11.4	F22B7.1
F22E12.1	C45E5.4	F35D11.1	F22E12.1
F23B12.4	C45G9.6	F35E12.10	F23B12.4
F23F1.4	C46H11.7	F35G2.1	F23F1.4
F23F12.12	C47E8.11	F38A6.5	F25E5.4
F23H12.5	C48B4.13	F38B2.2	F25H2.7
F25E5.4	C48D5.3	F39G3.2	F26A10.1
F25H2.7	C48E7.7	F39G3.3	F26E4.3
F26A10.1	C49C3.4	F40A3.1	F26F12.8
F26B1.8	C49C3.9	F40A3.3	F26G1.1
F26E4.3	C49F8.3	F41B4.2	F27B10.1
F26G1.1	C49G7.3	F41E6.15	F28F9.3
F26G1.5	C50B6.7	F41F3.3	F29B9.5
F27B10.1	C50D2.1	F42A8.1	F29C4.2
F27E5.7	C50D2.7	F42G10.1	F31D4.9
F28B4.3	C50E3.6	F45D3.3	F32A5.4
F28H7.3	C50F2.4	F45D3.4	F32B4.5
F29C4.2	C50F4.8	F45E4.5	F32B5.2
F31D4.9	C50F7.5	F46C5.4	F32E10.8
F32A5.4	C51E3.10	F46F2.3	F33A8.10
F32D8.3	C52G5.2	F46G11.4	F33A8.7
F32H5.1	C53D6.4	F47B7.1	F33D11.8
F32H5.3	C54C6.5	F47F2.1	F33H1.6
F33D4.6	C54D10.10	F48C5.2	F34H10.2
F35B12.3	C54D10.3	F48E3.4	F35A5.2
F35B3.4	C54D2.1	F48E8.4	F35B3.4
F35C11.4	C54D2.2	F53C11.9	F35D11.1
F35C11.7	C54F6.3	F53F1.4	F35G2.1
F35E12.6	C54F6.5	F53F4.13	F35H10.2
F35G2.1	C55A6.12	F53H4.2	F36D1.12
F38B2.2	C55C3.3	F54E4.3	F36H9.7
F39G3.3	C56C10.4	F54F7.2	F38B2.2
F40A3.1	C56G2.4	F54F7.3	F39G3.3
F40A3.3	D1007.13	F55A11.1	F40A3.1
F40F8.4	D1007.18	F55B11.2	F40A3.3
F40H3.2	D1014.5	F55B11.3	F40F8.4
F41B4.2	D1054.10	F55D12.5	F41B4.2
F41C3.11	D1054.9	F55F3.2	F41D9.2
F41D9.2	D1086.10	F55H12.4	F41E6.11
F41E6.12	D1086.11	F56A8.9	F41E7.7
F41E6.15	D1086.12	F56C9.8	F41F3.3
F41F3.3	D1086.17	F56H9.2	F42A8.1
F42A10.6	D1086.3	F57B7.2	F45D3.3
F42A8.1	D1086.6	F57C2.4	F45D3.4
F44A2.3	D1086.7	F58B4.3	F45E12.6
F45D3.3	D1086.8	F58B4.6	F45E4.5
F45D3.4	D2007.1	F58H1.7	F46C5.4
F46C5.1	D2024.4	F58H10.1	F46F2.3
F46C5.10	D2062.6	H01G02.1	F46G11.4
F46F11.7	D2092.8	H03A11.1	F47B7.1
F46F2.3	D2096.6	H06I04.6	F47F2.1
F46G11.4	D2096.9	H17B01.5	F48C5.2
F47B7.1	E01G4.6	H29C22.1	F48E8.4
F47F2.1	E01G6.1	H37A05.4	F49H12.4
F48C5.2	E02A10.4	K02B7.3	F52A8.3
F48E3.4	E02H4.7	K02D3.1	F53C11.9
F48E8.4	E02H9.7	K02E11.3	F53F1.4
F53C11.9	E03H12.5	K02E11.4	F53F4.17
F53F1.4	E03H12.7	K02F2.5	F53F8.4
F53F4.13	E04F6.6	K02F3.9	F53F8.7
F53F8.4	E04F6.8	K03B4.4	F53G12.9
F53H4.2	E04F6.9	K03B8.6	F54B3.4
F54D5.3	F01D5.1	K04H8.3	F54E4.3
F54D5.4	F01D5.3	K07A1.6	F54E4.4
F55A11.1	F01D5.5	K07C11.3	F54F7.2
F55D12.5	F01D5.6	K07C11.7	F55A11.1
F55G11.4	F01F1.15	K07C11.8	F55D12.5
F55H12.4	F01G10.6	K07C5.9	F55H12.4
F56D3.1	F02D8.4	K07D4.9	F56B3.2
F56H9.2	F02D8.5	K09C6.9	F56B6.6
F57B7.2	F07G6.10	K10C3.4	F56C4.1
F57C2.4	F08B12.4	K10C9.3	F56D3.1
F57F4.4	F08D12.2	K10C9.9	F56H9.2
F58B4.3	F08D12.7	K10D3.6	F57B7.2
F58E6.13	F08G2.8	K11D12.13	F57C2.4
F58H10.1	F09B9.4	K11D12.7	F58B4.3
F59A7.2	F09C8.1	K11H12.7	F58B4.6
F59A7.5	F09E10.1	K12B6.9	F58H1.2
F59B1.2	F09E5.14	M02D8.6	F58H1.7
F59B10.5	F09E5.16	M03F8.6	F58H10.1
F59E11.5	F09E8.8	M05D6.9	F58H7.1
H01G02.1	F09F9.2	M176.5	F59A7.5
H03A11.1	F10A3.4	M70.4	F59B1.2
H03E18.1	F10C1.3	R03G8.6	F59B10.5
H06A10.1	F10C2.3	R04D3.3	F59D6.1
H06I04.6	F10C2.5	R05D3.9	H01G02.1
H29C22.1	F10D11.6	R07B1.11	H03A11.1
H32K16.2	F10G2.1	R09F10.8	H06I04.6
H34I24.2	F11C7.2	R11D1.12	H10E21.4
H37A05.4	F11C7.7	R12C12.8	H17B01.5
H42K12.3	F12A10.1	R12E2.13	H32K21.1
K02B7.3	F13A7.12	R13A1.5	H35N09.1
K02E11.3	F13B12.4	R148.3	K01A6.4
K02E11.4	F13B6.1	R17.3	K01A6.7
K02F2.5	F13B6.3	T01E8.8	K02A2.5
K02F3.9	F13B9.2	T02B11.3	K02B12.9
K03H6.2	F13D12.3	T02E9.5	K02B7.3
K06G5.1	F13E9.12	T03G6.3	K02D3.1
K07C11.7	F13E9.14	T04C12.3	K02F2.5
K07C11.8	F13H8.3	T04F8.8	K03B4.4
K07D4.9	F13H8.5	T04G9.7	K03B8.6
K08B4.7	F14D7.7	T05B11.4	K04H4.2
K08D8.6	F14F3.4	T05G5.1	K07C11.7
K08F4.5	F14F8.8	T06E6.10	K07C11.8
K09C6.9	F14F9.5	T07A5.5	K07C5.9
K09H9.5	F14H12.3	T07A9.15	K07D4.9
K10C2.1	F15A4.6	T10G3.1	K08D12.4
K10C3.4	F15D4.4	T12A7.2	K09E4.4
K10D3.4	F15E6.3	T12B5.15	K10C3.4
K10D3.6	F15E6.4	T12D8.5	K10C9.1
K11D12.13	F15G9.5	T12D8.9	K10C9.9
K11D12.7	F16B4.4	T13C2.3	K10D3.4
K11E4.1	F16F9.4	T13F3.6	K11D12.13
K11H12.7	F17C11.2	T19A5.1	K11D12.7
K12H4.7	F17E9.4	T19D12.6	K11H12.7
LLC1.2	F18A1.7	T20B3.14	K11H3.5
M02H5.8	F18E9.4	T20F10.2	K12H4.7
M04B2.6	F19C7.1	T20G5.8	M02D8.6
M176.5	F19C7.2	T21B6.3	M02E1.2
M70.4	F19H8.2	T21D12.12	M03D4.3
R01H10.4	F20A1.1	T22E5.1	M03F8.6
R02D5.7	F20A1.10	T22F7.4	M04B2.6
R03G8.6	F20A1.6	T23B12.11	M05D6.9
R04D3.3	F20B10.3	T23B3.5	M176.5
R05A10.3	F21A3.3	T24H10.4	M6.4
R05D3.9	F21C10.11	T24H7.2	M70.4
R06F6.7	F21D5.3	T26C12.1	R01E6.7
R07E5.4	F21H7.5	T26C5.4	R03C1.1
R08E3.2	F22D6.15	T26C5.5	R05A10.1
R09H10.5	F22E12.1	T26E3.10	R05D3.9
R102.11	F22E5.1	T28A11.2	R05G9R.1
R11.2	F22F4.1	T28D6.3	R06F6.7
R11A5.6	F23B12.4	T28D6.5	R07B1.11
R11D1.13	F23D12.7	VC5.2	R07B1.8
R12C12.8	F23F1.2	W01A11.1	R07E3.7
R12E2.13	F23F1.4	W01A8.8	R08B4.5
R12E2.7	F23H11.6	W01C8.5	R11.2
R148.3	F23H11.7	W02B12.11	R11D1.12
T01B7.9	F23H12.5	W02D9.7	R12A1.3
T01D1.3	F25A2.1	W03F11.1	R12C12.8
T01D3.6	F25E2.2	W04A4.2	R12E2.13
T01E8.8	F26A10.1	W04C9.2	R12E2.14
T02B11.3	F26B1.8	W04G3.13	R12E2.7
T02B11.4	F26E4.3	W08A12.2	R13A1.5
T02E9.5	F26E4.7	W08A12.3	R148.3
T04C12.3	F26F12.8	W09C3.7	T01B7.9
T04F8.8	F26F2.8	W09G12.9	T01D3.1
T04G9.7	F26G1.1	Y102E9.5	T01E8.8
T05G5.1	F26G1.10	Y105C5A.8	T02C12.5
T06E6.10	F26G1.11	Y105E8A.2	T02E1.8
T07A5.5	F26G1.5	Y106G6D.8	T02E9.5
T07A9.15	F27B10.1	Y110A7A.7	T03G11.10
T10B5.7	F27E5.7	Y111B2A.2	T03G6.3
T10E9.3	F28B4.3	Y113G7A.15	T04C12.3
T12A7.2	F28F9.3	Y116A8C.29	T04F8.8
T12B5.15	F28H7.3	Y119C1B.6	T04G9.7
T12D8.9	F29B9.5	Y22D7AR.10	T05A7.7
T13F3.6	F29C4.2	Y32F6A.5	T05C1.1
T13F3.8	F29D10.2	Y37D8A.19	T05E11.8
T14A8.2	F30A10.13	Y37D8A.2	T05G5.1
T15B7.1	F30A10.14	Y37E11AL.6	T06E4.12
T17H7.7	F30H5.3	Y39A1A.21	T06E4.14
T19A5.1	F31D4.9	Y39A1A.24	T06E4.8
T19A5.3	F31F4.1	Y39A1C.1	T06G6.12
T19B10.2	F32A5.4	Y39B6A.5	T07A5.5
T19C3.5	F32B4.5	Y39F10A.1	T07A9.15
T19D12.6	F32D1.11	Y39F10B.1	T07C12.15
T19H12.3	F32H5.1	Y41D4A.7	T07D10.1
T20D3.2	F33A8.10	Y41E3.1	T09B9.3
T20F10.2	F33A8.7	Y43B11AR.1	T10B9.9
T20G5.8	F33D11.8	Y43F8B.11	T10E9.3
T21B6.3	F33D4.6	Y43F8C.7	T12A7.2
T21D12.12	F35A5.2	Y45F3A.4	T12D8.5
T21H3.1	F35A5.4	Y45G5AM.6	T12D8.9
T23B12.11	F35B12.3	Y47A7.2	T13C2.2
T23B7.3	F35B3.4	Y47D3B.6	T17H7.7
T24B8.5	F35E12.10	Y47G6A.15	T19A5.1
T24H10.4	F35E12.6	Y47G6A.33	T19B10.2
T24H7.2	F35G2.1	Y49E10.4	T19C3.5
T25C12.3	F36A4.4	Y49G5B.1	T19D12.6
T26C12.1	F36D1.7	Y4C6B.7	T20B3.14
T27E7.1	F36H1.11	Y51A2D.14	T20F10.2
T28D6.3	F36H12.3	Y52B11A.8	T20G5.8
T28D6.5	F36H12.4	Y53F4B.14	T21B6.3
T28H10.2	F36H12.5	Y53F4B.18	T21H3.1
W01A11.1	F36H2.3	Y53H1B.2	T22E5.1
W01A8.6	F38A6.4	Y54E10A.17	T22F7.4
W01C8.5	F38A6.5	Y54F10BM.12	T23B12.11
W01F3.2	F38B2.6	Y54G11A.1	T23B12.8
W02B12.11	F38B6.2	Y55B1BL.1	T23B7.3
W02D9.7	F38B6.7	Y57A10A.23	T24H10.4
W03F11.1	F39G3.3	Y57E12AR.1	T24H7.2
W04A4.2	F40A3.1	Y57G11B.2	T25B6.3
W04C9.2	F40A3.3	Y57G11B.5	T25B9.3
W06A11.1	F40E10.5	Y57G11C.40	T25E4.1
W08A12.2	F40F8.4	Y59C2A.1	T26C12.1
W08A12.3	F41B4.2	Y59E9AL.6	T26C5.4
W09G12.9	F41C3.11	Y60A3A.21	T26C5.5
Y105C5A.8	F41E6.11	Y62E10A.13	T26E3.10
Y105C5B.15	F41E6.12	Y62H9A.3	T28D6.5
Y105E8A.2	F41E7.7	Y62H9A.4	W01A11.1
Y106G6D.6	F41F3.3	Y62H9A.5	W01A8.6
Y106G6D.8	F41F3.8	Y65B4A.2	W01C8.5
Y111B2A.2	F41G3.21	Y69H2.3	W02B12.11
Y12A6A.1	F42A10.6	Y71H2B.4	W02D9.7
Y16B4A.2	F42A10.7	Y73B6BL.35	W04C9.2
Y22D7AR.10	F42A8.1	Y73F4A.2	W05F2.7
Y32F6A.5	F42G10.1	Y75B8A.3	W06A11.1
Y34B4A.10	F45B8.3	Y76B12C.3	W08A12.2
Y34B4A.6	F45D3.3	Y76B12C.8	W08A12.3
Y34B4A.9	F45D3.4	ZC21.3	W09G12.9
Y37D8A.19	F45E4.5	ZC373.2	Y102E9.6
Y37D8A.2	F46C3.6	ZC374.2	Y105C5A.8
Y38C1AA.9	F46C5.10	ZC412.10	Y105C5B.25
Y39A1A.21	F46F11.7	ZC412.3	Y105E8A.2
Y39A1A.24	F46F2.3	ZK105.1	Y110A7A.7
Y39B6A.5	F46G11.2	ZK154.4	Y113G7A.15
Y39F10B.1	F46G11.4	ZK262.2	Y116A8C.3
Y41D4A.7	F47B7.1	ZK265.7	Y119C1B.6
Y41E3.1	F47F2.1	ZK353.10	Y22D7AR.10
Y42G9A.2	F48C5.2	ZK512.7	Y23H5B.1
Y42H9AR.5	F48E3.4	ZK546.5	Y34B4A.10
Y43B11AR.1	F48E8.4	ZK622.5	Y37D8A.19
Y43F8C.7	F48G7.8	ZK662.2	Y37D8A.2
Y45F10C.4	F49C5.11	ZK813.1	Y37D8A.3
Y45F3A.4	F49D11.6	ZK813.2	Y37E11AL.6
Y45G5AM.6	F49E10.2	ZK813.7	Y38C1AA.9
Y47A7.2	F49F1.5	ZK822.2	Y38H6C.8
Y47G6A.33	F49F1.7	ZK822.4	Y39A1A.21
Y48E1B.8	F52A8.3	ZK856.7	Y39A1A.24
Y48G10A.6	F52E1.14	ZK909.6	Y39A1C.1
Y48G1BR.1	F52E1.2	ZK973.11	Y39B6A.5
Y48G1C.13	F52G3.5	abf-1	Y39F10A.1
Y49F6B.12	F53C11.1	abf-6	Y39F10B.1
Y49G5B.1	F53C11.9	abhd-12	Y39G10AL.1
Y4C6B.7	F53F1.4	ace-2	Y41C4A.22
Y51A2D.14	F53F4.13	acp-2	Y41C4A.6
Y51F10.7	F53F4.17	acp-6	Y41D4A.7
Y51H7C.1	F53F8.4	aman-1	Y41E3.1
Y52B11A.8	F53H4.2	amx-2	Y43B11AR.1
Y53C12B.7	F53H4.3	apy-1	Y43F4A.1
Y53F4B.14	F54B11.10	asm-1	Y43F8A.1
Y53F4B.18	F54D5.3	asp-5	Y43F8B.20
Y53H1B.2	F54D5.4	bgal-1	Y43F8C.17
Y54E10A.17	F54E2.1	bli-6	Y43F8C.7
Y54G2A.15	F54E4.3	bmy-1	Y45F10C.4
Y54G2A.32	F54F11.1	btb-14	Y45F3A.4
Y55B1BL.1	F54F7.3	calu-2	Y45G5AM.6
Y57A10A.23	F55A11.1	cbd-1	Y47A7.2
Y57G11C.1130	F55B11.2	ccg-1	Y47D3B.6
Y57G11C.38	F55B11.3	cdr-4	Y47G6A.15
Y59C2A.1	F55B11.4	cdr-6	Y47G6A.33
Y59E9AL.6	F55D12.5	cebp-1	Y48G10A.6
Y60A3A.21	F55F3.2	chhy-1	Y48G1BR.1
Y62E10A.13	F55G11.2	chil-10	Y48G8AL.12
Y62H9A.3	F55G11.4	cht-3	Y49G5B.1
Y62H9A.4	F55G11.8	clec-1	Y4C6B.7
Y62H9A.5	F55H12.4	clec-149	Y51A2D.14
Y69A2AR.22	F56A8.9	clec-190	Y51F10.7
Y69H2.3	F56B3.2	clec-222	Y51H4A.1
Y71F9B.9	F56B6.6	clec-223	Y52B11A.8
Y71H2B.4	F56C3.8	clec-63	Y53F4B.14
Y73B6A.3	F56C9.7	clec-87	Y53F4B.18
Y73B6BL.35	F56C9.8	clec-90	Y53H1B.2
Y73B6BL.44	F56D3.1	clec-91	Y54G11A.1
Y73F4A.2	F56D5.6	cnc-10	Y55B1BL.1
Y74C10AR.2	F56F10.1	cnc-8	Y57A10A.23
Y75B8A.3	F56H9.2	col-10	Y57E12AR.1
Y76B12C.3	F57B7.2	col-103	Y57G11C.18
Y95B8A.2	F57C2.4	col-106	Y58G8A.5
ZC21.3	F57F4.4	col-125	Y59C2A.1
ZC373.2	F57H12.6	col-133	Y60A3A.21
ZC412.3	F58B4.3	col-139	Y62E10A.13
ZK1320.2	F58E6.13	col-140	Y62H9A.4
ZK1320.3	F58H1.2	col-147	Y62H9A.5
ZK154.4	F58H1.7	col-149	Y64G10A.7
ZK180.5	F58H10.1	col-155	Y65B4A.2
ZK180.6	F59A6.12	col-161	Y69H2.3
ZK287.3	F59A7.2	col-166	Y71H2B.4
ZK512.7	F59A7.5	col-19	Y73B6BL.35
ZK546.5	F59B1.2	col-38	Y73F4A.1
ZK596.1	F59B10.5	col-39	Y73F4A.2
ZK673.1	F59C6.16	col-48	Y75B7AR.1
ZK813.1	F59E11.5	col-76	Y75B8A.11
ZK813.2	F59F5.7	col-8	Y75B8A.44
ZK813.7	H01G02.1	col-80	Y76B12C.3
ZK822.2	H02F09.3	col-92	Y76B12C.8
ZK822.4	H03A11.1	col-93	ZC15.5
ZK84.1	H03E18.1	col-95	ZC21.3
ZK856.7	H06I04.6	col-98	ZC334.13
ZK909.6	H13N06.2	cpd-2	ZC373.2
ZK970.7	H17B01.5	cpg-2	ZC412.3
ZK973.11	H22K11.3	cpg-3	ZK154.1
abf-6	H23N18.5	cpg-4	ZK154.4
abhd-12	H29C22.1	cpg-9	ZK180.5
acbp-7	H32K21.1	cpi-1	ZK265.7
ace-2	H34I24.2	cri-2	ZK287.3
acp-6	H37A05.4	crn-7	ZK353.10
acp-7	H42K12.3	cwn-2	ZK512.7
aex-5	H43E16.1	cyp-36A1	ZK546.5
amx-2	K01D12.5	daf-28	ZK596.1
apy-1	K01D12.9	daf-7	ZK622.5
asm-1	K02B7.3	dbl-1	ZK662.2
asp-13	K02E10.6	ddo-3	ZK675.4
asp-5	K02E11.10	dod-23	ZK813.1
bgal-1	K02E11.3	dpy-13	ZK813.2
bli-1	K02E11.4	dpy-5	ZK813.7
bli-6	K02E11.5	droe-4	ZK816.1
bmy-1	K02E11.6	efn-2	ZK822.2
calu-2	K02E11.7	efn-4	ZK84.1
cbd-1	K02F2.5	far-2	ZK856.6
ccg-1	K02F3.9	far-6	ZK909.6
cdr-4	K03A11.6	far-8	ZK973.11
cdr-6	K03B4.4	fip-5	abf-6
cebp-1	K03B8.6	fipr-13	abhd-12
chhy-1	K03H6.2	fipr-16	abu-14
cht-3	K04A8.1	fipr-20	abu-8
clec-1	K04H4.2	fipr-21	acbp-7
clec-150	K06A4.7	flp-10	ace-2
clec-17	K06A9.1	flp-14	ace-3
clec-222	K06G5.1	flp-15	ace-4
clec-223	K06H6.1	flp-16	acp-2
clec-41	K06H6.2	flp-17	acp-6
clec-48	K07A1.6	flp-18	acp-7
clec-49	K07C11.4	flp-19	aex-5
clec-50	K07C11.7	flp-20	agr-1
clec-63	K07C11.8	flp-21	aman-1
clec-65	K07C5.9	flp-22	amx-2
clec-83	K07D4.9	flp-24	apy-1
clec-84	K08B12.1	flp-25	bgal-1
clec-87	K08B4.7	flp-27	bli-6
clec-90	K08C9.2	flp-28	bmy-1
clec-91	K08D12.4	flp-3	cah-2
cnc-10	K08D8.3	flp-32	calf-1
cnc-8	K08D8.4	flp-4	calu-2
col-10	K08D8.6	flp-6	capa-1
col-103	K08F4.5	flp-7	cbd-1
col-104	K09B3.1	flp-9	ccg-1
col-106	K09C6.9	fut-3	cdr-4
col-109	K09C8.9	glp-1	cdr-6
col-125	K09H11.4	gly-3	cebp-1
col-133	K10C2.1	grd-5	chhy-1
col-138	K10C2.8	grl-22	chil-10
col-139	K10C3.4	grl-4	cht-3
col-140	K10C9.3	grsp-4	clec-1
col-145	K10C9.9	hex-2	clec-139
col-149	K10D11.6	hex-3	clec-264
col-150	K10D3.4	hex-4	clec-63
col-153	K10D3.6	hex-5	clec-87
col-155	K11D12.13	hot-5	clec-90
col-158	K11D12.7	hpo-15	cnc-10
col-162	K11E4.1	hpo-27	col-10
col-166	K11H12.4	ilys-4	col-103
col-169	K11H12.7	ins-14	col-106
col-175	K12B6.9	ins-17	col-109
col-19	K12H4.7	ins-22	col-125
col-34	LLC1.2	ins-23	col-130
col-38	M02D8.6	ins-24	col-133
col-39	M02E1.2	ins-26	col-138
col-49	M02G9.1	ins-27	col-139
col-60	M02G9.2	ins-28	col-140
col-62	M02G9.3	ins-29	col-145
col-63	M02H5.8	ins-30	col-147
col-8	M03D4.3	ins-5	col-150
col-80	M03E7.4	ins-6	col-154
col-92	M03F4.6	lact-3	col-155
col-93	M04B2.6	lact-4	col-157
col-95	M110.9	lbp-1	col-161
col-98	M153.3	lbp-2	col-162
cpd-2	M163.8	lec-5	col-166
cpg-2	M176.5	lipl-7	col-169
cpg-3	M70.4	lron-10	col-175
cpg-4	R01E6.2	lys-1	col-186
cpg-9	R01H10.4	mec-5	col-19
cpi-1	R02D5.10	mec-6	col-3
cpz-2	R02D5.7	mig-18	col-34
cri-2	R02F11.1	mnp-1	col-38
cut-2	R03C1.1	mom-2	col-39
cyp-14A5	R03G8.6	nas-39	col-48
cyp-29A3	R04B3.3	ndnf-1	col-49
cyp-32A1	R04D3.3	nlp-1	col-61
cyp-34A2	R05A10.2	nlp-10	col-76
cyp-34A8	R05A10.3	nlp-11	col-8
cyp-36A1	R05D3.9	nlp-12	col-80
daf-28	R05D7.7	nlp-13	col-92
daf-7	R05G6.9	nlp-15	col-93
dao-2	R06F6.7	nlp-18	col-98
dbl-1	R07B1.11	nlp-24	cpd-2
dct-18	R07B1.13	nlp-28	cpg-2
ddo-3	R07E3.6	nlp-3	cpg-3
dod-23	R07E3.7	nlp-31	cpg-9
dod-6	R07E5.4	nlp-33	cpi-1
dpy-13	R08E3.2	nlp-47	cri-2
dpy-5	R09E10.13	nlp-8	crn-7
dpy-6	R09H10.5	nrf-5	cwn-2
dpy-8	R102.11	nspc-1	cwp-4
drd-10	R10H10.3	nspc-10	cyp-36A1
droe-4	R11.2	nspc-13	daf-28
dsc-4	R11A5.6	nspc-14	daf-7
efn-2	R11D1.12	nspc-15	dbl-1
faah-3	R11G11.6	nspc-16	dct-18
far-2	R12A1.3	nspc-17	ddo-3
far-3	R12C12.10	nspc-18	dod-6
far-6	R12C12.8	nspc-19	dpy-13
far-8	R12E2.13	nspc-20	dpy-5
fip-5	R12E2.14	nspc-3	droe-4
fipr-21	R12E2.15	nspc-4	efn-2
fkb-3	R12E2.7	nspc-7	efn-4
flp-10	R13D7.2	nspc-9	far-2
flp-13	R13H4.8	ntc-1	far-6
flp-14	R148.3	oig-1	far-8
flp-15	R17.3	oig-4	fipr-21
flp-16	R57.2	osm-11	fkb-3
flp-17	T01B7.8	pamn-1	flp-10
flp-18	T01D1.3	pdi-6	flp-13
flp-19	T01D3.6	perm-2	flp-14
flp-20	T01E8.8	perm-4	flp-15
flp-21	T02B11.3	perm-5	flp-16
flp-22	T02B11.4	pgal-1	flp-17
flp-26	T02B11.8	pgam-5	flp-18
flp-27	T02B11.9	pghm-1	flp-19
flp-28	T02C12.5	pho-14	flp-20
flp-3	T02E9.5	phy-3	flp-21
flp-33	T03G6.3	pqn-24	flp-22
flp-4	T04C12.3	pqn-39	flp-24
flp-6	T04F3.2	pqn-48	flp-25
flp-7	T04F3.4	pqn-60	flp-26
flp-9	T04F8.8	pqn-8	flp-27
fut-3	T04G9.7	pqn-88	flp-28
gfi-1	T05A10.6	pqn-94	flp-3
glp-1	T05B11.4	pvf-1	flp-32
gly-3	T05C1.1	pxn-1	flp-33
gly-8	T05E12.6	rig-3	flp-4
grd-10	T05G5.1	sbt-1	flp-6
grd-14	T06A1.5	set-26	flp-7
grd-5	T06D8.10	set-9	flp-9
grl-20	T06E4.10	sid-5	flr-2
grl-22	T06E4.12	skpo-1	fut-3
grl-4	T06E4.14	snet-1	gcy-11
grl-5	T06E4.8	spon-1	gly-3
grsp-1	T06E6.10	spp-15	gly-8
grsp-4	T06G6.12	spp-17	grd-10
hex-3	T06G6.6	spp-22	grd-5
hex-4	T07A5.5	spp-3	grl-27
hex-5	T07A9.15	spp-5	grl-4
hpo-15	T07C12.15	spt-4	grl-8
hpo-27	T08B2.12	sqv-3	grl-9
ilys-2	T08G2.2	ssp-37	hen-1
ins-17	T08G5.3	stc-1	hex-2
ins-30	T09F5.1	swm-1	hex-3
ins-33	T10B5.7	tag-131	hex-4
ins-4	T10E9.3	tag-196	hex-5
lact-3	T10G3.1	tag-209	hot-3
lbp-1	T12A7.2	tag-229	hot-5
lbp-2	T12B5.15	tiar-3	hot-7
lec-5	T12D8.5	tig-2	hpo-15
lips-10	T12D8.9	tpst-1	hpo-27
lips-15	T13C2.2	ttr-1	hpo-38
lon-8	T13C2.3	ttr-10	hst-2
lpr-3	T13F3.6	ttr-14	hst-3.1
lpr-5	T13F3.8	ttr-15	hst-3.2
lron-10	T14A8.2	ttr-16	hst-6
lys-1	T15B7.1	ttr-17	ilys-4
lys-2	T16G1.2	ttr-18	ins-1
lys-4	T16G12.1	ttr-2	ins-10
lys-7	T16H12.9	ttr-21	ins-14
lys-8	T17H7.1	ttr-26	ins-17
mab-7	T17H7.7	ttr-27	ins-18
mec-5	T19A5.1	ttr-30	ins-22
mlt-7	T19A5.3	ttr-35	ins-23
mltn-9	T19B10.2	ttr-36	ins-24
mom-2	T19C3.2	ttr-41	ins-25
nas-3	T19D12.1	ttr-42	ins-26
nas-38	T19D12.6	ttr-45	ins-27
nas-39	T19H12.3	ttr-46	ins-28
nas-7	T20B3.14	ttr-47	ins-29
nlp-1	T20B6.3	ttr-48	ins-3
nlp-10	T20D3.2	ttr-51	ins-30
nlp-11	T20D4.10	ttr-53	ins-32
nlp-12	T20D4.11	ttr-54	ins-4
nlp-13	T20F10.2	ttr-6	ins-5
nlp-15	T20G5.8	tyr-4	ins-6
nlp-18	T21B6.3	unc-129	ins-9
nlp-20	T21C9.9	unc-6	irld-2
nlp-24	T21D12.12	vem-1	lact-3
nlp-26	T21D12.14	zig-6	lbp-1
nlp-28	T21H3.1	zig-7	lbp-2
nlp-29	T22E5.1	zmp-1	lec-5
nlp-3	T22F7.3		lips-1
nlp-30	T22F7.4		lon-2
nlp-31	T23B12.11		lon-8
nlp-33	T23B12.8		lpr-3
nlp-34	T23B3.5		lpr-7
nlp-35	T23B7.3		lron-10
nlp-47	T23F11.6		lron-13
nlp-8	T23F2.4		lys-1
nrf-5	T23F6.1		lys-7
nspa-5	T24B8.5		mab-7
nspc-10	T24H10.4		mec-5
nspc-13	T24H7.2		mec-6
nspc-14	T25C12.3		mtd-1
nspc-17	T25D10.1		ndnf-1
nspc-18	T25E4.1		nlp-1
nspc-19	T26C12.1		nlp-10
nspc-20	T26C5.2		nlp-11
nspc-9	T26C5.5		nlp-12
nspe-1	T27E7.1		nlp-13
nspe-7	T28A11.2		nlp-15
nuc-1	T28D6.3		nlp-17
ora-1	T28D6.5		nlp-18
osm-11	T28H10.2		nlp-19
pamn-1	VC5.2		nlp-2
pcp-1	VZK822L.2		nlp-20
pcp-3	W01A11.1		nlp-24
pdi-6	W01A8.6		nlp-28
perm-2	W01A8.8		nlp-29
perm-4	W01C8.5		nlp-3
perm-5	W01F3.2		nlp-35
pgal-1	W02B12.1		nlp-37
pgam-5	W02B12.11		nlp-42
pghm-1	W02D9.7		nlp-46
phat-6	W04A4.2		nlp-47
pho-7	W04C9.2		nlp-5
poml-3	W06A11.1		nlp-8
pqn-24	W08A12.2		nspb-11
pqn-37	W08E12.2		nspb-12
pqn-39	W08E12.3		nspb-7
pqn-48	W08E12.4		nspc-10
pqn-60	W08E12.5		nspc-13
pqn-94	W08G11.1		nspc-14
pxn-1	W09C2.7		nspc-18
qua-1	W09C3.7		nspc-19
rig-3	W09D6.4		nspc-20
rol-1	W10G11.19		nspc-4
rol-6	Y102A11A.5		nspc-9
sbt-1	Y102E9.5		ntc-1
scl-3	Y105C5B.15		oig-1
scl-5	Y105E8A.2		oig-4
set-26	Y106G6D.8		osm-11
set-9	Y106G6H.1		pamn-1
sid-5	Y110A2AL.3		pdi-6
skpo-1	Y110A2AL.9		perm-2
spp-1	Y110A7A.7		perm-4
spp-14	Y111B2A.2		perm-5
spp-15	Y113G7A.15		pgal-1
spp-17	Y116A8C.29		pgam-5
spp-2	Y116A8C.3		pghm-1
spp-23	Y119C1B.6		phat-6
spp-3	Y119D3B.13		pho-14
spp-4	Y11D7A.5		pho-8
spp-5	Y12A6A.1		piit-1
spt-4	Y16B4A.2		pqn-10
sqt-1	Y22D7AR.10		pqn-24
sqt-2	Y32F6A.5		pqn-26
sqv-3	Y34B4A.10		pqn-39
stc-1	Y34B4A.6		pqn-48
swip-10	Y34B4A.9		pqn-54
sym-1	Y37D8A.19		pqn-60
tag-131	Y37D8A.2		pqn-88
tag-196	Y37D8A.3		pqn-94
tag-209	Y38C1AA.9		pxn-1
tag-229	Y38H6C.15		pxn-2
tag-297	Y38H6C.23		rig-3
thn-2	Y38H8A.1		sbt-1
tig-2	Y39A1A.21		scl-23
toh-1	Y39A1A.24		set-26
tpst-1	Y39A1C.1		sid-5
ttr-10	Y39B6A.5		skpo-1
ttr-14	Y39B6A.9		slt-1
ttr-15	Y39F10A.1		snet-1
ttr-16	Y39F10B.1		sol-1
ttr-17	Y39G8B.9		spp-14
ttr-18	Y41C4A.6		spp-15
ttr-2	Y41C4A.8		spp-17
ttr-30	Y41D4A.7		spp-22
ttr-32	Y41E3.1		spp-3
ttr-33	Y41G9A.5		spt-4
ttr-36	Y42G9A.2		sqv-3
ttr-38	Y43B11AR.1		stc-1
ttr-41	Y43F4A.1		swm-1
ttr-43	Y43F8A.2		sym-1
ttr-45	Y43F8B.3		tag-131
ttr-46	Y43F8C.5		tag-196
ttr-47	Y43F8C.7		tag-209
ttr-48	Y43F8C.9		tag-229
ttr-51	Y45F10C.4		tag-290
ttr-53	Y45F3A.4		tctn-1
ttr-6	Y45G5AM.6		tiar-3
ttr-7	Y46D2A.2		tig-2
ttr-8	Y46G5A.14		toh-1
tyr-1	Y46G5A.29		tpst-1
tyr-2	Y46H3D.1		try-1
tyr-4	Y47A7.2		ttr-1
tyr-6	Y47D3B.6		ttr-10
vem-1	Y47D7A.6		ttr-14
vit-1	Y47G6A.15		ttr-15
wrt-1	Y47G6A.33		ttr-16
wrt-10	Y47H9C.1		ttr-18
wrt-4	Y48E1B.8		ttr-2
	Y48G10A.6		ttr-26
	Y48G1BR.1		ttr-27
	Y48G8AL.12		ttr-36
	Y49A3A.4		ttr-45
	Y49E10.10		ttr-47
	Y49E10.16		ttr-48
	Y49E10.18		ttr-51
	Y49E10.4		ttr-53
	Y49F6B.12		ttr-54
	Y49G5B.1		ttr-6
	Y4C6B.7		tyr-2
	Y50E8A.10		unc-129
	Y51A2D.14		unc-6
	Y51F10.7		vem-1
	Y51H4A.8		wrt-6
	Y51H7C.1		wrt-9
	Y51H7C.13		zig-2
	Y52B11A.8		zig-3
	Y53F4B.14		zig-4
	Y53F4B.18		zig-5
	Y53F4B.27		zig-7
	Y53H1B.2		zig-8
	Y54E10A.17		zmp-1
	Y54F10AM.6
	Y54F10BM.3
	Y54G11A.1
	Y54G2A.15
	Y54G2A.32
	Y54G2A.45
	Y55B1BL.1
	Y55F3AM.11
	Y55F3BR.2
	Y57A10A.23
	Y57E12AR.1
	Y57G11A.2
	Y57G11B.2
	Y57G11B.5
	Y57G11C.38
	Y57G11C.42
	Y57G7A.1
	Y58G8A.5
	Y59C2A.1
	Y59E9AL.6
	Y60A3A.21
	Y62E10A.13
	Y62E10A.19
	Y62F5A.9
	Y62H9A.3
	Y62H9A.4
	Y62H9A.5
	Y64G10A.7
	Y65B4A.2
	Y65B4BL.6
	Y65B4BR.1
	Y66H1A.5
	Y67A10A.10
	Y69A2AR.22
	Y69H2.3
	Y71G12B.18
	Y71H2B.4
	Y73B6A.3
	Y73B6BL.35
	Y73F4A.1
	Y73F4A.2
	Y73F4A.3
	Y73F8A.26
	Y75B7AR.1
	Y75B8A.11
	Y75B8A.3
	Y75B8A.44
	Y76B12C.3
	Y76B12C.8
	Y8A9A.2
	Y95B8A.2
	ZC15.5
	ZC21.3
	ZC334.7
	ZC373.2
	ZC374.2
	ZC412.10
	ZC412.3
	ZC434.3
	ZC84.1
	ZK1010.4
	ZK105.1
	ZK1320.2
	ZK1320.3
	ZK154.1
	ZK154.4
	ZK180.5
	ZK180.6
	ZK265.7
	ZK287.3
	ZK287.4
	ZK470.6
	ZK512.10
	ZK512.7
	ZK546.5
	ZK596.1
	ZK6.11
	ZK622.5
	ZK662.2
	ZK662.6
	ZK673.1
	ZK813.1
	ZK813.2
	ZK813.7
	ZK822.2
	ZK822.4
	ZK84.1
	ZK849.6
	ZK856.7
	ZK896.5
	ZK909.6
	ZK973.11
	abf-2
	abf-5
	abf-6
	abhd-12
	abu-1
	abu-10
	abu-11
	abu-14
	abu-15
	abu-4
	abu-6
	abu-7
	abu-8
	ace-2
	acp-2
	acp-6
	adt-1
	aex-5
	aman-1
	amx-2
	apy-1
	arf-1.1
	asp-13
	asp-5
	asp-8
	bah-1
	bgal-1
	bli-1
	bli-5
	bli-6
	bmy-1
	btb-14
	cah-2
	calu-2
	capa-1
	cbd-1
	ccg-1
	cdr-2
	cdr-4
	cdr-6
	cebp-1
	chil-10
	cht-2
	cht-3
	cht-4
	clec-1
	clec-117
	clec-123
	clec-147
	clec-149
	clec-150
	clec-160
	clec-169
	clec-173
	clec-186
	clec-187
	clec-198
	clec-21
	clec-264
	clec-265
	clec-4
	clec-41
	clec-48
	clec-49
	clec-5
	clec-50
	clec-52
	clec-60
	clec-63
	clec-65
	clec-66
	clec-67
	clec-72
	clec-73
	clec-78
	clec-79
	clec-83
	clec-84
	clec-86
	clec-87
	clec-90
	clec-91
	cnc-10
	cnc-8
	col-10
	col-103
	col-104
	col-106
	col-109
	col-110
	col-115
	col-117
	col-125
	col-130
	col-131
	col-133
	col-138
	col-139
	col-140
	col-145
	col-146
	col-147
	col-149
	col-150
	col-153
	col-154
	col-155
	col-156
	col-157
	col-161
	col-162
	col-166
	col-169
	col-175
	col-176
	col-186
	col-19
	col-3
	col-34
	col-38
	col-39
	col-41
	col-46
	col-48
	col-49
	col-54
	col-58
	col-60
	col-61
	col-62
	col-63
	col-65
	col-7
	col-76
	col-8
	col-80
	col-88
	col-89
	col-90
	col-91
	col-92
	col-93
	col-98
	cpd-2
	cpg-2
	cpg-3
	cpg-4
	cpg-9
	cpi-1
	cpr-3
	cpz-2
	cri-2
	crn-7
	cut-2
	cyp-14A5
	cyp-32B1
	cyp-34A8
	cyp-35A2
	cyp-35C1
	cyp-37A1
	daf-28
	daf-7
	dao-2
	dao-4
	dbl-1
	dct-18
	dct-5
	ddo-3
	dod-17
	dod-6
	dpy-13
	dpy-14
	dpy-3
	dpy-5
	dpy-6
	dpy-8
	droe-4
	dsc-4
	efn-2
	efn-4
	faah-3
	far-2
	far-3
	far-6
	far-8
	fbxa-60
	fip-2
	fip-5
	fipr-11
	fipr-21
	fkb-3
	fkb-4
	flp-10
	flp-13
	flp-14
	flp-15
	flp-16
	flp-17
	flp-18
	flp-19
	flp-20
	flp-21
	flp-22
	flp-24
	flp-25
	flp-26
	flp-27
	flp-28
	flp-3
	flp-32
	flp-33
	flp-4
	flp-6
	flp-7
	flp-9
	flr-2
	fut-3
	ges-1
	gfi-1
	glp-1
	gly-3
	gly-8
	grd-10
	grd-13
	grd-14
	grd-5
	grd-6
	grl-10
	grl-15
	grl-21
	grl-22
	grl-27
	grl-4
	grl-5
	grsp-1
	grsp-4
	hex-2
	hex-3
	hex-4
	hpo-15
	hpo-27
	hpo-6
	hst-3.1
	ilys-4
	ins-14
	ins-17
	ins-18
	ins-26
	ins-27
	ins-28
	ins-3
	ins-30
	ins-33
	ins-35
	ins-37
	ins-9
	lact-3
	lact-4
	lact-7
	lbp-1
	lbp-2
	lec-5
	let-383
	lin-44
	lipl-2
	lipl-7
	lips-10
	lips-15
	lips-17
	lips-3
	lips-9
	lon-2
	lon-3
	lon-8
	lpr-3
	lpr-4
	lpr-5
	lpr-7
	lron-10
	lrx-1
	lys-1
	lys-2
	lys-4
	lys-7
	lys-8
	mab-7
	mam-2
	mam-4
	mec-5
	mig-18
	mlt-7
	mltn-13
	mltn-9
	mnp-1
	mom-2
	nas-1
	nas-12
	nas-13
	nas-14
	nas-20
	nas-27
	nas-32
	nas-36
	nas-38
	nas-7
	nas-8
	ndnf-1
	nep-22
	nlp-1
	nlp-10
	nlp-11
	nlp-12
	nlp-13
	nlp-15
	nlp-17
	nlp-18
	nlp-2
	nlp-20
	nlp-24
	nlp-25
	nlp-26
	nlp-28
	nlp-29
	nlp-3
	nlp-30
	nlp-31
	nlp-33
	nlp-34
	nlp-35
	nlp-37
	nlp-42
	nlp-47
	nlp-5
	nlp-8
	nrf-5
	nspa-8
	nspb-10
	nspb-11
	nspb-12
	nspb-7
	nspb-8
	nspb-9
	nspc-1
	nspc-10
	nspc-13
	nspc-14
	nspc-17
	nspc-18
	nspc-19
	nspc-20
	nspc-3
	nspc-4
	nspc-7
	nspc-9
	nspe-1
	nspe-7
	nuc-1
	oig-1
	ora-1
	osm-11
	pamn-1
	pcp-1
	pcp-2
	pcp-3
	pcp-4
	pdi-6
	perm-2
	perm-4
	perm-5
	pgal-1
	pgam-5
	pghm-1
	phat-1
	phat-2
	phat-3
	phat-6
	pho-14
	piit-1
	poml-3
	pqn-2
	pqn-24
	pqn-26
	pqn-29
	pqn-39
	pqn-48
	pqn-54
	pqn-60
	pqn-67
	pqn-71
	pqn-8
	pqn-88
	pqn-94
	pvf-1
	pxn-1
	qua-1
	rig-3
	rol-1
	rol-6
	sbt-1
	scl-24
	scl-3
	scl-5
	scl-6
	set-26
	set-9
	sid-5
	skpo-1
	skpo-2
	snet-1
	spi-1
	spon-1
	spp-1
	spp-13
	spp-14
	spp-15
	spp-16
	spp-17
	spp-2
	spp-22
	spp-23
	spp-3
	spp-4
	spp-5
	spt-4
	sqt-1
	sqt-2
	ssp-37
	stc-1
	swm-1
	sym-1
	tag-131
	tag-196
	tag-209
	tag-229
	tag-234
	tag-290
	tag-297
	thn-2
	tiar-3
	tig-2
	toh-1
	tpst-1
	ttr-1
	ttr-10
	ttr-14
	ttr-15
	ttr-16
	ttr-17
	ttr-18
	ttr-2
	ttr-20
	ttr-21
	ttr-23
	ttr-26
	ttr-27
	ttr-3
	ttr-30
	ttr-32
	ttr-33
	ttr-35
	ttr-36
	ttr-37
	ttr-41
	ttr-42
	ttr-45
	ttr-46
	ttr-47
	ttr-48
	ttr-49
	ttr-51
	ttr-53
	ttr-54
	ttr-6
	ttr-8
	tyr-1
	tyr-2
	tyr-4
	tyr-6
	unc-129
	unc-6
	vem-1
	vit-1
	wrt-1
	wrt-10
	wrt-2
	wrt-4
	wrt-6
	wrt-9
	zig-2
	zig-5
	zig-6
	zig-7
	zig-8
	zig-9
	zmp-1

## Sheet: FKHs
hypodermis	intestine	muscle	neurons
C34B4.2	C34B4.2	C34B4.2	C34B4.2
daf-16	daf-16	T27A8.2	K04C1.3
fkh-7	fkh-6	daf-16	daf-16
fkh-9	fkh-7	fkh-6	fkh-10
lin-31	fkh-9	fkh-7	fkh-7
pha-4	pha-4	fkh-9	fkh-8
		pha-4	fkh-9
		unc-130	let-381
			lin-31
			pha-4

## Sheet: Insulins
hypodermis	intestine	muscle	neurons
daf-28	daf-28	daf-28	daf-28
ins-17	ins-14	ins-14	ins-1
ins-30	ins-17	ins-17	ins-10
ins-33	ins-18	ins-22	ins-14
ins-4	ins-26	ins-23	ins-17
	ins-27	ins-24	ins-18
	ins-28	ins-26	ins-22
	ins-3	ins-27	ins-23
	ins-30	ins-28	ins-24
	ins-33	ins-29	ins-25
	ins-35	ins-30	ins-26
	ins-37	ins-5	ins-27
	ins-9	ins-6	ins-28
			ins-29
			ins-3
			ins-30
			ins-32
			ins-4
			ins-5
			ins-6
			ins-9

## Sheet: NHRs
hypodermis	intestine	muscle	neurons
daf-12	daf-12	daf-12	daf-12
nhr-1	nhr-1	nhr-1	fax-1
nhr-10	nhr-10	nhr-10	nhr-1
nhr-101	nhr-100	nhr-100	nhr-10
nhr-103	nhr-101	nhr-101	nhr-100
nhr-105	nhr-102	nhr-105	nhr-102
nhr-107	nhr-104	nhr-107	nhr-105
nhr-11	nhr-105	nhr-11	nhr-11
nhr-114	nhr-107	nhr-114	nhr-112
nhr-119	nhr-11	nhr-119	nhr-114
nhr-130	nhr-112	nhr-122	nhr-116
nhr-131	nhr-114	nhr-13	nhr-119
nhr-133	nhr-117	nhr-131	nhr-124
nhr-135	nhr-119	nhr-132	nhr-134
nhr-137	nhr-120	nhr-134	nhr-135
nhr-138	nhr-122	nhr-135	nhr-138
nhr-14	nhr-130	nhr-138	nhr-14
nhr-143	nhr-133	nhr-14	nhr-143
nhr-146	nhr-134	nhr-143	nhr-145
nhr-152	nhr-135	nhr-146	nhr-15
nhr-17	nhr-138	nhr-17	nhr-154
nhr-180	nhr-14	nhr-18	nhr-158
nhr-19	nhr-143	nhr-19	nhr-17
nhr-20	nhr-154	nhr-20	nhr-183
nhr-204	nhr-17	nhr-21	nhr-19
nhr-21	nhr-173	nhr-225	nhr-190
nhr-211	nhr-178	nhr-228	nhr-198
nhr-22	nhr-18	nhr-256	nhr-20
nhr-23	nhr-182	nhr-274	nhr-21
nhr-230	nhr-183	nhr-28	nhr-213
nhr-25	nhr-19	nhr-3	nhr-216
nhr-256	nhr-20	nhr-31	nhr-228
nhr-274	nhr-203	nhr-32	nhr-230
nhr-28	nhr-21	nhr-34	nhr-236
nhr-3	nhr-22	nhr-35	nhr-256
nhr-31	nhr-228	nhr-4	nhr-258
nhr-34	nhr-23	nhr-40	nhr-274
nhr-35	nhr-231	nhr-41	nhr-277
nhr-4	nhr-232	nhr-45	nhr-28
nhr-40	nhr-237	nhr-46	nhr-3
nhr-41	nhr-25	nhr-48	nhr-31
nhr-43	nhr-256	nhr-49	nhr-32
nhr-45	nhr-274	nhr-50	nhr-34
nhr-46	nhr-28	nhr-57	nhr-35
nhr-47	nhr-3	nhr-61	nhr-36
nhr-48	nhr-31	nhr-62	nhr-4
nhr-49	nhr-32	nhr-64	nhr-40
nhr-5	nhr-34	nhr-66	nhr-41
nhr-50	nhr-35	nhr-68	nhr-45
nhr-56	nhr-40	nhr-69	nhr-46
nhr-57	nhr-41	nhr-70	nhr-47
nhr-58	nhr-42	nhr-71	nhr-48
nhr-61	nhr-45	nhr-76	nhr-49
nhr-62	nhr-46	nhr-84	nhr-50
nhr-64	nhr-48	nhr-86	nhr-56
nhr-66	nhr-49	nhr-87	nhr-6
nhr-68	nhr-50	nhr-88	nhr-61
nhr-69	nhr-54	nhr-91	nhr-62
nhr-70	nhr-55	nhr-95	nhr-63
nhr-71	nhr-57	nhr-96	nhr-66
nhr-76	nhr-58	nhr-97	nhr-67
nhr-78	nhr-6	sex-1	nhr-70
nhr-79	nhr-61		nhr-71
nhr-8	nhr-62		nhr-78
nhr-80	nhr-63		nhr-84
nhr-86	nhr-64		nhr-86
nhr-88	nhr-66		nhr-87
nhr-90	nhr-68		nhr-88
nhr-91	nhr-69		nhr-91
nhr-97	nhr-7		nhr-95
sex-1	nhr-70		nhr-96
	nhr-71		nhr-97
	nhr-76		sex-1
	nhr-78		unc-55
	nhr-79
	nhr-8
	nhr-84
	nhr-85
	nhr-86
	nhr-88
	nhr-91
	nhr-97
	nhr-98
	nhr-99
	sex-1

## Sheet: Transmembrane
hypodermis	intestine	muscle	neurons
AC3.5	AC3.5	B0024.13	AH9.1
B0025.5	B0024.13	B0024.3	AH9.4
B0041.5	B0025.5	B0025.5	AH9.6
B0198.3	B0035.18	B0035.18	B0024.13
B0252.3	B0041.5	B0041.5	B0024.3
B0303.11	B0198.3	B0198.3	B0034.5
B0303.4	B0207.9	B0252.3	B0035.18
B0334.5	B0252.3	B0303.4	B0041.5
B0416.5	B0303.4	B0310.1	B0198.2
B0454.5	B0310.1	B0310.3	B0198.3
B0454.6	B0334.5	B0334.5	B0222.1
B0464.6	B0334.6	B0403.6	B0228.6
B0491.1	B0348.2	B0416.5	B0284.3
B0495.7	B0393.5	B0464.6	B0303.4
B0495.9	B0416.5	B0491.1	B0310.3
B0511.12	B0464.6	B0495.7	B0334.5
B0511.13	B0495.7	B0495.9	B0348.2
B0546.3	B0495.9	B0511.12	B0416.3
C01B10.9	B0511.12	B0511.13	B0416.5
C03A3.2	B0546.3	B0546.3	B0464.6
C03H12.1	C01A2.2	B0563.6	B0491.1
C03H5.6	C01B10.10	C01B10.9	B0495.7
C04E12.4	C01B10.7	C02D5.2	B0495.9
C04F12.7	C01B10.9	C03A3.1	B0511.12
C05A9.2	C02D5.2	C03A3.2	B0511.13
C05B5.8	C02F5.5	C03H12.1	B0546.3
C05D12.1	C02G6.3	C04A11.1	B0563.6
C05G5.1	C03A3.2	C04F12.7	C01B10.9
C05G5.3	C03B1.13	C05A9.2	C01F1.4
C06A1.2	C03H12.1	C05B5.2	C02D5.2
C08F11.1	C03H5.6	C05B5.8	C02F5.13
C08F8.9	C04A11.1	C05C12.6	C03A3.1
C08H9.15	C04F12.7	C05G5.3	C03A3.2
C09E8.1	C05A9.2	C06A1.2	C03H12.1
C09F5.1	C05B5.2	C06E1.1	C03H5.6
C11G10.1	C05B5.8	C07H4.1	C04A11.1
C13B4.1	C05C10.7	C08B11.8	C04F12.7
C13F10.5	C05C12.4	C08F8.9	C05A9.2
C14B1.2	C05G5.3	C08G5.7	C05B5.4
C14C10.1	C06A1.2	C08G9.1	C05C12.6
C15A11.7	C06B8.7	C08H9.15	C05D12.1
C15H9.4	C06E1.1	C09D4.1	C05D9.7
C15H9.5	C06G4.6	C09E8.1	C05E11.3
C16C10.1	C06G8.3	C10A4.6	C05G5.1
C17F3.1	C06H5.6	C13F10.1	C05G5.3
C17G1.2	C07A9.12	C13F10.5	C06A1.2
C17G10.7	C07H4.1	C14A4.12	C07A9.12
C17H11.6	C08B11.8	C14A4.3	C07C7.1
C17H12.2	C08F11.1	C14B1.2	C08F11.1
C18B12.4	C08F11.13	C15H9.4	C08F8.9
C18D11.1	C08F8.9	C15H9.5	C08G5.6
C18E9.2	C08G5.7	C16B8.4	C08G5.7
C18E9.9	C08G9.1	C17G1.2	C08G9.1
C23H3.2	C08H9.15	C17H11.6	C08H9.15
C23H4.8	C09B8.3	C17H12.10	C09D4.1
C24D10.4	C09D4.1	C17H12.2	C09E7.10
C24G6.2	C09E8.1	C18B12.4	C09E8.1
C25A1.16	C09F5.1	C18B12.6	C09F12.3
C25A1.5	C09F9.1	C18E9.2	C09F5.1
C25D7.10	C09F9.2	C18E9.9	C10A4.3
C25E10.5	C09G9.5	C18G1.1	C10C6.7
C25H3.9	C10A4.9	C23H3.2	C10E2.5
C26B9.1	C11H1.2	C24B5.1	C11E4.8
C26G2.2	C13B4.1	C24D10.4	C13F10.1
C27A7.1	C13F10.1	C25A1.16	C13F10.5
C27A7.6	C13F10.5	C25A1.5	C14A4.3
C27D6.3	C14A4.3	C25D7.10	C14B1.2
C27D8.4	C14A4.6	C25H3.17	C15A7.2
C27F2.8	C14A4.7	C25H3.9	C15C8.5
C28H8.4	C14A6.13	C26B2.7	C15H9.4
C29H12.2	C14A6.6	C26B9.1	C15H9.5
C30B5.2	C14B1.2	C27C12.4	C16B8.4
C30F12.5	C14C10.1	C27D8.4	C16D9.6
C30G4.4	C15C6.1	C27F2.8	C17F3.1
C30G7.2	C15H9.4	C28H8.4	C17G10.7
C33A11.2	C15H9.5	C29H12.2	C17H11.1
C33F10.1	C17F3.1	C30B5.2	C17H11.6
C33F10.11	C17H11.6	C30F12.5	C17H12.10
C34B2.10	C17H12.10	C30G4.4	C17H12.2
C34B2.11	C17H12.2	C30G7.2	C18B12.4
C34B2.8	C17H12.4	C30H6.9	C18B12.6
C34C12.4	C18A11.3	C33A11.2	C18D11.1
C34D1.4	C18A3.10	C33F10.1	C18E9.2
C34D10.1	C18B12.4	C34B2.10	C18G1.1
C34D4.4	C18B12.6	C34B2.8	C18H7.6
C34F6.10	C18D11.1	C34C12.4	C23H3.2
C34F6.7	C18E9.2	C34D1.4	C24B5.1
C35A5.3	C18E9.5	C34D10.1	C24D10.4
C35C5.10	C18E9.9	C34D4.4	C24D10.5
C35D10.1	C18H7.11	C34F6.10	C24H10.1
C35D10.10	C23H3.2	C34F6.7	C25A1.16
C36B7.6	C23H4.7	C35A5.3	C25A1.5
C36H8.1	C24D10.2	C35C5.10	C25B8.8
C37C3.7	C24D10.4	C35D10.1	C25D7.10
C38H2.3	C24G6.2	C35D10.10	C25E10.5
C39D10.2	C25A1.16	C36B7.6	C25F6.7
C39E9.7	C25A1.5	C36H8.1	C25H3.9
C41G7.9	C25D7.10	C37C3.12	C26B2.7
C44B7.7	C25E10.5	C37C3.7	C26B9.1
C44B9.3	C25F6.7	C38H2.3	C26G2.2
C44C1.1	C25H3.17	C39D10.2	C27A12.9
C44C10.9	C25H3.9	C39D10.6	C27C12.4
C45E1.4	C26B2.7	C41G7.9	C27D8.4
C46C2.2	C26B2.8	C42C1.12	C27F2.8
C47D12.5	C26C6.9	C44B7.7	C27H5.6
C47E12.2	C27A7.1	C44C1.1	C28H8.4
C47G2.3	C27C12.4	C44C10.9	C29H12.2
C47G2.4	C27D6.3	C46C11.3	C30B5.2
C48B4.10	C27D8.4	C46C2.2	C30B5.7
C48B4.6	C27F2.8	C46F11.5	C30F12.3
C48B4.7	C27H5.4	C47D12.5	C30F12.5
C48B4.9	C28H8.4	C47E12.2	C30G7.2
C48B6.10	C29E4.15	C47G2.3	C30H6.9
C48E7.1	C29H12.2	C47G2.4	C31E10.6
C50A2.3	C30A5.10	C48B4.8	C32C4.1
C50B8.6	C30B5.2	C48B6.10	C32D5.7
C50D2.9	C30F12.5	C48B6.9	C33A11.2
C52B9.4	C30F2.5	C48E7.1	C34B2.10
C53A5.13	C30G12.4	C48E7.6	C34B2.11
C53D5.1	C30G4.4	C49A1.10	C34B2.8
C53D5.5	C30G7.2	C49C8.2	C34B2.9
C56A3.4	C30H6.5	C50D2.9	C34B4.3
D1053.4	C30H6.9	C52B9.4	C34C12.4
D2023.1	C32D5.7	C53C11.5	C34D1.4
D2024.5	C32F10.4	C53D5.1	C34D10.1
D2092.4	C33F10.1	C54G4.5	C34D4.4
DY3.8	C33F10.11	C56A3.4	C34F6.10
E02D9.1	C34B2.10	CD4.1	C34F6.7
F01G4.5	C34B2.11	D1007.5	C35C5.10
F01G4.6	C34B2.8	D1046.4	C35D10.1
F02C12.1	C34B2.9	D1053.4	C35D10.10
F02E9.7	C34C12.4	D2024.5	C36B7.3
F07F6.8	C34D10.1	D2092.4	C36B7.6
F08G12.5	C34D4.4	DY3.8	C37C3.11
F09B12.3	C34F6.10	E02D9.1	C37C3.12
F09E8.2	C34F6.7	E04F6.10	C38H2.3
F09G2.8	C35A11.4	F01G4.5	C39B10.1
F10C5.2	C35C5.10	F01G4.6	C39D10.2
F10E7.2	C35D10.1	F02C12.1	C39F7.1
F10G7.5	C35D10.10	F02E9.7	C41G7.9
F11A10.5	C35D10.8	F07C3.2	C43H6.6
F11A5.9	C36B7.6	F07F6.8	C44B7.7
F11E6.10	C36E6.8	F08G12.5	C44C1.1
F11E6.8	C36H8.1	F09E5.11	C44H4.8
F11G11.5	C37C3.12	F09E8.2	C45E1.4
F13E6.5	C38H2.3	F09G2.8	C45G9.11
F13E9.11	C39D10.2	F10C5.2	C46C11.3
F13G3.7	C39D10.6	F10D7.1	C46C2.2
F13H10.8	C39H7.4	F10D7.2	C46F11.5
F14E5.2	C41G7.8	F10E7.2	C47D12.5
F15B9.10	C41G7.9	F10E7.6	C47E12.2
F16C3.1	C42D8.1	F10E7.9	C47E8.3
F16F9.1	C44B7.11	F10G7.5	C47G2.3
F16H11.1	C44B7.7	F11A10.5	C47G2.4
F17C11.7	C44C1.1	F11A10.6	C48B6.10
F17E9.5	C44C10.9	F11A5.9	C48B6.9
F17H10.2	C44H9.6	F11G11.5	C48E7.1
F18C5.10	C45E1.4	F13C5.5	C48E7.6
F20D1.1	C46C11.2	F13D12.10	C49A1.10
F21C10.3	C46C11.3	F13D12.8	C50D2.2
F21D12.3	C46C2.2	F13E6.5	C50D2.9
F21F3.6	C47E12.2	F13E9.11	C50H11.8
F21F3.7	C47G2.3	F13G3.7	C51E3.6
F22B5.10	C47G2.4	F13H10.8	C52B9.4
F23H11.5	C48B4.6	F14E5.2	C53C11.5
F25B4.7	C48B4.7	F14H12.6	C53D5.1
F26E4.2	C48B6.10	F14H12.7	C54D10.5
F26E4.6	C48E7.1	F14H12.8	C54E4.4
F27C1.2	C48E7.6	F15B9.10	C54G4.5
F27D4.7	C49A1.10	F16C3.1	C54G6.3
F28B3.10	C50B8.4	F16F9.1	C56A3.4
F28B3.5	C50B8.5	F17C11.7	CD4.1
F28B3.6	C50B8.6	F17E9.5	D1007.15
F29B9.11	C50D2.2	F17H10.2	D1007.3
F29B9.8	C50D2.9	F18C5.10	D1007.5
F30F8.9	C50F2.7	F20C5.4	D1014.2
F31C3.6	C51E3.6	F20D1.1	D1022.9
F31D5.2	C52B9.4	F21C10.3	D1053.4
F31E8.4	C53B4.3	F21D12.3	D1069.1
F32A11.1	C53C11.2	F21F3.6	D1079.1
F32B5.4	C53C11.5	F21F3.7	D2024.5
F32D8.14	C53D5.1	F22B5.10	D2092.4
F33D4.4	C53D5.5	F22E5.9	E02D9.1
F35B12.9	C53D6.10	F23H11.5	E02H9.6
F35C11.5	C54E4.4	F25B4.7	E04D5.2
F35D11.3	C54G4.4	F25H5.8	E04F6.10
F35H10.10	C56A3.4	F26E4.6	F01E11.3
F36A2.7	CD4.1	F26F2.7	F01G4.5
F36A2.9	D1007.5	F26F4.9	F01G4.6
F36H9.4	D1053.4	F27C1.2	F02A9.1
F37A4.1	D2005.6	F27D4.7	F02A9.7
F37C4.4	D2024.5	F28B3.10	F02E11.2
F38E1.9	D2062.7	F28B3.5	F02E9.7
F38G1.3	D2092.4	F28B3.6	F07C3.2
F40A3.2	E02D9.1	F28H1.4	F07F6.8
F40B5.2	F01D5.10	F29B9.11	F07H5.6
F40E10.6	F01G4.5	F29B9.7	F07H5.7
F40F9.5	F01G4.6	F29B9.8	F08F1.3
F41B4.3	F02C12.1	F30F8.9	F08G12.5
F41C3.2	F02E9.7	F31D5.2	F09E5.11
F41C3.4	F07C3.2	F31E3.6	F09E8.2
F41E7.1	F07C3.9	F32A11.1	F09F9.4
F42G8.10	F07C6.2	F32B5.4	F09G2.8
F43D2.6	F07F6.8	F32D8.10	F10C5.2
F44B9.5	F08A8.8	F32D8.14	F10D7.1
F44D12.2	F08G12.5	F32D8.15	F10E7.2
F44E7.9	F09B12.3	F33D4.4	F10E7.6
F44G4.2	F09E5.11	F33G12.7	F10E7.9
F45E10.2	F09E8.2	F35B12.9	F10E9.1
F46F5.6	F09F9.1	F35C11.5	F10G7.5
F46G10.2	F09G2.8	F35D11.3	F11A10.5
F47B7.2	F10C5.2	F35D11.5	F11A10.6
F47B8.2	F10D7.2	F36A2.7	F11E6.8
F47D12.6	F10E7.2	F36A2.9	F11G11.5
F47E1.2	F10E7.6	F36H9.4	F13C5.1
F47G3.4	F10E7.9	F37A4.1	F13C5.5
F47G9.1	F10G7.5	F37C4.4	F13D12.10
F48A11.4	F11A10.5	F38E1.9	F13D12.8
F48C1.6	F11A10.6	F38G1.3	F13E6.5
F49C12.12	F11E6.8	F39B2.8	F13E9.11
F52A8.1	F11G11.4	F40B5.2	F13G3.7
F52E1.9	F11G11.5	F40E10.6	F13H10.8
F53B1.2	F13B6.2	F40F8.3	F13H6.5
F53B1.8	F13C5.5	F40F9.5	F14B6.2
F53B3.5	F13D12.5	F41B4.3	F14B8.5
F53B6.4	F13D12.8	F41C3.4	F14D7.8
F53C3.13	F13E6.5	F42A8.3	F14E5.2
F53F4.16	F13E9.11	F42A9.6	F15A4.5
F54D1.6	F13G3.7	F42G8.10	F15A8.4
F54D7.2	F13H10.8	F43D2.6	F15B9.10
F55A11.7	F14B6.2	F43G9.13	F16C3.1
F55C12.5	F14B8.5	F44B9.5	F16F9.1
F55G1.6	F14B8.6	F44E2.10	F16H11.1
F55H2.5	F14D7.6	F44E7.9	F17C11.7
F56A11.5	F14E5.2	F44G4.2	F18C5.10
F56A8.3	F14F7.4	F44G4.3	F20A1.2
F56B3.11	F15A4.5	F45E10.2	F20A1.4
F56C11.5	F15B9.10	F46C5.2	F20D1.1
F56C9.3	F15B9.6	F46C8.3	F20G2.6
F57B1.5	F15H10.8	F46G10.2	F21C10.3
F57B1.9	F16F9.1	F47B7.2	F21D12.3
F57B10.5	F16H11.1	F47B8.2	F21F3.6
F58H1.5	F17C11.12	F47D12.6	F21F3.7
F59B10.4	F17C11.6	F47G3.4	F22B5.10
F59B10.6	F17C11.7	F47G9.1	F22B5.4
F59B2.13	F17E9.5	F48A11.4	F22E5.9
F59D12.2	F17H10.2	F48C1.6	F23H11.5
F59F4.2	F18C5.10	F48F5.6	F25B4.7
F59F4.3	F20C5.4	F49C12.12	F25D1.2
H04M03.12	F20D1.1	F49E7.2	F25H5.2
H10E21.1	F21C10.3	F52A8.1	F26E4.6
H10E21.5	F21D12.3	F52B10.3	F26F2.7
H11E01.2	F21E9.2	F52E1.9	F27C1.2
H14N18.4	F21F3.6	F52H2.4	F27D4.7
K01B6.3	F21F3.7	F53B1.2	F27D9.2
K01D12.6	F21G4.1	F53B1.8	F28B3.10
K05C4.2	F22B5.10	F53B6.4	F28B3.5
K07A1.1	F22B5.4	F53C3.13	F28B3.6
K07B1.4	F22B5.6	F53F4.16	F28D1.6
K07F5.15	F22E5.9	F53G12.8	F29A7.4
K07H8.2	F23H11.5	F54D1.6	F29B9.11
K08B5.1	F23H12.3	F54D7.2	F29B9.12
K08C7.1	F25B4.7	F54F12.2	F29B9.8
K08E4.3	F25H5.8	F54F2.9	F30F8.9
K08E4.6	F26E4.6	F55A11.7	F31E3.6
K08F4.3	F26F12.4	F55A4.8	F31E8.4
K09A9.6	F26F2.7	F55C12.4	F32A11.1
K09E9.1	F26F4.9	F55C12.5	F32D1.3
K09E9.3	F27C1.2	F55D10.4	F32D8.10
K09F5.6	F27D4.7	F55F8.9	F32D8.14
K09G1.1	F27D9.7	F55H2.5	F32D8.15
K09H9.8	F28B3.10	F56A11.5	F33D4.4
K10D6.2	F28B3.5	F56A8.3	F33G12.7
K11C4.2	F28B3.6	F56B3.11	F34D10.3
K11D12.8	F28D1.6	F56C11.5	F35C5.11
K11D9.3	F28H1.4	F57A8.4	F35D11.3
K11G12.6	F29B9.11	F57B10.5	F35D11.5
K11G9.5	F29B9.7	F58H1.5	F35H12.6
K11H12.8	F29B9.8	F58H1.8	F36A2.7
K12H4.5	F30F8.9	F59F4.2	F36A2.9
K12H6.6	F31E3.6	F59F4.3	F36D4.4
M01F1.4	F32A11.1	H01G02.3	F36G3.3
M01G5.3	F32B5.4	H03E18.2	F37A4.1
M01H9.4	F32D8.10	H04M03.12	F37H8.2
M02B1.2	F32D8.14	H10E21.5	F38B6.6
M02B1.3	F33D4.4	H14N18.4	F38E1.9
M04G7.3	F33G12.7	H41C03.3	F38G1.3
M05D6.5	F35B12.9	K01D12.6	F39B2.8
M05D6.6	F35C11.5	K03H6.5	F40A3.2
M117.1	F35C8.5	K05C4.2	F40A3.4
M162.5	F35D11.3	K05F1.6	F40A3.7
M176.4	F35D11.5	K06A5.2	F40B5.2
M60.4	F35H10.10	K07A1.13	F40E10.6
M60.6	F35H8.4	K07A1.17	F40H6.6
M79.2	F36A2.7	K07A12.8	F41B4.3
PDB1.1	F36A2.9	K07B1.4	F41C3.4
R01B10.3	F36H9.5	K07F5.15	F41H10.5
R01B10.6	F37A4.1	K07H8.2	F42A8.3
R01H2.7	F37A4.3	K08C7.1	F42A9.6
R02F11.3	F37C4.4	K08E4.3	F42A9.9
R02F2.8	F38B6.3	K08E4.6	F42C5.6
R03H10.2	F38E1.9	K08F4.3	F42G8.10
R05C11.4	F39B2.8	K09A9.6	F43D2.6
R05D11.5	F39G3.5	K09E4.2	F44B9.5
R05D11.9	F40A3.2	K09E9.1	F44E2.10
R05D3.2	F40B5.2	K09F5.6	F44E7.9
R05H5.5	F40E10.6	K09G1.1	F44G4.2
R07B7.10	F40F12.3	K10D2.5	F44G4.3
R07E3.1	F40F8.3	K11C4.2	F44G4.6
R07E3.4	F40F9.5	K11G12.6	F45E10.2
R07E5.7	F40H6.1	K11H12.8	F45H10.5
R08F11.1	F41B4.3	K12H4.5	F46B6.2
R09B5.11	F41C3.2	K12H6.6	F46B6.9
R102.6	F41C3.4	M01F1.4	F46C5.2
R10D12.1	F41C3.8	M01G5.3	F46C5.7
R10E12.2	F42A8.3	M02B1.2	F46C8.3
R10E9.3	F42A9.6	M02B1.3	F46G10.2
R11G1.6	F42F12.3	M03B6.5	F46G11.1
R11H6.2	F42G8.10	M04D8.7	F47B10.8
R12C12.6	F43D2.6	M04G7.3	F47B7.2
R13A5.9	F44B9.5	M05D6.5	F47B8.2
R13D11.4	F44E2.10	M05D6.6	F47D12.6
R144.6	F44E7.9	M117.1	F47G3.4
R166.2	F44G4.2	M176.11	F47G9.1
R31.2	F44G4.3	M176.4	F48A11.4
T01C8.2	F46C5.2	M60.4	F48C1.6
T01G1.2	F46C8.3	M60.6	F48E3.2
T01H3.3	F46G10.2	M79.2	F48F5.6
T02C5.1	F47B10.5	R01B10.3	F49B2.6
T03D8.6	F47B7.2	R01B10.6	F49C12.12
T04B8.5	F47B8.2	R01H2.7	F49E11.2
T04F8.2	F47B8.5	R02E4.2	F49E12.7
T06D8.7	F47D12.6	R02F11.2	F49E7.2
T06D8.9	F47G3.4	R02F11.3	F49F1.14
T07F10.1	F47G9.1	R03E9.2	F52A8.1
T07F12.2	F48A11.4	R05C11.4	F52B10.3
T08B1.1	F48C1.6	R05D11.5	F52D10.4
T09A12.5	F49B2.6	R05D11.9	F52E1.9
T09B4.2	F49C12.12	R05D3.2	F52H2.4
T09B4.5	F49E11.2	R05D7.1	F53A2.1
T10C6.6	F52A8.1	R05D7.3	F53B1.2
T11F9.12	F52E1.9	R05H5.5	F53B1.3
T11G6.3	F52F10.2	R07B7.10	F53B1.8
T12B3.2	F52H2.6	R07B7.8	F53C3.13
T12B3.3	F53B1.2	R07E3.4	F53C3.4
T13C2.6	F53B1.8	R07E5.7	F53C3.5
T13C5.6	F53B3.5	R09A8.5	F53C3.6
T13H5.6	F53B6.4	R09F10.5	F53F10.8
T13H5.8	F53C3.13	R10E12.2	F53F4.16
T14B4.5	F53C3.5	R10E4.6	F53F8.6
T14G11.1	F53C3.6	R10E9.3	F54C8.6
T16G12.4	F53F4.16	R11G1.6	F54C9.7
T19A6.1	F53G12.8	R11H6.2	F54D7.2
T19B10.5	F53H8.3	R12B2.8	F54F12.2
T19B10.8	F54D1.6	R12C12.6	F54F2.9
T19C3.4	F54D7.2	R13A5.9	F55A12.2
T19H5.4	F54F2.9	R13D11.4	F55A4.3
T20D3.6	F54H12.7	R144.11	F55C12.4
T20G5.14	F55A11.7	R144.5	F55C12.5
T21B10.4	F55A4.8	R144.6	F55D10.4
T21C9.13	F55C12.4	R151.1	F55F8.9
T22F3.11	F55C12.5	R151.6	F55G11.1
T23B3.2	F55D12.6	R160.3	F55H2.5
T23E7.6	F55F8.9	R160.4	F56A11.4
T23F2.3	F55G1.1	R166.2	F56A11.5
T23F2.5	F55H2.5	R173.3	F56A12.2
T23G7.2	F56A11.5	R31.2	F56A8.3
T24B1.1	F56A11.6	T01C8.2	F56B3.11
T25D3.4	F56A8.3	T01G1.2	F57A8.4
T25F10.3	F56B3.11	T01H3.3	F57B1.5
T26A8.1	F56B3.6	T02C5.1	F57B10.5
T26C5.3	F56C11.5	T03F1.12	F57C7.4
T27C4.1	F56C9.3	T04A6.1	F57C9.6
T27D12.1	F57B1.5	T04B8.5	F58A6.2
T27F6.7	F57B10.5	T04F8.2	F58E6.11
T28C6.8	F58D2.2	T04F8.9	F58H1.5
T28D9.4	F58D5.2	T05E11.2	F58H1.8
T28F12.1	F58G6.3	T05G5.5	F59B10.3
W02A2.9	F58G6.9	T06D8.7	F59B10.4
W02B8.1	F58H1.5	T06D8.9	F59B2.13
W02D3.4	F58H1.6	T06F4.1	F59D12.1
W02D7.3	F58H1.8	T07F10.1	F59D12.2
W02D9.2	F59B10.3	T07F12.2	F59F4.2
W02F12.2	F59C6.14	T07H6.1	F59F4.3
W05F2.3	F59D12.2	T09A12.5	H01G02.3
W05H12.1	F59F4.2	T09A5.15	H03E18.2
W05H9.1	F59F4.3	T09B4.2	H04M03.12
W06A7.2	H10E21.5	T10C6.6	H09F14.1
W06F12.2	H12D21.9	T10H9.1	H10E21.5
W07G4.5	H14N18.4	T11F9.12	H14E04.3
W10C8.5	H20E11.1	T11G6.2	H14N18.4
Y105E8A.3	H20J04.6	T11G6.4	H20J04.6
Y106G6G.4	H41C03.3	T12B3.3	H23N18.6
Y106G6H.8	K01D12.6	T13C2.6	H35N09.2
Y108G3AL.2	K02E10.4	T13C5.6	K01A12.3
Y110A2AR.1	K03H1.5	T13H5.8	K01A6.6
Y119C1B.5	K04G2.12	T14B4.3	K01B6.3
Y11D7A.3	K04G2.9	T14G11.1	K01D12.6
Y15E3A.4	K05C4.2	T14G8.4	K02E10.5
Y18D10A.11	K05F1.1	T16A9.5	K02G10.5
Y18D10A.23	K05F1.6	T16G12.4	K03A11.5
Y22D7AL.11	K05F1.8	T19A6.1	K03H6.4
Y25C1A.7	K06A5.2	T19B10.8	K03H6.5
Y34B4A.7	K07A1.1	T19C3.4	K04C2.7
Y37D8A.17	K07A1.13	T19D2.3	K04D7.6
Y37D8A.6	K07A1.17	T19H5.4	K05C4.2
Y38F1A.8	K07B1.4	T20D3.6	K05F1.6
Y38F2AR.3	K07F5.15	T20D3.8	K06A4.2
Y38F2AR.9	K07H8.2	T20G5.14	K07B1.4
Y39A1A.22	K08E4.3	T21C9.13	K07F5.15
Y39A3CL.3	K08E4.6	T22B11.4	K07H8.2
Y39E4B.5	K08F4.3	T22C1.3	K08E4.3
Y39H10B.2	K08F8.7	T22F7.1	K08E4.6
Y41C4A.11	K09A9.6	T23B3.2	K09A9.6
Y41D4A.4	K09C4.5	T23F2.3	K09E4.2
Y41E3.8	K09E4.2	T23F2.5	K09E9.1
Y43C5A.3	K09E9.1	T23G7.2	K09E9.3
Y43C5A.7	K09E9.3	T24B1.1	K09F5.6
Y43F4B.7	K09F5.6	T25D3.4	K09G1.1
Y45F10B.13	K09G1.1	T26A8.1	K09H11.6
Y45G12B.2	K09H9.8	T26C5.3	K10C8.4
Y47D3A.32	K10D11.5	T27C4.1	K10D2.5
Y47G6A.3	K10D2.5	T27F6.6	K10D6.2
Y47G6A.7	K10D6.2	T27F6.7	K11C4.2
Y48C3A.5	K11C4.2	T28C6.8	K11G12.6
Y48E1B.2	K11D12.8	T28D9.3	K11H12.8
Y48G8AL.13	K11D9.3	T28D9.4	K12B6.4
Y4C6B.2	K11G12.6	T28F12.1	K12H4.5
Y4C6B.3	K11H12.8	T28F3.5	K12H6.6
Y50D4B.4	K12C11.3	W02B8.1	M01E11.1
Y51A2D.18	K12C11.6	W02C12.2	M01F1.4
Y51A2D.21	K12H4.5	W02D3.4	M01G5.3
Y51F10.3	K12H6.6	W02D7.3	M01H9.4
Y51F10.4	M01F1.4	W02D9.2	M02A10.1
Y53C10A.5	M01G5.3	W03F8.6	M02B1.2
Y53C12A.3	M01H9.4	W04B5.2	M02B1.3
Y54E10BR.5	M02B1.2	W05F2.3	M03F8.1
Y54E5A.8	M02B1.3	W05H12.1	M04B2.7
Y54F10AL.1	M02B1.4	W06A7.2	M04C7.4
Y54G2A.11	M03E7.2	W06F12.2	M04D8.7
Y54G2A.18	M04D5.3	W07G4.5	M04G7.1
Y54G9A.5	M04D8.7	W10C8.5	M04G7.3
Y55F3BL.2	M04G7.1	W10C8.6	M05D6.5
Y56A3A.2	M04G7.3	Y105E8A.3	M05D6.6
Y56A3A.22	M05B5.1	Y106G6G.4	M106.8
Y57A10A.28	M05D6.5	Y106G6H.8	M117.1
Y57E12AL.1	M05D6.6	Y108G3AL.2	M176.11
Y57E12AM.1	M117.1	Y110A2AR.1	M176.4
Y57G11C.31	M176.4	Y116A8C.9	M60.4
Y58A7A.1	M60.4	Y119C1B.5	M60.6
Y59C2A.2	M60.6	Y11D7A.3	R01B10.6
Y61A9LA.1	M79.2	Y15E3A.4	R01H2.7
Y63D3A.8	PDB1.1	Y18D10A.11	R02D5.6
Y65B4BL.4	R01B10.3	Y25C1A.7	R02F11.2
Y66D12A.21	R01B10.6	Y32H12A.6	R02F11.3
Y67A10A.9	R01H2.7	Y34B4A.7	R04A9.1
Y67D8C.9	R02D5.3	Y34F4.5	R05C11.4
Y69A2AR.19	R02F11.3	Y37A1A.3	R05D11.5
Y69A2AR.31	R03E9.2	Y37D8A.16	R05D11.9
Y69E1A.1	R03H10.2	Y37D8A.17	R05D3.2
Y70G10A.3	R05C11.4	Y37D8A.6	R05D7.1
Y71F9B.1	R05D11.5	Y38C1AA.1	R05D7.3
Y71G10AR.4	R05D11.9	Y38C1AA.7	R05H5.5
Y71G12B.23	R05D3.2	Y38F1A.2	R07A4.2
Y71G12B.25	R05D7.1	Y38F2AR.3	R07D5.2
Y71H2AM.2	R05H5.5	Y38F2AR.9	R07E5.17
Y71H2AM.4	R07B1.9	Y39A1A.20	R07E5.7
Y73B3A.1	R07B7.10	Y39A1A.22	R08F11.1
Y73E7A.6	R07E3.1	Y39A3CL.3	R09A8.5
Y74C10AL.2	R07E3.4	Y39H10B.2	R09F10.5
Y76A2B.4	R07E5.7	Y40B10A.9	R10E12.2
Y77E11A.12	R08F11.1	Y41D4A.4	R10E9.3
Y82E9BR.16	R09A8.5	Y41E3.8	R10H10.4
Y82E9BR.3	R09B5.11	Y43F4B.7	R11F4.2
Y87G2A.13	R09E10.5	Y43F8A.5	R11G1.1
Y87G2A.18	R09F10.1	Y45F10B.13	R11G1.6
Y87G2A.19	R09F10.5	Y45G12B.2	R11G10.3
Y92H12BR.3	R105.1	Y47G6A.7	R11H6.2
Y97E10AR.6	R10D12.7	Y48E1B.2	R12B2.8
ZC155.4	R10E12.2	Y48G8AL.13	R12C12.6
ZC410.5	R10E4.9	Y49E10.29	R12H7.4
ZC449.5	R10H10.4	Y4C6B.5	R13A5.9
ZC477.3	R11G1.6	Y51F10.3	R13D11.4
ZC513.5	R11H6.2	Y51F10.4	R13H4.7
ZC581.3	R12B2.8	Y53C12A.3	R13H7.2
ZK1073.2	R12C12.6	Y54E10BR.1	R144.11
ZK355.2	R12C12.9	Y54E10BR.5	R144.12
ZK370.4	R13A5.9	Y54F10AL.1	R144.5
ZK370.8	R13D11.4	Y54G2A.11	R144.6
ZK418.5	R144.11	Y54G2A.16	R151.6
ZK484.5	R144.12	Y54G2A.18	R166.2
ZK593.3	R144.5	Y54G9A.5	R173.3
ZK6.8	R144.6	Y54G9A.9	R31.2
ZK632.10	R151.1	Y55F3AR.1	T01B10.5
ZK686.3	R151.6	Y55F3AR.2	T01C8.2
ZK688.7	R166.2	Y55F3BL.2	T01G1.2
ZK809.8	R31.2	Y56A3A.2	T01H3.3
ZK822.5	T01C8.2	Y56A3A.22	T02C1.2
ZK836.3	T01G1.2	Y57A10A.10	T02C5.1
ZK858.6	T01H3.3	Y57A10A.28	T02D1.4
ZK858.7	T02C5.1	Y57E12AL.1	T02G5.3
ZK863.8	T02E1.7	Y57E12AM.1	T03D8.6
ZK930.2	T03D8.6	Y58A7A.1	T03F6.9
abt-4	T03F1.12	Y58A7A.5	T04B8.5
acd-2	T03F6.6	Y59C2A.2	T04F8.2
acl-1	T04A6.1	Y60A3A.19	T04F8.9
acl-12	T04B8.5	Y61A9LA.1	T05C12.11
acl-8	T04F8.2	Y63D3A.8	T05E7.4
acl-9	T05C12.4	Y65B4BL.4	T05G5.5
acs-17	T05D4.3	Y66A7A.7	T06D8.7
acs-20	T05G5.5	Y66D12A.21	T06D8.9
acy-1	T06D8.3	Y66D12A.24	T06E4.7
acy-3	T06D8.7	Y67D8C.9	T06E4.9
adm-2	T06D8.9	Y69A2AR.31	T06F4.1
algn-11	T06E4.9	Y69E1A.1	T07D1.3
algn-7	T06F4.1	Y6B3B.5	T07F12.2
amt-4	T07A9.12	Y71F9B.1	T09A12.5
aph-1	T07F10.1	Y71G10AR.4	T09B4.2
aqp-10	T07F12.2	Y71G12B.23	T10B10.8
aqp-11	T08B1.1	Y71H2AL.2	T10C6.6
aqp-7	T08B6.4	Y71H2AM.10	T10E10.3
art-1	T09A12.5	Y71H2AM.2	T10H9.1
asp-14	T09A5.15	Y71H2AM.4	T11F9.1
bam-2	T09B4.2	Y71H2AM.9	T11F9.12
best-13	T09B4.5	Y73B3A.1	T11G6.2
best-14	T10B10.8	Y73B6BL.31	T11G6.4
best-17	T10C6.6	Y73E7A.3	T12B3.3
best-21	T10E9.4	Y73E7A.6	T13C2.6
best-24	T11F9.12	Y74C10AL.2	T13C2.7
bli-3	T11G6.2	Y76A2B.4	T13C5.6
cTel55X.1	T11G6.4	Y77E11A.12	T13F3.7
cab-1	T12B3.3	Y79H2A.2	T13H5.6
catp-8	T12B5.14	Y82E9BR.16	T13H5.8
cdh-1	T12G3.4	Y82E9BR.3	T14B4.3
cdh-12	T13C2.6	Y87G2A.13	T14G11.1
cdh-4	T13C5.6	Y87G2A.18	T14G8.4
ced-11	T13H5.6	Y87G2A.19	T19A6.1
ced-9	T13H5.8	Y92H12BR.3	T19B10.8
ceeh-1	T14B4.3	Y94H6A.5	T19C3.4
cept-2	T14G11.1	Y97E10AR.6	T19D2.3
che-14	T16A9.5	Y9C12A.1	T19D7.5
chs-1	T18D3.5	Y9C2UA.1	T19H5.4
clc-5	T19A6.1	ZC13.1	T20D3.6
clh-5	T19B10.5	ZC239.5	T20D3.8
clh-6	T19B10.8	ZC410.5	T20F5.8
cnc-3	T19C3.4	ZC449.4	T20G5.14
cnc-4	T19C4.1	ZC449.5	T21B10.4
cnc-7	T19D12.4	ZC477.3	T21C9.11
cni-1	T19D2.3	ZC513.5	T21H3.5
cnnm-1	T19H12.6	ZC581.3	T22B11.4
col-178	T19H5.4	ZK1037.6	T22F7.1
col-179	T20D3.6	ZK1073.2	T23B3.2
col-42	T20D3.8	ZK154.6	T23B3.6
col-81	T20G5.14	ZK180.3	T23F2.3
cox-10	T21B10.4	ZK355.2	T23F2.5
cox-15	T21C9.13	ZK370.4	T23G7.2
cpd-1	T22B11.4	ZK370.8	T24B1.1
cpt-1	T22E5.6	ZK418.5	T24F1.4
crb-3	T22F7.1	ZK484.5	T24F1.7
cup-2	T23B3.2	ZK512.11	T25D3.4
cutl-15	T23F2.3	ZK632.10	T25F10.3
cyc-1	T23F2.5	ZK686.3	T26A8.1
cyp-42A1	T23G11.1	ZK688.11	T26C5.3
cytb-5.1	T23G7.2	ZK688.7	T26G10.5
dad-1	T24B1.1	ZK792.1	T27C4.1
dcar-1	T24C12.4	ZK809.8	T27F6.6
ddr-1	T24C4.4	ZK822.5	T27F6.7
del-5	T24E12.5	ZK829.9	T28B4.4
dgn-1	T24F1.7	ZK84.2	T28F12.1
dgtr-1	T25D3.4	ZK858.6	T28F3.5
dhhc-2	T25F10.3	ZK858.7	W02B8.1
dhhc-6	T26A8.1	ZK863.8	W02C12.2
dhhc-8	T26C5.3	ZK930.2	W02D9.2
dhhc-9	T27C4.1	aat-2	W04B5.2
dhs-19	T27D12.1	acl-1	W05E10.2
dhs-22	T27F6.6	acl-11	W05F2.3
dhs-5	T27F6.7	acl-12	W05H12.1
dif-1	T28B4.4	acl-8	W06A7.2
dod-3	T28C6.8	acl-9	W06F12.2
dpy-11	T28D9.3	acp-1	W07G1.5
drl-1	T28D9.4	acr-15	W07G4.5
eat-6	T28F12.1	acr-16	W09D10.5
egg-1	W02A2.9	acs-17	W10C4.1
egg-2	W02B8.1	acy-1	W10C8.5
egg-6	W02C12.2	acy-3	Y105E8A.3
eif-1	W02D3.4	acy-4	Y106G6G.4
ekl-6	W02D7.3	adm-2	Y106G6H.8
elo-2	W02D9.2	adm-4	Y108G3AL.2
elo-3	W02F12.2	algn-1	Y113G7A.14
elo-6	W03C9.6	algn-11	Y113G7B.11
emc-3	W03D2.6	algn-7	Y116A8C.9
emc-6	W03D8.3	aqp-10	Y119C1B.3
emo-1	W03D8.9	aqp-11	Y119C1B.5
emr-1	W03F11.4	aqp-7	Y18D10A.11
emre-1	W03F8.6	art-1	Y25C1A.7
ent-2	W03F9.4	atg-16.1	Y32F6A.4
ent-5	W04B5.2	bam-2	Y32H12A.6
enu-3.1	W04E12.4	best-13	Y34B4A.7
epg-3	W05F2.3	best-14	Y34D9A.8
epg-4	W05H12.1	best-15	Y37D8A.16
erd-2	W05H9.1	best-20	Y37D8A.17
erv-46	W06A7.2	best-24	Y37D8A.6
evl-18	W06A7.4	cab-1	Y37E11AL.1
fat-1	W06F12.2	cah-5	Y38C1AA.1
fce-1	W07E6.3	catp-8	Y38C1BA.1
fce-2	W07G4.5	cdh-4	Y38F1A.2
fipr-1	W09D10.5	ced-9	Y38F2AR.3
fmo-2	W09G12.10	cept-2	Y38F2AR.9
folt-2	W09G3.8	chs-1	Y38H6C.20
fzo-1	W10C4.1	clc-1	Y39A1A.22
gem-1	W10C8.5	clh-5	Y39A1A.27
glc-1	W10C8.6	clh-6	Y39A3CL.3
glc-2	Y102A11A.6	clhm-1	Y40B10A.9
gld-4	Y102A11A.7	cln-3.2	Y40C5A.4
glit-1	Y102A5C.36	cnc-3	Y41D4A.4
glt-5	Y105E8A.27	cni-1	Y41D4B.1
gos-28	Y105E8A.3	cnnm-1	Y41D4B.24
hacd-1	Y106G6G.4	col-120	Y41E3.8
haf-2	Y106G6H.8	col-178	Y42A5A.1
haf-3	Y108G3AL.2	col-179	Y43C5A.7
hmit-1.2	Y110A2AR.1	col-42	Y43F4B.7
hmt-1	Y113G7C.1	col-81	Y43F8A.5
hpo-19	Y116A8C.9	cox-10	Y43F8C.11
hpo-5	Y119C1B.1	cox-15	Y44A6D.6
hpo-8	Y119C1B.5	cpd-1	Y45F10B.13
hrdl-1	Y11D7A.9	cpt-1	Y45G12B.2
hrg-1	Y15E3A.4	cup-2	Y47G6A.7
hyl-2	Y18D10A.11	cyc-1	Y48C3A.5
ida-1	Y18D10A.23	cytb-5.1	Y48E1B.2
ile-1	Y22D7AL.15	dad-1	Y48G8AL.13
ile-2	Y24D9A.6	dcar-1	Y4C6B.2
immt-2	Y24D9A.7	deg-1	Y51F10.3
imp-2	Y25C1A.7	deg-3	Y51F10.4
ina-1	Y32F6A.4	dgn-1	Y51H7BR.4
inx-12	Y32F6B.1	dhhc-1	Y53C10A.5
inx-13	Y32H12A.6	dhhc-3	Y53C12A.3
inx-22	Y34B4A.7	dhhc-6	Y53F4B.12
inx-5	Y34D9A.8	dhhc-8	Y54E10BL.3
inx-8	Y34F4.5	dhhc-9	Y54E10BR.1
jamp-1	Y36E3A.2	dhs-19	Y54E10BR.5
jph-1	Y37A1A.3	dhs-22	Y54E2A.10
jtr-1	Y37D8A.16	dif-1	Y54F10AL.1
kcc-3	Y37D8A.17	dmsr-7	Y54G2A.11
kin-16	Y37D8A.6	dnj-18	Y54G2A.16
kmo-1	Y37E11AL.2	dnj-2	Y54G2A.18
lact-2	Y37H2A.14	dnj-3	Y55F3AR.1
lem-2	Y38C1AA.1	dnj-4	Y55F3AR.2
let-522	Y38C1AA.7	dpm-3	Y55F3BL.2
lgc-21	Y38F1A.2	dpy-11	Y56A3A.2
lgc-4	Y38F1A.8	eat-6	Y56A3A.22
lin-18	Y38F2AR.3	egas-3	Y57A10A.10
lmp-1	Y38F2AR.9	egg-1	Y57A10A.28
lnkn-1	Y38H6C.16	egg-2	Y57A10C.9
lnp-1	Y38H8A.7	egg-6	Y57E12AL.1
lpd-6	Y39A1A.20	egl-36	Y57E12AM.1
lrp-1	Y39A1A.22	eif-1	Y57G11C.44
lrp-2	Y39A3CL.3	ekl-6	Y57G11C.45
maa-1	Y39G10AR.16	elo-2	Y58A7A.1
maco-1	Y39H10B.2	elo-3	Y58A7A.5
maph-1.3	Y40B10A.9	elo-6	Y59A8B.21
2017-03-03	Y41C4A.11	emc-3	Y59C2A.2
2017-03-06	Y41C4A.17	emc-6	Y60A3A.19
mca-2	Y41C4A.18	emo-1	Y61A9LA.1
mct-3	Y41D4A.4	emr-1	Y63D3A.8
mct-5	Y41E3.8	emre-1	Y66D12A.21
mct-6	Y43F4B.7	ent-2	Y66D12A.24
mff-1	Y43F8C.11	enu-3.1	Y67D8C.9
mff-2	Y45F10B.13	epg-3	Y69A2AR.31
mics-1	Y45G12B.2	epg-4	Y6B3B.5
mif-3	Y46G5A.22	erd-2	Y6B3B.7
miro-1	Y47D3A.32	erv-46	Y70D2A.1
mltn-1	Y47G6A.3	evl-18	Y71F9B.1
mrp-2	Y47G6A.32	fat-1	Y71G10AR.4
mrp-4	Y47G6A.7	fce-1	Y71G12B.23
mrp-5	Y48C3A.5	fce-2	Y71G12B.25
mrp-6	Y48E1B.2	fipr-1	Y71H2AL.2
mrp-7	Y48G8AL.13	fipr-5	Y71H2AM.10
mup-4	Y49E10.29	fipr-9	Y71H2AM.2
myrf-1	Y50D4B.4	fitm-2	Y71H2AM.4
nac-1	Y51F10.3	folt-1	Y71H2AM.9
nbet-1	Y51F10.4	fzo-1	Y73B6BL.47
ncr-1	Y51H4A.25	gbb-2	Y73E7A.3
ndx-8	Y53C10A.5	gcy-9	Y73E7A.6
nipi-4	Y53C12A.3	gem-1	Y73F8A.5
nlp-27	Y53G8B.2	glc-2	Y74C10AL.2
nlp-36	Y54E10BR.5	glc-4	Y76A2B.4
noah-2	Y54E2A.7	gld-4	Y77E11A.12
npp-12	Y54E5A.2	glit-1	Y77E11A.16
npp-22	Y54E5A.8	glt-4	Y82E9BR.16
npr-17	Y54F10AL.1	gos-28	Y82E9BR.3
npr-28	Y54G2A.11	haf-2	Y87G2A.13
nrf-6	Y54G2A.13	haf-3	Y87G2A.18
nstp-4	Y54G2A.18	haf-7	Y87G2A.19
nuo-6	Y54G2A.52	hmit-1.2	Y92H12BR.3
oac-46	Y54G9A.5	hmt-1	Y94H6A.5
oat-1	Y54G9A.9	hot-6	Y97E10AR.6
ostb-1	Y55F3AR.1	hpo-19	Y9C12A.1
ostd-1	Y55F3AR.2	hpo-5	Y9C2UA.1
paqr-2	Y55F3BL.2	hpo-8	ZC13.1
pat-2	Y56A3A.2	hrdl-1	ZC13.10
pat-3	Y56A3A.22	hyl-2	ZC239.5
pek-1	Y57A10A.10	ida-1	ZC266.1
pept-2	Y57A10A.14	ile-1	ZC410.5
phb-2	Y57A10A.28	ile-2	ZC449.4
pho-1	Y57E12AL.1	immt-2	ZC449.5
pho-5	Y57E12AM.1	imp-2	ZC477.3
pigv-1	Y57G11C.31	ina-1	ZC513.5
pisy-1	Y57G11C.45	inx-12	ZC518.4
plr-1	Y58A7A.1	inx-13	ZC581.3
plx-2	Y58A7A.5	inx-22	ZK1067.4
pqn-15	Y59A8B.21	inx-3	ZK1073.2
prmn-1	Y59C2A.2	inx-5	ZK1086.2
pssy-1	Y59H11AR.4	inx-8	ZK1307.7
ptc-1	Y60A3A.19	inx-9	ZK154.6
ptr-13	Y61A9LA.1	islo-1	ZK180.3
ptr-2	Y63D3A.8	jamp-1	ZK180.7
ptr-20	Y65B4BL.4	jph-1	ZK185.2
ptr-21	Y66A7A.7	jtr-1	ZK353.4
ptr-23	Y66D12A.13	kcnl-3	ZK355.2
ptr-5	Y66D12A.21	lact-2	ZK370.4
ptr-6	Y66D12A.24	lem-2	ZK370.8
ptr-8	Y67D8C.9	lev-8	ZK418.5
rer-1	Y69A2AR.19	lgc-25	ZK470.1
rhr-1	Y69A2AR.31	lgc-34	ZK512.11
ribo-1	Y69E1A.1	lgc-39	ZK54.3
rig-4	Y6B3B.5	lgc-50	ZK632.10
ril-1	Y71F9B.1	lgc-55	ZK686.3
rmo-1	Y71G10AR.4	lin-12	ZK688.11
rnf-121	Y71G12B.23	lin-18	ZK721.4
rnr-2	Y71G12B.25	lmp-1	ZK792.7
sac-1	Y71G12B.26	lnkn-1	ZK809.8
samp-1	Y71G12B.3	lnp-1	ZK813.5
samt-1	Y71H2AM.10	lpd-6	ZK858.5
sand-1	Y71H2AM.2	lron-12	ZK858.6
sbp-1	Y71H2AM.4	lrp-1	ZK858.7
scav-1	Y71H2AM.9	lrp-2	ZK863.1
scav-2	Y73B3A.1	maco-1	ZK863.8
sco-1	Y73B6BL.31	mans-3	ZK971.1
scpl-4	Y73E7A.6	maph-1.3	aat-1
sdhd-1	Y74C10AL.2	2017-03-03	aat-2
sdz-27	Y76A2B.4	2017-03-05	acc-2
seb-3	Y77E11A.12	2017-03-06	acc-3
sec-12	Y79H2A.2	mboa-3	acc-4
sec-22	Y7A5A.1	mboa-7	acl-1
sel-1	Y82E9BR.16	mca-2	acl-12
sel-11	Y82E9BR.3	mct-3	acl-8
sel-9	Y87G2A.13	mct-6	acl-9
ser-3	Y87G2A.18	memb-1	acr-15
ser-5	Y87G2A.19	memb-2	acr-16
sft-4	Y92H12BR.3	mes-1	acr-18
sftd-3	Y94H6A.5	mff-1	acr-2
sfxn-1.5	Y97E10AR.2	mff-2	acr-21
sid-1	Y97E10AR.6	mics-1	acr-5
skat-1	Y9C2UA.1	mif-3	acr-9
slc-17.2	ZC13.1	mig-14	acy-1
slc-17.7	ZC239.16	miro-1	acy-2
sma-6	ZC328.3	moc-3	acy-3
smp-2	ZC376.2	mrp-2	acy-4
snb-1	ZC410.5	mrp-4	adm-2
snf-1	ZC449.4	mrp-5	aex-2
snf-12	ZC449.5	mrp-6	aexr-3
snf-3	ZC477.3	mrp-7	algn-11
snf-6	ZC513.5	mrp-8	algn-7
snf-9	ZC581.3	mup-4	amt-2
sng-1	ZK1010.5	myrf-1	amt-3
snt-4	ZK1010.8	nbet-1	aph-1
spe-29	ZK1025.3	ncr-1	aqp-10
spin-1	ZK1290.13	ncr-2	aqp-11
spl-1	ZK154.6	nlp-27	aqp-5
sqv-7	ZK180.3	nlp-36	aqp-7
sri-40	ZK185.5	nlr-1	art-1
sst-20	ZK355.2	npp-12	asic-1
sto-4	ZK370.4	npp-22	asic-2
stt-3	ZK370.8	npr-23	atg-16.1
suco-1	ZK418.5	npr-24	bam-2
sulp-2	ZK418.7	nstp-4	best-13
sup-1	ZK484.5	nuo-6	best-14
swt-1	ZK512.1	ostb-1	cTel55X.1
swt-3	ZK512.11	ostd-1	cab-1
swt-7	ZK593.3	paqr-2	cah-5
syx-16	ZK596.3	pat-2	catp-8
syx-17	ZK632.10	pat-3	cdh-1
syx-18	ZK686.3	pek-1	cdh-12
syx-2	ZK688.11	pen-2	cdh-4
syx-3	ZK688.7	pept-2	cdh-9
syx-5	ZK792.1	perm-1	ced-9
syx-6	ZK795.2	pes-8	cept-2
syx-7	ZK809.8	pgp-14	cfz-2
tag-123	ZK822.5	phb-2	cho-1
tag-174	ZK829.9	pho-5	ckr-1
tag-321	ZK836.3	piga-1	clh-5
tag-340	ZK858.5	pigv-1	clh-6
tag-353	ZK858.6	pisy-1	clhm-1
tat-3	ZK858.7	plr-1	cln-3.2
tbc-19	ZK863.8	plx-2	cni-1
tcc-1	ZK892.5	ppgn-1	cnnm-1
tgn-38	ZK899.2	pqn-15	col-120
tmbi-4	ZK930.2	pssy-1	col-178
tol-1	aat-2	ptc-1	col-179
tomm-20	abt-4	ptr-2	col-42
trap-1	acd-5	ptr-21	col-81
trap-2	acl-1	ptr-5	cox-10
trap-3	acl-11	pxd-1	cox-15
tsp-12	acl-12	rer-1	cpt-1
tsp-15	acl-8	rhr-1	crb-1
tsp-20	acl-9	ribo-1	crb-3
tsp-9	acp-5	ric-3	cup-2
twk-18	acr-15	rig-4	cup-4
twk-34	acs-17	ril-1	cut-4
twk-7	acs-20	rmo-1	cutl-15
ugt-12	acy-1	rnf-121	cutl-29
ugt-13	acy-3	rnr-2	cyc-1
ugt-22	adm-2	rom-5	cytb-5.1
ugt-25	agmo-1	sac-1	dad-1
ugt-41	algn-1	samp-1	daf-37
ugt-46	algn-11	samt-1	daf-38
ugt-58	algn-7	sand-1	dat-1
ugt-63	aman-3	sbp-1	ddr-1
ugt-7	amt-4	scav-3	deg-1
ugt-8	ant-1.3	scd-2	deg-3
unc-40	ant-1.4	sco-1	degt-1
unc-50	aph-1	scpl-4	del-1
unc-71	aqp-10	sdhd-1	del-4
use-1	aqp-11	sdz-27	del-8
vamp-7	aqp-4	seb-3	del-9
ver-3	aqp-7	sec-12	dgn-1
vglu-2	art-1	sec-20	dgtr-1
vglu-3	asp-14	sec-22	dhhc-1
vha-1	bam-2	sel-1	dhhc-10
vha-17	best-13	sel-11	dhhc-2
vha-19	best-14	sel-12	dhhc-3
vha-2	best-15	sel-9	dhhc-6
vha-20	best-24	ser-3	dhhc-8
vha-3	bli-3	ser-4	dhhc-9
vha-4	bus-4	ser-5	dhs-19
vha-5	cTel55X.1	sft-4	dhs-22
vha-6	cab-1	sftd-3	dif-1
vpr-1	cah-5	sfxn-1.5	dma-1
vti-1	catp-4	sfxn-2	dmsr-2
wee-1.3	catp-8	sgcb-1	dmsr-3
xbx-5	cdh-1	sgn-1	dmsr-5
ymel-1	cdh-10	shl-1	dmsr-6
yop-1	cdh-12	sid-1	dmsr-7
ztf-17	cdh-4	skat-1	dmsr-8
ztf-18	cdh-7	slc-17.2	dnj-18
	cdh-9	slc-17.7	dnj-2
	ced-9	smp-2	dnj-4
	ceeh-1	sms-2	dop-4
	cept-2	snb-1	dop-5
	cgt-1	snf-1	dop-6
	chs-1	snf-11	dpy-11
	clc-1	snf-3	dpy-19
	clh-5	snf-6	eat-6
	clh-6	snf-9	egas-1
	cln-3.3	sng-1	egg-1
	cnc-3	snt-4	egg-6
	cnc-4	spe-29	egl-36
	cni-1	sph-1	eif-1
	cnnm-1	spin-4	ekl-6
	col-120	spl-1	elo-2
	col-178	sprr-2	elo-3
	col-179	sqv-7	elo-9
	col-42	sra-14	emc-3
	col-81	sri-40	emc-6
	cox-10	srr-3	emo-1
	cox-15	sto-4	emr-1
	cpd-1	stt-3	emre-1
	cpt-1	suco-1	ent-2
	crb-1	sup-1	enu-3.1
	crb-3	sup-10	enu-3.3
	ctsa-2	sup-17	epg-3
	cup-2	sup-18	epg-4
	cup-4	svop-1	erd-2
	cut-4	swt-1	erg-28
	cuti-1	swt-7	erv-46
	cutl-15	syx-16	evl-18
	cutl-18	syx-17	exp-1
	cutl-28	syx-18	fat-1
	cyc-1	syx-2	fce-1
	cyp-42A1	syx-3	fce-2
	cytb-5.1	syx-5	fipr-1
	dad-1	syx-6	fipr-3
	daf-6	syx-7	fipr-4
	dcar-1	tag-123	fipr-5
	dct-11	tag-174	fitm-2
	del-10	tag-175	frpr-1
	dgat-2	tag-179	frpr-10
	dgn-1	tag-189	frpr-11
	dhhc-1	tag-275	frpr-12
	dhhc-10	tag-321	frpr-13
	dhhc-2	tag-340	frpr-14
	dhhc-3	tag-353	frpr-15
	dhhc-6	tat-3	frpr-16
	dhhc-8	tbc-19	frpr-17
	dhhc-9	tcc-1	frpr-2
	dhs-16	tgn-38	frpr-3
	dhs-19	tmbi-4	frpr-6
	dhs-22	tmc-1	frpr-7
	dhs-29	tol-1	frpr-8
	dhs-5	tomm-20	fzo-1
	dif-1	trap-1	gab-1
	dnj-18	trap-2	gbb-2
	dnj-2	trap-3	gcy-15
	dnj-3	tsp-11	gcy-18
	dnj-4	tsp-12	gcy-21
	dop-5	tsp-20	gcy-23
	doxa-1	tsp-21	gcy-9
	dpm-3	tsp-8	gem-1
	dpy-11	twk-12	ggr-1
	dpy-19	twk-18	ggr-3
	drd-5	twk-24	glc-2
	drr-1	twk-42	glc-3
	eat-6	twk-7	glc-4
	egg-1	ugt-49	gld-4
	egg-2	unc-24	glit-1
	egg-6	unc-29	glr-1
	eif-1	unc-38	glr-3
	ekl-6	unc-40	glr-5
	elo-2	unc-50	glt-4
	elo-3	unc-63	gly-1
	elo-4	unc-71	gnrr-5
	elo-6	use-1	gnrr-6
	elo-9	vab-9	gnrr-7
	emc-3	vamp-7	gos-28
	emc-6	ver-3	gtr-1
	emo-1	vha-1	gur-4
	emr-1	vha-17	haf-2
	emre-1	vha-19	haf-3
	ent-2	vha-2	haf-7
	enu-3.1	vha-20	hmt-1
	epg-3	vha-3	hot-6
	epg-4	vha-4	hpo-19
	erd-2	vha-5	hpo-30
	erv-46	vnut-1	hpo-5
	evl-18	vpr-1	hpo-8
	faah-2	vti-1	hrdl-1
	fat-1	wee-1.3	hrg-1
	fat-5	xbx-5	hyl-2
	fce-1	xbx-9	ida-1
	fce-2	ymel-1	igcm-1
	fip-6	yop-1	igcm-2
	fipr-1	zig-1	igcm-4
	fipr-10	ztf-17	iglr-1
	fipr-3	ztf-18	ile-1
	fipr-4		ile-2
	fipr-5		imp-2
	fipr-6		ina-1
	fipr-7		inx-12
	fipr-8		inx-13
	fipr-9		inx-5
	fitm-2		inx-9
	fmo-1		irk-1
	folt-1		islo-1
	folt-2		jamp-1
	fpn-1.1		jph-1
	fpn-1.2		jtr-1
	fut-2		kcnl-3
	fzo-1		kvs-3
	gbb-2		lact-2
	gem-1		lag-2
	glc-1		lagr-1
	glc-2		lem-2
	gld-4		lgc-12
	glit-1		lgc-20
	glt-4		lgc-25
	gos-28		lgc-26
	gtl-1		lgc-28
	gur-4		lgc-30
	hacd-1		lgc-34
	haf-2		lgc-37
	haf-3		lgc-38
	haf-7		lgc-39
	hhat-1		lgc-4
	hmit-1.1		lgc-40
	hmit-1.2		lgc-42
	hmit-1.3		lgc-46
	hmt-1		lgc-49
	hpo-19		lgc-50
	hpo-5		lgc-54
	hpo-8		lgc-55
	hrdl-1		lgc-9
	hrg-1		lin-18
	hum-6		lite-1
	hyl-2		lmp-1
	ida-1		lnkn-1
	igcm-1		lnp-1
	igeg-2		lpd-6
	ile-1		lron-12
	ile-2		lron-5
	immt-2		lron-6
	imp-2		lrp-1
	ina-1		lrp-2
	inx-12		lsd-1
	inx-13		lurp-1
	inx-15		maco-1
	inx-16		mans-3
	inx-3		maph-1.3
	inx-5		2017-03-04
	inx-6		2017-03-05
	inx-8		2017-03-06
	inx-9		mboa-7
	islo-1		mca-2
	jamp-1		mct-3
	jph-1		mct-6
	jtr-1		mec-10
	kqt-2		mec-18
	lact-2		mec-19
	lagr-1		mec-4
	lem-2		memb-1
	let-4		memb-2
	let-522		mff-1
	lgc-21		mff-2
	lgc-34		mics-1
	lgc-39		mif-3
	lhfp-4		mig-14
	lin-18		miro-1
	lmp-1		mks-3
	lnkn-1		moc-3
	lnp-1		mod-5
	lpd-6		molo-1
	lron-2		mps-1
	lrp-1		mrp-2
	lrp-2		mrp-5
	maa-1		mrp-6
	maco-1		mrp-7
	mans-3		mup-4
	maph-1.3		myrf-1
	2017-03-05		nbet-1
	2017-03-06		ncr-1
	mboa-1		ncx-3
	mboa-3		neto-1
	mboa-7		nhr-36
	mca-2		nlp-36
	mct-3		nlr-1
	mct-6		nmr-1
	memb-1		nmur-1
	memb-2		nnt-1
	mff-1		npp-12
	mff-2		npp-22
	mics-1		npr-1
	mif-3		npr-14
	mig-14		npr-15
	miro-1		npr-17
	mlt-10		npr-19
	moc-3		npr-21
	molo-1		npr-23
	mps-3		npr-24
	mpst-4		npr-25
	mpst-7		npr-27
	mrp-2		npr-28
	mrp-3		npr-29
	mrp-4		npr-3
	mrp-5		npr-30
	mrp-6		npr-31
	mrp-7		npr-32
	mth-1		npr-33
	mup-4		npr-34
	myrf-1		npr-6
	nbet-1		npr-7
	ncr-1		npr-9
	ncx-3		nstp-4
	ncx-8		nsy-4
	nep-12		ntr-1
	nhx-2		ntr-2
	nkb-2		nuo-6
	nlp-27		ocr-3
	nlp-36		odr-10
	nlr-1		oig-8
	nmgp-1		osm-9
	noah-2		osta-1
	npp-12		ostb-1
	npp-22		ostd-1
	npr-23		paqr-2
	nrf-6		pat-2
	nspb-1		pat-3
	nspb-2		pbo-6
	nspb-3		pek-1
	nspb-4		pen-2
	nspb-6		pept-2
	nstp-4		pept-3
	nsy-4		pgp-14
	nuo-6		phb-2
	oac-46		pho-5
	ostb-1		piga-1
	ostd-1		pigv-1
	otpl-8		pisy-1
	oxa-1		plr-1
	paqr-2		plx-2
	pat-2		ppgn-1
	pat-3		pqn-15
	pbo-4		prmn-1
	pek-1		pssy-1
	pen-2		ptc-1
	pept-1		ptr-21
	pept-2		ptr-5
	pept-3		pxd-1
	pes-8		ram-5
	pgp-1		rer-1
	pgp-14		rhr-1
	pgp-3		ribo-1
	pgp-9		ric-3
	phb-2		rig-4
	pho-1		ril-1
	pho-5		rmo-1
	piga-1		rnf-121
	pigv-1		rnr-2
	pisy-1		rom-5
	pitr-3		sac-1
	plr-1		samp-1
	plx-2		sand-1
	pmp-1		scav-3
	pmp-2		scd-2
	pmp-4		sco-1
	ppgn-1		scpl-4
	pqn-25		sdhd-1
	prmn-1		seb-3
	pssy-1		sec-12
	pssy-2		sec-20
	ptc-1		sec-22
	ptr-1		sel-1
	ptr-14		sel-11
	ptr-18		sel-12
	ptr-2		sel-9
	ptr-20		ser-3
	ptr-21		ser-4
	ptr-23		ser-5
	ptr-4		set-11
	ptr-5		sft-4
	ptr-6		sftd-3
	ptr-8		sfxn-1.5
	pxd-1		sfxn-2
	rer-1		shl-1
	rhr-1		shw-3
	rhy-1		sid-1
	ribo-1		skat-1
	ric-3		slc-17.2
	rig-4		slc-17.5
	ril-1		slc-17.7
	rmo-1		slcf-2
	rnf-121		smp-2
	rnr-2		sms-2
	rom-1		snb-1
	rom-5		snb-2
	sac-1		snf-1
	samp-1		snf-11
	samt-1		snf-3
	sand-1		snf-6
	sbp-1		sng-1
	scav-1		snt-4
	scav-2		snt-7
	scav-3		sol-2
	sco-1		spe-29
	scpl-4		spin-4
	sdhd-1		spl-1
	sdz-27		sprr-1
	sec-12		sprr-2
	sec-20		sprr-3
	sec-22		sqv-7
	sel-1		sra-12
	sel-11		srab-12
	sel-12		srab-4
	sel-9		srd-23
	ser-3		srd-32
	ser-4		srd-33
	ser-5		sre-14
	sft-4		sre-23
	sftd-3		sre-4
	sfxn-1.5		sro-1
	sfxn-2		srsx-17
	sgcb-1		srsx-19
	sgn-1		srsx-30
	shl-1		srv-2
	sid-1		srx-45
	sid-2		srxa-6
	skat-1		stg-1
	slc-17.2		sto-4
	slc-17.5		sto-6
	slc-17.7		stt-3
	slcf-1		suco-1
	sma-6		sulp-1
	smp-2		sup-1
	snb-1		sup-17
	snb-2		sup-9
	snf-1		svop-1
	snf-11		swt-1
	snf-3		swt-3
	snf-5		swt-7
	snf-6		syx-16
	snf-9		syx-17
	sng-1		syx-18
	snt-4		syx-2
	spe-29		syx-3
	spe-4		syx-5
	sph-1		syx-6
	spin-1		syx-7
	spin-2		tag-123
	spin-3		tag-174
	spin-4		tag-175
	spl-1		tag-179
	sqv-7		tag-275
	srg-31		tag-321
	srr-3		tag-340
	srr-6		tag-353
	srz-70		tag-89
	sto-4		tat-3
	stt-3		tat-6
	suco-1		tcc-1
	sulp-3		tgn-38
	sup-1		tkr-1
	sup-10		tkr-2
	sup-17		tmbi-4
	svop-1		tmc-1
	swt-1		tol-1
	swt-3		tomm-20
	swt-5		trap-1
	swt-6		trap-2
	swt-7		trap-3
	syx-16		trp-4
	syx-17		trpa-2
	syx-18		tsp-11
	syx-2		tsp-12
	syx-3		tsp-20
	syx-4		tsp-21
	syx-5		tsp-7
	syx-6		tsp-8
	syx-7		tsp-9
	tag-120		twk-12
	tag-123		twk-16
	tag-164		twk-18
	tag-174		twk-2
	tag-175		twk-30
	tag-189		twk-32
	tag-275		twk-35
	tag-321		twk-4
	tag-340		twk-47
	tag-353		twk-48
	tat-3		twk-7
	tcc-1		unc-122
	tgn-38		unc-24
	tmbi-4		unc-29
	tmc-1		unc-38
	tmem-135		unc-40
	tol-1		unc-47
	tomm-20		unc-50
	trap-1		unc-63
	trap-2		unc-71
	trap-3		use-1
	tsp-1		vab-9
	tsp-12		vamp-7
	tsp-15		vha-1
	tsp-2		vha-17
	tsp-21		vha-19
	tsp-3		vha-2
	tsp-8		vha-20
	tsp-9		vha-3
	ttm-5		vha-4
	twk-18		vha-5
	twk-42		vnut-1
	twk-7		vpr-1
	ugt-1		vti-1
	ugt-12		wee-1.3
	ugt-13		xbx-3
	ugt-16		xbx-5
	ugt-19		xbx-9
	ugt-2		ymel-1
	ugt-22		yop-1
	ugt-24		zig-1
	ugt-25		ztf-17
	ugt-28		ztf-18
	ugt-31
	ugt-41
	ugt-44
	ugt-46
	ugt-47
	ugt-48
	ugt-49
	ugt-57
	ugt-58
	ugt-62
	ugt-63
	ugt-8
	ugtp-1
	unc-40
	unc-50
	unc-63
	unc-71
	use-1
	vab-9
	vamp-7
	ver-3
	vglu-2
	vha-1
	vha-17
	vha-19
	vha-2
	vha-20
	vha-3
	vha-4
	vha-5
	vha-6
	vnut-1
	vpr-1
	vti-1
	wee-1.3
	wht-2
	xbx-5
	xbx-9
	ymel-1
	yop-1
	zig-1
	ztf-17
	ztf-18

## Sheet: Transmembrane known domain
hypodermis	intestine	muscle	neurons
AC3.5	AC3.5	B0024.13	AH9.1
B0198.3	B0024.13	B0024.3	B0024.13
B0252.3	B0035.18	B0035.18	B0024.3
B0303.11	B0198.3	B0198.3	B0035.18
B0303.4	B0252.3	B0252.3	B0198.3
B0334.5	B0303.4	B0303.4	B0222.1
B0416.5	B0334.5	B0334.5	B0284.3
B0454.6	B0334.6	B0416.5	B0303.4
B0464.6	B0348.2	B0464.6	B0334.5
B0491.1	B0393.5	B0491.1	B0348.2
B0495.7	B0416.5	B0495.7	B0416.5
B0511.12	B0464.6	B0511.12	B0464.6
B0511.13	B0495.7	B0511.13	B0491.1
C01B10.9	B0511.12	B0563.6	B0495.7
C03A3.2	C01B10.10	C01B10.9	B0511.12
C03H5.6	C01B10.7	C02D5.2	B0511.13
C04E12.4	C01B10.9	C03A3.2	B0563.6
C05D12.1	C02D5.2	C08B11.8	C01B10.9
C05G5.1	C03A3.2	C09D4.1	C01F1.4
C13B4.1	C03B1.13	C13F10.5	C02D5.2
C13F10.5	C03H5.6	C14A4.3	C02F5.13
C14C10.1	C06B8.7	C15H9.4	C03A3.2
C15A11.7	C06G8.3	C15H9.5	C03H5.6
C15H9.4	C06H5.6	C16B8.4	C05D12.1
C15H9.5	C07A9.12	C17H11.6	C05G5.1
C16C10.1	C08B11.8	C17H12.2	C07A9.12
C17H11.6	C09D4.1	C18B12.4	C09D4.1
C17H12.2	C09F9.2	C18B12.6	C13F10.5
C18B12.4	C13B4.1	C18E9.2	C14A4.3
C18E9.2	C13F10.5	C24B5.1	C15A7.2
C23H4.8	C14A4.3	C25A1.5	C15H9.4
C24G6.2	C14C10.1	C25H3.9	C15H9.5
C25A1.5	C15H9.4	C27C12.4	C16B8.4
C25E10.5	C15H9.5	C27D8.4	C17H11.1
C25H3.9	C17H11.6	C28H8.4	C17H11.6
C27A7.1	C17H12.2	C29H12.2	C17H12.2
C27D8.4	C17H12.4	C30B5.2	C18B12.4
C28H8.4	C18B12.4	C33A11.2	C18B12.6
C29H12.2	C18B12.6	C34B2.10	C18E9.2
C30B5.2	C18E9.2	C34B2.8	C24B5.1
C33A11.2	C18H7.11	C34D10.1	C24H10.1
C34B2.10	C23H4.7	C34D4.4	C25A1.5
C34B2.8	C24G6.2	C34F6.10	C25E10.5
C34D10.1	C25A1.5	C34F6.7	C25F6.7
C34D4.4	C25E10.5	C35A5.3	C25H3.9
C34F6.10	C25F6.7	C35D10.1	C27A12.9
C34F6.7	C25H3.9	C36B7.6	C27C12.4
C35A5.3	C26B2.8	C36H8.1	C27D8.4
C35D10.1	C26C6.9	C37C3.12	C28H8.4
C36B7.6	C27A7.1	C37C3.7	C29H12.2
C36H8.1	C27C12.4	C41G7.9	C30B5.2
C37C3.7	C27D8.4	C46C2.2	C31E10.6
C39E9.7	C28H8.4	C47E12.2	C32C4.1
C41G7.9	C29H12.2	C47G2.3	C33A11.2
C46C2.2	C30A5.10	C47G2.4	C34B2.10
C47E12.2	C30B5.2	C50D2.9	C34B2.8
C47G2.3	C30G12.4	C52B9.4	C34D10.1
C47G2.4	C30H6.5	C56A3.4	C34D4.4
C50D2.9	C34B2.10	D1007.5	C34F6.10
C52B9.4	C34B2.8	D1046.4	C34F6.7
C53A5.13	C34D10.1	E02D9.1	C35D10.1
C53D5.5	C34D4.4	F01G4.5	C36B7.6
C56A3.4	C34F6.10	F01G4.6	C37C3.12
E02D9.1	C34F6.7	F02C12.1	C41G7.9
F01G4.5	C35A11.4	F02E9.7	C43H6.6
F01G4.6	C35D10.1	F07F6.8	C46C2.2
F02C12.1	C36B7.6	F08G12.5	C47E12.2
F02E9.7	C36H8.1	F09E5.11	C47G2.3
F07F6.8	C37C3.12	F09E8.2	C47G2.4
F08G12.5	C41G7.9	F09G2.8	C50D2.2
F09B12.3	C44B7.11	F10C5.2	C50D2.9
F09E8.2	C46C11.2	F10D7.2	C51E3.6
F09G2.8	C46C2.2	F10E7.2	C52B9.4
F10C5.2	C47E12.2	F10E7.9	C56A3.4
F10E7.2	C47G2.3	F10G7.5	D1007.5
F10G7.5	C47G2.4	F11A10.5	D1014.2
F11A10.5	C50D2.2	F11A5.9	E02D9.1
F11A5.9	C50D2.9	F13E6.5	E04D5.2
F11E6.8	C51E3.6	F13G3.7	F01G4.5
F13E6.5	C52B9.4	F14E5.2	F01G4.6
F13G3.7	C53B4.3	F16C3.1	F02E9.7
F14E5.2	C53D5.5	F16F9.1	F07F6.8
F16C3.1	C54G4.4	F17C11.7	F08G12.5
F16F9.1	C56A3.4	F20C5.4	F09E5.11
F16H11.1	D1007.5	F20D1.1	F09E8.2
F17C11.7	E02D9.1	F21C10.3	F09F9.4
F20D1.1	F01D5.10	F21D12.3	F09G2.8
F21C10.3	F01G4.5	F21F3.7	F10C5.2
F21D12.3	F01G4.6	F22B5.10	F10E7.2
F21F3.7	F02C12.1	F23H11.5	F10E7.9
F22B5.10	F02E9.7	F25B4.7	F10G7.5
F23H11.5	F07F6.8	F25H5.8	F11A10.5
F25B4.7	F08G12.5	F26E4.6	F11E6.8
F26E4.6	F09B12.3	F26F2.7	F13E6.5
F27C1.2	F09E5.11	F26F4.9	F13G3.7
F27D4.7	F09E8.2	F27C1.2	F14E5.2
F28B3.10	F09G2.8	F27D4.7	F16C3.1
F28B3.6	F10C5.2	F28B3.10	F16F9.1
F30F8.9	F10D7.2	F28B3.6	F16H11.1
F31D5.2	F10E7.2	F28H1.4	F17C11.7
F31E8.4	F10E7.9	F30F8.9	F20D1.1
F32D8.14	F10G7.5	F31D5.2	F21C10.3
F33D4.4	F11A10.5	F32D8.14	F21D12.3
F35C11.5	F11E6.8	F32D8.15	F21F3.7
F35D11.3	F13E6.5	F33D4.4	F22B5.10
F35H10.10	F13G3.7	F35C11.5	F23H11.5
F36A2.9	F14D7.6	F35D11.3	F25B4.7
F36H9.4	F14E5.2	F36A2.9	F25D1.2
F37A4.1	F15H10.8	F36H9.4	F26E4.6
F38E1.9	F16F9.1	F37A4.1	F26F2.7
F40A3.2	F16H11.1	F38E1.9	F27C1.2
F40B5.2	F17C11.12	F39B2.8	F27D4.7
F40E10.6	F17C11.7	F40B5.2	F27D9.2
F40F9.5	F20C5.4	F40E10.6	F28B3.10
F41C3.2	F20D1.1	F40F9.5	F28B3.6
F41C3.4	F21C10.3	F41C3.4	F30F8.9
F41E7.1	F21D12.3	F42A8.3	F31E8.4
F42G8.10	F21F3.7	F42G8.10	F32D1.3
F44B9.5	F21G4.1	F43G9.13	F32D8.14
F44D12.2	F22B5.10	F44B9.5	F32D8.15
F44E7.9	F23H11.5	F44E7.9	F33D4.4
F45E10.2	F25B4.7	F45E10.2	F35D11.3
F47B7.2	F25H5.8	F47B7.2	F36A2.9
F47E1.2	F26E4.6	F47G3.4	F36D4.4
F47G3.4	F26F2.7	F47G9.1	F36G3.3
F47G9.1	F26F4.9	F52H2.4	F37A4.1
F53B1.2	F27C1.2	F53B1.2	F38B6.6
F53B1.8	F27D4.7	F53B1.8	F38E1.9
F53B3.5	F27D9.7	F53B6.4	F39B2.8
F53B6.4	F28B3.10	F53C3.13	F40A3.2
F53C3.13	F28B3.6	F54D1.6	F40B5.2
F54D1.6	F28H1.4	F54F2.9	F40E10.6
F55A11.7	F30F8.9	F55A11.7	F41C3.4
F55C12.5	F32D8.14	F55A4.8	F41H10.5
F55G1.6	F33D4.4	F55C12.5	F42A8.3
F55H2.5	F35C11.5	F55F8.9	F42G8.10
F56A11.5	F35C8.5	F55H2.5	F44B9.5
F56A8.3	F35D11.3	F56A11.5	F44E7.9
F56B3.11	F35H10.10	F56A8.3	F45E10.2
F56C9.3	F36A2.9	F56B3.11	F46G11.1
F57B1.9	F37A4.1	F57A8.4	F47B7.2
F57B10.5	F38E1.9	F57B10.5	F47G3.4
F59B2.13	F39B2.8	F59F4.2	F47G9.1
F59F4.2	F39G3.5	H10E21.5	F48E3.2
H10E21.5	F40A3.2	H14N18.4	F49B2.6
H11E01.2	F40B5.2	H41C03.3	F52D10.4
H14N18.4	F40E10.6	K01D12.6	F52H2.4
K01D12.6	F40F9.5	K03H6.5	F53B1.2
K05C4.2	F41C3.2	K05C4.2	F53B1.8
K07B1.4	F41C3.4	K05F1.6	F53C3.13
K07F5.15	F42A8.3	K06A5.2	F53C3.4
K07H8.2	F42F12.3	K07B1.4	F53C3.5
K08C7.1	F42G8.10	K07F5.15	F53C3.6
K08E4.6	F44B9.5	K07H8.2	F53F10.8
K08F4.3	F44E7.9	K08C7.1	F54F2.9
K09A9.6	F47B7.2	K08E4.6	F55C12.5
K09E9.1	F47B8.5	K08F4.3	F55F8.9
K09G1.1	F47G3.4	K09A9.6	F55H2.5
K10D6.2	F47G9.1	K09E4.2	F56A11.5
K11C4.2	F49B2.6	K09E9.1	F56A8.3
K11D9.3	F52H2.6	K09G1.1	F56B3.11
K11G12.6	F53B1.2	K10D2.5	F57A8.4
K11G9.5	F53B1.8	K11C4.2	F57B10.5
K12H6.6	F53B3.5	K11G12.6	F57C7.4
M01G5.3	F53B6.4	K12H6.6	F57C9.6
M02B1.3	F53C3.13	M01G5.3	F59B2.13
M05D6.5	F53C3.5	M02B1.3	F59D12.1
M117.1	F53C3.6	M05D6.5	F59F4.2
M162.5	F53H8.3	M117.1	H09F14.1
M176.4	F54D1.6	M176.4	H10E21.5
M79.2	F54F2.9	M79.2	H14N18.4
PDB1.1	F55A11.7	R01B10.6	H20J04.6
R01B10.6	F55A4.8	R02F11.2	K01D12.6
R02F11.3	F55C12.5	R02F11.3	K02G10.5
R02F2.8	F55D12.6	R03E9.2	K03H6.5
R05D11.5	F55F8.9	R05D11.5	K05C4.2
R05D3.2	F55H2.5	R05D3.2	K05F1.6
R05H5.5	F56A11.5	R05D7.3	K07B1.4
R07B7.10	F56A8.3	R05H5.5	K07F5.15
R07E3.1	F56B3.11	R07B7.10	K07H8.2
R07E3.4	F56B3.6	R07B7.8	K08E4.6
R07E5.7	F56C9.3	R07E3.4	K09A9.6
R08F11.1	F57B10.5	R07E5.7	K09E4.2
R09B5.11	F58G6.3	R11G1.6	K09E9.1
R10D12.1	F58G6.9	R11H6.2	K09G1.1
R11G1.6	F58H1.6	R12C12.6	K10D2.5
R11H6.2	F59F4.2	R13A5.9	K10D6.2
R12C12.6	H10E21.5	R13D11.4	K11C4.2
R13A5.9	H14N18.4	R144.6	K11G12.6
R13D11.4	H20E11.1	R151.6	K12H6.6
R144.6	H20J04.6	R166.2	M01E11.1
R166.2	H41C03.3	R173.3	M01G5.3
R31.2	K01D12.6	R31.2	M02B1.3
T01H3.3	K02E10.4	T01H3.3	M04G7.1
T02C5.1	K03H1.5	T02C5.1	M05D6.5
T03D8.6	K04G2.9	T03F1.12	M117.1
T04B8.5	K05C4.2	T04B8.5	M176.4
T04F8.2	K05F1.1	T04F8.2	R01B10.6
T06D8.7	K05F1.6	T05E11.2	R02D5.6
T06D8.9	K06A5.2	T05G5.5	R02F11.2
T07F10.1	K07B1.4	T06D8.7	R02F11.3
T07F12.2	K07F5.15	T06D8.9	R05D11.5
T08B1.1	K07H8.2	T07F10.1	R05D3.2
T09A12.5	K08E4.6	T07F12.2	R05D7.3
T10C6.6	K08F4.3	T07H6.1	R05H5.5
T11F9.12	K09A9.6	T09A12.5	R07E5.7
T11G6.3	K09C4.5	T10C6.6	R08F11.1
T12B3.2	K09E4.2	T11F9.12	R11F4.2
T12B3.3	K09E9.1	T11G6.2	R11G1.1
T13C2.6	K09G1.1	T11G6.4	R11G1.6
T13C5.6	K10D11.5	T12B3.3	R11H6.2
T13H5.8	K10D2.5	T13C2.6	R12C12.6
T19A6.1	K10D6.2	T13C5.6	R13A5.9
T19B10.5	K11C4.2	T13H5.8	R13D11.4
T19B10.8	K11D9.3	T16A9.5	R13H7.2
T19C3.4	K11G12.6	T19A6.1	R144.6
T20D3.6	K12C11.3	T19B10.8	R151.6
T22F3.11	K12C11.6	T19C3.4	R166.2
T23B3.2	K12H6.6	T20D3.6	R173.3
T23F2.3	M01G5.3	T20D3.8	R31.2
T23F2.5	M02B1.3	T22C1.3	T01H3.3
T23G7.2	M04G7.1	T22F7.1	T02C1.2
T24B1.1	M05B5.1	T23B3.2	T02C5.1
T25D3.4	M05D6.5	T23F2.3	T03D8.6
T25F10.3	M117.1	T23F2.5	T04B8.5
T27D12.1	M176.4	T23G7.2	T04F8.2
W02A2.9	M79.2	T24B1.1	T05G5.5
W02D3.4	PDB1.1	T25D3.4	T06D8.7
W02D9.2	R01B10.6	T27F6.6	T06D8.9
W02F12.2	R02F11.3	T28D9.3	T07D1.3
W05H12.1	R03E9.2	T28F3.5	T07F12.2
W10C8.5	R05D11.5	W02D3.4	T09A12.5
Y105E8A.3	R05D3.2	W02D9.2	T10B10.8
Y106G6H.8	R05H5.5	W04B5.2	T10C6.6
Y108G3AL.2	R07B7.10	W05H12.1	T11F9.12
Y110A2AR.1	R07E3.1	W10C8.5	T11G6.2
Y119C1B.5	R07E3.4	W10C8.6	T11G6.4
Y11D7A.3	R07E5.7	Y105E8A.3	T12B3.3
Y15E3A.4	R08F11.1	Y106G6H.8	T13C2.6
Y18D10A.23	R09B5.11	Y108G3AL.2	T13C5.6
Y22D7AL.11	R09E10.5	Y110A2AR.1	T13H5.8
Y25C1A.7	R09F10.1	Y116A8C.9	T19A6.1
Y37D8A.17	R105.1	Y119C1B.5	T19B10.8
Y37D8A.6	R10D12.7	Y11D7A.3	T19C3.4
Y38F1A.8	R10E4.9	Y15E3A.4	T20D3.6
Y38F2AR.9	R11G1.6	Y25C1A.7	T20D3.8
Y39A1A.22	R11H6.2	Y37A1A.3	T22F7.1
Y39E4B.5	R12C12.6	Y37D8A.17	T23B3.2
Y41C4A.11	R13A5.9	Y37D8A.6	T23F2.3
Y41D4A.4	R13D11.4	Y38C1AA.1	T23F2.5
Y43F4B.7	R144.6	Y38F1A.2	T23G7.2
Y45G12B.2	R151.6	Y38F2AR.9	T24B1.1
Y47G6A.7	R166.2	Y39A1A.22	T25D3.4
Y48E1B.2	R31.2	Y41D4A.4	T25F10.3
Y48G8AL.13	T01H3.3	Y43F4B.7	T27F6.6
Y4C6B.2	T02C5.1	Y43F8A.5	T28B4.4
Y4C6B.3	T02E1.7	Y45G12B.2	T28F3.5
Y50D4B.4	T03D8.6	Y47G6A.7	W02D9.2
Y51A2D.18	T03F1.12	Y48E1B.2	W04B5.2
Y51F10.4	T03F6.6	Y48G8AL.13	W05H12.1
Y53C10A.5	T04B8.5	Y4C6B.5	W07G1.5
Y53C12A.3	T04F8.2	Y51F10.4	W10C4.1
Y54E10BR.5	T05G5.5	Y53C12A.3	W10C8.5
Y54F10AL.1	T06D8.3	Y54E10BR.1	Y105E8A.3
Y54G2A.18	T06D8.7	Y54E10BR.5	Y106G6H.8
Y55F3BL.2	T06D8.9	Y54F10AL.1	Y108G3AL.2
Y56A3A.2	T07F10.1	Y54G2A.18	Y116A8C.9
Y56A3A.22	T07F12.2	Y55F3AR.1	Y119C1B.3
Y57A10A.28	T08B1.1	Y55F3AR.2	Y119C1B.5
Y57E12AL.1	T09A12.5	Y55F3BL.2	Y25C1A.7
Y57E12AM.1	T10B10.8	Y56A3A.2	Y32F6A.4
Y57G11C.31	T10C6.6	Y56A3A.22	Y34D9A.8
Y58A7A.1	T10E9.4	Y57A10A.10	Y37D8A.17
Y59C2A.2	T11F9.12	Y57A10A.28	Y37D8A.6
Y61A9LA.1	T11G6.2	Y57E12AL.1	Y38C1AA.1
Y63D3A.8	T11G6.4	Y57E12AM.1	Y38F1A.2
Y66D12A.21	T12B3.3	Y58A7A.1	Y38F2AR.9
Y67A10A.9	T12B5.14	Y59C2A.2	Y38H6C.20
Y67D8C.9	T12G3.4	Y60A3A.19	Y39A1A.22
Y69A2AR.19	T13C2.6	Y61A9LA.1	Y41D4A.4
Y69A2AR.31	T13C5.6	Y63D3A.8	Y41D4B.24
Y69E1A.1	T13H5.8	Y66D12A.21	Y42A5A.1
Y70G10A.3	T16A9.5	Y67D8C.9	Y43F4B.7
Y71G10AR.4	T19A6.1	Y69A2AR.31	Y43F8A.5
Y71G12B.23	T19B10.5	Y69E1A.1	Y45G12B.2
Y71G12B.25	T19B10.8	Y6B3B.5	Y47G6A.7
Y71H2AM.2	T19C3.4	Y71G10AR.4	Y48E1B.2
Y71H2AM.4	T19D12.4	Y71G12B.23	Y48G8AL.13
Y73E7A.6	T19H12.6	Y71H2AM.2	Y4C6B.2
Y74C10AL.2	T20D3.6	Y71H2AM.4	Y51F10.4
Y82E9BR.16	T20D3.8	Y71H2AM.9	Y53C10A.5
Y82E9BR.3	T22F7.1	Y73B6BL.31	Y53C12A.3
Y87G2A.13	T23B3.2	Y73E7A.3	Y53F4B.12
Y87G2A.18	T23F2.3	Y73E7A.6	Y54E10BR.1
Y87G2A.19	T23F2.5	Y74C10AL.2	Y54E10BR.5
Y97E10AR.6	T23G7.2	Y82E9BR.16	Y54F10AL.1
ZC155.4	T24B1.1	Y82E9BR.3	Y54G2A.18
ZC513.5	T24C4.4	Y87G2A.13	Y55F3AR.1
ZK370.4	T25D3.4	Y87G2A.18	Y55F3AR.2
ZK418.5	T25F10.3	Y87G2A.19	Y55F3BL.2
ZK6.8	T27D12.1	Y94H6A.5	Y56A3A.2
ZK632.10	T27F6.6	Y97E10AR.6	Y56A3A.22
ZK686.3	T28B4.4	ZC13.1	Y57A10A.10
ZK822.5	T28D9.3	ZC239.5	Y57A10A.28
ZK858.6	W02A2.9	ZC513.5	Y57E12AL.1
ZK858.7	W02D3.4	ZK1037.6	Y57E12AM.1
ZK930.2	W02D9.2	ZK180.3	Y57G11C.44
abt-4	W02F12.2	ZK370.4	Y58A7A.1
acd-2	W03C9.6	ZK418.5	Y59A8B.21
acl-1	W03D8.9	ZK632.10	Y59C2A.2
acl-12	W03F11.4	ZK686.3	Y60A3A.19
acl-8	W03F9.4	ZK792.1	Y61A9LA.1
acl-9	W04B5.2	ZK822.5	Y63D3A.8
acs-17	W05H12.1	ZK829.9	Y66D12A.21
acs-20	W06A7.4	ZK858.6	Y67D8C.9
acy-1	W09G3.8	ZK858.7	Y69A2AR.31
acy-3	W10C4.1	ZK930.2	Y6B3B.5
adm-2	W10C8.5	aat-2	Y70D2A.1
algn-11	W10C8.6	acl-1	Y71G10AR.4
algn-7	Y102A11A.6	acl-11	Y71G12B.23
amt-4	Y105E8A.3	acl-12	Y71G12B.25
aph-1	Y106G6H.8	acl-8	Y71H2AM.2
aqp-10	Y108G3AL.2	acl-9	Y71H2AM.4
aqp-11	Y110A2AR.1	acp-1	Y71H2AM.9
aqp-7	Y113G7C.1	acr-15	Y73E7A.3
art-1	Y116A8C.9	acr-16	Y73E7A.6
asp-14	Y119C1B.5	acs-17	Y74C10AL.2
bam-2	Y11D7A.9	acy-1	Y82E9BR.16
best-13	Y15E3A.4	acy-3	Y82E9BR.3
best-14	Y18D10A.23	acy-4	Y87G2A.13
best-17	Y22D7AL.15	adm-2	Y87G2A.18
best-21	Y25C1A.7	adm-4	Y87G2A.19
best-24	Y32F6A.4	algn-1	Y94H6A.5
bli-3	Y32F6B.1	algn-11	Y97E10AR.6
cTel55X.1	Y34D9A.8	algn-7	ZC13.1
cab-1	Y37A1A.3	aqp-10	ZC239.5
catp-8	Y37D8A.17	aqp-11	ZC513.5
cdh-1	Y37D8A.6	aqp-7	ZK1067.4
cdh-12	Y38C1AA.1	art-1	ZK1307.7
cdh-4	Y38F1A.2	atg-16.1	ZK180.3
ced-11	Y38F1A.8	bam-2	ZK185.2
ced-9	Y38F2AR.9	best-13	ZK370.4
ceeh-1	Y38H6C.16	best-14	ZK418.5
cept-2	Y39A1A.22	best-15	ZK632.10
che-14	Y41C4A.11	best-20	ZK686.3
chs-1	Y41D4A.4	best-24	ZK792.7
clc-5	Y43F4B.7	cab-1	ZK813.5
clh-5	Y45G12B.2	cah-5	ZK858.5
clh-6	Y47G6A.7	catp-8	ZK858.6
cnc-3	Y48E1B.2	cdh-4	ZK858.7
cnc-4	Y48G8AL.13	ced-9	aat-1
cnc-7	Y50D4B.4	cept-2	aat-2
cni-1	Y51F10.4	chs-1	acc-2
cnnm-1	Y51H4A.25	clc-1	acc-3
col-178	Y53C10A.5	clh-5	acc-4
col-179	Y53C12A.3	clh-6	acl-1
col-42	Y53G8B.2	cln-3.2	acl-12
col-81	Y54E10BR.5	cnc-3	acl-8
cox-10	Y54F10AL.1	cni-1	acl-9
cox-15	Y54G2A.18	cnnm-1	acr-15
cpd-1	Y55F3AR.1	col-120	acr-16
cpt-1	Y55F3AR.2	col-178	acr-18
cup-2	Y55F3BL.2	col-179	acr-2
cutl-15	Y56A3A.2	col-42	acr-21
cyc-1	Y56A3A.22	col-81	acr-5
cyp-42A1	Y57A10A.10	cox-10	acr-9
cytb-5.1	Y57A10A.28	cox-15	acy-1
dad-1	Y57E12AL.1	cpd-1	acy-2
ddr-1	Y57E12AM.1	cpt-1	acy-3
del-5	Y57G11C.31	cup-2	acy-4
dgn-1	Y58A7A.1	cyc-1	adm-2
dgtr-1	Y59A8B.21	cytb-5.1	aex-2
dhhc-2	Y59C2A.2	dad-1	algn-11
dhhc-6	Y59H11AR.4	deg-1	algn-7
dhhc-8	Y60A3A.19	deg-3	amt-2
dhhc-9	Y61A9LA.1	dgn-1	amt-3
dhs-19	Y63D3A.8	dhhc-1	aph-1
dhs-22	Y66D12A.13	dhhc-3	aqp-10
dhs-5	Y66D12A.21	dhhc-6	aqp-11
dif-1	Y67D8C.9	dhhc-8	aqp-5
dpy-11	Y69A2AR.19	dhhc-9	aqp-7
drl-1	Y69A2AR.31	dhs-19	art-1
eat-6	Y69E1A.1	dhs-22	asic-1
egg-1	Y6B3B.5	dif-1	asic-2
egg-2	Y71G10AR.4	dnj-18	atg-16.1
egg-6	Y71G12B.23	dnj-2	bam-2
eif-1	Y71G12B.25	dnj-3	best-13
ekl-6	Y71H2AM.2	dnj-4	best-14
elo-2	Y71H2AM.4	dpm-3	cTel55X.1
elo-3	Y71H2AM.9	dpy-11	cab-1
elo-6	Y73B6BL.31	eat-6	cah-5
emc-3	Y73E7A.6	egas-3	catp-8
emc-6	Y74C10AL.2	egg-1	cdh-1
emo-1	Y7A5A.1	egg-2	cdh-12
emr-1	Y82E9BR.16	egg-6	cdh-4
emre-1	Y82E9BR.3	egl-36	cdh-9
ent-2	Y87G2A.13	eif-1	ced-9
ent-5	Y87G2A.18	ekl-6	cept-2
epg-4	Y87G2A.19	elo-2	cfz-2
erd-2	Y94H6A.5	elo-3	cho-1
erv-46	Y97E10AR.2	elo-6	ckr-1
evl-18	Y97E10AR.6	emc-3	clh-5
fat-1	ZC13.1	emc-6	clh-6
fce-1	ZC239.16	emo-1	cln-3.2
fce-2	ZC328.3	emr-1	cni-1
fipr-1	ZC376.2	emre-1	cnnm-1
fmo-2	ZC513.5	ent-2	col-120
folt-2	ZK1025.3	epg-4	col-178
fzo-1	ZK180.3	erd-2	col-179
gem-1	ZK185.5	erv-46	col-42
glc-1	ZK370.4	evl-18	col-81
glc-2	ZK418.5	fat-1	cox-10
gld-4	ZK418.7	fce-1	cox-15
glit-1	ZK632.10	fce-2	cpt-1
glt-5	ZK686.3	fipr-1	crb-1
gos-28	ZK792.1	fipr-5	cup-2
hacd-1	ZK822.5	fipr-9	cup-4
haf-2	ZK829.9	fitm-2	cut-4
haf-3	ZK858.5	folt-1	cutl-15
hmit-1.2	ZK858.6	fzo-1	cutl-29
hmt-1	ZK858.7	gbb-2	cyc-1
hpo-19	ZK899.2	gcy-9	cytb-5.1
hpo-5	ZK930.2	gem-1	dad-1
hpo-8	aat-2	glc-2	daf-37
hrdl-1	abt-4	glc-4	daf-38
hrg-1	acd-5	gld-4	dat-1
hyl-2	acl-1	glit-1	ddr-1
ida-1	acl-11	glt-4	deg-1
ile-1	acl-12	gos-28	deg-3
ile-2	acl-8	haf-2	degt-1
immt-2	acl-9	haf-3	del-1
imp-2	acp-5	haf-7	del-4
ina-1	acr-15	hmit-1.2	del-8
inx-12	acs-17	hmt-1	del-9
inx-13	acs-20	hot-6	dgn-1
inx-22	acy-1	hpo-19	dgtr-1
inx-5	acy-3	hpo-5	dhhc-1
inx-8	adm-2	hpo-8	dhhc-10
jamp-1	agmo-1	hrdl-1	dhhc-2
jph-1	algn-1	hyl-2	dhhc-3
jtr-1	algn-11	ida-1	dhhc-6
kcc-3	algn-7	ile-1	dhhc-8
kin-16	aman-3	ile-2	dhhc-9
kmo-1	amt-4	immt-2	dhs-19
lact-2	ant-1.3	imp-2	dhs-22
lem-2	ant-1.4	ina-1	dif-1
lgc-21	aph-1	inx-12	dma-1
lgc-4	aqp-10	inx-13	dmsr-2
lin-18	aqp-11	inx-22	dnj-18
lmp-1	aqp-4	inx-3	dnj-2
lnp-1	aqp-7	inx-5	dnj-4
lpd-6	art-1	inx-8	dop-4
lrp-1	asp-14	inx-9	dop-5
lrp-2	bam-2	jamp-1	dop-6
maa-1	best-13	jph-1	dpy-11
maco-1	best-14	jtr-1	dpy-19
2017-03-03	best-15	kcnl-3	eat-6
2017-03-06	best-24	lact-2	egas-1
mca-2	bli-3	lem-2	egg-1
mct-3	bus-4	lev-8	egg-6
mct-5	cTel55X.1	lgc-25	egl-36
mct-6	cab-1	lgc-34	eif-1
mics-1	cah-5	lgc-39	ekl-6
mif-3	catp-4	lgc-50	elo-2
miro-1	catp-8	lgc-55	elo-3
mltn-1	cdh-1	lin-12	elo-9
mrp-2	cdh-10	lin-18	emc-3
mrp-4	cdh-12	lmp-1	emc-6
mrp-5	cdh-4	lnp-1	emo-1
mrp-6	cdh-7	lpd-6	emr-1
mrp-7	cdh-9	lron-12	emre-1
mup-4	ced-9	lrp-1	ent-2
myrf-1	ceeh-1	lrp-2	epg-4
nac-1	cept-2	maco-1	erd-2
nbet-1	cgt-1	mans-3	erv-46
ncr-1	chs-1	2017-03-03	evl-18
ndx-8	clc-1	2017-03-05	exp-1
nipi-4	clh-5	2017-03-06	fat-1
nlp-27	clh-6	mboa-3	fce-1
nlp-36	cln-3.3	mboa-7	fce-2
noah-2	cnc-3	mca-2	fipr-1
npp-12	cnc-4	mct-3	fipr-3
npp-22	cni-1	mct-6	fipr-4
npr-17	cnnm-1	memb-1	fipr-5
npr-28	col-120	memb-2	fitm-2
nrf-6	col-178	mes-1	frpr-1
nstp-4	col-179	mics-1	frpr-10
nuo-6	col-42	mif-3	frpr-11
oac-46	col-81	mig-14	frpr-12
oat-1	cox-10	miro-1	frpr-15
ostb-1	cox-15	moc-3	frpr-16
ostd-1	cpd-1	mrp-2	frpr-3
paqr-2	cpt-1	mrp-4	frpr-6
pat-2	crb-1	mrp-5	frpr-7
pat-3	ctsa-2	mrp-6	frpr-8
pek-1	cup-2	mrp-7	fzo-1
pept-2	cup-4	mrp-8	gab-1
phb-2	cut-4	mup-4	gbb-2
pho-1	cuti-1	myrf-1	gcy-15
pho-5	cutl-15	nbet-1	gcy-18
pigv-1	cutl-18	ncr-1	gcy-21
pisy-1	cutl-28	ncr-2	gcy-23
plr-1	cyc-1	nlp-27	gcy-9
plx-2	cyp-42A1	nlp-36	gem-1
pqn-15	cytb-5.1	nlr-1	ggr-1
prmn-1	dad-1	npp-12	ggr-3
pssy-1	daf-6	npp-22	glc-2
ptc-1	del-10	npr-23	glc-3
ptr-13	dgat-2	npr-24	glc-4
ptr-2	dgn-1	nstp-4	gld-4
ptr-20	dhhc-1	nuo-6	glit-1
ptr-21	dhhc-10	ostb-1	glr-1
ptr-23	dhhc-2	ostd-1	glr-3
ptr-5	dhhc-3	paqr-2	glr-5
ptr-6	dhhc-6	pat-2	glt-4
ptr-8	dhhc-8	pat-3	gly-1
rer-1	dhhc-9	pek-1	gnrr-5
rhr-1	dhs-16	pen-2	gnrr-6
ribo-1	dhs-19	pept-2	gnrr-7
rig-4	dhs-22	perm-1	gos-28
rmo-1	dhs-29	pgp-14	gur-4
rnf-121	dhs-5	phb-2	haf-2
rnr-2	dif-1	pho-5	haf-3
sac-1	dnj-18	piga-1	haf-7
samp-1	dnj-2	pigv-1	hmt-1
samt-1	dnj-3	pisy-1	hot-6
sand-1	dnj-4	plr-1	hpo-19
sbp-1	dop-5	plx-2	hpo-30
scav-1	doxa-1	ppgn-1	hpo-5
scav-2	dpm-3	pqn-15	hpo-8
sco-1	dpy-11	pssy-1	hrdl-1
scpl-4	dpy-19	ptc-1	hrg-1
sdhd-1	drd-5	ptr-2	hyl-2
seb-3	eat-6	ptr-21	ida-1
sec-12	egg-1	ptr-5	igcm-1
sec-22	egg-2	pxd-1	igcm-2
sel-1	egg-6	rer-1	igcm-4
sel-11	eif-1	rhr-1	iglr-1
sel-9	ekl-6	ribo-1	ile-1
ser-3	elo-2	ric-3	ile-2
ser-5	elo-3	rig-4	imp-2
sft-4	elo-4	rmo-1	ina-1
sftd-3	elo-6	rnf-121	inx-12
sfxn-1.5	elo-9	rnr-2	inx-13
sid-1	emc-3	rom-5	inx-5
skat-1	emc-6	sac-1	inx-9
slc-17.2	emo-1	samp-1	irk-1
slc-17.7	emr-1	samt-1	jamp-1
sma-6	emre-1	sand-1	jph-1
smp-2	ent-2	sbp-1	jtr-1
snb-1	epg-4	scav-3	kcnl-3
snf-1	erd-2	scd-2	kvs-3
snf-12	erv-46	sco-1	lact-2
snf-3	evl-18	scpl-4	lag-2
snf-6	faah-2	sdhd-1	lagr-1
snf-9	fat-1	seb-3	lem-2
sng-1	fat-5	sec-12	lgc-12
snt-4	fce-1	sec-20	lgc-20
spin-1	fce-2	sec-22	lgc-25
spl-1	fip-6	sel-1	lgc-26
sqv-7	fipr-1	sel-11	lgc-28
sto-4	fipr-10	sel-12	lgc-30
stt-3	fipr-3	sel-9	lgc-34
suco-1	fipr-4	ser-3	lgc-37
sulp-2	fipr-5	ser-4	lgc-38
swt-1	fipr-6	ser-5	lgc-39
swt-3	fipr-7	sft-4	lgc-4
swt-7	fipr-8	sftd-3	lgc-40
syx-16	fipr-9	sfxn-1.5	lgc-42
syx-17	fitm-2	sfxn-2	lgc-46
syx-2	fmo-1	sgcb-1	lgc-49
syx-3	folt-1	sgn-1	lgc-50
syx-5	folt-2	shl-1	lgc-54
syx-6	fpn-1.1	sid-1	lgc-55
syx-7	fpn-1.2	skat-1	lgc-9
tag-123	fut-2	slc-17.2	lin-18
tag-174	fzo-1	slc-17.7	lite-1
tag-321	gbb-2	smp-2	lmp-1
tag-340	gem-1	sms-2	lnp-1
tag-353	glc-1	snb-1	lpd-6
tat-3	glc-2	snf-1	lron-12
tbc-19	gld-4	snf-11	lron-5
tmbi-4	glit-1	snf-3	lron-6
tol-1	glt-4	snf-6	lrp-1
tomm-20	gos-28	snf-9	lrp-2
trap-1	gtl-1	sng-1	lsd-1
trap-2	gur-4	snt-4	lurp-1
trap-3	hacd-1	sph-1	maco-1
tsp-12	haf-2	spin-4	mans-3
tsp-15	haf-3	spl-1	2017-03-04
tsp-20	haf-7	sqv-7	2017-03-05
tsp-9	hhat-1	sto-4	2017-03-06
twk-18	hmit-1.1	stt-3	mboa-7
twk-34	hmit-1.2	suco-1	mca-2
twk-7	hmit-1.3	sup-17	mct-3
ugt-12	hmt-1	sup-18	mct-6
ugt-13	hpo-19	svop-1	mec-10
ugt-22	hpo-5	swt-1	mec-18
ugt-25	hpo-8	swt-7	mec-4
ugt-41	hrdl-1	syx-16	memb-1
ugt-46	hrg-1	syx-17	memb-2
ugt-58	hum-6	syx-2	mics-1
ugt-63	hyl-2	syx-3	mif-3
ugt-7	ida-1	syx-5	mig-14
ugt-8	igcm-1	syx-6	miro-1
unc-40	igeg-2	syx-7	mks-3
unc-50	ile-1	tag-123	moc-3
unc-71	ile-2	tag-174	mod-5
use-1	immt-2	tag-175	mps-1
vamp-7	imp-2	tag-179	mrp-2
ver-3	ina-1	tag-189	mrp-5
vglu-2	inx-12	tag-275	mrp-6
vglu-3	inx-13	tag-321	mrp-7
vha-1	inx-15	tag-340	mup-4
vha-17	inx-16	tag-353	myrf-1
vha-19	inx-3	tat-3	nbet-1
vha-2	inx-5	tbc-19	ncr-1
vha-20	inx-6	tmbi-4	ncx-3
vha-3	inx-8	tmc-1	neto-1
vha-4	inx-9	tol-1	nhr-36
vha-5	jamp-1	tomm-20	nlp-36
vha-6	jph-1	trap-1	nlr-1
vpr-1	jtr-1	trap-2	nmr-1
vti-1	kqt-2	trap-3	nmur-1
wee-1.3	lact-2	tsp-11	nnt-1
ymel-1	lagr-1	tsp-12	npp-12
yop-1	lem-2	tsp-20	npp-22
ztf-17	let-4	tsp-21	npr-1
ztf-18	lgc-21	tsp-8	npr-14
	lgc-34	twk-12	npr-17
	lgc-39	twk-18	npr-19
	lhfp-4	twk-24	npr-21
	lin-18	twk-42	npr-23
	lmp-1	twk-7	npr-24
	lnp-1	ugt-49	npr-25
	lpd-6	unc-24	npr-27
	lron-2	unc-29	npr-28
	lrp-1	unc-38	npr-29
	lrp-2	unc-40	npr-3
	maa-1	unc-50	npr-30
	maco-1	unc-63	npr-31
	mans-3	unc-71	npr-32
	2017-03-05	use-1	npr-33
	2017-03-06	vab-9	npr-34
	mboa-1	vamp-7	npr-6
	mboa-3	ver-3	npr-7
	mboa-7	vha-1	npr-9
	mca-2	vha-17	nstp-4
	mct-3	vha-19	nsy-4
	mct-6	vha-2	ntr-1
	memb-1	vha-20	ntr-2
	memb-2	vha-3	nuo-6
	mics-1	vha-4	ocr-3
	mif-3	vha-5	osm-9
	mig-14	vnut-1	ostb-1
	miro-1	vpr-1	ostd-1
	mlt-10	vti-1	paqr-2
	moc-3	wee-1.3	pat-2
	mps-3	ymel-1	pat-3
	mpst-4	yop-1	pbo-6
	mpst-7	zig-1	pek-1
	mrp-2	ztf-17	pen-2
	mrp-3	ztf-18	pept-2
	mrp-4		pept-3
	mrp-5		pgp-14
	mrp-6		phb-2
	mrp-7		pho-5
	mth-1		piga-1
	mup-4		pigv-1
	myrf-1		pisy-1
	nbet-1		plr-1
	ncr-1		plx-2
	ncx-3		ppgn-1
	ncx-8		pqn-15
	nep-12		prmn-1
	nhx-2		pssy-1
	nkb-2		ptc-1
	nlp-27		ptr-21
	nlp-36		ptr-5
	nlr-1		pxd-1
	nmgp-1		ram-5
	noah-2		rer-1
	npp-12		rhr-1
	npp-22		ribo-1
	npr-23		ric-3
	nrf-6		rig-4
	nspb-1		rmo-1
	nspb-2		rnf-121
	nspb-3		rnr-2
	nspb-4		rom-5
	nspb-6		sac-1
	nstp-4		samp-1
	nsy-4		sand-1
	nuo-6		scav-3
	oac-46		scd-2
	ostb-1		sco-1
	ostd-1		scpl-4
	otpl-8		sdhd-1
	oxa-1		seb-3
	paqr-2		sec-12
	pat-2		sec-20
	pat-3		sec-22
	pbo-4		sel-1
	pek-1		sel-11
	pen-2		sel-12
	pept-1		sel-9
	pept-2		ser-3
	pept-3		ser-4
	pgp-1		ser-5
	pgp-14		set-11
	pgp-3		sft-4
	pgp-9		sftd-3
	phb-2		sfxn-1.5
	pho-1		sfxn-2
	pho-5		shl-1
	piga-1		shw-3
	pigv-1		sid-1
	pisy-1		skat-1
	pitr-3		slc-17.2
	plr-1		slc-17.5
	plx-2		slc-17.7
	pmp-1		slcf-2
	pmp-2		smp-2
	pmp-4		sms-2
	ppgn-1		snb-1
	pqn-25		snb-2
	prmn-1		snf-1
	pssy-1		snf-11
	pssy-2		snf-3
	ptc-1		snf-6
	ptr-1		sng-1
	ptr-14		snt-4
	ptr-18		snt-7
	ptr-2		sol-2
	ptr-20		spin-4
	ptr-21		spl-1
	ptr-23		sprr-1
	ptr-4		sqv-7
	ptr-5		sro-1
	ptr-6		stg-1
	ptr-8		sto-4
	pxd-1		sto-6
	rer-1		stt-3
	rhr-1		suco-1
	rhy-1		sulp-1
	ribo-1		sup-17
	ric-3		sup-9
	rig-4		svop-1
	rmo-1		swt-1
	rnf-121		swt-3
	rnr-2		swt-7
	rom-1		syx-16
	rom-5		syx-17
	sac-1		syx-2
	samp-1		syx-3
	samt-1		syx-5
	sand-1		syx-6
	sbp-1		syx-7
	scav-1		tag-123
	scav-2		tag-174
	scav-3		tag-175
	sco-1		tag-179
	scpl-4		tag-275
	sdhd-1		tag-321
	sec-12		tag-340
	sec-20		tag-353
	sec-22		tag-89
	sel-1		tat-3
	sel-11		tat-6
	sel-12		tkr-1
	sel-9		tkr-2
	ser-3		tmbi-4
	ser-4		tmc-1
	ser-5		tol-1
	sft-4		tomm-20
	sftd-3		trap-1
	sfxn-1.5		trap-2
	sfxn-2		trap-3
	sgcb-1		trp-4
	sgn-1		tsp-11
	shl-1		tsp-12
	sid-1		tsp-20
	sid-2		tsp-21
	skat-1		tsp-7
	slc-17.2		tsp-8
	slc-17.5		tsp-9
	slc-17.7		twk-12
	slcf-1		twk-16
	sma-6		twk-18
	smp-2		twk-2
	snb-1		twk-30
	snb-2		twk-32
	snf-1		twk-35
	snf-11		twk-4
	snf-3		twk-47
	snf-5		twk-48
	snf-6		twk-7
	snf-9		unc-122
	sng-1		unc-24
	snt-4		unc-29
	spe-4		unc-38
	sph-1		unc-40
	spin-1		unc-47
	spin-2		unc-50
	spin-3		unc-63
	spin-4		unc-71
	spl-1		use-1
	sqv-7		vab-9
	sto-4		vamp-7
	stt-3		vha-1
	suco-1		vha-17
	sulp-3		vha-19
	sup-17		vha-2
	svop-1		vha-20
	swt-1		vha-3
	swt-3		vha-4
	swt-5		vha-5
	swt-6		vnut-1
	swt-7		vpr-1
	syx-16		vti-1
	syx-17		wee-1.3
	syx-2		ymel-1
	syx-3		yop-1
	syx-4		zig-1
	syx-5		ztf-17
	syx-6		ztf-18
	syx-7
	tag-120
	tag-123
	tag-174
	tag-175
	tag-189
	tag-275
	tag-321
	tag-340
	tag-353
	tat-3
	tmbi-4
	tmc-1
	tol-1
	tomm-20
	trap-1
	trap-2
	trap-3
	tsp-1
	tsp-12
	tsp-15
	tsp-2
	tsp-21
	tsp-3
	tsp-8
	tsp-9
	ttm-5
	twk-18
	twk-42
	twk-7
	ugt-1
	ugt-12
	ugt-13
	ugt-16
	ugt-19
	ugt-2
	ugt-22
	ugt-24
	ugt-25
	ugt-28
	ugt-31
	ugt-41
	ugt-44
	ugt-46
	ugt-47
	ugt-48
	ugt-49
	ugt-57
	ugt-58
	ugt-62
	ugt-63
	ugt-8
	ugtp-1
	unc-40
	unc-50
	unc-63
	unc-71
	use-1
	vab-9
	vamp-7
	ver-3
	vglu-2
	vha-1
	vha-17
	vha-19
	vha-2
	vha-20
	vha-3
	vha-4
	vha-5
	vha-6
	vnut-1
	vpr-1
	vti-1
	wee-1.3
	wht-2
	ymel-1
	yop-1
	zig-1
	ztf-17
	ztf-18

## Sheet: Transmembrane no known domain
hypodermis	intestine	muscle	neurons
B0025.5	B0025.5	B0025.5	AH9.4
B0041.5	B0041.5	B0041.5	AH9.6
B0454.5	B0207.9	B0310.1	B0034.5
B0495.9	B0310.1	B0310.3	B0041.5
B0546.3	B0495.9	B0403.6	B0198.2
C03H12.1	B0546.3	B0495.9	B0228.6
C04F12.7	C01A2.2	B0546.3	B0310.3
C05A9.2	C02F5.5	C03A3.1	B0416.3
C05B5.8	C02G6.3	C03H12.1	B0495.9
C05G5.3	C03H12.1	C04A11.1	B0546.3
C06A1.2	C04A11.1	C04F12.7	C03A3.1
C08F11.1	C04F12.7	C05A9.2	C03H12.1
C08F8.9	C05A9.2	C05B5.2	C04A11.1
C08H9.15	C05B5.2	C05B5.8	C04F12.7
C09E8.1	C05B5.8	C05C12.6	C05A9.2
C09F5.1	C05C10.7	C05G5.3	C05B5.4
C11G10.1	C05C12.4	C06A1.2	C05C12.6
C14B1.2	C05G5.3	C06E1.1	C05D9.7
C17F3.1	C06A1.2	C07H4.1	C05E11.3
C17G1.2	C06E1.1	C08F8.9	C05G5.3
C17G10.7	C06G4.6	C08G5.7	C06A1.2
C18D11.1	C07H4.1	C08G9.1	C07C7.1
C18E9.9	C08F11.1	C08H9.15	C08F11.1
C23H3.2	C08F11.13	C09E8.1	C08F8.9
C24D10.4	C08F8.9	C10A4.6	C08G5.6
C25A1.16	C08G5.7	C13F10.1	C08G5.7
C25D7.10	C08G9.1	C14A4.12	C08G9.1
C26B9.1	C08H9.15	C14B1.2	C08H9.15
C26G2.2	C09B8.3	C17G1.2	C09E7.10
C27A7.6	C09E8.1	C17H12.10	C09E8.1
C27D6.3	C09F5.1	C18E9.9	C09F12.3
C27F2.8	C09F9.1	C18G1.1	C09F5.1
C30F12.5	C09G9.5	C23H3.2	C10A4.3
C30G4.4	C10A4.9	C24D10.4	C10C6.7
C30G7.2	C11H1.2	C25A1.16	C10E2.5
C33F10.1	C13F10.1	C25D7.10	C11E4.8
C33F10.11	C14A4.6	C25H3.17	C13F10.1
C34B2.11	C14A4.7	C26B2.7	C14B1.2
C34C12.4	C14A6.13	C26B9.1	C15C8.5
C34D1.4	C14A6.6	C27F2.8	C16D9.6
C35C5.10	C14B1.2	C30F12.5	C17F3.1
C35D10.10	C15C6.1	C30G4.4	C17G10.7
C38H2.3	C17F3.1	C30G7.2	C17H12.10
C39D10.2	C17H12.10	C30H6.9	C18D11.1
C44B7.7	C18A11.3	C33F10.1	C18G1.1
C44B9.3	C18A3.10	C34C12.4	C18H7.6
C44C1.1	C18D11.1	C34D1.4	C23H3.2
C44C10.9	C18E9.5	C35C5.10	C24D10.4
C45E1.4	C18E9.9	C35D10.10	C24D10.5
C47D12.5	C23H3.2	C38H2.3	C25A1.16
C48B4.10	C24D10.2	C39D10.2	C25B8.8
C48B4.6	C24D10.4	C39D10.6	C25D7.10
C48B4.7	C25A1.16	C42C1.12	C26B2.7
C48B4.9	C25D7.10	C44B7.7	C26B9.1
C48B6.10	C25H3.17	C44C1.1	C26G2.2
C48E7.1	C26B2.7	C44C10.9	C27F2.8
C50A2.3	C27D6.3	C46C11.3	C27H5.6
C50B8.6	C27F2.8	C46F11.5	C30F12.3
C53D5.1	C27H5.4	C47D12.5	C30F12.5
D1053.4	C29E4.15	C48B4.8	C30G7.2
D2024.5	C30F12.5	C48B6.10	C30H6.9
D2092.4	C30F2.5	C48B6.9	C32D5.7
DY3.8	C30G4.4	C48E7.1	C34B2.11
F11E6.10	C30G7.2	C48E7.6	C34B2.9
F11G11.5	C30H6.9	C49A1.10	C34B4.3
F13E9.11	C32D5.7	C49C8.2	C34C12.4
F13H10.8	C32F10.4	C53C11.5	C34D1.4
F15B9.10	C33F10.1	C53D5.1	C35C5.10
F17E9.5	C33F10.11	C54G4.5	C35D10.10
F17H10.2	C34B2.11	CD4.1	C36B7.3
F18C5.10	C34B2.9	D1053.4	C37C3.11
F21F3.6	C34C12.4	D2024.5	C38H2.3
F26E4.2	C35C5.10	D2092.4	C39B10.1
F28B3.5	C35D10.10	DY3.8	C39D10.2
F29B9.11	C35D10.8	E04F6.10	C39F7.1
F29B9.8	C36E6.8	F07C3.2	C44B7.7
F31C3.6	C38H2.3	F10D7.1	C44C1.1
F32A11.1	C39D10.2	F10E7.6	C44H4.8
F32B5.4	C39D10.6	F11A10.6	C45E1.4
F35B12.9	C39H7.4	F11G11.5	C45G9.11
F36A2.7	C41G7.8	F13C5.5	C46C11.3
F37C4.4	C42D8.1	F13D12.10	C46F11.5
F38G1.3	C44B7.7	F13D12.8	C47D12.5
F41B4.3	C44C1.1	F13E9.11	C47E8.3
F43D2.6	C44C10.9	F13H10.8	C48B6.10
F44G4.2	C44H9.6	F14H12.6	C48B6.9
F46F5.6	C45E1.4	F14H12.7	C48E7.1
F46G10.2	C46C11.3	F14H12.8	C48E7.6
F47B8.2	C48B4.6	F15B9.10	C49A1.10
F47D12.6	C48B4.7	F17E9.5	C50H11.8
F48A11.4	C48B6.10	F17H10.2	C53C11.5
F48C1.6	C48E7.1	F18C5.10	C53D5.1
F49C12.12	C48E7.6	F21F3.6	C54D10.5
F52A8.1	C49A1.10	F22E5.9	C54E4.4
F52E1.9	C50B8.4	F28B3.5	C54G4.5
F53F4.16	C50B8.5	F29B9.11	C54G6.3
F54D7.2	C50B8.6	F29B9.7	CD4.1
F56C11.5	C50F2.7	F29B9.8	D1007.15
F57B1.5	C53C11.2	F31E3.6	D1007.3
F58H1.5	C53C11.5	F32A11.1	D1022.9
F59B10.4	C53D5.1	F32B5.4	D1053.4
F59B10.6	C53D6.10	F32D8.10	D1069.1
F59D12.2	C54E4.4	F33G12.7	D1079.1
F59F4.3	CD4.1	F35B12.9	D2024.5
H04M03.12	D1053.4	F35D11.5	D2092.4
H10E21.1	D2005.6	F36A2.7	E02H9.6
K01B6.3	D2024.5	F37C4.4	E04F6.10
K07A1.1	D2062.7	F38G1.3	F01E11.3
K08E4.3	D2092.4	F40F8.3	F02A9.1
K09E9.3	F07C3.2	F41B4.3	F02A9.7
K09F5.6	F07C3.9	F42A9.6	F02E11.2
K09H9.8	F07C6.2	F43D2.6	F07C3.2
K11D12.8	F08A8.8	F44E2.10	F07H5.6
K11H12.8	F09F9.1	F44G4.2	F07H5.7
K12H4.5	F10E7.6	F44G4.3	F08F1.3
M01F1.4	F11A10.6	F46C5.2	F10D7.1
M01H9.4	F11G11.4	F46C8.3	F10E7.6
M02B1.2	F11G11.5	F46G10.2	F10E9.1
M04G7.3	F13B6.2	F47B8.2	F11A10.6
M05D6.6	F13C5.5	F47D12.6	F11G11.5
M60.4	F13D12.5	F48A11.4	F13C5.1
M60.6	F13D12.8	F48C1.6	F13C5.5
R01B10.3	F13E9.11	F48F5.6	F13D12.10
R01H2.7	F13H10.8	F49C12.12	F13D12.8
R03H10.2	F14B6.2	F49E7.2	F13E9.11
R05C11.4	F14B8.5	F52A8.1	F13H10.8
R05D11.9	F14B8.6	F52B10.3	F13H6.5
R102.6	F14F7.4	F52E1.9	F14B6.2
R10E12.2	F15A4.5	F53F4.16	F14B8.5
R10E9.3	F15B9.10	F53G12.8	F14D7.8
T01C8.2	F15B9.6	F54D7.2	F15A4.5
T01G1.2	F17C11.6	F54F12.2	F15A8.4
T09B4.2	F17E9.5	F55C12.4	F15B9.10
T09B4.5	F17H10.2	F55D10.4	F18C5.10
T13H5.6	F18C5.10	F56C11.5	F20A1.2
T14B4.5	F21E9.2	F58H1.5	F20A1.4
T14G11.1	F21F3.6	F58H1.8	F20G2.6
T16G12.4	F22B5.4	F59F4.3	F21F3.6
T19H5.4	F22B5.6	H01G02.3	F22B5.4
T20G5.14	F22E5.9	H03E18.2	F22E5.9
T21B10.4	F23H12.3	H04M03.12	F25H5.2
T21C9.13	F26F12.4	K07A1.13	F28B3.5
T23E7.6	F28B3.5	K07A1.17	F28D1.6
T26A8.1	F28D1.6	K07A12.8	F29A7.4
T26C5.3	F29B9.11	K08E4.3	F29B9.11
T27C4.1	F29B9.7	K09F5.6	F29B9.12
T27F6.7	F29B9.8	K11H12.8	F29B9.8
T28C6.8	F31E3.6	K12H4.5	F31E3.6
T28D9.4	F32A11.1	M01F1.4	F32A11.1
T28F12.1	F32B5.4	M02B1.2	F32D8.10
W02B8.1	F32D8.10	M03B6.5	F33G12.7
W02D7.3	F33G12.7	M04D8.7	F34D10.3
W05F2.3	F35B12.9	M04G7.3	F35C5.11
W05H9.1	F35D11.5	M05D6.6	F35D11.5
W06A7.2	F35H8.4	M176.11	F35H12.6
W06F12.2	F36A2.7	M60.4	F36A2.7
W07G4.5	F36H9.5	M60.6	F37H8.2
Y106G6G.4	F37A4.3	R01B10.3	F38G1.3
Y18D10A.11	F37C4.4	R01H2.7	F40A3.4
Y34B4A.7	F38B6.3	R02E4.2	F40H6.6
Y38F2AR.3	F40F12.3	R05C11.4	F41B4.3
Y39A3CL.3	F40F8.3	R05D11.9	F42A9.6
Y39H10B.2	F40H6.1	R05D7.1	F42A9.9
Y41E3.8	F41B4.3	R09A8.5	F42C5.6
Y43C5A.3	F41C3.8	R09F10.5	F43D2.6
Y43C5A.7	F42A9.6	R10E12.2	F44E2.10
Y45F10B.13	F43D2.6	R10E4.6	F44G4.2
Y47D3A.32	F44E2.10	R10E9.3	F44G4.3
Y47G6A.3	F44G4.2	R12B2.8	F44G4.6
Y48C3A.5	F44G4.3	R144.11	F45H10.5
Y51A2D.21	F46C5.2	R144.5	F46B6.2
Y51F10.3	F46C8.3	R151.1	F46B6.9
Y54E5A.8	F46G10.2	R160.3	F46C5.2
Y54G2A.11	F47B10.5	R160.4	F46C5.7
Y54G9A.5	F47B8.2	T01C8.2	F46C8.3
Y65B4BL.4	F47D12.6	T01G1.2	F46G10.2
Y71F9B.1	F48A11.4	T04A6.1	F47B10.8
Y73B3A.1	F48C1.6	T04F8.9	F47B8.2
Y76A2B.4	F49C12.12	T06F4.1	F47D12.6
Y77E11A.12	F49E11.2	T09A5.15	F48A11.4
Y92H12BR.3	F52A8.1	T09B4.2	F48C1.6
ZC410.5	F52E1.9	T14B4.3	F48F5.6
ZC449.5	F52F10.2	T14G11.1	F49C12.12
ZC477.3	F53F4.16	T14G8.4	F49E11.2
ZC581.3	F53G12.8	T16G12.4	F49E12.7
ZK1073.2	F54D7.2	T19D2.3	F49E7.2
ZK355.2	F54H12.7	T19H5.4	F49F1.14
ZK370.8	F55C12.4	T20G5.14	F52A8.1
ZK484.5	F55G1.1	T21C9.13	F52B10.3
ZK593.3	F56A11.6	T22B11.4	F52E1.9
ZK688.7	F56C11.5	T26A8.1	F53A2.1
ZK809.8	F57B1.5	T26C5.3	F53B1.3
ZK836.3	F58D2.2	T27C4.1	F53F4.16
ZK863.8	F58D5.2	T27F6.7	F53F8.6
crb-3	F58H1.5	T28C6.8	F54C8.6
dcar-1	F58H1.8	T28D9.4	F54C9.7
dod-3	F59B10.3	T28F12.1	F54D7.2
enu-3.1	F59C6.14	W02B8.1	F54F12.2
epg-3	F59D12.2	W02C12.2	F55A12.2
let-522	F59F4.3	W02D7.3	F55A4.3
lnkn-1	H12D21.9	W03F8.6	F55C12.4
maph-1.3	K04G2.12	W05F2.3	F55D10.4
mff-1	K05F1.8	W06A7.2	F55G11.1
mff-2	K07A1.1	W06F12.2	F56A11.4
ril-1	K07A1.13	W07G4.5	F56A12.2
sdz-27	K07A1.17	Y106G6G.4	F57B1.5
spe-29	K08E4.3	Y18D10A.11	F58A6.2
sst-20	K08F8.7	Y32H12A.6	F58E6.11
sup-1	K09E9.3	Y34B4A.7	F58H1.5
syx-18	K09F5.6	Y34F4.5	F58H1.8
tcc-1	K09H9.8	Y37D8A.16	F59B10.3
tgn-38	K11D12.8	Y38C1AA.7	F59B10.4
xbx-5	K11H12.8	Y38F2AR.3	F59D12.2
	K12H4.5	Y39A1A.20	F59F4.3
	M01F1.4	Y39A3CL.3	H01G02.3
	M01H9.4	Y39H10B.2	H03E18.2
	M02B1.2	Y40B10A.9	H04M03.12
	M02B1.4	Y41E3.8	H14E04.3
	M03E7.2	Y45F10B.13	H23N18.6
	M04D5.3	Y49E10.29	H35N09.2
	M04D8.7	Y51F10.3	K01A6.6
	M04G7.3	Y54G2A.11	K01B6.3
	M05D6.6	Y54G2A.16	K02E10.5
	M60.4	Y54G9A.5	K03A11.5
	M60.6	Y54G9A.9	K03H6.4
	R01B10.3	Y58A7A.5	K04C2.7
	R01H2.7	Y65B4BL.4	K04D7.6
	R02D5.3	Y66A7A.7	K06A4.2
	R03H10.2	Y66D12A.24	K08E4.3
	R05C11.4	Y71F9B.1	K09E9.3
	R05D11.9	Y71H2AL.2	K09F5.6
	R05D7.1	Y71H2AM.10	K09H11.6
	R07B1.9	Y73B3A.1	K10C8.4
	R09A8.5	Y76A2B.4	K11H12.8
	R09F10.5	Y77E11A.12	K12B6.4
	R10E12.2	Y79H2A.2	K12H4.5
	R10H10.4	Y92H12BR.3	M01F1.4
	R12B2.8	Y9C12A.1	M01H9.4
	R12C12.9	Y9C2UA.1	M02A10.1
	R144.11	ZC410.5	M02B1.2
	R144.12	ZC449.4	M03F8.1
	R144.5	ZC449.5	M04B2.7
	R151.1	ZC477.3	M04C7.4
	T01C8.2	ZC581.3	M04D8.7
	T01G1.2	ZK1073.2	M04G7.3
	T04A6.1	ZK154.6	M05D6.6
	T05C12.4	ZK355.2	M106.8
	T05D4.3	ZK370.8	M176.11
	T06E4.9	ZK484.5	M60.4
	T06F4.1	ZK512.11	M60.6
	T07A9.12	ZK688.11	R01H2.7
	T08B6.4	ZK688.7	R04A9.1
	T09A5.15	ZK809.8	R05C11.4
	T09B4.2	ZK84.2	R05D11.9
	T09B4.5	ZK863.8	R05D7.1
	T13H5.6	clhm-1	R07A4.2
	T14B4.3	dcar-1	R07D5.2
	T14G11.1	enu-3.1	R07E5.17
	T18D3.5	epg-3	R09A8.5
	T19C4.1	islo-1	R09F10.5
	T19D2.3	lnkn-1	R10E12.2
	T19H5.4	maph-1.3	R10E9.3
	T20G5.14	mff-1	R10H10.4
	T21B10.4	mff-2	R12B2.8
	T21C9.13	pes-8	R12H7.4
	T22B11.4	ril-1	R144.11
	T22E5.6	sdz-27	R144.12
	T23G11.1	spe-29	R144.5
	T24C12.4	sup-1	T01B10.5
	T24E12.5	sup-10	T01C8.2
	T24F1.7	syx-18	T01G1.2
	T26A8.1	tcc-1	T02D1.4
	T26C5.3	tgn-38	T02G5.3
	T27C4.1	xbx-5	T03F6.9
	T27F6.7	xbx-9	T04F8.9
	T28C6.8		T05C12.11
	T28D9.4		T05E7.4
	T28F12.1		T06E4.9
	W02B8.1		T06F4.1
	W02C12.2		T09B4.2
	W02D7.3		T11F9.1
	W03D2.6		T13C2.7
	W03D8.3		T13F3.7
	W03F8.6		T13H5.6
	W04E12.4		T14B4.3
	W05F2.3		T14G11.1
	W05H9.1		T14G8.4
	W06A7.2		T19D2.3
	W06F12.2		T19D7.5
	W07E6.3		T19H5.4
	W07G4.5		T20F5.8
	W09D10.5		T20G5.14
	W09G12.10		T21B10.4
	Y102A11A.7		T21C9.11
	Y102A5C.36		T21H3.5
	Y105E8A.27		T22B11.4
	Y106G6G.4		T23B3.6
	Y119C1B.1		T24F1.4
	Y18D10A.11		T24F1.7
	Y24D9A.6		T26A8.1
	Y24D9A.7		T26C5.3
	Y32H12A.6		T26G10.5
	Y34B4A.7		T27C4.1
	Y34F4.5		T27F6.7
	Y36E3A.2		T28F12.1
	Y37D8A.16		W02B8.1
	Y37E11AL.2		W02C12.2
	Y37H2A.14		W05E10.2
	Y38C1AA.7		W05F2.3
	Y38F2AR.3		W06A7.2
	Y38H8A.7		W06F12.2
	Y39A1A.20		W07G4.5
	Y39A3CL.3		W09D10.5
	Y39G10AR.16		Y106G6G.4
	Y39H10B.2		Y113G7A.14
	Y40B10A.9		Y113G7B.11
	Y41C4A.17		Y18D10A.11
	Y41C4A.18		Y32H12A.6
	Y41E3.8		Y34B4A.7
	Y43F8C.11		Y37D8A.16
	Y45F10B.13		Y37E11AL.1
	Y46G5A.22		Y38C1BA.1
	Y47D3A.32		Y38F2AR.3
	Y47G6A.3		Y39A1A.27
	Y47G6A.32		Y39A3CL.3
	Y48C3A.5		Y40B10A.9
	Y49E10.29		Y40C5A.4
	Y51F10.3		Y41D4B.1
	Y54E2A.7		Y41E3.8
	Y54E5A.2		Y43C5A.7
	Y54E5A.8		Y43F8C.11
	Y54G2A.11		Y44A6D.6
	Y54G2A.13		Y45F10B.13
	Y54G2A.52		Y48C3A.5
	Y54G9A.5		Y51F10.3
	Y54G9A.9		Y51H7BR.4
	Y57A10A.14		Y54E10BL.3
	Y57G11C.45		Y54E2A.10
	Y58A7A.5		Y54G2A.11
	Y65B4BL.4		Y54G2A.16
	Y66A7A.7		Y57A10C.9
	Y66D12A.24		Y57G11C.45
	Y71F9B.1		Y58A7A.5
	Y71G12B.26		Y66D12A.24
	Y71G12B.3		Y6B3B.7
	Y71H2AM.10		Y71F9B.1
	Y73B3A.1		Y71H2AL.2
	Y76A2B.4		Y71H2AM.10
	Y77E11A.12		Y73B6BL.47
	Y79H2A.2		Y73F8A.5
	Y92H12BR.3		Y76A2B.4
	Y9C2UA.1		Y77E11A.12
	ZC410.5		Y92H12BR.3
	ZC449.4		Y9C12A.1
	ZC449.5		Y9C2UA.1
	ZC477.3		ZC13.10
	ZC581.3		ZC266.1
	ZK1010.5		ZC410.5
	ZK1010.8		ZC449.4
	ZK1290.13		ZC449.5
	ZK154.6		ZC477.3
	ZK355.2		ZC518.4
	ZK370.8		ZC581.3
	ZK484.5		ZK1073.2
	ZK512.1		ZK1086.2
	ZK512.11		ZK154.6
	ZK593.3		ZK180.7
	ZK596.3		ZK353.4
	ZK688.11		ZK355.2
	ZK688.7		ZK370.8
	ZK795.2		ZK470.1
	ZK809.8		ZK512.11
	ZK836.3		ZK54.3
	ZK863.8		ZK688.11
	ZK892.5		ZK809.8
	crb-3		ZK863.1
	dcar-1		ZK863.8
	dct-11		ZK971.1
	drr-1		aexr-3
	enu-3.1		clhm-1
	epg-3		crb-3
	islo-1		enu-3.1
	let-522		enu-3.3
	lnkn-1		epg-3
	maph-1.3		erg-28
	mff-1		frpr-2
	mff-2		islo-1
	molo-1		lnkn-1
	pes-8		maph-1.3
	ril-1		mec-19
	sdz-27		mff-1
	spe-29		mff-2
	sup-1		molo-1
	sup-10		oig-8
	syx-18		osta-1
	tag-164		ril-1
	tcc-1		spe-29
	tgn-38		sup-1
	tmem-135		syx-18
	xbx-5		tcc-1
	xbx-9		tgn-38
			trpa-2
			xbx-3
			xbx-5
			xbx-9
