# Supplementary material for: Transcriptome analysis of adult Caenorhabditis elegans cells reveals tissue-specific gene and isoform expression
Source: PLoS Genet. 2018 Aug 10;14(8):e1007559. doi: 10.1371/journal.pgen.1007559 (PMC6105014; doi:10.1371/journal.pgen.1007559)
Supplement: S8 Table — ‘Tissue-enriched’ genes are highly enriched relative to all other tissues, defined as genes that are highly expressed (logRPKM > 5) and significantly differentially expressed relative to the average expression across all of the other tissues (FDR ≤ 0.05, logFC > 2). Transcription factors (wTF3.0[86]) are listed in red. (XLSX) [file pgen.1007559.s017.xlsx]

## Sheet: hypodermis
Gene	WormBase Gene ID	Public Name	Sequence Name	Transcript	Expr_pattern Tissue	Expr_pattern LifeStage	Description Text	entrez
osm-11	WBGene00003891	osm-11	F11C7.5	F11C7.5,F11C7.5.1,F11C7.5.2	coelomocyte,hypodermis,P3.p hermaphrodite,P4.p hermaphrodite,P5.p hermaphrodite,P6.p hermaphrodite,P7.p hermaphrodite,P8.p hermaphrodite,seam cell,spermatheca,uterus	1.5-fold embryo Ce,2-fold embryo Ce,3-fold embryo Ce,adult Ce,comma embryo Ce,embryo Ce,fully-elongated embryo Ce,L1 larva Ce,L2 larva Ce,L3 larva Ce,L4 larva Ce	osm-11 encodes a protein required for normal osmosensation, osmotic resistance, and defecation rhythm, and for fully normal growth rate; OSM-11 has no clear orthologs outside of nematodes, but is paralogous to DOS-1, OSM-7, and K02F3.7, has a predicted signal sequence with 12 conserved cysteine residues, and may be secreted; osm-11 mutants have abnormally high levels of internal glycerol, defecti…	181772
vha-10	WBGene00006919	vha-10	F46F11.5	F46F11.5,F46F11.5.1,F46F11.5.2	N.A.	N.A.	vha-10 encodes an ortholog of subunit G of the cytoplasmic (V1) domain of vacuolar proton-translocating ATPase (V-ATPase); VHA-10 is required for necrosis, since vha-10(RNAi) suppresses necrotic neurodegeneration and thapsigargin-induced cell death; VHA-10 is a predicted cytosolic stator (stalk) component.	172216
C06A8.3	WBGene00015514	C06A8.3	C06A8.3	C06A8.3,C06A8.3	N.A.	N.A.	C06A8.3 encodes, along with ZK970.7, one of two C. elegans proteins with similarity to the Onchocerca volvulus Ov17 hypodermal antigen.	174259
col-119	WBGene00000693	col-119	C53B4.5	C53B4.5,C53B4.5	N.A.	N.A.	col-119 is an ortholog of human SFTPD (surfactant protein D); col-119 is involved in lipid storage; col-119 is a structural constituent of cuticle, based on protein domain information.	177715
col-122	WBGene00000696	col-122	T05A1.2	T05A1.2,T05A1.2	N.A.	N.A.	col-122 is an ortholog of human MARCO (macrophage receptor with collagenous structure); col-122 is involved in body morphogenesis and locomotion; col-122 is a structural constituent of cuticle, based on protein domain information.	177789
col-181	WBGene00000754	col-181	W03G11.1	W03G11.1a,W03G11.1b,W03G11.1:wp42,W03G11.1a,W03G11.1b	N.A.	N.A.	col-181 is homologous to the human gene PRO ALPHA 1(I) COLLAGEN (COL1A1; OMIM:120150), which when mutated leads to osteogenesis imperfecta.	181378
lec-1	WBGene00002264	lec-1	W09H1.6	W09H1.6a,W09H1.6b,W09H1.6a,W09H1.6b.1,W09H1.6b.2	N.A.	N.A.	lec-1 encodes a tandem repeat-type galectin in which each galectin domain is homologous to typical vertebrate 14-kDa-type galectins; the two sugar binding sites have distinct sugar binding properties in vitro and lec-1 is expressed most abundantly in the adult cuticle.	174964
col-124	WBGene00000698	col-124	C24F3.6	C24F3.6,C24F3.6.1,C24F3.6.2	N.A.	N.A.	col-124 is an ortholog of human SFTPD (surfactant protein D); col-124 is a structural constituent of cuticle, based on protein domain information.	177901
ahcy-1	WBGene00019322	ahcy-1	K02F2.2	K02F2.2,K02F2.2.1,K02F2.2.2	head,intestine,pharynx	adult Ce,larva Ce	ahcy-1 encodes the C. elegans S-adenosylhomocysteine hydrolase (SAHH) ortholog; by homology, AHCY-1 is predicted to catalyze the hydrolysis of S-adenosyl-L-homocysteine to adenosine and L-homocysteine; loss of ahcy-1 activity via RNAi results in embryonic and larval lethality, abnormal body morphology, sick animals, and uncoordinated locomotion; Northern blot analyses indicate the ahcy-1 mRNA is …	172408
col-80	WBGene00000656	col-80	C09G5.5	C09G5.5,C09G5.5	N.A.	N.A.	col-80 is an ortholog of human SFTPD (surfactant protein D) and COL26A1 (collagen type XXVI alpha 1 chain) and members of the COL (Collagens) family including COL9A1; col-80 is involved in collagen and cuticulin-based cuticle development; col-80 is a structural constituent of cuticle, based on protein domain information.	174652
hmg-1.1	WBGene00001971	hmg-1.1	Y48B6A.14	Y48B6A.14,Y48B6A.14:wp63,Y48B6A.14.1,Y48B6A.14.2	Cell,head neuron,pharynx,tail neuron,ventral nerve cord,vulva	adult Ce,elongating embryo Ce,embryo Ce,fully-elongated embryo Ce,L1 larva Ce,L2 larva Ce,L3 larva Ce,L4 larva Ce	hmg-1.1 encodes a member of the high mobility group (HMG) family of proteins.	175081
aldo-2	WBGene00017166	aldo-2	F01F1.12	F01F1.12a,F01F1.12b,F01F1.12b.1,F01F1.12b.2,F01F1.12a.1,F01F1.12a.2	C,Cell,hyp7 syncytium	adult Ce,elongating embryo Ce,embryo Ce,fully-elongated embryo Ce,L1 larva Ce,L2 larva Ce,L3 larva Ce,L4 larva Ce,late cleavage stage embryo Ce	aldo-2 encodes a fructose-bisphosphate aldolase homologous to human ALDOB, which when mutated leads to fructosemia, hereditary fructose intolerance (OMIM:229600).	175827
col-178	WBGene00000751	col-178	C34F6.2	C34F6.2,C34F6.2	Cell	adult Ce,embryo Ce,L1 larva Ce,L2 larva Ce,L3 larva Ce,L4 larva Ce	col-178 is an ortholog of human MARCO (macrophage receptor with collagenous structure) and COL26A1 (collagen type XXVI alpha 1 chain) and members of the COL (Collagens) family including COL9A1; col-178 is involved in defense response and lipid storage; col-178 is a structural constituent of cuticle, based on protein domain information; col-178 is expressed widely.	181307
vha-9	WBGene00006918	vha-9	ZK970.4	ZK970.4,ZK970.4.1,ZK970.4.2	N.A.	N.A.	vha-9 encodes an ortholog of subunit F of the cytoplasmic (V1) domain of vacuolar proton-translocating ATPase (V-ATPase); VHA-9 is a predicted cytosolic rotor (stalk) component.	174596
rab-11.1	WBGene00004274	rab-11.1	F53G12.1	F53G12.1,F53G12.1.1,F53G12.1.2	gonad	adult Ce	rab-11.1 encodes a small GTPase homologous to the Rab GTPases that function in endocytosis, membrane fusion, and vesicular trafficking events; RAB-11.1 activity is required for completion of the final stages of cytokinesis during early embryogenesis and for efficient uptake of yolk proteins during oocyte development; RAB-11.1 is also required for normal peripheral localization of nuclei in the sy…	171601
vha-8	WBGene00006917	vha-8	C17H12.14	C17H12.14,C17H12.14	excretory cell,head,hypodermis,intestine,reproductive system,vulval muscle	1.5-fold embryo Ce,2-fold embryo Ce,3-fold embryo Ce,adult Ce,comma embryo Ce,embryo Ce,fully-elongated embryo Ce,L1 larva Ce,L2 larva Ce,L3 larva Ce,L4 larva Ce,larva Ce	vha-8 encodes an ortholog of subunit E of the cytoplasmic (V1) domain of vacuolar proton-translocating ATPase (V-ATPase); VHA-8 is a predicted cytosolic stator (stalk) component; VHA-8 is required for embryonic and larval viability, for ovulation, and for receptor-mediated endocytosis of yolk protein; VHA-8 is highly expressed in the cytoplasm of excretory canals throughout development, and in th…	177442
col-160	WBGene00000733	col-160	F57B1.4	F57B1.4,F57B1.4:wp87,F57B1.4.1,F57B1.4.2,F57B1.4.3	N.A.	N.A.	col-160 is an ortholog of human MARCO (macrophage receptor with collagenous structure) and COL19A1 (collagen type XIX alpha 1 chain); col-160 is a structural constituent of cuticle, based on protein domain information.	179804
cyn-7	WBGene00000883	cyn-7	Y75B12B.2	Y75B12B.2,Y75B12B.2.1,Y75B12B.2.2	N.A.	N.A.	cyn-7 encodes a cyclophilin A isoform; while not tested for peptidyl-prolyl isomerase activity in vitro, it is very similar to CYN-3 and closely resembles the prototypical CypA, and is therefore likely to be a member of the cytosolic CsA-binding cyclophilin subfamily; CYN-7 was required for embryonic viability in one set of mass RNAi assays.	180027
F58F12.1	WBGene00019061	F58F12.1	F58F12.1	F58F12.1,F58F12.1	N.A.	N.A.	F58F12.1 encodes the delta subunit of the soluble, catalytic F1 portion of ATP synthase (mitochondrial respiratory chain [MRC] complex V); RNAi experiments indicate that F58F12.1 activity is essential for embryonic and larval development, as well as for reproduction and normal rates of growth and development.	174059
col-140	WBGene00000713	col-140	F26F12.1	F26F12.1,F26F12.1:wp177,F26F12.1b:wp252,F26F12.1	N.A.	N.A.	col-140 is an ortholog of human SFTPD (surfactant protein D) and COL26A1 (collagen type XXVI alpha 1 chain) and members of the COL (Collagens) family including COL9A1; col-140 is a structural constituent of cuticle, based on protein domain information.	178971
col-106	WBGene00000680	col-106	Y77E11A.15	Y77E11A.15,Y77E11A.15	N.A.	N.A.	col-106 encodes a predicted cuticular collagen.	176955
gpd-2	WBGene00001684	gpd-2	K10B3.8	K10B3.8,K10B3.8.1,K10B3.8.2	body wall musculature,Cell,head,hypodermis,intestine,muscle cell,nervous system,neuron,reproductive system,tail neuron,vulval muscle	adult Ce,embryo Ce,L1 larva Ce,L2 larva Ce,L3 larva Ce,L4 larva Ce,larva Ce	gpd-2 encodes one of four C. elegans glyceraldehyde-3-phosphate dehydrogenases (GAPDHs); by homology, GPD-2 is predicted to reversibly catalyze the oxidation and phosphorylation of glyceraldehyde-3-phosphate to 1,3-diphosphoglycerate during glycolysis; in C. elegans, GPD-2 and GPD-3 constitute the major GAPDH isoenzymes and are expressed at highest levels during postembryonic development, primari…	3565504
sams-1	WBGene00008205	sams-1	C49F5.1	C49F5.1,C49F5.1.1,C49F5.1.2,C49F5.1.3	body wall musculature,dorsal nerve cord,ventral nerve cord	adult Ce,embryo Ce,L1 larva Ce,L2 larva Ce,L3 larva Ce,L4 larva Ce	sams-1 encodes an S-adenosyl methionine synthetase; by homology, SAMS-1 is predicted to function as a methyl-group donor in many biochemical reactions; sams-1 expression levels are negatively regulated by dietary restriction (as seen in eat-2 mutant animals), suggesting that increased lifespan due to dietary restriction is due, in part, to reducing the activity of key metabolic enzymes; loss of s…	181370
cah-4	WBGene00000282	cah-4	R01E6.3	R01E6.3a,R01E6.3b,R01E6.3:wp65,R01E6.3b,R01E6.3a	anal depressor muscle,anal sphincter muscle,body wall musculature,dorsal nerve cord,excretory cell,head muscle,hypodermis,intestine,muscle cell,nerve ring,neuron,pharynx,rectal muscle,ventral nerve cord,vulva	adult Ce,embryo Ce,L1 larva Ce,L2 larva Ce,L3 larva Ce,L4 larva Ce	cah-4 encodes a carbonic anhydrase homolog, which is rather divergent from other such homologs in C. elegans (with at most 38% identity to any other carbonic anhydrase, in or out of C. elegans); it is individually dispensable for viability and for grossly normal postembryonic morphology, and thus may have a more subtle biological function than the basic cytoprotective functions expected for carbo…	181478
hpd-1	WBGene00001993	hpd-1	T21C12.2	T21C12.2,T21C12.2	hypodermis,intestine	adult Ce,larva Ce	hpd-1 encodes a putative 4-hydroxyphenylpyruvate dioxygenase required for normally short lifespan and for negative regulation of the dauer larval stage, with loss of hpd-1 function prolonging lifespan and promoting dauer formation; hpd-1 is a (perhaps evolutionarily conserved) target of transcriptional activation by DAF-16; HPD-1 is orthologous to human HPD (OMIM:609695, mutated in tyrosinemia ty…	176473
dpy-5	WBGene00001067	dpy-5	F27C1.8	F27C1.8,F27C1.8	hypodermis	adult Ce,L1 larva Ce,L2 larva Ce,L3 larva Ce,L4 larva Ce	dpy-5 encodes a Group I cuticle procollagen; dpy-5 activity is required for wild-type body length, cuticle structure (width of the annuli), postembryonic growth rates, and reproduction; dpy-5 is described as an intermediate collagen gene, as its mRNA, which is present in all larval stages, adults, and dauer larvae, increases in abudance two hours prior to the secretion of each new cuticle; a dpy-…	172197
prdx-2	WBGene00006434	prdx-2	F09E5.15	F09E5.15a,F09E5.15b,F09E5.15c,F09E5.15:wp182,F09E5.15b,F09E5.15c,F09E5.15a.1,F09E5.15a.2	body wall musculature,e1,e3,gonad,head,head neuron,I2L,I2R,I4 neuron,intestine,nervous system,neuron,pharynx,pm1,reproductive system,tail,tail neuron,vulval muscle	adult Ce,embryo Ce,L1 larva Ce,L2 larva Ce,L3 larva Ce,L4 larva Ce,larva Ce	prdx-2 encodes one of two C. elegans typical 2-Cys peroxiredoxins, peroxidase enzymes that reduce hydrogen peroxide and contribute to the oxidative-stress response of multicellular organisms; loss of prdx-2 activity results in increased sensitivity to sublethal doses of hydrogen peroxide and increased resistance to heavy metals, likely via increased expression of Phase II detoxification enzymes s…	266858
grd-5	WBGene00001694	grd-5	F41E6.2	F41E6.2,F41E6.2	anterior arcade cell,hypodermis,pharyngeal neuron,rectal epithelium,seam cell,vulB1,vulB2,vulD	adult Ce,L4 larva Ce	grd-5 encodes a hedgehog-like protein, with an N-terminal signal sequence and a C-terminal Ground domain; GRD-5 is expressed in adult anterior and posterior seam cells, overlapping GRD-3 expression; the Ground domain is predicted to form a cysteine-crosslinked protein involved in intercellular signalling, and it has subtle similarity to the N-terminal Hedge domain of HEDGEHOG proteins; GRD-5 is w…	179244
Y69A2AR.18	WBGene00022089	Y69A2AR.18	Y69A2AR.18	Y69A2AR.18a,Y69A2AR.18b,Y69A2AR.18c,Y69A2AR.18a.1,Y69A2AR.18a.2,Y69A2AR.18b,Y69A2AR.18c	anal depressor muscle,body wall musculature,hypodermis,nerve ring,nervous system,pharynx,tail	adult Ce,larva Ce	Y69A2AR.18 is an ortholog of human ATP5C1 (ATP synthase, H+ transporting, mitochondrial F1 complex, gamma polypeptide 1); Y69A2AR.18 is involved in embryo development; Y69A2AR.18 is predicted to have proton-transporting ATP synthase activity, rotational mechanism, based on protein domain information; Y69A2AR.18 is expressed in the pharynx, anal depressor muscle, hypodermis, nervous system, tail, …	177038
col-184	WBGene00000757	col-184	F15A2.1	F15A2.1a,F15A2.1b,F15A2.1a,F15A2.1b.1,F15A2.1b.2	N.A.	N.A.	col-184 is an ortholog of human SFTPD (surfactant protein D); col-184 is involved in embryo development; col-184 is a structural constituent of cuticle, based on protein domain information.	181470
rab-1	WBGene00004266	rab-1	C39F7.4	C39F7.4,C39F7.4	body wall musculature,dorsal nerve cord,gonad,gonadal sheath cell,gon_herm_dtc_A,gon_herm_dtc_P,head neuron,hypodermis,lateral nerve cord,mu_int_L,mu_int_R,nerve ring,nervous system,neuron,pharynx,reproductive system,seam cell,spermatheca,tail,tail neuron,ventral cord neuron,vulval muscle	adult Ce,larva Ce	rab-1 encodes an ortholog of the small Ras-like GTPase Rab1; by homology, RAB-1 is predicted to play a role in intracellular vesicle trafficking, and consistent with this broad role, large-scale RNAi screens indicate that rab-1 activity is required for fertility, movement, and survival; in yeast two-hybrid assays, RAB-1 interacts with TIR-1, a C. elegans SARM ortholog that is required for innate …	178620
col-101	WBGene00000675	col-101	K02D7.3	K02D7.3a,K02D7.3b,K02D7.3:wp183,K02D7.3a,K02D7.3b	N.A.	N.A.	col-101 encodes a cuticle collagen; loss of col-101 via large-scale RNAi screens results in animals that are pale and slow growing.	176854
lgg-1	WBGene00002980	lgg-1	C32D5.9	C32D5.9,C32D5.9	body wall musculature,germ cell,gonad,head neuron,hypodermis,intestine,nerve ring,nervous system,neuron,pharynx,seam cell,tail neuron,touch receptor neuron,ventral cord neuron,ventral nerve cord,vulva,vulval muscle	adult Ce,larva Ce	lgg-1 encodes the C. elegans ortholog of Saccharomyces cerevisiae Atg8p and mammalian MAP-LC3; by homology, LGG-1 is predicted to be required for the degradation of cellular components by autophagy; loss of lgg-1 function via RNAi indicates that, like several other C. elegans genes involved in autophagy, lgg-1 is essential for normal dauer morphogenesis and life-span extension; a GFP::LGG-1 repor…	174050
col-93	WBGene00000668	col-93	W05B2.5	W05B2.5,W05B2.5	N.A.	N.A.	col-93 is an ortholog of human SFTPD (surfactant protein D); col-93 is involved in body morphogenesis, defense response, determination of adult lifespan, locomotion and nematode larval development; col-93 is a structural constituent of cuticle, based on protein domain information.	259335
cth-2	WBGene00022856	cth-2	ZK1127.10	ZK1127.10,ZK1127.10.1,ZK1127.10.2	anal depressor muscle,body wall musculature,hypodermis,reproductive system,vulval muscle	adult Ce,larva Ce	cth-2 encodes a putative cystathionine gamma-lyase; CTH-2 is orthologous to human CTH (OMIM:607657, mutated in cystathioninuria), extremely similar to its paralog CTH-1, and also paralogous to CBL-1; either CTH-2, or CTH-1, or both proteins weakly inhibit DHC-1 in vivo; CTH-2 is expressed in both larval and adult hypodermis, anal depressor muscle, and body wall muscle, as well as in adult vulval …	174155
vha-2	WBGene00006911	vha-2	R10E11.2	R10E11.2,R10E11.2	excretory cell,rectum	all stages Ce	vha-2 and vha-3 encode an ortholog of subunit c of the membrane-bound (V0) domain of vacuolar proton-translocating ATPase (V-ATPase); the protein encoded by vha-2 and vha-3 (VHA-2/3) is identical; VHA-2/3 is a predicted V-ATPase transmembrane rotor component, whose polypeptide sequence is identical to that of VHA-3; VHA-1 and VHA-2/3 comprise a closely related family of subunit c co-orthologs, pr…	187779
F22D6.2	WBGene00009050	F22D6.2	F22D6.2	F22D6.2,F22D6.2	amphid neuron,body wall musculature,dorsal nerve cord,gonadal sheath cell,head,head neuron,intestine,lateral nerve cord,midbody,muscle cell,nerve ring,nervous system,neuron,pharynx,reproductive system,seam cell,tail neuron,ventral cord neuron,vulval muscle	adult Ce,larva Ce	F22D6.2 is an ortholog of human ZFAND6 (zinc finger AN1-type containing 6) and ZFAND5 (zinc finger AN1-type containing 5); F22D6.2 is predicted to have DNA binding activity and zinc ion binding activity, based on protein domain information; F22D6.2 is expressed in the muscle cell, pharynx, nervous system, head, midbody, reproductive system, seam cell, intestine, and the body wall musculature; F22…	172441
pmt-1	WBGene00022781	pmt-1	ZK622.3	ZK622.3a,ZK622.3b,ZK622.3d,ZK622.3a:wp94,ZK622.3c:wp245,ZK622.3c,ZK622.3d.1,ZK622.3d.2,ZK622.3d.3,ZK622.3d.4,ZK622.3d.5,ZK622.3d.6,ZK622.3d.7,ZK622.3a.1,ZK622.3a.2,ZK622.3a.3,ZK622.3b.1,ZK622.3b.2	hypodermis,seam cell	adult Ce,embryo Ce,L1 larva Ce,L2 larva Ce,L3 larva Ce,L4 larva Ce	pmt-1 encodes, by alternative splicing, four isoforms of an experimentally validated phosphoethanolamine N-methyltransferase required for phosphocholine biosynthesis and viability; PMT-1 lacks known mammalian orthologs, but has orthologs in parasitic nematodes, fish, amphibians, echinoderms, plants, alveolata, and bacteria; PMT-1 is distantly paralogous to PMT-2; PMT-1 catalyses the conversion of…	173901
brp-1	WBGene00000273	brp-1	Y79H2A.1	Y79H2A.1a,Y79H2A.1b,Y79H2A.1c,Y79H2A.1d,Y79H2A.1e,Y79H2A.1b,Y79H2A.1e,Y79H2A.1a,Y79H2A.1d,Y79H2A.1c	N.A.	N.A.	brp-1 encodes a glutamine-rich protein that is conserved in nematodes, but that has no known homologies or sequence motifs; BRP-1 is able to bypass the need for the S. cerevisiae mating pheromone MAP kinase cascade to activate the mating pheromone-responsive gene FUSl.	176637
col-8	WBGene00000597	col-8	F11H8.3	F11H8.3,F11H8.3:wp252,F11H8.3	N.A.	adult Ce	col-8 encodes a collagen, individually dispensable for viability and gross morphology, which is specifically expressed in dauers and adults but not in eggs or L4 larvae, like col-7, col-18, and col-19; the amino- and carboxyl-terminal cysteine-rich regions of COL-8 are most closely related to those of COL-19, COL-35, and COL-39.	175981
vha-11	WBGene00006920	vha-11	Y38F2AL.3	Y38F2AL.3a,Y38F2AL.3b,Y38F2AL.3b:wp144,Y38F2AL.3b,Y38F2AL.3a	excretory cell,hypodermis,intestinal cell	1.5-fold embryo Ce,2-fold embryo Ce,comma embryo Ce,fully-elongated embryo Ce,postembryonic Ce	vha-11 encodes, by alternative splicing, two isoforms of an ortholog of subunit C of the cytoplasmic (V1) domain of vacuolar proton-translocating ATPase (V-ATPase); VHA-11 is a predicted cytosolic stator (stalk) component; VHA-11 is found in dot-like structures around embryonic nuclei, with diffuse distribution in embryonic cytoplasm; in later embryos (comma stage onward), VHA-11 is found in gut …	177017
pmt-2	WBGene00018811	pmt-2	F54D11.1	F54D11.1,F54D11.1	N.A.	N.A.	pmt-2 encodes an experimentally validated N-methyltransferase required for phosphocholine biosynthesis and viability; PMT-2 lacks known mammalian orthologs, but has orthologs in parasitic nematodes, fish, amphibians, echinoderms, plants, alveolata, and bacteria; PMT-2 is distantly paralogous to PMT-1; PMT-2 has a single C-terminal methyltransferase domain, unlike plant enzymes that have two tande…	178854
col-103	WBGene00000677	col-103	F56B3.1	F56B3.1,F56B3.1	N.A.	N.A.	col-103 encodes a collagen.	176901
T04C12.11	WBGene00077693	T04C12.11	T04C12.11	T04C12.11,T04C12.11	N.A.	N.A.	T04C12.11 is an ortholog of human DEPDC1B (DEP domain containing 1B) and DEPDC1 (DEP domain containing 1); RNA sequencing and microarray studies indicate that T04C12.11 is affected by daf-2, glp-1, swsn-2.2, jmjd-3.1, jmjd-1.2, daf-12, daf-16, dpy-21, sir-2.1, and mir-35; RNA sequencing and microarray studies indicate that T04C12.11 is affected by Rotenone and Sirolimus; RNA sequencing studies in…	13215068
col-20	WBGene00000609	col-20	F11G11.11	F11G11.11,F11G11.11:wp121,F11G11.11	N.A.	N.A.	col-20 encodes a collagen; its expression pattern and mutant phenotypes are unknown.	173840
col-19	WBGene00000608	col-19	ZK1193.1	ZK1193.1,ZK1193.1a:wp145,ZK1193.1b:wp145,ZK1193.1	cuticle,hyp7 syncytium,hypodermis,male,seam cell,syncytium,vulva	adult Ce,adult hermaphrodite Ce,dauer larva Ce,L4-adult molt Ce	col-19 encodes a member of the collagen superfamily containing collagen triple helix repeats (20 copies) that is required for normal structure of the alae; expressed during the L2-to-dauer and L4-to-adult molts with strongest expression in adult animals.	180397
R07H5.8	WBGene00011128	R07H5.8	R07H5.8	R07H5.8,R07H5.8	body wall musculature,excretory cell,hypodermis,intestine,pharynx,reproductive system,seam cell,vulva	adult Ce,larva Ce	R07H5.8 is an ortholog of human ADK (adenosine kinase); R07H5.8 is involved in nematode larval development, reproduction and secretion by cell; R07H5.8 is predicted to have adenosine kinase activity, based on protein domain information; R07H5.8 is expressed in the pharynx, hypodermis, reproductive system, intestine, excretory cell, and the body wall musculature.	178028
sodh-1	WBGene00010790	sodh-1	K12G11.3	K12G11.3,K12G11.3	hypodermis,intestine,muscle cell,neuron	N.A.	sodh-1 is involved in determination of adult lifespan; sodh-1 is predicted to have oxidoreductase activity, based on protein domain information; sodh-1 is expressed in the muscle cell, hypodermis, nervous system, and the intestine.	179627
qdpr-1	WBGene00011398	qdpr-1	T03F6.1	T03F6.1,T03F6.1	ADFL,ADFR,anterior hypodermis,CEPDL,CEPDR,CEPVL,CEPVR,dopaminergic neuron,gonad,head,hypodermis,NSML,NSMR,serotonergic neuron,tail	N.A.	The T03F6.1 gene encodes an ortholog of the human gene QUINOID DIHYDROPTERIDINE REDUCTASE (QDPR; DHPR), which when mutated leads to phenylketonuria II (OMIM:261630).	176762
col-42	WBGene00013489	col-42	Y69H2.14	Y69H2.14,Y69H2.14	N.A.	N.A.	col-42 is an ortholog of human MARCO (macrophage receptor with collagenous structure); col-42 is a structural constituent of cuticle, based on protein domain information.	180218
col-143	WBGene00000716	col-143	T15B7.3	T15B7.3,T15B7.3	N.A.	N.A.	col-143 is an ortholog of human SFTPD (surfactant protein D) and COL26A1 (collagen type XXVI alpha 1 chain) and members of the COL (Collagens) family including COL9A1; col-143 is a structural constituent of cuticle, based on protein domain information.	179073
R02F2.1	WBGene00019831	R02F2.1	R02F2.1	R02F2.1a,R02F2.1b,R02F2.1c,R02F2.1d,R02F2.1a.1,R02F2.1a.2,R02F2.1a.3,R02F2.1c.1,R02F2.1c.2,R02F2.1b.1,R02F2.1b.2,R02F2.1b.3,R02F2.1d.1,R02F2.1d.2	amphid neuron,head neuron,intestine,nerve ring,nervous system,tail neuron,touch receptor neuron,ventral cord neuron	adult Ce,larva Ce	R02F2.1 is an ortholog of human CCNI (cyclin I) and CCNI2 (cyclin I family member 2); R02F2.1 is expressed in the nervous system and the intestine.	175757
vha-12	WBGene00006921	vha-12	F20B6.2	F20B6.2,F20B6.2	excretory cell,excretory pore,hypodermal cell,intestine,muscle cell,neuron,pharynx,somatic cell	adult Ce,larva Ce	vha-12 encodes an ortholog of subunit B of the cytoplasmic (V1) domain of vacuolar proton-translocating ATPase (V-ATPase); VHA-12 is orthologous to human ATP6V1B1 (OMIM:192132, mutated in distal renal tubular acidosis with progressive sensorineural deafness) and ATP6V1B2 (OMIM:606939); VHA-12 and TAG-300/Y110A7A.12 are co-orthologs; VHA-17, like VHA-1 and VHA-12, antagonizes EFF-1-mediated cell f…	180692
vha-13	WBGene00013025	vha-13	Y49A3A.2	Y49A3A.2,Y49A3A.2.1,Y49A3A.2.2,Y49A3A.2.3,Y49A3A.2.4,Y49A3A.2.5	body wall musculature,excretory cell,head,intestine	adult Ce,larva Ce	vha-13 encodes an ortholog of subunit A of the cytoplasmic (V1) domain of vacuolar proton-translocating ATPase (V-ATPase); VHA-13 is predicted to hydrolyse ATP as part of a cytosolic VHA-12/VHA-13 heterohexamer, whose activity drives the V-ATPase rotor; VHA-13 levels are lowered in mutants with either abnormally low or abnormally high calcineurin levels, and elevated in mutants lacking both calci…	3564970
vha-14	WBGene00010130	vha-14	F55H2.2	F55H2.2,F55H2.2.1,F55H2.2.2,F55H2.2.3	N.A.	N.A.	vha-14 encodes an ortholog of subunit D of the cytoplasmic (V1) domain of vacuolar proton-translocating ATPase (V-ATPase); VHA-14 is a predicted cytosolic rotor (stalk) component.	176338
arf-1.2	WBGene00000182	arf-1.2	B0336.2	B0336.2,B0336.2.1,B0336.2.2,B0336.2.3	anal depressor muscle,body wall musculature,dorsal nerve cord,gonadal sheath cell,gon_herm_dtc_A,gon_herm_dtc_P,head neuron,hypodermis,intestine,labial sensillum,lateral nerve cord,mu_int_L,mu_int_R,nerve ring,nervous system,neuron,pharyngeal muscle cell,pharynx,rectal epithelium,reproductive system,seam cell,spermatheca,tail neuron,uterus,ventral cord neuron,ventral nerve cord,vulva	adult Ce,elongating embryo Ce,enclosing embryo Ce,fully-elongated embryo Ce,gastrulating embryo Ce,L1 larva Ce,L2 larva Ce,L3 larva Ce,L4 larva Ce,larva Ce	arf-1.2 encodes an ADP-ribosylation factor homolog required in vivo for embryonic development, fertility, locomotion, vulval development, and cuticular synthesis; ARF proteins are N-myristoylated GTPases that regulate membrane traffic and the actin cytoskeleton, and that activate both phospholipase D1 (PLD1) and phosphatidylinositol 4-phosphate 5-kinase.	175801
vit-2	WBGene00006926	vit-2	C42D8.2	C42D8.2a,C42D8.2b,C42D8.2:wp176,C42D8.2a.1,C42D8.2a.2,C42D8.2b.1,C42D8.2b.2	embryonic cell,gonad,hermaphrodite,intestine,oocyte,pseudocoelom	adult Ce	vit-2 encodes the vitellogenin homolog YP170; vit-2 is expressed in the adult hermaphrodite intestine and VIT-2 is secreted into the pseudocoelomic space before being taken up by developing oocytes; vit-2 expression is regulated in a sex-, stage-, and tissue-specific manner by the ELT-2/GATA and MAB-3 transcription factors.	180781
vha-16	WBGene00016258	vha-16	C30F8.2	C30F8.2,C30F8.2.1,C30F8.2.2,C30F8.2.3	dorsal nerve cord,excretory cell,head,hypodermis,intestine,nervous system,pharynx,reproductive system,tail,ventral cord neuron,vulval muscle	adult Ce,larva Ce	vha-16 encodes an an ortholog of subunit d of the membrane-bound (V0) domain of vacuolar proton-translocating ATPase (V-ATPase); VHA-16 is predicted to mechanically anchor the V-ATPase cytosolic rotor (stalk) to the membrane, while also providing a hub for the V-ATPase transmembrane rotor; vha-16 is expressed in diverse tissues (e.g., excretory cell, pharynx, intestine, hypodermis, and neurons).	172134
nlp-28	WBGene00003766	nlp-28	B0213.3	B0213.3,B0213.3	N.A.	N.A.	nlp-28 encodes a neuropeptide-like protein.	181845
idh-1	WBGene00010317	idh-1	F59B8.2	F59B8.2a,F59B8.2b,F59B8.2c,F59B8.2a.1,F59B8.2a.2,F59B8.2b,F59B8.2c	body wall musculature,gonadal sheath cell,hypodermis,intestine,pharynx,rectal gland cell,reproductive system,seam cell,tail,vulva	adult Ce,larva Ce	idh-1 encodes a predicted cytosolic isocitrate dehydrogenase; by homology, IDH-1 is predicted to catalyze the formation of alpha-ketoglutarate from isocitrate.	177775
K08D12.6	WBGene00019540	K08D12.6	K08D12.6	K08D12.6,K08D12.6	N.A.	N.A.	RNA sequencing and microarray studies indicate that K08D12.6 is affected by Methylmercury hydroxide, Multi-walled carbon nanotubes, D-glucose, Chlorpyrifos, Diazinon, adsorbable organic bromine compounds, and Sirolimus; RNA sequencing studies indicate that K08D12.6 is enriched in the germ line.	176980
ZK632.9	WBGene00014016	ZK632.9	ZK632.9	ZK632.9,ZK632.9:wp52,ZK632.9.1,ZK632.9.2	N.A.	N.A.	ZK632.9 is involved in negative regulation of vulval development and reproduction.	176394
sod-1	WBGene00004930	sod-1	C15F1.7	C15F1.7a,C15F1.7b,C15F1.7:wp134,C15F1.7a,C15F1.7b.1,C15F1.7b.2	Cell,somatic gonad	N.A.	sod-1 encodes the copper/zinc superoxide dismustase, an enzyme that is known to protect cells from oxidative damage; superoxide dismutase activity can be detected in worm extracts; sod-1 activity has been implicated in the increased life-span of dauer larvae where this enzyme demonstrates the highest activity compared to other life-stages as well as in the increased life span of age-1 mutants and…	174141
mak-1	WBGene00010681	mak-1	K08F8.1	K08F8.1a,K08F8.1b,K08F8.1c,K08F8.1d,K08F8.1e,K08F8.1b.1,K08F8.1b.2,K08F8.1b.3,K08F8.1a.1,K08F8.1a.2,K08F8.1a.3,K08F8.1d.1,K08F8.1d.2,K08F8.1c.1,K08F8.1c.2,K08F8.1c.3,K08F8.1c.4,K08F8.1e.1,K08F8.1e.2,K08F8.1e.3,K08F8.1e.4,K08F8.1e.5,K08F8.1e.6	body wall muscle cell,body wall musculature,excretory cell,hypodermis,intestine,pharynx,tail	adult Ce,larva Ce	mak-1 is an ortholog of human MAPKAPK2 (mitogen-activated protein kinase-activated protein kinase 2) and MAPKAPK3 (mitogen-activated protein kinase-activated protein kinase 3); mak-1 is involved in embryo development; mak-1 is predicted to have ATP binding activity and protein kinase activity, based on protein domain information; mak-1 is expressed in the pharynx, hypodermis, tail, intestine, exc…	174398
F59F4.2	WBGene00010337	F59F4.2	F59F4.2	F59F4.2,F59F4.2	body wall musculature,head neuron,intestine,nervous system,neuron,pharynx,seam cell,tail neuron,ventral cord neuron	adult Ce,larva Ce	F59F4.2 is an ortholog of human SERP2 (stress associated endoplasmic reticulum protein family member 2) and SERP1 (stress associated endoplasmic reticulum protein 1); F59F4.2 is expressed in the pharynx, nervous system, seam cell, intestine, and the body wall musculature.	181669
clec-1	WBGene00017772	clec-1	F25B4.9	F25B4.9,F25B4.9	N.A.	N.A.	clec-1 is involved in body morphogenesis, growth, hermaphrodite genitalia development, locomotion, nematode larval development and positive regulation of growth.	178958
F20A1.1	WBGene00017613	F20A1.1	F20A1.1	F20A1.1,F20A1.1	N.A.	N.A.	F20A1.1 is involved in embryo development and gamete generation.	179090
acp-6	WBGene00022245	acp-6	Y73B6BL.24	Y73B6BL.24,Y73B6BL.24	N.A.	N.A.	acp-6 is an ortholog of members of the human ACP (Acid phosphatases) family including ACP6; acp-6 is predicted to have acid phosphatase activity, based on protein domain information.	177407
col-179	WBGene00000752	col-179	C34F6.3	C34F6.3,C34F6.3	N.A.	N.A.	col-179 is an ortholog of human MARCO (macrophage receptor with collagenous structure) and COL26A1 (collagen type XXVI alpha 1 chain) and members of the COL (Collagens) family including COL9A1; col-179 is involved in defense response to Gram-negative bacterium, innate immune response and lipid storage; col-179 is a structural constituent of cuticle, based on protein domain information.	181308
Y22D7AL.10	WBGene00021248	Y22D7AL.10	Y22D7AL.10	Y22D7AL.10,Y22D7AL.10.1,Y22D7AL.10.2	N.A.	N.A.	Y22D7AL.10 is an ortholog of human HSPE1 (heat shock protein family E (Hsp10) member 1); Y22D7AL.10 is involved in determination of adult lifespan and embryo development.	175315
ldh-1	WBGene00002262	ldh-1	F13D12.2	F13D12.2,F13D12.2.1,F13D12.2.2	body wall musculature,head neuron,hypodermis,nerve ring,nervous system,rectal epithelium,reproductive system,tail,ventral cord neuron,vulva	adult Ce,larva Ce	ldh-1 is orthologous to the human gene LACTATE DEHYDROGENASE B (LDHB; OMIM:150100), which when mutated leads to lactate dehydrogenase-B deficiency.	174798
col-95	WBGene00000670	col-95	Y41C4A.16	Y41C4A.16,Y41C4A.16:wp20,Y41C4A.16	N.A.	N.A.	col-95 encodes a collagen.	176602
F23D12.11	WBGene00194674	F23D12.11	F23D12.11	F23D12.11,F23D12.11	N.A.	N.A.	RNA sequencing and microarray studies indicate that F23D12.11 is affected by Ethanol, Rotenone, Manganese chloride, Mianserin, D-glucopyranose, Bisphenol A, Chlorpyrifos, Diazinon, adsorbable organic bromine compounds, and Sirolimus; RNA sequencing studies indicate that F23D12.11 is enriched in the germ line.	13223834
tdo-2	WBGene00016201	tdo-2	C28H8.11	C28H8.11a,C28H8.11c,C28H8.11b:wp252,C28H8.11b,C28H8.11c,C28H8.11a.1,C28H8.11a.2	body wall musculature,hypodermis	adult Ce,embryo Ce,larva Ce	tdo-2 is an ortholog of human TDO2 (tryptophan 2,3-dioxygenase); tdo-2 is predicted to have heme binding activity and tryptophan 2,3-dioxygenase activity, based on protein domain information; tdo-2 is expressed in the hypodermis and the body wall musculature.	175836
hgo-1	WBGene00001843	hgo-1	W06D4.1	W06D4.1,W06D4.1:wp67,W06D4.1	body wall musculature,hypodermis,intestine,pharynx,vulval muscle	adult Ce,larva Ce	hgo-1 encodes a putative homogentisate 1,2-dioxygenase, orthologous to human HGD (OMIM:607474, mutated in alkaptonuria), that is required for normal resistance to hypertonic stress; HGO-1 is expressed in larval and adult hypodermis and intestine, and in larval pharynx; HGO-1 is required for the tyrosinemic phenotype of K10C2.4(RNAi) animals.	172726
zip-9	WBGene00077761	zip-9	F17C11.17	F17C11.17a,F17C11.17b,F17C11.17:wp252,F17C11.17b,F17C11.17a.1,F17C11.17a.2	N.A.	N.A.	Microarray, tiling array, and RNA sequencing studies indicate that zip-9 is affected by cyc-1, daf-12, wdr-23, pgrn-1, prg-1, cco-1, jmjd-3.1, jmjd-1.2, ifg-1, sir-2.1, ain-1, and lin-35; RNA sequencing and microarray studies indicate that zip-9 is affected by Rotenone, D-glucose, Cholestanol, Quercetin, single-walled carbon nanotubes, Paraquat, and Sirolimus; RNA sequencing and microarray studie…	179516
mnk-1	WBGene00011304	mnk-1	R166.5	R166.5a,R166.5b,R166.5a:wp174,R166.5b:wp174,R166.5a,R166.5b	body wall musculature,intestine,pharyngeal muscle cell,pharynx,vulval muscle	N.A.	mnk-1 encodes the C. elegans ortholog of the Mnk MAP kinase-interacting kinase	174623
fat-1	WBGene00001393	fat-1	Y67H2A.8	Y67H2A.8,Y67H2A.8	intestine,nerve ring,touch receptor neuron	adult Ce,larva Ce	fat-1 encodes an omega-3 fatty acyl desaturase that acts on substrates of 16-20 carbons with a preference for omega-6 fatty acids; FAT-1 dehydrogenates its substrates 3 carbons from the methyl terminus; FAT-1 is required in vivo for n3 polyunsaturated fatty acid (PUFA) synthesis; the fatty acids of fat-1(wa9) mutants consist of 20% arachidonic acid (20:4n6), instead of the 20% eicosapentaenoic ac…	178291
ifb-1	WBGene00002053	ifb-1	F10C1.2	F10C1.2a,F10C1.2b,F10C1.2b,F10C1.2a.1,F10C1.2a.2	amphid neuron,dorsal nerve cord,excretory canal,excretory cell,excretory system,hypodermis,marginal cell,pharyngeal muscle cell,pharyngeal-intestinal valve,pharynx,rectal epithelium,rectum,seam cell,tail neuron,uterine seam cell,uterine toroidal epithelial cell,uterus,ventral nerve cord,vulva	adult Ce,elongating embryo Ce,embryo Ce,enclosing embryo Ce,fully-elongated embryo Ce,L1 larva Ce,L2 larva Ce,L3 larva Ce,L4 larva Ce,larva Ce	ifb-1 (also known as vab-21) encodes two isoforms of an essential intermediate filament protein that is coexpressed with the essential IF proteins IFA-1, IFA-2, and IFA-3, along with IFA-4; IFB-1 is required for embryonic development and epidermal morphogenesis; IFB-1 forms heteropolymeric intermediate filaments in vitro with an equimolar mixture of IFA-1, IFA-2, or IFA-3, and binds IFA-4 in blot…	173976
vha-1	WBGene00006910	vha-1	R10E11.8	R10E11.8,R10E11.8.1,R10E11.8.2	excretory cell,intestine,rectum	all stages Ce,embryo Ce,larva Ce	vha-1 encodes an ortholog of subunit c of the membrane-bound (V0) domain of vacuolar proton-translocating ATPase (V-ATPase); VHA-1 is a predicted V-ATPase transmembrane rotor component; VHA-1 and VHA-2/3 comprise a closely related family of subunit c co-orthologs, predicted to carry protons from the cytosol to a-subunits (VHA-5, VHA-6, VHA-7, or UNC-32) for transmembrane export; VHA-1, like VHA-1…	176383
C35B1.5	WBGene00016435	C35B1.5	C35B1.5	C35B1.5,C35B1.5	N.A.	N.A.	C35B1.5 is an ortholog of human NXN (nucleoredoxin); RNA sequencing and microarray studies indicate that C35B1.5 is affected by Rotenone, D-glucose, Acrylamide, Quercetin, Hydrolyzable Tannins, Humic substances, Paraquat, Sirolimus, and Allantoin; tiling array, RNA sequencing, and microarray studies indicate that C35B1.5 is enriched in the excretory cell, germ line, and intestine and in the GABAe…	177168
vha-15	WBGene00020507	vha-15	T14F9.1	T14F9.1,T14F9.1.1,T14F9.1.2	body wall musculature,head neuron,intestine,nerve ring,nervous system,neuron,pharynx,seam cell,tail neuron,ventral cord neuron,vulval muscle	adult Ce,larva Ce	vha-15 encodes an ortholog of subunit H of the cytoplasmic (V1) domain of vacuolar proton-translocating ATPase (V-ATPase); VHA-15 and VHA-18 are co-orthologs; VHA-15, along with VHA-2 and probably all V-ATPase subunits, is required for systemic RNAi, probably during endocytotic RNAi uptake; VHA-15 is a predicted cytosolic stator (stalk) component; neurons).	180534
F45D3.3	WBGene00009723	F45D3.3	F45D3.3	F45D3.3,F45D3.3	N.A.	N.A.	Microarray, tiling array, and RNA sequencing studies indicate that F45D3.3 is affected by alg-1, hpl-2, pgrn-1, daf-2, tcer-1, dop-1, hsf-1, let-418, chd-3, sir-2.1, ain-2, spr-5, mir-243, hcf-1, and tdp-1; RNA sequencing and microarray studies indicate that F45D3.3 is affected by Ethanol, Rotenone, Bisphenol A, Cry5B, Humic substances, Paraquat, and Sirolimus; tiling array, RNA sequencing, and m…	179717
H40L08.2	WBGene00014793	H40L08.2	H40L08.2	H40L08.2a,H40L08.2b,H40L08.2d,H40L08.2c,H40L08.2d.1,H40L08.2d.2,H40L08.2d.3,H40L08.2d.4,H40L08.2a,H40L08.2b	N.A.	N.A.	Microarray and RNA sequencing studies indicate that H40L08.2 is affected by spe-44, eat-2, cep-1, ash-2, daf-2, glp-1, jmjd-3.1, dop-1, daf-12, daf-16, dcr-1, tdp-1, mir-35, tbx-2, nuo-6, and hlh-25; microarray and RNA sequencing studies indicate that H40L08.2 is affected by Heme, Rotenone, Quercetin, Humic substances, single-walled carbon nanotubes, Paraquat, and Sirolimus.	13224091
T04F8.8	WBGene00011446	T04F8.8	T04F8.8	T04F8.8a,T04F8.8b,T04F8.8b,T04F8.8a	N.A.	N.A.	RNA sequencing and microarray studies indicate that T04F8.8 is affected by Rotenone, Manganese chloride, D-glucose, Cry5B, Progesterone, Resveratrol, Deoxyglucose, Acrylamide, Atrazine, Cadmium, Quercetin, Hydrolyzable Tannins, and Sirolimus; tiling array and RNA sequencing studies indicate that T04F8.8 is enriched in the germ line and in the dopaminergic and GABAergic neurons.	181351
ftn-2	WBGene00001501	ftn-2	D1037.3	D1037.3,D1037.3.1,D1037.3.2	body wall musculature,hypodermis,intestine,pharynx	adult Ce,embryo Ce,L1 larva Ce,L2 larva Ce,L3 larva Ce,L4 larva Ce,larva Ce	ftn-2 encodes one of two C. elegans ferritin heavy chain homologs; loss of ftn-2 activity via deletion mutation results in slightly lower brood sizes and, under iron stress conditions, slightly faster growth from the L4 to adult stage of development, and slightly reduced lifespan; an ftn-2::gfp reporter fusion is expressed in diverse tissues, including the pharynx, intestine, and hypodermis, and …	171934
cal-5	WBGene00006861	cal-5	C24H10.5	C24H10.5,C24H10.5	N.A.	adult hermaphrodite Ce,L1 larva Ce,L2 larva Ce,L3 larva Ce,L4 larva Ce	uvt-2 encodes a protein that contains four EF-hand calcium binding motifs with similarity to human calmodulin; mRNA weakly expressed in L1 through L4 larval stages and in the adult hermaphrodite.	192083
Y119D3B.21	WBGene00022497	Y119D3B.21	Y119D3B.21	Y119D3B.21,Y119D3B.21	N.A.	N.A.	RNA sequencing and microarray studies indicate that Y119D3B.21 is affected by 1-methylnicotinamide, Mianserin, D-glucopyranose, D-glucose, Atrazine, Colistin, and Sirolimus; sage analysis, tiling array, RNA sequencing, and microarray studies indicate that Y119D3B.21 is enriched in the intestine, pharyngeal muscle cell, germ line, and Psub1 and in the DA, VA, BAG, ASER, I5, SAB, and retrovesicular…	246006
far-8	WBGene00001392	far-8	K02F3.3	K02F3.3,K02F3.3:wp100,K02F3.3	N.A.	N.A.	far-8 is predicted to have lipid binding activity, based on protein domain information.	186902
act-5	WBGene00000067	act-5	T25C8.2	T25C8.2,T25C8.2.1,T25C8.2.2,T25C8.2.3	excretory canal,excretory cell,gonad,intestine,pharyngeal-intestinal valve,rect_D,rect_VL,rect_VR	adult Ce,embryo Ce,L1 larva Ce,L2 larva Ce,L3 larva Ce,L4 larva Ce	act-5 encodes an ortholog of human cytoplasmic actin; act-5 is required for formation of the terminal web and microvilli on the apical surface of intestinal cells; act-5 also plays a role in mediating non-lytic exit of intracellular parasites from the intestine; act-5 is expressed only in intestinal cells and in the excretory cell; in the intestine, ACT-5 localizes to microvilli and the terminal …	176793
dnj-20	WBGene00001038	dnj-20	T15H9.7	T15H9.7a,T15H9.7b,T15H9.7:wp191,T15H9.7b,T15H9.7a	hypodermis,intestine,seam cell	adult Ce,larva Ce	dnj-20 is an ortholog of human DNAJB11 (DnaJ heat shock protein family (Hsp40) member B11); dnj-20 is predicted to have unfolded protein binding activity, based on protein domain information; dnj-20 is expressed in the hypodermis and the intestine.	174514
tatn-1	WBGene00009628	tatn-1	F42D1.2	F42D1.2,F42D1.2	body wall musculature,hypodermis,intestine,muscle cell,pharynx,reproductive system,vulval muscle	adult Ce,larva Ce	tatn-1 encodes a putative tyrosine aminotransferase, orthologous to human TAT (OMIM:276600, mutated in type II tyrosinemia); tatn-1 is expressed in larval and adult pharynx, hypodermis, body wall muscle, and intestine, and in adult vulval muscle and reproductive system; tatn-1 is required for the tyrosinemic phenotype of fah-1(RNAi) animals.	181574
vha-4	WBGene00006913	vha-4	T01H3.1	T01H3.1,T01H3.1.1,T01H3.1.2	excretory cell,rectum	all stages Ce	vha-4 encodes an ortholog of subunit c'' of the membrane-bound (V0) domain of vacuolar proton-translocating ATPase (V-ATPase); VHA-4 is a predicted V-ATPase transmembrane rotor component; VHA-4 is paralogous to the c subunits VHA-1/-2/-3, and is predicted to help carry protons from the cytosol to a-subunits (VHA-5, VHA-6, VHA-7, or UNC-32) for transmembrane export; VHA-4 is required for ovulation…	174272
F55H12.4	WBGene00010135	F55H12.4	F55H12.4	F55H12.4,F55H12.4	anus,hypodermis,pharynx,vulva	N.A.	F55H12.4 is expressed in the pharynx, anus, hypodermis, and the vulva.	186344
har-1	WBGene00007630	har-1	C16C10.11	C16C10.11,C16C10.11.1,C16C10.11.2	anal depressor muscle,body wall musculature,head neuron,intestine,nervous system,pharynx,tail neuron,ventral nerve cord	adult Ce,larva Ce	har-1 is an ortholog of human CHCHD10 (coiled-coil-helix-coiled-coil-helix domain containing 10) and CHCHD2 (coiled-coil-helix-coiled-coil-helix domain containing 2); har-1 is expressed in the pharynx, anal depressor muscle, nervous system, intestine, and the body wall musculature; har-1 is localized to the mitochondrion and the striated muscle dense body.	175529
gst-36	WBGene00001784	gst-36	R07B1.4	R07B1.4,R07B1.4:wp77,R07B1.4	N.A.	N.A.	gst-36 is an ortholog of members of the human GST (Soluble glutathione S-transferases) family including HPGDS; microarray, proteomic, and RNA sequencing studies indicate that gst-36 is affected by clk-1, age-1, daf-12, K10D11.2, gld-1, let-7, tatn-1, htz-1, glp-1, npr-1, hsf-1, dep-1, sir-2.1, dpy-9, dpy-10, mir-35, ain-2, and tbx-2; microarray studies indicate that gst-36 is affected by Cry5B, Q…	187645
fat-2	WBGene00001394	fat-2	W02A2.1	W02A2.1a,W02A2.1b,W02A2.1a.1,W02A2.1a.2,W02A2.1b.1,W02A2.1b.2	anal depressor muscle,body wall musculature,excretory cell,head neuron,intestine,nerve ring,nervous system,pharynx	adult Ce,larva Ce	fat-2 encodes a delta-12 fatty acyl desaturase that increases membrane fluidity when expressed in yeast, and that may protect against cold stress; FAT-2's substrate is unknown, but may be acyl-CoA; FAT-2 is required in vivo for normal levels of C18 or C20 polyunsaturated fatty acids (PUFAs); FAT-2 is fully required for a sperm-attracting cue (perhaps an eicosanoid) secreted by oocytes, and partia…	178293
K09E2.3	WBGene00019572	K09E2.3	K09E2.3	K09E2.3,K09E2.3	N.A.	N.A.	K09E2.3 is predicted to have ureidoglycolate hydrolase activity, based on protein domain information.	187217
T28F4.5	WBGene00012140	T28F4.5	T28F4.5	T28F4.5,T28F4.5.1,T28F4.5.2	N.A.	N.A.	The T28F4.5 gene encodes a homolog of Death Associated Protein 1 (DAP-1) protein that may be involved in apoptosis.	172503
C10G8.4	WBGene00015683	C10G8.4	C10G8.4	C10G8.4,C10G8.4	N.A.	N.A.	C10G8.4 encodes a putative secreted TIL-domain protease inhibitor paralogous to SWM-1, ISL-1, and the products of 11 other C. elegans genes; C10G8.4 and its relatives are collectively similar to other TIL-domain protease inhibitors from nematodes, insects, and vertebrates; C10G8.4 has no obvious function in mass RNAi assays.	182503
VF13D12L.3	WBGene00012149	VF13D12L.3	VF13D12L.3	VF13D12L.3,VF13D12L.3.1,VF13D12L.3.2	N.A.	N.A.	VF13D12L.3 is orthologous to the human gene ARGININOSUCCINATE SYNTHETASE (ASS; OMIM:603470), which when mutated leads to classic citrullinemia.	174795
C50B8.1	WBGene00008224	C50B8.1	C50B8.1	C50B8.1,C50B8.1	N.A.	N.A.	C50B8.1 is an ortholog of human SLIRP (SRA stem-loop interacting RNA binding protein); C50B8.1 is predicted to have nucleic acid binding activity, based on protein domain information.	179840
nhr-97	WBGene00003687	nhr-97	H27C11.1	H27C11.1a,H27C11.1b,H27C11.1:wp80,H27C11.1a,H27C11.1b.1,H27C11.1b.2,H27C11.1b.3	N.A.	N.A.	nhr-97 is an ortholog of human NR5A1 (nuclear receptor subfamily 5 group A member 1) and NR5A2 (nuclear receptor subfamily 5 group A member 2); nhr-97 is involved in reproduction; nhr-97 is predicted to have sequence-specific DNA binding activity, steroid hormone receptor activity, transcription factor activity, sequence-specific DNA binding, and zinc ion binding activity, based on protein domain…	177810
gln-3	WBGene00001604	gln-3	Y105C5B.28	Y105C5B.28a,Y105C5B.28b,Y105C5B.28c,Y105C5B.28a,Y105C5B.28b,Y105C5B.28c.1,Y105C5B.28c.2,Y105C5B.28c.3	N.A.	N.A.	gln-3 is an ortholog of human GLUL (glutamate-ammonia ligase); gln-3 is predicted to have glutamate-ammonia ligase activity, based on protein domain information.	178452
chch-3	WBGene00010942	chch-3	M176.3	M176.3,M176.3	N.A.	N.A.	chch-3 is an ortholog of human CHCHD7 (coiled-coil-helix-coiled-coil-helix domain containing 7); chch-3 is involved in embryo development.	174494
F27C1.2	WBGene00017852	F27C1.2	F27C1.2	F27C1.2a,F27C1.2b,F27C1.2:wp126,F27C1.2a,F27C1.2b	N.A.	N.A.	F27C1.2 is an ortholog of human SLC31A1 (solute carrier family 31 member 1); F27C1.2 is involved in body morphogenesis, positive regulation of growth and reproduction; F27C1.2 is predicted to have copper ion transmembrane transporter activity, based on protein domain information.	172196
hsp-43	WBGene00002024	hsp-43	C14F11.5	C14F11.5a,C14F11.5b,C14F11.5:wp187,C14F11.5b:wp229,C14F11.5b,C14F11.5a	body wall musculature,copulatory spicule,hypodermis,muscle cell,pharyngeal-intestinal valve,R1AL,R1AR,R1BL,R1BR,R1stL,R1stR,R2AL,R2AR,R2BL,R2BR,R2stL,R2stR,R3AL,R3AR,R3BL,R3BR,R3stL,R3stR,R4AL,R4AR,R4BL,R4BR,R4stL,R4stR,R5AL,R5AR,R5BL,R5BR,R5stL,R5stR,R6AL,R6AR,R6BL,R6BR,R6stL,R6stR,R7AL,R7AR,R7BL,R7BR,R7stL,R7stR,R8AL,R8AR,R8BL,R8BR,R8stL,R8stR,R9AL,R9AR,R9BL,R9BR,R9stL,R9stR,spermatheca,spermat…	adult Ce,L2 larva Ce,L3 larva Ce,L4 larva Ce	hsp-43 encodes a member of the hsp20 family.	180895
nlp-24	WBGene00003762	nlp-24	F35B12.7	F35B12.7,F35B12.7:wp132,F35B12.7.1,F35B12.7.2	ASIL,ASIR,hypodermis,intestine,pharyngeal neuron,spermatheca	N.A.	nlp-24 is involved in response to food; nlp-24 is expressed in the spermatheca, certain amphid neurons, all pharyngeal neurons, hypodermis, and the intestine.	179594
C16A3.10	WBGene00015814	oatr-1	C16A3.10	C16A3.10,C16A3.10b:wp255,C16A3.10c:wp255,C16A3.10.1,C16A3.10.2,C16A3.10.3	head neuron,hypodermis,intestine,nervous system,pharynx,tail	adult Ce,larva Ce	C16A3.10 encodes an ornithine transaminase orthologous to the human gene OAT (ornithine aminotransferase); the product of C16A3.10 is predicted to catalyze the conversion of ornithine to L-glutamate-5-semialdehyde in the process of arginine-to-proline conversion.	175908
F53F1.4	WBGene00009982	F53F1.4	F53F1.4	F53F1.4,F53F1.4	N.A.	N.A.	Microarray and RNA sequencing studies indicate that F53F1.4 is affected by Aldicarb, 1-methylnicotinamide, Nicotinic acid, Rotenone, Neurotoxins, Juglone, Cholestanol, Resveratrol, Humic substances, Selenium, Colistin, Dafa#1, Sirolimus, and Ag nanoparticles; tiling array and RNA sequencing studies indicate that F53F1.4 is enriched in the germline precursor cell, hypodermis, and germ line and in …	179822
F52A8.5	WBGene00009918	gcsh-2	F52A8.5	F52A8.5,F52A8.5.1,F52A8.5.2,F52A8.5.3	N.A.	N.A.	F52A8.5 is orthologous to the human gene GLYCINE CLEAVAGE SYSTEM PROTEIN H (GCSH; OMIM:238330), which when mutated leads to glycine encephalopathy.	172486
Y105C5B.5	WBGene00013647	Y105C5B.5	Y105C5B.5	Y105C5B.5a,Y105C5B.5b,Y105C5B.5a	N.A.	N.A.	Microarray and RNA sequencing studies indicate that Y105C5B.5 is affected by Methylmercuric chloride, Rotenone, Manganese chloride, Atrazine, Cry5B, Humic substances, and Allantoin; tiling array and RNA sequencing studies indicate that Y105C5B.5 is enriched in the excretory cell and germ line.	190888
grd-3	WBGene00001692	grd-3	W05E7.1	W05E7.1,W05E7.1:wp100,W05E7.1	hypodermis,seam cell	adult Ce	grd-3 encodes a hedgehog-like protein, with an N-terminal signal sequence and a C-terminal Ground domain; GRD-3 is expressed in adult anterior and posterior seam cells, overlapping GRD-5 expression; GRD-3 is also strongly expressed upon infection with the gram-negative bacterium Serratia marcescens, indicating that GRD-3 may be part of C. elegans' innate immunity response; the Ground domain is pr…	177109
elt-3	WBGene00001251	elt-3	K02B9.4	K02B9.4a,K02B9.4b,K02B9.4c,K02B9.4d,K02B9.4b,K02B9.4a,K02B9.4c,K02B9.4d	Caaaaa,Caaaap,Caaapa,Caaapp,Cpaaaa,Cpaaap,Cpaapa,Cpaapp,gon_herm_dtc_A,gon_herm_dtc_P,head neuron,hyp4,hyp5,hyp6,hyp7 syncytium,hyp8,hyp9,hyp10,hyp11,hypodermis,intestine,P1,P2,P3,P4,P5,P6,P7,P8,P9,P10,P11,P12,pharyngeal-intestinal valve,rect_D,rect_VL,rect_VR,tail neuron,virL,virR	1.5-fold embryo Ce,2-fold embryo Ce,3-fold embryo Ce,adult Ce,bean embryo Ce,comma embryo Ce,elongating embryo Ce,embryo Ce,fully-elongated embryo Ce,L1 larva Ce,L2 larva Ce,L3 larva Ce,L4 larva Ce,late cleavage stage embryo Ce	elt-3 gene encodes a GATA transcription factor; during embryogenesis, ELT-3 appears to act downstream of ELT-1, also a GATA transcription factor, in a redundant pathway controlling hypodermal cell differentiation; ELT-3 is also required for positive regulation of transcription of nlp-29, which encodes an antimicrobial peptide, in response to fungal infection and gpdh-1 in response to salt stress;…	181503
T08H10.1	WBGene00020369	T08H10.1	T08H10.1	T08H10.1,T08H10.1	N.A.	N.A.	T08H10.1 is an ortholog of human AKR1E2 (aldo-keto reductase family 1 member E2), AKR1B15 (aldo-keto reductase family 1 member B15) and AKR1B10 (aldo-keto reductase family 1 member B10); T08H10.1 is predicted to have oxidoreductase activity, based on protein domain information.	178844
F47B7.1	WBGene00018532	F47B7.1	F47B7.1	F47B7.1,F47B7.1	N.A.	N.A.	RNA sequencing and microarray studies indicate that F47B7.1 is affected by Rotenone, D-glucose, Cholestanol, Resveratrol, Chlorpyrifos, Diazinon, Humic substances, Paraquat, and Sirolimus; RNA sequencing and microarray studies indicate that F47B7.1 is enriched in the muscle cell and intestine and in the ASER and PLM neurons.	180666
C15C7.5	WBGene00015791	C15C7.5	C15C7.5	C15C7.5,C15C7.5.1,C15C7.5.2	N.A.	N.A.	C15C7.5 is involved in lipid storage and locomotion.	180605
lec-10	WBGene00002273	lec-10	W01A11.4	W01A11.4,W01A11.4	intestine	N.A.	lec-10 encodes a galectin, a soluble galactose-binding lectin; recombinant lec-10 can bind to sugar in an in vitro assay.	179034
rhr-1	WBGene00004358	rhr-1	F08F3.3	F08F3.3,F08F3.3.1,F08F3.3.2	AMsoL,AMsoR,excretory cell,gonadal sheath cell,head,hypodermis,intestine,nervous system,rectal gland cell,reproductive system,seam cell,spermatheca,tail neuron,vulva	adult Ce,embryo Ce,L1 larva Ce,L2 larva Ce,L3 larva Ce,L4 larva Ce,larva Ce	rhr-1 encodes an ortholog of human Rhesus blood-group associated glycoprotein (RHAG; OMIM:180297, mutated in chronic hemolytic anemia), a member of the ammonium transporter family, and affects general levels of mRNA transcripts, and embryonic viability in a large-scale RNAi screen.	178927
mxl-3	WBGene00003511	mxl-3	F46G10.6	F46G10.6,F46G10.6	AWCL,AWCR,intestine,neuron,pharynx	N.A.	mxl-3 encodes a basic helix-loop-helix transcription factor; an mxl-3 deletion mutation, tm2580, has been reported to exhibit a slight growth delay; in vitro, MXL-3 binds E-box and/or E-box-like sequences; an mxl-3 reporter fusion is expressed in larvae and adults and seen in head muscles and neurons, part of the intestine, and body hypodermis.	181457
F13H10.6	WBGene00008777	F13H10.6	F13H10.6	F13H10.6a,F13H10.6b,F13H10.6a.1,F13H10.6a.2	N.A.	N.A.	Microarray, tiling array, and RNA sequencing studies indicate that F13H10.6 is affected by cyc-1, sam-10, lin-15B, hpl-2, wrn-1, daf-2, jmjd-3.1, lin-28, hlh-30, mir-243, alg-1, and nhr-25; RNA sequencing studies indicate that F13H10.6 is affected by Rotenone and Cry5B; RNA sequencing and tiling array studies indicate that F13H10.6 is enriched in the germ line and muscle cell and in the NSM, AFD,…	260099
Y43F8B.2	WBGene00012813	Y43F8B.2	Y43F8B.2	Y43F8B.2a,Y43F8B.2b,Y43F8B.2c,Y43F8B.2d,Y43F8B.2e,Y43F8B.2f,Y43F8B.2b,Y43F8B.2e.1,Y43F8B.2e.2,Y43F8B.2f.1,Y43F8B.2f.2,Y43F8B.2f.3,Y43F8B.2c.1,Y43F8B.2c.2,Y43F8B.2a,Y43F8B.2d	N.A.	N.A.	Y43F8B.2 is an ortholog of human GSKIP (GSK3B interacting protein); Y43F8B.2 is involved in innate immune response; Y43F8B.2 is localized to the striated muscle dense body.	180278
C08H9.15	WBGene00007474	C08H9.15	C08H9.15	C08H9.15,C08H9.15	N.A.	N.A.	RNA sequencing and microarray studies indicate that C08H9.15 is affected by eat-2, emr-1, lem-2, daf-2, npr-1, jmjd-3.1, and daf-16; RNA sequencing studies indicate that C08H9.15 is affected by Rotenone; tiling array and RNA sequencing studies indicate that C08H9.15 is enriched in the germline precursor cell, hypodermis, and germ line.	3564883
T25B9.9	WBGene00012015	T25B9.9	T25B9.9	T25B9.9,T25B9.9	N.A.	N.A.	T25B9.9 is an ortholog of human Pgd (phosphogluconate dehydrogenase); T25B9.9 is involved in defense response, embryo development, the molting cycle and nematode larval development; T25B9.9 is predicted to have phosphogluconate dehydrogenase (decarboxylating) activity, based on protein domain information.	177971
F22B7.9	WBGene00017698	F22B7.9	F22B7.9	F22B7.9,F22B7.9	anterior hypodermis,Ea,Eal,Eala,Ealp,Ear,Eara,Earp,Ep,Epl,Epla,Eplp,Epr,Epra,Eprp	adult Ce,embryo Ce	F22B7.9 encodes a predicted methyltransferase; F22B7.9 reporter fusions are expressed in the intestine.	176213
dhs-13	WBGene00000976	dhs-13	F36H9.3	F36H9.3,F36H9.3	N.A.	N.A.	dhs-13 encodes a short-chain dehydrogenase that is a member of the short-chain dehydrogenase/reductase (SDR) family of enzymes; DHS-13 is predicted to be mitochondrial.	178658
ttr-18	WBGene00007142	ttr-18	B0334.1	B0334.1,B0334.1.1,B0334.1.2	N.A.	N.A.	RNA sequencing, proteomic, and microarray studies indicate that ttr-18 is affected by Rotenone, D-glucose, Nicotine, Resveratrol, Deoxyglucose, Hydrolyzable Tannins, and Humic substances; tiling array, RNA sequencing, and microarray studies indicate that ttr-18 is enriched in the cephalic sheath cell, coelomocytes, hypodermis, germ line, and intestine and in the PLM neurons.	174757
F13H10.8	WBGene00044784	F13H10.8	F13H10.8	F13H10.8a,F13H10.8b,F13H10.8a.1,F13H10.8a.2,F13H10.8b	N.A.	N.A.	F13H10.8 is an ortholog of human SPTSSB (serine palmitoyltransferase small subunit B) and SPTSSA (serine palmitoyltransferase small subunit A); tiling array, RNA sequencing, microarray, and proteomic studies indicate that F13H10.8 is affected by daf-16, emr-1, clk-1, htz-1, dpy-21, and glp-1; RNA sequencing studies indicate that F13H10.8 is affected by Rotenone; RNA sequencing studies indicate th…	4363079
rmd-1	WBGene00011501	rmd-1	T05G5.7	T05G5.7a,T05G5.7b,T05G5.7:wp229,T05G5.7a.1,T05G5.7a.2,T05G5.7b.1,T05G5.7b.2	germ line,gonadal sheath cell	adult Ce	rmd-1 is an ortholog of human RMDN2 (regulator of microtubule dynamics 2) and RMDN3 (regulator of microtubule dynamics 3); rmd-1 is involved in apoptotic process, embryo development and oogenesis; rmd-1 is expressed in the germ line and the gonadal sheath cell; rmd-1 is localized to the mitotic spindle pole and the spindle microtubule.	176379
his-68	WBGene00001942	his-68	T23D8.6	T23D8.6,T23D8.6	N.A.	N.A.	his-68 encodes an H2A histone.	172860
K09C6.9	WBGene00019563	K09C6.9	K09C6.9	K09C6.9,K09C6.9:wp88,K09C6.9:wp107,K09C6.9:wp156,K09C6.9	N.A.	N.A.	RNA sequencing and microarray studies indicate that K09C6.9 is affected by Nicotinic acid, Methylmercuric chloride, Rotenone, Bisphenol A, Quercetin, Hydrolyzable Tannins, and Humic substances; RNA sequencing and microarray studies indicate that K09C6.9 is enriched in the amphid sheath cell and intestine.	187204
E01G4.3	WBGene00008446	E01G4.3	E01G4.3	E01G4.3a,E01G4.3b,E01G4.3c,E01G4.3c.1,E01G4.3c.2,E01G4.3c.3,E01G4.3a.1,E01G4.3a.2,E01G4.3a.3,E01G4.3b	N.A.	N.A.	RNA sequencing and microarray studies indicate that E01G4.3 is affected by Rotenone, D-glucose, Chlorpyrifos, Quercetin, single-walled carbon nanotubes, Paraquat, and Sirolimus; microarray studies indicate that E01G4.3 is enriched in the intestine, muscle cell, and body wall musculature and in neurons including the DD neurons.	174988
C01B10.11	WBGene00044294	C01B10.11	C01B10.11	C01B10.11,C01B10.11	N.A.	N.A.	C01B10.11 encodes a novel protein, conserved amongst nematodes; loss of C01B10.11 function via large-scale RNAi experiments indicates that C01B10.11 is required for coordinated locomotion and normal body morphology; expression studies indicate that C01B10.11 mRNA is enriched in the intestine.	3565843
R31.2	WBGene00011270	R31.2	R31.2	R31.2a,R31.2b,R31.2c,R31.2d,R31.2a:wp177,R31.2b:wp177,R31.2a,R31.2b.1,R31.2b.2,R31.2d,R31.2c	N.A.	N.A.	R31.2 is localized to the striated muscle myosin thick filament.	179630
T27E4.7	WBGene00020865	T27E4.7	T27E4.7	T27E4.7,T27E4.7	N.A.	N.A.	T27E4.7 is involved in lipid storage.	179285
mua-6	WBGene00003485	mua-6	W10G6.3	W10G6.3,W10G6.3	hypodermis,touch receptor neuron,uterine seam cell,uterine-vulval cell,uv1,uv2,uv3,ventral cord neuron	adult Ce,elongating embryo Ce,fully-elongated embryo Ce,L1 larva Ce,L2 larva Ce,L3 larva Ce,L4 larva Ce,L4-adult molt Ce	mua-6 encodes an essential intermediate filament protein (MUA-6/IFA-2) that is coexpressed with the essential IF protein IFB-1; MUA-6 is required for hypodermal integrity and for lasting attachment of muscles to the body wall; MUA-6 is also required for normal positioning of excretory canals and muscles; MUA-6 forms heteropolymeric intermediate filaments in vitro with an equimolar mixture of IFB-…	181698
C32D5.8	WBGene00016316	C32D5.8	C32D5.8	C32D5.8a,C32D5.8b,C32D5.8:wp130,C32D5.8a,C32D5.8b	N.A.	N.A.	C32D5.8 is an ortholog of human NXNL1 (nucleoredoxin-like 1), NXNL2 (nucleoredoxin-like 2) and NXN (nucleoredoxin); C32D5.8 is involved in embryo development and reproduction.	174048
Y11D7A.3	WBGene00012428	Y11D7A.3	Y11D7A.3	Y11D7A.3a,Y11D7A.3b,Y11D7A.3c,Y11D7A.3b,Y11D7A.3a,Y11D7A.3c	N.A.	N.A.	Y11D7A.3 is an ortholog of human MFSD11 (major facilitator superfamily domain containing 11); RNA sequencing and microarray studies indicate that Y11D7A.3 is affected by Ethanol, Manganese chloride, D-glucose, Bisphenol A, Quercetin, Humic substances, single-walled carbon nanotubes, Tyrosol, Sirolimus, and Ag nanoparticles; tiling array and RNA sequencing studies indicate that Y11D7A.3 is enriche…	177745
F25B5.3	WBGene00017775	F25B5.3	F25B5.3	F25B5.3a,F25B5.3b,F25B5.3c,F25B5.3d,F25B5.3e,F25B5.3b,F25B5.3e,F25B5.3a,F25B5.3d,F25B5.3c.1,F25B5.3c.2,F25B5.3c.3	N.A.	N.A.	F25B5.3 is orthologous to the human gene NUCLEOTIDASE, 5-PRIME, CYTOSOLIC III (NT5C3; OMIM:606224), which when mutated leads to hemolytic anemia due to UMPH1 deficiency	175843
F22F7.8	WBGene00194908	F22F7.8	F22F7.8	F22F7.8,F22F7.8	N.A.	N.A.	RNA sequencing studies indicate that F22F7.8 is affected by prg-1, tdp-1, elt-2, npr-1, cco-1, jmjd-3.1, hsf-1, mir-60, dpy-21, and hrp-2; RNA sequencing studies indicate that F22F7.8 is affected by 1-methylnicotinamide; RNA sequencing studies indicate that F22F7.8 is enriched in the germ line and intestine.	13211828
Y54F10AM.5	WBGene00021849	Y54F10AM.5	Y54F10AM.5	Y54F10AM.5,Y54F10AM.5:wp99,Y54F10AM.5	N.A.	N.A.	Y54F10AM.5 is an ortholog of human NDUFA8 (NADH:ubiquinone oxidoreductase subunit A8); Y54F10AM.5 is involved in embryo development.	175371
F45D3.4	WBGene00009724	F45D3.4	F45D3.4	F45D3.4a,F45D3.4b,F45D3.4a.1,F45D3.4a.2,F45D3.4b.1,F45D3.4b.2	N.A.	N.A.	RNA sequencing and microarray studies indicate that F45D3.4 is affected by Ethanol, 1-methylnicotinamide, Rotenone, Bisphenol A, Cry5B, Ivermectin, Quercetin, Humic substances, R24, single-walled carbon nanotubes, and Sirolimus; microarray, tiling array, and RNA sequencing studies indicate that F45D3.4 is enriched in the germline precursor cell, hypodermis, germ line, intestine, body wall muscula…	179718
upp-1	WBGene00022817	upp-1	ZK783.2	ZK783.2,ZK783.2:wp101,ZK783.2	gonad,hypodermis,pharynx,spermatheca	N.A.	upp-1 encodes the C. elegans uridine phosphorylase ortholog; loss of upp-1 activity results in resistance to the anticancer pyrimidine analog 5-fluorouracil (5-FU); in vitro, UPP-1 exhibits both uridine and thymidine phosphorylase activity.	176077
F46F2.3	WBGene00009787	F46F2.3	F46F2.3	F46F2.3,F46F2.3	hypodermis	N.A.	F46F2.3 is involved in embryo development; F46F2.3 is expressed in the hypodermis.	181619
F26A3.4	WBGene00009142	F26A3.4	F26A3.4	F26A3.4,F26A3.4	neuron	N.A.	F26A3.4 is an ortholog of human DUSP21 (dual specificity phosphatase 21), DUSP14 (dual specificity phosphatase 14) and DUSP18 (dual specificity phosphatase 18); F26A3.4 is involved in determination of adult lifespan; F26A3.4 is predicted to have protein tyrosine/serine/threonine phosphatase activity, based on protein domain information; F26A3.4 is expressed in the nervous system; F26A3.4 is local…	172525
pah-1	WBGene00000240	pah-1	K08F8.4	K08F8.4a,K08F8.4b,K08F8.4b,K08F8.4a	body wall musculature,hypodermis,seam cell,tail	postembryonic Ce	pah-1 encodes a biochemically active phenylalanine-4-hydroxylase orthologous to human PAH; recombinant PAH-1 has hydroxylase activity on phenylalanine and tryptophan substrates in vitro; pah-1 is expressed in seam cells, tail hypodermal cells, and ventral hypodermis, with stronger posterior than anterior expression; PAH-1 might help provide tyrosine for cross-linking in the cuticle, and is partia…	174401
C05C8.7	WBGene00015464	C05C8.7	C05C8.7	C05C8.7,C05C8.7.1,C05C8.7.2,C05C8.7.3,C05C8.7.4	seam cell	adult Ce,larva Ce	C05C8.7 is an ortholog of human MPI (mannose phosphate isomerase); C05C8.7 is involved in embryo development, nematode larval development and reproduction; C05C8.7 is predicted to have mannose-6-phosphate isomerase activity and zinc ion binding activity, based on protein domain information; C05C8.7 is expressed in the seam cell.	179120
K07E3.4	WBGene00019492	K07E3.4	K07E3.4	K07E3.4a,K07E3.4b,K07E3.4:wp19,K07E3.4a,K07E3.4b	hypodermis,intestine,pharynx	adult Ce,larva Ce	K07E3.4 is an ortholog of human MTHFD1 (methylenetetrahydrofolate dehydrogenase, cyclohydrolase and formyltetrahydrofolate synthetase 1) and MTHFD1L (methylenetetrahydrofolate dehydrogenase (NADP+ dependent) 1-like); K07E3.4 is predicted to have ATP binding activity and formate-tetrahydrofolate ligase activity, based on protein domain information; K07E3.4 is expressed in the pharynx, hypodermis, …	181064
C39D10.8	WBGene00016535	C39D10.8	C39D10.8	C39D10.8a,C39D10.8b,C39D10.8c,C39D10.8b,C39D10.8c,C39D10.8a	N.A.	N.A.	Microarray and RNA sequencing studies indicate that C39D10.8 is affected by clk-1, cyc-1, daf-2, glp-1, ham-3, cco-1, jmjd-3.1, jmjd-1.2, dop-1, rbr-2, dpy-21, daf-12, daf-16, sir-2.1, lin-14, lin-4, ain-1, and ain-2; RNA sequencing and microarray studies indicate that C39D10.8 is affected by Ethanol, Manganese chloride, D-glucose, Resveratrol, and Chlorpyrifos; microarray, tiling array, and RNA …	181046
atf-5	WBGene00000221	atf-5	T04C10.4	T04C10.4,T04C10.4.1,T04C10.4.2	N.A.	N.A.	atf-5 encodes a homolog of the mammalian bZIP transcription factors ATF4 and ATF5, analogous to GCN4 in S. cerevisiae; like like ATF4 and GCN4, atf-5 has an extensive 5' UTR with one 37-residue uORF; ATF4 is poorly translated in unstressed cells but well-translated during ER stress, amino acid starvation, or arsenite treatment; possibly atf-5 is also translationally regulated in a way similar to …	181576
fipr-21	WBGene00009621	fipr-21	F41E7.5	F41E7.5,F41E7.5	N.A.	N.A.	RNA sequencing and microarray studies indicate that fipr-21 is affected by Nicotinic acid, Rotenone, D-glucose, Juglone, Resveratrol, Deoxyglucose, Acrylamide, Hydrolyzable Tannins, Humic substances, Paraquat, and Allantoin; tiling array, RNA sequencing, and microarray studies indicate that fipr-21 is enriched in the germline precursor cell, germ line, and intestine.	181238
ras-2	WBGene00004311	ras-2	F17C8.4	F17C8.4,F17C8.4.1,F17C8.4.2	N.A.	N.A.	ras-2 encodes member of the Ras subfamily of RAS small GTPases with highest similarity to human M-Ras	175625
C29F7.3	WBGene00007812	C29F7.3	C29F7.3	C29F7.3,C29F7.3	hypodermis,intestine,pharynx	adult Ce	C29F7.3 is an ortholog of human CMPK1 (cytidine/uridine monophosphate kinase 1); C29F7.3 is involved in UDP biosynthetic process; C29F7.3 exhibits UMP kinase activity and is predicted to have ATP binding activity and cytidylate kinase activity, based on protein domain information; C29F7.3 is expressed in the pharynx, hypodermis, and the intestine.	181464
aqp-8	WBGene00000176	aqp-8	K02G10.7	K02G10.7a,K02G10.7b,K02G10.7:wp101,K02G10.7a,K02G10.7b	anterior hypodermis,coelomocyte,excretory canal,excretory cell,excretory secretory system,germ line,hmc,int9L,int9R,male,pharyngeal muscle cell,ray,rectum,vulval muscle	adult Ce,L1 larva Ce,L2 larva Ce,L3 larva Ce,L4 larva Ce	aqp-8 encodes, by alternative splicing, two isoforms of a putative aquaglyceroporin with no known substrate, since AQP-8 expressed in Xenopus oocytes has no effect on water, glycerol, or urea permeability; loss of AQP-8 activity via mutation or RNAi results in no obvious defects; however, AQP-8, in conjunction with AQP-2, AQP-3, and AQP-4, is weakly required for recovery from hypotonic stress; AQ…	180744
ttr-33	WBGene00016505	ttr-33	C37C3.13	C37C3.13,C37C3.13.1,C37C3.13.2	N.A.	N.A.	Microarray, RNA sequencing, proteomic, and tiling array studies indicate that ttr-33 is affected by cyc-1, lin-15B, wdr-23, nhr-62, eat-2, gld-1, let-7, tatn-1, emr-1, lem-2, clk-1, daf-2, glp-1, chd-3, dpy-21, elli-1, ahr-1, mir-243, and nhr-25; RNA sequencing and microarray studies indicate that ttr-33 is affected by Rotenone and Colistin.	259631
mif-2	WBGene00003235	mif-2	C52E4.2	C52E4.2a,C52E4.2b,C52E4.2c,C52E4.2c,C52E4.2b,C52E4.2a	body wall musculature,hypodermis,vulval muscle	adult Ce,dauer larva Ce,embryo Ce,L1 larva Ce,L2 larva Ce,L3 larva Ce,L4 larva Ce,post dauer stage Ce	mif-2 is an ortholog of human DDTL (D-dopachrome tautomerase-like); mif-2 is involved in embryo development; mif-2 is expressed in the hypodermis, body wall musculature, and the vulval muscle.	179638
fah-1	WBGene00019620	fah-1	K10C2.4	K10C2.4,K10C2.4.1,K10C2.4.2	hypodermis,intestine	N.A.	fah-1 encodes a putative fumarylacetoacetate hydrolase, orthologous to human FAH (OMIM:276700, mutated in type I tyrosinemia), that is required for tyrosine metabolism, resistance to oxidative and protein-folding stresses, and more generally for normally rapid growth, normal locomotion, fertility, and viability; fah-1 is expressed in hypodermis and intestine; the intestines of fah-1(RNAi) animals…	180918
K07E1.1	WBGene00019489	K07E1.1	K07E1.1	K07E1.1,K07E1.1:wp154,K07E1.1.1,K07E1.1.2	N.A.	N.A.	K07E1.1 is an ortholog of human ADI1 (acireductone dioxygenase 1); K07E1.1 is involved in reproduction; K07E1.1 is predicted to have acireductone dioxygenase [iron(II)-requiring] activity, based on protein domain information.	24104726
B0410.3	WBGene00015172	B0410.3	B0410.3	B0410.3,B0410.3	N.A.	N.A.	Microarray and RNA sequencing studies indicate that B0410.3 is affected by Methylmercuric chloride, Rotenone, D-glucose, Atrazine, Quercetin, Humic substances, Colistin, and Sirolimus; tiling array and RNA sequencing studies indicate that B0410.3 is enriched in the germline precursor cell and in the PLM neurons.	180580
T02B11.3	WBGene00020155	T02B11.3	T02B11.3	T02B11.3a,T02B11.3:wp93,T02B11.3b:wp248,T02B11.3b,T02B11.3a	amphid sheath cell,AMshL,AMshR,phasmid sheath cell	N.A.	T02B11.3 is expressed in the amphid sheath cell and the phasmid sheath cell.	178592
F11G11.5	WBGene00017385	F11G11.5	F11G11.5	F11G11.5,F11G11.5.1,F11G11.5.2	N.A.	N.A.	F11G11.5 is involved in embryo development.	173836
K11G12.5	WBGene00019656	slc-25A10	K11G12.5	K11G12.5,K11G12.5.1,K11G12.5.2	N.A.	N.A.	slc-25A10 is an ortholog of human SLC25A10 (solute carrier family 25 member 10) and RP13-1032I1.10; RNA sequencing and microarray studies indicate that slc-25A10 is affected by D-glucose, Cry5B, Chlorpyrifos, Diazinon, and Humic substances; RNA sequencing and microarray studies indicate that slc-25A10 is enriched in the germ line and muscle cell.	180940
cdo-1	WBGene00018986	cdo-1	F56F10.3	F56F10.3,F56F10.3.1,F56F10.3.2	hypodermis,intestine,tail	adult Ce,larva Ce	cdo-1 encodes the C. elegans cysteine dioxygenase ortholog; by homology to mammalian enzymes, CDO-1 is predicted to function in cysteine catabolism by catalyzing the oxidation of cysteine to cysteine sulfanate.	180434
K08E3.5	WBGene00010665	K08E3.5	K08E3.5	K08E3.5a,K08E3.5b,K08E3.5c,K08E3.5d,K08E3.5e,K08E3.5f,K08E3.5f,K08E3.5d,K08E3.5b,K08E3.5e,K08E3.5c,K08E3.5a.1,K08E3.5a.2,K08E3.5a.3	body wall musculature,hypodermis,intestine	adult Ce,larva Ce	K08E3.5 is an ortholog of human UGP2 (UDP-glucose pyrophosphorylase 2); K08E3.5 is involved in determination of adult lifespan, embryo development and nematode larval development; K08E3.5 is predicted to have UTP:glucose-1-phosphate uridylyltransferase activity, based on protein domain information; K08E3.5 is expressed in the hypodermis, intestine, and the body wall musculature; K08E3.5 is locali…	176814
elo-1	WBGene00001239	elo-1	F56H11.4	F56H11.4a,F56H11.4b,F56H11.4a,F56H11.4b.1,F56H11.4b.2,F56H11.4b.3,F56H11.4b.4	anal depressor muscle,body wall musculature,hypodermis,intestine,mu_int_L,mu_int_R,pharynx,rectal gland cell	adult Ce,larva Ce	elo-1 encodes a component of C-18 polyunsaturated fatty acid (PUFA) elongase that is required for normal elongation of n-6 and n-3 20-carbon PUFA in vivo; ELO-1 is a condensing enzyme that elongates n-6 and n-7 (and, with less efficiency, n-3) series C18 PUFAs.	177787
sqt-3	WBGene00005018	sqt-3	F23H12.4	F23H12.4a,F23H12.4b,F23H12.4a,F23H12.4b	hypodermis	1.5-fold embryo Ce,2-fold embryo Ce,3-fold embryo Ce,adult Ce,comma embryo Ce,dauer larva Ce,embryo Ce,fully-elongated embryo Ce,L1 larva Ce,L2 larva Ce,L3 larva Ce,L4 larva Ce	sqt-3 encodes a cuticle collagen; during development, sqt-3 activity is essential for viability and normal body morphology; genetic and expression studies indicate that SQT-3 is a cuticle component at all stages of development and that SQT-3 likely forms higher order cuticular structures with the DPY-17 cuticular collagen, both of which are candidate substrates for the DPY-31 procollagen C-protei…	179693
K09G1.1	WBGene00010727	K09G1.1	K09G1.1	K09G1.1a,K09G1.1b,K09G1.1c,K09G1.1d,K09G1.1e,K09G1.1:wp49,K09G1.1a:wp194,K09G1.1d,K09G1.1c,K09G1.1e,K09G1.1b,K09G1.1a	N.A.	N.A.	K09G1.1 is an ortholog of human PLP2 (proteolipid protein 2) and CKLF (chemokine like factor) and members of the CMTM (CKLF like MARVEL transmembrane domain containing) family including CMTM6; microarray, RNA sequencing, and proteomic studies indicate that K09G1.1 is affected by clk-1, cyc-1, aak-2, lin-15B, gld-1, let-7, hlh-30, tdp-1, daf-2, jmjd-1.2, hsf-1, dpy-21, sir-2.1, lin-14, lin-4, dpy-…	179346
Y11D7A.10	WBGene00012434	Y11D7A.10	Y11D7A.10	Y11D7A.10a,Y11D7A.10c,Y11D7A.10d,Y11D7A.10b:wp242,Y11D7A.10c,Y11D7A.10a.1,Y11D7A.10a.2,Y11D7A.10d	N.A.	N.A.	Microarray and RNA sequencing studies indicate that Y11D7A.10 is affected by clk-1, cyc-1, isp-1, nhr-114, eat-2, htz-1, npr-1, jmjd-3.1, jmjd-1.2, sir-2.1, and nuo-6; microarray and RNA sequencing studies indicate that Y11D7A.10 is affected by Hydrogen sulfide, D-glucose, Chlorpyrifos, and Diazinon; RNA sequencing and microarray studies indicate that Y11D7A.10 is enriched in the germ line, intes…	177747
haly-1	WBGene00009813	haly-1	F47B10.2	F47B10.2,F47B10.2	head neuron,intestine,nerve ring,nervous system,tail neuron,ventral cord neuron	adult Ce,larva Ce	haly-1 encodes a histidine ammonia lyase orthologous to the human gene HISTIDASE (HAL; OMIM:235800); HALY-1 is required in C. elegans for conversion of histidine to urocanic acid via reductive deamination; loss-of-function mutations in haly-1 result in protection against zinc and nickel toxicity owing to increased levels of metal-chelating histidine; genetic studies suggest that haly-1 functions …	181279
col-94	WBGene00000669	col-94	W05B2.1	W05B2.1,W05B2.1	N.A.	N.A.	col-94 is an ortholog of human SFTPD (surfactant protein D); col-94 is involved in body morphogenesis, defense response, determination of adult lifespan, locomotion and nematode larval development; col-94 is a structural constituent of cuticle, based on protein domain information.	259336
kynu-1	WBGene00015802	kynu-1	C15H9.7	C15H9.7,C15H9.7	N.A.	N.A.	kynu-1 is an ortholog of human KYNU (kynureninase); kynu-1 is involved in lipid storage; kynu-1 is predicted to have kynureninase activity and pyridoxal phosphate binding activity, based on protein domain information.	180883
fbp-1	WBGene00001404	fbp-1	K07A3.1	K07A3.1a,K07A3.1b:wp124,K07A3.1b,K07A3.1a.1,K07A3.1a.2	anal depressor muscle,intestine,pharynx,reproductive system,vulval muscle	adult Ce,larva Ce	fbp-1 encodes fructose 1,6-bisphosphatase, a gluconeogenic enzyme that catalyzes the hydrolysis of fructose 1,6-bisphosphate to fructose 6-phosphate and inorganic phosphate in a reaction that reverses the third enzymatic step of glycolysis; FBP-1 is orthologous to human FBP1 (OMIM:229700, mutated in FBP deficiency).	266822
F46C5.1	WBGene00009778	F46C5.1	F46C5.1	F46C5.1,F46C5.1	N.A.	N.A.	Microarray and RNA sequencing studies indicate that F46C5.1 is affected by Hydrogen sulfide, 1-methylnicotinamide, Rotenone, Ethanol, Acrylamide, Atrazine, Diazinon, Cry5B, single-walled carbon nanotubes, and Sirolimus; tiling array and microarray studies indicate that F46C5.1 is enriched in the intestine and in neurons including the DA and VA neurons.	174411
pkg-2	WBGene00015650	pkg-2	C09G4.2	C09G4.2a,C09G4.2b,C09G4.2c,C09G4.2b:wp242,C09G4.2d:wp242,C09G4.2c,C09G4.2a,C09G4.2b.1,C09G4.2b.2,C09G4.2b.3	N.A.	N.A.	pkg-2 is an ortholog of human PRKG2 (protein kinase, cGMP-dependent, type II) and PRKG1 (protein kinase, cGMP-dependent, type I); pkg-2 is involved in reproduction; pkg-2 is predicted to have ATP binding activity and protein kinase activity, based on protein domain information.	177659
rle-1	WBGene00010923	rle-1	M142.6	M142.6a,M142.6b,M142.6c,M142.6:wp101,M142.6:wp225,M142.6c,M142.6a,M142.6b	hypodermis,reproductive system,seam cell,spermatheca	adult Ce,larva Ce	rle-1 is an ortholog of human RC3H2 (ring finger and CCCH-type domains 2) and RC3H1 (ring finger and CCCH-type domains 1); rle-1 is involved in determination of adult lifespan, embryo development and functions in protein ubiquitination involved in ubiquitin-dependent protein catabolic process and response to heat; rle-1 exhibits ubiquitin-protein transferase activity; rle-1 is expressed in the hy…	176525
C49F5.7	WBGene00008211	C49F5.7	C49F5.7	C49F5.7,C49F5.7:wp83,C49F5.7	N.A.	N.A.	Microarray and RNA sequencing studies indicate that C49F5.7 is affected by Methylmercuric chloride, Rotenone, Manganese chloride, D-glucose, Bisphenol A, Ethanol, Resveratrol, Hydrolyzable Tannins, Humic substances, and Sirolimus; tiling array, RNA sequencing, and microarray studies indicate that C49F5.7 is enriched in the hypodermis, germ line, and intestine and in the NSM neurons.	183615
F09G8.7	WBGene00017321	F09G8.7	F09G8.7	F09G8.7,F09G8.7	N.A.	N.A.	Microarray and RNA sequencing studies indicate that F09G8.7 is affected by isp-1, sma-2, npr-1, jmjd-3.1, jmjd-1.2, fbf-1, gld-1, mir-35, and oga-1; microarray and RNA sequencing studies indicate that F09G8.7 is affected by Hydrogen sulfide, Rotenone, Resveratrol, and Sirolimus; microarray and RNA sequencing studies indicate that F09G8.7 is enriched in the germ line and in neurons including the P…	184270
vit-5	WBGene00006929	vit-5	C04F6.1	C04F6.1,C04F6.1	intestine	adult Ce,larva Ce	vit-5 encodes a vitellogenin, a lipid-binding protein precursor related to vertebrate vitellogenins and mammalian ApoB-100, a core LDL particle constituent; by homology, VIT-5 is predicted to function as a lipid transport protein; loss of vit-5 activity via large-scale RNA-mediated interference (RNAi) screens indicates that VIT-5 is required for embryogenesis and normal rates of postembryonic gro…	180630
F25E5.8	WBGene00017789	F25E5.8	F25E5.8	F25E5.8a,F25E5.8b,F25E5.8b.1,F25E5.8b.2,F25E5.8a.1,F25E5.8a.2	N.A.	N.A.	Microarray and RNA sequencing studies indicate that F25E5.8 is affected by Diallyl trisulfide, Ethanol, Methylmercuric chloride, Rotenone, D-glucose, Chlorpyrifos, Diazinon, Cry5B, Humic substances, and Sirolimus; microarray, tiling array, and RNA sequencing studies indicate that F25E5.8 is enriched in the hypodermis and intestine and in the PVD, OLL, AVA, and PLM neurons.	184927
acdh-1	WBGene00016943	acdh-1	C55B7.4	C55B7.4a,C55B7.4b,C55B7.4a,C55B7.4b.1,C55B7.4b.2,C55B7.4b.3,C55B7.4b.4,C55B7.4b.5,C55B7.4b.6,C55B7.4b.7	intestine	N.A.	acdh-1 encodes a short-chain acyl-CoA dehydrogenase; ACDH-1 is predicted to be a mitochondrial enzyme that catalyzes the first step of fatty acid beta-oxidation and thus plays a key role in energy production; steady-state acdh-1 mRNA levels are under the control of the MDT-15 mediator complex subunit; in addition, gene expression studies indicate that acdh-1 expression is upregulated in daf-2 mut…	172358
Y52B11A.8	WBGene00013127	Y52B11A.8	Y52B11A.8	Y52B11A.8,Y52B11A.8	N.A.	N.A.	Y52B11A.8 is predicted to have phospholipase A2 activity, based on protein domain information.	173004
W09D10.4	WBGene00012362	W09D10.4	W09D10.4	W09D10.4,W09D10.4	N.A.	N.A.	W09D10.4 is an ortholog of human PPTC7 (PTC7 protein phosphatase); W09D10.4 is predicted to have catalytic activity, based on protein domain information.	176497
grd-10	WBGene00001699	grd-10	F09D12.1	F09D12.1,F09D12.1	seam cell	adult Ce,embryo Ce,L1 larva Ce,L2 larva Ce,L3 larva Ce,L4 larva Ce,larva Ce	grd-10 encodes a hedgehog-like protein, with an N-terminal signal sequence and a C-terminal Ground domain; GRD-10 is expressed in seam cells; the Ground domain is predicted to form a cysteine-crosslinked protein involved in intercellular signalling, and it has subtle similarity to the N-terminal Hedge domain of HEDGEHOG proteins; GRD-10 is weakly required for normal molting; GRD-10 is also requir…	184239
rpia-1	WBGene00015101	rpia-1	B0280.3	B0280.3,B0280.3.1,B0280.3.2	head neuron,intestine,nerve ring,pharynx,tail neuron	adult Ce,embryo Ce,L1 larva Ce,L2 larva Ce,L3 larva Ce,L4 larva Ce,larva Ce	rpia-1 is an ortholog of human RPIA (ribose 5-phosphate isomerase A); rpia-1 is involved in lipid storage, locomotion and reproduction; rpia-1 is predicted to have ribose-5-phosphate isomerase activity, based on protein domain information; rpia-1 is expressed in the pharynx, intestine, nerve ring, head neurons, and the tail neurons.	175995
aco-1	WBGene00000040	aco-1	ZK455.1	ZK455.1,ZK455.1.1,ZK455.1.2	hypodermis,intestine,seam cell	adult Ce,embryo Ce,L1 larva Ce,L2 larva Ce,L3 larva Ce,L4 larva Ce	aco-1 encodes an aconitase that is homologous to mammalian iron regulatory protein-1 (IRP1); aco-1 activity is required for normal brood sizes and, under iron stress conditions, for normal lifespan and L4-to-adult growth rates; ACO-1 physically interacts with GEX-3; like IRP1, ACO-1 has aconitase activity and is post-translationally regulated by iron, but, unlike IRP1, it lacks RNA-binding activi…	181324
nlt-1	WBGene00003773	nlt-1	ZK892.2	ZK892.2,ZK892.2.1,ZK892.2.2	N.A.	N.A.	nlt-1 encodes a member of the SCP-2 sterol transfer family.	191734
lec-9	WBGene00002272	lec-9	C16H3.2	C16H3.2,C16H3.2	N.A.	N.A.	lec-9 encodes a predicted lectin that affects embryonic viability.	181786
vha-3	WBGene00006912	vha-3	Y38F2AL.4	Y38F2AL.4,Y38F2AL.4.1,Y38F2AL.4.2	excretory cell,hypodermis,intestinal cell	all stages Ce	vha-3 and vha-2 encode an ortholog of subunit c of the membrane-bound (V0) domain of vacuolar proton-translocating ATPase (V-ATPase); the protein encoded by vha-2 and vha-3 (VHA-2/3) is identical; VHA-2/3 is a predicted V-ATPase transmembrane rotor component; VHA-1 and VHA-2/3 comprise a closely related family of subunit c co-orthologs, predicted to carry protons from the cytosol to a-subunits (V…	177018
F36A2.3	WBGene00009453	F36A2.3	F36A2.3	F36A2.3,F36A2.3	N.A.	N.A.	F36A2.3 encodes a protein with similarity to malate dehydrogenase; by homology, the product of F36A2.3 is predicted to function in the citric acid cycle to catalyze the formation of oxaloacetate from malate.	172690
W01B11.6	WBGene00020917	W01B11.6	W01B11.6	W01B11.6,W01B11.6b:wp112,W01B11.6,W01B11.6b:wp251	N.A.	N.A.	W01B11.6 is an ortholog of human TXNL1 (thioredoxin like 1); W01B11.6 is predicted to have protein disulfide oxidoreductase activity, based on protein domain information.	171903
cysl-2	WBGene00010759	cysl-2	K10H10.2	K10H10.2,K10H10.2.1,K10H10.2.2	N.A.	N.A.	cysl-2 encodes a homolog of sulfhydrylases/cysteine synthases.	175107
nlp-29	WBGene00003767	nlp-29	B0213.4	B0213.4,B0213.4	hyp7 syncytium,hypodermis,intestine	N.A.	nlp-29 encodes an antimicrobial, neuropeptide-like protein; nlp-29 appears to play a role in innate immunity, as its expression in the epidermis is strongly induced following fungal infection; nlp-29 expression is also induced following physical injury and osmotic stress; nlp-29 expression following fungal infection or physical wounding is regulated by a TIR-1, (Toll-interleukin 1 receptor (TIR) …	178805
swt-3	WBGene00007384	swt-3	C06G8.1	C06G8.1,C06G8.1	body wall musculature,hypodermis,intestine	adult Ce,larva Ce	swt-3 is an ortholog of human SLC50A1 (solute carrier family 50 member 1); swt-3 is expressed in the hypodermis, intestine, and the body wall musculature.	177972
alh-9	WBGene00000115	alh-9	F01F1.6	F01F1.6,F01F1.6:wp152,F01F1.6.1,F01F1.6.2	ABa,seam cell	embryo Ce	alh-9 is an ortholog of human ALDH7A1 (aldehyde dehydrogenase 7 family member A1); alh-9 is predicted to have oxidoreductase activity, based on protein domain information; alh-9 is expressed in the seam cell and the ABa.	175820
C48E7.1	WBGene00016749	C48E7.1	C48E7.1	C48E7.1,C48E7.1	N.A.	N.A.	C48E7.1 is involved in body morphogenesis, gamete generation and nematode larval development.	172322
F32A11.1	WBGene00009307	F32A11.1	F32A11.1	F32A11.1,F32A11.1.1,F32A11.1.2	N.A.	N.A.	F32A11.1 is an ortholog of human C3orf33 (chromosome 3 open reading frame 33); F32A11.1 is involved in body morphogenesis, determination of adult lifespan and locomotion.	174959
R03A10.5	WBGene00010985	R03A10.5	R03A10.5	R03A10.5,R03A10.5:wp101,R03A10.5	N.A.	N.A.	R03A10.5 is an ortholog of human RP4-539M6.19 and members of the SEC14 (SEC14) family including SEC14L6; microarray and RNA sequencing studies indicate that R03A10.5 is affected by alg-1, cyc-1, prp-8, rsr-2, blmp-1, clk-1, ash-2, wrn-1, daf-2, dpy-21, daf-12, daf-16, dpy-9, dpy-10, aak-2, tax-6, tdp-1, nhr-25, isp-1, and nuo-6; RNA sequencing and microarray studies indicate that R03A10.5 is affe…	181634
cat-4	WBGene00000298	cat-4	F32G8.6	F32G8.6,F32G8.6	ADFL,ADFR,AIML,AIMR,B cell,body wall musculature,CEPDL,CEPDR,CEPVL,CEPVR,dopaminergic neuron,hyp7 syncytium,intestinal cell,muscle cell,NSML,NSMR,serotonergic neuron,Y cell	adult Ce,embryo Ce,larva Ce	cat-4 is an ortholog of human GCH1 (GTP cyclohydrolase 1); cat-4 is involved in dopamine biosynthetic process from tyrosine, melanin biosynthetic process, tetrahydrobiopterin biosynthetic process and functions in turning behavior involved in mating; cat-4 is predicted to have GTP cyclohydrolase I activity, based on protein domain information; cat-4 is expressed in the muscle cell, certain pharyng…	179472
K02D7.1	WBGene00019298	K02D7.1	K02D7.1	K02D7.1a,K02D7.1b,K02D7.1b,K02D7.1a.1,K02D7.1a.2	intestine	adult Ce,larva Ce	K02D7.1 is orthologous to the human gene PURINE NUCLEOSIDE PHOSPHORYLASE (NP; OMIM:164050), which when mutated leads to disease.	176851
nhr-31	WBGene00003625	nhr-31	C26B2.3	C26B2.3a,C26B2.3c,C26B2.3b:wp241,C26B2.3b,C26B2.3a.1,C26B2.3a.2,C26B2.3c	excretory cell	N.A.	nhr-31 encodes one of over 200 C. elegans nuclear receptors; nhr-31 activity is required for proper growth, development, and function of the excretory cell; in regulating excretory cell development, NHR-31 appears to function by controlling the expression of genes encoding subunits of the vacuolar ATPase; an nhr-31::gfp promoter fusion is expressed at high levels in the excretory cell beginning a…	177601
M106.3	WBGene00010911	M106.3	M106.3	M106.3a,M106.3b,M106.3:wp163,M106.3b.1,M106.3b.2,M106.3b.3,M106.3a.1,M106.3a.2	anal depressor muscle,body wall musculature,excretory cell,head,head neuron,hypodermis,intestine,mu_int_L,mu_int_R,nervous system,neuron,pharynx,rectal epithelium,reproductive system,seam cell,tail,tail neuron,ventral cord neuron,vulval muscle	adult Ce,larva Ce	M106.3 is an ortholog of human RP5-1021I20.4 and PTGR2 (prostaglandin reductase 2); M106.3 is involved in reproduction; M106.3 is predicted to have oxidoreductase activity, based on protein domain information; M106.3 is expressed in the pharynx, anal depressor muscle, hypodermis, nervous system, head, tail, reproductive system, intestine, excretory cell, and the body wall musculature.	174671
ZK512.7	WBGene00013986	ZK512.7	ZK512.7	ZK512.7,ZK512.7	N.A.	N.A.	ZK512.7 is involved in reproduction.	176290
rpb-5	WBGene00019246	rpb-5	H27M09.2	H27M09.2,H27M09.2	N.A.	N.A.	H27M09.2 encodes the C.elegans ortholog of RPB5 which, in eukaryotes, is a key, shared component of all three nuclear RNA polymerases; RNAi experiments indicate that H27M09.2 gene activity is required for fertility and for embryonic development.	172412
nhr-114	WBGene00003704	nhr-114	Y45G5AM.1	Y45G5AM.1a,Y45G5AM.1d,Y45G5AM.1:wp97,Y45G5AM.1b:wp253,Y45G5AM.1b,Y45G5AM.1c,Y45G5AM.1a.1,Y45G5AM.1a.2,Y45G5AM.1d	germ line,hypodermis,intestine	N.A.	nhr-114 encodes, by alternative splicing, two isoforms of a nuclear hormone receptor that specifically binds GPA-13 in yeast two-hybrid assays; the interaction of NHR-114 with GPA-13 is independent of whether GPA-13 is constitutively activated or not; NHR-114 is expressed in intestine (and weakly in hypodermal cells), with mainly nuclear localization.	178821
frm-7	WBGene00001493	frm-7	C51F7.1	C51F7.1,C51F7.1:wp175,C51F7.1	N.A.	N.A.	frm-7 is an ortholog of human FRMD1 (FERM domain containing 1); microarray and RNA sequencing studies indicate that frm-7 is affected by sma-2, prg-1, csr-1, cco-1, jmjd-3.1, jmjd-1.2, unc-75, hsf-1, sir-2.1, ain-1, ain-2, and fbf-1; RNA sequencing and microarray studies indicate that frm-7 is affected by Rotenone, Cadmium, Quercetin, and Sirolimus; microarray, tiling array, and RNA sequencing st…	179687
C45B2.1	WBGene00016658	C45B2.1	C45B2.1	C45B2.1,C45B2.1	N.A.	N.A.	RNA sequencing and microarray studies indicate that C45B2.1 is affected by Ethanol, Rotenone, Rifampin, Manganese chloride, D-glucose, Bisphenol A, Juglone, Deoxyglucose, Acrylamide, Quercetin, Hydrolyzable Tannins, Humic substances, Copper sulfate, Paraquat, Dafa#1, Sirolimus, Allantoin, and Ag nanoparticles; tiling array and RNA sequencing studies indicate that C45B2.1 is enriched in the cephal…	180878
R11F4.1	WBGene00020007	R11F4.1	R11F4.1	R11F4.1,R11F4.1.1,R11F4.1.2	body wall musculature,gonadal sheath cell,intestine,pharynx	adult Ce,larva Ce	The R11F4.1 gene encodes a putative glycerol kinase and is orthologous to human glycerol kinase (GK); glycerol kinase catalyses the phosphorylation of glycerol to glycerol-3 phosphate; in elegans, glycerol kinase is enriched in the dauer stage and is one of several genes involved in energy metabolism that are upregulated, when worms are grown in a nutrient deficient medium.	173747
inx-13	WBGene00002135	inx-13	Y8G1A.2	Y8G1A.2,Y8G1A.2	AMshL,AMshR,CANL,CANR,CEPshDL,CEPshDR,CEPshVL,CEPshVR,CEPsoDL,CEPsoDR,CEPsoVL,CEPsoVR,DVA,DVB,DVC,excretory cell,hyp8,hyp9,hyp10,hyp11,hypodermis,ILshDL,ILshDR,ILshL,ILshR,ILshVL,ILshVR,ILsoDL,ILsoDR,ILsoL,ILsoR,ILsoVL,ILsoVR,intestine,LUAL,LUAR,M1 neuron,m2L,m2R,male tail tip cell,OLLshL,OLLshR,OLLsoL,OLLsoR,OLQshDL,OLQshDR,OLQshVL,OLQshVR,OLQsoDL,OLQsoDR,OLQsoVL,OLQsoVR,PHAL,PHAR,PHBL,PHBR,PHsh…	2-fold embryo Ce,3-fold embryo Ce,adult Ce,elongating embryo Ce,larva Ce	inx-13 encodes an innexin, an integral transmembrane channel protein that is a structural component of invertebrate gap junctions; INX-13 is essential for larval development and osmoregulation, and may be a component of the gap junctions that link the excretory and hypodermal cells; INX-13 is expressed embryonically in hypodermis and post-embryonically, in hypodermal seam cells, the excretory cel…	171943
tald-1	WBGene00021286	tald-1	Y24D9A.8	Y24D9A.8a,Y24D9A.8b,Y24D9A.8a.1,Y24D9A.8a.2,Y24D9A.8b.1,Y24D9A.8b.2,Y24D9A.8b.3	N.A.	N.A.	Y24D9A.8 is orthologous to the human gene Transaldolase 1 (TALDO1), a key enzyme in the pentose phosphate pathway, which provides ribose-5-phosphate for nucleic acid synthesis and NADPH for lipid biosynthesis.	177202
gst-42	WBGene00001790	gst-42	D1053.1	D1053.1,D1053.1	intestine	N.A.	gst-42 is orthologous to the human gene GLUTATHIONE TRANSFERASE ZETA-1 (also known as MALEYLACETOACETATE ISOMERASE; GSTZ1; OMIM:603758), which when mutated is thought to lead to a variety of type I tyrosinemia.	183911
C23G10.2	WBGene00016011	C23G10.2	C23G10.2	C23G10.2a,C23G10.2b,C23G10.2c,C23G10.2a:wp135,C23G10.2b,C23G10.2a.1,C23G10.2a.2,C23G10.2c	N.A.	N.A.	C23G10.2 is an ortholog of human HRSP12; C23G10.2 is involved in nematode larval development.	182812
Y55B1BL.1	WBGene00021909	Y55B1BL.1	Y55B1BL.1	Y55B1BL.1a,Y55B1BL.1b,Y55B1BL.1:wp183,Y55B1BL.1c,Y55B1BL.1a,Y55B1BL.1b.1,Y55B1BL.1b.2	N.A.	N.A.	Microarray and RNA sequencing studies indicate that Y55B1BL.1 is affected by Rifampin, D-glucose, Atrazine, Diazinon, Hydrolyzable Tannins, Humic substances, and R24; microarray, tiling array, and RNA sequencing studies indicate that Y55B1BL.1 is enriched in the excretory cell, hypodermis, and germ line and in neurons including the PVD, OLL, and GABAergic neurons.	175199
T19H5.4	WBGene00011849	T19H5.4	T19H5.4	T19H5.4a,T19H5.4b,T19H5.4b.1,T19H5.4b.2,T19H5.4a	N.A.	N.A.	Tiling array, microarray, and RNA sequencing studies indicate that T19H5.4 is affected by daf-16, sma-2, gld-2, ham-3, dpy-21, sir-2.1, ain-1, fbf-1, crh-1, tax-6, daf-2, xpa-1, and nuo-6; microarray studies indicate that T19H5.4 is affected by Diazinon, Paraquat, and Sirolimus; RNA sequencing studies indicate that T19H5.4 is enriched in the germ line and in the AFD neurons.	174503
C23H3.2	WBGene00016018	C23H3.2	C23H3.2	C23H3.2a,C23H3.2b,C23H3.2b:wp247,C23H3.2a.1,C23H3.2a.2,C23H3.2b	N.A.	N.A.	C23H3.2 is involved in lipid storage.	173390
W09D6.5	WBGene00012358	W09D6.5	W09D6.5	W09D6.5,W09D6.5	N.A.	N.A.	Microarray and RNA sequencing studies indicate that W09D6.5 is affected by cyc-1, cid-1, csr-1, jmjd-3.1, sir-2.1, eri-1, ain-1, ain-2, dpy-9, dpy-10, and gld-1; RNA sequencing and microarray studies indicate that W09D6.5 is affected by Rotenone, Humic substances, Paraquat, and Sirolimus; tiling array and RNA sequencing studies indicate that W09D6.5 is enriched in the hypodermis and germ line.	176539
T01C8.2	WBGene00020143	T01C8.2	T01C8.2	T01C8.2,T01C8.2.1,T01C8.2.2	N.A.	N.A.	Microarray and RNA sequencing studies indicate that T01C8.2 is affected by Aldicarb, Rotenone, D-glucose, Cry5B, Cadmium, Hydrolyzable Tannins, Paraquat, and Sirolimus; tiling array and RNA sequencing studies indicate that T01C8.2 is enriched in the cephalic sheath cell, germ line, and muscle cell and in the PLM neurons.	181725
pat-12	WBGene00003936	pat-12	T17H7.4	T17H7.4a,T17H7.4b,T17H7.4c,T17H7.4d,T17H7.4e,T17H7.4f,T17H7.4g,T17H7.4h,T17H7.4i,T17H7.4j,T17H7.4k,T17H7.4l,T17H7.4d.1,T17H7.4d.2,T17H7.4d.3,T17H7.4d.4,T17H7.4g,T17H7.4e,T17H7.4k.1,T17H7.4k.2,T17H7.4f.1,T17H7.4f.2,T17H7.4f.3,T17H7.4f.4,T17H7.4f.5,T17H7.4f.6,T17H7.4i,T17H7.4b.1,T17H7.4b.2,T17H7.4j,T17H7.4h,T17H7.4a.1,T17H7.4a.2,T17H7.4l.1,T17H7.4l.2,T17H7.4l.3,T17H7.4l.4,T17H7.4c.1,T17H7.4c.2	head neuron,hypodermis,mechanosensory neuron,pharynx,rectal epithelium,rectum,reproductive system,seam cell,spermatheca,tail neuron,uterus,vulva	1.5-fold embryo Ce,2-fold embryo Ce,3-fold embryo Ce,adult Ce,comma embryo Ce,fully-elongated embryo Ce,larva Ce	pat-12 encodes several isoforms containing a novel hemidesmosome component that has strong homology to antigen B20 from filarial nematode onchocerca volvulus, which partly protects different hosts against infection when used for immunization; PAT-12 activity is important to maintain FO integrity and might have distinct functions apically and basally based on differential loss of VAB-10A, CIFs and…	175227
ccch-1	WBGene00009532	ccch-1	F38B7.1	F38B7.1a,F38B7.1b,F38B7.1a:wp87,F38B7.1b:wp87,F38B7.1a,F38B7.1b	body wall musculature,cholinergic neuron,GABAergic neuron,head neuron,intestine,pharynx,reproductive system,somatic neuron,tail neuron,vulval muscle	adult Ce,larva Ce	ccch-1 encodes a CCCH tandem zinc finger (TZF) protein; based upon its sequence similarity to human tristetraprolin and ERF-2 the product of F38B7.1 is predicted to function as an RNA-binding protein that specifically binds to UAUU repeats.	179584
gly-6	WBGene00001631	gly-6	H38K22.5	H38K22.5a,H38K22.5b,H38K22.5c,H38K22.5d,H38K22.5d:wp205,H38K22.5c.1,H38K22.5c.2,H38K22.5a.1,H38K22.5a.2,H38K22.5d,H38K22.5b.1,H38K22.5b.2	N.A.	N.A.	gly-6 is an ortholog of human WBSCR17 (Williams-Beuren syndrome chromosome region 17) and members of the GALNT (Polypeptide N-acetylgalactosaminyltransferases) family including GALNT18; RNA sequencing and microarray studies indicate that gly-6 is affected by D-glucose, Diazinon, Humic substances, Paraquat, and Sirolimus; microarray, tiling array, and RNA sequencing studies indicate that gly-6 is …	175558
nlp-31	WBGene00003769	nlp-31	B0213.6	B0213.6,B0213.6	hypodermis	embryo Ce	nlp-31 encodes five predicted neuropeptide-like proteins; in C. elegans, nlp-31 is part of the YGGWamide neuropeptide family that also contains nlp-24, nlp-25, and nlp-27-32; nlp-31 is expressed in the hypodermis, and its expression is also detected in precomma-stage embryos; nlp-31 expression is upregulated in response to fungal infection and, when synthesized in vitro, demonstrates antifungal a…	178804
vha-5	WBGene00006914	vha-5	F35H10.4	F35H10.4,F35H10.4.1,F35H10.4.2,F35H10.4.3	excretory canal,excretory cell,gonad,hyp7 syncytium,hypodermis,neuronal sheath cell,pharynx,rectum,vulva	adult Ce,all stages Ce,elongating embryo Ce,embryo Ce,fully-elongated embryo Ce,L1 larva Ce,L2 larva Ce,L3 larva Ce,L4 larva Ce,larva Ce	vha-5 encodes an ortholog of subunit a of the membrane-bound (V0) domain of vacuolar proton-translocating ATPase (V-ATPase); VHA-5 is orthologous to human ATP6N1A (OMIM:192130), ATP6V0A2, ATP6V0A4 (OMIM:605239, mutated in distal renal tubular acidosis), and TCIRG1 (OMIM:604592, mutated in osteopetrosis); VHA-5 is expressed broadly in embryos (in dot- or cup-like perinuclear compartments in each c…	177626
yap-1	WBGene00008748	yap-1	F13E6.4	F13E6.4,F13E6.4:wp131,F13E6.4	epithelial cell,excretory system,gonadal sheath cell,hypodermis,intestine,pharyngeal muscle cell,seam cell,spermatheca,tail hypodermis,vulva	adult Ce,embryo Ce,larva Ce	yap-1 encodes a protein with sequence similarity to YAP (yes-associated protein) in its N-terminal TEAD-binding domain and WW domain; YAP-1 plays a role in the response to heat and in determination of adult life span; YAP-1 physically interacts with EGL-44, a transcription enhancer factor of the TEA domain (TEAD) class, and when co-expressed, the two proteins are able to activate a TEAD reporter;…	181267
tag-147	WBGene00006493	tag-147	R09A8.3	R09A8.3,R09A8.3.1,R09A8.3.2,R09A8.3.3	N.A.	N.A.	tag-147 is an ortholog of human IVNS1ABP (influenza virus NS1A binding protein); tiling array, proteomic, RNA sequencing, and microarray studies indicate that tag-147 is affected by daf-12, gld-1, let-7, cco-1, jmjd-3.1, jmjd-1.2, hsf-1, rbr-2, elli-1, sir-2.1, rde-4, slr-2, alg-1, tdp-1, and nuo-6; microarray studies indicate that tag-147 is affected by Chlorpyrifos, Diazinon, Quercetin, Humic s…	181410
ZK836.2	WBGene00014098	ogdh-2	ZK836.2	ZK836.2a,ZK836.2b,ZK836.2:wp109,ZK836.2a.1,ZK836.2a.2,ZK836.2b.1,ZK836.2b.2	body wall musculature	adult Ce,larva Ce	ogdh-2 is an ortholog of human DHTKD1 (dehydrogenase E1 and transketolase domain containing 1); ogdh-2 is predicted to have oxoglutarate dehydrogenase (succinyl-transferring) activity and thiamine pyrophosphate binding activity, based on protein domain information; ogdh-2 is expressed in the body wall musculature.	179674
C55A6.12	WBGene00044019	C55A6.12	C55A6.12	C55A6.12a,C55A6.12b,C55A6.12:wp192,C55A6.12a,C55A6.12b	N.A.	N.A.	C55A6.12 is an ortholog of human RNF146 (ring finger protein 146); C55A6.12 is predicted to have poly-ADP-D-ribose binding activity and ubiquitin protein ligase activity, based on protein domain information.	3565529
F44E7.2	WBGene00018424	F44E7.2	F44E7.2	F44E7.2,F44E7.2	amphid neuron,head neuron,hypodermis,mu_int_L,mu_int_R,nervous system	adult Ce,larva Ce	F44E7.2 is an ortholog of human PDXP (pyridoxal phosphatase) and PGP (phosphoglycolate phosphatase); F44E7.2 is predicted to have phosphatase activity, based on protein domain information; F44E7.2 is expressed in the mu_int_R, mu_int_L, hypodermis, and the nervous system.	178965
mthf-1	WBGene00015512	mthf-1	C06A8.1	C06A8.1a,C06A8.1b,C06A8.1b.1,C06A8.1b.2,C06A8.1a.1,C06A8.1a.2	head neuron,hypodermis,intestine,nerve ring,nervous system,pharyngeal neuron,pharynx,reproductive system,tail,tail neuron,vulval muscle	adult Ce,larva Ce	mthf-1 encodes a gene that is orthologous to human methylenetetrahydrofolate reductase (MTHFR), based on sequence comparison; mthf-1 is among several genes that are upregulated in a gene expression profiling study of the oxidative stress response of aak-2 (homolog of alpha-subunit of AMP-activated protein kinase) mutants.	174254
F48D6.4	WBGene00018602	F48D6.4	F48D6.4	F48D6.4a,F48D6.4b,F48D6.4c,F48D6.4b,F48D6.4c,F48D6.4a	N.A.	N.A.	RNA sequencing and microarray studies indicate that F48D6.4 is affected by Ethanol, Methylmercuric chloride, Rotenone, D-glucopyranose, Chlorpyrifos, Cry5B, Quercetin, Colistin, and Ag nanoparticles; tiling array, RNA sequencing, and microarray studies indicate that F48D6.4 is enriched in the intestine, pharyngeal muscle cell, germ line, and muscle cell and in the ASER neurons.	180697
mup-4	WBGene00003497	mup-4	K07D8.1	K07D8.1,K07D8.1	body wall musculature,hypodermis,pharynx,seam cell,touch receptor neuron	3-fold embryo Ce,adult Ce,fully-elongated embryo Ce,larva Ce	The mup-4 gene encodes a novel transmembrane protein required for junctional attachments between hypodermis and muscle, and between the apical epithelial surface and the cuticular matrix.	176060
his-40	WBGene00001914	his-40	K03A1.1	K03A1.1,K03A1.1	N.A.	N.A.	his-40 is a predicted pseudogene whose partial translation products, in a given reading frame, display strong similarity to histones; large-scale RNAi screens targeting his-40 sequences in the hypersensitive rrf-3 background do result in embryonic and larval lethality, indicating that his-40 either has a real biological function or that there is cross-reactivity with mRNA from other histone genes…	13221387
nekl-3	WBGene00008956	nekl-3	F19H6.1	F19H6.1,F19H6.1:wp83,F19H6.1.1,F19H6.1.2	head neuron,hyp7 syncytium,hypodermal cell,hypodermis,nerve ring,nervous system,neuron,phasmid neuron,tail neuron,vulva	1.5-fold embryo Ce,2-fold embryo Ce,3-fold embryo Ce,adult Ce,comma embryo Ce,elongating embryo Ce,fully-elongated embryo Ce,larva Ce	nekl-3 is an ortholog of human NEK7 (NIMA related kinase 7) and NEK6 (NIMA related kinase 6); nekl-3 is involved in hermaphrodite genitalia development and locomotion; nekl-3 is predicted to have ATP binding activity and protein kinase activity, based on protein domain information; nekl-3 is expressed in the hypodermis, nervous system, and the vulva.	181398
Y26E6A.3	WBGene00012514	Y26E6A.3	Y26E6A.3	Y26E6A.3,Y26E6A.3	N.A.	N.A.	Y26E6A.3 is an ortholog of human C16orf13; RNA sequencing studies indicate that Y26E6A.3 is affected by Rotenone and Manganese chloride; tiling array and RNA sequencing studies indicate that Y26E6A.3 is enriched in the excretory cell, germ line, and amphid sheath cell and in the GABAergic neurons.	3564786
F13D12.3	WBGene00008739	F13D12.3	F13D12.3	F13D12.3,F13D12.3	head,rectal epithelium	N.A.	F13D12.3 is expressed in the head and the rectal epithelium.	174797
H18N23.2	WBGene00019211	H18N23.2	H18N23.2	H18N23.2a,H18N23.2b,H18N23.2c,H18N23.2b:wp108,H18N23.2b,H18N23.2a,H18N23.2c	N.A.	N.A.	H18N23.2 is an ortholog of human PPP1R3B (protein phosphatase 1 regulatory subunit 3B) and PPP1R3C (protein phosphatase 1 regulatory subunit 3C); H18N23.2 is involved in embryo development.	181788
K10B3.1	WBGene00019609	K10B3.1	K10B3.1	K10B3.1a,K10B3.1b,K10B3.1:wp128,K10B3.1b,K10B3.1a	head,hypodermis,intestine,pharynx,reproductive system,seam cell,tail,vulval muscle	adult Ce,larva Ce	K10B3.1 is an ortholog of human ZNF706 (zinc finger protein 706); K10B3.1 is expressed in the pharynx, hypodermis, head, tail, reproductive system, and the intestine.	187247
Y37A1B.5	WBGene00012538	Y37A1B.5	Y37A1B.5	Y37A1B.5a,Y37A1B.5b,Y37A1B.5c,Y37A1B.5a,Y37A1B.5b	hypodermis	adult Ce,larva Ce	Y37A1B.5 is an ortholog of human SELENBP1 (selenium binding protein 1); Y37A1B.5 is predicted to have selenium binding activity, based on protein domain information; Y37A1B.5 is expressed in the hypodermis.	178360
Y47G6A.33	WBGene00045399	Y47G6A.33	Y47G6A.33	Y47G6A.33,Y47G6A.33	N.A.	N.A.	Tiling array, RNA sequencing, and microarray studies indicate that Y47G6A.33 is affected by hpl-2, wdr-23, eat-2, ubc-9, clk-1, wdr-5.1, aak-2, crtc-1, daf-2, ham-3, npr-1, cco-1, jmjd-3.1, hsf-1, let-418, chd-3, and elli-1; RNA sequencing studies indicate that Y47G6A.33 is affected by Ethanol, Rotenone, and Manganese chloride; tiling array and RNA sequencing studies indicate that Y47G6A.33 is en…	6418611
F42A8.1	WBGene00009626	F42A8.1	F42A8.1	F42A8.1,F42A8.1	head,intestine,vulva	N.A.	F42A8.1 is involved in body morphogenesis, embryo development, the molting cycle and nematode larval development; F42A8.1 is expressed in the head, intestine, and the vulva.	174481
Y54G2A.32	WBGene00021894	Y54G2A.32	Y54G2A.32	Y54G2A.32,Y54G2A.32.1,Y54G2A.32.2,Y54G2A.32.3,Y54G2A.32.4	N.A.	N.A.	Y54G2A.32 is predicted to have Rho guanyl-nucleotide exchange factor activity, based on protein domain information.	177061
nlp-33	WBGene00003771	nlp-33	T19C4.7	T19C4.7,T19C4.7	N.A.	N.A.	nlp-33 is involved in defense response to fungus and innate immune response.	179545
T01B4.3	WBGene00011310	T01B4.3	T01B4.3	T01B4.3,T01B4.3	N.A.	N.A.	RNA sequencing studies indicate that T01B4.3 is affected by wrn-1, chd-3, and let-418; microarray studies indicate that T01B4.3 is affected by Methylmercuric chloride; RNA sequencing studies indicate that T01B4.3 is enriched in the germ line.	3565727
F16B4.4	WBGene00017506	F16B4.4	F16B4.4	F16B4.4,F16B4.4	N.A.	N.A.	RNA sequencing and microarray studies indicate that F16B4.4 is affected by Methylmercury hydroxide, Rotenone, Manganese chloride, Resveratrol, Chlorpyrifos, Hydrolyzable Tannins, Paraquat, and Allantoin; tiling array, RNA sequencing, and microarray studies indicate that F16B4.4 is enriched in the body wall muscle cell, germline precursor cell, pharyngeal muscle cell, germ line, and intestine and …	178648
ZK822.4	WBGene00014091	ZK822.4	ZK822.4	ZK822.4,ZK822.4:wp47,ZK822.4	N.A.	N.A.	Microarray, RNA sequencing, and tiling array studies indicate that ZK822.4 is affected by cyc-1, cid-1, tatn-1, set-2, tdp-1, daf-2, glp-1, daf-16, hpk-1, jmjd-3.1, jmjd-1.2, elli-1, dpy-21, sir-2.1, dpy-9, dpy-10, osm-8, mir-243, and mir-35; microarray and RNA sequencing studies indicate that ZK822.4 is affected by Aldicarb, Bisphenol A, and Humic substances; RNA sequencing studies indicate that…	178125
Y47G6A.22	WBGene00021647	Y47G6A.22	Y47G6A.22	Y47G6A.22,Y47G6A.22a:wp116,Y47G6A.22b:wp102,Y47G6A.22b:wp116,Y47G6A.22	N.A.	N.A.	Y47G6A.22 is an ortholog of human HSD17B14 (hydroxysteroid 17-beta dehydrogenase 14); proteomic, RNA sequencing, and microarray studies indicate that Y47G6A.22 is affected by daf-2, gld-1, let-7, daf-16, jmjd-3.1, jmjd-1.2, ifg-1, dpy-21, sir-2.1, ahr-1, fbf-1, alg-1, mir-35, and lin-35; RNA sequencing and microarray studies indicate that Y47G6A.22 is affected by Rotenone, Estrogen, Cry5B, and Pa…	171925
T27D12.1	WBGene00012085	T27D12.1	T27D12.1	T27D12.1a,T27D12.1b,T27D12.1b,T27D12.1a.1,T27D12.1a.2	N.A.	N.A.	T27D12.1 is an ortholog of members of the human SLC (Solute carriers) family including SLC17A1; RNA sequencing and microarray studies indicate that T27D12.1 is affected by D-glucose, Resveratrol, Humic substances, and Sirolimus; RNA sequencing and microarray studies indicate that T27D12.1 is enriched in the germ line and intestine.	174820
B0361.9	WBGene00015163	B0361.9	B0361.9	B0361.9,B0361.9	N.A.	N.A.	Microarray, tiling array, and RNA sequencing studies indicate that B0361.9 is affected by lin-35, cyc-1, daf-12, csr-1, daf-2, ham-3, skn-1, sir-2.1, dcr-1, ain-1, fbf-1, tax-6, tdp-1, gei-8, isp-1, and nuo-6; RNA sequencing and microarray studies indicate that B0361.9 is affected by Rotenone, Cadmium, Cry5B, Diazinon, Humic substances, single-walled carbon nanotubes, and Allantoin; RNA sequencin…	176033
fat-4	WBGene00001396	fat-4	T13F2.1	T13F2.1a,T13F2.1b,T13F2.1c,T13F2.1a.1,T13F2.1a.2,T13F2.1b,T13F2.1c.1,T13F2.1c.2,T13F2.1c.3	intestine,nerve ring,touch receptor neuron	adult Ce,larva Ce	fat-4 encodes a delta-5 fatty acid desaturase; when expressed heterologously in S. cerevisiae, FAT-4 converts di-homo-gamma-linolenic acid (20:3delta8,11,14) to arachidonic acid (20:4delta5,8,11,14), an important precursor in eicosanoid metabolism, as well as on other fatty acids (C18 to C20); FAT-4 is is required in vivo for delta-5 unsaturated fatty acid synthesis.	177819
F23B12.4	WBGene00009081	F23B12.4	F23B12.4	F23B12.4a,F23B12.4b,F23B12.4c,F23B12.4:wp90,F23B12.4a:wp193,F23B12.4a.1,F23B12.4a.2,F23B12.4c.1,F23B12.4c.2,F23B12.4b	N.A.	N.A.	F23B12.4 is involved in body morphogenesis.	179944
alh-4	WBGene00000110	alh-4	T05H4.13	T05H4.13a,T05H4.13b,T05H4.13c,T05H4.13c.1,T05H4.13c.2,T05H4.13b.1,T05H4.13b.2,T05H4.13a.1,T05H4.13a.2	N.A.	N.A.	alh-4 is an ortholog of members of the human ALDH (Aldehyde dehydrogenases) family including ALDH3A2; alh-4 is involved in determination of adult lifespan, embryo development, nematode larval development and reproduction; alh-4 is predicted to have aldehyde dehydrogenase [NAD(P)+] activity, based on protein domain information.	179026
F29B9.8	WBGene00017923	F29B9.8	F29B9.8	F29B9.8,F29B9.8.1,F29B9.8.2	N.A.	N.A.	F29B9.8 is involved in embryo development; F29B9.8 is localized to the plasma membrane.	177227
cyb-3	WBGene00000868	cyb-3	T06E6.2	T06E6.2a,T06E6.2b,T06E6.2:wp51,T06E6.2a:wp216,T06E6.2b:wp216,T06E6.2b,T06E6.2a.1,T06E6.2a.2	germ line	adult Ce	cyb-3 encodes one of four C. elegans cyclin B family members that is most closely related to the B3-type cyclins; cyb-3 is required for a number of dynein-related mitotic processes and specifically for initiation of anaphase chromosome segregation; cyb-3 is also required for completion of meiosis II and proper pronuclear migration, centrosome maturation, and pronuclear condensation in the fertili…	180040
gst-20	WBGene00001768	gst-20	Y48E1B.10	Y48E1B.10,Y48E1B.10	N.A.	N.A.	gst-20 is an ortholog of members of the human GST (Soluble glutathione S-transferases) family including HPGDS; gst-20 is involved in determination of adult lifespan.	175008
Y17G7B.10	WBGene00012463	Y17G7B.10	Y17G7B.10	Y17G7B.10a,Y17G7B.10b,Y17G7B.10a:wp136,Y17G7B.10b.1,Y17G7B.10b.2,Y17G7B.10b.3,Y17G7B.10b.4,Y17G7B.10a.1,Y17G7B.10a.2,Y17G7B.10a.3,Y17G7B.10a.4,Y17G7B.10a.5,Y17G7B.10a.6,Y17G7B.10a.7,Y17G7B.10a.8	N.A.	N.A.	Y17G7B.10 is an ortholog of human NADK2 (NAD kinase 2, mitochondrial); Y17G7B.10 is predicted to have NAD+ kinase activity, based on protein domain information.	174846
dao-3	WBGene00000929	dao-3	K07E3.3	K07E3.3,K07E3.3	hypodermis,nervous system,phasmid neuron,tail neuron	larva Ce	dao-3 encodes a protein containing tetrahydrofolate dehydrogenase/cyclohydrolase catalytic and NAD(P)-binding domains; by similarity to mammalian enzymes, DAO-3 is predicted to function in one-carbon unit metabolism and thus, in amino acid and nucleotide biosynthesis; dao-3 expression appears to be regulated by daf-2-mediated insulin signaling: microarray experiments suggest that it is upregulate…	181065
chpf-1	WBGene00014109	chpf-1	ZK856.8	ZK856.8,ZK856.8	head,intestine,male,muscle cell,tail	adult Ce,larva Ce	chpf-1 is an ortholog of human CHP1 (calcineurin like EF-hand protein 1) and CHP2 (calcineurin like EF-hand protein 2); chpf-1 is involved in locomotion; chpf-1 is predicted to have calcium ion binding activity, based on protein domain information; chpf-1 is expressed in the muscle cell, head, tail, intestine, and in the male.	179415
dpyd-1	WBGene00016103	dpyd-1	C25F6.3	C25F6.3,C25F6.3:wp142,C25F6.3	N.A.	N.A.	dpyd-1 encodes the C. elegans ortholog of human DihydroPYrimidine Dehydrogenase (DPYD), which when mutated leads to thymine-uraciluria (OMIM:274270); DPYD-1 is the first and rate-limiting enzyme for uracil and thymine metabolism to 5,6-dihydrouracil and 5,6-dihydrothymine, respectively, and in humans, functions in metabolism of the anti-cancer pyrimidine antagonist 5-fluorouracil (5-FU); in C. el…	180818
nhr-14	WBGene00003613	nhr-14	T01B10.4	T01B10.4a,T01B10.4b,T01B10.4a:wp98,T01B10.4b:wp98,T01B10.4b,T01B10.4a.1,T01B10.4a.2	N.A.	N.A.	nhr-14 is an ortholog of human HNF4A (hepatocyte nuclear factor 4 alpha) and HNF4G (hepatocyte nuclear factor 4 gamma); nhr-14 is involved in determination of adult lifespan; nhr-14 exhibits steroid hormone binding activity and is predicted to have sequence-specific DNA binding activity, steroid hormone receptor activity, transcription factor activity, sequence-specific DNA binding, and zinc ion …	181102
dcar-1	WBGene00007395	dcar-1	C06H5.7	C06H5.7,C06H5.7:wp87,C06H5.7.1,C06H5.7.2	amphid neuron,ASHL,ASHR,ASIL,ASIR,hyp7 syncytium,PVQL,PVQR,uterine toroidal epithelial cell,uv1	N.A.	dcar-1 is an ortholog of human NPFFR1 (neuropeptide FF receptor 1), NPFFR2 (neuropeptide FF receptor 2) and QRFPR (pyroglutamylated RFamide peptide receptor); dcar-1 is involved in chemosensory behavior, defense response to fungus and response to wounding; dcar-1 is expressed in certain interneurons, all amphid neurons, hyp7 syncytium, uterine toroidal epithelial cell, and the uv1; dcar-1 is loca…	259679
clh-1	WBGene00000528	clh-1	T27D12.2	T27D12.2a,T27D12.2b,T27D12.2:wp49,T27D12.2a,T27D12.2b	AMshL,AMshR,head,head ganglion,hyp1,hyp2,hyp3,hyp4,hyp5,hyp6,hypodermis,intestine,seam cell,spermatheca,vulD,vulva	adult Ce	clh-1 encodes two CLC-type chloride channels via alternative splicing, homologous to human CLC1 (OMIM:118425) and CLC2 (OMIM:600570); CLH-1a and CLH-1b are required for maintenance of normal body shape; null mutations of clh-1 cause abnormal alae and a wider body than normal, with the body phenotype being reversible by culture medium of high osmolarity.	174821
zyg-11	WBGene00006996	zyg-11	C08B11.1	C08B11.1,C08B11.1.1,C08B11.1.2	N.A.	N.A.	zyg-11 encodes a protein containing four diverged leucine-rich repeats and an armadillo-like helical domain and is conserved in metazoa, but not found in Drosophila; during development, ZYG-11 functions as the substrate-recognition subunit for a CUL-2-based ubiquitin-ligase complex that is required for a number of biological processes including progression through meiotic anaphase II, mitotic chr…	174284
T28C12.4	WBGene00020891	T28C12.4	T28C12.4	T28C12.4a,T28C12.4b,T28C12.4a.1,T28C12.4a.2,T28C12.4b	hypodermis,seam cell	N.A.	T28C12.4 encodes a protein with visible similarity to human neuroligin 4 (mutated in autism), but also belongs to a large family of carboxylesterases that happen to include NLG-1; normally, T28C12.4 is expressed in hypodermal cells; transcription of T28C12.4 is immediately induced by exposure to ethanol, and with glr-2 is one of a few genes that may be specifically responsive to ethanol (as oppos…	179017
F41D9.2	WBGene00018282	F41D9.2	F41D9.2	F41D9.2a,F41D9.2b,F41D9.2:wp184,F41D9.2b,F41D9.2a	N.A.	N.A.	Microarray and RNA sequencing studies indicate that F41D9.2 is affected by clk-1, cyc-1, eat-2, tatn-1, emr-1, lem-2, daf-2, mdt-15, ham-3, dpy-21, daf-12, daf-16, sir-2.1, dpy-9, dpy-10, osm-8, ash-2, tdp-1, mir-35, and tbx-2; RNA sequencing and microarray studies indicate that F41D9.2 is affected by Rotenone, D-glucopyranose, D-glucose, Cadmium, Hydrolyzable Tannins, Humic substances, single-wa…	185612
F22F4.4	WBGene00017717	F22F4.4	F22F4.4	F22F4.4,F22F4.4b:wp258,F22F4.4	N.A.	N.A.	Microarray and RNA sequencing studies indicate that F22F4.4 is affected by clk-1, lin-15B, tatn-1, bar-1, daf-2, jmjd-1.2, hsf-1, daf-12, dcr-1, alg-1, nuo-6, and ogt-1; RNA sequencing and microarray studies indicate that F22F4.4 is affected by Rotenone, D-glucose, single-walled carbon nanotubes, and Paraquat; tiling array and RNA sequencing studies indicate that F22F4.4 is enriched in the hypode…	180867
F53B3.6	WBGene00018744	F53B3.6	F53B3.6	F53B3.6,F53B3.6	N.A.	N.A.	RNA sequencing and microarray studies indicate that F53B3.6 is affected by 1-methylnicotinamide, Nicotinic acid, D-glucose, Chlorpyrifos, Diazinon, Colistin, adsorbable organic bromine compounds, and Sirolimus; microarray, tiling array, and RNA sequencing studies indicate that F53B3.6 is enriched in the germline precursor cell, hypodermis, and germ line and in the PVD, OLL, and PLM neurons.	180576
chw-1	WBGene00009059	chw-1	F22E12.2	F22E12.2,F22E12.2	hyp7,P3.p hermaphrodite,P4.p hermaphrodite,P8.p hermaphrodite	L3 larva Ce,L4 larva Ce	chw-1 is an ortholog of human RHOH (ras family member H), RHOV (ras family member V) and RhoU (ras family member U); chw-1 is involved in establishment or maintenance of cell polarity and vulval development; chw-1 is predicted to have GTP binding activity and GTPase activity, based on protein domain information; chw-1 is expressed in the hyp7, P3.p hermaphrodite, P4.p hermaphrodite, and the P8.p …	184848
hint-3	WBGene00016150	hint-3	C26F1.7	C26F1.7a,C26F1.7b,C26F1.7b,C26F1.7a.1,C26F1.7a.2	N.A.	N.A.	hint-3 is an ortholog of human HINT3 (histidine triad nucleotide binding protein 3); hint-3 is predicted to have catalytic activity, based on protein domain information.	182943
nas-11	WBGene00003530	nas-11	K11G12.1	K11G12.1a,K11G12.1b,K11G12.1:wp115,K11G12.1:wp129,K11G12.1a,K11G12.1b	AMshL,AMshR,CEPshDL,CEPshDR,CEPshVL,CEPshVR,head neuron,hyp7 syncytium,hypodermis,intestine,nerve ring,nervous system,PHshL,PHshR	adult Ce,larva Ce	nas-11 encodes an astacin-like metalloprotease; loss of nas-11 activity via RNAi has been reported to result in slow growth; large-scale expression studies reveal that a nas-11::GFP promoter fusion is expressed in the hypodermis and the nervous system.	180938
gob-1	WBGene00001649	gob-1	H13N06.3	H13N06.3a,H13N06.3b,H13N06.3b:wp164,H13N06.3a,H13N06.3b	body wall musculature,head neuron,hypodermis,intestine,pharynx,tail	adult Ce,elongating embryo Ce,embryo Ce,fully-elongated embryo Ce,L1 larva Ce,L2 larva Ce,L3 larva Ce,L4 larva Ce	gob-1 encodes an experimentally confirmed trehalose-6-phosphatase, which belongs to the HAD-like hydrolase superfamily; heat-shock induction of transgenic ELT-2 causes ectopic expression of gob-1; gob-1 first has ELT-2-dependent expression in the 8E cell stage of embryonic intestine, but later is expressed more widely; gob-1 mutants are lethal as early larvae, at least partly because of their int…	181637
pcbd-1	WBGene00020397	pcbd-1	T10B11.1	T10B11.1,T10B11.1:wp154,T10B11.1	anterior hypodermis,head,hyp7 syncytium,neuron,pharyngeal muscle cell,tail hypodermis	N.A.	pcbd-1 is orthologous to the human gene PTERIN-4-ALPHA-CARBINOLAMINE DEHYDRATASE (PCBD or TCF1; OMIM:126090), which when mutated leads to hyperphenylalaninemia with primapterinuria.	188368
puf-5	WBGene00004241	puf-5	F54C9.8	F54C9.8,F54C9.8	germ line,oocyte	adult Ce	puf-5 encodes a Pumilio protein; PUF-5 is required, redundantly with PUF-6/7, for translational repression of glp-1 mRNA in oocytes (via specific elements in the 3' UTR site), and for normal oocyte maturation (growth, organization, nuclear enlargement, yolk uptake, and localization of RME-2 to the plasma membrane) and early embryogenesis (cell divisions and eggshell formation); since glp-1 mutati…	174373
W07G4.5	WBGene00012339	W07G4.5	W07G4.5	W07G4.5,W07G4.5a:wp229,W07G4.5b:wp229,W07G4.5	intestine	embryo Ce,larva Ce	W07G4.5 is expressed in the intestine.	179791
nekl-2	WBGene00022631	nekl-2	ZC581.1	ZC581.1,ZC581.1	hyp7 syncytium,hypodermis	N.A.	nekl-2 encodes a putative serine/threonine protein kinase orthologous to Aspergillus nidulans nimA and human NEK8 (OMIM:609799), and paralogous to C. elegans D1044.3, D1044.8, F19H6.1, and Y39G10AR.3; nekl-2 interacts with two or more components of the EGF/RAS signalling pathway, and is required for such signalling in vulval development.	191199
zip-3	WBGene00012330	zip-3	W07G1.3	W07G1.3,W07G1.3:wp128,W07G1.3.1,W07G1.3.2	N.A.	N.A.	zip-3 encodes a bZip transcription factor.	189280
W01A11.1	WBGene00020909	W01A11.1	W01A11.1	W01A11.1a,W01A11.1b,W01A11.1a,W01A11.1b	anal sphincter muscle,body wall musculature,gon_herm_dtc_A,gon_herm_dtc_P,head neuron,intestine,nerve ring,nervous system,pharyngeal-intestinal valve,pharynx,reproductive system,spermatheca,spermathecal-uterine junction,uterine muscle,ventral cord neuron	adult Ce,larva Ce	W01A11.1 is an ortholog of human EPHX1 (epoxide hydrolase 1); W01A11.1 is predicted to have catalytic activity, based on protein domain information; W01A11.1 is expressed in the pharynx, nervous system, reproductive system, pharyngeal-intestinal valve, intestine, anal sphincter muscle, and the body wall musculature.	179036
F32B5.6	WBGene00017979	F32B5.6	F32B5.6	F32B5.6a,F32B5.6b,F32B5.6d,F32B5.6f,F32B5.6g,F32B5.6h,F32B5.6i,F32B5.6j,F32B5.6k,F32B5.6a:wp112,F32B5.6b:wp112,F32B5.6c:wp243,F32B5.6d:wp112,F32B5.6c,F32B5.6e,F32B5.6l,F32B5.6a,F32B5.6k,F32B5.6b.1,F32B5.6b.2,F32B5.6j,F32B5.6i,F32B5.6g,F32B5.6h,F32B5.6d.1,F32B5.6d.2,F32B5.6d.3,F32B5.6d.4,F32B5.6f.1,F32B5.6f.2,F32B5.6f.3,F32B5.6f.4	N.A.	N.A.	F32B5.6 is involved in embryo development.	171827
F15D3.6	WBGene00008856	F15D3.6	F15D3.6	F15D3.6,F15D3.6	N.A.	N.A.	F15D3.6 is an ortholog of human PRELID3A (PRELI domain containing 3A) and PRELID3B (PRELI domain containing 3B); F15D3.6 is involved in determination of adult lifespan.	173040
nlp-27	WBGene00003765	nlp-27	B0213.2	B0213.2,B0213.2	ASIL,ASIR,head neuron,hypodermis,intestine,spermatheca	N.A.	nlp-27 encodes a predicted neuropeptide with homology to C. elegans nlp-28 through nlp-31.	178806
F54C9.3	WBGene00010041	F54C9.3	F54C9.3	F54C9.3,F54C9.3	N.A.	N.A.	Microarray and RNA sequencing studies indicate that F54C9.3 is affected by Hydrogen sulfide, 1-methylnicotinamide, Rotenone, Manganese chloride, Mianserin, Deoxyglucose, Cadmium, Chlorpyrifos, Diazinon, Humic substances, Paraquat, and Colistin; tiling array, RNA sequencing, and microarray studies indicate that F54C9.3 is enriched in the intestine, pharyngeal muscle cell, and germ line and in neur…	174369
T21F4.1	WBGene00020658	T21F4.1	T21F4.1	T21F4.1a,T21F4.1b,T21F4.1:wp97,T21F4.1:wp225,T21F4.1a,T21F4.1b	N.A.	N.A.	T21F4.1 is orthologous to the human gene Arginase Type I Erythroid Variant (ARG1), which contributes most of the arginase activity in the liver.	180830
F36H9.4	WBGene00018112	F36H9.4	F36H9.4	F36H9.4a,F36H9.4c,F36H9.4:wp92,F36H9.4:wp231,F36H9.4b,F36H9.4c,F36H9.4a	N.A.	N.A.	F36H9.4 encodes a putative secreted TIL-domain protease inhibitor paralogous to SWM-1, ISL-1, and the products of 11 other C. elegans genes; F36H9.4 and its relatives are collectively similar to other TIL-domain protease inhibitors from nematodes, insects, and vertebrates; F36H9.4 has no obvious function in mass RNAi assays.	353436
cpg-3	WBGene00011063	cpg-3	R06C7.4	R06C7.4,R06C7.4.1,R06C7.4.2,R06C7.4.3	germ line	adult Ce	cgp-3 encodes a putatively secreted protein with an N-terminal low-complexity domain containing 15 potential chondroitin attachment sites, and a C-terminal EGF-like region; cpg-3 mRNA is enriched in oogenesis, but CPG-3 has no obvious function in mass RNAi assays.	172465
Y54E10A.17	WBGene00021835	Y54E10A.17	Y54E10A.17	Y54E10A.17,Y54E10A.17.1,Y54E10A.17.2	N.A.	N.A.	Microarray and RNA sequencing studies indicate that Y54E10A.17 is affected by clk-1, age-1, emr-1, lem-2, lin-35, daf-2, glp-1, jmjd-3.1, jmjd-1.2, rbr-2, daf-12, daf-16, dpy-21, mir-243, cdk-4, cyd-1, and alg-1; RNA sequencing and microarray studies indicate that Y54E10A.17 is affected by Rotenone, Manganese chloride, D-glucose, Juglone, and Atrazine; tiling array and RNA sequencing studies indi…	190261
T07E3.4	WBGene00020315	T07E3.4	T07E3.4	T07E3.4a,T07E3.4b,T07E3.4a,T07E3.4b	N.A.	N.A.	This gene encodes a protein containing an F-box, a motif predicted to mediate protein-protein interactions either with homologs of yeast Skp-1p or with other proteins.	175961
emb-8	WBGene00001262	emb-8	K10D2.6	K10D2.6,K10D2.6.1,K10D2.6.2	N.A.	N.A.	emb-8 encodes the C. elegans NADPH-cytochrome P450 reductase ortholog; by homology, EMB-8 is predicted to function in the enzymatic reduction of the cytochrome P450 monooxygenase enzymes that play a role in fatty acid modification; during embryonic development, emb-8 activity is essential for normal interactions between the pronucleus/centrosome complex and the posterior cortex and thus, for prop…	175710
cnc-3	WBGene00000557	cnc-3	R09B5.8	R09B5.8,R09B5.8	N.A.	N.A.	cnc-3 encodes one of eleven C. elegans caenacin peptides; CNC-3 is predicted to be a secreted protein that, based upon similarity to CNC-2, -4, and -6, may function as an antimicrobial peptide in the innate immune response.	178636
dmd-7	WBGene00019521	dmd-7	K08B12.2	K08B12.2a,K08B12.2b,K08B12.2a,K08B12.2b	body wall musculature,excretory cell,hypodermis,intestine,pharynx,rectum,vulval muscle	adult Ce,elongating embryo Ce,fully-elongated embryo Ce,L1 larva Ce,L2 larva Ce,L3 larva Ce,L4 larva Ce	dmd-7 is an ortholog of human DMRT2 (doublesex and mab-3 related transcription factor 2), DMRT3 (doublesex and mab-3 related transcription factor 3), DMRTA2 (DMRT like family A2), DMRTC1B (DMRT like family C1B), DMRTC2 (DMRT like family C2), DMRTB1 (DMRT like family B with proline rich C-terminal 1) and DMRTA1 (DMRT like family A1); dmd-7 is predicted to have sequence-specific DNA binding activit…	179012
unc-23	WBGene00006760	unc-23	H14N18.1	H14N18.1a,H14N18.1b,H14N18.1c,H14N18.1a,H14N18.1c.1,H14N18.1c.2,H14N18.1b.1,H14N18.1b.2,H14N18.1b.3	anal depressor muscle,body wall musculature,excretory canal,H cell,hypodermal cell,hypodermis,muscle cell,neuron,pharyngeal cell,pharyngeal muscle cell,pharynx,touch receptor neuron,vulva	1.5-fold embryo Ce,2-fold embryo Ce,3-fold embryo Ce,adult Ce	unc-23 encodes a protein with similarity to the BAG2 (BCL2 AnthaGene) protein that functions to negatively regulate proteosomal degradation by the E3 ubiquitin ligase and Hsp70 co-chaperone CHIP (Carboxyl-terminus of Hsp70 Interacting Protein); in C. elegans, unc-23 is required for proper attachment of the anterior body wall musculature to the overlying hypodermis.	179272
lon-1	WBGene00003055	lon-1	F48E8.1	F48E8.1a,F48E8.1b,F48E8.1c,F48E8.1b,F48E8.1a.1,F48E8.1a.2,F48E8.1c	head,hypodermis,intestinal cell,intestine,tail	adult Ce,L1 larva Ce,L2 larva Ce,L3 larva Ce,L4 larva Ce	The lon-1 gene encodes a protein belonging to the PR-protein superfamily that is a target of DBL-1 (TGF-beta) signaling, and that regulates polyploidization and body length.	175753
dhs-12	WBGene00000975	dhs-12	K08F4.9	K08F4.9,K08F4.9	N.A.	N.A.	dhs-12 encodes a predicted short-chain dehydrogenase.	177888
F34H10.3	WBGene00009380	F34H10.3	F34H10.3	F34H10.3,F34H10.3.1,F34H10.3.2,F34H10.3.3	N.A.	N.A.	RNA sequencing and microarray studies indicate that F34H10.3 is affected by Cry5B, Humic substances, and single-walled carbon nanotubes; microarray and RNA sequencing studies indicate that F34H10.3 is enriched in the germ line and in the PVD, OLL, AFD, and ASER neurons.	181180
F40A3.2	WBGene00018217	F40A3.2	F40A3.2	F40A3.2,F40A3.2	N.A.	N.A.	F40A3.2 is an ortholog of human FGG (fibrinogen gamma chain); RNA sequencing and microarray studies indicate that F40A3.2 is affected by Rotenone, Resveratrol, Humic substances, and Sirolimus; tiling array and RNA sequencing studies indicate that F40A3.2 is enriched in the cephalic sheath cell, germline precursor cell, hypodermis, and germ line and in the dopaminergic and RID neurons.	179169
F07C6.3	WBGene00008554	F07C6.3	F07C6.3	F07C6.3,F07C6.3:wp212,F07C6.3	N.A.	N.A.	Microarray, RNA sequencing, and tiling array studies indicate that F07C6.3 is affected by cyc-1, nhr-114, tatn-1, emr-1, lem-2, set-2, daf-2, hpk-1, elli-1, and tax-6; RNA sequencing and microarray studies indicate that F07C6.3 is affected by Rotenone, Bisphenol A, and Humic substances; RNA sequencing studies indicate that F07C6.3 is enriched in the amphid sheath cell and in the AFD neurons.	184138
ZK550.6	WBGene00014000	ZK550.6	ZK550.6	ZK550.6,ZK550.6	intestine	adult Ce,embryo Ce,L1 larva Ce,L2 larva Ce,L3 larva Ce,L4 larva Ce	The ZK550.6 gene encodes an ortholog of the human gene PHYTANOYL-COA HYDROXYLASE (PHYH; PAHX; OMIM:602026), which when mutated leads to Refsum disease (OMIM:266500).	178503
T05A7.1	WBGene00020219	T05A7.1	T05A7.1	T05A7.1,T05A7.1	N.A.	N.A.	Microarray and RNA sequencing studies indicate that T05A7.1 is affected by Hydrogen sulfide, Rotenone, Manganese chloride, Cry5B, Atrazine, Chlorpyrifos, Humic substances, Dafa#1, and Sirolimus; tiling array, RNA sequencing, and microarray studies indicate that T05A7.1 is enriched in the hypodermis, germ line, muscle cell, and body wall musculature and in the dopaminergic neurons.	188081
Y38E10A.14	WBGene00012592	Y38E10A.14	Y38E10A.14	Y38E10A.14,Y38E10A.14:wp245,Y38E10A.14	N.A.	N.A.	Y38E10A.14 encodes a novel protein.	174896
R07E5.4	WBGene00011112	R07E5.4	R07E5.4	R07E5.4,R07E5.4:wp161,R07E5.4	excretory cell,hypodermis,pharynx	adult Ce,larva Ce	R07E5.4 is an ortholog of human IFI30 (IFI30, lysosomal thiol reductase); R07E5.4 is expressed in the pharynx, hypodermis, and the excretory cell.	175568
cbl-1	WBGene00007533	cbl-1	C12C8.2	C12C8.2a,C12C8.2b,C12C8.2:wp114,C12C8.2b,C12C8.2a	N.A.	N.A.	cbl-1 encodes a putative cystathionine gamma-lyase orthologous to human CTH (OMIM:607657, mutated in cystathioninuria), and paralogous to CTH-1 and CTH-2; CBL-1, unlike its paralog CTH-2, does not inhibit DHC-1 in vivo.	172759
C29G2.6	WBGene00016234	C29G2.6	C29G2.6	C29G2.6,C29G2.6	N.A.	N.A.	Microarray and RNA sequencing studies indicate that C29G2.6 is affected by zfp-1, cyc-1, age-1, tatn-1, clk-1, wrn-1, daf-2, daf-16, cco-1, jmjd-3.1, chd-3, dpy-9, dpy-10, osm-8, crh-1, daf-19, mir-35, and let-60; RNA sequencing and microarray studies indicate that C29G2.6 is affected by Rotenone, Manganese chloride, D-glucose, Quercetin, R24, and single-walled carbon nanotubes; tiling array and …	183035
del-6	WBGene00011891	del-6	T21C9.3	T21C9.3a,T21C9.3b,T21C9.3a:wp203,T21C9.3b:wp203,T21C9.3b,T21C9.3a.1,T21C9.3a.2	N.A.	N.A.	del-6 is an ortholog of members of the human ASIC (Acid sensing ion channel subunits) family including ASIC2; del-6 is predicted to have sodium channel activity, based on protein domain information.	179474
R05H10.1	WBGene00011042	R05H10.1	R05H10.1	R05H10.1,R05H10.1	N.A.	N.A.	RNA sequencing and microarray studies indicate that R05H10.1 is affected by Ethanol, Methylmercuric chloride, Mercuric Chloride, Sodium arsenite, D-glucose, Juglone, Cry5B, Diazinon, Quercetin, R24, and Dafa#1; tiling array and RNA sequencing studies indicate that R05H10.1 is enriched in the coelomocytes, hypodermis, and male.	175144
T19B10.2	WBGene00011831	T19B10.2	T19B10.2	T19B10.2,T19B10.2.1,T19B10.2.2	hypodermis	N.A.	T19B10.2 is involved in determination of adult lifespan, locomotion, the molting cycle, nematode larval development and reproduction; T19B10.2 is expressed in the hypodermis.	179551
Y69A2AR.22	WBGene00022093	Y69A2AR.22	Y69A2AR.22	Y69A2AR.22,Y69A2AR.22:wp155,Y69A2AR.22	N.A.	N.A.	Microarray and RNA sequencing studies indicate that Y69A2AR.22 is affected by lin-15B, tatn-1, daf-2, hsf-1, tdp-1, tbx-2, and nuo-6; RNA sequencing and microarray studies indicate that Y69A2AR.22 is affected by Rotenone, Resveratrol, Humic substances, and Allantoin; RNA sequencing studies indicate that Y69A2AR.22 is enriched in the amphid sheath cell and in the AFD and PLM neurons.	190543
T28D6.3	WBGene00012123	T28D6.3	T28D6.3	T28D6.3,T28D6.3	N.A.	N.A.	Microarray and RNA sequencing studies indicate that T28D6.3 is affected by Methylmercuric chloride, Mercuric Chloride, Rotenone, Resveratrol, Fluoranthene, Chlorpyrifos, Quercetin, Humic substances, Dafa#1, Tyrosol, and Sirolimus; tiling array and microarray studies indicate that T28D6.3 is enriched in the hypodermis and intestine.	176567
D1022.4	WBGene00017023	D1022.4	D1022.4	D1022.4,D1022.4.1,D1022.4.2	N.A.	N.A.	D1022.4 is predicted to have hydrolase activity, based on protein domain information.	174215
F40F8.4	WBGene00009577	F40F8.4	F40F8.4	F40F8.4,F40F8.4	N.A.	N.A.	Microarray, RNA sequencing, and tiling array studies indicate that F40F8.4 is affected by cyc-1, cid-1, tatn-1, emr-1, lem-2, set-2, daf-2, hpk-1, hsf-1, rbr-2, dpy-21, elli-1, dpy-9, dpy-10, osm-8, zip-2, mir-243, hcf-1, and alg-1; RNA sequencing and microarray studies indicate that F40F8.4 is affected by Rotenone, D-glucose, Atrazine, and Humic substances; RNA sequencing and microarray studies …	174704
F08F3.4	WBGene00017262	F08F3.4	F08F3.4	F08F3.4,F08F3.4:wp90,F08F3.4	N.A.	N.A.	F08F3.4 is involved in innate immune response; F08F3.4 is predicted to have catalytic activity and coenzyme binding activity, based on protein domain information.	178924
F18A1.7	WBGene00017548	F18A1.7	F18A1.7	F18A1.7,F18A1.7:wp88,F18A1.7	germ line	adult Ce	F18A1.7 is involved in embryo development; F18A1.7 is expressed in the germ line.	174237
alh-3	WBGene00000109	alh-3	F36H1.6	F36H1.6,F36H1.6:wp162,F36H1.6	N.A.	N.A.	alh-3 encodes an aldehyde dehydrogenase predicted to be mitochondrial.	177999
metr-1	WBGene00010988	metr-1	R03D7.1	R03D7.1,R03D7.1	hypodermis,intestine,pharynx,seam cell	adult Ce,larva Ce	metr-1 encodes a protein orthologous to the human gene Methionine synthase (MTR), which is involved in the conversion of homocysteine to form methionine.	174681
K11H3.3	WBGene00010780	K11H3.3	K11H3.3	K11H3.3,K11H3.3	N.A.	N.A.	K11H3.3 is an ortholog of human SLC25A1 (solute carrier family 25 member 1); microarray, tiling array, proteomic, and RNA sequencing studies indicate that K11H3.3 is affected by cyc-1, daf-16, lin-15B, daf-12, daf-2, wrn-1, npr-1, hsf-1, sir-2.1, eri-1, ain-2, slr-2, ahr-1, fbf-1, and nuo-6; microarray studies indicate that K11H3.3 is affected by Biotin and Quercetin; tiling array and RNA sequenc…	176398
cyp-36A1	WBGene00007913	cyp-36A1	C34B7.3	C34B7.3,C34B7.3	N.A.	N.A.	cyp-36A1 is an ortholog of human RP11-400G3.5 and members of the CYP2 (Cytochrome P4502) family including CYP2C9; cyp-36A1 is predicted to have heme binding activity, iron ion binding activity, and oxidoreductase activity, acting on paired donors, with incorporation or reduction of molecular oxygen, based on protein domain information.	183193
nhr-46	WBGene00003636	nhr-46	C45E5.6	C45E5.6a,C45E5.6b,C45E5.6c,C45E5.6d,C45E5.6c.1,C45E5.6c.2,C45E5.6c.3,C45E5.6c.4,C45E5.6c.5,C45E5.6d.1,C45E5.6d.2,C45E5.6b,C45E5.6a.1,C45E5.6a.2	head neuron,hypodermis,intestine,muscle cell,nerve ring neuron,neuron,reproductive system,spermatheca,tail neuron	all stages Ce	nhr-46 is an ortholog of members of the human NR (Nuclear hormone receptors) family including PPARD; nhr-46 is predicted to have sequence-specific DNA binding activity, steroid hormone receptor activity, transcription factor activity, sequence-specific DNA binding, and zinc ion binding activity, based on protein domain information; nhr-46 is expressed in the muscle cell, hypodermis, nervous syste…	177350
haao-1	WBGene00010595	haao-1	K06A4.5	K06A4.5,K06A4.5	N.A.	N.A.	haao-1 is an ortholog of human HAAO (3-hydroxyanthranilate 3,4-dioxygenase); haao-1 is predicted to have 3-hydroxyanthranilate 3,4-dioxygenase activity and iron ion binding activity, based on protein domain information.	179329
C05D9.9	WBGene00015476	C05D9.9	C05D9.9	C05D9.9a,C05D9.9b,C05D9.9:wp151,C05D9.9a,C05D9.9b	N.A.	N.A.	RNA sequencing and microarray studies indicate that C05D9.9 is affected by Rotenone, Tunicamycin, Atrazine, Chlorpyrifos, Diazinon, Quercetin, and Humic substances; tiling array studies indicate that C05D9.9 is enriched in the hypodermis and in the dopaminergic, PVD, and OLL neurons.	180466
gst-13	WBGene00001761	gst-13	T26C5.1	T26C5.1,T26C5.1	N.A.	N.A.	gst-13 is an ortholog of members of the human GST (Soluble glutathione S-transferases) family including HPGDS; gst-13 is involved in innate immune response.	188915
F35B12.9	WBGene00009388	F35B12.9	F35B12.9	F35B12.9,F35B12.9	N.A.	N.A.	Microarray and RNA sequencing studies indicate that F35B12.9 is affected by cyc-1, sma-2, sma-4, nhr-114, tatn-1, daf-2, hpk-1, cco-1, jmjd-3.1, jmjd-1.2, ain-1, dpy-9, dpy-10, osm-8, octr-1, mir-35, and tbx-2; RNA sequencing and microarray studies indicate that F35B12.9 is affected by 1-methylnicotinamide, Rotenone, D-glucose, Humic substances, and Allantoin; tiling array and RNA sequencing stud…	179591
F53F8.4	WBGene00010001	F53F8.4	F53F8.4	F53F8.4,F53F8.4	N.A.	N.A.	F53F8.4 is an ortholog of human FAM46B (family with sequence similarity 46 member B), FAM46C (family with sequence similarity 46 member C), FAM46D (family with sequence similarity 46 member D) and FAM46A (family with sequence similarity 46 member A); RNA sequencing and microarray studies indicate that F53F8.4 is affected by Rotenone, D-glucose, Chlorpyrifos, Diazinon, Hydrolyzable Tannins, Humic …	186181
C31C9.2	WBGene00007836	C31C9.2	C31C9.2	C31C9.2,C31C9.2	head neuron,hypodermis,intestine,nervous system,pharynx,seam cell	adult Ce,larva Ce	C31C9.2 is orthologous to the human gene PHOSPHOGLYCERATE DEHYDROGENASE (PHGDH; OMIM:606879), which when mutated leads to phosphoglycerate dehydrogenase deficiency.	175012
clec-146	WBGene00013008	clec-146	Y48E1B.9	Y48E1B.9a,Y48E1B.9b,Y48E1B.9:wp114,Y48E1B.9b.1,Y48E1B.9b.2,Y48E1B.9a	N.A.	N.A.	clec-146 is an ortholog of human RP11-277P12.6 and CLECL1 (C-type lectin like 1) and members of the KLR (Killer cell lectin like receptors) family including KLRD1, SCAR (Scavenger receptors) family including OLR1, CD (CD molecules) family including CLEC9A and CLEC (C-type lectin domain containing) family including CLEC12B; RNA sequencing and microarray studies indicate that clec-146 is affected b…	175004
atgl-1	WBGene00015484	atgl-1	C05D11.7	C05D11.7a,C05D11.7b,C05D11.7a.1,C05D11.7a.2,C05D11.7b.1,C05D11.7b.2	anal depressor muscle,body wall musculature,head neuron,hypodermis,mu_int_L,mu_int_R,nervous system,pharynx,reproductive system,tail neuron,uterine muscle,vulval muscle	adult Ce,larva Ce	atgl-1 is an ortholog of human PNPLA3 (patatin like phospholipase domain containing 3), PNPLA5 (patatin like phospholipase domain containing 5) and PNPLA2 (patatin like phospholipase domain containing 2); atgl-1 is involved in lipid storage and reproduction; atgl-1 is predicted to have hydrolase activity, based on protein domain information; atgl-1 is expressed in the pharynx, mu_int_R, mu_int_L,…	175910
coq-1	WBGene00000761	coq-1	C24A11.9	C24A11.9,C24A11.9	N.A.	N.A.	coq-1 encodes a putative hexaprenyl pyrophosphate synthetase, orthologous to S. cerevisiae COQ1; COQ-1 is required for ubiquinone (coenzyme Q9) biosynthesis and for normally short lifespan; coq-1 mutants have slowed pharyngeal pumping, and eventually arrest as paralysed larvae before dying; coq-1(RNAi) animals have reduced levels of coenzyme Q9 and superoxide, and have abnormally long lifespans; …	172190
R12E2.11	WBGene00020036	R12E2.11	R12E2.11	R12E2.11,R12E2.11.1,R12E2.11.2	body wall musculature,intestine,spermatheca,vulval muscle	N.A.	R12E2.11 is an ortholog of human UMPS (uridine monophosphate synthetase); R12E2.11 is involved in UMP biosynthetic process and embryo development; R12E2.11 is predicted to have orotate phosphoribosyltransferase activity, based on protein domain information; R12E2.11 is expressed in the spermatheca, intestine, body wall musculature, and the vulval muscle.	172008
T27F6.8	WBGene00012107	T27F6.8	T27F6.8	T27F6.8,T27F6.8.1,T27F6.8.2	N.A.	N.A.	This gene encodes a protein containing an F-box, a motif predicted to mediate protein-protein interactions either with homologs of yeast Skp-1p or with other proteins.	189005
fip-5	WBGene00009620	fip-5	F41E7.4	F41E7.4,F41E7.4	N.A.	N.A.	RNA sequencing and microarray studies indicate that fip-5 is affected by Rotenone, Bisphenol A, Juglone, Resveratrol, Quercetin, Hydrolyzable Tannins, Humic substances, Paraquat, and Allantoin; tiling array and RNA sequencing studies indicate that fip-5 is enriched in the germline precursor cell and in the PLM neurons.	181237
tbx-2	WBGene00006543	tbx-2	F21H11.3	F21H11.3,F21H11.3.1,F21H11.3.2	anal region,ASJL,ASJR,AWBL,AWBR,AWCL,AWCR,body wall musculature,head,head neuron,I1L,I1R,I3 neuron,I5 neuron,M1 neuron,m2L,m2R,M5 neuron,NSML,NSMR,pharyngeal cell,pharyngeal neuron,pharynx,pm3,pm4,pm5,pm7,pm8,tail,tail neuron,vulva	3-fold embryo Ce,adult Ce,elongating embryo Ce,embryo Ce,enclosing embryo Ce,fully-elongated embryo Ce,gastrulating embryo Ce,L1 larva Ce,L2 larva Ce,L3 larva Ce,L4 larva Ce,larva Ce	tbx-2 encodes one of 21 C. elegans T-box transcription factors; during development, tbx-2 activity is required for normal adaptation, but not chemotaxis, to attractive odorants sensed by the AWC amphid neurons; tbx-2 is required redundantly with unc-3 and unc-31 for negative regulation of dauer formation, and large-scale RNAi screens reveal an essential role for tbx-2 in early larval development,…	175698
pqn-83	WBGene00004164	pqn-83	Y39E4B.3	Y39E4B.3a,Y39E4B.3b,Y39E4B.3c,Y39E4B.3c,Y39E4B.3b,Y39E4B.3a	N.A.	N.A.	The protein product of this gene is predicted to contain a glutamine/asparagine (Q/N)-rich ('prion') domain, by the algorithm of Michelitsch and Weissman (as of the WS77 release of WormBase, i.e., in wormpep77).	176729
C39E9.8	WBGene00008032	C39E9.8	C39E9.8	C39E9.8a,C39E9.8b,C39E9.8c,C39E9.8d,C39E9.8e,C39E9.8f,C39E9.8g,C39E9.8:wp52,C39E9.8c,C39E9.8b,C39E9.8a,C39E9.8e.1,C39E9.8e.2,C39E9.8d.1,C39E9.8d.2,C39E9.8f,C39E9.8g	N.A.	N.A.	RNA sequencing and microarray studies indicate that C39E9.8 is affected by 1-methylnicotinamide, D-glucose, Cry5B, Ethanol, Chlorpyrifos, Diazinon, Quercetin, Hydrolyzable Tannins, Humic substances, R24, Colistin, and Sirolimus; tiling array, RNA sequencing, and microarray studies indicate that C39E9.8 is enriched in the germline precursor cell, hypodermis, germ line, and intestine.	178255
ZK829.1	WBGene00014093	ZK829.1	ZK829.1	ZK829.1,ZK829.1	N.A.	N.A.	ZK829.1 is an ortholog of human HSD17B14 (hydroxysteroid 17-beta dehydrogenase 14); tiling array, RNA sequencing, and microarray studies indicate that ZK829.1 is affected by hpl-2, rpn-10, unc-39, mir-243, and crh-1; microarray studies indicate that ZK829.1 is affected by Colistin, Allantoin, and Ag nanoparticles; RNA sequencing studies indicate that ZK829.1 is enriched in the male.	191434
F21C10.10	WBGene00017659	F21C10.10	F21C10.10	F21C10.10,F21C10.10.1,F21C10.10.2	N.A.	N.A.	F21C10.10 is localized to the mitochondrion.	179290
cnc-8	WBGene00009624	cnc-8	F41E7.8	F41E7.8,F41E7.8	N.A.	N.A.	cnc-8 encodes one of eleven C. elegans caenacin peptides.	181239
R08E5.3	WBGene00019963	R08E5.3	R08E5.3	R08E5.3,R08E5.3	intestine	adult Ce,L1 larva Ce,L2 larva Ce,L3 larva Ce,L4 larva Ce	R08E5.3 is expressed in the intestine.	178795
T13F3.6	WBGene00011753	T13F3.6	T13F3.6	T13F3.6,T13F3.6:wp154,T13F3.6.1,T13F3.6.2	N.A.	N.A.	Microarray and RNA sequencing studies indicate that T13F3.6 is affected by Methylmercuric chloride, Mercuric Chloride, Rotenone, Tunicamycin, Manganese chloride, Sodium arsenite, Resveratrol, Acrylamide, Hydrolyzable Tannins, Humic substances, Paraquat, Dafa#1, Sirolimus, and Allantoin; tiling array and RNA sequencing studies indicate that T13F3.6 is enriched in the hypodermis and germ line and i…	180092
C34B4.2	WBGene00007907	C34B4.2	C34B4.2	C34B4.2a,C34B4.2:wp61,C34B4.2:wp125,C34B4.2b,C34B4.2a.1,C34B4.2a.2,C34B4.2a.3	N.A.	N.A.	C34B4.2 is predicted to have sequence-specific DNA binding activity and transcription factor activity, sequence-specific DNA binding, based on protein domain information.	179793
T04F3.1	WBGene00011436	T04F3.1	T04F3.1	T04F3.1a,T04F3.1b,T04F3.1:wp87,T04F3.1:wp153,T04F3.1:wp195,T04F3.1a,T04F3.1b	N.A.	N.A.	T04F3.1 is an ortholog of human ACCSL (1-aminocyclopropane-1-carboxylate synthase (inactive) like), ACCS (1-aminocyclopropane-1-carboxylate synthase (inactive)), GPT2 (glutamic--pyruvic transaminase 2) and GPT (glutamic--pyruvic transaminase); T04F3.1 is involved in locomotion; T04F3.1 is predicted to have catalytic activity and pyridoxal phosphate binding activity, based on protein domain inform…	179608
C50F4.8	WBGene00008233	C50F4.8	C50F4.8	C50F4.8,C50F4.8	N.A.	N.A.	Microarray and RNA sequencing studies indicate that C50F4.8 is affected by Methylmercuric chloride, Rotenone, Cry5B, Testosterone, Ethanol, Atrazine, Fluoranthene, Hydrolyzable Tannins, Humic substances, single-walled carbon nanotubes, and Sirolimus; tiling array and RNA sequencing studies indicate that C50F4.8 is enriched in the hypodermis and germ line.	179332
Y58A7A.1	WBGene00021975	Y58A7A.1	Y58A7A.1	Y58A7A.1a,Y58A7A.1b,Y58A7A.1b,Y58A7A.1a	N.A.	N.A.	Y58A7A.1 is an ortholog of human SLC31A2 (solute carrier family 31 member 2) and SLC31A1 (solute carrier family 31 member 1); Y58A7A.1 is predicted to have copper ion transmembrane transporter activity, based on protein domain information.	190381
pph-1	WBGene00004083	pph-1	C05A2.1	C05A2.1,C05A2.1:wp132,C05A2.1	N.A.	N.A.	pph-1 is an ortholog of human PPP1CA (protein phosphatase 1 catalytic subunit alpha) and PPP1CC (protein phosphatase 1 catalytic subunit gamma); pph-1 is predicted to have hydrolase activity, based on protein domain information.	182242
F37H8.3	WBGene00009512	F37H8.3	F37H8.3	F37H8.3a,F37H8.3b,F37H8.3:wp111,F37H8.3a,F37H8.3b	N.A.	N.A.	bigr-1 is predicted to have hydrolase activity, based on protein domain information.	174706
cnc-7	WBGene00010005	cnc-7	F53H2.2	F53H2.2,F53H2.2	N.A.	N.A.	cnc-7 encodes one of eleven C. elegans caenacin peptides.	180337
C01G8.1	WBGene00015312	C01G8.1	C01G8.1	C01G8.1a,C01G8.1b,C01G8.1:wp186,C01G8.1b,C01G8.1a	germ line	adult Ce	C01G8.1 is expressed in the germ line.	172170
ZC250.4	WBGene00045305	ZC250.4	ZC250.4	ZC250.4,ZC250.4	N.A.	N.A.	RNA sequencing and microarray studies indicate that ZC250.4 is affected by wdr-23, eat-2, pgrn-1, emr-1, lem-2, prg-1, clk-1, daf-2, htz-1, glp-1, swsn-2.2, hrde-1, cco-1, and hsf-1; RNA sequencing and microarray studies indicate that ZC250.4 is affected by Rotenone, Bisphenol S, and Colistin; tiling array and RNA sequencing studies indicate that ZC250.4 is enriched in the intestine and germ line.	6418818
C31C9.7	WBGene00007841	C31C9.7	C31C9.7	C31C9.7,C31C9.7.1,C31C9.7.2	N.A.	N.A.	RNA sequencing and microarray studies indicate that C31C9.7 is affected by aak-2, tatn-1, emr-1, ubc-9, clk-1, wrn-1, lin-35, glp-1, swsn-2.2, tcer-1, daf-2, cco-1, jmjd-1.2, rbr-2, set-25, met-2, alg-1, and ain-2; microarray and RNA sequencing studies indicate that C31C9.7 is affected by Methylmercuric chloride, Rotenone, and D-glucose; RNA sequencing and microarray studies indicate that C31C9.7…	259476
F13D11.4	WBGene00017429	F13D11.4	F13D11.4	F13D11.4,F13D11.4:wp133,F13D11.4.1,F13D11.4.2	N.A.	N.A.	F13D11.4 is predicted to have 3-beta-hydroxy-delta5-steroid dehydrogenase activity, based on protein domain information.	184416
cdd-2	WBGene00000392	cdd-2	F49E8.4	F49E8.4,F49E8.4	intestine	adult Ce,embryo Ce,L1 larva Ce,L2 larva Ce,L3 larva Ce,L4 larva Ce	A functional cytidine deaminase that affects morphology of embryos; it is expressed at all life cycle stages.	186044
grsp-4	WBGene00017201	grsp-4	F07C4.7	F07C4.7,F07C4.7	N.A.	N.A.	RNA sequencing and microarray studies indicate that grsp-4 is affected by Bisphenol S, Resveratrol, Quercetin, Humic substances, Paraquat, and Sirolimus; tiling array and RNA sequencing studies indicate that grsp-4 is enriched in the hypodermis and germ line.	179146
T26H5.9	WBGene00044206	T26H5.9	T26H5.9	T26H5.9a,T26H5.9b,T26H5.9a,T26H5.9b	N.A.	N.A.	RNA sequencing and microarray studies indicate that T26H5.9 is affected by Methylmercury hydroxide, 1-methylnicotinamide, Rotenone, Tunicamycin, D-glucopyranose, Sodium arsenite, Bisphenol S, Cry5B, and Colistin; tiling array and RNA sequencing studies indicate that T26H5.9 is enriched in the intestine, pharyngeal muscle cell, and muscle cell and in the DA, VA, AVE, and GABAergic neurons.	3564973
gly-8	WBGene00001633	gly-8	Y66A7A.6	Y66A7A.6,Y66A7A.6.1,Y66A7A.6.2	N.A.	N.A.	gly-8 encodes a predicted transmembrane polypeptide N-acetylgalactosaminyl transferase (ppGaNTase) similar to the essential Drosophila ppGaNTase encoded by Pgant35A; by homology, GLY-8 is predicted to function as a Golgi enzyme that catalyzes transfer of N-acetylgalactosamine to serine and threonine-containing acceptor peptides, thus initiating mucin-type O-glycosylation; as loss of gly-8 activit…	176595
ZC416.6	WBGene00022610	ZC416.6	ZC416.6	ZC416.6a,ZC416.6b,ZC416.6a,ZC416.6b	intestine	adult Ce,larva Ce	ZC416.6 encodes a protein with similarity to bifunctional leukotriene A4 hydrolases/aminopeptidases; loss of ZC416.6 activity via RNAi results in decreased intestinal dipeptide transport, increased fat storage, and increased free fatty acid uptake, a phenotype that mimics loss-of-function mutations in the PEPT-1 intestinal peptide transporter; the product of ZC416.6 is predicted to regulate PEPT-…	177123
puf-11	WBGene00022257	puf-11	Y73B6BL.38	Y73B6BL.38,Y73B6BL.38	N.A.	N.A.	puf-11 is an ortholog of human PUM1 (pumilio RNA binding family member 1) and PUM2 (pumilio RNA binding family member 2); puf-11 is involved in apoptotic process, embryo development and reproduction; puf-11 is predicted to have RNA binding activity, based on protein domain information.	177406
osm-7	WBGene00003887	osm-7	T05D4.4	T05D4.4a,T05D4.4b,T05D4.4:wp101,T05D4.4b,T05D4.4a	hypodermis	N.A.	osm-7 encodes a protein required for normal osmosensation, osmotic resistance, and defecation rhythm, and for fully normal growth rate; OSM-7 has no clear orthologs outside of nematodes, but is paralogous to DOS-1, OSM-11, and K02F3.7; OSM-7 is expressed in the hypodermis, has a predicted signal sequence with 12 conserved cysteine residues, and may be secreted; osm-7 mutants have abnormally high …	176790
alh-10	WBGene00000116	alh-10	C54D1.4	C54D1.4,C54D1.4	intestine,nervous system,tail neuron	adult Ce,larva Ce	alh-10 is an ortholog of human ALDH8A1 (aldehyde dehydrogenase 8 family member A1); alh-10 is involved in multicellular organismal homeostasis; alh-10 is predicted to have oxidoreductase activity, based on protein domain information; alh-10 is expressed in the nervous system and the intestine.	180979
F46C5.10	WBGene00009785	F46C5.10	F46C5.10	F46C5.10,F46C5.10	N.A.	N.A.	Microarray and RNA sequencing studies indicate that F46C5.10 is affected by cyc-1, mab-5, pgrn-1, prg-1, ubc-9, clk-1, ash-2, set-2, wrn-1, htz-1, daf-2, ham-3, daf-16, dop-1, hyl-2, daf-12, ain-1, ain-2, and mdt-15; RNA sequencing and microarray studies indicate that F46C5.10 is affected by Rotenone, Tunicamycin, and Colistin; tiling array and RNA sequencing studies indicate that F46C5.10 is enr…	259451
arrd-14	WBGene00011055	arrd-14	R06B9.4	R06B9.4,R06B9.4	N.A.	N.A.	arrd-14 is an ortholog of human ARRDC1 (arrestin domain containing 1); microarray, proteomic, and RNA sequencing studies indicate that arrd-14 is affected by sma-2, sma-4, nhr-49, eat-2, gld-1, let-7, wrn-1, tdp-1, daf-2, mdt-15, rbr-2, dpy-21, daf-12, daf-16, mir-243, crh-1, tax-6, daf-19, and tbx-2; RNA sequencing and microarray studies indicate that arrd-14 is affected by Rotenone, D-glucopyra…	175021
mca-1	WBGene00003151	mca-1	W09C2.3	W09C2.3a,W09C2.3b,W09C2.3c,W09C2.3d,W09C2.3:wp92,W09C2.3b,W09C2.3d,W09C2.3c,W09C2.3a	excretory canal	N.A.	mca-1 encodes one of three C. elegans plasma membrane Ca2+ ATPases (PMCAs); by homology, MCA-1 is predicted to function as a molecular pump that couples ATP hydrolysis to extrusion of cytosolic Ca2+; when expressed in insect cells, MCA-1 exhibits calcium-pumping ATPase activity and binding to human calmodulin; large-scale RNAi screens indicate that mca-1 activity is required for normal coordinate…	177795
tyr-4	WBGene00016419	tyr-4	C34G6.2	C34G6.2,C34G6.2	N.A.	N.A.	tyr-4 is an ortholog of human TYRP1 (tyrosinase related protein 1), DCT (dopachrome tautomerase) and TYR (tyrosinase); tyr-4 is predicted to have oxidoreductase activity, based on protein domain information.	172263
ZK6.8	WBGene00022643	ZK6.8	ZK6.8	ZK6.8,ZK6.8	N.A.	N.A.	ZK6.8 is an ortholog of human MFSD11 (major facilitator superfamily domain containing 11); RNA sequencing and microarray studies indicate that ZK6.8 is affected by 1-methylnicotinamide, Methylmercuric chloride, D-glucose, Chlorpyrifos, Diazinon, Hydrolyzable Tannins, Humic substances, Paraquat, Colistin, Dafa#1, Sirolimus, and Ag nanoparticles; RNA sequencing studies indicate that ZK6.8 is enrich…	191208
fmo-2	WBGene00001477	fmo-2	K08C7.5	K08C7.5,K08C7.5	excretory gland cell,intestinal cell,intestine	N.A.	fmo-2 encodes a flavin-containing monoxygenase homologous to human FMO1, FMO2, and FMO3 (OMIM:602079, mutated in trimethylaminuria).	177958
srp-2	WBGene00005643	srp-2	C05E4.1	C05E4.1,C05E4.1.1,C05E4.1.2	AMsoL,AMsoR,anal sphincter muscle,body wall musculature,cuticle,eggshell,hyp1,hyp2,hyp3,hyp7 syncytium,hypodermis,intestine,male,neuronal sheath cell,PHAL,PHAR,PHBL,PHBR,seam cell,socket cell	adult Ce,adult hermaphrodite Ce,elongating embryo Ce,enclosing embryo Ce,fully-elongated embryo Ce,gastrulating embryo Ce,L1 larva Ce,L2 larva Ce,L3 larva Ce,L4 larva Ce,larva Ce	srp-2 encodes an ovalbumin-like serpin (ov-serpin), that is a member of the serine protease inhibitor superfamily; SRP-2 is predicted to function as a suicide substrate that inhibits the proteolytic activity of serine proteases, and in vitro, recombinant SRP-2 is able to inhibit granzyme B activity; srp-2 expression is detected in hypodermal cells, particularly in the lateral seam cells.	178586
mig-2	WBGene00003239	mig-2	C35C5.4	C35C5.4a,C35C5.4b,C35C5.4a,C35C5.4b	ALML,ALMR,CANL,CANR,gon_herm_dtc_A,gon_herm_dtc_P,HSNL,HSNR,linker cell,PLML,PLMR,QL,QL.a,QL.aa,QL.p,QL.pa,QL.pp,QR,QR.a,QR.aa,QR.p,QR.pa,QR.pp,vulA,vulB1,vulB2,vulC,vulD,vulE,vulF,Z1,Z4	all stages Ce,L3 larva Ce,L4 larva Ce	mig-2 encodes a member of the RhoG family of GTP-binding proteins; MIG-2 activity is required for migration of Q neuroblasts, HSN neurons, and CAN cells as well as neurite outgrowth and guidance; in regulating Q neuroblast migration and dendrite outgrowth, MIG-2 functions upstream of the ANI-1 anillin to asymmetrically regulate ANI-1 localization, and thus stabilize F-actin, at the leading edge a…	181344
mnr-1	WBGene00012184	mnr-1	W01F3.1	W01F3.1a,W01F3.1b,W01F3.1a:wp46,W01F3.1b:wp46,W01F3.1a,W01F3.1b	excretory cell,head neuron,hypodermis,intestine,nervous system,pharynx,reproductive system,tail neuron,vulva	adult Ce,larva Ce	mnr-1 is an ortholog of human FAM151A (family with sequence similarity 151 member A) and FAM151B (family with sequence similarity 151 member B); mnr-1 is involved in dendrite morphogenesis; mnr-1 is expressed in the pharynx, hypodermis, nervous system, reproductive system, intestine, and the excretory cell; mnr-1 is localized to the extracellular space and the plasma membrane.	180350
F58A6.9	WBGene00019026	F58A6.9	F58A6.9	F58A6.9,F58A6.9	N.A.	N.A.	Microarray and RNA sequencing studies indicate that F58A6.9 is affected by Aldicarb, Ethanol, Manganese chloride, D-glucose, Resveratrol, Acrylamide, Atrazine, Cadmium, Fluoranthene, Chlorpyrifos, Quercetin, Hydrolyzable Tannins, Humic substances, Paraquat, Benzene, Colistin, Dafa#1, and Tyrosol; RNA sequencing studies indicate that F58A6.9 is enriched in the germ line, amphid sheath cell, and ma…	173885
ephx-1	WBGene00019487	ephx-1	K07D4.7	K07D4.7a,K07D4.7b,K07D4.7c,K07D4.7d,K07D4.7:wp21,K07D4.7a:wp255,K07D4.7a,K07D4.7c,K07D4.7d,K07D4.7b	Anchor cell,arcade cell,gon_herm_dtc_A,gon_herm_dtc_P,head,hypodermis,reproductive system,spermatheca,uterine toroidal epithelial cell,uterus	adult Ce,larva Ce	ephx-1 is an ortholog of human ARHGEF16 (Rho guanine nucleotide exchange factor 16); ephx-1 is involved in reproduction; ephx-1 is predicted to have Rho guanyl-nucleotide exchange factor activity, based on protein domain information; ephx-1 is expressed in the hypodermis, head, reproductive system, and the arcade cell.	173742
hpo-34	WBGene00009259	hpo-34	F29G6.3	F29G6.3a,F29G6.3b,F29G6.3c,F29G6.3d,F29G6.3f,F29G6.3a:wp121,F29G6.3e,F29G6.3b,F29G6.3f,F29G6.3c.1,F29G6.3c.2,F29G6.3d.1,F29G6.3d.2,F29G6.3d.3,F29G6.3d.4,F29G6.3d.5,F29G6.3d.6,F29G6.3d.7,F29G6.3d.8,F29G6.3a.1,F29G6.3a.2	N.A.	N.A.	hpo-34 is involved in body morphogenesis and reproduction.	181340
C03G6.17	WBGene00015402	C03G6.17	C03G6.17	C03G6.17,C03G6.17:wp106,C03G6.17	N.A.	N.A.	Microarray and RNA sequencing studies indicate that C03G6.17 is affected by clk-1, daf-2, skn-1, daf-16, hsf-1, dpy-21, daf-12, sir-2.1, tax-6, hcf-1, cdk-4, cyd-1, isp-1, nuo-6, pmk-1, and lin-35; microarray and RNA sequencing studies indicate that C03G6.17 is affected by Tunicamycin, D-glucose, Resveratrol, and Quercetin; microarray, tiling array, and RNA sequencing studies indicate that C03G6.…	182179
far-3	WBGene00001387	far-3	F15B9.1	F15B9.1,F15B9.1	hypodermis,intestine,male,vulva	adult Ce,adult hermaphrodite Ce,embryo Ce,L1 larva Ce,L2 larva Ce,L3 larva Ce,L4 larva Ce,larva Ce	far-3 is predicted to have lipid binding activity, based on protein domain information; far-3 is expressed in the hypodermis, intestine, vulva, and in the male.	179785
ctl-2	WBGene00000831	ctl-2	Y54G11A.5	Y54G11A.5,Y54G11A.5a:wp144,Y54G11A.5b:wp144,Y54G11A.5.1,Y54G11A.5.2	N.A.	all stages Ce	ctl-2 encodes one of three C. elegans catalases; CTL-2 exhibits catalase and peroxidase activity in vitro, and thus likely functions in vivo as an antioxidant enzyme that protects cells from reactive oxygen species; ctl-2 activity is required for normal lifespan as well as for the extended lifespan seen in daf-2 mutant animals; in addition, ctl-2 is required for normal egg-laying capacity and for…	175085
Y48G1BR.1	WBGene00021675	Y48G1BR.1	Y48G1BR.1	Y48G1BR.1,Y48G1BR.1:wp130,Y48G1BR.1:wp240,Y48G1BR.1	N.A.	N.A.	Microarray and RNA sequencing studies indicate that Y48G1BR.1 is affected by cyc-1, daf-16, nhr-114, wdr-5.1, tdp-1, aak-2, crtc-1, daf-2, npr-1, cco-1, jmjd-3.1, jmjd-1.2, dop-1, dpy-21, sir-2.1, and mir-243; RNA sequencing and microarray studies indicate that Y48G1BR.1 is affected by D-glucose, Dibromoacetic acid, adsorbable organic bromine compounds, and Sirolimus; tiling array and RNA sequenc…	24105124
F11A5.9	WBGene00008677	F11A5.9	F11A5.9	F11A5.9,F11A5.9:wp230,F11A5.9	N.A.	N.A.	F11A5.9 is an ortholog of members of the human SLC (Solute carriers) family including SLC17A1; RNA sequencing and microarray studies indicate that F11A5.9 is affected by 1-methylnicotinamide, Methylmercuric chloride, Ethanol, Cry5B, Acrylamide, Chlorpyrifos, Diazinon, Quercetin, single-walled carbon nanotubes, and Sirolimus; tiling array and RNA sequencing studies indicate that F11A5.9 is enriche…	180085
cdd-1	WBGene00000391	cdd-1	C47D2.2	C47D2.2,C47D2.2	intestine,pharynx,tail	adult Ce,embryo Ce,L1 larva Ce,L2 larva Ce,L3 larva Ce,L4 larva Ce	cdd-1 encodes a cytidine deaminase that contains a zinc-binding region; CDD-1 exhibits deoxycytidine deaminase activity when expressed in vitro, and is able to bind AU-rich RNA sequences in vitro; a cdd-1::lacZ reporter fusion is expressed at highest levels in early larvae and is seen predominantly in the intestine and pharynx.	183546
C34E7.4	WBGene00007934	C34E7.4	C34E7.4	C34E7.4,C34E7.4.1,C34E7.4.2	N.A.	N.A.	C34E7.4 is involved in locomotion and positive regulation of growth.	181426
elo-5	WBGene00001243	elo-5	F41H10.7	F41H10.7a,F41H10.7b,F41H10.7b.1,F41H10.7b.2,F41H10.7a	amphid neuron,intestine	N.A.	The elo-5 gene encodes a paralog of elo-1 and elo-2, each of which encodes a polyunsaturated fatty acid (PUFA) elongase; ELO-5 is required for normally rapid growth and for normal fatty acid composition.	177320
F45E1.4	WBGene00018465	F45E1.4	F45E1.4	F45E1.4,F45E1.4:wp214,F45E1.4	N.A.	N.A.	F45E1.4 is an ortholog of human NANP (N-acetylneuraminic acid phosphatase); F45E1.4 is predicted to have hydrolase activity, based on protein domain information.	185793
C27B7.9	WBGene00007765	C27B7.9	C27B7.9	C27B7.9,C27B7.9	N.A.	N.A.	RNA sequencing, tiling array, proteomic, and microarray studies indicate that C27B7.9 is affected by aak-2, hpl-2, prp-8, daf-2, blmp-1, bar-1, clk-1, ham-3, swsn-2.2, npr-1, jmjd-3.1, dpy-21, cco-1, mir-243, alg-1, and nasp-1; RNA sequencing and microarray studies indicate that C27B7.9 is affected by 1-methylnicotinamide, Methylmercuric chloride, Manganese chloride, D-glucose, Juglone, and Colis…	3565797
W09G12.9	WBGene00021123	W09G12.9	W09G12.9	W09G12.9,W09G12.9	N.A.	N.A.	Microarray and RNA sequencing studies indicate that W09G12.9 is affected by rde-4, clk-1, cyc-1, wrn-1, tdp-1, hsf-1, sir-2.1, ain-2, fbf-1, isp-1, and nuo-6; microarray and RNA sequencing studies indicate that W09G12.9 is affected by Hydrogen sulfide, Rotenone, Diazinon, Hydrolyzable Tannins, Humic substances, single-walled carbon nanotubes, Paraquat, and Sirolimus; tiling array, RNA sequencing,…	176940
T01C3.3	WBGene00011320	T01C3.3	T01C3.3	T01C3.3,T01C3.3	germ line,oocyte	adult Ce	T01C3.3 is an ortholog of human RNF224 (ring finger protein 224) and RNF182 (ring finger protein 182); T01C3.3 is expressed in the germ line.	179997
pdhk-2	WBGene00022719	pdhk-2	ZK370.5	ZK370.5,ZK370.5	head neuron,intestine,pharynx,vulval muscle	N.A.	pdhk-2 is an ortholog of human PDK3 (pyruvate dehydrogenase kinase 3), PDK2 (pyruvate dehydrogenase kinase 2), Pdk1 (pyruvate dehydrogenase kinase 1) and PDK4 (pyruvate dehydrogenase kinase 4); pdhk-2 is involved in dauer entry and determination of adult lifespan; pdhk-2 is expressed in the pharynx, intestine, vulval muscle, and the head neurons; pdhk-2 is localized to the perinuclear region of c…	176226
rab-30	WBGene00004282	rab-30	Y45F3A.2	Y45F3A.2,Y45F3A.2	head neuron,nerve ring,nervous system,pharynx,reproductive system,tail neuron,ventral cord neuron,vulva	adult Ce,larva Ce	rab-30 encodes a rab related protein of the Ras GTPase superfamily.	176476
bca-1	WBGene00000245	bca-1	T13C5.5	T13C5.5,T13C5.5a:wp189,T13C5.5b:wp189,T13C5.5.1,T13C5.5.2	N.A.	N.A.	bca-1 encodes a member of the carbonic anhydrase family.	180890
ZK1307.1	WBGene00014244	ZK1307.1	ZK1307.1	ZK1307.1a,ZK1307.1b,ZK1307.1b,ZK1307.1a	N.A.	N.A.	RNA sequencing and microarray studies indicate that ZK1307.1 is affected by 1-methylnicotinamide, Methylmercuric chloride, Tunicamycin, and Cry5B; tiling array, RNA sequencing, and microarray studies indicate that ZK1307.1 is enriched in the hypodermis, intestine, and germ line.	174519
F43H9.4	WBGene00018400	F43H9.4	F43H9.4	F43H9.4,F43H9.4	N.A.	N.A.	F43H9.4 is an ortholog of human GLYATL1 (glycine-N-acyltransferase like 1), GLYATL2 (glycine-N-acyltransferase like 2), GLYAT (glycine-N-acyltransferase) and GLYATL3 (glycine-N-acyltransferase like 3); F43H9.4 is predicted to have glycine N-acyltransferase activity, based on protein domain information.	179182
R11.1	WBGene00011226	slc-25A21	R11.1	R11.1,R11.1:wp54,R11.1:wp83,R11.1	N.A.	N.A.	slc-25A21 is an ortholog of human SLC25A21 (solute carrier family 25 member 21); RNA sequencing and microarray studies indicate that slc-25A21 is affected by Rotenone, Atrazine, Chlorpyrifos, Diazinon, Humic substances, single-walled carbon nanotubes, Paraquat, and Sirolimus; tiling array and RNA sequencing studies indicate that slc-25A21 is enriched in the excretory cell, hypodermis, and germ li…	181692
F10E9.7	WBGene00017358	F10E9.7	F10E9.7	F10E9.7,F10E9.7.1,F10E9.7.2,F10E9.7.3,F10E9.7.4	N.A.	N.A.	F10E9.7 is involved in embryo development, locomotion and reproduction; F10E9.7 is predicted to have catalytic activity, based on protein domain information.	176169
cbs-1	WBGene00013866	cbs-1	ZC373.1	ZC373.1a,ZC373.1b,ZC373.1:wp83,ZC373.1a,ZC373.1b	body wall musculature,hypodermis,intestine,pm3,pm4,pm5,pm6,pm7,pm8,reproductive system	adult Ce,L1 larva Ce,L2 larva Ce,L3 larva Ce,L4 larva Ce,larva Ce	cbs-1 encodes an ortholog of human CYSTATHIONINE-BETA-SYNTHASE (CBS), which when mutated leads to homocystinuria (OMIM:236200).	181215
F55A11.7	WBGene00010080	F55A11.7	F55A11.7	F55A11.7,F55A11.7	N.A.	N.A.	Microarray and RNA sequencing studies indicate that F55A11.7 is affected by cid-1, aak-2, tatn-1, blmp-1, gld-2, daf-16, hsf-1, daf-12, sir-2.1, cep-1, ain-1, ahr-1, fbf-1, mir-243, rnp-8, and gld-1; microarray studies indicate that F55A11.7 is affected by Atrazine, Hydrolyzable Tannins, Paraquat, and Sirolimus; tiling array and RNA sequencing studies indicate that F55A11.7 is enriched in the ger…	179614
sid-5	WBGene00017445	sid-5	F14B8.2	F14B8.2,F14B8.2	embryonic cell,intestine,muscle cell,neuron,somatic cell,somatic gonad,spermatheca	N.A.	sid-5 is expressed in the muscle cell, spermatheca, nervous system, intestine, somatic gonad, embryonic cell, and the somatic cell.	184450
F18E3.13	WBGene00045276	F18E3.13	F18E3.13	F18E3.13,F18E3.13	N.A.	N.A.	RNA sequencing and microarray studies indicate that F18E3.13 is affected by Rotenone, Tunicamycin, D-glucose, Juglone, and Colistin; tiling array and RNA sequencing studies indicate that F18E3.13 is enriched in the germline precursor cell, hypodermis, intestine, and pharyngeal muscle cell and in the BAG, AFD, ASER, and PLM neurons.	6418730
Y42G9A.3	WBGene00021533	Y42G9A.3	Y42G9A.3	Y42G9A.3a,Y42G9A.3b,Y42G9A.3a.1,Y42G9A.3a.2,Y42G9A.3a.3,Y42G9A.3b.1,Y42G9A.3b.2	hypodermis,intestine,seam cell	adult Ce,larva Ce	Y42G9A.3 is an ortholog of human LRRC58 (leucine rich repeat containing 58); Y42G9A.3 is expressed in the hypodermis and the intestine.	175865
clec-91	WBGene00014117	clec-91	ZK858.3	ZK858.3,ZK858.3	germ line	adult Ce	clec-91 is an ortholog of human CLEC2L (C-type lectin domain family 2 member L) and members of the KLR (Killer cell lectin like receptors) family including KLRF2; clec-91 is expressed in the germ line.	172736
F32D8.12	WBGene00009334	F32D8.12	F32D8.12	F32D8.12a,F32D8.12b,F32D8.12c,F32D8.12b.1,F32D8.12b.2,F32D8.12c.1,F32D8.12c.2,F32D8.12c.3,F32D8.12a.1,F32D8.12a.2	N.A.	N.A.	F32D8.12 is an ortholog of human LDHD (lactate dehydrogenase D); F32D8.12 is predicted to have flavin adenine dinucleotide binding activity and oxidoreductase activity, acting on CH-OH group of donors, based on protein domain information.	179506
fat-6	WBGene00001398	fat-6	VZK822L.1	VZK822L.1a,VZK822L.1b,VZK822L.1c,VZK822L.1b.1,VZK822L.1b.2,VZK822L.1b.3,VZK822L.1a.1,VZK822L.1a.2,VZK822L.1c.1,VZK822L.1c.2	hypodermis,intestine	adult Ce,L1 larva Ce,L2 larva Ce,L3 larva Ce,L4 larva Ce	fat-6 encodes an Acyl-CoA desaturase (also known as delta-9 fatty acid desaturase); when expressed heterologously in S. cerevisiae, FAT-6 rescues the fatty acid auxotrophy of the ole1 delta-9 desaturase mutant; FAT-6 readily desaturates stearic acid (18:0), or similar fatty acids (17:0 or 18:1 delta-11 trans), but shows less activity on palmitic acid (16:0), and no activity on other medium chain …	178122
W03F11.1	WBGene00021005	ule-1	W03F11.1	W03F11.1a,W03F11.1b,W03F11.1a,W03F11.1b	N.A.	N.A.	W03F11.1 encodes a protein with three chitin-binding peritrophin-A domains; like CEJ-1 and CPG-2, W03F11.1 may participate in eggshell synthesis and early embryonic development; W03F11.1 is required for fertility in mass RNAi assays; W03F11.1's multiple peritrophin-A domains might enable mechanical cross-linking of chitin.	171778
T25B9.1	WBGene00012007	T25B9.1	T25B9.1	T25B9.1,T25B9.1:wp109,T25B9.1	N.A.	N.A.	T25B9.1 encodes an protein highly similar to 2-amino-3-keto-butyrate coenzyme A ligases (also called AKB ligases or glycine acetyltransferases; EC 2.3.1.29; R.W.	177968
F17C8.9	WBGene00185014	F17C8.9	F17C8.9	F17C8.9,F17C8.9	N.A.	N.A.	F17C8.9 is an ortholog of human ASPDH (aspartate dehydrogenase domain containing); F17C8.9 is predicted to have NADP binding activity and aspartate dehydrogenase activity, based on protein domain information.	13189316
C35C5.9	WBGene00007958	C35C5.9	C35C5.9	C35C5.9,C35C5.9:wp83,C35C5.9.1,C35C5.9.2	N.A.	N.A.	Microarray and RNA sequencing studies indicate that C35C5.9 is affected by Aldicarb, Tunicamycin, Manganese chloride, D-glucose, Cry5B, Hydrolyzable Tannins, Humic substances, Paraquat, adsorbable organic bromine compounds, and Sirolimus; tiling array and microarray studies indicate that C35C5.9 is enriched in the cephalic sheath cell, hypodermis, and intestine and in the dopaminergic neurons.	183231
vit-1	WBGene00006925	vit-1	K09F5.2	K09F5.2,K09F5.2	N.A.	N.A.	vit-1 is predicted to have lipid transporter activity, based on protein domain information.	181034
nstp-5	WBGene00014139	nstp-5	ZK896.9	ZK896.9a,ZK896.9b,ZK896.9a,ZK896.9b	N.A.	N.A.	ZK896.9 encodes a Golgi apparatus transporter for UDP-glucose, UDP-galactose, UDP-N-acetylglucosamine (UDP-GlcNAc), and UDP-N-acetylgalactosamine (UDP-GalNAc); ZK896.9 is orthologous to human SLC35A3 (OMIM:605632) and paralogous to C03H5.2 and SRF-3; ZK896.9 has no obvious function in RNAi assays, but this could reflect genetic redundancy with its paralogs; ZK896.9 activity has been experimentall…	191452
lin-31	WBGene00003017	lin-31	K10G6.1	K10G6.1,K10G6.1	gonad,intestine,nerve ring,P3.p hermaphrodite,P4.p hermaphrodite,P5.p hermaphrodite,P6.p hermaphrodite,P7.p hermaphrodite,P8.p hermaphrodite,P9.p,P10.p,P11.p,seam cell,spermatheca,vulval precursor cell	adult Ce,all stages Ce,dauer larva Ce,L1 larva Ce,L2 larva Ce,L2d larva Ce,L2d-dauer molt Ce,L3 larva Ce,L4 larva Ce,larva Ce,post dauer stage Ce	lin-31 encodes a winged helix (WH)-like transcription factor that is a member of the HNF3/Forkhead family of DNA-binding proteins; LIN-31 acts as a tissue-specific effector of MAP kinase-mediated signaling in the vulva; when MAP kinase is inactive, LIN-31 forms a complex with LIN-1/Ets that inhibits vulval cell fates; upon MAP kinase activation (vulval induction), LIN-31 becomes phosphorylated, d…	173740
pqn-92	WBGene00004172	pqn-92	Y75B8A.27	Y75B8A.27,Y75B8A.27:wp130,Y75B8A.27.1,Y75B8A.27.2	head neuron,pharynx	adult Ce,L4 larva Ce	The protein product of this gene is predicted to contain a glutamine/asparagine (Q/N)-rich ('prion') domain, by the algorithm of Michelitsch and Weissman (as of the WS77 release of WormBase, i.e., in wormpep77).	190711
T10H9.8	WBGene00044779	T10H9.8	T10H9.8	T10H9.8,T10H9.8	N.A.	N.A.	Tiling array, RNA sequencing, and microarray studies indicate that T10H9.8 is affected by daf-12, eat-2, tatn-1, hlh-30, clk-1, daf-2, and daf-16; RNA sequencing studies indicate that T10H9.8 is affected by Rotenone; tiling array and RNA sequencing studies indicate that T10H9.8 is enriched in the germline precursor cell, hypodermis, and germ line and in the dopaminergic neurons.	4363099
T02B11.4	WBGene00020156	T02B11.4	T02B11.4	T02B11.4,T02B11.4:wp93,T02B11.4	N.A.	N.A.	RNA sequencing and microarray studies indicate that T02B11.4 is affected by Nicotinic acid, Rotenone, D-glucose, Bisphenol A, Humic substances, and Dafa#1; RNA sequencing studies indicate that T02B11.4 is enriched in the amphid sheath cell and in the PLM neurons.	187981
T19H12.3	WBGene00020589	T19H12.3	T19H12.3	T19H12.3,T19H12.3a:wp142,T19H12.3b:wp142,T19H12.3	N.A.	N.A.	Microarray, RNA sequencing, and tiling array studies indicate that T19H12.3 is affected by nhr-114, tatn-1, daf-2, jmjd-3.1, jmjd-1.2, dpy-21, elli-1, and sir-2.1; RNA sequencing studies indicate that T19H12.3 is affected by Rotenone; RNA sequencing studies indicate that T19H12.3 is enriched in the amphid sheath cell.	178879
zip-12	WBGene00013560	zip-12	Y75B8A.29	Y75B8A.29,Y75B8A.29.1,Y75B8A.29.2	N.A.	N.A.	Microarray and RNA sequencing studies indicate that zip-12 is affected by cyc-1, isp-1, hlh-1, emr-1, lem-2, prg-1, aak-2, crtc-1, daf-2, hsf-1, dpy-21, dcr-1, rde-4, dpy-9, dpy-10, ash-2, tax-6, and tdp-1; RNA sequencing and microarray studies indicate that zip-12 is affected by 1-methylnicotinamide, Quercetin, Humic substances, Paraquat, Colistin, and Sirolimus; microarray, tiling array, and RN…	176655
C18D11.1	WBGene00007679	C18D11.1	C18D11.1	C18D11.1,C18D11.1	N.A.	N.A.	Microarray, RNA sequencing, and proteomic studies indicate that C18D11.1 is affected by cyc-1, mab-5, gld-1, let-7, emr-1, lem-2, daf-2, npr-1, dop-1, sir-2.1, dcr-1, slr-2, dpy-9, dpy-10, osm-8, octr-1, tdp-1, and mir-35; RNA sequencing and microarray studies indicate that C18D11.1 is affected by 1-methylnicotinamide, Rotenone, Resveratrol, Cadmium, Chlorpyrifos, Quercetin, Humic substances, Col…	176611
F55A11.6	WBGene00010079	F55A11.6	F55A11.6	F55A11.6a,F55A11.6b,F55A11.6c,F55A11.6d,F55A11.6e,F55A11.6:wp99,F55A11.6a:wp175,F55A11.6b:wp175,F55A11.6c,F55A11.6d,F55A11.6a,F55A11.6b,F55A11.6e.1,F55A11.6e.2	N.A.	N.A.	F55A11.6 encodes a protein most similar to glutathione S-transferases; as loss of F55A11.6 activity via large-scale RNAi results in no obvious defects, the precise role of F55A11.6 in C. elegans development and/or behavior is not yet known.	179613
Y15E3A.4	WBGene00012443	Y15E3A.4	Y15E3A.4	Y15E3A.4,Y15E3A.4	N.A.	N.A.	Y15E3A.4 is an ortholog of members of the human SLC (Solute carriers) family including SLC17A1; Y15E3A.4 is localized to the plasma membrane.	181623
F17H10.2	WBGene00008926	F17H10.2	F17H10.2	F17H10.2a,F17H10.2b,F17H10.2a,F17H10.2b	N.A.	N.A.	Microarray, proteomic, and RNA sequencing studies indicate that F17H10.2 is affected by zfp-1, cyc-1, gld-1, let-7, ubc-9, clk-1, ham-3, jmjd-3.1, jmjd-1.2, hsf-1, sir-2.1, ain-2, slr-2, ahr-1, fbf-1, tax-6, and mir-35; microarray studies indicate that F17H10.2 is affected by Tunicamycin, Resveratrol, Humic substances, and Dafa#1; tiling array studies indicate that F17H10.2 is enriched in the ger…	184623
T25G12.3	WBGene00020811	T25G12.3	T25G12.3	T25G12.3,T25G12.3:wp216,T25G12.3:wp231,T25G12.3	N.A.	N.A.	Tiling array, RNA sequencing, and microarray studies indicate that T25G12.3 is affected by hpl-2, eat-2, clk-1, daf-2, dpy-21, sir-2.1, crh-1, tax-6, tbx-2, and nuo-6; RNA sequencing and microarray studies indicate that T25G12.3 is affected by Rotenone, Resveratrol, Diazinon, Humic substances, and Paraquat; RNA sequencing studies indicate that T25G12.3 is enriched in the germ line.	188908
C06A6.4	WBGene00015509	C06A6.4	C06A6.4	C06A6.4a,C06A6.4b,C06A6.4:wp105,C06A6.4:wp131,C06A6.4c,C06A6.4a.1,C06A6.4a.2,C06A6.4b.1,C06A6.4b.2	N.A.	N.A.	C06A6.4 is an ortholog of human ACY1 (aminoacylase 1) and ABHD14A-ACY1 (ABHD14A-ACY1 readthrough); C06A6.4 is predicted to have aminoacylase activity, based on protein domain information.	177571
AC3.5	WBGene00007071	AC3.5	AC3.5	AC3.5a,AC3.5b,AC3.5:wp119,AC3.5a.1,AC3.5a.2,AC3.5b	N.A.	N.A.	AC3.5 is an ortholog of human ERAP1 (endoplasmic reticulum aminopeptidase 1) and members of the M1 metallopeptidases family including NPEPPS; AC3.5 is predicted to have metallopeptidase activity and zinc ion binding activity, based on protein domain information.	179447
nac-1	WBGene00003517	nac-1	F31F6.6	F31F6.6,F31F6.6:wp101,F31F6.6	alimentary system	adult Ce,L1 larva Ce,L2 larva Ce,L3 larva Ce,L4 larva Ce	nac-1 encodes a low-affinity sodium-coupled dicarboxylate transporter homologous to INDY in D. melanogaster and to mammalian NaDC1 and NaDC3; nac-1 is expressed in the intestine, in larvae and adults.	181585
K02E11.4	WBGene00010513	K02E11.4	K02E11.4	K02E11.4,K02E11.4:wp188,K02E11.4	amphid sheath cell	N.A.	K02E11.4 is expressed in the amphid sheath cell.	186895
K01C8.1	WBGene00010456	K01C8.1	K01C8.1	K01C8.1,K01C8.1:wp127,K01C8.1.1,K01C8.1.2	N.A.	N.A.	K01C8.1 is predicted to have L-threonine ammonia-lyase activity, based on protein domain information.	174326
F40H3.2	WBGene00018250	F40H3.2	F40H3.2	F40H3.2,F40H3.2:wp107,F40H3.2.1,F40H3.2.2	N.A.	N.A.	Microarray studies indicate that F40H3.2 is affected by Tunicamycin, Humic substances, Dafa#1, and Sirolimus; tiling array and RNA sequencing studies indicate that F40H3.2 is enriched in the hypodermis, Z4, and Z1.	185571
Y95B8A.6	WBGene00022386	Y95B8A.6	Y95B8A.6	Y95B8A.6a,Y95B8A.6b,Y95B8A.6c,Y95B8A.6d,Y95B8A.6c,Y95B8A.6d,Y95B8A.6a.1,Y95B8A.6a.2,Y95B8A.6b.1,Y95B8A.6b.2	N.A.	N.A.	RNA sequencing and microarray studies indicate that Y95B8A.6 is affected by Rotenone, Tunicamycin, Progesterone, Chlorpyrifos, Diazinon, Quercetin, R24, Sirolimus, and Allantoin; tiling array, RNA sequencing, and microarray studies indicate that Y95B8A.6 is enriched in the hypodermis, germ line, and muscle cell and in neurons.	171674
F29C6.1	WBGene00009243	F29C6.1	F29C6.1	F29C6.1a,F29C6.1b,F29C6.1a,F29C6.1b.1,F29C6.1b.2	N.A.	N.A.	F29C6.1 is involved in reproduction.	172947
T04G9.4	WBGene00020215	T04G9.4	T04G9.4	T04G9.4,T04G9.4	N.A.	N.A.	T04G9.4 is an ortholog of human AASDHPPT (aminoadipate-semialdehyde dehydrogenase-phosphopantetheinyl transferase); T04G9.4 is involved in embryo development, growth and locomotion; T04G9.4 is predicted to have holo-[acyl-carrier-protein] synthase activity and magnesium ion binding activity, based on protein domain information.	180425
maoc-1	WBGene00017123	maoc-1	E04F6.3	E04F6.3,E04F6.3	intestine	N.A.	maoc-1 encodes an ortholog of human HSD17B4 (OMIM:601860, mutated in D-bifunctional protein deficiency); MAOC-1 contains a MaoC-like domain found in diverse enzymes (HSD17B4, peroxisomal hydratase-dehydrogenase-epimerase, and the fatty acid synthase beta subunit) and by homology, is predicted to function in peroxisomal fatty acid beta-oxidation; loss of maoc-1 activity via RNAi results in lifespa…	174181
R148.5	WBGene00020104	R148.5	R148.5	R148.5a,R148.5b,R148.5:wp82,R148.5a,R148.5b	N.A.	N.A.	Microarray, proteomic, and RNA sequencing studies indicate that R148.5 is affected by daf-12, clk-1, cyc-1, lin-35, gld-1, let-7, gld-2, daf-2, daf-16, sir-2.1, daf-19, and hcf-1; RNA sequencing and microarray studies indicate that R148.5 is affected by 1-methylnicotinamide, Methylmercuric chloride, D-glucose, Atrazine, Quercetin, single-walled carbon nanotubes, and Colistin; tiling array and RNA…	175422
Y62E10A.13	WBGene00013379	Y62E10A.13	Y62E10A.13	Y62E10A.13a,Y62E10A.13b,Y62E10A.13c,Y62E10A.13d,Y62E10A.13e,Y62E10A.13f,Y62E10A.13g,Y62E10A.13h,Y62E10A.13a:wp151,Y62E10A.13b:wp151,Y62E10A.13c:wp151,Y62E10A.13d:wp191,Y62E10A.13f,Y62E10A.13h,Y62E10A.13c,Y62E10A.13g,Y62E10A.13d.1,Y62E10A.13d.2,Y62E10A.13a,Y62E10A.13b,Y62E10A.13e	head,intestine	adult Ce,larva Ce	Y62E10A.13 is an ortholog of human PSPH (phosphoserine phosphatase); Y62E10A.13 is predicted to have phosphoserine phosphatase activity, based on protein domain information; Y62E10A.13 is expressed in the head and the intestine.	178304
C11G10.1	WBGene00007525	C11G10.1	C11G10.1	C11G10.1,C11G10.1:wp178,C11G10.1	N.A.	N.A.	RNA sequencing and microarray studies indicate that C11G10.1 is affected by Multi-walled carbon nanotubes, Quercetin, Hydrolyzable Tannins, Humic substances, Sirolimus, and Allantoin; tiling array studies indicate that C11G10.1 is enriched in the hypodermis.	182521
B0025.5	WBGene00194700	B0025.5	B0025.5	B0025.5,B0025.5	N.A.	N.A.	B0025.5 is involved in embryo development and oviposition.	13180429
B0222.5	WBGene00015056	B0222.5	B0222.5	B0222.5,B0222.5	N.A.	N.A.	B0222.5 is predicted to have serine-type endopeptidase inhibitor activity, based on protein domain information.	181860
skpo-3	WBGene00017968	skpo-3	F32A5.2	F32A5.2a,F32A5.2b,F32A5.2b.1,F32A5.2b.2,F32A5.2a.1,F32A5.2a.2	N.A.	N.A.	skpo-3 is an ortholog of human TPO (thyroid peroxidase), LPO (lactoperoxidase) and MPO (myeloperoxidase) and members of the I-set domain containing family including PXDNL; skpo-3 is involved in growth and nematode larval development; skpo-3 is predicted to have heme binding activity and peroxidase activity, based on protein domain information.	174191
ttr-31	WBGene00010225	ttr-31	F58A3.5	F58A3.5,F58A3.5.1,F58A3.5.2	N.A.	N.A.	RNA sequencing and microarray studies indicate that ttr-31 is affected by Rotenone, D-glucose, Cholestanol, Fluoranthene, Quercetin, Humic substances, Copper sulfate, Benzene, Multi-walled carbon nanotubes, Sirolimus, and Ag nanoparticles; tiling array, RNA sequencing, and microarray studies indicate that ttr-31 is enriched in the cephalic sheath cell, coelomocytes, hypodermis, germ line, and int…	186484
far-7	WBGene00001391	far-7	K01A2.2	K01A2.2a,K01A2.2b,K01A2.2d,K01A2.2b:wp248,K01A2.2c,K01A2.2a,K01A2.2b,K01A2.2d	excretory canal,excretory cell,hypodermis,male	adult hermaphrodite Ce,embryo Ce,L1 larva Ce,L2 larva Ce,L3 larva Ce,L4 larva Ce	far-7 exhibits oleic acid binding activity; far-7 is expressed in the hypodermis, excretory cell, and in the male; far-7 is localized to the cytoplasm.	173421
Y18D10A.23	WBGene00012487	Y18D10A.23	Y18D10A.23	Y18D10A.23,Y18D10A.23	excretory canal,excretory cell,hyp8,hyp9,hyp10,hyp11,hyp12,ut2	adult Ce,L3 larva Ce,L4 larva Ce	Y18D10A.23 is expressed in the excretory cell and the ut2.	173155
neg-1	WBGene00017985	neg-1	F32D1.6	F32D1.6a,F32D1.6b,F32D1.6c,F32D1.6c,F32D1.6a,F32D1.6b	AB,AB lineage cell,ABa,ABp,germ line,Psub1	2-cell embryo Ce,4-cell embryo Ce,adult Ce	neg-1 is involved in body morphogenesis, embryo development and nematode larval development; neg-1 is expressed in the AB, germ line, ABa, ABp, Psub1, and the AB lineage cell; neg-1 is localized to the nucleus.	185201
grl-4	WBGene00001713	grl-4	F42C5.7	F42C5.7,F42C5.7:wp100,F42C5.7	anterior arcade cell,head,head neuron,hypodermis,nervous system,pharynx,rectal epithelium,reproductive system,vulA,vulB1,vulB2,vulva	adult Ce,L1 larva Ce,L2 larva Ce,L3 larva Ce,L4 larva Ce,larva Ce	grl-4 encodes a hedgehog-like protein, with an N-terminal signal sequence, a central proline-rich low-complexity region, and a C-terminal Ground-like (Grl) domain; GRL-4 is expressed in pharynx, reproductive system, vulva, larval neurons, and larval rectal epithelium; the Grl domain is predicted to form a cysteine-crosslinked protein involved in intercellular signalling, and it has subtle similar…	3564844
F25D1.5	WBGene00009110	F25D1.5	F25D1.5	F25D1.5,F25D1.5	N.A.	N.A.	F25D1.5 is an ortholog of human HSD17B14 (hydroxysteroid 17-beta dehydrogenase 14); microarray and RNA sequencing studies indicate that F25D1.5 is affected by Tunicamycin, Bisphenol A, Bisphenol S, Ethanol, Fluoranthene, Chlorpyrifos, Diazinon, Cry5B, Multi-walled carbon nanotubes, Ethosuximide, and Sirolimus; tiling array and RNA sequencing studies indicate that F25D1.5 is enriched in the coelom…	184922
dhs-18	WBGene00000981	dhs-18	C45B11.3	C45B11.3,C45B11.3.1,C45B11.3.2	N.A.	N.A.	dhs-18 encodes a predicted short-chain dehydrogenase.	179529
CC8.2	WBGene00016987	CC8.2	CC8.2	CC8.2a,CC8.2b,CC8.2a,CC8.2b	N.A.	N.A.	CC8.2 is an ortholog of human PPP1R3D (protein phosphatase 1 regulatory subunit 3D) and PPP1R3E (protein phosphatase 1 regulatory subunit 3E); RNA sequencing and microarray studies indicate that CC8.2 is affected by Rotenone, Atrazine, Chlorpyrifos, Diazinon, Humic substances, single-walled carbon nanotubes, Paraquat, Sirolimus, and Ag nanoparticles; RNA sequencing and microarray studies indicate…	177126
best-14	WBGene00009340	best-14	F32G8.4	F32G8.4,F32G8.4:wp137,F32G8.4	N.A.	N.A.	best-14 is an ortholog of human Best4 (bestrophin 4), Best3 (bestrophin 3), Best2 (bestrophin 2) and Best1 (bestrophin 1); RNA sequencing and microarray studies indicate that best-14 is affected by D-glucose, Resveratrol, Humic substances, single-walled carbon nanotubes, Paraquat, and Sirolimus; tiling array and RNA sequencing studies indicate that best-14 is enriched in the hypodermis and germ l…	179471
zmp-4	WBGene00012364	zmp-4	W09D12.1	W09D12.1,W09D12.1:wp93,W09D12.1	N.A.	N.A.	zmp-4 is predicted to have metalloendopeptidase activity and zinc ion binding activity, based on protein domain information.	179991
C15H9.11	WBGene00015805	C15H9.11	C15H9.11	C15H9.11,C15H9.11.1,C15H9.11.2	N.A.	N.A.	Microarray, RNA sequencing, proteomic, and tiling array studies indicate that C15H9.11 is affected by cyc-1, wdr-23, eat-2, emr-1, lem-2, wrn-1, jmjd-3.1, jmjd-1.2, dpy-21, glp-1, elli-1, dcr-1, rde-4, slr-2, ash-2, crh-1, tax-6, and tbx-2; microarray and RNA sequencing studies indicate that C15H9.11 is affected by Methylmercuric chloride, Rotenone, Atrazine, Cry5B, and Allantoin; microarray stud…	180882
klf-3	WBGene00003480	klf-3	F54H5.4	F54H5.4a,F54H5.4b,F54H5.4:wp130,F54H5.4b,F54H5.4a	anterior hypodermis,body wall musculature,germ line,hypodermis,intestine,rectal epithelial cell,rectal muscle,vulva,vulval muscle	1.5-fold embryo Ce,2-fold embryo Ce,3-fold embryo Ce,adult Ce,comma embryo Ce,embryo Ce,L1 larva Ce,L2 larva Ce,L3 larva Ce,L4 larva Ce,larva Ce	klf-3 encodes a predicted transcription factor and xKLF homolog that affects cell matrix attachments that are critical for transmission of muscle contractions to the cuticle and for attachment of the uterus to the body wall, such that mutations result in paralysis of movement and prolapse of the uterus through the vulval opening, and many other secondary defects; its putative activation domain mo…	191713
Y105C5A.8	WBGene00013633	Y105C5A.8	Y105C5A.8	Y105C5A.8a,Y105C5A.8:wp114,Y105C5A.8:wp154,Y105C5A.8b:wp194,Y105C5A.8b,Y105C5A.8a.1,Y105C5A.8a.2	N.A.	N.A.	RNA sequencing and microarray studies indicate that Y105C5A.8 is affected by Rotenone, Manganese chloride, Quercetin, and Paraquat.	190873
K07B1.4	WBGene00019464	K07B1.4	K07B1.4	K07B1.4a,K07B1.4b,K07B1.4a,K07B1.4b	body wall musculature,intestine,rectal gland cell	adult Ce,larva Ce	K07B1.4 is an ortholog of human DGAT2 (diacylglycerol O-acyltransferase 2), MOGAT2 (monoacylglycerol O-acyltransferase 2) and MOGAT1 (monoacylglycerol O-acyltransferase 1); K07B1.4 is involved in embryo development; K07B1.4 is predicted to have transferase activity, transferring acyl groups other than amino-acyl groups, based on protein domain information; K07B1.4 is expressed in the intestine, r…	179314
mex-1	WBGene00003228	mex-1	W03C9.7	W03C9.7a,W03C9.7b,W03C9.7:wp52,W03C9.7a.1,W03C9.7a.2,W03C9.7a.3,W03C9.7a.4,W03C9.7b.1,W03C9.7b.2,W03C9.7b.3	C,D,EMS,germ line,gonad,oocyte,P0,Psub1,Psub2,Psub3,Psub4	adult Ce,blastula embryo Ce,gastrulating embryo Ce	mex-1 encodes a CCCH-type zinc-finger protein that is required maternally for segregation of P granules, germ cell formation, and somatic cell differentiation in the early embryo; MEX-1 is expressed cytoplasmically in germ line blastomeres, is a component of P granules, and is required for restricting PIE-1 expression and function to these cells; mex-1 mRNA transcripts are also transiently associ…	174836
klf-1	WBGene00018990	klf-1	F56F11.3	F56F11.3,F56F11.3.1,F56F11.3.2	hypodermis,intestine,neuron	adult Ce,embryo Ce,L1 larva Ce,L2 larva Ce,L3 larva Ce,L4 larva Ce	klf-1 encodes a C2H2 zinc finger protein which based on homology belongs to the family of mammalian Kruppel-like transcription factors which are involved in regulation of cellular development and differentiation; klf-1 is essential for fat regulation; RNA interference studies indicate that klf-1 may also be involved in apoptosis and the phagocytosis of apoptotic cells in the uterus and germline; …	175404
F31F7.1	WBGene00017964	F31F7.1	F31F7.1	F31F7.1a,F31F7.1b,F31F7.1c,F31F7.1a,F31F7.1b.1,F31F7.1b.2,F31F7.1c	N.A.	N.A.	F31F7.1 is involved in embryo development and innate immune response.	185179
arrd-10	WBGene00010268	arrd-10	F58G1.6	F58G1.6,F58G1.6:wp109,F58G1.6	N.A.	N.A.	arrd-10 is an ortholog of members of the human ARRDC (Alpha arrestins) family including ARRDC2; tiling array, RNA sequencing, and microarray studies indicate that arrd-10 is affected by daf-12, pgrn-1, clk-1, wrn-1, daf-2, npr-1, jmjd-1.2, cec-4, set-25, met-2, dpy-21, crh-1, lin-54, and mir-35; microarray studies indicate that arrd-10 is affected by Colistin and Sirolimus; tiling array studies i…	174936
ZK669.3	WBGene00014053	ZK669.3	ZK669.3	ZK669.3,ZK669.3	N.A.	N.A.	ZK669.3 is an ortholog of human IFI30 (IFI30, lysosomal thiol reductase); microarray, tiling array, and RNA sequencing studies indicate that ZK669.3 is affected by cyc-1, cid-1, daf-12, rsr-2, eat-2, hlh-30, clk-1, daf-2, dpy-21, elli-1, dpy-10, osm-11, crh-1, tax-6, tdp-1, gei-8, nasp-1, and let-60; RNA sequencing and microarray studies indicate that ZK669.3 is affected by Rotenone, Atrazine, Ch…	191388
F35H10.10	WBGene00018073	F35H10.10	F35H10.10	F35H10.10,F35H10.10	N.A.	N.A.	F35H10.10 is an ortholog of human GRM3 (glutamate metabotropic receptor 3) and GRM2 (glutamate metabotropic receptor 2); F35H10.10 is predicted to have G-protein coupled receptor activity, based on protein domain information.	177627
maa-1	WBGene00007680	maa-1	C18D11.2	C18D11.2,C18D11.2	hypodermis,intestine	N.A.	maa-1 encodes a novel, transmembrane acyl-CoA-binding protein; maa-1 activity, together with that of rme-1, is required for normal rates of endosomal recycling and for proper endosomal shape and morphology; a rescuing MAA-1::GFP fusion protein is expressed in the hypodermis (excluding the seam cells) and the intestine, as well as in an area near the dorsal and ventral nerve cords; within the hypo…	176612
Y71G12B.25	WBGene00022160	Y71G12B.25	Y71G12B.25	Y71G12B.25a,Y71G12B.25b,Y71G12B.25:wp124,Y71G12B.25:wp205,Y71G12B.25b,Y71G12B.25a	N.A.	N.A.	Y71G12B.25 is an ortholog of human MFSD10 (major facilitator superfamily domain containing 10); RNA sequencing and microarray studies indicate that Y71G12B.25 is affected by rsr-2, eat-2, emr-1, lem-2, clk-1, wrn-1, aak-2, crtc-1, daf-2, dpy-21, daf-12, daf-16, sir-2.1, and isp-1; RNA sequencing and microarray studies indicate that Y71G12B.25 is affected by Methylmercury hydroxide, 1-methylnicoti…	171740
Y69E1A.1	WBGene00013473	Y69E1A.1	Y69E1A.1	Y69E1A.1,Y69E1A.1	N.A.	N.A.	RNA sequencing and microarray studies indicate that Y69E1A.1 is affected by Ethanol, Methylmercury hydroxide, Methylmercuric chloride, Manganese chloride, D-glucose, Acrylamide, and Chlorpyrifos; tiling array and RNA sequencing studies indicate that Y69E1A.1 is enriched in the body wall muscle cell, coelomocytes, hypodermis, germ line, and male and in the DA and VA neurons.	177991
Y87G2A.18	WBGene00013604	Y87G2A.18	Y87G2A.18	Y87G2A.18,Y87G2A.18.1,Y87G2A.18.2	N.A.	N.A.	Y87G2A.18 is an ortholog of human CDIP1 (cell death inducing p53 target 1) and LITAF (lipopolysaccharide induced TNF factor); RNA sequencing, microarray, and tiling array studies indicate that Y87G2A.18 is affected by tatn-1, gld-2, clk-1, cco-1, jmjd-3.1, jmjd-1.2, elli-1, and mir-243; RNA sequencing studies indicate that Y87G2A.18 is affected by Rotenone; RNA sequencing studies indicate that Y8…	3564964
ZK1320.3	WBGene00014253	ZK1320.3	ZK1320.3	ZK1320.3,ZK1320.3.1,ZK1320.3.2	intestine	N.A.	ZK1320.3 is expressed in the intestine.	174521
R04B5.5	WBGene00011003	R04B5.5	R04B5.5	R04B5.5,R04B5.5	body wall musculature,intestine	1.5-fold embryo Ce,2-fold embryo Ce,3-fold embryo Ce,adult Ce,comma embryo Ce,fully-elongated embryo Ce,L1 larva Ce,L2 larva Ce,L3 larva Ce,L4 larva Ce	R04B5.5 encodes one of two C. elegans sorbitol dehydrogense orthologs; by homology the product of R04B5.5 is predicted to catalyze the reversible oxidation of sorbitol to fructose in the presence of NAD+; in the embryo, an R04B5.5::gfp fusion is expressed in body wall muscle, gut, and tail hypodermis.	179405
F26G1.2	WBGene00017838	F26G1.2	F26G1.2	F26G1.2a,F26G1.2b,F26G1.2b,F26G1.2a	N.A.	N.A.	Microarray and RNA sequencing studies indicate that F26G1.2 is affected by hda-1, zfp-1, sam-10, daf-16, wdr-23, eat-2, blmp-1, bar-1, fbf-1, clk-1, wrn-1, daf-2, chd-3, dpy-21, sir-2.1, slr-2, tbx-2, acs-3, and nhr-25; RNA sequencing and microarray studies indicate that F26G1.2 is affected by Rotenone, Tunicamycin, Ethanol, Quercetin, and adsorbable organic bromine compounds; tiling array studie…	184993
ugt-58	WBGene00009450	ugt-58	F35H8.6	F35H8.6,F35H8.6:wp78,F35H8.6.1,F35H8.6.2	head neuron,hypodermis,intestine,nervous system,neuron,tail neuron	adult Ce,larva Ce	ugt-58 is an ortholog of human UGT3A2 (UDP glycosyltransferase family 3 member A2), UGT3A1 (UDP glycosyltransferase family 3 member A1) and UGT8 (UDP glycosyltransferase 8); ugt-58 is involved in reproduction; ugt-58 is predicted to have oxidoreductase activity and transferase activity, transferring hexosyl groups, based on protein domain information; ugt-58 is expressed in the hypodermis, nervou…	174507
ghi-1	WBGene00013923	ghi-1	ZK20.1	ZK20.1,ZK20.1	N.A.	N.A.	ghi-1 encodes a secreted protein that is a member of a family of lipid and lipopolysaccharide-binding proteins; in conjunction with flr-2, which encodes the sole c. elegans glycoprotein hormone alpha subunit, ghi-1 activity is required for regulation of defecation cycle periods; GHI-1 physically interacts with FLR-2; ghi-1 is expressed in body wall muscles and the posterior intestine.	191210
gcsh-1	WBGene00008354	gcsh-1	D1025.2	D1025.2,D1025.2	N.A.	N.A.	gcsh-1 is an ortholog of human GCSH (glycine cleavage system protein H); RNA sequencing and microarray studies indicate that gcsh-1 is affected by Rotenone, Tunicamycin, Diazinon, Cry5B, Chlorpyrifos, Humic substances, Dafa#1, Sirolimus, and Allantoin; tiling array and RNA sequencing studies indicate that gcsh-1 is enriched in the intestine, pharyngeal muscle cell, and germ line and in the PLM ne…	183902
Y12A6A.1	WBGene00012439	Y12A6A.1	Y12A6A.1	Y12A6A.1,Y12A6A.1	N.A.	N.A.	Y12A6A.1 is localized to the membrane raft.	181482
ceh-13	WBGene00000437	ceh-13	R13A5.5	R13A5.5,R13A5.5.1,R13A5.5.2	ABala,ABalap,ABalapa,ABalapp,ABalp,ABalpp,ABalppa,ABalppp,ABara,ABarap,ABarapa,ABarapp,ABarp,ABarpp,ABarppa,ABarppp,ABpla,ABplap,ABplapa,ABplapp,ABplp,ABplpp,ABplppa,ABplppp,ABpra,ABprap,ABprapa,ABprapp,ABprp,ABprpp,ABprppa,ABprppp,ALML,ALMR,ASHL,ASHR,ASIL,ASIR,ASJL,ASJR,ASKL,ASKR,body wall musculature,B_gamma,B_gamma.a,B_gamma.al,B_gamma.ar,B_gamma.p,coelomocyte,Da,diagonal muscle,dorsal nerve c…	1.5-fold embryo Ce,2-fold embryo Ce,3-fold embryo Ce,adult Ce,blastula embryo Ce,comma embryo Ce,elongating embryo Ce,embryo Ce,enclosing embryo Ce,fully-elongated embryo Ce,gastrulating embryo Ce,L1 larva Ce,L1 larva nematode,L2 larva Ce,L3 larva Ce,L4 larva Ce,larva Ce,proliferating embryo Ce	a homolog of Hox genes of labial/Hox1 type; affects viability, body shape and anterior patterning during embryogenesis, interacts genetically with hox genes; and is expressed in A, D, E and MS lineages in the early embryo, and in the anterior dorsal hypodermal cells, anterior body wall muscle cells, and in the cells of the prospective ventral nerve cord at the comma stage; and in the ventral nerv…	176069
F53F1.2	WBGene00009980	F53F1.2	F53F1.2	F53F1.2,F53F1.2.1,F53F1.2.2	N.A.	N.A.	F53F1.2 is an ortholog of human AKR1E2 (aldo-keto reductase family 1 member E2), AKR1B15 (aldo-keto reductase family 1 member B15) and AKR1B10 (aldo-keto reductase family 1 member B10); F53F1.2 is involved in locomotion and nematode larval development; F53F1.2 is predicted to have oxidoreductase activity, based on protein domain information.	179821
oac-46	WBGene00011768	oac-46	T14D7.2	T14D7.2,T14D7.2:wp198,T14D7.2	N.A.	N.A.	T14D7.2 encodes an acyltransferase; large-scale RNAi experiments indicate that T14D7.2 activity is required for egg laying, coordination locomotion, and normal vulval morphology.	174415
spch-1	WBGene00007307	spch-1	C04G2.8	C04G2.8,C04G2.8.1,C04G2.8.2	sperm	N.A.	spch-1 encodes one of three C. elegans small, highly basic proteins that have similarity to mouse testis-specific histone H1, the human nucleotide binding and splicing-associated protein SON, and the mollusk protamine-like SNBPs (sperm nuclear basic proteins); spch-1(RNAi) has been reported to result in low penetrance male meiosis defects; SPCH-1 associates specifically with spermatogenic meiotic…	177877
bar-1	WBGene00000238	bar-1	C54D1.6	C54D1.6,C54D1.6	Cell,gonad,gonadal sheath cell,intestine,linker cell,P3.p hermaphrodite,P4.p hermaphrodite,P5.p hermaphrodite,P6.p hermaphrodite,P7.p hermaphrodite,P8.p hermaphrodite,P9.p,P10.pp,P11.p,P12,seam cell,ventral cord neuron,vulva,vulval muscle	adult Ce,L1 larva Ce,L2 larva Ce,L3 larva Ce,L4 larva Ce	bar-1 encodes a beta-catenin; during C. elegans development, BAR-1 likely functions as a transcriptional coactivator whose activity is required for Q neuroblast migration, P12 cell fate specification, and P3.p through P8.p vulval cell fate specification at two different stages of development; in specifying vulval cell fates, bar-1 interacts with Wnt and MAPK signaling pathways to regulate proper …	180982
C33A12.19	WBGene00007890	C33A12.19	C33A12.19	C33A12.19a,C33A12.19b,C33A12.19a,C33A12.19b	N.A.	N.A.	Microarray, RNA sequencing, and tiling array studies indicate that C33A12.19 is affected by cid-1, aak-2, daf-12, blmp-1, hlh-30, clk-1, wrn-1, daf-2, ham-3, swsn-2.2, tcer-1, hyl-2, hsf-1, dpy-21, daf-16, cdk-4, and cyd-1; RNA sequencing studies indicate that C33A12.19 is affected by Rotenone, Manganese chloride, and Bisphenol A; tiling array and RNA sequencing studies indicate that C33A12.19 is…	259588
C34D10.1	WBGene00016406	C34D10.1	C34D10.1	C34D10.1,C34D10.1	N.A.	N.A.	C34D10.1 is an ortholog of human MOSPD3 (motile sperm domain containing 3) and MOSPD1 (motile sperm domain containing 1); microarray, tiling array, and RNA sequencing studies indicate that C34D10.1 is affected by rde-4, zfp-1, cyc-1, daf-16, hpl-2, rsr-2, clk-1, dpy-21, sir-2.1, ain-1, alg-1, fbf-1, aak-2, hcf-1, and dnj-14; RNA sequencing and microarray studies indicate that C34D10.1 is affected…	181060
best-24	WBGene00022797	best-24	ZK688.2	ZK688.2,ZK688.2	head neuron,hypodermis,intestine,nervous system	adult Ce,larva Ce	best-24 is an ortholog of human Best4 (bestrophin 4), Best3 (bestrophin 3), Best2 (bestrophin 2) and Best1 (bestrophin 1); best-24 is involved in locomotion and positive regulation of growth; best-24 is expressed in the hypodermis, nervous system, and the intestine.	176110
tag-260	WBGene00010867	tag-260	M04G12.1	M04G12.1a,M04G12.1b,M04G12.1c,M04G12.1d,M04G12.1e,M04G12.1a:wp90,M04G12.1c.1,M04G12.1c.2,M04G12.1e,M04G12.1d.1,M04G12.1d.2,M04G12.1d.3,M04G12.1a,M04G12.1b	N.A.	N.A.	tag-260 is an ortholog of human IRF2BPL (interferon regulatory factor 2 binding protein like), IRF2BP2 (interferon regulatory factor 2 binding protein 2) and IRF2BP1 (interferon regulatory factor 2 binding protein 1); tag-260 is involved in growth.	179817
nhr-19	WBGene00003618	nhr-19	E02H1.7	E02H1.7,E02H1.7:wp72,E02H1.7	N.A.	N.A.	nhr-19 is an ortholog of members of the human NR (Nuclear hormone receptors) family including PPARD; nhr-19 is predicted to have sequence-specific DNA binding activity, steroid hormone receptor activity, transcription factor activity, sequence-specific DNA binding, and zinc ion binding activity, based on protein domain information.	174512
F59B1.2	WBGene00019097	F59B1.2	F59B1.2	F59B1.2,F59B1.2	N.A.	N.A.	RNA sequencing and microarray studies indicate that F59B1.2 is affected by tdp-1, lin-35, daf-2, elt-2, npr-1, hsf-1, rbr-2, let-418, chd-3, hlh-30, lin-54, hcf-1, sir-2.1, mir-35, and hlh-29; RNA sequencing and microarray studies indicate that F59B1.2 is affected by Mianserin, D-glucose, Cry5B, Cholestanol, Deoxyglucose, Fluoranthene, Diazinon, Humic substances, and Colistin; proteomic, microarr…	178783
rei-1	WBGene00007270	rei-1	C03C10.4	C03C10.4,C03C10.4	germ line	N.A.	rei-1 is an ortholog of human SH3BP5L (SH3 binding domain protein 5 like); rei-1 is expressed in the germ line.	175526
F43D2.6	WBGene00044191	F43D2.6	F43D2.6	F43D2.6,F43D2.6:wp175,F43D2.6	N.A.	N.A.	RNA sequencing studies indicate that F43D2.6 is affected by eat-2, daf-2, glp-1, tcer-1, jmjd-3.1, jmjd-1.2, and hsf-1; tiling array and RNA sequencing studies indicate that F43D2.6 is enriched in the hypodermis and germ line.	3565489
ztf-16	WBGene00019960	ztf-16	R08E3.4	R08E3.4a,R08E3.4b,R08E3.4:wp133,R08E3.4a,R08E3.4b	AMshL,AMshR,AMsoL,AMsoR,gonad,gon_herm_dtc_A,gon_herm_dtc_P,hypodermis,intestine,pharynx,PHshL,PHshR,PHso1L,PHso1R,PHso2L,PHso2R,seam cell,spermatheca,tail	adult Ce,L2 larva Ce,L3 larva Ce,L4 larva Ce,larva Ce	ztf-16 encodes a hunchback/Ikaros-like C2H2 zinc finger transcription factor; ZTF-16 activity is required for remodeling of glial cells during dauer larval development; ZTF-16 regulates dauer-specific changes to amphid glial cell morphology through regulation of the expression of ver-1, which encodes a receptor tyrosine kinase.	180756
nspe-1	WBGene00012591	nspe-1	Y38E10A.13	Y38E10A.13,Y38E10A.13	N.A.	N.A.	RNA sequencing and microarray studies indicate that nspe-1 is affected by Methylmercury hydroxide, 1-methylnicotinamide, Rotenone, Manganese chloride, Multi-walled carbon nanotubes, D-glucose, Cry5B, Quercetin, Humic substances, R24, Copper sulfate, single-walled carbon nanotubes, Arsenic trioxide, Colistin, Allantoin, and Ag nanoparticles; RNA sequencing studies indicate that nspe-1 is enriched …	189660
Y71F9B.13	WBGene00022131	Y71F9B.13	Y71F9B.13	Y71F9B.13a,Y71F9B.13c,Y71F9B.13b:wp245,Y71F9B.13b,Y71F9B.13c,Y71F9B.13a	N.A.	N.A.	RNA sequencing and microarray studies indicate that Y71F9B.13 is affected by Rotenone, D-glucose, Quercetin, and Dafa#1; tiling array and RNA sequencing studies indicate that Y71F9B.13 is enriched in the hypodermis, germ line, and muscle cell.	171841
C06A6.5	WBGene00015510	C06A6.5	C06A6.5	C06A6.5,C06A6.5	N.A.	N.A.	erp-44.2 is an ortholog of human ERP44 (endoplasmic reticulum protein 44); microarray, RNA sequencing, and proteomic studies indicate that erp-44.2 is affected by alg-1, zfp-1, lin-35, rsr-2, gld-1, let-7, emr-1, lem-2, tdp-1, dpy-21, sir-2.1, mir-243, gld-2, aak-2, lin-54, daf-2, hcf-1, nhr-23, and nuo-6; microarray studies indicate that erp-44.2 is affected by Atrazine, Chlorpyrifos, Diazinon, …	177572
ttr-59	WBGene00020339	ttr-59	T08A9.11	T08A9.11a,T08A9.11b,T08A9.11:wp184,T08A9.11a,T08A9.11b	N.A.	N.A.	RNA sequencing and microarray studies indicate that ttr-59 is affected by Rotenone, Manganese chloride, D-glucose, Copper sulfate, and Dafa#1; tiling array, RNA sequencing, and microarray studies indicate that ttr-59 is enriched in the germline precursor cell, hypodermis, germ line, and intestine and in the dopaminergic neurons.	188262
Y71H2AM.13	WBGene00022178	Y71H2AM.13	Y71H2AM.13	Y71H2AM.13,Y71H2AM.13	N.A.	N.A.	Microarray, proteomic, and RNA sequencing studies indicate that Y71H2AM.13 is affected by lin-15B, nhr-49, nhr-8, gld-1, let-7, csr-1, daf-2, htz-1, glp-1, npr-1, cco-1, rbr-2, mir-60, daf-16, dpy-21, dcr-1, daf-19, spg-7, and tbx-2; RNA sequencing and microarray studies indicate that Y71H2AM.13 is affected by D-glucose, Chlorpyrifos, Humic substances, Paraquat, and Sirolimus; microarray, tiling …	175390
M02B1.2	WBGene00010827	M02B1.2	M02B1.2	M02B1.2,M02B1.2:wp154,M02B1.2.1,M02B1.2.2	AIYL,AIYR	N.A.	M02B1.2 is expressed in certain interneurons.	187394
Y48A6B.7	WBGene00012968	Y48A6B.7	Y48A6B.7	Y48A6B.7,Y48A6B.7	N.A.	N.A.	Y48A6B.7 encodes a cytidine deaminase; by homology the product of Y48A6B.7 is predicted to function in deamination of cytidine to uracil.	176533
cnc-4	WBGene00000558	cnc-4	R09B5.9	R09B5.9,R09B5.9	hypodermis,intestine,seam cell	N.A.	cnc-4 encodes one of eleven C. elegans caenacin peptides; cnc-4 expression is strongly induced after infection by the fungus Drechmeria coniospora, suggesting that it functions as a secreted antimicrobial peptide in the innate immune response.	178635
sta-2	WBGene00010251	sta-2	F58E6.1	F58E6.1,F58E6.1:wp20,F58E6.1a:wp189,F58E6.1b:wp189,F58E6.1	excretory duct cell,hypodermis,intestine,phasmid socket cell,rectal epithelial cell,seam cell,vulva	adult Ce,embryo Ce,L1 larva Ce,L2 larva Ce,L3 larva Ce,L4 larva Ce	sta-2 encodes a member of the STAT family of transcription factors; STA-2 functions cell autonomously together with the SNF-12 sodium-dependent neurotransmitter symporter to regulate expression of antimicrobial peptides in the epidermis following fungal infection and physical wounding; STA-2 physically interacts with SNF-12; a sta-2 reporter gene is expressed in the epidermis throughout developme…	3565291
Y51A2D.18	WBGene00013083	Y51A2D.18	Y51A2D.18	Y51A2D.18,Y51A2D.18:wp175,Y51A2D.18	N.A.	N.A.	Y51A2D.18 is an ortholog of human SLC22A5 (solute carrier family 22 member 5) and SLC22A4 (solute carrier family 22 member 4); Y51A2D.18 is predicted to have transmembrane transporter activity, based on protein domain information.	180202
Y53G8B.1	WBGene00021817	Y53G8B.1	Y53G8B.1	Y53G8B.1,Y53G8B.1	N.A.	N.A.	Y53G8B.1 is an ortholog of human GstZ1 (glutathione S-transferase zeta 1); Y53G8B.1 is predicted to have catalytic activity, based on protein domain information.	190243
C31H5.5	WBGene00007856	C31H5.5	C31H5.5	C31H5.5,C31H5.5	N.A.	N.A.	Tiling array, RNA sequencing, and microarray studies indicate that C31H5.5 is affected by hpl-2, tatn-1, emr-1, lem-2, prg-1, set-2, wdr-5.1, csr-1, daf-2, daf-12, daf-16, dpy-21, sir-2.1, ain-1, ain-2, and tbx-2; RNA sequencing and microarray studies indicate that C31H5.5 is affected by Rotenone, Cadmium, Colistin, and Sirolimus; microarray, tiling array, and RNA sequencing studies indicate that…	183103
F32D1.7	WBGene00017986	F32D1.7	F32D1.7	F32D1.7,F32D1.7	N.A.	N.A.	F32D1.7 is involved in embryo development.	178836
C30F12.5	WBGene00016264	C30F12.5	C30F12.5	C30F12.5a,C30F12.5b,C30F12.5:wp208,C30F12.5a,C30F12.5b	N.A.	N.A.	C30F12.5 is involved in embryo development, nematode larval development and reproduction.	183055
C54E4.5	WBGene00016920	C54E4.5	C54E4.5	C54E4.5,C54E4.5:wp131,C54E4.5:wp208,C54E4.5	N.A.	N.A.	C54E4.5 is an ortholog of human MIOX (myo-inositol oxygenase); C54E4.5 is predicted to have inositol oxygenase activity and iron ion binding activity, based on protein domain information.	183790
F32H5.3	WBGene00009349	F32H5.3	F32H5.3	F32H5.3a,F32H5.3b,F32H5.3:wp51,F32H5.3a,F32H5.3b	N.A.	N.A.	Microarray and RNA sequencing studies indicate that F32H5.3 is affected by Heme, Hydrogen sulfide, D-glucopyranose, D-glucose, Cholestanol, Quercetin, Hydrolyzable Tannins, Humic substances, Allantoin, Sirolimus, and Ag nanoparticles; tiling array, RNA sequencing, and microarray studies indicate that F32H5.3 is enriched in the hypodermis and intestine and in the AFD neurons.	179816
acbp-3	WBGene00009818	acbp-3	F47B10.7	F47B10.7,F47B10.7:wp90,F47B10.7	N.A.	N.A.	acbp-3 encodes a highly conserved protein containing a functional acyl-CoA-binding binding domain required for protein stability and ligand binding; mutant contains approximately 30% fewer lipid droplets and 20% less triglycerides; loss of ACBP-3 results in 35-40% reduction in lipid chain unsaturation; ACBP-3::GFP is predominantly expressed in hypodermis, body wall muscles and pharynx.	181281
vglu-2	WBGene00010755	vglu-2	K10G9.1	K10G9.1,K10G9.1	N.A.	N.A.	vglu-2 is an ortholog of human SLC17A8 (solute carrier family 17 member 8), SLC17A6 (solute carrier family 17 member 6) and SLC17A7 (solute carrier family 17 member 7); RNA sequencing and microarray studies indicate that vglu-2 is affected by D-glucose, Bisphenol A, Chlorpyrifos, Diazinon, Hydrolyzable Tannins, Humic substances, and Paraquat; tiling array and RNA sequencing studies indicate that …	176441
W01F3.2	WBGene00012185	W01F3.2	W01F3.2	W01F3.2,W01F3.2	N.A.	N.A.	RNA sequencing and microarray studies indicate that W01F3.2 is affected by 1-methylnicotinamide, Manganese chloride, Sodium arsenite, D-glucose, Cry5B, Humic substances, R24, single-walled carbon nanotubes, Dafa#1, and Sirolimus; tiling array and RNA sequencing studies indicate that W01F3.2 is enriched in the germline precursor cell, hypodermis, and germ line.	180351
dhp-1	WBGene00000963	dhp-1	R06C7.3	R06C7.3,R06C7.3:wp56,R06C7.3:wp72,R06C7.3b:wp128,R06C7.3.1,R06C7.3.2,R06C7.3.3	head,hyp7 syncytium,hypodermis,pharynx	2-fold embryo Ce,3-fold embryo Ce,adult Ce,gastrulating embryo Ce,L1 larva Ce,L2 larva Ce	dhp-1 encodes a homolog of the human gene DPYS, which when mutated leads to dihydropyrimidinuria (OMIM:222748).	172464
nhr-5	WBGene00003604	nhr-5	Y73F8A.21	Y73F8A.21a,Y73F8A.21c,Y73F8A.21:wp229,Y73F8A.21c:wp244,Y73F8A.21b,Y73F8A.21c,Y73F8A.21a	N.A.	N.A.	nhr-5 encodes one of over 200 C. elegans nuclear receptors; nhr-5 appears to belong to a class of nematode-specific nuclear receptors; a deletion allele of nhr-5, tm1864, is reportedly viable.	191717
adt-2	WBGene00000083	adt-2	F08C6.1	F08C6.1a,F08C6.1b,F08C6.1c,F08C6.1:wp98,F08C6.1a.1,F08C6.1a.2,F08C6.1c.1,F08C6.1c.2,F08C6.1b.1,F08C6.1b.2	amphid socket cell,IL socket cell,OL socket cell,PDE socket cell,phasmid socket cell,vulva	adult Ce,L1 larva Ce,L2 larva Ce,L3 larva Ce,L4 larva Ce	adt-2 encodes a member of the ADAMTS (a disintegrin and metalloprotease with thrombospodin motif) family of secreated metalloproteases; ADT-2 binds to extracellular matrix and is involved in remodeling of the extracellular matrix; homozygous adt-2 mutants die at the 3-fold stage of embryogenesis or during hatching; adult worms are about 20% reduced body length as compared to the wild type; adt-2 …	181022
F59E11.5	WBGene00019111	F59E11.5	F59E11.5	F59E11.5,F59E11.5:wp135,F59E11.5.1,F59E11.5.2	N.A.	N.A.	F59E11.5 is involved in lipid storage.	179278
F52H3.5	WBGene00009947	F52H3.5	F52H3.5	F52H3.5,F52H3.5	hypodermis,intestine,Pharyngeal gland cell,pharynx	adult Ce,larva Ce	F52H3.5 is an ortholog of human TTC36 (tetratricopeptide repeat domain 36); F52H3.5 is expressed in the pharynx, hypodermis, and the intestine.	174562
spp-18	WBGene00005003	spp-18	F27C8.4	F27C8.4a,F27C8.4b,F27C8.4a.1,F27C8.4a.2,F27C8.4b	N.A.	N.A.	spp-18 is involved in innate immune response.	185015
mlt-7	WBGene00022743	mlt-7	ZK430.8	ZK430.8,ZK430.8	hyp3,hyp4,hyp5,hyp6,hyp7 syncytium,seam cell	adult Ce,L1 larva Ce,L2 larva Ce,L3 larva Ce,L4 larva Ce	mlt-7 encodes an animal heme peroxidase; MLT-7 is required for formation of the C. elegans cuticle and normal molting; specifically, MLT-7 functions in combination with BLI-3/DUOX for proper cross-linking of cuticular collagens; when expressed in vitro, MLT-7 exhibits peroxidase activity; MLT-7 is expressed in the hypodermis, which synthesizes the cuticle, at each larval molt.	173775
C30G4.4	WBGene00016269	C30G4.4	C30G4.4	C30G4.4a,C30G4.4b,C30G4.4c,C30G4.4d,C30G4.4e,C30G4.4f,C30G4.4g,C30G4.4h,C30G4.4i,C30G4.4j,C30G4.4k,C30G4.4l,C30G4.4m,C30G4.4n,C30G4.4o,C30G4.4p,C30G4.4q,C30G4.4r,C30G4.4s,C30G4.4:wp86,C30G4.4:wp129,C30G4.4a:wp244,C30G4.4b:wp244,C30G4.4c:wp244,C30G4.4q.1,C30G4.4q.2,C30G4.4q.3,C30G4.4j.1,C30G4.4j.2,C30G4.4c,C30G4.4p.1,C30G4.4p.2,C30G4.4s.1,C30G4.4s.2,C30G4.4s.3,C30G4.4s.4,C30G4.4s.5,C30G4.4s.6,C30G…	isthmus	N.A.	C30G4.4 is an ortholog of human TSC22D1 (TSC22 domain family member 1), TSC22D2 (TSC22 domain family member 2), TSC22D4 (TSC22 domain family member 4) and TSC22D3 (TSC22 domain family member 3); C30G4.4 is involved in lipid storage; C30G4.4 is predicted to have transcription factor activity, sequence-specific DNA binding, based on protein domain information; C30G4.4 is expressed in the isthmus.	181746
C38H2.3	WBGene00008020	C38H2.3	C38H2.3	C38H2.3,C38H2.3	N.A.	N.A.	RNA sequencing studies indicate that C38H2.3 is affected by prg-1, htz-1, and daf-2; tiling array and RNA sequencing studies indicate that C38H2.3 is enriched in the BAG and PLM neurons.	3565002
D2023.1	WBGene00014300	D2023.1	D2023.1	D2023.1b,D2023.1e,D2023.1f,D2023.1g,D2023.1:wp51,D2023.1:wp123,D2023.1a,D2023.1c,D2023.1d,D2023.1e,D2023.1f,D2023.1g,D2023.1b.1,D2023.1b.2	N.A.	N.A.	D2023.1 is an ortholog of human CYB5A (cytochrome b5 type A); RNA sequencing and microarray studies indicate that D2023.1 is affected by Rotenone, Diazinon, Hydrolyzable Tannins, Colistin, Sirolimus, and Allantoin; tiling array, RNA sequencing, and microarray studies indicate that D2023.1 is enriched in the germline precursor cell, intestine, and body wall musculature and in neurons including the…	179615
F52E1.9	WBGene00018697	F52E1.9	F52E1.9	F52E1.9,F52E1.9:wp107,F52E1.9.1,F52E1.9.2,F52E1.9.3	N.A.	N.A.	F52E1.9 is an ortholog of human TMEM55B (transmembrane protein 55B) and TMEM55A (transmembrane protein 55A); F52E1.9 is predicted to have phosphatidylinositol-4,5-bisphosphate 4-phosphatase activity, based on protein domain information.	186115
Y51H4A.7	WBGene00013103	Y51H4A.7	Y51H4A.7	Y51H4A.7,Y51H4A.7:wp109,Y51H4A.7.1,Y51H4A.7.2	N.A.	N.A.	Y51H4A.7 is an ortholog of human UROC1 (urocanate hydratase 1); Y51H4A.7 is predicted to have urocanate hydratase activity, based on protein domain information.	178460
Y105C5B.15	WBGene00013654	Y105C5B.15	Y105C5B.15	Y105C5B.15a,Y105C5B.15b,Y105C5B.15a,Y105C5B.15b	N.A.	N.A.	Y105C5B.15 is an ortholog of human ACP7 (acid phosphatase 7, tartrate resistant (putative)); Y105C5B.15 is predicted to have acid phosphatase activity and metal ion binding activity, based on protein domain information.	178448
acs-14	WBGene00008669	acs-14	F11A3.1	F11A3.1,F11A3.1.1,F11A3.1.2	N.A.	N.A.	acs-14 is an ortholog of human ACSBG1 (acyl-CoA synthetase bubblegum family member 1); acs-14 is predicted to have catalytic activity, based on protein domain information.	179330
tyr-1	WBGene00015332	tyr-1	C02C2.1	C02C2.1,C02C2.1	N.A.	N.A.	C02C2.1 encodes a tyrosinase homolog with a glutamine/asparagine-rich domain.	176105
F35E12.6	WBGene00009430	F35E12.6	F35E12.6	F35E12.6,F35E12.6:wp109,F35E12.6.1,F35E12.6.2,F35E12.6.3	N.A.	N.A.	F35E12.6 is involved in innate immune response.	179866
sma-4	WBGene00004858	sma-4	R12B2.1	R12B2.1a,R12B2.1b,R12B2.1:wp153,R12B2.1a.1,R12B2.1a.2,R12B2.1a.3,R12B2.1b	head neuron,intestine,pseudocoelom	adult Ce,fully-elongated embryo Ce,L1 larva Ce,L2 larva Ce,L3 larva Ce,L4 larva Ce	sma-4 encodes a Smad protein and a homolog of human DPC4, which when mutated leads to pancreatic carcinoma (OMIM:260350); SMA-4 is similar to members of the vertebrate protein family of Dwarfins; during development, sma-4 functions as part of a DBL-1/SMA-6 TGF-beta-related signaling pathway that controls body size and male tail sensory ray and spicule formation; sma-4, through this pathway, also …	175815
F41C3.2	WBGene00018268	F41C3.2	F41C3.2	F41C3.2,F41C3.2:wp152,F41C3.2	body wall musculature,uterine muscle	adult Ce,adult hermaphrodite Ce,embryo Ce,fully-elongated embryo Ce,L1 larva Ce,L2 larva Ce,L3 larva Ce,L4 larva Ce	F41C3.2 is an ortholog of members of the human SLC (Solute carriers) family including SLC17A1; F41C3.2 is involved in cell development; F41C3.2 is expressed in the uterine muscle and the body wall musculature.	173821
W02H5.8	WBGene00020962	W02H5.8	W02H5.8	W02H5.8,W02H5.8.1,W02H5.8.2	intestine	adult Ce,larva Ce	W02H5.8 is an ortholog of human TKFC (triokinase and FMN cyclase); W02H5.8 is predicted to have ATP binding activity and glycerone kinase activity, based on protein domain information; W02H5.8 is expressed in the intestine.	178730
vrp-1	WBGene00021869	vrp-1	Y54G2A.3	Y54G2A.3a,Y54G2A.3b,Y54G2A.3:wp183,Y54G2A.3b,Y54G2A.3a	intestinal cell	adult Ce,larva Ce	vrp-1 is expressed in the intestinal cell.	177081
F22H10.6	WBGene00017730	F22H10.6	F22H10.6	F22H10.6,F22H10.6:wp230,F22H10.6	N.A.	N.A.	Microarray and RNA sequencing studies indicate that F22H10.6 is affected by clk-1, pgrn-1, prg-1, tdp-1, ham-3, swsn-2.2, tcer-1, npr-1, hsf-1, let-418, and chd-3; RNA sequencing studies indicate that F22H10.6 is affected by D-glucose; RNA sequencing and microarray studies indicate that F22H10.6 is enriched in the intestine and muscle cell and in the AFD, ASER, and PLM neurons.	184876
toh-1	WBGene00006591	toh-1	T24A11.3	T24A11.3,T24A11.3:wp98,T24A11.3:wp111,T24A11.3	AMshL,AMshR,arcade cell,hyp7 syncytium,intestine,PHshL,PHshR,uterus,vulva	N.A.	toh-1 encodes an astacin-like metalloprotease; TOH-1 is predicted to function as a secreted protease; experiments that specifically assessed toh-1's role in molting indicate that toh-1(RNAi) causes no abnormal phenotypes.	175491
nhr-43	WBGene00003633	nhr-43	C29E6.5	C29E6.5a,C29E6.5b,C29E6.5b,C29E6.5a	dorsal nerve cord,excretory cell,head neuron,hypodermis,intestine	adult Ce,fully-elongated embryo Ce,L1 larva Ce,L2 larva Ce,L3 larva Ce,L4 larva Ce	nhr-43 is predicted to encode a nuclear hormone receptor (NHR); the primary sequence of nhr-43 reveals that it has a leucine instead of a methionine that is conserved within the NHR superfamily at the carboxyl boundary of the DNA-binding domain.	178121
sago-1	WBGene00019666	sago-1	K12B6.1	K12B6.1,K12B6.1	head neuron,intestine,nervous system,reproductive system,seam cell,spermatheca,vulva	adult Ce,larva Ce	sago-1 encodes an Argonaute homolog that is partially required for the amplification phase of RNAi responses; a multiply mutant strain (MAGO), consisting of ppw-1(tm914), sago-1(tm1195), sago-2(tm894), F58G1.1(tm1019), C06A1.4(tm887), and M03D4.6(tm1144) alleles, is completely resistant to both germline and somatic RNAi; sago-1 is genetically redundant with ppw-1 and sago-2, with any one of these…	179016
hacd-1	WBGene00019978	hacd-1	R09B5.6	R09B5.6,R09B5.6	N.A.	N.A.	hacd-1 is an ortholog of human HADH (hydroxyacyl-CoA dehydrogenase); hacd-1 is predicted to have 3-hydroxyacyl-CoA dehydrogenase activity and NAD+ binding activity, based on protein domain information.	178638
gfrp-1	WBGene00044736	gfrp-1	Y38C1AA.13	Y38C1AA.13,Y38C1AA.13:wp162,Y38C1AA.13	head,hyp7 syncytium,hypodermis,neuron	N.A.	gfrp-1 is an ortholog of human GCHFR (GTP cyclohydrolase I feedback regulator); gfrp-1 is involved in reproduction; gfrp-1 is expressed in the hypodermis, nervous system, and the head.	4363077
F19B2.5	WBGene00008944	F19B2.5	F19B2.5	F19B2.5,F19B2.5.1,F19B2.5.2	N.A.	N.A.	F19B2.5 is predicted to have ATP binding activity, based on protein domain information.	180319
cept-1	WBGene00009057	cept-1	F22E10.5	F22E10.5a,F22E10.5b,F22E10.5:wp188,F22E10.5b,F22E10.5a	N.A.	N.A.	cept-1 is an ortholog of human CEPT1 (choline/ethanolamine phosphotransferase 1) and CHPT1 (choline phosphotransferase 1); cept-1 is predicted to have phosphotransferase activity, for other substituted phosphate groups, based on protein domain information.	184847
F19H6.6	WBGene00008961	F19H6.6	F19H6.6	F19H6.6,F19H6.6	N.A.	N.A.	Microarray and RNA sequencing studies indicate that F19H6.6 is affected by age-1, clk-1, daf-2, and dpy-21; microarray studies indicate that F19H6.6 is affected by Tunicamycin and Chlorpyrifos; RNA sequencing and microarray studies indicate that F19H6.6 is enriched in the male and in neurons including the AFD and ASER neurons.	184700
K09H9.5	WBGene00019597	K09H9.5	K09H9.5	K09H9.5,K09H9.5a:wp124,K09H9.5a:wp175,K09H9.5b:wp175,K09H9.5	N.A.	N.A.	Microarray and RNA sequencing studies indicate that K09H9.5 is affected by cyc-1, sma-2, age-1, clk-1, daf-2, csr-1, daf-16, dop-1, dpy-21, daf-12, and mir-243; RNA sequencing studies indicate that K09H9.5 is affected by Nicotinic acid, Rotenone, and D-glucose; tiling array and RNA sequencing studies indicate that K09H9.5 is enriched in the hypodermis and germ line and in the PVD and OLL neurons.	187241
dhrs-4	WBGene00010063	dhrs-4	F54F3.4	F54F3.4,F54F3.4	N.A.	N.A.	dhrs-4 encodes a member of the short-chain dehydrogenase/reductase (SDR) family; by orthology to human DHRS4, C. elegans DHRS-4 is predicted to function as a tetrameric, peroxisomal NADPH-dependent carbonyl-reductase that acts on a large and diverse set of small molecule substrates.	179772
F10D11.6	WBGene00008652	F10D11.6	F10D11.6	F10D11.6a,F10D11.6b,F10D11.6:wp230,F10D11.6a,F10D11.6b	N.A.	N.A.	F10D11.6 is an ortholog of members of the human BPIF (BPI fold containing) family including BPI; F10D11.6 is involved in embryo development, locomotion, nematode larval development and reproduction; F10D11.6 is predicted to have lipid binding activity, based on protein domain information.	172635
T28H10.2	WBGene00012143	T28H10.2	T28H10.2	T28H10.2,T28H10.2:wp175,T28H10.2	N.A.	N.A.	T28H10.2 is an ortholog of human THAP4 (THAP domain containing 4); microarray and RNA sequencing studies indicate that T28H10.2 is affected by Methylmercuric chloride, D-glucose, Diazinon, Hydrolyzable Tannins, Paraquat, Dafa#1, adsorbable organic bromine compounds, and Sirolimus; tiling array and microarray studies indicate that T28H10.2 is enriched in the hypodermis and muscle cell.	189062
cyp-14A5	WBGene00000373	cyp-14A5	F08F3.7	F08F3.7,F08F3.7	N.A.	N.A.	cyp-14A5 encodes one of ~80 C. elegans cytochrome P450s: membrane-associated, heme-containing NADPH-dependent monooxygenases that catalyze the oxidative metabolism of a variety of exogenous compounds and endogenous substrates; cyp-14A5 expression is upregulated in response to stressors such as ionizing radiation and bacterial infection.	178926
C34F11.8	WBGene00016417	C34F11.8	C34F11.8	C34F11.8,C34F11.8:wp127,C34F11.8	N.A.	N.A.	Microarray and RNA sequencing studies indicate that C34F11.8 is affected by alg-1, rde-4, zfp-1, isp-1, wdr-23, blmp-1, clk-1, wrn-1, elt-2, dpy-21, daf-12, daf-16, sir-2.1, ain-2, slr-2, crh-1, tax-6, daf-2, tbx-2, and oga-1; RNA sequencing and microarray studies indicate that C34F11.8 is affected by Rotenone, Resveratrol, Quercetin, Humic substances, single-walled carbon nanotubes, and Selenium…	173892
H06A10.1	WBGene00010368	H06A10.1	H06A10.1	H06A10.1,H06A10.1	N.A.	N.A.	H06A10.1 is an ortholog of human THBD (thrombomodulin); microarray and RNA sequencing studies indicate that H06A10.1 is affected by Methylmercuric chloride, Rotenone, Manganese chloride, D-glucose, Testosterone, Cadmium, Humic substances, single-walled carbon nanotubes, Dafa#1, and Ag nanoparticles; tiling array and RNA sequencing studies indicate that H06A10.1 is enriched in the cephalic sheath …	186696
F16C3.2	WBGene00008886	F16C3.2	F16C3.2	F16C3.2,F16C3.2	N.A.	N.A.	RNA sequencing and microarray studies indicate that F16C3.2 is affected by Rotenone, D-glucose, Atrazine, Cry5B, Quercetin, Humic substances, and Sirolimus; tiling array and RNA sequencing studies indicate that F16C3.2 is enriched in the hypodermis and germ line and in the ASER neurons.	172879
B0303.11	WBGene00015131	B0303.11	B0303.11	B0303.11a,B0303.11b,B0303.11:wp121,B0303.11:wp126,B0303.11:wp151,B0303.11:wp234,B0303.11:wp245,B0303.11a.1,B0303.11a.2,B0303.11b.1,B0303.11b.2	excretory duct cell	adult Ce,L1 larva Ce,L2 larva Ce,L3 larva Ce,L4 larva Ce	B0303.11 is an ortholog of human SLC12A1 (solute carrier family 12 member 1), SLC12A3 (solute carrier family 12 member 3) and SLC12A2 (solute carrier family 12 member 2); B0303.11 is predicted to have transporter activity, based on protein domain information; B0303.11 is expressed in the excretory duct cell.	176222
C29F7.2	WBGene00007811	C29F7.2	C29F7.2	C29F7.2a,C29F7.2b,C29F7.2:wp109,C29F7.2a,C29F7.2b	intestine,pharynx	adult Ce,larva Ce	C29F7.2 is expressed in the pharynx and the intestine.	181463
T12B3.3	WBGene00020446	T12B3.3	T12B3.3	T12B3.3,T12B3.3	N.A.	N.A.	T12B3.3 is an ortholog of human GDE1 (glycerophosphodiester phosphodiesterase 1); T12B3.3 is predicted to have glycerophosphodiester phosphodiesterase activity, based on protein domain information.	177509
F11F1.1	WBGene00008714	F11F1.1	F11F1.1	F11F1.1a,F11F1.1b,F11F1.1c,F11F1.1a:wp144,F11F1.1b:wp144,F11F1.1b,F11F1.1a,F11F1.1c	hypodermis,intestine	adult Ce	F11F1.1 is an ortholog of human HSPA1L (heat shock protein family A (Hsp70) member 1 like) and HSPA6 (heat shock protein family A (Hsp70) member 6); F11F1.1 is expressed in the hypodermis and the intestine.	3565569
C03D6.1	WBGene00007275	C03D6.1	C03D6.1	C03D6.1,C03D6.1	hypodermis,intestine,tail	N.A.	C03D6.1 is an ortholog of members of the human AGO, PIWIL (Argonaute/PIWI) family including AGO4; C03D6.1 is involved in body morphogenesis, embryo development, growth, hermaphrodite genitalia development and nematode larval development; C03D6.1 is predicted to have nucleic acid binding activity, based on protein domain information; C03D6.1 is expressed in the hypodermis, tail, and the intestine.	182158
ZK180.6	WBGene00022680	ZK180.6	ZK180.6	ZK180.6a,ZK180.6b,ZK180.6:wp171,ZK180.6a,ZK180.6b	N.A.	N.A.	Microarray and RNA sequencing studies indicate that ZK180.6 is affected by Hydrogen sulfide, Nitric Oxide, Methylmercury hydroxide, 1-methylnicotinamide, Nicotinic acid, Mercuric Chloride, Rotenone, D-glucose, Resveratrol, single-walled carbon nanotubes, Dafa#1, adsorbable organic bromine compounds, and Sirolimus; microarray and RNA sequencing studies indicate that ZK180.6 is enriched in the PVD,…	177219
eor-1	WBGene00001324	eor-1	R11E3.6	R11E3.6a,R11E3.6b,R11E3.6b,R11E3.6a	CANL,CANR,cloacal ganglion,dorsal nerve cord,epithelial system,gonad,head ganglion,head neuron,hyp7,hyp12,hypodermis,linker cell,nervous system,neuron,P3.p hermaphrodite,P4.p hermaphrodite,P5.p hermaphrodite,P5.pa,P5.paa,P5.pap,P5.pp,P5.ppa,P6.p hermaphrodite,P6.pa,P6.paa,P6.pap,P6.pp,P6.ppa,P6.ppp,P7.p hermaphrodite,P7.pa,P7.pap,P7.pp,P7.ppa,P7.ppp,P8.p hermaphrodite,P11,P11.p,P12,pharynx,tail n…	adult Ce,elongating embryo Ce,fully-elongated embryo Ce,L1 larva Ce,L2 larva Ce,L3 larva Ce,L4 larva Ce	eor-1 encodes an ortholog of the human BTB/zinc-finger transcription factor PLZF (OMIM:176797), which is is found as a retinoic acid receptor alpha (RARA) fusion in acute promyelocytic leukemia (APL); EOR-1 positively regulates RAS/RAF-mediated signalling during excretory system development, as well as RAS/RAF- and WNT-mediated signalling during P12 fate specification; EOR-1 may function with EOR…	177249
K12H6.4	WBGene00019684	K12H6.4	K12H6.4	K12H6.4,K12H6.4	N.A.	N.A.	Microarray and RNA sequencing studies indicate that K12H6.4 is affected by cyc-1, hrde-1, sir-2.1, rrf-2, ain-1, mir-243, oga-1, ogt-1, and pmk-1; microarray studies indicate that K12H6.4 is affected by Atrazine and Sirolimus; RNA sequencing and microarray studies indicate that K12H6.4 is enriched in the male and male-specific tissues.	187343
R11A5.6	WBGene00011234	R11A5.6	R11A5.6	R11A5.6,R11A5.6	N.A.	N.A.	Tiling array, RNA sequencing, and microarray studies indicate that R11A5.6 is affected by daf-12, let-418, chd-3, and sir-2.1; RNA sequencing and microarray studies indicate that R11A5.6 is affected by Rotenone, Tunicamycin, and Sirolimus.	187797
F41E6.12	WBGene00018293	F41E6.12	F41E6.12	F41E6.12,F41E6.12:wp135,F41E6.12	N.A.	N.A.	F41E6.12 is involved in embryo development.	185621
R13A5.10	WBGene00020052	R13A5.10	R13A5.10	R13A5.10,R13A5.10	excretory cell,head neuron,nervous system	adult Ce,larva Ce	R13A5.10 encodes a cytidine deaminase; by homology the product of R13A5.10 is predicted to function in deamination of cytidine to uracil; large-scale expression studies indicate that R13A5.10 is expressed in larvae and adults and seen in the excretory cell and the nervous system.	260136
ugt-13	WBGene00019232	ugt-13	H23N18.1	H23N18.1,H23N18.1:wp107,H23N18.1	N.A.	N.A.	ugt-13 is an ortholog of human UGT3A2 (UDP glycosyltransferase family 3 member A2) and UGT3A1 (UDP glycosyltransferase family 3 member A1); ugt-13 is predicted to have transferase activity, transferring hexosyl groups, based on protein domain information.	186766
ZK185.3	WBGene00022683	ZK185.3	ZK185.3	ZK185.3,ZK185.3:wp83,ZK185.3	N.A.	N.A.	Microarray and RNA sequencing studies indicate that ZK185.3 is affected by clk-1, cyc-1, csr-1, ash-2, skn-1, hpk-1, npr-1, cco-1, jmjd-3.1, jmjd-1.2, hsf-1, daf-12, sir-2.1, ain-2, dpy-10, nuo-6, and lin-35; RNA sequencing and microarray studies indicate that ZK185.3 is affected by Rotenone, Multi-walled carbon nanotubes, Cry5B, Quercetin, Humic substances, and Sirolimus; tiling array, RNA seque…	177220
F35C11.7	WBGene00009406	F35C11.7	F35C11.7	F35C11.7,F35C11.7	N.A.	N.A.	Microarray and RNA sequencing studies indicate that F35C11.7 is affected by cyc-1, wdr-23, and hlh-30; RNA sequencing studies indicate that F35C11.7 is affected by D-glucose and Cry5B; tiling array and RNA sequencing studies indicate that F35C11.7 is enriched in the amphid sheath cell and in the PVD and OLL neurons.	353401
Y57G11C.38	WBGene00013327	Y57G11C.38	Y57G11C.38	Y57G11C.38a,Y57G11C.38b,Y57G11C.38a,Y57G11C.38b	N.A.	N.A.	Microarray, tiling array, and RNA sequencing studies indicate that Y57G11C.38 is affected by cyc-1, nhr-114, rsr-2, tatn-1, emr-1, lem-2, daf-2, cdk-4, and cyd-1; RNA sequencing studies indicate that Y57G11C.38 is affected by D-glucose and Bisphenol A; RNA sequencing studies indicate that Y57G11C.38 is enriched in the amphid sheath cell and muscle cell.	178410
F17A9.5	WBGene00017537	F17A9.5	F17A9.5	F17A9.5,F17A9.5	N.A.	N.A.	F17A9.5 is predicted to have FMN binding activity and oxidoreductase activity, based on protein domain information.	184611
ins-33	WBGene00002116	ins-33	W09C5.4	W09C5.4,W09C5.4	head muscle,head neuron,hypodermis,intestine,tail	L2 larva Ce	ins-33 encodes an insulin-like peptide of the insulin superfamily of proteins (OMIM:176730, 147440); INS-33 is one of 38 insulin-like peptides in C. elegans; loss of INS-33 function can result in embryonic lethality, slow growth, and lack of coordination; additionally, INS-33 appears to be a direct downstream target of LIN-14, a nuclear protein and key regulator of the temporal sequence of postem…	189313
lst-1	WBGene00003083	lst-1	T22A3.3	T22A3.3a,T22A3.3b,T22A3.3:wp141,T22A3.3a,T22A3.3b.1,T22A3.3b.2,T22A3.3b.3,T22A3.3b.4,T22A3.3b.5	ADFL,ADFR,anterior gonad arm,ASGL,ASGR,AWBL,AWBR,germ line,gonad,inner labial neuron,intestine,neuronal sheath cell,oocyte,pharyngeal muscle cell,socket cell	N.A.	lst-1 encodes an unfamiliar protein with no known homologs outside of nematodes; in two-hybrid assays, LST-1 does not interact with control baits, but does interact with GPA-6, LAG-1, MPK-1 and K06A1.4, suggesting broad or unspecific interaction activity; however, LST-1 solely binds the normal form of GPA-6, without binding its constitutively active mutant form; LST-1 is expressed in head neurons…	172948
Y47G6A.19	WBGene00021645	Y47G6A.19	Y47G6A.19	Y47G6A.19a,Y47G6A.19b,Y47G6A.19c,Y47G6A.19:wp127,Y47G6A.19a:wp238,Y47G6A.19b:wp238,Y47G6A.19b,Y47G6A.19a,Y47G6A.19c	N.A.	N.A.	Y47G6A.19 encodes, by alternative splicing, two isoforms of a putative metallocarboxypeptidase orthologous to human carboxypeptidase A and B precursors (CPA1-6 and CPB1-2); the larger Y47G6A.19 isoform contains a C-terminal metridin-like ShK toxin domain absent from the smaller one; Y47G6A.19 and its human orthologs, along with other proteins, comprise an M14A peptidase family; Y47G6A.19 is downr…	171921
folt-2	WBGene00018138	folt-2	F37B4.7	F37B4.7,F37B4.7	N.A.	N.A.	folt-2 encodes a putative folate transporter; FOLT-2 is orthologous to the human folate transporters SLC19A1, SLC19A2, and SLC19A3 (Solute Carrier Family 19 (thiamine transporter), Member 1, 2 or 3); heterologously expressed FOLT-2 does not significantly transport folate; FOLT-2 does not seem to have any obvious function, perhaps because of genetic redundancy with its paralogs, FOLT-1 and FOLT-3.	178745
W04B5.1	WBGene00021018	W04B5.1	W04B5.1	W04B5.1:wp245	N.A.	N.A.	Microarray studies indicate that W04B5.1 is affected by Acrylamide, Atrazine, Hydrolyzable Tannins, Humic substances, Paraquat, adsorbable organic bromine compounds, and Sirolimus; microarray, tiling array, and RNA sequencing studies indicate that W04B5.1 is enriched in the pharynx, excretory cell, hypodermis, intestine, and germ line and in the ASER neurons.	175362
F47B8.8	WBGene00009809	F47B8.8	F47B8.8	F47B8.8,F47B8.8	vulva	adult Ce	F47B8.8 is predicted to have metallopeptidase activity and zinc ion binding activity, based on protein domain information; F47B8.8 is expressed in the vulva.	185900
C53D6.7	WBGene00008284	C53D6.7	C53D6.7	C53D6.7,C53D6.7:wp128,C53D6.7:wp222,C53D6.7	N.A.	N.A.	C53D6.7 is an ortholog of human Clc (Charcot-Leyden crystal galectin) and members of the LGALS (Galectins) family including LGALS7B; C53D6.7 is predicted to have carbohydrate binding activity, based on protein domain information.	183761
fmo-3	WBGene00001478	fmo-3	Y39A1A.19	Y39A1A.19,Y39A1A.19	hypodermis	adult Ce,larva Ce	fmo-3 encodes a flavin-containing monoxygenase homologous to human FMO1, FMO2, and FMO3 (OMIM:602079, mutated in trimethylaminuria).	176491
lgc-22	WBGene00017483	lgc-22	F15E6.2	F15E6.2a,F15E6.2b,F15E6.2:wp114,F15E6.2b,F15E6.2a	N.A.	N.A.	lgc-22 is an ortholog of human TYRP1 (tyrosinase related protein 1), DCT (dopachrome tautomerase) and TYR (tyrosinase); lgc-22 is predicted to have extracellular ligand-gated ion channel activity, based on protein domain information.	184533
skr-4	WBGene00004810	skr-4	Y60A3A.18	Y60A3A.18,Y60A3A.18	intestine	N.A.	The skr-4 gene encodes a homolog of Skp1 in S. cerevisiae that has no known function in vivo, since skr-4(RNAi) animals are at least superficially normal.	191762
ztf-26	WBGene00010137	ztf-26	F55H12.6	F55H12.6a,F55H12.6b,F55H12.6c,F55H12.6:wp128,F55H12.6a,F55H12.6b,F55H12.6c	head muscle,head neuron,hypodermis,muscle cell,nerve ring neuron,neuron,ventral nerve cord	adult Ce,larva Ce	ztf-26 is predicted to have DNA binding activity, based on protein domain information; ztf-26 is expressed in the hypodermis, nervous system, and the head muscle.	172699
Y43F8C.13	WBGene00012834	Y43F8C.13	Y43F8C.13	Y43F8C.13,Y43F8C.13	N.A.	N.A.	Microarray studies indicate that Y43F8C.13 is affected by Tunicamycin, Cry5B, Humic substances, Dafa#1, and Sirolimus; tiling array, RNA sequencing, and microarray studies indicate that Y43F8C.13 is enriched in the intestine, pharyngeal muscle cell, germ line, and male-specific tissues and in the PVD and OLL neurons.	180290
F25B4.8	WBGene00017771	F25B4.8	F25B4.8	F25B4.8a,F25B4.8b,F25B4.8b,F25B4.8a	N.A.	N.A.	F25B4.8 is an ortholog of human CENPV (centromere protein V); F25B4.8 is predicted to have carbon-sulfur lyase activity, based on protein domain information.	184918
T07A5.1	WBGene00011554	T07A5.1	T07A5.1	T07A5.1,T07A5.1:wp178,T07A5.1	N.A.	N.A.	T07A5.1 is an ortholog of human FKTN (fukutin); microarray, tiling array, and RNA sequencing studies indicate that T07A5.1 is affected by lin-15B, hpl-2, rsr-2, nhr-62, eat-2, hlh-30, ubc-9, daf-2, npr-1, dpy-21, elli-1, rrf-3, dpy-9, dpy-10, zip-2, crh-1, tax-6, isp-1, and nuo-6; microarray and RNA sequencing studies indicate that T07A5.1 is affected by Tunicamycin, Manganese chloride, Multi-wal…	188207
F15E6.4	WBGene00017485	F15E6.4	F15E6.4	F15E6.4,F15E6.4	N.A.	N.A.	Microarray and RNA sequencing studies indicate that F15E6.4 is affected by Methylmercuric chloride, Rotenone, Tunicamycin, Acrylamide, Cry5B, Hydrolyzable Tannins, Humic substances, and Colistin; tiling array and RNA sequencing studies indicate that F15E6.4 is enriched in the hypodermis and in the ASER and PLM neurons.	177193
F42F12.4	WBGene00009636	F42F12.4	F42F12.4	F42F12.4,F42F12.4.1,F42F12.4.2	N.A.	N.A.	F42F12.4 is an ortholog of human ADI1 (acireductone dioxygenase 1); F42F12.4 is predicted to have acireductone dioxygenase [iron(II)-requiring] activity, based on protein domain information.	181393
ptr-23	WBGene00004237	ptr-23	ZK270.1	ZK270.1,ZK270.1	hypodermis	N.A.	ptr-23 encodes a nematode-specific member of the sterol sensing domain (SSD) proteins, distantly paralogous to Drosophila PATCHED (PTC) and human PTCH (OMIM:601309, mutated in basal cell nevus syndrome); PTR-23 is strongly required for normal molting from L4 to adult stages (a role conserved in C. briggsae); PTR_23 also functions in a pathway with the mucin-like protein OSM-8 to regulate the osmo…	173362
twk-34	WBGene00006686	twk-34	K06B4.12	K06B4.12,K06B4.12:wp78,K06B4.12:wp225,K06B4.12	N.A.	N.A.	twk-34 is predicted to have potassium channel activity, based on protein domain information.	180054
nas-9	WBGene00003528	nas-9	C37H5.9	C37H5.9a,C37H5.9b,C37H5.9c,C37H5.9c.1,C37H5.9c.2,C37H5.9b,C37H5.9a	hyp7 syncytium,hypodermis,spermatheca,uterus	adult Ce,larva Ce	nas-9 encodes an astacin-like metalloprotease; loss of nas-9 activity via RNAi results in low levels (6%) of embryonic lethality; a nas-9::GFP promoter fusion is expressed in embryos and in the hypodermis of larvae and adults.	178875
clec-41	WBGene00007153	clec-41	B0365.6	B0365.6,B0365.6.1,B0365.6.2,B0365.6.3,B0365.6.4	N.A.	N.A.	clec-41 is involved in innate immune response and locomotion.	179797
C01C10.2	WBGene00015294	C01C10.2	C01C10.2	C01C10.2a,C01C10.2b,C01C10.2:wp128,C01C10.2b:wp214,C01C10.2b:wp229,C01C10.2a,C01C10.2b	N.A.	N.A.	RNA sequencing and microarray studies indicate that C01C10.2 is affected by wrn-1, tdp-1, daf-2, cco-1, dpy-21, sir-2.1, alg-1, mir-243, crh-1, hcf-1, and isp-1; RNA sequencing and microarray studies indicate that C01C10.2 is affected by Rotenone, Humic substances, single-walled carbon nanotubes, and Paraquat; tiling array and RNA sequencing studies indicate that C01C10.2 is enriched in the hypod…	182067
T24A6.20	WBGene00020756	T24A6.20	T24A6.20	T24A6.20,T24A6.20	N.A.	N.A.	Microarray, proteomic, RNA sequencing, and tiling array studies indicate that T24A6.20 is affected by clk-1, daf-2, ash-2, htz-1, swsn-2.2, daf-16, npr-1, cco-1, jmjd-3.1, jmjd-1.2, hsf-1, elli-1, ain-1, lin-54, hcf-1, and sir-2.1; microarray studies indicate that T24A6.20 is affected by Atrazine, Cry5B, Hydrolyzable Tannins, and Dafa#1; tiling array, RNA sequencing, and microarray studies indica…	178776
R07B7.10	WBGene00011094	R07B7.10	R07B7.10	R07B7.10,R07B7.10:wp109,R07B7.10	N.A.	N.A.	R07B7.10 is an ortholog of human SLC25A45 (solute carrier family 25 member 45), SLC25A48 (solute carrier family 25 member 48) and SLC25A47 (solute carrier family 25 member 47); RNA sequencing and microarray studies indicate that R07B7.10 is affected by htz-1, npr-1, hsf-1, daf-12, daf-16, dpy-21, sir-2.1, and tax-6; RNA sequencing and microarray studies indicate that R07B7.10 is affected by Roten…	187658
mtl-1	WBGene00003473	mtl-1	K11G9.6	K11G9.6,K11G9.6	intestine,pharynx,terminal bulb	all stages Ce	mtl-1 encodes one of two C. elegans metallothioneins, small, cysteine-rich, metal-binding proteins; MTL-1 functions in metal detoxification and homeostasis and in stress adaptation; in addition, mtl-1 plays a role in regulating growth and fertility; mtl-1 is constitutively expressed in the terminal bulb of the pharynx and expression is induced in larval intestinal cells following exposure to cadm…	179060
C38C3.10	WBGene00045390	C38C3.10	C38C3.10	C38C3.10,C38C3.10	N.A.	N.A.	Tiling array and RNA sequencing studies indicate that C38C3.10 is affected by hpl-2, tatn-1, prg-1, lin-35, glp-1, daf-12, and daf-16; RNA sequencing studies indicate that C38C3.10 is enriched in the amphid sheath cell and in the AFD and PLM neurons.	6418706
acs-3	WBGene00020343	acs-3	T08B1.6	T08B1.6,T08B1.6	excretory cell,head,intestine,seam cell,tail,vulva	adult Ce,embryo Ce,L1 larva Ce,L2 larva Ce,L3 larva Ce,L4 larva Ce	acs-3 is an ortholog of human ACSL5 (acyl-CoA synthetase long-chain family member 5); acs-3 is involved in defense response and embryo development; acs-3 is predicted to have catalytic activity, based on protein domain information; acs-3 is expressed in the head, tail, seam cell, intestine, excretory cell, and the vulva.	178677
swt-1	WBGene00019300	swt-1	K02D7.5	K02D7.5,K02D7.5	N.A.	N.A.	swt-1 is an ortholog of human SLC50A1 (solute carrier family 50 member 1); swt-1 is involved in lipid storage.	186875
ttr-32	WBGene00020047	ttr-32	R13A5.3	R13A5.3,R13A5.3	N.A.	N.A.	R13A5.3 encodes a protein containing a predicted signal sequence followed by a transthyretin-like domain; although the product of R13A5.3 belongs to a family of apparently nematode-specific proteins whose function is not yet known, loss of R13A5.3 activity via RNAi has been reported to result in hyperactive locomotion.	187854
C49H3.12	WBGene00016795	C49H3.12	C49H3.12	C49H3.12a,C49H3.12b,C49H3.12b,C49H3.12a	N.A.	N.A.	Microarray and tiling array studies indicate that C49H3.12 is affected by nhr-114, rsr-2, clk-1, sir-2.1, crh-1, tax-6, mir-35, and isp-1; RNA sequencing and microarray studies indicate that C49H3.12 is affected by Rotenone, Dafa#1, and adsorbable organic bromine compounds; RNA sequencing and microarray studies indicate that C49H3.12 is enriched in the AFD and AWB neurons.	183629
C54G10.4	WBGene00008320	slc-25A29	C54G10.4	C54G10.4a,C54G10.4b,C54G10.4c,C54G10.4:wp90,C54G10.4a,C54G10.4c,C54G10.4b.1,C54G10.4b.2	N.A.	N.A.	slc-25A29 is an ortholog of human SLC25A29 (solute carrier family 25 member 29); microarray and RNA sequencing studies indicate that slc-25A29 is affected by cyc-1, wdr-23, eat-2, htz-1, daf-2, daf-16, cco-1, jmjd-3.1, jmjd-1.2, ain-1, ain-2, and alg-1; RNA sequencing and microarray studies indicate that slc-25A29 is affected by Methylmercury hydroxide, Quercetin, Paraquat, Allantoin, and Sirolim…	179969
F35B3.4	WBGene00018031	F35B3.4	F35B3.4	F35B3.4,F35B3.4	N.A.	N.A.	F35B3.4 is an ortholog of human FAM46B (family with sequence similarity 46 member B), FAM46C (family with sequence similarity 46 member C), FAM46D (family with sequence similarity 46 member D) and FAM46A (family with sequence similarity 46 member A); microarray and RNA sequencing studies indicate that F35B3.4 is affected by Heme, Hydrogen sulfide, Nitric Oxide, 1-methylnicotinamide, Nicotinic aci…	185255
K03H1.11	WBGene00010546	K03H1.11	K03H1.11	K03H1.11,K03H1.11	N.A.	N.A.	K03H1.11 is involved in embryo development.	186961
T12G3.2	WBGene00011738	T12G3.2	T12G3.2	T12G3.2a,T12G3.2b,T12G3.2c,T12G3.2d,T12G3.2e,T12G3.2f,T12G3.2g,T12G3.2:wp109,T12G3.2:wp114,T12G3.2a:wp212,T12G3.2b:wp212,T12G3.2c:wp212,T12G3.2d,T12G3.2f,T12G3.2c.1,T12G3.2c.2,T12G3.2e,T12G3.2b.1,T12G3.2b.2,T12G3.2a.1,T12G3.2a.2,T12G3.2a.3,T12G3.2a.4,T12G3.2a.5,T12G3.2g	N.A.	N.A.	The T12G3.2 gene encodes a protein that may be involved in apoptosis.	178140
F23F12.12	WBGene00017756	F23F12.12	F23F12.12	F23F12.12,F23F12.12	N.A.	N.A.	Microarray and RNA sequencing studies indicate that F23F12.12 is affected by Hydrogen sulfide, Rotenone, Deoxyglucose, Tunicamycin, Manganese chloride, Atrazine, Quercetin, Humic substances, R24, Paraquat, Dafa#1, and Sirolimus; RNA sequencing studies indicate that F23F12.12 is enriched in the germ line and in the AFD and ASER neurons.	175927
glc-1	WBGene00001591	glc-1	F11A5.10	F11A5.10,F11A5.10.1,F11A5.10.2	body wall musculature,head neuron,intestine,pharyngeal muscle cell	all stages Ce	glc-1 encodes the alpha subunit of a glutamate-gated chloride channel and forms a functional channel in Xenopus oocytes; mutations genetically interact with avr-14 and avr-15 mutations such that triple mutants exhibit high level resistance to ivermectin.	180086
poml-3	WBGene00077701	poml-3	E01A2.10	E01A2.10,E01A2.10	N.A.	N.A.	poml-3 is an ortholog of human PON3 (paraoxonase 3), PON2 (paraoxonase 2) and PON1 (paraoxonase 1); microarray and RNA sequencing studies indicate that poml-3 is affected by daf-16, eat-2, hlh-30, clk-1, daf-2, cco-1, jmjd-3.1, jmjd-1.2, hrp-2, daf-12, dpy-21, sir-2.1, dpy-9, dpy-10, osm-7, osm-11, hcf-1, tdp-1, and nuo-6; RNA sequencing and microarray studies indicate that poml-3 is affected by …	6418581
F18E9.3	WBGene00017569	F18E9.3	F18E9.3	F18E9.3,F18E9.3:wp108,F18E9.3:wp184,F18E9.3	N.A.	N.A.	Microarray studies indicate that F18E9.3 is affected by Hydrolyzable Tannins and Dafa#1; tiling array and RNA sequencing studies indicate that F18E9.3 is enriched in the germline precursor cell, hypodermis, and germ line.	181112
Y106G6E.4	WBGene00013708	Y106G6E.4	Y106G6E.4	Y106G6E.4,Y106G6E.4	N.A.	N.A.	Y106G6E.4 is an ortholog of human ST20-MTHFS (ST20-MTHFS readthrough) and MTHFS (5,10-methenyltetrahydrofolate synthetase (5-formyltetrahydrofolate cyclo-ligase)); microarray studies indicate that Y106G6E.4 is affected by cyc-1, sir-2.1, alg-1, spg-7, tbx-2, isp-1, nuo-6, and lin-35; microarray studies indicate that Y106G6E.4 is affected by Cadmium and Humic substances; tiling array, RNA sequenci…	190922
C15F1.1	WBGene00015794	C15F1.1	C15F1.1	C15F1.1,C15F1.1	N.A.	N.A.	C15F1.1 is an ortholog of human THAP4 (THAP domain containing 4); tiling array, RNA sequencing, and microarray studies indicate that C15F1.1 is affected by hpl-2, eat-2, ubc-9, daf-2, swsn-2.2, daf-16, npr-1, hsf-1, dpy-21, daf-12, dpy-9, dpy-10, osm-8, daf-19, tdp-1, and mir-35; RNA sequencing and microarray studies indicate that C15F1.1 is affected by Rotenone, D-glucose, Quercetin, Hydrolyzabl…	182638
vglu-3	WBGene00011556	vglu-3	T07A5.3	T07A5.3,T07A5.3	N.A.	N.A.	vglu-3 is an ortholog of human SLC17A6 (solute carrier family 17 member 6), SLC17A8 (solute carrier family 17 member 8) and SLC17A7 (solute carrier family 17 member 7); microarray and RNA sequencing studies indicate that vglu-3 is affected by cyc-1, sma-2, lin-15B, tatn-1, bar-1, ubc-9, clk-1, wrn-1, daf-2, ham-3, tcer-1, npr-1, let-418, chd-3, daf-12, daf-16, dpy-21, dpy-9, dpy-10, and osm-8; RN…	176442
catp-1	WBGene00013672	catp-1	Y105E8A.12	Y105E8A.12a,Y105E8A.12b,Y105E8A.12:wp177,Y105E8A.12b,Y105E8A.12a	N.A.	N.A.	catp-1 encodes an alpha subunit of the Na+/K+- and H+/K+-pump P-type ATPase family; catp-1 was identified in screens for animals resistant to developmental defects seen in larvae treated with the nicotinic agonist DMPP; genetic analyses indicate that catp-1 likely functions together with the let-60/Ras and daf-2/insulin-like receptor signaling pathways to regulate L2 larval developmental timing a…	173307
sqrd-1	WBGene00008538	sqrd-1	F02H6.5	F02H6.5a,F02H6.5b,F02H6.5c,F02H6.5d,F02H6.5e,F02H6.5f,F02H6.5b,F02H6.5a,F02H6.5f,F02H6.5c,F02H6.5e,F02H6.5d	N.A.	N.A.	sqrd-1 is an ortholog of human SQRDL (sulfide quinone reductase-like (yeast)) and RP11-96O20.4; sqrd-1 is predicted to have oxidoreductase activity, based on protein domain information.	178374
ugt-63	WBGene00015449	ugt-63	C04F5.7	C04F5.7,C04F5.7	hypodermis,muscle cell	adult Ce,larva Ce	ugt-63 is predicted to have transferase activity, transferring hexosyl groups, based on protein domain information; ugt-63 is expressed in the muscle cell and the hypodermis.	182223
lgc-45	WBGene00021146	lgc-45	W10G11.16	W10G11.16a,W10G11.16b,W10G11.16c,W10G11.16a:wp257,W10G11.16a,W10G11.16b,W10G11.16c	N.A.	N.A.	lgc-45 is an ortholog of members of the human GABR (Gamma-aminobutyric acid type A receptor subunits) family including GABRG2; lgc-45 is predicted to have extracellular ligand-gated ion channel activity, based on protein domain information.	189344

## Sheet: intestine
Gene	WormBase Gene ID	Public Name	Sequence Name	Transcript	Expr_pattern Tissue	Expr_pattern LifeStage	Genomic Study LifeStage	Description Text	entrez
dct-16	WBGene00012615	dct-16	Y38H6C.1	Y38H6C.1a,Y38H6C.1b,Y38H6C.1a.1,Y38H6C.1a.2,Y38H6C.1b.1,Y38H6C.1b.2,Y38H6C.1b.3,Y38H6C.1b.4,Y38H6C.1b.5,Y38H6C.1b.6,Y38H6C.1b.7,Y38H6C.1b.8,Y38H6C.1b.9,Y38H6C.1b.10	N.A.	N.A.	1-cell embryo Ce,1-day post-L4 adult hermaphrodite Ce,2-days post-L4 adult hermaphrodite Ce,3-days post-L4 adult hermaphrodite Ce,6-days post-L4 adult hermaphrodite Ce,7-10 days post-L4 adult hermaphrodite Ce,11-15 days post-L4 adult hermaphrodite Ce,16-18 days post-L4 adult hermaphrodite Ce,24-cell embryo Ce,96-cell embryo Ce,adult Ce,adult hermaphrodite Ce,all stages Ce,blastula embryo Ce,dauer…	Proteomic, RNA sequencing, and microarray studies indicate that dct-16 is affected by Cyclosporine, Dimedone, Rotenone, D-glucose, Cholestanol, Progesterone, Atrazine, Cry5B, Quercetin, Benzene, Sirolimus, and Ag nanoparticles; tiling array, RNA sequencing, and microarray studies indicate that dct-16 is enriched in the pharyngeal muscle cell, germ line, and intestine and in the I5, DA, SAB, and r…	180345
F41F3.3	WBGene00018297	F41F3.3	F41F3.3	F41F3.3,F41F3.3	N.A.	N.A.	1-day post-L4 adult hermaphrodite Ce,2-days post-L4 adult hermaphrodite Ce,3-days post-L4 adult hermaphrodite Ce,7-10 days post-L4 adult hermaphrodite Ce,adult Ce,adult hermaphrodite Ce,blastula embryo Ce,dauer larva Ce,embryo Ce,L1 larva Ce,L2 larva Ce,L3 larva Ce,L4 larva Ce,larva Ce	RNA sequencing and microarray studies indicate that F41F3.3 is affected by Nitric Oxide, Methylmercury hydroxide, 1-methylnicotinamide, Nicotinic acid, Rotenone, Bisphenol A, Neurotoxins, Resveratrol, Humic substances, Colistin, adsorbable organic bromine compounds, and Sirolimus; tiling array, RNA sequencing, and microarray studies indicate that F41F3.3 is enriched in the hypodermis, germ line, …	178856
asp-1	WBGene00000214	asp-1	Y39B6A.20	Y39B6A.20,Y39B6A.20.1,Y39B6A.20.2	intestinal cell,intestine	2-fold embryo Ce,3-fold embryo Ce,adult Ce,embryo Ce,fully-elongated embryo Ce,L1 larva Ce,L2 larva Ce,L3 larva Ce,L4 larva Ce	1-cell embryo Ce,1-day post-L4 adult hermaphrodite Ce,2-days post-L4 adult hermaphrodite Ce,3-days post-L4 adult hermaphrodite Ce,7-10 days post-L4 adult hermaphrodite Ce,10-days post-L4 adult hermaphrodite Ce,20-days post-L4 adult hermaphrodite Ce,24-cell embryo Ce,96-cell embryo Ce,adult Ce,adult hermaphrodite Ce,blastula embryo Ce,dauer larva Ce,embryo Ce,L1 larva Ce,L2 larva Ce,L3 larva Ce,L4…	asp-1 encodes a homolog of cathepsin D aspartic protease; it is transcribed exclusively in intestinal cells of the late embryo and early larvae and is not observed in older larvae or adults; ASP-1 is dispensable for neuronal degeneration.	180251
rpl-26	WBGene00004440	rpl-26	F28C6.7	F28C6.7a,F28C6.7b,F28C6.7c,F28C6.7a,F28C6.7c,F28C6.7b	N.A.	N.A.	1-day post-L4 adult hermaphrodite Ce,2-days post-L4 adult hermaphrodite Ce,3-days post-L4 adult hermaphrodite Ce,6-days post-L4 adult hermaphrodite Ce,7-10 days post-L4 adult hermaphrodite Ce,10-days post-L4 adult hermaphrodite Ce,11-15 days post-L4 adult hermaphrodite Ce,20-days post-L4 adult hermaphrodite Ce,adult Ce,adult hermaphrodite Ce,all stages Ce,dauer larva Ce,embryo Ce,L1 larva Ce,L3 l…	rpl-26 encodes a large ribosomal subunit L26 protein; by homology, RPL-26 is predicted to function in protein biosynthesis; in C. elegans, RPL-26 activity is required for embryonic and germline development and normal rates of postembryonic growth.	174379
rla-2	WBGene00004410	rla-2	Y62E10A.1	Y62E10A.1,Y62E10A.1.1,Y62E10A.1.2	body wall musculature,excretory cell,hypodermis,intestine,pharynx,seam cell	adult Ce,embryo Ce,L1 larva Ce,L2 larva Ce,L3 larva Ce,L4 larva Ce,larva Ce	1-day post-L4 adult hermaphrodite Ce,3-days post-L4 adult hermaphrodite Ce,10-days post-L4 adult hermaphrodite Ce,11-15 days post-L4 adult hermaphrodite Ce,20-days post-L4 adult hermaphrodite Ce,adult Ce,adult hermaphrodite Ce,blastula embryo Ce,embryo Ce,L1 larva Ce,L2 larva Ce,L3 larva Ce,L4 larva Ce,oocyte-laying stage adult hermaphrodite Ce	rla-2 encodes an acidic ribosomal subunit protein P2.	178297
dpy-4	WBGene00001066	dpy-4	Y41E3.2	Y41E3.2,Y41E3.2	N.A.	N.A.	1-day post-L4 adult hermaphrodite Ce,2-days post-L4 adult hermaphrodite Ce,3-days post-L4 adult hermaphrodite Ce,7-10 days post-L4 adult hermaphrodite Ce,adult Ce,adult hermaphrodite Ce,adult male Ce,all stages Ce,dauer larva Ce,embryo Ce,L1 larva Ce,L2 larva Ce,L3 larva Ce,L4 larva Ce,larva Ce	dpy-4 encodes a cuticle collagen; dpy-4 activity is required for normal body morphology, locomotion, and larval development.	178414
dpy-5	WBGene00001067	dpy-5	F27C1.8	F27C1.8,F27C1.8	hypodermis	adult Ce,L1 larva Ce,L2 larva Ce,L3 larva Ce,L4 larva Ce	1-day post-L4 adult hermaphrodite Ce,2-days post-L4 adult hermaphrodite Ce,3-days post-L4 adult hermaphrodite Ce,7-10 days post-L4 adult hermaphrodite Ce,adult Ce,adult hermaphrodite Ce,all stages Ce,blastula embryo Ce,dauer larva Ce,embryo Ce,L1 larva Ce,L2 larva Ce,L3 larva Ce,L4 larva Ce,larva Ce	dpy-5 encodes a Group I cuticle procollagen; dpy-5 activity is required for wild-type body length, cuticle structure (width of the annuli), postembryonic growth rates, and reproduction; dpy-5 is described as an intermediate collagen gene, as its mRNA, which is present in all larval stages, adults, and dauer larvae, increases in abudance two hours prior to the secretion of each new cuticle; a dpy-…	172197
col-73	WBGene00000649	col-73	F11G11.12	F11G11.12,F11G11.12	N.A.	N.A.	1-day post-L4 adult hermaphrodite Ce,2-days post-L4 adult hermaphrodite Ce,3-days post-L4 adult hermaphrodite Ce,adult Ce,adult hermaphrodite Ce,adult male Ce,all stages Ce,blastula embryo Ce,dauer larva Ce,embryo Ce,L1 larva Ce,L2 larva Ce,L3 larva Ce,L4 larva Ce,larva Ce	col-73 is an ortholog of human MARCO (macrophage receptor with collagenous structure) and COL19A1 (collagen type XIX alpha 1 chain); col-73 is involved in body morphogenesis; col-73 is a structural constituent of cuticle, based on protein domain information.	184366
dpy-13	WBGene00001074	dpy-13	F30B5.1	F30B5.1,F30B5.1	N.A.	adult Ce,L1 larva Ce,L2 larva Ce,L3 larva Ce,L4 larva Ce	1-day post-L4 adult hermaphrodite Ce,2-days post-L4 adult hermaphrodite Ce,3-days post-L4 adult hermaphrodite Ce,7-10 days post-L4 adult hermaphrodite Ce,adult Ce,adult hermaphrodite Ce,adult male Ce,all stages Ce,dauer larva Ce,embryo Ce,L1 larva Ce,L3 larva Ce,L4 larva Ce,larva Ce	dpy-13 encodes a member of the collagen superfamily containing 20 copies of the collagen triple helix repeat; transcipt levels oscillate, peaking once during each larval stage.	177187
col-125	WBGene00000699	col-125	C29F4.1	C29F4.1,C29F4.1	N.A.	N.A.	1-day post-L4 adult hermaphrodite Ce,2-days post-L4 adult hermaphrodite Ce,3-days post-L4 adult hermaphrodite Ce,4-cell embryo Ce,7-10 days post-L4 adult hermaphrodite Ce,adult Ce,adult hermaphrodite Ce,adult male Ce,all stages Ce,blastula embryo Ce,dauer larva Ce,embryo Ce,L1 larva Ce,L2 larva Ce,L3 larva Ce,L4 larva Ce,L4-adult lethargus Ce	col-125 is an ortholog of human MARCO (macrophage receptor with collagenous structure); col-125 is involved in body morphogenesis, lipid storage, locomotion and nematode larval development; col-125 is a structural constituent of cuticle, based on protein domain information.	178029
act-5	WBGene00000067	act-5	T25C8.2	T25C8.2,T25C8.2.1,T25C8.2.2,T25C8.2.3	excretory canal,excretory cell,gonad,intestine,pharyngeal-intestinal valve,rect_D,rect_VL,rect_VR	adult Ce,embryo Ce,L1 larva Ce,L2 larva Ce,L3 larva Ce,L4 larva Ce	1-day post-L4 adult hermaphrodite Ce,2-days post-L4 adult hermaphrodite Ce,3-days post-L4 adult hermaphrodite Ce,5-days post-L4 adult hermaphrodite Ce,6-days post-L4 adult hermaphrodite Ce,7-10 days post-L4 adult hermaphrodite Ce,11-15 days post-L4 adult hermaphrodite Ce,24-cell embryo Ce,96-cell embryo Ce,adult Ce,adult hermaphrodite Ce,all stages Ce,dauer larva Ce,embryo Ce,L1 larva Ce,L2 larva…	act-5 encodes an ortholog of human cytoplasmic actin; act-5 is required for formation of the terminal web and microvilli on the apical surface of intestinal cells; act-5 also plays a role in mediating non-lytic exit of intracellular parasites from the intestine; act-5 is expressed only in intestinal cells and in the excretory cell; in the intestine, ACT-5 localizes to microvilli and the terminal …	176793
F23A7.8	WBGene00044638	F23A7.8	F23A7.8	F23A7.8,F23A7.8	N.A.	N.A.	1-day post-L4 adult hermaphrodite Ce,2-cell embryo Ce,adult Ce,adult hermaphrodite Ce,embryo Ce,L1 larva Ce,L2 larva Ce,L3 larva Ce,L4 larva Ce,L4-adult lethargus Ce	Microarray and RNA sequencing studies indicate that F23A7.8 is affected by Hydrogen sulfide, Rotenone, Manganese chloride, D-glucose, and Cry5B; RNA sequencing studies indicate that F23A7.8 is enriched in the germ line and Psub1.	3896896
Y119D3B.21	WBGene00022497	Y119D3B.21	Y119D3B.21	Y119D3B.21,Y119D3B.21	N.A.	N.A.	1-day post-L4 adult hermaphrodite Ce,2-cell embryo Ce,2-days post-L4 adult hermaphrodite Ce,3-days post-L4 adult hermaphrodite Ce,4-days post-L4 adult hermaphrodite Ce,5-days post-L4 adult hermaphrodite Ce,7-10 days post-L4 adult hermaphrodite Ce,24-cell embryo Ce,96-cell embryo Ce,adult Ce,adult hermaphrodite Ce,blastula embryo Ce,embryo Ce,L1 larva Ce,L2 larva Ce,L3 larva Ce,L4 larva Ce	RNA sequencing and microarray studies indicate that Y119D3B.21 is affected by 1-methylnicotinamide, Mianserin, D-glucopyranose, D-glucose, Atrazine, Colistin, and Sirolimus; sage analysis, tiling array, RNA sequencing, and microarray studies indicate that Y119D3B.21 is enriched in the intestine, pharyngeal muscle cell, germ line, and Psub1 and in the DA, VA, BAG, ASER, I5, SAB, and retrovesicular…	246006
col-71	WBGene00000647	col-71	Y49F6B.10	Y49F6B.10,Y49F6B.10	hyp7 syncytium,seam cell	adult Ce,L4 larva Ce	1-day post-L4 adult hermaphrodite Ce,2-days post-L4 adult hermaphrodite Ce,3-days post-L4 adult hermaphrodite Ce,7-10 days post-L4 adult hermaphrodite Ce,adult Ce,adult hermaphrodite Ce,all stages Ce,blastula embryo Ce,dauer larva Ce,embryo Ce,L1 larva Ce,L2 larva Ce,L3 larva Ce,L4 larva Ce	col-71 is an ortholog of human COLQ (collagen like tail subunit of asymmetric acetylcholinesterase) and COL5A2 (collagen type V alpha 2 chain); col-71 is a structural constituent of cuticle, based on protein domain information; col-71 is expressed in the hyp7 syncytium and the seam cell.	173695
pqn-74	WBGene00004156	pqn-74	W02A2.3	W02A2.3a,W02A2.3b,W02A2.3a,W02A2.3b	N.A.	N.A.	N.A.	pqn-74 encodes a protein with two chitin-binding peritrophin-A domains, separated by a glutamine/asparagine (Q/N)-rich ('prion') domain; like CEJ-1 and CPG-2, PQN-74 might participate in eggshell synthesis and early embryonic development, and PQN-74's peritrophin-A domains might enable mechanical cross-linking of chitin.	178294
spp-17	WBGene00005002	spp-17	C54G6.5	C54G6.5,C54G6.5.1,C54G6.5.2	N.A.	N.A.	1-day post-L4 adult hermaphrodite Ce,2-days post-L4 adult hermaphrodite Ce,3-days post-L4 adult hermaphrodite Ce,4-days post-L4 adult hermaphrodite Ce,7-10 days post-L4 adult hermaphrodite Ce,24-cell embryo Ce,96-cell embryo Ce,adult Ce,adult hermaphrodite Ce,all stages Ce,blastula embryo Ce,dauer larva Ce,embryo Ce,L1 larva Ce,L2 larva Ce,L3 larva Ce,L4 larva Ce,L4-adult lethargus Ce	RNA sequencing and microarray studies indicate that spp-17 is affected by D-glucose, Fluoranthene, Cry5B, Chlorpyrifos, Diazinon, Ivermectin, Quercetin, Hydrolyzable Tannins, Humic substances, R24, Paraquat, Dafa#1, Multi-walled carbon nanotubes, and Sirolimus; tiling array and RNA sequencing studies indicate that spp-17 is enriched in the pharyngeal muscle cell, germ line, and intestine and in t…	171681
spp-14	WBGene00004999	spp-14	K09F5.3	K09F5.3,K09F5.3a:wp152,K09F5.3b:wp152,K09F5.3c:wp152,K09F5.3.1,K09F5.3.2	male	adult Ce,adult hermaphrodite Ce,dauer larva Ce,L1 larva Ce,L2 larva Ce,L3 larva Ce,L4 larva Ce	1-cell embryo Ce,1-day post-L4 adult hermaphrodite Ce,3-days post-L4 adult hermaphrodite Ce,4-days post-L4 adult hermaphrodite Ce,11-15 days post-L4 adult hermaphrodite Ce,24-cell embryo Ce,96-cell embryo Ce,adult Ce,adult hermaphrodite Ce,blastula embryo Ce,embryo Ce,L1 larva Ce,L2 larva Ce,L3 larva Ce,L4 larva Ce	spp-14 is expressed in the male.	181032
col-38	WBGene00000615	col-38	F54C9.4	F54C9.4,F54C9.4	hyp7 syncytium,seam cell	adult Ce,L4 larva Ce	1-day post-L4 adult hermaphrodite Ce,2-days post-L4 adult hermaphrodite Ce,3-days post-L4 adult hermaphrodite Ce,4-cell embryo Ce,7-10 days post-L4 adult hermaphrodite Ce,96-cell embryo Ce,adult Ce,adult hermaphrodite Ce,all stages Ce,blastula embryo Ce,dauer larva Ce,L1 larva Ce,L2 larva Ce,L3 larva Ce,L4 larva Ce,larva Ce	col-38 encodes a member of the collagen superfamily containing collagen triple helix repeats (20 copies) required for normal body morphology.	174370
col-107	WBGene00000681	col-107	C34H4.4	C34H4.4a,C34H4.4b,C34H4.4a,C34H4.4b	N.A.	N.A.	1-day post-L4 adult hermaphrodite Ce,2-days post-L4 adult hermaphrodite Ce,3-days post-L4 adult hermaphrodite Ce,7-10 days post-L4 adult hermaphrodite Ce,adult Ce,adult hermaphrodite Ce,adult male Ce,all stages Ce,dauer larva Ce,embryo Ce,L1 larva Ce,L2 larva Ce,L3 larva Ce,L4 larva Ce,L4-adult lethargus Ce	col-107 is an ortholog of human SFTPD (surfactant protein D) and COL26A1 (collagen type XXVI alpha 1 chain) and members of the COL (Collagens) family including COL9A1; col-107 is a structural constituent of cuticle, based on protein domain information.	176961
T06E4.14	WBGene00077691	T06E4.14	T06E4.14	T06E4.14,T06E4.14	N.A.	N.A.	1-day post-L4 adult hermaphrodite Ce,adult Ce,adult hermaphrodite Ce,adult male Ce,dauer larva Ce,embryo Ce,L1 larva Ce,L2 larva Ce,L3 larva Ce,L4 larva Ce	RNA sequencing and microarray studies indicate that T06E4.14 is affected by Ethanol, Methylmercury hydroxide, 1-methylnicotinamide, Rotenone, Manganese chloride, D-glucose, and Resveratrol; tiling array, RNA sequencing, and microarray studies indicate that T06E4.14 is enriched in the pharyngeal muscle cell and intestine.	6418768
col-138	WBGene00000711	col-138	C52D10.13	C52D10.13,C52D10.13	N.A.	N.A.	1-day post-L4 adult hermaphrodite Ce,2-days post-L4 adult hermaphrodite Ce,3-days post-L4 adult hermaphrodite Ce,7-10 days post-L4 adult hermaphrodite Ce,adult Ce,adult hermaphrodite Ce,all stages Ce,blastula embryo Ce,dauer larva Ce,embryo Ce,L1 larva Ce,L2 larva Ce,L3 larva Ce,L4 larva Ce	col-138 is an ortholog of human MARCO (macrophage receptor with collagenous structure) and MsR1 (macrophage scavenger receptor 1); col-138 is a structural constituent of cuticle, based on protein domain information.	183722
C53C9.2	WBGene00016898	C53C9.2	C53C9.2	C53C9.2,C53C9.2.1,C53C9.2.2	N.A.	N.A.	1-day post-L4 adult hermaphrodite Ce,2-days post-L4 adult hermaphrodite Ce,3-days post-L4 adult hermaphrodite Ce,6-days post-L4 adult hermaphrodite Ce,7-10 days post-L4 adult hermaphrodite Ce,11-15 days post-L4 adult hermaphrodite Ce,adult Ce,adult hermaphrodite Ce,all stages Ce,dauer larva Ce,embryo Ce,L1 larva Ce,L3 larva Ce,L4 larva Ce,L4-adult lethargus Ce,larva Ce	C53C9.2 is an ortholog of human CNN2 (calponin 2), CNN3 (calponin 3), CNN1 (calponin 1), TAGLN (transgelin), TAGLN2 (transgelin 2) and TAGLN3 (transgelin 3); RNA sequencing and microarray studies indicate that C53C9.2 is affected by 1-methylnicotinamide, Nicotinic acid, Rotenone, D-glucose, Resveratrol, Atrazine, Cadmium, Hydrolyzable Tannins, Humic substances, single-walled carbon nanotubes, and…	181031
Y47D3B.6	WBGene00012942	Y47D3B.6	Y47D3B.6	Y47D3B.6,Y47D3B.6	N.A.	N.A.	1-cell embryo Ce,1-day post-L4 adult hermaphrodite Ce,2-days post-L4 adult hermaphrodite Ce,3-days post-L4 adult hermaphrodite Ce,7-10 days post-L4 adult hermaphrodite Ce,adult Ce,adult hermaphrodite Ce,all stages Ce,dauer larva Ce,embryo Ce,L1 larva Ce,L2 larva Ce,L3 larva Ce,L4 larva Ce,L4-adult lethargus Ce,larva Ce	RNA sequencing and microarray studies indicate that Y47D3B.6 is affected by Methylmercury hydroxide, 1-methylnicotinamide, Methylmercuric chloride, Rotenone, Neurotoxins, Resveratrol, Atrazine, Cadmium, Chlorpyrifos, Hydrolyzable Tannins, single-walled carbon nanotubes, Colistin, Dafa#1, adsorbable organic bromine compounds, and Sirolimus; tiling array and microarray studies indicate that Y47D3B.…	176573
acdh-1	WBGene00016943	acdh-1	C55B7.4	C55B7.4a,C55B7.4b,C55B7.4a,C55B7.4b.1,C55B7.4b.2,C55B7.4b.3,C55B7.4b.4,C55B7.4b.5,C55B7.4b.6,C55B7.4b.7	intestine	N.A.	1-cell embryo Ce,1-day post-L4 adult hermaphrodite Ce,2-days post-L4 adult hermaphrodite Ce,4-cell embryo Ce,4-days post-L4 adult hermaphrodite Ce,6-days post-L4 adult hermaphrodite Ce,10-days post-L4 adult hermaphrodite Ce,11-15 days post-L4 adult hermaphrodite Ce,20-days post-L4 adult hermaphrodite Ce,24-cell embryo Ce,96-cell embryo Ce,adult Ce,adult hermaphrodite Ce,all stages Ce,blastula emb…	acdh-1 encodes a short-chain acyl-CoA dehydrogenase; ACDH-1 is predicted to be a mitochondrial enzyme that catalyzes the first step of fatty acid beta-oxidation and thus plays a key role in energy production; steady-state acdh-1 mRNA levels are under the control of the MDT-15 mediator complex subunit; in addition, gene expression studies indicate that acdh-1 expression is upregulated in daf-2 mut…	172358
col-77	WBGene00000653	col-77	M195.1	M195.1,M195.1	N.A.	N.A.	1-day post-L4 adult hermaphrodite Ce,2-days post-L4 adult hermaphrodite Ce,3-days post-L4 adult hermaphrodite Ce,7-10 days post-L4 adult hermaphrodite Ce,adult Ce,adult hermaphrodite Ce,adult male Ce,all stages Ce,blastula embryo Ce,dauer larva Ce,embryo Ce,L1 larva Ce,L2 larva Ce,L3 larva Ce,L4 larva Ce,L4-adult lethargus Ce,larva Ce	col-77 encodes a cuticular collagen; as loss of col-77 activity via RNAi screens results in no obvious defects, the precise role of col-77 in C. elegans development and/or behavior is not yet known.	174336
Y47G6A.15	WBGene00021641	Y47G6A.15	Y47G6A.15	Y47G6A.15,Y47G6A.15:wp130,Y47G6A.15a:wp146,Y47G6A.15b:wp170,Y47G6A.15	N.A.	N.A.	1-day post-L4 adult hermaphrodite Ce,3-days post-L4 adult hermaphrodite Ce,6-days post-L4 adult hermaphrodite Ce,adult Ce,adult hermaphrodite Ce,all stages Ce,embryo Ce,L1 larva Ce,L2 larva Ce,L3 larva Ce,L4 larva Ce	Y47G6A.15 is involved in determination of adult lifespan, embryo development, locomotion and oviposition.	189995
asp-6	WBGene00000219	asp-6	F21F8.7	F21F8.7,F21F8.7	hypodermal cell,intestine,muscle cell,pharynx,pseudocoelom	adult Ce	1-day post-L4 adult hermaphrodite Ce,2-days post-L4 adult hermaphrodite Ce,3-days post-L4 adult hermaphrodite Ce,4-days post-L4 adult hermaphrodite Ce,7-10 days post-L4 adult hermaphrodite Ce,10-days post-L4 adult hermaphrodite Ce,11-15 days post-L4 adult hermaphrodite Ce,20-days post-L4 adult hermaphrodite Ce,24-cell embryo Ce,96-cell embryo Ce,adult Ce,adult hermaphrodite Ce,all stages Ce,blast…	aspartic protease.	179209
col-10	WBGene00000599	col-10	B0222.8	B0222.8,B0222.8	N.A.	adult Ce,dauer larva Ce,embryo Ce,L4 larva Ce	1-day post-L4 adult hermaphrodite Ce,2-days post-L4 adult hermaphrodite Ce,3-days post-L4 adult hermaphrodite Ce,adult Ce,adult hermaphrodite Ce,adult male Ce,all stages Ce,blastula embryo Ce,dauer larva Ce,embryo Ce,L1 larva Ce,L2 larva Ce,L3 larva Ce,L4 larva Ce,L4-adult lethargus Ce	col-10 is an ortholog of human SFTPD (surfactant protein D); col-10 is a structural constituent of cuticle, based on protein domain information.	179298
T06E4.12	WBGene00044011	T06E4.12	T06E4.12	T06E4.12,T06E4.12	N.A.	N.A.	1-cell embryo Ce,1-day post-L4 adult hermaphrodite Ce,adult Ce,adult hermaphrodite Ce,all stages Ce,blastula embryo Ce,dauer larva Ce,L1 larva Ce,L2 larva Ce,L3 larva Ce,L4 larva Ce	T06E4.12 is a structural constituent of cell wall, based on protein domain information.	179350
ram-2	WBGene00004300	ram-2	F38A3.2	F38A3.2,F38A3.2	N.A.	N.A.	1-day post-L4 adult hermaphrodite Ce,2-days post-L4 adult hermaphrodite Ce,3-days post-L4 adult hermaphrodite Ce,7-10 days post-L4 adult hermaphrodite Ce,adult Ce,adult hermaphrodite Ce,adult male Ce,all stages Ce,dauer larva Ce,embryo Ce,L1 larva Ce,L2 larva Ce,L3 larva Ce,L4 larva Ce,L4-adult lethargus Ce,larva Ce	ram-2 encodes a cuticle collagen that interacts with unc-6 to affect ray cell migration, and interacts with unc-5 and unc-6 to affect embryonic viability; also affects ray morphology in males such that the structural cells and the hypodermis of the rays are swollen in mutants.	174687
col-161	WBGene00000734	col-161	C50B6.4	C50B6.4,C50B6.4	N.A.	N.A.	1-day post-L4 adult hermaphrodite Ce,3-days post-L4 adult hermaphrodite Ce,3-fold embryo Ce,4-cell embryo Ce,adult Ce,adult hermaphrodite Ce,adult male Ce,all stages Ce,dauer larva Ce,embryo Ce,L1 larva Ce,L2 larva Ce,L3 larva Ce,L4 larva Ce,L4-adult lethargus Ce,larva Ce	col-161 is an ortholog of human SFTPD (surfactant protein D) and COL26A1 (collagen type XXVI alpha 1 chain) and members of the COL (Collagens) family including COL9A1; col-161 is a structural constituent of cuticle, based on protein domain information.	179812
sqt-3	WBGene00005018	sqt-3	F23H12.4	F23H12.4a,F23H12.4b,F23H12.4a,F23H12.4b	hypodermis	1.5-fold embryo Ce,2-fold embryo Ce,3-fold embryo Ce,adult Ce,comma embryo Ce,dauer larva Ce,embryo Ce,fully-elongated embryo Ce,L1 larva Ce,L2 larva Ce,L3 larva Ce,L4 larva Ce	1-cell embryo Ce,1-day post-L4 adult hermaphrodite Ce,2-days post-L4 adult hermaphrodite Ce,3-days post-L4 adult hermaphrodite Ce,4-days post-L4 adult hermaphrodite Ce,7-10 days post-L4 adult hermaphrodite Ce,adult Ce,adult hermaphrodite Ce,all stages Ce,blastula embryo Ce,dauer larva Ce,embryo Ce,L1 larva Ce,L2 larva Ce,L3 larva Ce,L4 larva Ce,larva Ce	sqt-3 encodes a cuticle collagen; during development, sqt-3 activity is essential for viability and normal body morphology; genetic and expression studies indicate that SQT-3 is a cuticle component at all stages of development and that SQT-3 likely forms higher order cuticular structures with the DPY-17 cuticular collagen, both of which are candidate substrates for the DPY-31 procollagen C-protei…	179693
clec-63	WBGene00009394	clec-63	F35C5.6	F35C5.6,F35C5.6.1,F35C5.6.2	germ line,intestine	N.A.	1-day post-L4 adult hermaphrodite Ce,2-days post-L4 adult hermaphrodite Ce,3-days post-L4 adult hermaphrodite Ce,6-days post-L4 adult hermaphrodite Ce,7-10 days post-L4 adult hermaphrodite Ce,24-cell embryo Ce,96-cell embryo Ce,adult Ce,adult hermaphrodite Ce,all stages Ce,blastula embryo Ce,embryo Ce,L1 larva Ce,L2 larva Ce,L3 larva Ce,L4 larva Ce,larva Ce	clec-63 is expressed in the intestine and the germ line.	174927
abu-14	WBGene00004174	abu-14	ZK1067.7	ZK1067.7,ZK1067.7:wp158,ZK1067.7	buccal cavity,cuticle,grinder,marginal cell,pharyngeal muscle cell	adult Ce,L4 larva Ce,L4-adult molt Ce	1-day post-L4 adult hermaphrodite Ce,2-days post-L4 adult hermaphrodite Ce,3-days post-L4 adult hermaphrodite Ce,7-10 days post-L4 adult hermaphrodite Ce,adult Ce,adult hermaphrodite Ce,blastula embryo Ce,dauer larva Ce,embryo Ce,L1 larva Ce,L2 larva Ce,L3 larva Ce,L4 larva Ce,L4-adult lethargus Ce,larva Ce	The protein product of abu-14 is predicted to contain a glutamine/asparagine (Q/N)-rich ('prion') domain; abu-14 is transcriptionally up-regulated during times of cuticle synthesis, such as in late embryogenesis and in the molts; it is localized to the pharyngeal cuticle and is required for the function of the pharyngeal grinder.	174464
sqt-1	WBGene00005016	sqt-1	B0491.2	B0491.2,B0491.2.1,B0491.2.2,B0491.2.3	N.A.	adult Ce,dauer larva Ce,L1 larva Ce,L2 larva Ce,L3 larva Ce,L4 larva Ce	1-day post-L4 adult hermaphrodite Ce,2-days post-L4 adult hermaphrodite Ce,3-days post-L4 adult hermaphrodite Ce,4-cell embryo Ce,7-10 days post-L4 adult hermaphrodite Ce,adult Ce,adult hermaphrodite Ce,all stages Ce,dauer larva Ce,embryo Ce,L1 larva Ce,L2 larva Ce,L3 larva Ce,L4 larva Ce,larva Ce	sqt-1 encodes a cuticle collagen; during larval and adult development, sqt-1 activity is required, likely redundantly, for normal cuticle, and hence organismal, morphology; sqt-1 mRNA abundance oscillates during larval development, peaking at one point during each larval stage and peaking again in adults; sqt-1 transcripts are also detected in animals at the L1-L2d molt; in the temporally distinc…	174731
col-17	WBGene00000606	col-17	F11G11.10	F11G11.10,F11G11.10:wp83,F11G11.10.1,F11G11.10.2	N.A.	adult Ce,dauer larva Ce,L4 larva Ce	1-cell embryo Ce,1-day post-L4 adult hermaphrodite Ce,2-days post-L4 adult hermaphrodite Ce,3-days post-L4 adult hermaphrodite Ce,7-10 days post-L4 adult hermaphrodite Ce,adult Ce,adult hermaphrodite Ce,adult male Ce,all stages Ce,dauer larva Ce,embryo Ce,L1 larva Ce,L2 larva Ce,L3 larva Ce,L4 larva Ce,larva Ce	col-17 encodes a collagen which is expressed in all developmental stages except eggs, like col-15, col-16, and col-20; collagen genes with this expression pattern may be used for synthesis of cuticles after the L1 stage (e.g., the L4 cuticle).	173839
his-64	WBGene00001938	his-64	F22B3.1	F22B3.1,F22B3.1	body region,body wall musculature,head,head neuron,hypodermis,intestine,nerve ring,nervous system,pharynx,tail	larva Ce	1-day post-L4 adult hermaphrodite Ce,2-days post-L4 adult hermaphrodite Ce,3-fold embryo Ce,7-10 days post-L4 adult hermaphrodite Ce,24-cell embryo Ce,adult Ce,adult hermaphrodite Ce,all stages Ce,embryo Ce,L1 larva Ce,L2 larva Ce,L3 larva Ce,L4 larva Ce,L4-adult lethargus Ce,larva Ce,oocyte-laying stage adult hermaphrodite Ce	his-64 encodes an H4 histone.	178066
Y75B7AR.1	WBGene00022287	Y75B7AR.1	Y75B7AR.1	Y75B7AR.1,Y75B7AR.1	N.A.	N.A.	1-day post-L4 adult hermaphrodite Ce,2-days post-L4 adult hermaphrodite Ce,3-days post-L4 adult hermaphrodite Ce,6-days post-L4 adult hermaphrodite Ce,7-10 days post-L4 adult hermaphrodite Ce,11-15 days post-L4 adult hermaphrodite Ce,adult Ce,adult hermaphrodite Ce,all stages Ce,dauer larva Ce,embryo Ce,L1 larva Ce,L2 larva Ce,L3 larva Ce,L4 larva Ce,larva Ce	RNA sequencing and microarray studies indicate that Y75B7AR.1 is affected by 1-methylnicotinamide, Nicotinic acid, Mercuric Chloride, Rotenone, Manganese chloride, D-glucose, Quercetin, Colistin, Dafa#1, adsorbable organic bromine compounds, and Sirolimus; chronogram analysis, microarray, and tiling array studies indicate that Y75B7AR.1 is enriched in the ventral nerve cord, body wall musculature…	178630
phat-4	WBGene00020237	phat-4	T05B4.3	T05B4.3,T05B4.3	g1AL,g1AR,g1P,g2L,g2R	N.A.	1-cell embryo Ce,1-day post-L4 adult hermaphrodite Ce,2-days post-L4 adult hermaphrodite Ce,3-days post-L4 adult hermaphrodite Ce,7-10 days post-L4 adult hermaphrodite Ce,adult Ce,adult hermaphrodite Ce,dauer larva Ce,embryo Ce,L1 larva Ce,L2 larva Ce,L3 larva Ce,L4 larva Ce,L4-adult lethargus Ce,larva Ce	phat-4 is expressed in the g2R, g2L, g1P, g1AR, and the g1AL.	178812
Y48G8AL.12	WBGene00021690	Y48G8AL.12	Y48G8AL.12	Y48G8AL.12,Y48G8AL.12	N.A.	N.A.	N.A.	Microarray, RNA sequencing, and tiling array studies indicate that Y48G8AL.12 is affected by cid-1, aak-2, age-1, rsr-2, emr-1, lem-2, clk-1, wrn-1, tdp-1, crtc-1, cco-1, jmjd-3.1, hsf-1, dpy-21, daf-12, daf-16, and set-4; microarray and RNA sequencing studies indicate that Y48G8AL.12 is affected by Aldicarb, 1-methylnicotinamide, and Nicotinic acid; RNA sequencing studies indicate that Y48G8AL.1…	171698
C17F4.7	WBGene00015913	C17F4.7	C17F4.7	C17F4.7,C17F4.7.1,C17F4.7.2	N.A.	N.A.	1-cell embryo Ce,1-day post-L4 adult hermaphrodite Ce,2-days post-L4 adult hermaphrodite Ce,4-days post-L4 adult hermaphrodite Ce,5-days post-L4 adult hermaphrodite Ce,7-10 days post-L4 adult hermaphrodite Ce,24-cell embryo Ce,96-cell embryo Ce,adult Ce,adult hermaphrodite Ce,all stages Ce,blastula embryo Ce,dauer larva Ce,embryo Ce,L1 larva Ce,L2 larva Ce,L3 larva Ce,L4 larva Ce,larva Ce	Microarray, proteomic, and RNA sequencing studies indicate that C17F4.7 is affected by cid-1, sma-2, age-1, nhr-8, gld-1, let-7, set-2, daf-2, mdt-15, npr-1, cco-1, hsf-1, rbr-2, let-418, chd-3, tdp-1, alg-1, tbx-2, isp-1, and nuo-6; microarray and RNA sequencing studies indicate that C17F4.7 is affected by Cholesterol, Lathosterol, Heme, Methylmercury hydroxide, Mianserin, D-glucopyranose, Cadmi…	173668
spp-5	WBGene00004990	spp-5	T08A9.9	T08A9.9,T08A9.9a:wp145,T08A9.9b:wp145,T08A9.9.1,T08A9.9.2	intestine	N.A.	1-day post-L4 adult hermaphrodite Ce,2-days post-L4 adult hermaphrodite Ce,3-days post-L4 adult hermaphrodite Ce,4-days post-L4 adult hermaphrodite Ce,5-days post-L4 adult hermaphrodite Ce,6-days post-L4 adult hermaphrodite Ce,7-10 days post-L4 adult hermaphrodite Ce,24-cell embryo Ce,96-cell embryo Ce,adult Ce,adult hermaphrodite Ce,embryo Ce,L1 larva Ce,L3 larva Ce,L4 larva Ce	spp-5 encodes a caenopore, a saposin (B) domain-containing protein that is a member of the saposin-like protein (SAPLIP) superfamily containing mammalian NK-lysin and granulysin and the protozoan amoebapore-like proteins; SPP-5 exhibits pore-forming activity and functions as an effector of innate immunity, demonstrating antimicrobial activity against both Gram-positive and Gram-negative bacteria;…	180994
asp-3	WBGene00000216	asp-3	H22K11.1	H22K11.1,H22K11.1	intestine,uterus	adult Ce,L2 larva Ce,L3 larva Ce,L4 larva Ce	1-day post-L4 adult hermaphrodite Ce,2-days post-L4 adult hermaphrodite Ce,3-days post-L4 adult hermaphrodite Ce,7-10 days post-L4 adult hermaphrodite Ce,11-15 days post-L4 adult hermaphrodite Ce,24-cell embryo Ce,96-cell embryo Ce,adult Ce,adult hermaphrodite Ce,all stages Ce,embryo Ce,L1 larva Ce,L3 larva Ce,L4 larva Ce,larva Ce	asp-3 encodes an aspartyl protease homolog that is required, in parallel with ASP-4 but downstream of CLP-1 and TRA-3, for degenerative (necrotic-like) cell death in neurons induced by mutations such as mec-4(d), deg-3(d), or gsa-1(gf).	180947
tnt-4	WBGene00006589	tnt-4	T08B1.2	T08B1.2a,T08B1.2c,T08B1.2b:wp249,T08B1.2a,T08B1.2c	N.A.	N.A.	1-day post-L4 adult hermaphrodite Ce,2-days post-L4 adult hermaphrodite Ce,3-days post-L4 adult hermaphrodite Ce,7-10 days post-L4 adult hermaphrodite Ce,10-days post-L4 adult hermaphrodite Ce,20-days post-L4 adult hermaphrodite Ce,adult Ce,adult hermaphrodite Ce,all stages Ce,blastula embryo Ce,embryo Ce,L1 larva Ce,L2 larva Ce,L3 larva Ce,L4 larva Ce,L4-adult lethargus Ce,larva Ce	tnt-4 is an ortholog of human TNNT1 (troponin T1, slow skeletal type), TNNT2 (troponin T2, cardiac type) and TNNT3 (troponin T3, fast skeletal type); tnt-4 is involved in muscle contraction.	178679
myo-2	WBGene00003514	myo-2	T18D3.4	T18D3.4,T18D3.4:wp83,T18D3.4	body wall musculature,intestine,marginal cell,neuron,Pharyngeal gland cell,pharyngeal muscle cell,pharynx,pm1,pm3,pm4,pm5,pm7	adult Ce,embryo Ce,fully-elongated embryo Ce,L1 larva Ce,L2 larva Ce,L3 larva Ce,L4 larva Ce	1-day post-L4 adult hermaphrodite Ce,2-days post-L4 adult hermaphrodite Ce,3-days post-L4 adult hermaphrodite Ce,5-days post-L4 adult hermaphrodite Ce,6-days post-L4 adult hermaphrodite Ce,7-10 days post-L4 adult hermaphrodite Ce,11-15 days post-L4 adult hermaphrodite Ce,16-18 days post-L4 adult hermaphrodite Ce,24-cell embryo Ce,96-cell embryo Ce,adult Ce,adult hermaphrodite Ce,all stages Ce,bla…	myo-2 encodes a muscle-type specific myosin heavy chain isoform; myo-2 is expressed in pharyngeal muscle.	181404
his-60	WBGene00001934	his-60	F55G1.11	F55G1.11,F55G1.11:wp156,F55G1.11	N.A.	bean embryo Ce,comma embryo Ce,embryo Ce,enclosing embryo Ce,gastrulating embryo Ce	1-day post-L4 adult hermaphrodite Ce,3-days post-L4 adult hermaphrodite Ce,adult Ce,adult hermaphrodite Ce,all stages Ce,blastula embryo Ce,dauer larva Ce,embryo Ce,L1 larva Ce,L2 larva Ce,L3 larva Ce,L4 larva Ce,L4-adult lethargus Ce,oocyte-laying stage adult hermaphrodite Ce	his-60 encodes an H4 histone; by homology, HIS-60 is predicted to function as a nucleosome component required for packaging of DNA into chromatin; his-60 expression is detected in early embryos, beginning at the 28-cell stage and continuing through the comma stage (early morphogenesis); his-60 is a replication-dependent histone locus that resides in a histone gene-rich region on chromosome IV.	177522
C02E7.7	WBGene00015340	C02E7.7	C02E7.7	C02E7.7,C02E7.7	N.A.	N.A.	1-cell embryo Ce,1-day post-L4 adult hermaphrodite Ce,2-days post-L4 adult hermaphrodite Ce,3-days post-L4 adult hermaphrodite Ce,7-10 days post-L4 adult hermaphrodite Ce,adult Ce,adult hermaphrodite Ce,all stages Ce,dauer larva Ce,embryo Ce,L1 larva Ce,L2 larva Ce,L3 larva Ce,L4 larva Ce,L4-adult lethargus Ce,larva Ce	RNA sequencing and microarray studies indicate that C02E7.7 is affected by Methylmercury hydroxide, 1-methylnicotinamide, Nicotinic acid, Rotenone, Sodium arsenite, D-glucose, Neurotoxins, Juglone, Cholestanol, Resveratrol, Quercetin, Humic substances, Selenium, Colistin, Dafa#1, adsorbable organic bromine compounds, and Sirolimus; tiling array, RNA sequencing, and microarray studies indicate tha…	178884
abu-11	WBGene00000034	abu-11	T01D1.6	T01D1.6,T01D1.6	pharyngeal muscle cell	L4-adult lethargus Ce	1-day post-L4 adult hermaphrodite Ce,2-days post-L4 adult hermaphrodite Ce,7-10 days post-L4 adult hermaphrodite Ce,adult Ce,adult hermaphrodite Ce,embryo Ce,L1 larva Ce,L2 larva Ce,L3 larva Ce,L4 larva Ce,L4-adult lethargus Ce	abu-11 encodes a transmembrane protein with a predicted signal sequence, a glutamine/asparagine-rich domain and multiple cysteine-rich repeats (DUF139); abu-11 expression is induced by blockage of the unfolded-protein response in the endoplasmic reticulum, and ABU-11 may help protect the organism from damage by improperly folded nascent protein.	173404
col-144	WBGene00000717	col-144	B0222.6	B0222.6,B0222.6:wp234,B0222.6	hypodermis	N.A.	1-day post-L4 adult hermaphrodite Ce,2-days post-L4 adult hermaphrodite Ce,3-days post-L4 adult hermaphrodite Ce,7-10 days post-L4 adult hermaphrodite Ce,adult Ce,adult hermaphrodite Ce,adult male Ce,all stages Ce,blastula embryo Ce,dauer larva Ce,embryo Ce,L1 larva Ce,L2 larva Ce,L3 larva Ce,L4 larva Ce,L4-adult lethargus Ce,larva Ce	col-144 is an ortholog of human SFTPD (surfactant protein D); col-144 is a structural constituent of cuticle, based on protein domain information; col-144 is expressed in the hypodermis.	179296
Y39B6A.1	WBGene00012664	Y39B6A.1	Y39B6A.1	Y39B6A.1,Y39B6A.1	N.A.	N.A.	1-cell embryo Ce,1-day post-L4 adult hermaphrodite Ce,2-days post-L4 adult hermaphrodite Ce,3-days post-L4 adult hermaphrodite Ce,3-fold embryo Ce,7-10 days post-L4 adult hermaphrodite Ce,24-cell embryo Ce,96-cell embryo Ce,adult Ce,adult hermaphrodite Ce,all stages Ce,dauer larva Ce,embryo Ce,L1 larva Ce,L2 larva Ce,L3 larva Ce,L4 larva Ce	RNA sequencing and microarray studies indicate that Y39B6A.1 is affected by Ethanol, 1-methylnicotinamide, Methylmercuric chloride, Mercuric Chloride, Rotenone, D-glucose, Deoxyglucose, Fluoranthene, Chlorpyrifos, Diazinon, Cry5B, Quercetin, Hydrolyzable Tannins, Humic substances, R24, Colistin, Sirolimus, and Ag nanoparticles; sage analysis, microarray, tiling array, and RNA sequencing studies i…	180264
Y47D7A.13	WBGene00021625	Y47D7A.13	Y47D7A.13	Y47D7A.13,Y47D7A.13	N.A.	N.A.	1-day post-L4 adult hermaphrodite Ce,2-days post-L4 adult hermaphrodite Ce,3-days post-L4 adult hermaphrodite Ce,7-10 days post-L4 adult hermaphrodite Ce,adult Ce,adult hermaphrodite Ce,all stages Ce,blastula embryo Ce,dauer larva Ce,embryo Ce,L1 larva Ce,L2 larva Ce,L3 larva Ce,L4 larva Ce,L4-adult lethargus Ce,larva Ce	Microarray and RNA sequencing studies indicate that Y47D7A.13 is affected by Hydrogen sulfide, Nitric Oxide, 1-methylnicotinamide, Nicotinic acid, Rotenone, D-glucose, Bisphenol A, Bisphenol S, Neurotoxins, Estrogen, Resveratrol, Quercetin, Humic substances, Colistin, Dafa#1, adsorbable organic bromine compounds, Sirolimus, and Ag nanoparticles; RNA sequencing and microarray studies indicate that…	178841
ZK662.2	WBGene00014039	ZK662.2	ZK662.2	ZK662.2,ZK662.2	N.A.	N.A.	1-day post-L4 adult hermaphrodite Ce,2-days post-L4 adult hermaphrodite Ce,3-days post-L4 adult hermaphrodite Ce,4-cell embryo Ce,7-10 days post-L4 adult hermaphrodite Ce,adult Ce,adult hermaphrodite Ce,all stages Ce,dauer larva Ce,embryo Ce,L1 larva Ce,L2 larva Ce,L3 larva Ce,L4 larva Ce,L4-adult lethargus Ce,larva Ce	RNA sequencing and microarray studies indicate that ZK662.2 is affected by 1-methylnicotinamide, Nicotinic acid, Rotenone, D-glucose, Neurotoxins, Resveratrol, Fluoranthene, Paraquat, Colistin, Dafa#1, adsorbable organic bromine compounds, Sirolimus, and Ag nanoparticles; microarray studies indicate that ZK662.2 is enriched in the pharynx and in the DA neurons.	181660
fip-2	WBGene00020862	fip-2	T27E4.4	T27E4.4,T27E4.4	N.A.	N.A.	N.A.	Microarray and RNA sequencing studies indicate that fip-2 is affected by Hydrogen sulfide, Ethanol, Rotenone, Mianserin, D-glucose, Hydrolyzable Tannins, and Humic substances.	179283
col-167	WBGene00000740	col-167	T10E10.2	T10E10.2,T10E10.2.1,T10E10.2.2	N.A.	N.A.	1-cell embryo Ce,1-day post-L4 adult hermaphrodite Ce,3-days post-L4 adult hermaphrodite Ce,adult Ce,adult hermaphrodite Ce,all stages Ce,embryo Ce,L1 larva Ce,L2 larva Ce,L3 larva Ce,L4 larva Ce,L4-adult lethargus Ce,larva Ce	col-167 is an ortholog of human MARCO (macrophage receptor with collagenous structure) and COL19A1 (collagen type XIX alpha 1 chain); col-167 is involved in body morphogenesis and locomotion; col-167 is a structural constituent of cuticle, based on protein domain information.	180907
grl-16	WBGene00001725	grl-16	Y65B4BR.6	Y65B4BR.6a,Y65B4BR.6b,Y65B4BR.6c,Y65B4BR.6a,Y65B4BR.6b,Y65B4BR.6c	N.A.	N.A.	1-day post-L4 adult hermaphrodite Ce,2-days post-L4 adult hermaphrodite Ce,3-days post-L4 adult hermaphrodite Ce,7-10 days post-L4 adult hermaphrodite Ce,adult Ce,adult hermaphrodite Ce,all stages Ce,blastula embryo Ce,dauer larva Ce,embryo Ce,L1 larva Ce,L2 larva Ce,L3 larva Ce,L4 larva Ce,L4-adult lethargus Ce,larva Ce	grl-16 encodes, by alternative splicing, two hedgehog-like proteins with an N-terminal signal sequence, a central proline-rich low-complexity region, and a C-terminal Ground-like (Grl) domain; the Grl domain is predicted to form a cysteine-crosslinked protein involved in intercellular signalling, and it has subtle similarity to the N-terminal Hedge domain of HEDGEHOG proteins.	171649
rol-8	WBGene00004398	rol-8	ZK1290.3	ZK1290.3a,ZK1290.3b,ZK1290.3a,ZK1290.3b	N.A.	adult Ce,dauer larva Ce,embryo Ce	1-day post-L4 adult hermaphrodite Ce,2-days post-L4 adult hermaphrodite Ce,3-days post-L4 adult hermaphrodite Ce,adult Ce,adult hermaphrodite Ce,adult male Ce,all stages Ce,blastula embryo Ce,dauer larva Ce,embryo Ce,L1 larva Ce,L2 larva Ce,L3 larva Ce,L4 larva Ce,larva Ce	rol-8 encodes a collagen that is enriched in dauer larvae; mutations cause adults to become left-handed rollers.	174226
myo-1	WBGene00002348	myo-1	R06C7.10	R06C7.10,R06C7.10.1,R06C7.10.2	pharynx	adult Ce,embryo Ce,L1 larva Ce,L2 larva Ce,L3 larva Ce,L4 larva Ce	1-day post-L4 adult hermaphrodite Ce,2-days post-L4 adult hermaphrodite Ce,3-days post-L4 adult hermaphrodite Ce,5-days post-L4 adult hermaphrodite Ce,6-days post-L4 adult hermaphrodite Ce,7-10 days post-L4 adult hermaphrodite Ce,11-15 days post-L4 adult hermaphrodite Ce,16-18 days post-L4 adult hermaphrodite Ce,adult Ce,adult hermaphrodite Ce,all stages Ce,blastula embryo Ce,embryo Ce,L1 larva C…	myo-1 is an ortholog of human MYH7B (myosin heavy chain 7B) and MYH15 (myosin heavy chain 15); myo-1 is involved in embryo development, inositol lipid-mediated signaling, muscle contraction, nematode larval development and pharyngeal pumping; myo-1 is a structural constituent of muscle and is predicted to have ATP binding activity and motor activity, based on protein domain information; myo-1 is …	172471
T21H3.1	WBGene00020662	T21H3.1	T21H3.1	T21H3.1a,T21H3.1b,T21H3.1:wp142,T21H3.1a,T21H3.1b	intestine	adult Ce,larva Ce	1-day post-L4 adult hermaphrodite Ce,2-cell embryo Ce,2-days post-L4 adult hermaphrodite Ce,3-days post-L4 adult hermaphrodite Ce,4-days post-L4 adult hermaphrodite Ce,7-10 days post-L4 adult hermaphrodite Ce,10-days post-L4 adult hermaphrodite Ce,11-15 days post-L4 adult hermaphrodite Ce,24-cell embryo Ce,96-cell embryo Ce,adult Ce,adult hermaphrodite Ce,embryo Ce,L1 larva Ce,L2 larva Ce,L3 larv…	T21H3.1 is expressed in the intestine.	178615
F53F1.4	WBGene00009982	F53F1.4	F53F1.4	F53F1.4,F53F1.4	N.A.	N.A.	1-day post-L4 adult hermaphrodite Ce,2-days post-L4 adult hermaphrodite Ce,3-days post-L4 adult hermaphrodite Ce,7-10 days post-L4 adult hermaphrodite Ce,adult Ce,adult hermaphrodite Ce,dauer larva Ce,embryo Ce,L1 larva Ce,L2 larva Ce,L3 larva Ce,L4 larva Ce,L4-adult lethargus Ce,larva Ce	Microarray and RNA sequencing studies indicate that F53F1.4 is affected by Aldicarb, 1-methylnicotinamide, Nicotinic acid, Rotenone, Neurotoxins, Juglone, Cholestanol, Resveratrol, Humic substances, Selenium, Colistin, Dafa#1, Sirolimus, and Ag nanoparticles; tiling array and RNA sequencing studies indicate that F53F1.4 is enriched in the germline precursor cell, hypodermis, and germ line and in …	179822
col-162	WBGene00000735	col-162	Y2H9A.3	Y2H9A.3,Y2H9A.3	N.A.	N.A.	1-day post-L4 adult hermaphrodite Ce,2-days post-L4 adult hermaphrodite Ce,24-cell embryo Ce,adult Ce,adult hermaphrodite Ce,adult male Ce,all stages Ce,blastula embryo Ce,dauer larva Ce,embryo Ce,L1 larva Ce,L2 larva Ce,L3 larva Ce,L4 larva Ce,larva Ce	col-162 is an ortholog of human SFTPD (surfactant protein D) and COL26A1 (collagen type XXVI alpha 1 chain) and members of the COL (Collagens) family including COL9A1; col-162 is a structural constituent of cuticle, based on protein domain information.	179825
bli-6	WBGene00000256	bli-6	Y73B6BL.34	Y73B6BL.34,Y73B6BL.34	N.A.	N.A.	1-day post-L4 adult hermaphrodite Ce,2-days post-L4 adult hermaphrodite Ce,7-10 days post-L4 adult hermaphrodite Ce,adult Ce,adult hermaphrodite Ce,all stages Ce,blastula embryo Ce,dauer larva Ce,embryo Ce,L1 larva Ce,L2 larva Ce,L3 larva Ce,L4 larva Ce,larva Ce	bli-6 encodes a collagen involved in adult cuticle structure.	177399
ZK180.5	WBGene00022679	ZK180.5	ZK180.5	ZK180.5a,ZK180.5b,ZK180.5c,ZK180.5c,ZK180.5a,ZK180.5b	N.A.	N.A.	1-day post-L4 adult hermaphrodite Ce,2-days post-L4 adult hermaphrodite Ce,3-days post-L4 adult hermaphrodite Ce,7-10 days post-L4 adult hermaphrodite Ce,adult Ce,adult hermaphrodite Ce,adult male Ce,all stages Ce,blastula embryo Ce,dauer larva Ce,embryo Ce,L1 larva Ce,L2 larva Ce,L3 larva Ce,L4 larva Ce,L4 larva male Ce,L4-adult lethargus Ce,larva Ce	Microarray and RNA sequencing studies indicate that ZK180.5 is affected by Hydrogen sulfide, 1-methylnicotinamide, Nicotinic acid, Methylmercuric chloride, Mercuric Chloride, D-glucose, Neurotoxins, Resveratrol, Quercetin, Humic substances, single-walled carbon nanotubes, Colistin, Dafa#1, adsorbable organic bromine compounds, Sirolimus, and Ag nanoparticles; tiling array, RNA sequencing, and mic…	177218
pqn-54	WBGene00004139	pqn-54	R09B5.5	R09B5.5,R09B5.5	N.A.	N.A.	1-cell embryo Ce,1-day post-L4 adult hermaphrodite Ce,2-days post-L4 adult hermaphrodite Ce,3-days post-L4 adult hermaphrodite Ce,7-10 days post-L4 adult hermaphrodite Ce,adult Ce,adult hermaphrodite Ce,blastula embryo Ce,dauer larva Ce,embryo Ce,L1 larva Ce,L2 larva Ce,L3 larva Ce,L4 larva Ce,L4-adult lethargus Ce,larva Ce	The protein product of this gene is predicted to contain a glutamine/asparagine (Q/N)-rich ('prion') domain, by the algorithm of Michelitsch and Weissman (as of the WS77 release of WormBase, i.e., in wormpep77).	187728
asp-5	WBGene00000218	asp-5	F21F8.3	F21F8.3,F21F8.3.1,F21F8.3.2	intestine	adult Ce,larva Ce	1-day post-L4 adult hermaphrodite Ce,2-days post-L4 adult hermaphrodite Ce,3-days post-L4 adult hermaphrodite Ce,5-days post-L4 adult hermaphrodite Ce,7-10 days post-L4 adult hermaphrodite Ce,10-days post-L4 adult hermaphrodite Ce,20-days post-L4 adult hermaphrodite Ce,24-cell embryo Ce,96-cell embryo Ce,adult Ce,adult hermaphrodite Ce,blastula embryo Ce,dauer larva Ce,embryo Ce,L1 larva Ce,L2 la…	asp-5 is an ortholog of human CTSE (cathepsin E), pgc (progastricsin), PGA4 (pepsinogen 4, group I (pepsinogen A)) and PGA3 (pepsinogen 3, group I (pepsinogen A)); asp-5 is involved in cell death and locomotion; asp-5 is predicted to have aspartic-type endopeptidase activity, based on protein domain information; asp-5 is expressed in the intestine.	179211
col-175	WBGene00000748	col-175	C35B8.1	C35B8.1,C35B8.1	N.A.	N.A.	1-day post-L4 adult hermaphrodite Ce,2-days post-L4 adult hermaphrodite Ce,3-days post-L4 adult hermaphrodite Ce,4-cell embryo Ce,7-10 days post-L4 adult hermaphrodite Ce,adult Ce,adult hermaphrodite Ce,all stages Ce,blastula embryo Ce,dauer larva Ce,L1 larva Ce,L2 larva Ce,L3 larva Ce,L4 larva Ce,larva Ce	col-175 is an ortholog of human SFTPD (surfactant protein D), C1QC (complement C1q C chain) and COL4A5 (collagen type IV alpha 5 chain); col-175 is a structural constituent of cuticle, based on protein domain information.	24104282
col-133	WBGene00000707	col-133	F52B11.4	F52B11.4,F52B11.4	N.A.	N.A.	1-day post-L4 adult hermaphrodite Ce,2-days post-L4 adult hermaphrodite Ce,3-days post-L4 adult hermaphrodite Ce,4-cell embryo Ce,7-10 days post-L4 adult hermaphrodite Ce,adult Ce,adult hermaphrodite Ce,blastula embryo Ce,dauer larva Ce,embryo Ce,L1 larva Ce,L2 larva Ce,L3 larva Ce,L4 larva Ce,L4-adult lethargus Ce,larva Ce	col-133 is an ortholog of human MARCO (macrophage receptor with collagenous structure); col-133 is involved in embryo development; col-133 is a structural constituent of cuticle, based on protein domain information.	186083
dct-18	WBGene00010266	dct-18	F58G1.4	F58G1.4,F58G1.4	intestine	adult Ce,larva Ce	1-day post-L4 adult hermaphrodite Ce,2-days post-L4 adult hermaphrodite Ce,3-days post-L4 adult hermaphrodite Ce,4-cell embryo Ce,6-days post-L4 adult hermaphrodite Ce,7-10 days post-L4 adult hermaphrodite Ce,11-15 days post-L4 adult hermaphrodite Ce,24-cell embryo Ce,adult Ce,adult hermaphrodite Ce,all stages Ce,blastula embryo Ce,dauer larva Ce,embryo Ce,L1 larva Ce,L2 larva Ce,L3 larva Ce,L4 l…	dct-18 is expressed in the intestine.	174934
cut-2	WBGene00009983	cut-2	F53F1.5	F53F1.5,F53F1.5.1,F53F1.5.2	N.A.	N.A.	1-cell embryo Ce,1-day post-L4 adult hermaphrodite Ce,2-days post-L4 adult hermaphrodite Ce,3-days post-L4 adult hermaphrodite Ce,7-10 days post-L4 adult hermaphrodite Ce,adult Ce,adult hermaphrodite Ce,adult male Ce,all stages Ce,blastula embryo Ce,dauer larva Ce,embryo Ce,L1 larva Ce,L2 larva Ce,L3 larva Ce,L4 larva Ce,L4-adult lethargus Ce,larva Ce	cut-2 encodes a secreted protein which is a component of cuticlin, the insoluble residue of nematode cuticles; CUT-2 is expressed during all developmental stages and contributes to the external cortical layer of the cuticle of all larval stages.	179823
T06E4.8	WBGene00011535	T06E4.8	T06E4.8	T06E4.8,T06E4.8	N.A.	N.A.	1-cell embryo Ce,1-day post-L4 adult hermaphrodite Ce,2-days post-L4 adult hermaphrodite Ce,7-10 days post-L4 adult hermaphrodite Ce,adult Ce,adult hermaphrodite Ce,adult male Ce,blastula embryo Ce,dauer larva Ce,embryo Ce,L1 larva Ce,L2 larva Ce,L3 larva Ce,L4 larva Ce,L4-adult lethargus Ce	T06E4.8 is involved in endoplasmic reticulum unfolded protein response.	179349
col-14	WBGene00000603	col-14	C46A5.3	C46A5.3a,C46A5.3b,C46A5.3:wp154,C46A5.3a,C46A5.3b	N.A.	adult Ce,dauer larva Ce,embryo Ce,L1 larva Ce,L2 larva Ce,L3 larva Ce,L4 larva Ce	1-day post-L4 adult hermaphrodite Ce,2-days post-L4 adult hermaphrodite Ce,3-days post-L4 adult hermaphrodite Ce,7-10 days post-L4 adult hermaphrodite Ce,adult Ce,adult hermaphrodite Ce,adult male Ce,dauer larva Ce,embryo Ce,L1 larva Ce,L2 larva Ce,L3 larva Ce,L4 larva Ce,larva Ce	col-14 encodes a collagen protein that affects vulval morphology in a large-scale RNAi screen; mRNA expressed in embryos and transcript levels peak during each larval stage.	177559
C02E7.6	WBGene00015339	C02E7.6	C02E7.6	C02E7.6,C02E7.6	N.A.	N.A.	1-cell embryo Ce,1-day post-L4 adult hermaphrodite Ce,2-days post-L4 adult hermaphrodite Ce,7-10 days post-L4 adult hermaphrodite Ce,adult Ce,adult hermaphrodite Ce,blastula embryo Ce,dauer larva Ce,embryo Ce,L1 larva Ce,L2 larva Ce,L3 larva Ce,L4 larva Ce,larva Ce	RNA sequencing and microarray studies indicate that C02E7.6 is affected by Methylmercury hydroxide, 1-methylnicotinamide, Nicotinic acid, Rotenone, Sodium arsenite, D-glucose, Neurotoxins, Cholestanol, Resveratrol, and Colistin; tiling array and RNA sequencing studies indicate that C02E7.6 is enriched in the germline precursor cell, hypodermis, intestine, and pharyngeal muscle cell and in the AFD…	178885
C54D10.3	WBGene00008298	C54D10.3	C54D10.3	C54D10.3,C54D10.3	N.A.	N.A.	1-day post-L4 adult hermaphrodite Ce,2-days post-L4 adult hermaphrodite Ce,3-days post-L4 adult hermaphrodite Ce,5-days post-L4 adult hermaphrodite Ce,7-10 days post-L4 adult hermaphrodite Ce,adult Ce,adult hermaphrodite Ce,all stages Ce,blastula embryo Ce,embryo Ce,L1 larva Ce,L2 larva Ce,L3 larva Ce,L4 larva Ce,larva Ce	RNA sequencing and microarray studies indicate that C54D10.3 is affected by Ethanol, Rotenone, Mianserin, Deoxyglucose, Atrazine, Cadmium, Humic substances, and Allantoin; tiling array and RNA sequencing studies indicate that C54D10.3 is enriched in the germ line and in the PVD and OLL neurons.	179704
T06E4.9	WBGene00011536	T06E4.9	T06E4.9	T06E4.9,T06E4.9:wp235,T06E4.9	N.A.	N.A.	1-day post-L4 adult hermaphrodite Ce,2-days post-L4 adult hermaphrodite Ce,3-days post-L4 adult hermaphrodite Ce,7-10 days post-L4 adult hermaphrodite Ce,adult Ce,adult hermaphrodite Ce,dauer larva Ce,embryo Ce,L1 larva Ce,L2 larva Ce,L3 larva Ce,L4 larva Ce,L4-adult lethargus Ce	RNA sequencing and microarray studies indicate that T06E4.9 is affected by Ethanol, Methylmercury hydroxide, Rotenone, Manganese chloride, D-glucose, Resveratrol, Hydrolyzable Tannins, single-walled carbon nanotubes, Colistin, Dafa#1, adsorbable organic bromine compounds, and Sirolimus; microarray, proteomic, and RNA sequencing studies indicate that T06E4.9 is enriched in the pharynx, germ line, …	179348
lec-9	WBGene00002272	lec-9	C16H3.2	C16H3.2,C16H3.2	N.A.	N.A.	1-day post-L4 adult hermaphrodite Ce,2-days post-L4 adult hermaphrodite Ce,3-days post-L4 adult hermaphrodite Ce,7-10 days post-L4 adult hermaphrodite Ce,10-days post-L4 adult hermaphrodite Ce,20-days post-L4 adult hermaphrodite Ce,24-cell embryo Ce,96-cell embryo Ce,adult Ce,adult hermaphrodite Ce,blastula embryo Ce,dauer larva Ce,embryo Ce,L1 larva Ce,L2 larva Ce,L3 larva Ce,L4 larva Ce,larva C…	lec-9 encodes a predicted lectin that affects embryonic viability.	181786
abu-8	WBGene00000031	abu-8	C03A7.14	C03A7.14,C03A7.14.1,C03A7.14.2	N.A.	N.A.	1-day post-L4 adult hermaphrodite Ce,2-days post-L4 adult hermaphrodite Ce,7-10 days post-L4 adult hermaphrodite Ce,24-cell embryo Ce,adult Ce,adult hermaphrodite Ce,blastula embryo Ce,embryo Ce,L1 larva Ce,L2 larva Ce,L3 larva Ce,L4 larva Ce	abu-8 encodes a transmembrane protein with a predicted signal sequence, a glutamine/asparagine-rich domain and multiple cysteine-rich repeats (DUF139); abu-8 expression is induced by blockage of the unfolded-protein response in the endoplasmic reticulum, and ABU-8 may help protect the organism from damage by improperly folded nascent protein.	178904
col-97	WBGene00000672	col-97	ZK1010.7	ZK1010.7,ZK1010.7.1,ZK1010.7.2	N.A.	N.A.	1-day post-L4 adult hermaphrodite Ce,2-days post-L4 adult hermaphrodite Ce,3-days post-L4 adult hermaphrodite Ce,7-10 days post-L4 adult hermaphrodite Ce,adult Ce,adult hermaphrodite Ce,adult male Ce,all stages Ce,blastula embryo Ce,dauer larva Ce,embryo Ce,L1 larva Ce,L2 larva Ce,L3 larva Ce,L4 larva Ce,larva Ce	col-97 encodes a cuticular collagen; loss of col-97 activity via large-scale RNAi screens results in defects in body morphology and locomotion.	176721
sqt-2	WBGene00005017	sqt-2	C01B12.1	C01B12.1,C01B12.1	N.A.	N.A.	1-day post-L4 adult hermaphrodite Ce,2-days post-L4 adult hermaphrodite Ce,3-days post-L4 adult hermaphrodite Ce,7-10 days post-L4 adult hermaphrodite Ce,adult Ce,adult hermaphrodite Ce,all stages Ce,dauer larva Ce,embryo Ce,L1 larva Ce,L2 larva Ce,L3 larva Ce,L4 larva Ce,larva Ce	sqt-2 is an ortholog of human MARCO (macrophage receptor with collagenous structure); sqt-2 is involved in body morphogenesis and functions in cuticle development involved in collagen and cuticulin-based cuticle the molting cycle; sqt-2 is a structural constituent of cuticle, based on protein domain information.	173382
nspb-12	WBGene00017305	nspb-12	F09F7.8	F09F7.8,F09F7.8:wp143,F09F7.8	N.A.	N.A.	1-cell embryo Ce,1-day post-L4 adult hermaphrodite Ce,2-days post-L4 adult hermaphrodite Ce,3-fold embryo Ce,7-10 days post-L4 adult hermaphrodite Ce,adult Ce,adult hermaphrodite Ce,embryo Ce,L1 larva Ce,L2 larva Ce,L3 larva Ce,L4 larva Ce,L4-adult lethargus Ce,larva Ce	RNA sequencing and microarray studies indicate that nspb-12 is affected by 1-methylnicotinamide, D-glucose, Neurotoxins, Quercetin, adsorbable organic bromine compounds, and Multi-walled carbon nanotubes; microarray and tiling array studies indicate that nspb-12 is enriched in the pharynx and pharyngeal muscle cell and in the PVD and OLL neurons.	184261
T25E4.1	WBGene00020803	T25E4.1	T25E4.1	T25E4.1,T25E4.1	N.A.	N.A.	1-day post-L4 adult hermaphrodite Ce,2-days post-L4 adult hermaphrodite Ce,7-10 days post-L4 adult hermaphrodite Ce,adult Ce,adult hermaphrodite Ce,embryo Ce,L1 larva Ce,L2 larva Ce,L3 larva Ce,L4 larva Ce,L4-adult lethargus Ce,larva Ce	RNA sequencing and microarray studies indicate that T25E4.1 is affected by Methylmercury hydroxide, 1-methylnicotinamide, Tunicamycin, Manganese chloride, D-glucose, Neurotoxins, Resveratrol, Cadmium, Hydrolyzable Tannins, Colistin, Dafa#1, and Ag nanoparticles; microarray, proteomic, tiling array, and RNA sequencing studies indicate that T25E4.1 is enriched in the pharynx, germ line, pharyngeal …	173943
Y51H7C.13	WBGene00021791	Y51H7C.13	Y51H7C.13	Y51H7C.13,Y51H7C.13:wp112,Y51H7C.13	N.A.	N.A.	1-cell embryo Ce,1-day post-L4 adult hermaphrodite Ce,2-days post-L4 adult hermaphrodite Ce,3-days post-L4 adult hermaphrodite Ce,7-10 days post-L4 adult hermaphrodite Ce,96-cell embryo Ce,adult Ce,adult hermaphrodite Ce,all stages Ce,blastula embryo Ce,embryo Ce,L1 larva Ce,L2 larva Ce,L3 larva Ce,L4 larva Ce	RNA sequencing and microarray studies indicate that Y51H7C.13 is affected by Ethanol, 1-methylnicotinamide, Nicotinic acid, Mercuric Chloride, Rotenone, Manganese chloride, D-glucose, Bisphenol S, Neurotoxins, Resveratrol, Chlorpyrifos, Quercetin, single-walled carbon nanotubes, Selenium, adsorbable organic bromine compounds, and Sirolimus; tiling array, RNA sequencing, and microarray studies ind…	190180
npa-1	WBGene00003786	npa-1	VC5.3	VC5.3a,VC5.3b,VC5.3c:wp252,VC5.3a,VC5.3b	N.A.	N.A.	1-day post-L4 adult hermaphrodite Ce,2-days post-L4 adult hermaphrodite Ce,3-days post-L4 adult hermaphrodite Ce,3-fold embryo Ce,4-days post-L4 adult hermaphrodite Ce,6-days post-L4 adult hermaphrodite Ce,7-10 days post-L4 adult hermaphrodite Ce,24-cell embryo Ce,adult Ce,adult hermaphrodite Ce,all stages Ce,embryo Ce,L1 larva Ce,L2 larva Ce,L3 larva Ce,L4 larva Ce,larva Ce	npa-1 encodes a large polyprotein precursor that is posttranslationally cleaved to multiple units of ~14.5kDa, each of which is a strong binding protein for fatty acids and retinol (Vitamin A); the lipid binding sites of NPA-1-derived peptides are unusually apolar; NPA-1-derived peptides probably are carrier proteins that enable distribution of these lipids within nematodes; NPA-1-derived peptide…	179095
ifb-2	WBGene00002054	ifb-2	F10C1.7	F10C1.7a,F10C1.7c,F10C1.7e,F10C1.7b:wp86,F10C1.7d:wp86,F10C1.7c,F10C1.7e,F10C1.7a	intestine	1.5-fold embryo Ce,2-fold embryo Ce,3-fold embryo Ce,adult Ce,bean embryo Ce,comma embryo Ce,fully-elongated embryo Ce,L1 larva Ce,L2 larva Ce,L3 larva Ce,L4 larva Ce	1-cell embryo Ce,1-day post-L4 adult hermaphrodite Ce,2-days post-L4 adult hermaphrodite Ce,5-days post-L4 adult hermaphrodite Ce,6-days post-L4 adult hermaphrodite Ce,7-10 days post-L4 adult hermaphrodite Ce,10-days post-L4 adult hermaphrodite Ce,11-15 days post-L4 adult hermaphrodite Ce,16-18 days post-L4 adult hermaphrodite Ce,20-days post-L4 adult hermaphrodite Ce,24-cell embryo Ce,adult Ce,a…	ifb-2 encodes an intermediate filament protein; IFB-2 is expressed exclusively in the intestine and functions as a structural component of the intestinal terminal web; within the terminal web, IFB-2 localizes to a discrete substructure known as the endotube.	173973
lec-10	WBGene00002273	lec-10	W01A11.4	W01A11.4,W01A11.4	intestine	N.A.	1-day post-L4 adult hermaphrodite Ce,2-days post-L4 adult hermaphrodite Ce,3-days post-L4 adult hermaphrodite Ce,7-10 days post-L4 adult hermaphrodite Ce,24-cell embryo Ce,adult Ce,adult hermaphrodite Ce,all stages Ce,blastula embryo Ce,dauer larva Ce,embryo Ce,L1 larva Ce,L2 larva Ce,L3 larva Ce,L4 larva Ce,larva Ce	lec-10 encodes a galectin, a soluble galactose-binding lectin; recombinant lec-10 can bind to sugar in an in vitro assay.	179034
Y47D7A.15	WBGene00021627	Y47D7A.15	Y47D7A.15	Y47D7A.15,Y47D7A.15:wp112,Y47D7A.15:wp238,Y47D7A.15:wp253,Y47D7A.15	N.A.	N.A.	1-day post-L4 adult hermaphrodite Ce,2-days post-L4 adult hermaphrodite Ce,3-days post-L4 adult hermaphrodite Ce,7-10 days post-L4 adult hermaphrodite Ce,adult Ce,adult hermaphrodite Ce,dauer larva Ce,embryo Ce,L1 larva Ce,L2 larva Ce,L3 larva Ce,L4 larva Ce,L4-adult lethargus Ce,larva Ce	Microarray and RNA sequencing studies indicate that Y47D7A.15 is affected by Hydrogen sulfide, Ethanol, 1-methylnicotinamide, Nicotinic acid, Rotenone, Manganese chloride, Sodium arsenite, Multi-walled carbon nanotubes, D-glucose, Chlorpyrifos, Quercetin, single-walled carbon nanotubes, Dafa#1, adsorbable organic bromine compounds, Allantoin, and Sirolimus; tiling array and RNA sequencing studies…	260235
D2096.6	WBGene00017073	D2096.6	D2096.6	D2096.6,D2096.6	epithelial cell,marginal cell,pharyngeal muscle cell,pharynx	1.5-fold embryo Ce,2-fold embryo Ce,3-fold embryo Ce,adult Ce,fully-elongated embryo Ce,larva Ce	1-day post-L4 adult hermaphrodite Ce,2-days post-L4 adult hermaphrodite Ce,3-days post-L4 adult hermaphrodite Ce,7-10 days post-L4 adult hermaphrodite Ce,24-cell embryo Ce,96-cell embryo Ce,adult Ce,adult hermaphrodite Ce,all stages Ce,dauer larva Ce,embryo Ce,L1 larva Ce,L2 larva Ce,L3 larva Ce,L4 larva Ce,L4-adult lethargus Ce,larva Ce	D2096.6 is involved in endoplasmic reticulum unfolded protein response and nematode larval development; D2096.6 is expressed in the epithelial cell and the pharynx.	177633
col-166	WBGene00000739	col-166	T07H6.3	T07H6.3,T07H6.3a:wp249,T07H6.3.1,T07H6.3.2,T07H6.3.3	N.A.	N.A.	1-day post-L4 adult hermaphrodite Ce,2-days post-L4 adult hermaphrodite Ce,4-days post-L4 adult hermaphrodite Ce,7-10 days post-L4 adult hermaphrodite Ce,96-cell embryo Ce,adult Ce,adult hermaphrodite Ce,all stages Ce,blastula embryo Ce,L1 larva Ce,L2 larva Ce,L3 larva Ce,L4 larva Ce	col-166 is an ortholog of human MARCO (macrophage receptor with collagenous structure) and COL19A1 (collagen type XIX alpha 1 chain); col-166 is involved in body morphogenesis and locomotion; col-166 is a structural constituent of cuticle, based on protein domain information.	180902
ZK6.11	WBGene00022645	ZK6.11	ZK6.11	ZK6.11a,ZK6.11b,ZK6.11:wp93,ZK6.11:wp126,ZK6.11a.1,ZK6.11a.2,ZK6.11b	N.A.	N.A.	1-day post-L4 adult hermaphrodite Ce,2-days post-L4 adult hermaphrodite Ce,3-days post-L4 adult hermaphrodite Ce,7-10 days post-L4 adult hermaphrodite Ce,24-cell embryo Ce,96-cell embryo Ce,adult Ce,adult hermaphrodite Ce,all stages Ce,dauer larva Ce,embryo Ce,L1 larva Ce,L2 larva Ce,L3 larva Ce,L4 larva Ce,larva Ce	ZK6.11 is involved in innate immune response; ZK6.11 is localized to the membrane raft.	191209
F23A7.4	WBGene00009069	F23A7.4	F23A7.4	F23A7.4,F23A7.4	N.A.	N.A.	1-day post-L4 adult hermaphrodite Ce,2-days post-L4 adult hermaphrodite Ce,7-10 days post-L4 adult hermaphrodite Ce,adult Ce,adult hermaphrodite Ce,dauer larva Ce,embryo Ce,L1 larva Ce,L2 larva Ce,L3 larva Ce,L4 larva Ce,L4-adult lethargus Ce	Microarray and RNA sequencing studies indicate that F23A7.4 is affected by Hydrogen sulfide, Ethanol, D-glucose, Resveratrol, Atrazine, Fluoranthene, Cry5B, and Colistin; RNA sequencing and microarray studies indicate that F23A7.4 is enriched in the germ line and intestine and in neurons.	184879
col-48	WBGene00000625	col-48	Y54E10BL.2	Y54E10BL.2,Y54E10BL.2	N.A.	N.A.	1-day post-L4 adult hermaphrodite Ce,2-days post-L4 adult hermaphrodite Ce,3-days post-L4 adult hermaphrodite Ce,7-10 days post-L4 adult hermaphrodite Ce,adult Ce,adult hermaphrodite Ce,all stages Ce,dauer larva Ce,embryo Ce,L1 larva Ce,L2 larva Ce,L3 larva Ce,L4 larva Ce,larva Ce	col-48 encodes a cuticle collagen.	171873
col-49	WBGene00000626	col-49	K09H9.3	K09H9.3,K09H9.3	hyp7 syncytium,seam cell	adult Ce,L4 larva Ce	1-cell embryo Ce,1-day post-L4 adult hermaphrodite Ce,2-days post-L4 adult hermaphrodite Ce,3-days post-L4 adult hermaphrodite Ce,7-10 days post-L4 adult hermaphrodite Ce,adult Ce,adult hermaphrodite Ce,all stages Ce,blastula embryo Ce,dauer larva Ce,L1 larva Ce,L2 larva Ce,L3 larva Ce,L4 larva Ce	col-49 encodes a cuticle collagen.	187239
nspb-11	WBGene00009398	nspb-11	F35C5.10	F35C5.10,F35C5.10	N.A.	N.A.	N.A.	Tiling array, RNA sequencing, and microarray studies indicate that nspb-11 is affected by hpl-2, tatn-1, emr-1, lem-2, bar-1, clk-1, jmjd-3.1, hyl-2, sir-2.1, lin-14, lin-4, spr-5, mir-243, crh-1, tax-6, isp-1, nuo-6, and hlh-25; RNA sequencing and microarray studies indicate that nspb-11 is affected by 1-methylnicotinamide, Rotenone, Multi-walled carbon nanotubes, D-glucose, Dafa#1, and adsorbab…	185265
col-180	WBGene00000753	col-180	C44C10.1	C44C10.1,C44C10.1	N.A.	adult Ce,L1 larva Ce,L2 larva Ce,L3 larva Ce,L4 larva Ce	1-day post-L4 adult hermaphrodite Ce,2-days post-L4 adult hermaphrodite Ce,3-days post-L4 adult hermaphrodite Ce,7-10 days post-L4 adult hermaphrodite Ce,adult Ce,adult hermaphrodite Ce,adult male Ce,blastula embryo Ce,embryo Ce,L1 larva Ce,L2 larva Ce,L3 larva Ce,L4 larva Ce,L4 larva male Ce,L4-adult lethargus Ce,larva Ce	col-180 is an ortholog of human MARCO (macrophage receptor with collagenous structure) and COL19A1 (collagen type XIX alpha 1 chain); col-180 is a structural constituent of cuticle, based on protein domain information.	181356
clec-50	WBGene00012253	clec-50	W04E12.8	W04E12.8,W04E12.8	intestine	N.A.	1-day post-L4 adult hermaphrodite Ce,2-days post-L4 adult hermaphrodite Ce,3-days post-L4 adult hermaphrodite Ce,5-days post-L4 adult hermaphrodite Ce,9-days post-L4 adult hermaphrodite Ce,24-cell embryo Ce,96-cell embryo Ce,adult Ce,adult hermaphrodite Ce,dauer larva Ce,embryo Ce,L1 larva Ce,L2 larva Ce,L3 larva Ce,L4 larva Ce,L4-adult lethargus Ce,larva Ce	clec-50 is an ortholog of human PLA2R1 (phospholipase A2 receptor 1) and members of the COLEC (Collectins) family including COLEC11, SCAR (Scavenger receptors) family including LY75 and CD (CD molecules) family including MRC2; clec-50 is expressed in the intestine.	180299
C08E3.13	WBGene00015605	C08E3.13	C08E3.13	C08E3.13,C08E3.13.1,C08E3.13.2	intestine,vulva	N.A.	1-cell embryo Ce,1-day post-L4 adult hermaphrodite Ce,3-days post-L4 adult hermaphrodite Ce,5-days post-L4 adult hermaphrodite Ce,adult Ce,adult hermaphrodite Ce,adult male Ce,embryo Ce,L1 larva Ce,L2 larva Ce,L3 larva Ce,L4 larva Ce,L4-adult lethargus Ce	C08E3.13 encodes a novel protein; expression studies indicate that C08E3.13 expression is positively regulated by signaling through the DBL-1/TGF-beta signaling pathway; in situ hybridization experiments reveal that C08E3.13 transcripts are expressed in the intestine and the vulva.	182405
R12E2.14	WBGene00020039	R12E2.14	R12E2.14	R12E2.14,R12E2.14	N.A.	N.A.	1-cell embryo Ce,1-day post-L4 adult hermaphrodite Ce,2-days post-L4 adult hermaphrodite Ce,7-10 days post-L4 adult hermaphrodite Ce,adult Ce,adult hermaphrodite Ce,all stages Ce,dauer larva Ce,embryo Ce,L1 larva Ce,L3 larva Ce,L4 larva Ce	RNA sequencing and microarray studies indicate that R12E2.14 is affected by 1-methylnicotinamide, Methylmercuric chloride, Rotenone, Sodium arsenite, D-glucose, Neurotoxins, Juglone, Resveratrol, Chlorpyrifos, and Colistin; tiling array and RNA sequencing studies indicate that R12E2.14 is enriched in the germline precursor cell and intestine and in the AFD and ASER neurons.	172001
C16B8.3	WBGene00015823	C16B8.3	C16B8.3	C16B8.3,C16B8.3	N.A.	N.A.	1-day post-L4 adult hermaphrodite Ce,2-days post-L4 adult hermaphrodite Ce,7-10 days post-L4 adult hermaphrodite Ce,24-cell embryo Ce,adult Ce,adult hermaphrodite Ce,all stages Ce,blastula embryo Ce,dauer larva Ce,embryo Ce,L1 larva Ce,L2 larva Ce,L3 larva Ce,L4 larva Ce,larva Ce	RNA sequencing and microarray studies indicate that C16B8.3 is affected by Rotenone, D-glucose, Testosterone, Deoxyglucose, Cry5B, Humic substances, and Colistin; microarray, tiling array, and RNA sequencing studies indicate that C16B8.3 is enriched in the intestine, pharyngeal muscle cell, and germ line and in the PVD and OLL neurons.	180681
T20G5.8	WBGene00011870	T20G5.8	T20G5.8	T20G5.8,T20G5.8	N.A.	N.A.	1-day post-L4 adult hermaphrodite Ce,2-days post-L4 adult hermaphrodite Ce,7-10 days post-L4 adult hermaphrodite Ce,adult Ce,adult hermaphrodite Ce,dauer larva Ce,embryo Ce,L1 larva Ce,L2 larva Ce,L3 larva Ce,L4 larva Ce	T20G5.8 is involved in determination of adult lifespan.	188660
cpr-5	WBGene00000785	cpr-5	W07B8.5	W07B8.5,W07B8.5	N.A.	adult Ce,embryo Ce,L1 larva Ce,L2 larva Ce,L3 larva Ce,L4 larva Ce	1-cell embryo Ce,1-day post-L4 adult hermaphrodite Ce,2-days post-L4 adult hermaphrodite Ce,3-fold embryo Ce,7-10 days post-L4 adult hermaphrodite Ce,10-days post-L4 adult hermaphrodite Ce,20-days post-L4 adult hermaphrodite Ce,24-cell embryo Ce,96-cell embryo Ce,adult Ce,adult hermaphrodite Ce,all stages Ce,blastula embryo Ce,dauer larva Ce,embryo Ce,L1 larva Ce,L2 larva Ce,L3 larva Ce,L4 larva …	cpr-5 encodes a cysteine protease.	178612
col-169	WBGene00000742	col-169	T10E10.5	T10E10.5,T10E10.5	N.A.	N.A.	1-cell embryo Ce,1-day post-L4 adult hermaphrodite Ce,3-days post-L4 adult hermaphrodite Ce,adult Ce,adult hermaphrodite Ce,all stages Ce,blastula embryo Ce,dauer larva Ce,embryo Ce,L1 larva Ce,L2 larva Ce,L3 larva Ce,L4 larva Ce,L4-adult lethargus Ce,larva Ce	col-169 is an ortholog of human MARCO (macrophage receptor with collagenous structure) and COL19A1 (collagen type XIX alpha 1 chain); col-169 is involved in body morphogenesis and locomotion; col-169 is a structural constituent of cuticle, based on protein domain information.	180909
aex-5	WBGene00000088	aex-5	F32A7.6	F32A7.6,F32A7.6:wp56,F32A7.6	N.A.	N.A.	1-day post-L4 adult hermaphrodite Ce,2-days post-L4 adult hermaphrodite Ce,7-10 days post-L4 adult hermaphrodite Ce,24-cell embryo Ce,96-cell embryo Ce,adult Ce,adult hermaphrodite Ce,dauer larva Ce,embryo Ce,L1 larva Ce,L2 larva Ce,L3 larva Ce,L4 larva Ce	an ortholog of calcium-dependent serine endoproteinases, the kex2/subtilisin-like proprotein convertase that affects defecation cycle and anterior body contractions; and is expressed in all muscle cells except pharyngeal muscles.	173358
col-145	WBGene00000718	col-145	B0222.7	B0222.7,B0222.7	N.A.	N.A.	1-day post-L4 adult hermaphrodite Ce,2-days post-L4 adult hermaphrodite Ce,3-days post-L4 adult hermaphrodite Ce,3-fold embryo Ce,7-10 days post-L4 adult hermaphrodite Ce,adult Ce,adult hermaphrodite Ce,adult male Ce,all stages Ce,blastula embryo Ce,dauer larva Ce,embryo Ce,L1 larva Ce,L2 larva Ce,L3 larva Ce,L4 larva Ce,L4-adult lethargus Ce,larva Ce	col-145 is an ortholog of human SFTPD (surfactant protein D); col-145 is a structural constituent of cuticle, based on protein domain information.	179297
dod-19	WBGene00022644	dod-19	ZK6.10	ZK6.10a,ZK6.10b,ZK6.10c,ZK6.10c,ZK6.10b,ZK6.10a	N.A.	N.A.	1-day post-L4 adult hermaphrodite Ce,2-days post-L4 adult hermaphrodite Ce,3-days post-L4 adult hermaphrodite Ce,3-fold embryo Ce,4-days post-L4 adult hermaphrodite Ce,7-10 days post-L4 adult hermaphrodite Ce,24-cell embryo Ce,adult Ce,adult hermaphrodite Ce,all stages Ce,blastula embryo Ce,dauer larva Ce,embryo Ce,L1 larva Ce,L2 larva Ce,L3 larva Ce,L4 larva Ce,L4-adult lethargus Ce,larva Ce	dod-19 is involved in determination of adult lifespan and innate immune response; dod-19 is localized to the membrane raft.	178564
F40E10.5	WBGene00009573	F40E10.5	F40E10.5	F40E10.5,F40E10.5	N.A.	N.A.	1-day post-L4 adult hermaphrodite Ce,2-days post-L4 adult hermaphrodite Ce,3-days post-L4 adult hermaphrodite Ce,7-10 days post-L4 adult hermaphrodite Ce,adult Ce,adult hermaphrodite Ce,blastula embryo Ce,dauer larva Ce,embryo Ce,L1 larva Ce,L2 larva Ce,L3 larva Ce,L4 larva Ce,larva Ce	RNA sequencing and microarray studies indicate that F40E10.5 is affected by 1-methylnicotinamide, Rotenone, Multi-walled carbon nanotubes, D-glucose, Resveratrol, Selenium, Colistin, and Sirolimus; microarray and tiling array studies indicate that F40E10.5 is enriched in the pharynx and pharyngeal muscle cell and in the PVD, OLL, ALM, and PLM neurons.	185535
R12E2.15	WBGene00020040	R12E2.15	R12E2.15	R12E2.15,R12E2.15.1,R12E2.15.2	N.A.	N.A.	1-cell embryo Ce,1-day post-L4 adult hermaphrodite Ce,2-days post-L4 adult hermaphrodite Ce,3-days post-L4 adult hermaphrodite Ce,7-10 days post-L4 adult hermaphrodite Ce,adult Ce,adult hermaphrodite Ce,all stages Ce,dauer larva Ce,embryo Ce,L1 larva Ce,L2 larva Ce,L3 larva Ce,L4 larva Ce,L4-adult lethargus Ce,larva Ce	Microarray and RNA sequencing studies indicate that R12E2.15 is affected by Hydrogen sulfide, Methylmercury hydroxide, 1-methylnicotinamide, Methylmercuric chloride, Rotenone, D-glucose, Neurotoxins, Cholestanol, Resveratrol, Chlorpyrifos, Quercetin, Humic substances, Copper sulfate, Colistin, Dafa#1, adsorbable organic bromine compounds, Sirolimus, and Ag nanoparticles; tiling array, RNA sequenc…	172000
nspb-10	WBGene00007246	nspb-10	C01G12.6	C01G12.6,C01G12.6	N.A.	N.A.	N.A.	Tiling array, microarray, and RNA sequencing studies indicate that nspb-10 is affected by hpl-2, let-7, bar-1, npr-1, dpy-21, elli-1, and spr-5; RNA sequencing and microarray studies indicate that nspb-10 is affected by Multi-walled carbon nanotubes, Neurotoxins, and Atrazine.	182088
nspb-8	WBGene00007250	nspb-8	C01G12.10	C01G12.10,C01G12.10.1,C01G12.10.2	N.A.	N.A.	N.A.	Tiling array, RNA sequencing, and microarray studies indicate that nspb-8 is affected by hpl-2, nhr-62, eat-2, emr-1, lem-2, swsn-2.2, dpy-21, and mir-243; microarray and RNA sequencing studies indicate that nspb-8 is affected by Hydrogen sulfide and D-glucose.	3564896
col-63	WBGene00000639	col-63	ZK265.2	ZK265.2,ZK265.2	N.A.	N.A.	1-day post-L4 adult hermaphrodite Ce,2-days post-L4 adult hermaphrodite Ce,3-days post-L4 adult hermaphrodite Ce,7-10 days post-L4 adult hermaphrodite Ce,adult Ce,adult hermaphrodite Ce,blastula embryo Ce,L1 larva Ce,L2 larva Ce,L3 larva Ce,L4 larva Ce	col-63 is an ortholog of human SFTPD (surfactant protein D) and COL26A1 (collagen type XXVI alpha 1 chain) and members of the COL (Collagens) family including COL9A1; col-63 is a structural constituent of cuticle, based on protein domain information.	172607
col-130	WBGene00000704	col-130	F08G5.4	F08G5.4,F08G5.4	intestine,vulva	adult Ce	1-day post-L4 adult hermaphrodite Ce,2-days post-L4 adult hermaphrodite Ce,3-days post-L4 adult hermaphrodite Ce,7-10 days post-L4 adult hermaphrodite Ce,adult Ce,adult hermaphrodite Ce,adult male Ce,all stages Ce,dauer larva Ce,embryo Ce,L1 larva Ce,L2 larva Ce,L3 larva Ce,L4 larva Ce,L4-adult lethargus Ce,larva Ce	col-130 is an ortholog of human SFTPD (surfactant protein D) and COL19A1 (collagen type XIX alpha 1 chain); col-130 is a structural constituent of cuticle, based on protein domain information; col-130 is expressed in the intestine and the vulva.	178193
bli-2	WBGene00000252	bli-2	F59E12.12	F59E12.12,F59E12.12	N.A.	N.A.	1-day post-L4 adult hermaphrodite Ce,2-days post-L4 adult hermaphrodite Ce,3-days post-L4 adult hermaphrodite Ce,7-10 days post-L4 adult hermaphrodite Ce,adult Ce,adult hermaphrodite Ce,dauer larva Ce,L1 larva Ce,L2 larva Ce,L3 larva Ce,L4 larva Ce	A cuticle collagen involved in strut assembly in the adult cuticle.	191611
col-90	WBGene00000665	col-90	C29E4.1	C29E4.1,C29E4.1	N.A.	N.A.	1-day post-L4 adult hermaphrodite Ce,2-days post-L4 adult hermaphrodite Ce,3-days post-L4 adult hermaphrodite Ce,4-cell embryo Ce,7-10 days post-L4 adult hermaphrodite Ce,adult Ce,adult hermaphrodite Ce,adult male Ce,all stages Ce,blastula embryo Ce,dauer larva Ce,embryo Ce,L1 larva Ce,L2 larva Ce,L3 larva Ce,L4 larva Ce,L4-adult lethargus Ce,larva Ce,oocyte-laying stage adult hermaphrodite Ce	col-90 is an ortholog of human SFTPD (surfactant protein D), C1QC (complement C1q C chain) and COL4A5 (collagen type IV alpha 5 chain); col-90 is involved in body morphogenesis; col-90 is a structural constituent of cuticle, based on protein domain information.	176117
lec-6	WBGene00002269	lec-6	Y55B1AR.1	Y55B1AR.1,Y55B1AR.1	intestine,pharynx	N.A.	1-day post-L4 adult hermaphrodite Ce,2-days post-L4 adult hermaphrodite Ce,3-days post-L4 adult hermaphrodite Ce,7-10 days post-L4 adult hermaphrodite Ce,24-cell embryo Ce,96-cell embryo Ce,adult Ce,adult hermaphrodite Ce,all stages Ce,embryo Ce,L1 larva Ce,L2 larva Ce,L3 larva Ce,L4 larva Ce,larva Ce,oocyte-laying stage adult hermaphrodite Ce	lec-6 encodes a 'proto' type galectin (beta-galactosyl-binding lectin) containing a single carbohydrate recognition domain; by homology, LEC-6 may play roles in cell adhesion and aggregation, proliferation, or programmed cell death, but as loss of lec-6 activity via large-scale RNAi screens does not result in obvious abnormalities, the precise role of LEC-6 in C. elegans development and/or behavi…	175212
F41E6.11	WBGene00018292	F41E6.11	F41E6.11	F41E6.11,F41E6.11	N.A.	N.A.	1-day post-L4 adult hermaphrodite Ce,2-days post-L4 adult hermaphrodite Ce,3-days post-L4 adult hermaphrodite Ce,7-10 days post-L4 adult hermaphrodite Ce,adult Ce,adult hermaphrodite Ce,dauer larva Ce,embryo Ce,L1 larva Ce,L2 larva Ce,L3 larva Ce,L4 larva Ce,L4-adult lethargus Ce,larva Ce	F41E6.11 is involved in endoplasmic reticulum unfolded protein response.	179245
lin-15B	WBGene00023497	lin-15B	ZK662.4	ZK662.4,ZK662.4.1,ZK662.4.2	anal region,anterior gonad arm,body wall,Cell,head ganglion,head muscle,head neuron,pharynx,tail	L3 larva Ce	1-day post-L4 adult hermaphrodite Ce,2-days post-L4 adult hermaphrodite Ce,3-days post-L4 adult hermaphrodite Ce,4-days post-L4 adult hermaphrodite Ce,5-days post-L4 adult hermaphrodite Ce,7-10 days post-L4 adult hermaphrodite Ce,adult Ce,adult hermaphrodite Ce,embryo Ce,L1 larva Ce,L2 larva Ce,L3 larva Ce,L4 larva Ce	lin-15B encodes a novel protein that contains a THAP domain, a zinc-coordinating, site-specific DNA-binding domain; lin-15B was first identified as a class B synMuv gene that acts redundantly with lin-15A to negatively regulate the outcome of Ras signaling during vulval cell fate specification; subsequently, lin-15B has been shown to also negatively regulate progression through the G1 phase of th…	181662
E01G4.6	WBGene00008448	E01G4.6	E01G4.6	E01G4.6,E01G4.6	N.A.	N.A.	1-day post-L4 adult hermaphrodite Ce,2-days post-L4 adult hermaphrodite Ce,3-days post-L4 adult hermaphrodite Ce,4-cell embryo Ce,6-days post-L4 adult hermaphrodite Ce,7-10 days post-L4 adult hermaphrodite Ce,adult Ce,adult hermaphrodite Ce,blastula embryo Ce,L1 larva Ce,L2 larva Ce,L3 larva Ce,L4 larva Ce	Microarray and RNA sequencing studies indicate that E01G4.6 is affected by Heme, Hydrogen sulfide, Methylmercury hydroxide, 1-methylnicotinamide, Nicotinic acid, Rotenone, D-glucose, Neurotoxins, Juglone, Chlorpyrifos, single-walled carbon nanotubes, adsorbable organic bromine compounds, and Sirolimus; RNA sequencing studies indicate that E01G4.6 is enriched in the germ line and amphid sheath cel…	174990
ora-1	WBGene00003879	ora-1	F57H12.3	F57H12.3,F57H12.3	N.A.	N.A.	N.A.	RNA sequencing and microarray studies indicate that ora-1 is affected by Methylmercury hydroxide, 1-methylnicotinamide, Rotenone, Deoxyglucose, D-glucose, Juglone, Progesterone, Resveratrol, Cadmium, Quercetin, Humic substances, Copper sulfate, Selenium, adsorbable organic bromine compounds, Sirolimus, Allantoin, and Ag nanoparticles.	191739
fipr-10	WBGene00008245	fipr-10	C50H2.12	C50H2.12,C50H2.12	N.A.	N.A.	1-day post-L4 adult hermaphrodite Ce,adult Ce,adult hermaphrodite Ce,L2 larva Ce,L3 larva Ce,L4 larva Ce	Tiling array, RNA sequencing, and microarray studies indicate that fipr-10 is affected by hpl-2, nhr-62, eat-2, tatn-1, hlh-30, ubc-9, clk-1, tdp-1, daf-12, daf-16, dpy-21, and mir-243; RNA sequencing studies indicate that fipr-10 is affected by Ethanol and D-glucose; RNA sequencing studies indicate that fipr-10 is enriched in the germ line.	3565989
ZK84.1	WBGene00022649	ZK84.1	ZK84.1	ZK84.1,ZK84.1	N.A.	N.A.	1-day post-L4 adult hermaphrodite Ce,2-days post-L4 adult hermaphrodite Ce,3-days post-L4 adult hermaphrodite Ce,7-10 days post-L4 adult hermaphrodite Ce,adult Ce,adult hermaphrodite Ce,all stages Ce,blastula embryo Ce,dauer larva Ce,embryo Ce,L1 larva Ce,L2 larva Ce,L3 larva Ce,L4 larva Ce,L4-adult lethargus Ce,larva Ce	Microarray and RNA sequencing studies indicate that ZK84.1 is affected by Hydrogen sulfide, Rotenone, Sodium arsenite, D-glucose, Resveratrol, Chlorpyrifos, Humic substances, Selenium, Colistin, Dafa#1, adsorbable organic bromine compounds, Allantoin, and Sirolimus; proteomic studies indicate that ZK84.1 is enriched in the germ line.	174008
drd-2	WBGene00018237	irg-7	F40F4.6	F40F4.6a,F40F4.6b,F40F4.6a,F40F4.6b	N.A.	N.A.	1-day post-L4 adult hermaphrodite Ce,2-days post-L4 adult hermaphrodite Ce,3-days post-L4 adult hermaphrodite Ce,6-days post-L4 adult hermaphrodite Ce,7-10 days post-L4 adult hermaphrodite Ce,24-cell embryo Ce,adult Ce,adult hermaphrodite Ce,all stages Ce,blastula embryo Ce,dauer larva Ce,embryo Ce,L1 larva Ce,L3 larva Ce,L4 larva Ce	irg-7 is an ortholog of human TENM2 (teneurin transmembrane protein 2), TENM3 (teneurin transmembrane protein 3), TENM1 (teneurin transmembrane protein 1) and TENM4 (teneurin transmembrane protein 4); RNA sequencing and microarray studies indicate that irg-7 is affected by D-glucopyranose, D-glucose, Fluoranthene, Chlorpyrifos, Quercetin, Hydrolyzable Tannins, Humic substances, Colistin, Dafa#1, …	180613
col-109	WBGene00000683	col-109	Y38C1BA.3	Y38C1BA.3,Y38C1BA.3	N.A.	N.A.	1-day post-L4 adult hermaphrodite Ce,2-days post-L4 adult hermaphrodite Ce,3-days post-L4 adult hermaphrodite Ce,7-10 days post-L4 adult hermaphrodite Ce,adult Ce,adult hermaphrodite Ce,adult male Ce,all stages Ce,blastula embryo Ce,dauer larva Ce,embryo Ce,L1 larva Ce,L2 larva Ce,L3 larva Ce,L4 larva Ce,larva Ce	col-109 encodes a cuticular collagen; loss of col-109 via large-scale RNAi screens results in no obvious defects.	176988
fipr-4	WBGene00007541	fipr-4	C12D8.14	C12D8.14,C12D8.14	N.A.	N.A.	1-day post-L4 adult hermaphrodite Ce,3-days post-L4 adult hermaphrodite Ce,adult Ce,adult hermaphrodite Ce,L1 larva Ce,L2 larva Ce,L3 larva Ce,L4 larva Ce	RNA sequencing and microarray studies indicate that fipr-4 is affected by aak-2, nhr-62, eat-2, emr-1, lem-2, hlh-30, prg-1, clk-1, tdp-1, swsn-2.2, rbr-2, dpy-21, daf-12, daf-16, zip-2, alg-1, and nuo-6; RNA sequencing and microarray studies indicate that fipr-4 is affected by Manganese chloride, D-glucose, and Sirolimus; RNA sequencing studies indicate that fipr-4 is enriched in the germ line.	3565667
hsp-17	WBGene00002021	hsp-17	F52E1.7	F52E1.7a,F52E1.7b,F52E1.7a.1,F52E1.7a.2,F52E1.7b.1,F52E1.7b.2	N.A.	N.A.	1-day post-L4 adult hermaphrodite Ce,2-days post-L4 adult hermaphrodite Ce,7-10 days post-L4 adult hermaphrodite Ce,10-days post-L4 adult hermaphrodite Ce,20-days post-L4 adult hermaphrodite Ce,96-cell embryo Ce,adult Ce,adult hermaphrodite Ce,all stages Ce,blastula embryo Ce,embryo Ce,L1 larva Ce,L2 larva Ce,L3 larva Ce,L4 larva Ce,larva Ce	hsp-17 encodes a heat shock protein that is a member of the hsp16/hsp20/alpha-crystallin family of heat shock proteins; by homology, HSP-17 is predicted to function as a molecular chaperone that protects cells from heat-induced protein aggregation and denaturation.	186113
pqn-63	WBGene00004146	pqn-63	T06E4.11	T06E4.11,T06E4.11:wp184,T06E4.11:wp228,T06E4.11	N.A.	N.A.	1-cell embryo Ce,1-day post-L4 adult hermaphrodite Ce,2-days post-L4 adult hermaphrodite Ce,3-days post-L4 adult hermaphrodite Ce,7-10 days post-L4 adult hermaphrodite Ce,adult Ce,adult hermaphrodite Ce,all stages Ce,dauer larva Ce,embryo Ce,L1 larva Ce,L2 larva Ce,L3 larva Ce,L4 larva Ce,L4-adult lethargus Ce,larva Ce	The protein product of this gene is predicted to contain a glutamine/asparagine (Q/N)-rich ('prion') domain, by the algorithm of Michelitsch and Weissman (as of the WS77 release of WormBase, i.e., in wormpep77).	188181
fipr-6	WBGene00007544	fipr-6	C12D8.17	C12D8.17,C12D8.17	N.A.	N.A.	N.A.	RNA sequencing and microarray studies indicate that fipr-6 is affected by eat-2, emr-1, lem-2, clk-1, tdp-1, htz-1, lin-35, hsf-1, rbr-2, dpy-21, daf-12, daf-16, and set-4; RNA sequencing studies indicate that fipr-6 is affected by D-glucose.	3565311
col-65	WBGene00000641	col-65	K08C9.4	K08C9.4,K08C9.4	N.A.	N.A.	1-day post-L4 adult hermaphrodite Ce,2-days post-L4 adult hermaphrodite Ce,3-days post-L4 adult hermaphrodite Ce,7-10 days post-L4 adult hermaphrodite Ce,adult Ce,adult hermaphrodite Ce,blastula embryo Ce,dauer larva Ce,embryo Ce,L1 larva Ce,L2 larva Ce,L3 larva Ce,L4 larva Ce,L4-adult lethargus Ce,larva Ce,oocyte-laying stage adult hermaphrodite Ce	col-65 is an ortholog of human SFTPD (surfactant protein D) and COL26A1 (collagen type XXVI alpha 1 chain) and members of the COL (Collagens) family including COL9A1; col-65 is a structural constituent of cuticle, based on protein domain information.	187138
ifa-1	WBGene00002050	ifa-1	F38B2.1	F38B2.1a,F38B2.1b,F38B2.1c,F38B2.1d,F38B2.1:wp83,F38B2.1a,F38B2.1d,F38B2.1b,F38B2.1c.1,F38B2.1c.2,F38B2.1c.3	amphid neuron,excretory cell,marginal cell,pharyngeal muscle cell,pharyngeal-intestinal valve,pharynx,rectum,tail neuron,uterus,vulva	adult Ce,embryo Ce,L1 larva Ce,L2 larva Ce,L3 larva Ce,L4 larva Ce	1-day post-L4 adult hermaphrodite Ce,2-days post-L4 adult hermaphrodite Ce,3-days post-L4 adult hermaphrodite Ce,7-10 days post-L4 adult hermaphrodite Ce,10-days post-L4 adult hermaphrodite Ce,11-15 days post-L4 adult hermaphrodite Ce,16-18 days post-L4 adult hermaphrodite Ce,20-days post-L4 adult hermaphrodite Ce,96-cell embryo Ce,adult Ce,adult hermaphrodite Ce,all stages Ce,blastula embryo Ce,…	IFA-1 encodes an essential intermediate filament protein that is coexpressed with the essential IF protein IFB-1; IFA-1 is required for survival past the L1 larva stage, and a normal intestine; IFA-1 forms heteropolymeric intermediate filaments in vitro with an equimolar mixture of IFB-1; IFA-1 is predicted to function as a structural component of the cytoskeleton, and is required for larval deve…	181316
R12E2.7	WBGene00020033	R12E2.7	R12E2.7	R12E2.7,R12E2.7.1,R12E2.7.2	anal depressor muscle,anal sphincter muscle,body wall musculature,hypodermis,intestinal muscle,rectal muscle,vulC,vulval cell	adult Ce,embryo Ce,L1 larva Ce,L2 larva Ce,L3 larva Ce,L4 larva Ce	1-day post-L4 adult hermaphrodite Ce,2-days post-L4 adult hermaphrodite Ce,3-days post-L4 adult hermaphrodite Ce,7-10 days post-L4 adult hermaphrodite Ce,adult Ce,adult hermaphrodite Ce,all stages Ce,blastula embryo Ce,dauer larva Ce,embryo Ce,L1 larva Ce,L2 larva Ce,L3 larva Ce,L4 larva Ce,L4-adult lethargus Ce,larva Ce	R12E2.7 is expressed in the anal depressor muscle, vulval cell, hypodermis, intestinal muscle, anal sphincter muscle, rectal muscle, body wall musculature, and the vulC.	172002
lys-8	WBGene00003097	lys-8	C17G10.5	C17G10.5,C17G10.5.1,C17G10.5.2	g1AL,g1AR,g1P,g2L,g2R,head neuron,intestine,tail neuron	adult Ce,L1 larva Ce,L2 larva Ce,L3 larva Ce,L4 larva Ce	1-day post-L4 adult hermaphrodite Ce,2-days post-L4 adult hermaphrodite Ce,3-days post-L4 adult hermaphrodite Ce,5-days post-L4 adult hermaphrodite Ce,7-10 days post-L4 adult hermaphrodite Ce,9-days post-L4 adult hermaphrodite Ce,24-cell embryo Ce,96-cell embryo Ce,adult Ce,adult hermaphrodite Ce,all stages Ce,blastula embryo Ce,embryo Ce,L1 larva Ce,L2 larva Ce,L3 larva Ce,L4 larva Ce,larva Ce	lys-8 encodes a putative lysozyme required for normal longevity, probably because it prevents killing of C. elegans by bacteria infecting its gut; LYS-8 is expressed in intestine up to the terminal bulb of the pharynx, as well as in g1 and g2 pharyngeal gland cells; LYS-8 expression is induced by infection with Serratia marcescens, Pseudomonas aeruginosa, or (weakly) by Microbacterium nematophilu…	173944
lys-1	WBGene00003090	lys-1	Y22F5A.4	Y22F5A.4,Y22F5A.4.1,Y22F5A.4.2	amphid neuron,head neuron,IL1 neuron,IL2 neuron,intestinal cell,intestine,phasmid neuron	N.A.	1-day post-L4 adult hermaphrodite Ce,2-days post-L4 adult hermaphrodite Ce,3-days post-L4 adult hermaphrodite Ce,4-days post-L4 adult hermaphrodite Ce,7-10 days post-L4 adult hermaphrodite Ce,11-15 days post-L4 adult hermaphrodite Ce,24-cell embryo Ce,96-cell embryo Ce,adult Ce,adult hermaphrodite Ce,blastula embryo Ce,dauer larva Ce,embryo Ce,L1 larva Ce,L2 larva Ce,L3 larva Ce,L4 larva Ce,larva…	lys-1 encodes a putative lysozyme, whose overexpression increases resistance to infection by Serratia marcescens; lys-1(RNAi) animals have normal resistance to S. marcescens, perhaps because of genetic redundancy with the LYS-1 paralogs LYS-2 to -8 and LYS-10; in uninfected animals, LYS-1 is expressed in the intestine and in IL1/IL2 neurons, along with a few unidentified head neurons; in intestin…	179428
col-39	WBGene00000616	col-39	C09G5.4	C09G5.4,C09G5.4	N.A.	N.A.	1-day post-L4 adult hermaphrodite Ce,2-days post-L4 adult hermaphrodite Ce,3-days post-L4 adult hermaphrodite Ce,3-fold embryo Ce,7-10 days post-L4 adult hermaphrodite Ce,adult Ce,adult hermaphrodite Ce,adult male Ce,dauer larva Ce,embryo Ce,L1 larva Ce,L2 larva Ce,L3 larva Ce,L4 larva Ce,L4-adult lethargus Ce	col-39 encodes a collagen that is individually dispensable for viability and gross morphology in mass RNAi screens; the amino- and carboxyl-terminal cysteine-rich regions of COL-39 are most closely related to those of COL-8, COL-19, and COL-35.	174651
R07E3.2	WBGene00011103	R07E3.2	R07E3.2	R07E3.2,R07E3.2:wp223,R07E3.2	N.A.	N.A.	1-day post-L4 adult hermaphrodite Ce,2-days post-L4 adult hermaphrodite Ce,3-days post-L4 adult hermaphrodite Ce,5-days post-L4 adult hermaphrodite Ce,7-10 days post-L4 adult hermaphrodite Ce,adult Ce,adult hermaphrodite Ce,all stages Ce,embryo Ce,L1 larva Ce,L2 larva Ce,L3 larva Ce,L4 larva Ce,L4-adult lethargus Ce	Microarray and RNA sequencing studies indicate that R07E3.2 is affected by lin-15B, clk-1, tdp-1, csr-1, jmjd-3.1, jmjd-1.2, daf-12, daf-16, dpy-21, rrf-2, spr-5, and mir-243; RNA sequencing and microarray studies indicate that R07E3.2 is affected by Mianserin, Resveratrol, Chlorpyrifos, Humic substances, Colistin, and Sirolimus; microarray and RNA sequencing studies indicate that R07E3.2 is enri…	187676
spp-3	WBGene00004988	spp-3	T08A9.7	T08A9.7,T08A9.7	intestine,SDQR	N.A.	1-day post-L4 adult hermaphrodite Ce,2-days post-L4 adult hermaphrodite Ce,3-days post-L4 adult hermaphrodite Ce,4-days post-L4 adult hermaphrodite Ce,7-10 days post-L4 adult hermaphrodite Ce,9-days post-L4 adult hermaphrodite Ce,24-cell embryo Ce,adult Ce,adult hermaphrodite Ce,all stages Ce,embryo Ce,L1 larva Ce,L2 larva Ce,L3 larva Ce,L4 larva Ce	spp-3 encodes an antimicrobial peptide that belongs to the SPP-protein family, called caenopores, with structural similarity to saposin-like proteins (SAPLIPs), the amoebapores and the mammalian NK-lysin and granulysin; caenopores are part of the worm's innate immune system and interact with and eliminate bacteria via membrane pore-forming activity; C. elegans has at least 33 putative SPP protein…	180993
nspb-7	WBGene00007243	nspb-7	C01G12.2	C01G12.2,C01G12.2:wp143,C01G12.2	N.A.	N.A.	N.A.	Tiling array, microarray, and RNA sequencing studies indicate that nspb-7 is affected by hpl-2, spe-44, emr-1, lem-2, dpy-21, daf-12, sir-2.1, slr-2, aak-2, crh-1, tax-6, tdp-1, tbx-2, isp-1, nuo-6, and hlh-25; RNA sequencing and microarray studies indicate that nspb-7 is affected by D-glucose, Quercetin, Hydrolyzable Tannins, Paraquat, Benzene, Dafa#1, and adsorbable organic bromine compounds.	182086
F49H12.5	WBGene00018656	F49H12.5	F49H12.5	F49H12.5,F49H12.5	N.A.	N.A.	1-cell embryo Ce,1-day post-L4 adult hermaphrodite Ce,2-days post-L4 adult hermaphrodite Ce,3-days post-L4 adult hermaphrodite Ce,4-cell embryo Ce,6-days post-L4 adult hermaphrodite Ce,7-10 days post-L4 adult hermaphrodite Ce,10-days post-L4 adult hermaphrodite Ce,11-15 days post-L4 adult hermaphrodite Ce,20-days post-L4 adult hermaphrodite Ce,adult Ce,adult hermaphrodite Ce,blastula embryo Ce,da…	F49H12.5 is an ortholog of human AGR3 (anterior gradient 3, protein disulphide isomerase family member), AGR2 (anterior gradient 2, protein disulphide isomerase family member) and TXNDC12 (thioredoxin domain containing 12); microarray and RNA sequencing studies indicate that F49H12.5 is affected by Aldicarb, Methylmercury hydroxide, Cholestanol, Chlorpyrifos, Quercetin, Humic substances, single-w…	180520
ttr-14	WBGene00011460	ttr-14	T05A10.3	T05A10.3,T05A10.3	N.A.	N.A.	1-day post-L4 adult hermaphrodite Ce,2-days post-L4 adult hermaphrodite Ce,3-days post-L4 adult hermaphrodite Ce,7-10 days post-L4 adult hermaphrodite Ce,adult Ce,adult hermaphrodite Ce,blastula embryo Ce,dauer larva Ce,embryo Ce,L1 larva Ce,L2 larva Ce,L3 larva Ce,L4 larva Ce,L4-adult lethargus Ce	ttr-14 is involved in cell migration, gonad development and nematode larval development.	181272
col-157	WBGene00000730	col-157	T11F9.9	T11F9.9,T11F9.9	N.A.	N.A.	1-day post-L4 adult hermaphrodite Ce,2-days post-L4 adult hermaphrodite Ce,7-10 days post-L4 adult hermaphrodite Ce,adult Ce,adult hermaphrodite Ce,adult male Ce,dauer larva Ce,embryo Ce,L1 larva Ce,L2 larva Ce,L3 larva Ce,L4 larva Ce,larva Ce	col-157 is an ortholog of human MARCO (macrophage receptor with collagenous structure); col-157 is involved in body morphogenesis, embryo development, locomotion and nematode larval development; col-157 is a structural constituent of cuticle, based on protein domain information.	188426
fipr-21	WBGene00009621	fipr-21	F41E7.5	F41E7.5,F41E7.5	N.A.	N.A.	1-day post-L4 adult hermaphrodite Ce,2-days post-L4 adult hermaphrodite Ce,3-days post-L4 adult hermaphrodite Ce,4-days post-L4 adult hermaphrodite Ce,7-10 days post-L4 adult hermaphrodite Ce,96-cell embryo Ce,adult Ce,adult hermaphrodite Ce,all stages Ce,blastula embryo Ce,dauer larva Ce,embryo Ce,L1 larva Ce,L2 larva Ce,L3 larva Ce,L4 larva Ce,L4-adult lethargus Ce,larva Ce	RNA sequencing and microarray studies indicate that fipr-21 is affected by Nicotinic acid, Rotenone, D-glucose, Juglone, Resveratrol, Deoxyglucose, Acrylamide, Hydrolyzable Tannins, Humic substances, Paraquat, and Allantoin; tiling array, RNA sequencing, and microarray studies indicate that fipr-21 is enriched in the germline precursor cell, germ line, and intestine.	181238
Y57A10A.23	WBGene00013263	Y57A10A.23	Y57A10A.23	Y57A10A.23,Y57A10A.23.1,Y57A10A.23.2	N.A.	N.A.	1-day post-L4 adult hermaphrodite Ce,2-days post-L4 adult hermaphrodite Ce,3-days post-L4 adult hermaphrodite Ce,4-cell embryo Ce,5-days post-L4 adult hermaphrodite Ce,6-days post-L4 adult hermaphrodite Ce,7-10 days post-L4 adult hermaphrodite Ce,10-days post-L4 adult hermaphrodite Ce,11-15 days post-L4 adult hermaphrodite Ce,20-days post-L4 adult hermaphrodite Ce,adult Ce,adult hermaphrodite Ce,…	Y57A10A.23 is an ortholog of human AGR3 (anterior gradient 3, protein disulphide isomerase family member), AGR2 (anterior gradient 2, protein disulphide isomerase family member) and TXNDC12 (thioredoxin domain containing 12); RNA sequencing and microarray studies indicate that Y57A10A.23 is affected by Methylmercury hydroxide, D-glucose, Resveratrol, Atrazine, Quercetin, Humic substances, Colisti…	174863
col-104	WBGene00000678	col-104	F58F6.1	F58F6.1,F58F6.1	N.A.	N.A.	1-day post-L4 adult hermaphrodite Ce,2-days post-L4 adult hermaphrodite Ce,3-days post-L4 adult hermaphrodite Ce,7-10 days post-L4 adult hermaphrodite Ce,adult Ce,adult hermaphrodite Ce,all stages Ce,blastula embryo Ce,dauer larva Ce,embryo Ce,L1 larva Ce,L2 larva Ce,L3 larva Ce,L4 larva Ce,larva Ce	col-104 is an ortholog of human ADIPOQ (adiponectin, C1Q and collagen domain containing) and members of the C1QTNF (C1q and TNF related) family including C1QTNF9B; col-104 is a structural constituent of cuticle, based on protein domain information.	176947
nspb-6	WBGene00019152	nspb-6	H04M03.2	H04M03.2,H04M03.2	N.A.	N.A.	N.A.	Tiling array, RNA sequencing, and microarray studies indicate that nspb-6 is affected by hpl-2, eat-2, emr-1, hlh-30, htz-1, lin-35, npr-1, hyl-2, rbr-2, daf-12, daf-16, dpy-21, mir-243, crh-1, tax-6, isp-1, and nuo-6; microarray and RNA sequencing studies indicate that nspb-6 is affected by Hydrogen sulfide, Manganese chloride, D-glucose, Quercetin, Hydrolyzable Tannins, Dafa#1, and adsorbable o…	186682
rol-6	WBGene00004397	rol-6	T01B7.7	T01B7.7,T01B7.7.1,T01B7.7.2	hypodermis	adult Ce,dauer larva Ce,L1 larva Ce,L2 larva Ce,L3 larva Ce,L4 larva Ce	1-day post-L4 adult hermaphrodite Ce,2-days post-L4 adult hermaphrodite Ce,3-days post-L4 adult hermaphrodite Ce,7-10 days post-L4 adult hermaphrodite Ce,adult Ce,adult hermaphrodite Ce,all stages Ce,blastula embryo Ce,dauer larva Ce,embryo Ce,L1 larva Ce,L2 larva Ce,L3 larva Ce,L4 larva Ce,larva Ce	The rol-6 gene encodes a cuticle collagen related to human collagen alpha 1 (III) chain precursor (OMIM:120180), and is required for normal cuticular morphology; ROL-6 interacts with SQT-1, a closely related cuticle collagen, and is expressed at all stages from L2 to adult with transcripts detected at each of the molts preceding these stages.	174397
col-3	WBGene00000594	col-3	T28C6.6	T28C6.6,T28C6.6	N.A.	adult Ce,dauer larva Ce,embryo Ce,L4 larva Ce	1-cell embryo Ce,1-day post-L4 adult hermaphrodite Ce,2-days post-L4 adult hermaphrodite Ce,7-10 days post-L4 adult hermaphrodite Ce,adult Ce,adult hermaphrodite Ce,all stages Ce,embryo Ce,L1 larva Ce,L2 larva Ce,L3 larva Ce,L4 larva Ce	col-3 encodes a collagen protein that affects body morphogenesis, larval viability, and locomotion in large scale RNAi screens; mRNA is expressed during all developmental stages examined (in embryos, during the L2 to dauer molt, during the dauer to L4 larval molt, and during the L4 to adult molt).	177695
fipr-7	WBGene00007543	fipr-7	C12D8.16	C12D8.16,C12D8.16	N.A.	N.A.	1-cell embryo Ce,1-day post-L4 adult hermaphrodite Ce,adult Ce,adult hermaphrodite Ce,L1 larva Ce,L2 larva Ce,L3 larva Ce,L4 larva Ce	RNA sequencing and microarray studies indicate that fipr-7 is affected by aak-2, eat-2, emr-1, lem-2, hlh-30, clk-1, tdp-1, daf-16, jmjd-3.1, rbr-2, daf-12, dpy-21, mir-243, and alg-1; RNA sequencing studies indicate that fipr-7 is affected by Methylmercury hydroxide, Manganese chloride, Multi-walled carbon nanotubes, and D-glucose; RNA sequencing studies indicate that fipr-7 is enriched in the g…	259643
pqn-35	WBGene00004122	pqn-35	F35D11.2	F35D11.2a,F35D11.2b,F35D11.2a:wp88,F35D11.2b,F35D11.2a	pharyngeal muscle cell,pharyngeal-intestinal valve	adult Ce,L2 larva Ce,L3 larva Ce,L4 larva Ce	1-day post-L4 adult hermaphrodite Ce,2-days post-L4 adult hermaphrodite Ce,3-days post-L4 adult hermaphrodite Ce,4-cell embryo Ce,7-10 days post-L4 adult hermaphrodite Ce,adult Ce,adult hermaphrodite Ce,all stages Ce,blastula embryo Ce,embryo Ce,L1 larva Ce,L2 larva Ce,L3 larva Ce,L4 larva Ce,L4-adult lethargus Ce,larva Ce	The protein product of this gene is predicted to contain a glutamine/asparagine (Q/N)-rich ('prion') domain, by the algorithm of Michelitsch and Weissman (as of the WS77 release of WormBase, i.e., in wormpep77).	173800
K06G5.1	WBGene00010605	K06G5.1	K06G5.1	K06G5.1a,K06G5.1b,K06G5.1:wp131,K06G5.1a.1,K06G5.1a.2,K06G5.1a.3,K06G5.1a.4,K06G5.1b.1,K06G5.1b.2,K06G5.1b.3	N.A.	N.A.	1-day post-L4 adult hermaphrodite Ce,2-days post-L4 adult hermaphrodite Ce,3-days post-L4 adult hermaphrodite Ce,5-days post-L4 adult hermaphrodite Ce,7-10 days post-L4 adult hermaphrodite Ce,11-15 days post-L4 adult hermaphrodite Ce,16-18 days post-L4 adult hermaphrodite Ce,24-cell embryo Ce,96-cell embryo Ce,adult Ce,adult hermaphrodite Ce,all stages Ce,blastula embryo Ce,dauer larva Ce,embryo …	RNA sequencing and microarray studies indicate that K06G5.1 is affected by Mianserin, D-glucopyranose, D-glucose, Cry5B, Deoxyglucose, Chlorpyrifos, Quercetin, Hydrolyzable Tannins, Humic substances, Paraquat, Colistin, Sirolimus, and Ag nanoparticles; tiling array, RNA sequencing, and microarray studies indicate that K06G5.1 is enriched in the intestine, pharyngeal muscle cell, and germ line.	181531
M02H5.8	WBGene00019744	M02H5.8	M02H5.8	M02H5.8a,M02H5.8b,M02H5.8:wp156,M02H5.8:wp248,M02H5.8a,M02H5.8b.1,M02H5.8b.2	N.A.	N.A.	1-day post-L4 adult hermaphrodite Ce,2-days post-L4 adult hermaphrodite Ce,3-days post-L4 adult hermaphrodite Ce,4-cell embryo Ce,5-days post-L4 adult hermaphrodite Ce,7-10 days post-L4 adult hermaphrodite Ce,24-cell embryo Ce,96-cell embryo Ce,adult Ce,adult hermaphrodite Ce,all stages Ce,dauer larva Ce,embryo Ce,L1 larva Ce,L3 larva Ce,L4 larva Ce,larva Ce	RNA sequencing and microarray studies indicate that M02H5.8 is affected by 1-methylnicotinamide, Methylmercuric chloride, Mianserin, Cry5B, Chlorpyrifos, Diazinon, Quercetin, Hydrolyzable Tannins, Humic substances, Colistin, adsorbable organic bromine compounds, Sirolimus, and Ag nanoparticles; tiling array, RNA sequencing, and microarray studies indicate that M02H5.8 is enriched in the intestine…	187412
col-154	WBGene00000727	col-154	F55C10.2	F55C10.2,F55C10.2	N.A.	N.A.	1-day post-L4 adult hermaphrodite Ce,2-days post-L4 adult hermaphrodite Ce,3-days post-L4 adult hermaphrodite Ce,7-10 days post-L4 adult hermaphrodite Ce,adult Ce,adult hermaphrodite Ce,dauer larva Ce,embryo Ce,L1 larva Ce,L2 larva Ce,L3 larva Ce,L4 larva Ce,L4-adult lethargus Ce	col-154 is an ortholog of human MARCO (macrophage receptor with collagenous structure); col-154 is involved in body morphogenesis, embryo development, locomotion and nematode larval development; col-154 is a structural constituent of cuticle, based on protein domain information.	186300
col-113	WBGene00000687	col-113	C34D4.15	C34D4.15a,C34D4.15b,C34D4.15a,C34D4.15b	N.A.	N.A.	1-day post-L4 adult hermaphrodite Ce,2-days post-L4 adult hermaphrodite Ce,3-days post-L4 adult hermaphrodite Ce,7-10 days post-L4 adult hermaphrodite Ce,96-cell embryo Ce,adult Ce,adult hermaphrodite Ce,dauer larva Ce,embryo Ce,L1 larva Ce,L2 larva Ce,L3 larva Ce,L4 larva Ce,L4 larva male Ce,L4-adult lethargus Ce,larva Ce	col-113 is an ortholog of human ADIPOQ (adiponectin, C1Q and collagen domain containing) and C1QB (complement C1q B chain) and members of the C1QTNF (C1q and TNF related) family including C1QTNF9B and COL (Collagens) family including COL6A1; col-113 is a structural constituent of cuticle, based on protein domain information.	177487
abu-10	WBGene00000033	abu-10	F35A5.3	F35A5.3,F35A5.3	N.A.	N.A.	1-cell embryo Ce,1-day post-L4 adult hermaphrodite Ce,2-days post-L4 adult hermaphrodite Ce,7-10 days post-L4 adult hermaphrodite Ce,adult Ce,adult hermaphrodite Ce,blastula embryo Ce,dauer larva Ce,embryo Ce,L1 larva Ce,L2 larva Ce,L3 larva Ce,L4 larva Ce,L4-adult lethargus Ce	abu-10 encodes a transmembrane protein with a predicted signal sequence, a glutamine/asparagine-rich domain and a cysteine-rich repeat (DUF139); abu-10 expression is induced by blockage of the unfolded-protein response in the endoplasmic reticulum (ER), and ABU-10 may function within the ER to protect the organism from damage by improperly folded nascent protein.	185248
col-155	WBGene00000728	col-155	F55C10.3	F55C10.3,F55C10.3:wp186,F55C10.3	N.A.	N.A.	1-day post-L4 adult hermaphrodite Ce,2-days post-L4 adult hermaphrodite Ce,7-10 days post-L4 adult hermaphrodite Ce,adult Ce,adult hermaphrodite Ce,dauer larva Ce,embryo Ce,L1 larva Ce,L2 larva Ce,L3 larva Ce,L4 larva Ce,L4-adult lethargus Ce,larva Ce	col-155 is an ortholog of human MARCO (macrophage receptor with collagenous structure); col-155 is involved in body morphogenesis, embryo development, locomotion and nematode larval development; col-155 is a structural constituent of cuticle, based on protein domain information.	186301
tnc-2	WBGene00006583	tnc-2	ZK673.7	ZK673.7,ZK673.7	pharynx	N.A.	1-day post-L4 adult hermaphrodite Ce,2-days post-L4 adult hermaphrodite Ce,3-days post-L4 adult hermaphrodite Ce,7-10 days post-L4 adult hermaphrodite Ce,24-cell embryo Ce,adult Ce,adult hermaphrodite Ce,all stages Ce,blastula embryo Ce,dauer larva Ce,embryo Ce,L1 larva Ce,L2 larva Ce,L3 larva Ce,L4 larva Ce,larva Ce	tnc-2 encodes pharyngeal muscle troponin C, the calcium-binding component of the troponin complex of actin thin filaments; TNC-2 is essential for postembryonic development, and by homology, likely functions to regulate pharyngeal muscle contraction in response to changes in intracellular calcium; TNC-2 is expressed exclusively in pharyngeal muscle.	174612
col-12	WBGene00000601	col-12	F15H10.1	F15H10.1,F15H10.1.1,F15H10.1.2	N.A.	3-fold embryo Ce,adult Ce,dauer larva Ce,embryo Ce,L1 larva Ce,L2 larva Ce,L3 larva Ce,L4 larva Ce,L4-adult molt Ce	1-day post-L4 adult hermaphrodite Ce,2-days post-L4 adult hermaphrodite Ce,3-days post-L4 adult hermaphrodite Ce,7-10 days post-L4 adult hermaphrodite Ce,adult Ce,adult hermaphrodite Ce,blastula embryo Ce,dauer larva Ce,embryo Ce,L1 larva Ce,L2 larva Ce,L3 larva Ce,L4 larva Ce,L4-adult lethargus Ce,larva Ce	col-12 encodes a member of the collagen superfamily containing collagen triple helix repeats (20 copies); expressed throughout development but expression peaks after each larval molt when new cuticle is being secreted and deposited, and after the L4 to adult larval molt.	179453
F30H5.3	WBGene00017937	F30H5.3	F30H5.3	F30H5.3,F30H5.3	N.A.	N.A.	1-cell embryo Ce,1-day post-L4 adult hermaphrodite Ce,2-days post-L4 adult hermaphrodite Ce,3-days post-L4 adult hermaphrodite Ce,7-10 days post-L4 adult hermaphrodite Ce,96-cell embryo Ce,adult Ce,adult hermaphrodite Ce,dauer larva Ce,embryo Ce,L1 larva Ce,L2 larva Ce,L3 larva Ce,L4 larva Ce	F30H5.3 is an ortholog of human TFPI2 (tissue factor pathway inhibitor 2); F30H5.3 is predicted to have serine-type endopeptidase inhibitor activity, based on protein domain information.	175207
abu-15	WBGene00004099	abu-15	C03A7.4	C03A7.4,C03A7.4	pharyngeal muscle cell	L4-adult lethargus Ce	1-cell embryo Ce,1-day post-L4 adult hermaphrodite Ce,2-days post-L4 adult hermaphrodite Ce,3-days post-L4 adult hermaphrodite Ce,7-10 days post-L4 adult hermaphrodite Ce,adult Ce,adult hermaphrodite Ce,all stages Ce,dauer larva Ce,embryo Ce,L1 larva Ce,L2 larva Ce,L3 larva Ce,L4 larva Ce,L4-adult lethargus Ce,larva Ce	The protein product of this gene is predicted to contain a glutamine/asparagine (Q/N)-rich ('prion') domain, by the algorithm of Michelitsch and Weissman (as of the WS77 release of WormBase, i.e., in wormpep77).	182136
F19C7.1	WBGene00017591	F19C7.1	F19C7.1	F19C7.1,F19C7.1	N.A.	N.A.	1-day post-L4 adult hermaphrodite Ce,2-days post-L4 adult hermaphrodite Ce,3-days post-L4 adult hermaphrodite Ce,5-days post-L4 adult hermaphrodite Ce,7-10 days post-L4 adult hermaphrodite Ce,10-days post-L4 adult hermaphrodite Ce,24-cell embryo Ce,96-cell embryo Ce,adult Ce,adult hermaphrodite Ce,all stages Ce,blastula embryo Ce,dauer larva Ce,embryo Ce,L1 larva Ce,L2 larva Ce,L3 larva Ce,L4 lar…	F19C7.1 is involved in innate immune response.	177224
R02F11.1	WBGene00019839	R02F11.1	R02F11.1	R02F11.1,R02F11.1	N.A.	N.A.	1-cell embryo Ce,1-day post-L4 adult hermaphrodite Ce,2-days post-L4 adult hermaphrodite Ce,3-days post-L4 adult hermaphrodite Ce,7-10 days post-L4 adult hermaphrodite Ce,adult Ce,adult hermaphrodite Ce,dauer larva Ce,embryo Ce,L1 larva Ce,L2 larva Ce,L3 larva Ce,L4 larva Ce,larva Ce	RNA sequencing and microarray studies indicate that R02F11.1 is affected by Methylmercury hydroxide, 1-methylnicotinamide, D-glucose, Neurotoxins, Resveratrol, Selenium, Colistin, Sirolimus, and Ag nanoparticles; microarray and tiling array studies indicate that R02F11.1 is enriched in the pharynx and in the PVD, OLL, ALM, and PLM neurons.	178870
col-88	WBGene00000663	col-88	W05G11.3	W05G11.3,W05G11.3.1,W05G11.3.2	N.A.	N.A.	1-day post-L4 adult hermaphrodite Ce,2-days post-L4 adult hermaphrodite Ce,3-days post-L4 adult hermaphrodite Ce,7-10 days post-L4 adult hermaphrodite Ce,adult Ce,adult hermaphrodite Ce,blastula embryo Ce,dauer larva Ce,L1 larva Ce,L2 larva Ce,L3 larva Ce,L4 larva Ce,L4-adult lethargus Ce	col-88 is an ortholog of human SFTPD (surfactant protein D) and COL26A1 (collagen type XXVI alpha 1 chain) and members of the COL (Collagens) family including COL9A1; col-88 is a structural constituent of cuticle, based on protein domain information.	175170
Y34B4A.6	WBGene00021322	Y34B4A.6	Y34B4A.6	Y34B4A.6,Y34B4A.6	N.A.	N.A.	1-day post-L4 adult hermaphrodite Ce,2-days post-L4 adult hermaphrodite Ce,7-10 days post-L4 adult hermaphrodite Ce,24-cell embryo Ce,96-cell embryo Ce,adult Ce,adult hermaphrodite Ce,all stages Ce,blastula embryo Ce,embryo Ce,L1 larva Ce,L2 larva Ce,L3 larva Ce,L4 larva Ce,larva Ce	Microarray and RNA sequencing studies indicate that Y34B4A.6 is affected by cyc-1, cid-1, age-1, prg-1, elt-2, mdt-15, daf-16, daf-2, npr-1, hyl-2, rbr-2, let-418, chd-3, skn-1, dpy-21, and alg-1; microarray and RNA sequencing studies indicate that Y34B4A.6 is affected by Methylmercuric chloride, Rotenone, D-glucopyranose, and Colistin; proteomic, tiling array, and RNA sequencing studies indicate…	180795
let-805	WBGene00002915	let-805	H19M22.2	H19M22.2a,H19M22.2b,H19M22.2c,H19M22.2d,H19M22.2b,H19M22.2d,H19M22.2a,H19M22.2c	hypodermis,pharynx	embryo Ce,enclosing embryo Ce	1-day post-L4 adult hermaphrodite Ce,2-days post-L4 adult hermaphrodite Ce,3-days post-L4 adult hermaphrodite Ce,6-days post-L4 adult hermaphrodite Ce,7-10 days post-L4 adult hermaphrodite Ce,10-days post-L4 adult hermaphrodite Ce,11-15 days post-L4 adult hermaphrodite Ce,20-days post-L4 adult hermaphrodite Ce,adult Ce,adult hermaphrodite Ce,all stages Ce,dauer larva Ce,embryo Ce,L1 larva Ce,L2 l…	let-805 encodes myotactin, a novel single-transmembrane protein containing extracellular fibronectin repeats; genetic analyses indicate that LET-805 is essential for proper association between hypodermal fibrous organelles and the contractile apparatus of muscle cells; LET-805 is expressed in hypodermal cells and in the pharynx and localizes to basolateral membranes.	175384
nex-2	WBGene00003589	nex-2	T07C4.9	T07C4.9a,T07C4.9b,T07C4.9a,T07C4.9b.1,T07C4.9b.2	pharynx	adult Ce,embryo Ce,L1 larva Ce,L2 larva Ce,L3 larva Ce,L4 larva Ce,larva Ce	1-day post-L4 adult hermaphrodite Ce,2-days post-L4 adult hermaphrodite Ce,3-days post-L4 adult hermaphrodite Ce,3-fold embryo Ce,5-days post-L4 adult hermaphrodite Ce,7-10 days post-L4 adult hermaphrodite Ce,adult Ce,adult hermaphrodite Ce,blastula embryo Ce,embryo Ce,L1 larva Ce,L2 larva Ce,L3 larva Ce,L4 larva Ce,oocyte-laying stage adult hermaphrodite Ce	nex-2 encodes an annexin, a member of a family of calcium-dependent phospholipid binding proteins; by homology, NEX-2 could function in a number of processes, such as membrane fusion, cytoskeletal interactions, and intracellular signaling; however, as loss of nex-2 function via RNA-mediated interference (RNAi) does not result in any abnormalities, the precise role of NEX-2 in C. elegans developme…	176446
fipr-11	WBGene00008244	fipr-11	C50H2.10	C50H2.10,C50H2.10	N.A.	N.A.	1-cell embryo Ce,1-day post-L4 adult hermaphrodite Ce,2-days post-L4 adult hermaphrodite Ce,7-10 days post-L4 adult hermaphrodite Ce,adult Ce,adult hermaphrodite Ce,L1 larva Ce,L3 larva Ce,L4 larva Ce	Microarray and RNA sequencing studies indicate that fipr-11 is affected by cyc-1, nhr-62, eat-2, daf-16, swsn-2.2, rpn-10, and jmjd-1.2; microarray and RNA sequencing studies indicate that fipr-11 is affected by Aldicarb and D-glucose; RNA sequencing studies indicate that fipr-11 is enriched in the germ line.	260084
lin-15A	WBGene00023498	lin-15A	ZK678.1	ZK678.1,ZK678.1.1,ZK678.1.2	gonad	N.A.	1-day post-L4 adult hermaphrodite Ce,2-days post-L4 adult hermaphrodite Ce,3-days post-L4 adult hermaphrodite Ce,7-10 days post-L4 adult hermaphrodite Ce,adult Ce,adult hermaphrodite Ce,embryo Ce,L1 larva Ce,L3 larva Ce,L4 larva Ce	lin-15A encodes a novel protein that contains a THAP zinc-finger-like (C2CH) motif; LIN-15A activity is required non-cell autonomously to negatively regulate vulval development; genetic analysis indicates that lin-15A, a class A synMuv gene, functions upstream of the LIN-3 EGF and the LET-23 EGFR and redundantly with class B synMuv genes such as lin-15B and lin-35 Rb and class C synMuv genes such…	181663
rol-1	WBGene00004394	rol-1	Y57A10A.11	Y57A10A.11,Y57A10A.11	N.A.	N.A.	1-day post-L4 adult hermaphrodite Ce,2-days post-L4 adult hermaphrodite Ce,3-days post-L4 adult hermaphrodite Ce,7-10 days post-L4 adult hermaphrodite Ce,adult Ce,adult hermaphrodite Ce,all stages Ce,blastula embryo Ce,dauer larva Ce,embryo Ce,L1 larva Ce,L2 larva Ce,L3 larva Ce,L4 larva Ce	rol-1 encodes a nematode cuticular collagen required for normal body morphology at the adult stage of development; rol-1 expression is under the control of the heterochronic pathway, as heterochronic mutants that synthesize adult cuticle early produce animals that roll as larvae, while heterochronic mutants that fail to execute normal adult development never display the roller phenotype.	174857
dhs-28	WBGene00000991	dhs-28	M03A8.1	M03A8.1,M03A8.1	hypodermis,intestine	N.A.	1-day post-L4 adult hermaphrodite Ce,2-cell embryo Ce,2-days post-L4 adult hermaphrodite Ce,4-cell embryo Ce,5-days post-L4 adult hermaphrodite Ce,6-days post-L4 adult hermaphrodite Ce,7-10 days post-L4 adult hermaphrodite Ce,11-15 days post-L4 adult hermaphrodite Ce,adult Ce,adult hermaphrodite Ce,all stages Ce,blastula embryo Ce,embryo Ce,L1 larva Ce,L2 larva Ce,L3 larva Ce,L4 larva Ce,larva Ce…	dhs-28 encodes an ortholog of human 17-BETA-HYDROXYSTEROID DEHYDROGENASE 4 (HSD17B4; OMIM:601860, mutated in D-bifunctional protein deficiency), which contains a C-terminal SCP-2 sterol transfer domain; the deletion allele dhs-28(ok450) is superficially wild-type.	180950
col-168	WBGene00000741	col-168	T10E10.1	T10E10.1,T10E10.1	N.A.	N.A.	1-cell embryo Ce,1-day post-L4 adult hermaphrodite Ce,3-days post-L4 adult hermaphrodite Ce,adult Ce,adult hermaphrodite Ce,all stages Ce,dauer larva Ce,embryo Ce,L1 larva Ce,L2 larva Ce,L3 larva Ce,L4 larva Ce,L4-adult lethargus Ce,larva Ce	col-168 is an ortholog of human MARCO (macrophage receptor with collagenous structure) and COL19A1 (collagen type XIX alpha 1 chain); col-168 is involved in body morphogenesis and locomotion; col-168 is a structural constituent of cuticle, based on protein domain information.	180908
phg-1	WBGene00004017	phg-1	F27E5.4	F27E5.4,F27E5.4:wp80,F27E5.4a:wp221,F27E5.4	muscle cell,pharynx	2-fold embryo Ce,3-fold embryo Ce,adult Ce,embryo Ce,fully-elongated embryo Ce,L1 larva Ce,L2 larva Ce,L3 larva Ce,L4 larva Ce	1-cell embryo Ce,1-day post-L4 adult hermaphrodite Ce,2-days post-L4 adult hermaphrodite Ce,3-days post-L4 adult hermaphrodite Ce,7-10 days post-L4 adult hermaphrodite Ce,adult Ce,adult hermaphrodite Ce,embryo Ce,L1 larva Ce,L2 larva Ce,L3 larva Ce,L4 larva Ce	phg-1 is involved in embryo development and mitotic cell cycle; phg-1 is expressed in the muscle cell and the pharynx.	185024
cyn-1	WBGene00000877	cyn-1	Y49A3A.5	Y49A3A.5,Y49A3A.5	N.A.	N.A.	1-day post-L4 adult hermaphrodite Ce,2-days post-L4 adult hermaphrodite Ce,3-days post-L4 adult hermaphrodite Ce,4-days post-L4 adult hermaphrodite Ce,7-10 days post-L4 adult hermaphrodite Ce,10-days post-L4 adult hermaphrodite Ce,11-15 days post-L4 adult hermaphrodite Ce,20-days post-L4 adult hermaphrodite Ce,adult Ce,adult hermaphrodite Ce,all stages Ce,blastula embryo Ce,embryo Ce,L1 larva Ce,…	cyn-1 encodes a functional cyclophilin that is predicted to be secreted; cyn-1 expression increases as worms progress from the L1 larval stage to the adult stage; cyn-1 shares an operon with vha-13 and thus might be a previously undescribed V-ATPase component or ancillary protein.	179936
T20D3.2	WBGene00011856	T20D3.2	T20D3.2	T20D3.2,T20D3.2	N.A.	N.A.	1-day post-L4 adult hermaphrodite Ce,2-days post-L4 adult hermaphrodite Ce,3-days post-L4 adult hermaphrodite Ce,5-days post-L4 adult hermaphrodite Ce,7-10 days post-L4 adult hermaphrodite Ce,10-days post-L4 adult hermaphrodite Ce,24-cell embryo Ce,96-cell embryo Ce,adult Ce,adult hermaphrodite Ce,all stages Ce,embryo Ce,L1 larva Ce,L2 larva Ce,L3 larva Ce,L4 larva Ce,larva Ce	RNA sequencing and microarray studies indicate that T20D3.2 is affected by Rotenone, Mianserin, D-glucose, Estrogen, Atrazine, Chlorpyrifos, Diazinon, Quercetin, Colistin, and Sirolimus; proteomic, tiling array, RNA sequencing, and microarray studies indicate that T20D3.2 is enriched in the germ line, intestine, and pharyngeal muscle cell and in the PVD and OLL neurons.	177760
C14F11.4	WBGene00015780	C14F11.4	C14F11.4	C14F11.4a,C14F11.4b,C14F11.4:wp107,C14F11.4:wp129,C14F11.4a:wp192,C14F11.4b:wp192,C14F11.4b,C14F11.4a	N.A.	N.A.	1-cell embryo Ce,1-day post-L4 adult hermaphrodite Ce,2-days post-L4 adult hermaphrodite Ce,3-days post-L4 adult hermaphrodite Ce,7-10 days post-L4 adult hermaphrodite Ce,96-cell embryo Ce,adult Ce,adult hermaphrodite Ce,L2 larva Ce,L3 larva Ce,L4 larva Ce	RNA sequencing and microarray studies indicate that C14F11.4 is affected by Ethanol, Rotenone, Manganese chloride, D-glucose, Resveratrol, Chlorpyrifos, Hydrolyzable Tannins, Humic substances, single-walled carbon nanotubes, Selenium, and Sirolimus; RNA sequencing and microarray studies indicate that C14F11.4 is enriched in the germ line and hermaphrodite-specific tissues.	182619
F25H5.8	WBGene00009130	F25H5.8	F25H5.8	F25H5.8,F25H5.8	N.A.	N.A.	1-day post-L4 adult hermaphrodite Ce,2-days post-L4 adult hermaphrodite Ce,3-days post-L4 adult hermaphrodite Ce,3-fold embryo Ce,7-10 days post-L4 adult hermaphrodite Ce,adult Ce,adult hermaphrodite Ce,blastula embryo Ce,dauer larva Ce,embryo Ce,L1 larva Ce,L2 larva Ce,L3 larva Ce,L4 larva Ce,larva Ce	RNA sequencing and microarray studies indicate that F25H5.8 is affected by Ethanol, Rotenone, Manganese chloride, Chlorpyrifos, Diazinon, Paraquat, Dafa#1, and Sirolimus; tiling array and RNA sequencing studies indicate that F25H5.8 is enriched in the excretory cell, germline precursor cell, germ line, and amphid sheath cell and in the GABAergic neurons.	184939
col-150	WBGene00000723	col-150	B0024.2	B0024.2,B0024.2	N.A.	N.A.	1-day post-L4 adult hermaphrodite Ce,2-days post-L4 adult hermaphrodite Ce,3-days post-L4 adult hermaphrodite Ce,7-10 days post-L4 adult hermaphrodite Ce,adult Ce,adult hermaphrodite Ce,adult male Ce,blastula embryo Ce,dauer larva Ce,embryo Ce,L1 larva Ce,L2 larva Ce,L3 larva Ce,L4 larva Ce,L4-adult lethargus Ce,larva Ce	col-150 is an ortholog of human SFTPD (surfactant protein D), C1QC (complement C1q C chain) and COL4A5 (collagen type IV alpha 5 chain); col-150 is involved in reproduction; col-150 is a structural constituent of cuticle, based on protein domain information.	181814
F22H10.3	WBGene00017727	F22H10.3	F22H10.3	F22H10.3,F22H10.3	N.A.	N.A.	1-day post-L4 adult hermaphrodite Ce,2-days post-L4 adult hermaphrodite Ce,7-10 days post-L4 adult hermaphrodite Ce,24-cell embryo Ce,96-cell embryo Ce,adult Ce,adult hermaphrodite Ce,dauer larva Ce,embryo Ce,L1 larva Ce,L3 larva Ce,L4 larva Ce	RNA sequencing and microarray studies indicate that F22H10.3 is affected by Rotenone, D-glucopyranose, Resveratrol, Cry5B, and Colistin; microarray and RNA sequencing studies indicate that F22H10.3 is enriched in the germ line and intestine and in neurons including the PVD, OLL, AFD, and ASER neurons.	184873
cpr-6	WBGene00000786	cpr-6	C25B8.3	C25B8.3a,C25B8.3b,C25B8.3c,C25B8.3c,C25B8.3a,C25B8.3b	N.A.	adult Ce,embryo Ce,L1 larva Ce,L2 larva Ce,L3 larva Ce,L4 larva Ce	1-cell embryo Ce,1-day post-L4 adult hermaphrodite Ce,3-days post-L4 adult hermaphrodite Ce,6-days post-L4 adult hermaphrodite Ce,10-days post-L4 adult hermaphrodite Ce,20-days post-L4 adult hermaphrodite Ce,24-cell embryo Ce,adult Ce,adult hermaphrodite Ce,all stages Ce,blastula embryo Ce,embryo Ce,L1 larva Ce,L2 larva Ce,L3 larva Ce,L4 larva Ce,larva Ce,oocyte-laying stage adult hermaphrodite Ce	cpr-6 is an ortholog of human CTSB (cathepsin B); cpr-6 is predicted to have cysteine-type peptidase activity, based on protein domain information; cpr-6 is localized to the lysosome.	180931
T24F1.7	WBGene00011999	T24F1.7	T24F1.7	T24F1.7,T24F1.7	N.A.	N.A.	N.A.	RNA sequencing and microarray studies indicate that T24F1.7 is affected by emr-1, bar-1, ubc-9, wrn-1, dpy-21, daf-12, daf-16, and mir-243; RNA sequencing and microarray studies indicate that T24F1.7 is affected by 1-methylnicotinamide, Multi-walled carbon nanotubes, D-glucose, Resveratrol, and Colistin.	3565098
pho-11	WBGene00007331	pho-11	C05C10.4	C05C10.4,C05C10.4.1,C05C10.4.2,C05C10.4.3	N.A.	N.A.	1-cell embryo Ce,1-day post-L4 adult hermaphrodite Ce,2-days post-L4 adult hermaphrodite Ce,3-days post-L4 adult hermaphrodite Ce,4-cell embryo Ce,7-10 days post-L4 adult hermaphrodite Ce,9-days post-L4 adult hermaphrodite Ce,24-cell embryo Ce,adult Ce,adult hermaphrodite Ce,blastula embryo Ce,dauer larva Ce,embryo Ce,L1 larva Ce,L2 larva Ce,L3 larva Ce,L4 larva Ce,larva Ce	pho-11 is an ortholog of human ACPT (acid phosphatase, testicular), ACPP (acid phosphatase, prostate) and ACP2 (acid phosphatase 2, lysosomal); pho-11 is predicted to have acid phosphatase activity, based on protein domain information.	174547
grl-7	WBGene00001716	grl-7	T02E9.2	T02E9.2a,T02E9.2b,T02E9.2a,T02E9.2b	hypodermis,intestine,seam cell	adult Ce,embryo Ce,L1 larva Ce,L2 larva Ce,L3 larva Ce,L4 larva Ce,larva Ce	1-day post-L4 adult hermaphrodite Ce,2-days post-L4 adult hermaphrodite Ce,3-days post-L4 adult hermaphrodite Ce,7-10 days post-L4 adult hermaphrodite Ce,96-cell embryo Ce,adult Ce,adult hermaphrodite Ce,all stages Ce,dauer larva Ce,embryo Ce,L1 larva Ce,L2 larva Ce,L3 larva Ce,L4 larva Ce,larva Ce	grl-7 encodes a hedgehog-like protein, with an N-terminal signal sequence, a central low-complexity region, and a C-terminal Ground-like (Grl) domain; GRL-7 is expressed in intestine, hypodermis, and seam cells; the Grl domain is predicted to form a cysteine-crosslinked protein involved in intercellular signalling, and it has subtle similarity to the N-terminal Hedge domain of HEDGEHOG proteins.	179569
F46G10.1	WBGene00009796	F46G10.1	F46G10.1	F46G10.1a,F46G10.1:wp83,F46G10.1b,F46G10.1a	N.A.	N.A.	1-day post-L4 adult hermaphrodite Ce,2-days post-L4 adult hermaphrodite Ce,3-days post-L4 adult hermaphrodite Ce,5-days post-L4 adult hermaphrodite Ce,7-10 days post-L4 adult hermaphrodite Ce,24-cell embryo Ce,96-cell embryo Ce,adult Ce,adult hermaphrodite Ce,all stages Ce,blastula embryo Ce,dauer larva Ce,embryo Ce,L1 larva Ce,L2 larva Ce,L3 larva Ce,L4 larva Ce,larva Ce	F46G10.1 is an ortholog of human KCTD14 (potassium channel tetramerization domain containing 14), KCTD7 (potassium channel tetramerization domain containing 7), KCTD4 (potassium channel tetramerization domain containing 4), KCNRG (potassium channel regulator), KCTD18 (potassium channel tetramerization domain containing 18), KCTD21 (potassium channel tetramerization domain containing 21), KCTD19 (…	185875
lon-3	WBGene00003057	lon-3	ZK836.1	ZK836.1,ZK836.1	cuticle,H0L,H0R,H1L,H1L.a,H1L.aa,H1L.ap,H1L.app,H1L.appp,H1R,H1R.a,H1R.aa,H1R.ap,H1R.app,H1R.appp,H2L,H2L.a,H2L.p,H2L.pp,H2L.ppp,H2L.pppp,H2R,H2R.a,H2R.p,H2R.pp,H2R.ppp,H2R.pppp,hyp5,hyp6,hyp7,hyp7 syncytium,hyp8,hyp9,hyp10,hyp11,hypodermis	adult Ce,fully-elongated embryo Ce,L1 larva Ce,L2 larva Ce,L3 larva Ce,L4 larva Ce	1-day post-L4 adult hermaphrodite Ce,2-days post-L4 adult hermaphrodite Ce,3-days post-L4 adult hermaphrodite Ce,7-10 days post-L4 adult hermaphrodite Ce,adult Ce,adult hermaphrodite Ce,all stages Ce,dauer larva Ce,L1 larva Ce,L2 larva Ce,L3 larva Ce,L4 larva Ce,larva Ce	lon-3 is an ortholog of human COLQ (collagen like tail subunit of asymmetric acetylcholinesterase); lon-3 is involved in body morphogenesis and negative regulation of growth; lon-3 is a structural constituent of collagen and cuticulin-based cuticle, based on sequence information; lon-3 is expressed in the hyp7, hypodermis, cuticle, H1L.a, H1L.ap, H1L.app, H1R.a, H1R.ap, H1R.app, H2L.a, H2L.p, H2L…	179673
T23F6.1	WBGene00011949	T23F6.1	T23F6.1	T23F6.1,T23F6.1	N.A.	N.A.	1-day post-L4 adult hermaphrodite Ce,2-days post-L4 adult hermaphrodite Ce,3-days post-L4 adult hermaphrodite Ce,7-10 days post-L4 adult hermaphrodite Ce,adult Ce,adult hermaphrodite Ce,embryo Ce,L1 larva Ce,L2 larva Ce,L3 larva Ce,L4 larva Ce,L4-adult lethargus Ce,larva Ce	RNA sequencing and microarray studies indicate that T23F6.1 is affected by D-glucose, Neurotoxins, Resveratrol, Selenium, Colistin, Dafa#1, adsorbable organic bromine compounds, and Sirolimus; microarray studies indicate that T23F6.1 is enriched in neurons.	178227
F22H10.2	WBGene00017726	F22H10.2	F22H10.2	F22H10.2,F22H10.2	N.A.	N.A.	1-day post-L4 adult hermaphrodite Ce,2-days post-L4 adult hermaphrodite Ce,3-days post-L4 adult hermaphrodite Ce,7-10 days post-L4 adult hermaphrodite Ce,24-cell embryo Ce,96-cell embryo Ce,adult Ce,adult hermaphrodite Ce,embryo Ce,L1 larva Ce,L2 larva Ce,L3 larva Ce,L4 larva Ce,larva Ce	F22H10.2 is involved in innate immune response.	184872
col-147	WBGene00000720	col-147	T06E4.4	T06E4.4,T06E4.4:wp98,T06E4.4	N.A.	N.A.	1-day post-L4 adult hermaphrodite Ce,2-days post-L4 adult hermaphrodite Ce,4-cell embryo Ce,7-10 days post-L4 adult hermaphrodite Ce,adult Ce,adult hermaphrodite Ce,all stages Ce,blastula embryo Ce,dauer larva Ce,L1 larva Ce,L2 larva Ce,L3 larva Ce,L4 larva Ce,larva Ce	col-147 is an ortholog of human SFTPD (surfactant protein D) and COL26A1 (collagen type XXVI alpha 1 chain) and members of the COL (Collagens) family including COL9A1; col-147 is involved in embryo development; col-147 is a structural constituent of cuticle, based on protein domain information.	179351
Y56A3A.7	WBGene00013228	Y56A3A.7	Y56A3A.7	Y56A3A.7a,Y56A3A.7b,Y56A3A.7:wp52,Y56A3A.7b,Y56A3A.7a	excretory system,hypodermis,intestine,pharynx,somatic gonad,spermatheca	N.A.	1-day post-L4 adult hermaphrodite Ce,2-days post-L4 adult hermaphrodite Ce,3-days post-L4 adult hermaphrodite Ce,7-10 days post-L4 adult hermaphrodite Ce,11-15 days post-L4 adult hermaphrodite Ce,adult Ce,adult hermaphrodite Ce,embryo Ce,L1 larva Ce,L2 larva Ce,L3 larva Ce,L4 larva Ce,L4-adult lethargus Ce	Y56A3A.7 is expressed in the pharynx, spermatheca, hypodermis, excretory system, intestine, and the somatic gonad.	176629
ttr-26	WBGene00013079	ttr-26	Y51A2D.11	Y51A2D.11,Y51A2D.11.1,Y51A2D.11.2	N.A.	N.A.	1-day post-L4 adult hermaphrodite Ce,2-days post-L4 adult hermaphrodite Ce,3-days post-L4 adult hermaphrodite Ce,5-days post-L4 adult hermaphrodite Ce,7-10 days post-L4 adult hermaphrodite Ce,11-15 days post-L4 adult hermaphrodite Ce,adult Ce,adult hermaphrodite Ce,adult male Ce,all stages Ce,embryo Ce,L1 larva Ce,L2 larva Ce,L3 larva Ce,L4 larva Ce,larva Ce	RNA sequencing and microarray studies indicate that ttr-26 is affected by 1-methylnicotinamide, Methylmercuric chloride, Rotenone, Multi-walled carbon nanotubes, D-glucose, Juglone, Resveratrol, Cry5B, Diazinon, Humic substances, Copper sulfate, Colistin, Dafa#1, and Sirolimus; microarray and tiling array studies indicate that ttr-26 is enriched in the pharynx, body wall musculature, and male-spe…	180211
F57H12.6	WBGene00019021	F57H12.6	F57H12.6	F57H12.6,F57H12.6:wp88,F57H12.6.1,F57H12.6.2	N.A.	N.A.	1-cell embryo Ce,1-day post-L4 adult hermaphrodite Ce,2-days post-L4 adult hermaphrodite Ce,3-days post-L4 adult hermaphrodite Ce,4-days post-L4 adult hermaphrodite Ce,6-days post-L4 adult hermaphrodite Ce,7-10 days post-L4 adult hermaphrodite Ce,adult Ce,adult hermaphrodite Ce,all stages Ce,blastula embryo Ce,dauer larva Ce,embryo Ce,L1 larva Ce,L2 larva Ce,L3 larva Ce,L4 larva Ce	RNA sequencing and microarray studies indicate that F57H12.6 is affected by Nitric Oxide, Methylmercury hydroxide, 1-methylnicotinamide, Nicotinic acid, Rotenone, Tunicamycin, Manganese chloride, D-glucose, Neurotoxins, Juglone, Progesterone, Resveratrol, Humic substances, Copper sulfate, Dafa#1, adsorbable organic bromine compounds, Sirolimus, and Allantoin; microarray and tiling array studies i…	177593
nlp-33	WBGene00003771	nlp-33	T19C4.7	T19C4.7,T19C4.7	N.A.	N.A.	1-day post-L4 adult hermaphrodite Ce,2-days post-L4 adult hermaphrodite Ce,3-fold embryo Ce,7-10 days post-L4 adult hermaphrodite Ce,adult Ce,adult hermaphrodite Ce,blastula embryo Ce,dauer larva Ce,embryo Ce,L1 larva Ce,L2 larva Ce,L3 larva Ce,L4 larva Ce,larva Ce	nlp-33 is involved in defense response to fungus and innate immune response.	179545
ZK596.1	WBGene00014006	ZK596.1	ZK596.1	ZK596.1,ZK596.1	g1AL,g1AR,g1P,g2L,g2R	N.A.	1-day post-L4 adult hermaphrodite Ce,2-days post-L4 adult hermaphrodite Ce,3-days post-L4 adult hermaphrodite Ce,7-10 days post-L4 adult hermaphrodite Ce,9-days post-L4 adult hermaphrodite Ce,adult Ce,adult hermaphrodite Ce,adult male Ce,all stages Ce,dauer larva Ce,embryo Ce,L1 larva Ce,L3 larva Ce,L4 larva Ce,larva Ce	ZK596.1 is expressed in the g2R, g2L, g1P, g1AR, and the g1AL.	177982
K04H4.2	WBGene00010573	K04H4.2	K04H4.2	K04H4.2a,K04H4.2b,K04H4.2c,K04H4.2a:wp90,K04H4.2b:wp124,K04H4.2c:wp168,K04H4.2c:wp214,K04H4.2a.1,K04H4.2a.2,K04H4.2a.3,K04H4.2c.1,K04H4.2c.2,K04H4.2c.3,K04H4.2b.1,K04H4.2b.2,K04H4.2b.3	N.A.	N.A.	1-cell embryo Ce,1-day post-L4 adult hermaphrodite Ce,2-days post-L4 adult hermaphrodite Ce,3-days post-L4 adult hermaphrodite Ce,96-cell embryo Ce,adult Ce,adult hermaphrodite Ce,blastula embryo Ce,dauer larva Ce,embryo Ce,L1 larva Ce,L2 larva Ce,L3 larva Ce,L4 larva Ce,larva Ce	K04H4.2 encodes, by alternative splicing, three proteins ranging from 628 to 1446 residues in length; K04H4.2 proteins are predicted to be secreted, with an N-terminal chitin-binding peritrophin-A domain followed by up to 15 cysteine-rich domains; the general organization of K04H4.2 protein resembles that of T10E10.4; in mass RNAi assays, K04H4.2 is required for larval growth and locomotion; K04H…	176315
col-118	WBGene00000692	col-118	T11B7.3	T11B7.3a,T11B7.3b,T11B7.3:wp175,T11B7.3b,T11B7.3a	N.A.	N.A.	1-day post-L4 adult hermaphrodite Ce,2-days post-L4 adult hermaphrodite Ce,7-10 days post-L4 adult hermaphrodite Ce,96-cell embryo Ce,adult Ce,adult hermaphrodite Ce,embryo Ce,L1 larva Ce,L2 larva Ce,L3 larva Ce,L4 larva Ce,L4-adult lethargus Ce,larva Ce	col-118 is an ortholog of human SFTPD (surfactant protein D) and ADIPOQ (adiponectin, C1Q and collagen domain containing); col-118 is a structural constituent of cuticle, based on protein domain information.	177699
msp-31	WBGene00003429	msp-31	R05F9.13	R05F9.13,R05F9.13	hermaphrodite gonad,male gonad,oocyte,sperm,spermatheca,uterus	N.A.	1-day post-L4 adult hermaphrodite Ce,2-days post-L4 adult hermaphrodite Ce,4-days post-L4 adult hermaphrodite Ce,adult Ce,adult hermaphrodite Ce,adult male Ce,all stages Ce,embryo Ce,L2 larva Ce,L3 larva Ce,L4 larva Ce,L4 larva male Ce,oocyte-laying stage adult hermaphrodite Ce	msp-31 encodes a member of the major sperm protein family; msp-31 has a C. briggsae homolog as predicted by the Wobble Aware Bulk Aligner (WABA); expression is enriched in sperm.	173849
glh-1	WBGene00001598	glh-1	T21G5.3	T21G5.3,T21G5.3	germ line,gonad,Z2,Z3	adult Ce,all stages Ce,L3 larva Ce,L4 larva Ce	1-cell embryo Ce,1-day post-L4 adult hermaphrodite Ce,3-days post-L4 adult hermaphrodite Ce,6-days post-L4 adult hermaphrodite Ce,adult Ce,adult hermaphrodite Ce,all stages Ce,blastula embryo Ce,dauer larva Ce,embryo Ce,L1 larva Ce,L2 larva Ce,L3 larva Ce,L4 larva Ce,larva Ce,oocyte-laying stage adult hermaphrodite Ce	glh-1 encodes a putative DEAD-box RNA helicase that contains four CCHC zinc fingers and is homologous to Drosophila VASA, a germ-line-specific, ATP-dependent RNA helicase; at permissive temperature, GLH-1 is required redundantly with GLH-4 for proper germ-line development and fertility, specifically for regulating the normal extent of germ-line proliferation, oogenesis, and the production of func…	172414
F59C12.4	WBGene00045272	F59C12.4	F59C12.4	F59C12.4,F59C12.4	N.A.	N.A.	1-cell embryo Ce,1-day post-L4 adult hermaphrodite Ce,3-days post-L4 adult hermaphrodite Ce,5-days post-L4 adult hermaphrodite Ce,7-10 days post-L4 adult hermaphrodite Ce,9-days post-L4 adult hermaphrodite Ce,96-cell embryo Ce,adult Ce,adult hermaphrodite Ce,embryo Ce,L1 larva Ce,L2 larva Ce,L3 larva Ce,L4 larva Ce,L4-adult lethargus Ce,larva Ce	RNA sequencing and microarray studies indicate that F59C12.4 is affected by 1-methylnicotinamide, Rotenone, Rifampin, Cry5B, Quercetin, Humic substances, and Sirolimus; tiling array, RNA sequencing, and microarray studies indicate that F59C12.4 is enriched in the body wall muscle cell, hypodermis, and germ line and in neurons including the dopaminergic and DA neurons.	6418857
elo-6	WBGene00001244	elo-6	F41H10.8	F41H10.8,F41H10.8	amphid neuron,intestine,nerve ring,vulva	N.A.	1-day post-L4 adult hermaphrodite Ce,2-days post-L4 adult hermaphrodite Ce,3-days post-L4 adult hermaphrodite Ce,4-cell embryo Ce,7-10 days post-L4 adult hermaphrodite Ce,24-cell embryo Ce,adult Ce,adult hermaphrodite Ce,all stages Ce,embryo Ce,L1 larva Ce,L3 larva Ce,L4 larva Ce,larva Ce	The elo-6 gene encodes a paralog of elo-1 and elo-2, each of which encodes a polyunsaturated fatty acid (PUFA) elongase; ELO-6 may be required for a normally high growth rate.	177321
col-110	WBGene00000684	col-110	F19C7.7	F19C7.7,F19C7.7	N.A.	N.A.	N.A.	col-110 is involved in body morphogenesis and locomotion; col-110 is a structural constituent of cuticle, based on protein domain information.	177225
msp-59	WBGene00003452	msp-59	ZK354.11	ZK354.11,ZK354.11	hermaphrodite gonad,male gonad,oocyte,sperm,spermatheca,uterus	N.A.	1-day post-L4 adult hermaphrodite Ce,2-days post-L4 adult hermaphrodite Ce,3-days post-L4 adult hermaphrodite Ce,4-cell embryo Ce,7-10 days post-L4 adult hermaphrodite Ce,adult Ce,adult hermaphrodite Ce,adult male Ce,all stages Ce,dauer larva Ce,embryo Ce,L3 larva Ce,L4 larva Ce,L4 larva male Ce,oocyte-laying stage adult hermaphrodite Ce	msp-59 encodes a member of the major sperm protein family.	177309
col-13	WBGene00000602	col-13	F15H10.2	F15H10.2,F15H10.2	N.A.	adult Ce,dauer larva Ce,embryo Ce,L4 larva Ce,L4-adult molt Ce	1-cell embryo Ce,1-day post-L4 adult hermaphrodite Ce,2-days post-L4 adult hermaphrodite Ce,3-days post-L4 adult hermaphrodite Ce,7-10 days post-L4 adult hermaphrodite Ce,adult Ce,adult hermaphrodite Ce,adult male Ce,all stages Ce,dauer larva Ce,embryo Ce,L1 larva Ce,L2 larva Ce,L3 larva Ce,L4 larva Ce,L4-adult lethargus Ce,larva Ce	col-13 encodes a collagen which is expressed in all stages of development, like sqt-3 (col-1), col-3, col-10, col-11, col-12, and col-14; collagen genes with this expression profile may be specifically required to construct the L1 cuticle (and, perhaps, less specifically required for cuticles at other stages); the amino- and carboxyl-terminal cysteine-rich regions of COL-13 are most closely relat…	179452
col-117	WBGene00000691	col-117	T28C6.4	T28C6.4,T28C6.4	N.A.	N.A.	1-cell embryo Ce,1-day post-L4 adult hermaphrodite Ce,2-days post-L4 adult hermaphrodite Ce,3-days post-L4 adult hermaphrodite Ce,7-10 days post-L4 adult hermaphrodite Ce,adult Ce,adult hermaphrodite Ce,adult male Ce,all stages Ce,dauer larva Ce,embryo Ce,L1 larva Ce,L2 larva Ce,L3 larva Ce,L4 larva Ce,L4-adult lethargus Ce	col-117 is involved in body morphogenesis, lipid storage, locomotion and nematode larval development; col-117 is a structural constituent of cuticle, based on protein domain information.	177694
col-92	WBGene00000667	col-92	W05B2.6	W05B2.6,W05B2.6	hypodermis	N.A.	1-cell embryo Ce,1-day post-L4 adult hermaphrodite Ce,2-days post-L4 adult hermaphrodite Ce,3-days post-L4 adult hermaphrodite Ce,7-10 days post-L4 adult hermaphrodite Ce,adult Ce,adult hermaphrodite Ce,adult male Ce,dauer larva Ce,embryo Ce,L1 larva Ce,L2 larva Ce,L3 larva Ce,L4 larva Ce	col-92 is an ortholog of human SFTPD (surfactant protein D); col-92 is involved in body morphogenesis, defense response, determination of adult lifespan, locomotion and nematode larval development; col-92 is a structural constituent of cuticle, based on protein domain information; col-92 is expressed in the hypodermis.	176528
rop-1	WBGene00004405	rop-1	C12D8.11	C12D8.11,C12D8.11.1,C12D8.11.2	Cell,intestine,neuron	adult Ce,all stages Ce,embryo Ce,L1 larva Ce,L2 larva Ce,L3 larva Ce,L4 larva Ce	1-day post-L4 adult hermaphrodite Ce,2-days post-L4 adult hermaphrodite Ce,6-days post-L4 adult hermaphrodite Ce,7-10 days post-L4 adult hermaphrodite Ce,10-days post-L4 adult hermaphrodite Ce,20-days post-L4 adult hermaphrodite Ce,adult Ce,adult hermaphrodite Ce,all stages Ce,embryo Ce,L1 larva Ce,L2 larva Ce,L3 larva Ce,L4 larva Ce	rop-1 encodes an RNAi-binding protein that is orthologous to the vertebrate 60-kDa Ro autoantigen that is the protein component of the Ro ribonucleoprotein (RNP) complex; ROP-1 binds the single C. elegans Ro RNP RNA component, YRN-1 (Y RNA) in vivo and although loss of rop-1 activity via mutation results in no obvious visible phenotypes, it does result in a dramatic decrease in YRN-1 levels, indi…	179425
cdr-4	WBGene00010470	cdr-4	K01D12.11	K01D12.11,K01D12.11	intestine,pharynx,pm5,pm6,pm7	N.A.	1-day post-L4 adult hermaphrodite Ce,2-days post-L4 adult hermaphrodite Ce,3-days post-L4 adult hermaphrodite Ce,4-cell embryo Ce,5-days post-L4 adult hermaphrodite Ce,7-10 days post-L4 adult hermaphrodite Ce,10-days post-L4 adult hermaphrodite Ce,24-cell embryo Ce,96-cell embryo Ce,adult Ce,adult hermaphrodite Ce,all stages Ce,blastula embryo Ce,embryo Ce,L1 larva Ce,L2 larva Ce,L3 larva Ce,L4 l…	cdr-4 encodes a predicted transmembrane protein that is a member of the CDR (cadmium responsive) family of proteins; cdr-4 expression is upregulated in response to cadmium treatment.	259654
C06G1.2	WBGene00015546	C06G1.2	C06G1.2	C06G1.2,C06G1.2	N.A.	N.A.	1-day post-L4 adult hermaphrodite Ce,2-days post-L4 adult hermaphrodite Ce,3-days post-L4 adult hermaphrodite Ce,7-10 days post-L4 adult hermaphrodite Ce,adult Ce,adult hermaphrodite Ce,adult male Ce,all stages Ce,embryo Ce,L1 larva Ce,L2 larva Ce,L3 larva Ce,L4 larva Ce,larva Ce	Microarray and RNA sequencing studies indicate that C06G1.2 is affected by Hydrogen sulfide, Methylmercuric chloride, Multi-walled carbon nanotubes, D-glucose, Resveratrol, Atrazine, single-walled carbon nanotubes, Colistin, and Sirolimus; microarray studies indicate that C06G1.2 is enriched in the pharynx and in the DA neurons.	182337
ifc-1	WBGene00002055	ifc-1	F37B4.2	F37B4.2,F37B4.2	hypodermis,intestine,pharynx	1.5-fold embryo Ce,2-fold embryo Ce,3-fold embryo Ce,adult Ce,bean embryo Ce,comma embryo Ce,fully-elongated embryo Ce,L1 larva Ce,L2 larva Ce,L3 larva Ce,L4 larva Ce	1-day post-L4 adult hermaphrodite Ce,2-days post-L4 adult hermaphrodite Ce,7-10 days post-L4 adult hermaphrodite Ce,10-days post-L4 adult hermaphrodite Ce,20-days post-L4 adult hermaphrodite Ce,24-cell embryo Ce,96-cell embryo Ce,adult Ce,adult hermaphrodite Ce,blastula embryo Ce,dauer larva Ce,embryo Ce,L1 larva Ce,L2 larva Ce,L3 larva Ce,L4 larva Ce,L4 larva male Ce,larva Ce	ifc-1 encodes a nonessential intermediate filament protein; IFC-1 is predicted to function as a structural component of the cytoskeleton; IFC-1 has no function in RNAi assays.	178747
nep-1	WBGene00013926	nep-1	ZK20.6	ZK20.6,ZK20.6:wp148,ZK20.6	pharynx,RIH	adult Ce,fully-elongated embryo Ce,L1 larva Ce,L2 larva Ce,L3 larva Ce,L4 larva Ce	1-day post-L4 adult hermaphrodite Ce,2-days post-L4 adult hermaphrodite Ce,5-days post-L4 adult hermaphrodite Ce,10-days post-L4 adult hermaphrodite Ce,20-days post-L4 adult hermaphrodite Ce,adult Ce,adult hermaphrodite Ce,all stages Ce,blastula embryo Ce,embryo Ce,L1 larva Ce,L2 larva Ce,L3 larva Ce,L4 larva Ce	ZK20.6 encodes a neprilysin; neprilysins are thermolysin-like zinc metallopeptidases, found on the outer surface of animal cells, that negatively regulate small signalling peptides (e.g., enkephalin, tachykinin, insulin, and natriuretic peptides) by cleaving them; ZK20.6 is closely paralogous to F18A12.8, and orthologous to CG9761 in Drosophila melanogaster; more generally, ZK20.6 falls into a gr…	174787
F13D12.6	WBGene00008741	F13D12.6	F13D12.6	F13D12.6,F13D12.6.1,F13D12.6.2	intestine	adult Ce,embryo Ce,L1 larva Ce,L2 larva Ce,L3 larva Ce,L4 larva Ce	1-cell embryo Ce,1-day post-L4 adult hermaphrodite Ce,2-days post-L4 adult hermaphrodite Ce,3-days post-L4 adult hermaphrodite Ce,5-days post-L4 adult hermaphrodite Ce,7-10 days post-L4 adult hermaphrodite Ce,10-days post-L4 adult hermaphrodite Ce,adult Ce,adult hermaphrodite Ce,all stages Ce,dauer larva Ce,embryo Ce,L1 larva Ce,L2 larva Ce,L3 larva Ce,L4 larva Ce,larva Ce	F13D12.6 is orthologous to the human gene SIMILAR TO PROTECTIVE PROTEIN FOR BETA-GALACTOSIDASE (GALACTOSIALIDOSIS) (PPGB; OMIM:256540), which when mutated leads to disease.	174802
pgp-14	WBGene00004008	pgp-14	F22E10.3	F22E10.3,F22E10.3	pharynx	adult Ce,larva Ce	N.A.	pgp-14 encodes a member of the ABC transporter family with high similarity to the vertebrate MDR (multidrug resistance) family; PGP-14 is predicted to function as a transmembrane protein that couples energy to transport of various molecules across membranes, but as loss of pgp-14 activity via large-scale RNAi screens does not result in any obvious defects, the precise role of pgp-14 in C. elegans…	181416
W05H9.1	WBGene00021048	W05H9.1	W05H9.1	W05H9.1a,W05H9.1b,W05H9.1b,W05H9.1a	N.A.	N.A.	1-day post-L4 adult hermaphrodite Ce,2-days post-L4 adult hermaphrodite Ce,3-days post-L4 adult hermaphrodite Ce,4-cell embryo Ce,5-days post-L4 adult hermaphrodite Ce,6-days post-L4 adult hermaphrodite Ce,7-10 days post-L4 adult hermaphrodite Ce,11-15 days post-L4 adult hermaphrodite Ce,adult Ce,adult hermaphrodite Ce,all stages Ce,dauer larva Ce,embryo Ce,L1 larva Ce,L2 larva Ce,L3 larva Ce,L4 …	Microarray and RNA sequencing studies indicate that W05H9.1 is affected by Tryptophan, Tunicamycin, Bisphenol A, Bisphenol S, Testosterone, Deoxyglucose, Fluoranthene, Chlorpyrifos, Diazinon, Quercetin, Humic substances, R24, single-walled carbon nanotubes, Paraquat, Colistin, Sirolimus, and Allantoin; proteomic, chronogram analysis, tiling array, RNA sequencing, and microarray studies indicate t…	180901
F53A9.6	WBGene00018729	F53A9.6	F53A9.6	F53A9.6,F53A9.6.1,F53A9.6.2	N.A.	N.A.	1-day post-L4 adult hermaphrodite Ce,2-days post-L4 adult hermaphrodite Ce,3-days post-L4 adult hermaphrodite Ce,5-days post-L4 adult hermaphrodite Ce,7-10 days post-L4 adult hermaphrodite Ce,adult Ce,adult hermaphrodite Ce,adult male Ce,all stages Ce,embryo Ce,L1 larva Ce,L2 larva Ce,L3 larva Ce,L4 larva Ce	F53A9.6 is involved in innate immune response.	186145
col-91	WBGene00000666	col-91	F09G8.6	F09G8.6,F09G8.6	N.A.	N.A.	1-day post-L4 adult hermaphrodite Ce,2-days post-L4 adult hermaphrodite Ce,3-days post-L4 adult hermaphrodite Ce,3-fold embryo Ce,7-10 days post-L4 adult hermaphrodite Ce,adult Ce,adult hermaphrodite Ce,adult male Ce,dauer larva Ce,embryo Ce,L1 larva Ce,L2 larva Ce,L3 larva Ce,L4 larva Ce,L4-adult lethargus Ce	col-91 encodes a cuticle collagen; loss of col-91 via large-scale RNAi results in no obvious defects.	184269
F54C9.3	WBGene00010041	F54C9.3	F54C9.3	F54C9.3,F54C9.3	N.A.	N.A.	1-day post-L4 adult hermaphrodite Ce,2-days post-L4 adult hermaphrodite Ce,4-cell embryo Ce,4-days post-L4 adult hermaphrodite Ce,5-days post-L4 adult hermaphrodite Ce,7-10 days post-L4 adult hermaphrodite Ce,24-cell embryo Ce,96-cell embryo Ce,adult Ce,adult hermaphrodite Ce,embryo Ce,L1 larva Ce,L2 larva Ce,L3 larva Ce,L4 larva Ce,L4-adult lethargus Ce,larva Ce	Microarray and RNA sequencing studies indicate that F54C9.3 is affected by Hydrogen sulfide, 1-methylnicotinamide, Rotenone, Manganese chloride, Mianserin, Deoxyglucose, Cadmium, Chlorpyrifos, Diazinon, Humic substances, Paraquat, and Colistin; tiling array, RNA sequencing, and microarray studies indicate that F54C9.3 is enriched in the intestine, pharyngeal muscle cell, and germ line and in neur…	174369
W08E12.3	WBGene00021084	W08E12.3	W08E12.3	W08E12.3,W08E12.3	N.A.	N.A.	1-day post-L4 adult hermaphrodite Ce,2-days post-L4 adult hermaphrodite Ce,3-days post-L4 adult hermaphrodite Ce,7-10 days post-L4 adult hermaphrodite Ce,adult Ce,adult hermaphrodite Ce,dauer larva Ce,embryo Ce,L1 larva Ce,L2 larva Ce,L3 larva Ce,L4 larva Ce,L4-adult lethargus Ce,larva Ce	Microarray studies indicate that W08E12.3 is affected by Heme, Neurotoxins, Dafa#1, adsorbable organic bromine compounds, and Ag nanoparticles; microarray and chronogram analysis studies indicate that W08E12.3 is enriched in the pharynx, ventral nerve cord, body wall musculature, vulval muscle, nerve ring, dorsal nerve cord, and lateral nerve cord and in the somatic, tail, and DA neurons.	177098
B0310.6	WBGene00015142	B0310.6	B0310.6	B0310.6,B0310.6	N.A.	N.A.	N.A.	B0310.6 is involved in locomotion.	24104124
apy-1	WBGene00017244	apy-1	F08C6.6	F08C6.6,F08C6.6	hypodermis,pharynx	N.A.	1-day post-L4 adult hermaphrodite Ce,2-days post-L4 adult hermaphrodite Ce,7-10 days post-L4 adult hermaphrodite Ce,10-days post-L4 adult hermaphrodite Ce,20-days post-L4 adult hermaphrodite Ce,adult Ce,adult hermaphrodite Ce,blastula embryo Ce,dauer larva Ce,embryo Ce,L1 larva Ce,L2 larva Ce,L3 larva Ce,L4 larva Ce,larva Ce	apy-1 encodes a membrane-bound uridine diphosphatase (UDPase, endo-apyrase) orthologous to human CANT1 and paralogous to ZK563.7; APY-1 is required for repression of the unfolded protein response of stressed endoplasmic reticulum (ER), for normally organized pharynx and thin muscle fibers in adults, and for normally high fertility, rapid growth, and long lifespan; apy-1 is transcriptionally activ…	181019
abu-7	WBGene00000030	abu-7	C03A7.8	C03A7.8,C03A7.8	grinder	N.A.	1-cell embryo Ce,1-day post-L4 adult hermaphrodite Ce,adult Ce,adult hermaphrodite Ce,dauer larva Ce,embryo Ce,L1 larva Ce,L2 larva Ce,L3 larva Ce,L4 larva Ce	abu-7 encodes a transmembrane protein with a predicted signal sequence, a glutamine/asparagine-rich domain and multiple cysteine-rich repeats (DUF139); abu-7 expression is induced by blockage of the unfolded-protein response in the endoplasmic reticulum, and ABU-7 may help protect the organism from damage by improperly folded nascent protein.	182139
F53B2.8	WBGene00009957	F53B2.8	F53B2.8	F53B2.8,F53B2.8	N.A.	N.A.	1-day post-L4 adult hermaphrodite Ce,2-days post-L4 adult hermaphrodite Ce,3-days post-L4 adult hermaphrodite Ce,4-cell embryo Ce,5-days post-L4 adult hermaphrodite Ce,7-10 days post-L4 adult hermaphrodite Ce,24-cell embryo Ce,96-cell embryo Ce,adult Ce,adult hermaphrodite Ce,all stages Ce,blastula embryo Ce,embryo Ce,L1 larva Ce,L2 larva Ce,L3 larva Ce,L4 larva Ce,L4-adult lethargus Ce,larva Ce	RNA sequencing and microarray studies indicate that F53B2.8 is affected by Ethanol, Nitric Oxide, 1-methylnicotinamide, Methylmercuric chloride, Tunicamycin, D-glucopyranose, Sodium arsenite, D-glucose, Bisphenol A, Diazinon, Cry5B, Chlorpyrifos, Quercetin, Humic substances, R24, Colistin, Dafa#1, adsorbable organic bromine compounds, and Sirolimus; tiling array and RNA sequencing studies indicat…	178203
T19B10.2	WBGene00011831	T19B10.2	T19B10.2	T19B10.2,T19B10.2.1,T19B10.2.2	hypodermis	N.A.	1-day post-L4 adult hermaphrodite Ce,2-days post-L4 adult hermaphrodite Ce,3-days post-L4 adult hermaphrodite Ce,4-cell embryo Ce,4-days post-L4 adult hermaphrodite Ce,6-days post-L4 adult hermaphrodite Ce,7-10 days post-L4 adult hermaphrodite Ce,11-15 days post-L4 adult hermaphrodite Ce,adult Ce,adult hermaphrodite Ce,all stages Ce,blastula embryo Ce,embryo Ce,L1 larva Ce,L2 larva Ce,L3 larva Ce…	T19B10.2 is involved in determination of adult lifespan, locomotion, the molting cycle, nematode larval development and reproduction; T19B10.2 is expressed in the hypodermis.	179551
fkb-3	WBGene00001428	fkb-3	C05C8.3	C05C8.3,C05C8.3.1,C05C8.3.2	hypodermis	adult Ce,elongating embryo Ce,fully-elongated embryo Ce,L1 larva Ce,L2 larva Ce,L3 larva Ce,L4 larva Ce	1-day post-L4 adult hermaphrodite Ce,2-days post-L4 adult hermaphrodite Ce,3-days post-L4 adult hermaphrodite Ce,5-days post-L4 adult hermaphrodite Ce,7-10 days post-L4 adult hermaphrodite Ce,adult Ce,adult hermaphrodite Ce,dauer larva Ce,embryo Ce,L1 larva Ce,L2 larva Ce,L3 larva Ce,L4 larva Ce,larva Ce	fkb-3 encodes a peptidylprolyl cis/trans isomerase homologous to mammalian FK506 immunosuppressant-binding protein 9; FKB-3 expression is positively regulated by signaling through the DAF-2 insulin receptor-like pathway and the activity of the DAF-16 fork-head transcription factor suggesting that FKB-3 could play a role in metabolism and longevity; however, as loss of FKB-3 function via RNA-media…	179113
fmo-5	WBGene00001480	fmo-5	H24K24.5	H24K24.5a,H24K24.5b,H24K24.5a,H24K24.5b	excretory gland cell,intestine	N.A.	1-day post-L4 adult hermaphrodite Ce,4-cell embryo Ce,5-days post-L4 adult hermaphrodite Ce,7-10 days post-L4 adult hermaphrodite Ce,10-days post-L4 adult hermaphrodite Ce,20-days post-L4 adult hermaphrodite Ce,adult Ce,adult hermaphrodite Ce,all stages Ce,embryo Ce,L1 larva Ce,L2 larva Ce,L3 larva Ce,L4 larva Ce	fmo-5 encodes a flavin-containing monoxygenase homologous to human FMO1, FMO2, and FMO3 (OMIM:602079, mutated in trimethylaminuria).	178596
ZC449.5	WBGene00022615	ZC449.5	ZC449.5	ZC449.5,ZC449.5	N.A.	N.A.	1-day post-L4 adult hermaphrodite Ce,2-days post-L4 adult hermaphrodite Ce,3-days post-L4 adult hermaphrodite Ce,5-days post-L4 adult hermaphrodite Ce,9-days post-L4 adult hermaphrodite Ce,24-cell embryo Ce,adult Ce,all stages Ce,embryo Ce,L1 larva Ce,L2 larva Ce,L3 larva Ce,L4 larva Ce	Microarray and RNA sequencing studies indicate that ZC449.5 is affected by fer-1, eat-2, tatn-1, aak-2, crtc-1, daf-2, cco-1, jmjd-3.1, jmjd-1.2, hsf-1, let-418, chd-3, skn-1, dpy-21, sir-2.1, fbf-1, and ain-2; microarray studies indicate that ZC449.5 is affected by Resveratrol, Chlorpyrifos, Diazinon, Hydrolyzable Tannins, Colistin, and Sirolimus; RNA sequencing and microarray studies indicate t…	180776
R03C1.1	WBGene00010987	R03C1.1	R03C1.1	R03C1.1a,R03C1.1b,R03C1.1:wp108,R03C1.1b,R03C1.1a	N.A.	N.A.	1-cell embryo Ce,1-day post-L4 adult hermaphrodite Ce,2-days post-L4 adult hermaphrodite Ce,7-10 days post-L4 adult hermaphrodite Ce,adult Ce,adult hermaphrodite Ce,all stages Ce,dauer larva Ce,embryo Ce,L1 larva Ce,L2 larva Ce,L3 larva Ce,L4 larva Ce,L4-adult lethargus Ce,larva Ce	Microarray and RNA sequencing studies indicate that R03C1.1 is affected by Aldicarb, Hydrogen sulfide, Ethanol, Methylmercury hydroxide, 1-methylnicotinamide, Methylmercuric chloride, Rotenone, D-glucose, Neurotoxins, Resveratrol, Diazinon, Hydrolyzable Tannins, Colistin, and Dafa#1; microarray studies indicate that R03C1.1 is enriched in the pharynx and in the GABAergic and DA neurons.	175150
nep-17	WBGene00010070	nep-17	F54F11.2	F54F11.2a,F54F11.2b,F54F11.2a,F54F11.2b	intestine	N.A.	1-day post-L4 adult hermaphrodite Ce,2-days post-L4 adult hermaphrodite Ce,3-fold embryo Ce,5-days post-L4 adult hermaphrodite Ce,6-days post-L4 adult hermaphrodite Ce,7-10 days post-L4 adult hermaphrodite Ce,11-15 days post-L4 adult hermaphrodite Ce,24-cell embryo Ce,96-cell embryo Ce,adult Ce,adult hermaphrodite Ce,all stages Ce,blastula embryo Ce,embryo Ce,L1 larva Ce,L2 larva Ce,L3 larva Ce,L…	nep-17 encodes a neprilysin; neprilysins are thermolysin-like zinc metallopeptidases, found on the outer surface of animal cells, that negatively regulate small signalling peptides (e.g., enkephalin, tachykinin, insulin, and natriuretic peptides) by cleaving them; NEP-17 has no clear orthologs in other organisms.	174996
fipr-8	WBGene00007537	fipr-8	C12D8.6	C12D8.6,C12D8.6:wp186,C12D8.6:wp194,C12D8.6:wp215,C12D8.6.1,C12D8.6.2	N.A.	N.A.	N.A.	Microarray and RNA sequencing studies indicate that fipr-8 is affected by ubc-9, clk-1, daf-16, rbr-2, dpy-21, zip-2, and nuo-6; RNA sequencing and microarray studies indicate that fipr-8 is affected by Ethanol and Sirolimus.	182541
cyn-17	WBGene00000893	cyn-17	ZC250.1	ZC250.1a,ZC250.1b,ZC250.1:wp131,ZC250.1:wp172,ZC250.1:wp185,ZC250.1b,ZC250.1a	N.A.	N.A.	1-cell embryo Ce,1-day post-L4 adult hermaphrodite Ce,2-days post-L4 adult hermaphrodite Ce,3-days post-L4 adult hermaphrodite Ce,7-10 days post-L4 adult hermaphrodite Ce,adult Ce,adult hermaphrodite Ce,all stages Ce,blastula embryo Ce,dauer larva Ce,embryo Ce,L1 larva Ce,L2 larva Ce,L3 larva Ce,L4 larva Ce	RNA sequencing and microarray studies indicate that cyn-17 is affected by 1-methylnicotinamide, Methylmercuric chloride, Manganese chloride, D-glucose, Paraquat, Colistin, adsorbable organic bromine compounds, and Sirolimus; microarray and proteomic studies indicate that cyn-17 is enriched in the pharynx and germ line.	178969
W03F8.6	WBGene00020995	W03F8.6	W03F8.6	W03F8.6a,W03F8.6b,W03F8.6c,W03F8.6d,W03F8.6:wp176,W03F8.6a.1,W03F8.6a.2,W03F8.6c,W03F8.6b,W03F8.6d	pharynx	adult Ce	1-day post-L4 adult hermaphrodite Ce,4-cell embryo Ce,7-10 days post-L4 adult hermaphrodite Ce,adult Ce,adult hermaphrodite Ce,all stages Ce,dauer larva Ce,embryo Ce,L1 larva Ce,L2 larva Ce,L3 larva Ce,L4 larva Ce,L4-adult lethargus Ce	W03F8.6 is expressed in the pharynx.	189159
pqn-13	WBGene00004104	pqn-13	C14C11.8	C14C11.8a,C14C11.8b,C14C11.8:wp114,C14C11.8:wp185,C14C11.8b.1,C14C11.8b.2,C14C11.8a	N.A.	N.A.	1-day post-L4 adult hermaphrodite Ce,2-days post-L4 adult hermaphrodite Ce,3-days post-L4 adult hermaphrodite Ce,7-10 days post-L4 adult hermaphrodite Ce,24-cell embryo Ce,96-cell embryo Ce,adult Ce,adult hermaphrodite Ce,all stages Ce,blastula embryo Ce,dauer larva Ce,embryo Ce,L1 larva Ce,L2 larva Ce,L3 larva Ce,L4 larva Ce,larva Ce	The protein product of this gene is predicted to contain a glutamine/asparagine (Q/N)-rich ('prion') domain, by the algorithm of Michelitsch and Weissman (as of the WS77 release of WormBase, i.e., in wormpep77).	178954
H42K12.3	WBGene00019272	H42K12.3	H42K12.3	H42K12.3,H42K12.3.1,H42K12.3.2	N.A.	N.A.	1-cell embryo Ce,1-day post-L4 adult hermaphrodite Ce,2-days post-L4 adult hermaphrodite Ce,3-days post-L4 adult hermaphrodite Ce,7-10 days post-L4 adult hermaphrodite Ce,adult Ce,adult hermaphrodite Ce,dauer larva Ce,embryo Ce,L1 larva Ce,L2 larva Ce,L3 larva Ce,L4 larva Ce,larva Ce	Microarray and RNA sequencing studies indicate that H42K12.3 is affected by Hydrogen sulfide, Methylmercury hydroxide, 1-methylnicotinamide, Manganese chloride, D-glucose, Atrazine, Quercetin, single-walled carbon nanotubes, Selenium, Colistin, Dafa#1, adsorbable organic bromine compounds, Sirolimus, and Ag nanoparticles; microarray and tiling array studies indicate that H42K12.3 is enriched in t…	180474
lron-2	WBGene00022789	lron-2	ZK682.5	ZK682.5,ZK682.5.1,ZK682.5.2	pharynx,tail	N.A.	1-day post-L4 adult hermaphrodite Ce,2-days post-L4 adult hermaphrodite Ce,3-days post-L4 adult hermaphrodite Ce,7-10 days post-L4 adult hermaphrodite Ce,adult Ce,adult hermaphrodite Ce,blastula embryo Ce,dauer larva Ce,embryo Ce,L1 larva Ce,L2 larva Ce,L3 larva Ce,L4 larva Ce,L4-adult lethargus Ce	lron-2 is an ortholog of human GP5 (glycoprotein V platelet) and members of the I-set domain containing family including LRIG1 and PPP1R (Protein phosphatase 1 regulatory subunits) family including ELFN1; lron-2 is involved in growth and nematode larval development; lron-2 is expressed in the pharynx and the tail.	179309
[truncated: 295 more rows]

## Sheet: muscle
Gene	WormBase Gene ID	Public Name	Sequence Name	Transcript	Expr_pattern Tissue	Expr_pattern LifeStage	Description Text	entrez
[truncated: 426 more rows]

## Sheet: neurons
Gene	WormBase Gene ID	Public Name	Sequence Name	Transcript	Expr_pattern Tissue	Expr_pattern LifeStage	Description Text	entrez
[truncated: 867 more rows]
