# Supplementary material for: Transcriptome analysis of adult Caenorhabditis elegans cells reveals tissue-specific gene and isoform expression
Source: PLoS Genet. 2018 Aug 10;14(8):e1007559. doi: 10.1371/journal.pgen.1007559 (PMC6105014; doi:10.1371/journal.pgen.1007559)
Supplement: S10 Table — Matrices identified from RSAtools were analyzed using footprintDB. The 1kb promoter input from the tissue-enriched genes, RSAtools enriched motifs, and significant footprintDB binding factors are listed. (XLSX) [file pgen.1007559.s019.xlsx]

## Sheet: hypodermis 1kb promoter input
>osm-11 WBGene00003891; upstream from 0 to -1; size: 0; feature type:gene; location: Caenorhabditis_elegans.WBcel235.34:X:17421583:17421582:R; upstream neighbour: WBGene00198620 (distance: 0)
>vha-10 WBGene00006919; upstream from -103 to -1; size: 103; feature type:gene; location: Caenorhabditis_elegans.WBcel235.34:I:5610271:5610373:R; upstream neighbour: WBGene00018512 (distance: 103)
TTGATTTTTCTTGTCTTGTGCTGACTCGGTTCTTTTCCAATTATTATATGTACATCTTAA
GAATAATCACGAAATCCTGTGAAAATAATTAAATCATTTTCAG
>C06A8.3 WBGene00015514; upstream from -1000 to -1; size: 1000; feature type:gene; location: Caenorhabditis_elegans.WBcel235.34:II:7789560:7790559:D; upstream neighbour: WBGene00004823 (distance: 5912)
AGTTTTATTTCCATATCAGGAAGTGATCGAAGGATATAAAATGGGATCGACTGAAGGCAG
AAACAGGAAAGAAAACGGATTGGTACTACGATTTTAGATGGAAAAACCTCGAAGATGATA
CACATAAAACGGATAATAAAATATACTGAAAAGAGAAAAATGAGTTCAAGGCTACACAAA
CAACACCTTTTGTTTCAAATTTTACCTTATTTCATTTCTATGATAAGCTTAAAAAGATGA
ATGATGTCATTGAGGAAAGTGTTAAAATGAGACGAGAAAGATGTAAAGATAGATCTTCGT
ATTGATAGATACCGACAAAAGGTCAGACGTTTCATATTGATGATGGTTAGGGAAAAGGAA
ATGAAGAATAATGATAAAATCATTTAAAAAAAGCAAAAGGCCGGTAAATCGACTGAAAAA
CACTAGGTTTTGAAAAAGTTGGGAAAATTTTCCATGCAATAGTTCTAGAGTACTTTTTCG
CAAGTCATTTCACTTGTTGGGAAAGGAGTTTTAATTTCGAATCGAGACAACTAAAAAATA
TTTTTTTTAACTTTTGTATTTTGTAGAGTGAAATATTTGATCACACTCCAAGAGTAGTTA
CTATTTCCGAGCCTTTCATTTTTCACGAAATCCAGATATTTGATATGTGACTTTCAACAC
AACAGTTCAGTTACAAGAAGACAGAATGAAAATCGAATCTGTAACGGAATTTTAAAAAAT
CATGAGAACCTCTGTCCGCGTTCTATCTCAATGACGTCTTTCTTAACTTCTGTTCCAATA
TTCTAAATTTATTCGTCACTACGGCTTCTTTATTGTGTTGAAAAAGTTTCAAATTCAGCG
ATTTTCCATCGGAAAACTGGTCAACTTCAGCGAACACACTGTATCTCTCTATGTCTCCAT
ACTGTCTCATCTATGATCTACGTGTGGGAGGAGCGAAAGGGCGGCACAGAGAGAGAGATA
GAGATAGAGAGGGAGAGAGAAATGACTATGAGCGTCGATT
>col-119 WBGene00000693; upstream from -1000 to -1; size: 1000; feature type:gene; location: Caenorhabditis_elegans.WBcel235.34:IV:8979813:8980812:R; upstream neighbour: WBGene00008275 (distance: 5053)
TTTCTGTCTTCTTACAAAAGGCATACGAATGAAATATTCAGAAAACAACTATTTCGAGTT
GTGCAATGATGAATTTTGATAAATTTGAAAAAAAGGGAAACTTACTGAAGCAATCAACGC
CAATCCTTTTGAAGCATCAGCCTGGGTCAATGTTTTATCTTTATCCTCTCTTTTAACAAC
TCCAAGTAATTGTGGATCCAGATTATGTCCAGCAGATGCACTTCTATTCAAATCTCCAAC
CAACAACATCTTGATCTCGTCTTCCACAGAATTTTCCATTCCAAAATCTGCAGAACTCGA
TAAAACGGCATCAATGACTTTTGCATCGAGATGACTTTCCGATTGTGTTCTTCGTAAATC
GAAACTTGGCTGGCTGATCAGAAGTTGAGGCACTCGAGCACTTTCAGCACGTTGAACAGA
GACAGATGGAGGTTTATCGAATTTGTGAGCGTCTGAAAAATAATATAATATTCTTAAAAT
CGATATAAAATTATTTTAATTCGAACGGGATTTCTGGTTTGTTCAACAAATGCTGTCTCT
GTCTTGCCGATCGAACATCTTACTCTAACTTTACCACATTTAACGCCTGACCTCTACGAA
CCTTTTTATCAACTTTCTTGATTTTTGAAAATCACCGTCCGGTATCAAACGAAAACCAGA
AACAGAGAATTACCATCTAACTTCTTTTTTATATTTGCTTATCAAACTTTTCCATAATTT
TTGCTGTTCTTACTGACCTGGCAATCACAATTACTCCCTCCTTCTGTAACGTTGCCTAGT
TGCAGTGTAATAATGAAATTGCGCATGGAAACAAGCGACGTAGAGAAAAGCGAAGAAGAG
TTTGATACCTATCCCTTTTATTTTTCTGGACAAACGGTTACTCGACATTTTGACTTCCTT
ATGTCGTAAAGATTACGGTATTTTTGGAGGTGTTAGAAAGTAAGAGGAATTCCAAAATTT
CATGTAGCAACCGTATATAAGGGTGTCCAGAGTAACTGGT
>col-122 WBGene00000696; upstream from -708 to -1; size: 708; feature type:gene; location: Caenorhabditis_elegans.WBcel235.34:IV:9562652:9563359:D; upstream neighbour: WBGene00171939 (distance: 708)
TTAAAATTTCAAATATCATACTGCATAAGTAGGCATGTCGAAACAGTAAAAAATTGTTTA
CATAAATACATCCAATTGCATAAAATAATTGAAAAATACATAGTTCTATATTTGAAAAAC
CTTAGGAACACAAAACCAGTTAGTTAAGTTTCCCTCAATTTTCAAAATTAACCTCCGGAT
TCAAAAAATAACTCACCATTTCCACTGAAGTCATTTTGCTATTTGTGATCTTCAAAGCTC
GCAAGTTGCTCAGTTCTTTCAATTTCTCGGTCTAAAAGTCTTGATGTCTAATGAATTCTT
CCAAAGAAAAAAAAACCTCAAAAATCTTCCAATCAGTCTGATTCATATGTAATTGTGTCA
ATGGGGATGGAAATTTTCCGAGCTTATCCCATCGAAGTTTGTCGCAAACCATAATGTTTT
GAGATGTCTGAAATAATGTTCCGGGTTAACCAAAAAAGTTTCAAATTAGTTCCGTTTCTC
TTCTATTGTGCCTTATCATCCAAGAAAAAACCAATTGGAAAGTGTAAAGTTAGCGAAACC
GCGCGGGCGTACCTGACAACAAAGATAGATCCATAGTGATAGGATGAGTGATAATGGGAA
ATGTGGAGACATAGATTTGGTAACACAAAATGAAAAAAAAAATGAAAAAAGGAAACAGTG
ATCAAGAGAAAATTGTCAGTATAAAAGGAATGGGTTTAACATGGAAAG
>col-181 WBGene00000754; upstream from -1000 to -1; size: 1000; feature type:gene; location: Caenorhabditis_elegans.WBcel235.34:X:12103930:12104929:D; upstream neighbour: WBGene00012225 (distance: 1128)
TTAGAGCAAGCAAAATTTAATAGTGATTTATGTGAATGTTCTATTGAAAATTCAATACAC
AAACTTCACTAGATTACTGTAAATGTGCGTCAATGTTATCTTATTGCCGTTCTAAAACAA
ATTAGTTTTTTGAACTGCCGGTAATTCAAAGTGGTAACTCAAAGTTCTAACAACCGATTT
AATTTTTAGAGCACTATTTTGAGAAATGTGTAGTTTGTTTGAAAGCATTTTCTTCAATAG
TACCTAGCTTTGATTCAACATTCATTGAATTCCACATAGGAAATTTCCATGATCACATTG
TCAAACTTATACTGTCTTGAAGAAGAATAAGTATGAACTAGTTTTTCACAGATATGATGA
AAATAACCATGAAACCCGGGGAAACCTTGAAATTAACGTTTAAAGAAACTCATGGTTGCT
GATGGATTAATAACTACGGTGTGCGTGAACATCCTGTATTACAGTTTTCCTGTTAAAACT
TCAAAAAATGGTCATAAGCTGCCTCCTTTTCTCTGTGATTTTGAATTCAATAATCTGAAC
TGATATTTTTATCACACAGTAACCTCAATTTCACAGTAGTGAGTTTTATTGATCACATGG
AACGTTTTTATGGAAATCAGGCAGACAATATGGATTAAAGCACATCTTGAATCTCGCTTT
CGAACTTTGATTACGATGTCAATCTGAAAAAAGAAACACCAATAGATAAAACCGACAAAC
ACAATCATTGCCAAAATCGTTTCAGGAAGTACACTGTCAACCCCGCACTCTCTGCCAATT
CTCTTGTTCCTTGCCAACCAAAAAAGTACAGAGAAAGAACAGAAACGGCCACAAATCAGG
CGCCAGGCACCATCCGCGTATCACACACTCATTATCATTCTCTCGCTCTTTTTCTGTACT
TTTTCAATCCATCCTTTGTTTCTCTAACTCATGTGATAACGTTGCCATGTATGACCGCAA
CCAGGACGTATCAATATGAAAAAAATTTGACTGCGCGGCG
>lec-1 WBGene00002264; upstream from -1000 to -1; size: 1000; feature type:gene; location: Caenorhabditis_elegans.WBcel235.34:II:13194549:13195548:D; upstream neighbour: WBGene00195754 (distance: 1708)
ACAATTTGCCGGAATCGTCAATTCCGACAATTTGCCGGAAATTTTCATTTTTAGTTTTCC
GGCGAATTCGGCGATTTACCTGAAATTTTCAGTTCCGGCAAATTGCCGATTTGCCGAAAA
TTGACAATTCCGACAAATTGCCGGTTTCCCGTTTTGCCGGAAATTTTCTTTTTTGGTTTT
CCGGCAAATTTGGCGATTTGGCGGACATTTTCATTTTGGCAAATTGCCGATGTGCCGATT
GGTCGGAGATTGTCAATTCCGGCAAATTCCCAATTTGCCAGAAATTTTCATTTTGGCAAT
TTGCCGATTTGCCGATTGGCCGGAAATTGTCATTCCGGCACTTTGCCGATTTGCCGGAAA
TTTTCATTTTTGGTATTCCGGCAAATTCTGCGATTTGCCGGCTGGCCGATTTGCCGGAAC
TTTCAAATTCCGACAATTTGCCGATTTGCCGGAAAAAACTCGTTTGTCGCCCACTCACAA
ATTTTTAAATTGAACTTTTTTAAATTCTAATTAACTTTAGAACCTTTAAGAAAAATTTTG
AAATTCTTGCTCAAATATTGACATAAACCGCCTATATACAGTACCTCATAAAAGCCTAGA
AAGAATATGTATTCAAATTCAATCATAAATGTGTCACCACCTCATCATAAACAAATCTCT
TCTCCCCTCCCATATTTTCTCACAATTTTATCACCATGGTTTCTTCTTCTTCTTCTTCTT
CAGAGAGAGAGAGAGCGTCATTTCTCACACACACACACAAAATTTTCCTGCATCTCTCAC
ACACGTTCTGTGCTCTTTTGTCTCTTGTTTACACGTCTGTTGTCTCTCGGACTTTATTTA
CGAAATGCTGCGTCTCTCCTGCCCTTCTCTCTCTCTCTCTCTATTGCGCCCAGAGACCAC
ACTTTTATTGCCATTGTCGTCGTCGTCGTCGGAAATTTTCTCGCTTTTTCATCTTCTTCT
TCTAAATAATCATGTTTTTAAAATTCAATTTTAATTTCAG
>col-124 WBGene00000698; upstream from -1000 to -1; size: 1000; feature type:gene; location: Caenorhabditis_elegans.WBcel235.34:IV:10215450:10216449:D; upstream neighbour: WBGene00000019 (distance: 1538)
CAGCTTCATCTGTCTGGGCAACTTTTCCATCAACCAACGGCTTCAGTTCAGCGGTCGGCG
TCGAATCAATCACACATCGAAGCGCAGCCATTCCATACTTTTCGTACGCGATCTCCAGAA
ATTGTCGCAGATCTCGTTTGCTCACGGAGCCAATCGGGTTGATATCAGCTGATGAGCAAT
CATATTTTGTCAGATATCCAACCAAACTTTCATCAACATTGGCTGTTCCCAAAACAAGAA
GACCACCAGGACGTTTATGTGAGACCAAAGCCAGTTGAGCGAAAAGATAGGAAAGTACCA
TTCTGATACGAGCTTGGATATTTTGAAGTGCCATAGTTTCTCGATTATCCGGACTCTGAA
ACAAATTTTAGTAATTAAAACTGAATTTAGATATTTAAATTACTTGGAAAGACGGCATGA
ATCCATACGCAACATTGAACACTTTCAGAATGGATGTGACGATTGTATCAATGAAAATTC
TGAAATTCACGTAAGTTTTTCGATTTGGCATATTTAACACAATTCCAGAAAAATGCACTG
AATAAGATATATATATATATTCAATTTCTCCAATGTTCTTCACTTATAAAATAAAATAAA
CTATCACCTACCCACAGTGGCTACTATTCACATTTTTTGCCAATCCTTCCGCACACTGTC
TCGTTTCATCCGACGAATGTTCACTAGCCATGTAACACGTGAATAACACCTGTAATACAA
CATAACTAATGAATTACTTCAGTAGTCAAGTTTAATTAAAACTTGGTTCTGATTTTTTCG
TTCAAAACACTATTATCATTTCCTTTTCCTTGAAAAAAATCACCCCCTATCCTTTCACTT
TCTATTACAGCGTCCGCGCGAACTTTTTTTTACAGGATGCCTTGGAAAGTGTGTACCGAA
ACTGTGATGATGTTACCTAACCAAAAGCCAGACCGAAAAAGTAACGGAAAGTGAAAGCCG
TCAAAGTTTGTATATAAGGAAAGCCTCGGACATGAAAATT
>ahcy-1 WBGene00019322; upstream from -758 to -1; size: 758; feature type:gene; location: Caenorhabditis_elegans.WBcel235.34:I:6835632:6836389:D; upstream neighbour: WBGene00220000 (distance: 758)
AATCTGAAACGTGATATCCTTTTCTAGGTCGTACAGAATCTTCAAAGAAATCTGCGGTGG
TGTGGAATTCAGGAAGGTCACTTTACCAAAGCTATCGGCCAAAGTAATCTTACATTTTAC
AAGGCTATCAAGATTTTATCGCCAATTCTCCATAAATAACGCTGTCTTGACGGTTGACGA
GCATCGCAGGATGCATATCTCACCTCATGTGTCAATACGTTTTTTTCTTAAATTTTCTTT
AGTAATTTTCAAATAAAAATCATCGTTTCGCGGCGAGTAAGTCCAAATTTTAGGCCTTCG
TGGCGGGACCCACTGAGAAAAATCACTGCGCCTTTGATCGAAACAGTAGAAATTTCGAAA
AAGCTTTCTTTTTGGGAAAAGTTTTTGCAAAGTTCCTCGCTTTGTTTTATGTTTAAAAGA
CCGACTAGTTGTAAATTTCTTCGTCATGGTTCCAGATTTAATAGATTTTCCCACATATTA
AACTCTAAAACCTAAAAAAGTTCTCGTCCACTAACTATCTTCCGTATTTTCGGGTTTACT
TATTTACACATGGATTATTGTTTTTTTCCATTTAAAAATTGATGTTTTGGCAATCCACGT
AAGCCAAGGTTGTTTTTGTTTATTTTCGATTCTCTGATAAACAAAAACAACTTATAAATT
GGAAAATAACCTTCTCACAATCAGTTTTTTTTTCTTCACAAACTCTTGTTTTATCCTTTT
CACAGCCGAACTTTCAAAAAAGTGTCTCATTTTTTTTC
>col-80 WBGene00000656; upstream from -1000 to -1; size: 1000; feature type:gene; location: Caenorhabditis_elegans.WBcel235.34:II:10706203:10707202:D; upstream neighbour: WBGene00000616 (distance: 1182)
GTAAATCGGAATAAAATGAACAAAGAAAGTGTTACATTTTAGATTGAATCGGACTAGAAA
AAAAGAAGAAAGAGATGGAAGTTTACTGCAAAACGAAGAAGGAAATGCCTCTATTGTGAA
TGCAACTTTTGAATAATAGAGCAAGAGAGCAAAATAAGCCACGTGGGGGAGCTAATGAAT
AGGAACGGAACTAGACTTTTCAAAAGAAACTTTTTCTGTGTATTGACCGATTGACCAAAC
TCTGTGGGAATATCTGGGGGATAGGGACTTTCAGAAAAAAAAATCAGAAATGCCTTCATC
AAAAATCTAGTGAGTTCACTGTTTTTGATACTAGGTGCTAGATGTTTTGCTCTATGCAGA
TTTGAGGTTTCATAAACTTCATTCTGTACATCAAACGTATAAATCGTGGAATCGTGGCGA
GACCCACTCGGAAAAAGCATGTCCCTTTAAACTGACATGTCAAAATTTAACAAAATTACG
ATATCATTCGAAGCTTCTAAAAAATCGGAGACGCGCAAAACGGAAATTTGCGATTTTGCA
TATCAATCTTCTAATTAGCTGAAAAATTTCCTAAAATCTACAATTTCTTCTGCCAGACTG
AAGTTAAACCTTGATAACATTTGCCCGTAATCGTCAATTACGGTTTATTTCTGCAGAAGA
ACCAACGAGATACCGATCATGAGTCTCTCGTCGTGGTCATCGTCACGAAGCAATGAACTG
ATCGAAAAACGGACACAACACCCAAAAAGTACTTTTTCGGTTAGTAAAAAGTTATTGAGA
ATGGCAAAAGTTACTTCCTCCTGTTCGGTAAAAAATGTCTGGGTTTCCACGAAACGCATG
CCAACTTGTTAGCAACATCACAAAGCAGTTACACAACACCTCTGGATCGCTTTCTCTCGT
CGCTTCGAAAGTGTACACTCTATCTAATCAGAAGACAAAACCGAAAAACAGTTTCACGTA
GTTTACCGGTATAAAAGGGCTAGTTGCTTACTGTCAAACC
>hmg-1.1 WBGene00001971; upstream from -43 to -1; size: 43; feature type:gene; location: Caenorhabditis_elegans.WBcel235.34:II:14250652:14250694:D; upstream neighbour: WBGene00197231 (distance: 43)
TTATTTCTTCTACATACTTATATATATATTTTTACCGTTTCAG
>aldo-2 WBGene00017166; upstream from -387 to -1; size: 387; feature type:gene; location: Caenorhabditis_elegans.WBcel235.34:III:5876626:5877012:R; upstream neighbour: WBGene00003252 (distance: 387)
ATGCTTTCGAGAACAGTCTCTGTCTGCCCATTTCTCACGCCACGATAATAAAAGTTATCA
TTGATCTGTACAACGAATACTCTGAGTGAGGTGTTTTTAATTCTTATCACTTCAACTCTT
CAGTTTTAAGACTGAAATTCTAAAGAAAAAACATCAGAATTAATTATACTTTTAAAGAGA
GGCGTACTTTCGCAAATGGGTCTCGCAGCGCAAGCCAACGACTAACAACGACAATACCGC
ACATTTAAATTCAATTTTAGGATTCATTTTTTCATTTCCAAATTTTTCGGTTTTTTCTAT
AAGAAAACAGCCGAAAACTTAAGAAAATAATTCCTGCACAATTGTGAAAAATTGTTTTTA
AAAAATTGTGCACAATTTTATTAATTA
>col-178 WBGene00000751; upstream from -1000 to -1; size: 1000; feature type:gene; location: Caenorhabditis_elegans.WBcel235.34:X:11198455:11199454:D; upstream neighbour: WBGene00202038 (distance: 1588)
ACATCGAAACATCACTCTCGAAGAACTAAGTTCTTGTCCCACTTCCTTTTTGGCATTTCC
AAGTAATCGAAAGTAGCCGTAGTGGCAGGAACTATCCACAGCTATTATCACCGATCATCA
TCAAAAAGGGGGTTCTCTGGCGTTTTTTGTGTCCTCAAGTCAATTTCATTTTTCTGCACG
CTTCTCTGTTCACACTGCGAACCTAAAGTTCGCATACTCTTTCGTTTGGTTTTTTTACTT
CGCGCCCGCGCCAGTTTACACTTTTACTTGCTGGTTTCATATATCGTTCAGGATTACCGA
AAACGAAGACGTCGACGACGACGGAGAAGAAAAAGGTGAAAGAAGAGACGAAGGAATTGA
GTGATGGCAACTGATTGTCGTTGACATTGCTACTAGCGAATGTTCTATTACTGCTTTTTG
ATTGAAACAAAAAAATCAGGAAACCGGTTAAAAACAACAACAGTTGGCTTTCTGAAATTG
ATAAAAACGGTTTAGGTTGGGAAGCATGGAAATTATTACACTTCAAAGAGTTCAGGAACA
ACAAATTGAACATTTGTTTAAAGCAAACTCCAAACATTTCTGTTTGTTCAAAATATGATA
TTCCTAAGAATCAAAAAACATTTCTGAAGTTAAAAATGTTGATTTTTTATCTTTATTCAA
AAAAAGTGTATTTAATCAAATTGTTAAAAACTGCTTGAGACCGATTTTCAAAATCATTGA
AAACTCATTGCATTTTTTTTCTTTCCCCTTAGTTTTGACGAACTGATCTCAATTTTTTCC
TTCGACTTTTTTCAGTAATTACGGTAGAAACCGACTAGATTTCAAAAATGATAAGCAGTA
ATTGGGAAAGTTGTCGCGGCTACCCTCCGAAGGTGATGCGTGCATTGGAGAGACAACGAG
TGTAAGAGACCGACGCAAAAAAAATCCACAAAGTTTAAGAAGGCGTGGCAAACTTCCTTC
TTCCGTTTGATGGTAAGTATAAATAGGTGACTGACCAATT
>vha-9 WBGene00006918; upstream from -423 to -1; size: 423; feature type:gene; location: Caenorhabditis_elegans.WBcel235.34:II:10303716:10304138:R; upstream neighbour: WBGene00001531 (distance: 423)
AGAAGACAATCTAAATTGAAAAAAAACCCTCAAATTTATTTTCATGGAATCTGAAATTTC
TTATTTATTATAAATTTTTATTTTCAGCTCATGTAAAATAAACTAAACGCTTGAAAGGAG
AAGTATTAAAATTAAATTAAATTAAATTAAACAATACATGAAAACATAATCCCCGTGCAG
CGACCTTGCAAAAAGCGCGCGCACAACTTGCAACCGGAGTCCCGCCCCCTTGGTTGATTT
TTCGTCTCTCGTTGCGCCGTTGGTTTTCAACCTTGTCGCATCGATTTTCAAAAAATGTTC
GTGTTTTTGTCATTTTAAATATTTTTAAAATGTTTCTGGTTTGTTTTCACCATCGTATGG
TACTTTCTGTTTGTTTTTAATGGTTTTTCGATTAACTTCAAGTTTTTTATGAATAACTTT
TCC
>rab-11.1 WBGene00004274; upstream from -473 to -1; size: 473; feature type:gene; location: Caenorhabditis_elegans.WBcel235.34:I:110078:110550:R; upstream neighbour: WBGene00199899 (distance: 473)
TATCAAAAAAGAACACCCAGAGAAAGCTTTCCCTTGTTAAAAATATCCTGTTCAACTATT
TCGAAATCGTGTCGACAAACAAAGTTCGGCCGCTCACCTTCCCTTTTTCGGGTATGATAA
GCCTCAAATACTCTTTCATAACACACTTCTATATACATTTTCACATTTTTCTTCTGACTA
ACCACCCTCATATATTGATAAAATTCAATATAAAACTCCCAACTCCATATACTTTGAATC
ATTCTTAAATCAAGTTCACTTATATTTTTTCAATCCCCGTCGAGATAGACAACCGGTTCC
TGACTCCGCGTTTGTGTCGGGAACAGAACATAAAAATATTCTCCGCCGATAAAACAGTGT
CTCGTTCTTTTAATATCGATTTTACAACAAAACATTGCGCCCGGCTGATGAATCATGTGA
CCAATGCCCTTTTTCTTTTTTACAATCGTCCCAATATATACACAACTTTCAAA
>vha-8 WBGene00006917; upstream from -737 to -1; size: 737; feature type:gene; location: Caenorhabditis_elegans.WBcel235.34:IV:6790337:6791073:D; upstream neighbour: WBGene00198975 (distance: 737)
TTAAAAAATTTTGTCCCTATTATTTATTTTATTACTGGAAAATCTTCAAACAGGAAAACC
CACCGCGTTTTGCTTATTGCTGTATTTATGAAAAAAAAAACAATCAATATTGGTCAAGTA
AATAAGAAAAAATTAACGAATCTCTATCTGACACCAGATGCGACCCTCTATTCCACTTCT
CTGTTCATCTGCTGCTTCTTTTGTTTAACCAGATAAATCTCCCTCGGGGAAAACCGTCAA
AAAAAGGCAAACTAAATGCAAACACGCTCTATAGACAAAATGTGTTTGGTCTCGTCACGA
ATGGTGAGAGAGAATTGGCCTCCGCCGCAGAGATCGCTTGATTATTGGCCTCCAGTGGGC
AATGTCGGGGAAAACCAAACTATTGATGAGAGGTATCGACGAAAAATCAACAATGACCAA
CTTTTTGTTACAGTTTTGTTATAAATATGAGTTTTGGATATTCCATTGCGTATTTTTCTT
TTCTACTTTCAAAAAATCTGCTCCAACCTTTAATGGCTTTTCCTGTCTTGTCAAAATCTG
GATTTTTGAATATATAATTTTTAAAACCATCAAATTCAGCGAAATGAAATCATGTAATAC
AATTTTTTATTTTTTCCGACTGTTGTGTATTCCATCAAACTATTCAAAAAATCAATATAA
TGATTTTTTTTTCATTTTTCGCGATTTTTTATTATTTTGTCGTCTGAAAACCTTTTTACT
AATAAAATAATTTACAG
>col-160 WBGene00000733; upstream from -1000 to -1; size: 1000; feature type:gene; location: Caenorhabditis_elegans.WBcel235.34:V:13202190:13203189:R; upstream neighbour: WBGene00010188 (distance: 5573)
TTGTGTGTATGTTCACAGTGGGTTTTTTTAAAGCGAATTATTGTTTCTAAAAAATAAATA
AAAACGCACAAAGAATGAACAATTCTTTGCAGTCAACTAAAAACATAGAAAAAAGAATTA
CTGTTGATCAAATTAAACAATCGAATGAGAACCATTTTGGTTCGTATTGTTATTAATTAT
AAATGTTAAATGAAAAAGTTTGGCTAACAACCTTATTCAACTTTTCATTTTATGCCAACT
ATCTGAAGTTTAACCCATTTTCTGATCCTTGTCTCGATAGATGTCACTTTATTGGTCTAC
TGCATTTCTGAAAATTTAATCCGAGTTGTTGTCTTTTTCACAGACCGCCATTTACATTTT
CAGATTTTTTTCAGGAAAAAAAATAACTGTAATCGAAAAAACTGATCCCCGATTAATGAT
GTCTCTTCATACATTCCGTTGTCTTATCTGCCATTCAATTTGGATTTGCAAAAATTCTCG
AATACGTCAGATAAGATGAACATTTGAACAGATTTTTGTTTACTGACGAAAATATCCCGA
TAACCGTCTGCAAGGTTTTCAGTAAATAGTTCCGTTTTACATCAGATTACTTTTTACAAC
TTGCTATCATTCATCGATATAACACGAGAAAATCGAAAAACACTTCCTCTTTCTGCCTTG
TTCCCCTGCTTTCTTTTCATCTTTTTCCAATTTTCACCCGTCGCTTCTCATCTATCCCTT
CTTACTTTTTTATCACTTTTCCAAACGGTTTTTTGCTGTCTCTACCTATCTACTATCATA
AATATCATTTACTTCTCTCTTTTTTTGTATTTCGAGGTCAATTTGACAGAGAAACCCCTA
ATGGCAGAACACACAGGAGTAATAGACAAAGCAGTAGAGGGAGGAGAGAAGCCAAACGGT
TCCTGGTTTGAGTTTTTGGCATCTGCGTTACCGTACTACGTGCTATCAGAGTATTACACC
TTGGCAAGTATAAAAGGGATGACTCGACAATGGTCAAATC
>cyn-7 WBGene00000883; upstream from -201 to -1; size: 201; feature type:gene; location: Caenorhabditis_elegans.WBcel235.34:V:15187788:15187988:R; upstream neighbour: WBGene00220208 (distance: 201)
TGCCTACAAAAATTGTTATCAATTTCGGCGCCGTTCTGTTGTTTTGTGTACGATCATTTG
AAAACACAGGCGCACGGTGAAAGTGTTGACAAAAGGCGGGAAACACAGCGAAAGTGTCGT
CAGATATGGCGCATGTCGTATGATTGGGTGTCGGGTACGCAGACACTTTTGCGGACTTTG
TTGTTTACGTCGGAAAATTCT
>F58F12.1 WBGene00019061; upstream from -1000 to -1; size: 1000; feature type:gene; location: Caenorhabditis_elegans.WBcel235.34:II:6382645:6383644:D; upstream neighbour: WBGene00198122 (distance: 2559)
CTTTCAATAACATCTACAGTATGTACTGTATTTTGCAATCACTTATAAAAACTGAAAACT
GAGAAGAACCATAAATCATACATTTCCCGCATGTTTCTACTCAATTGATAACCGGATTAT
CACATTTCTTTACTATTACTATGAAATGACACGCAGTTGCAACAAACTTCAAATATTTGA
TAAGTTTCAGTCAATTCAGCAGAAAACGCACCAACACACATGTTCTGCTTCAGGTGAAGG
AAACACGTAAAAAGTCACGTGGCTTATTCAAATGTTCAAATGAGTCGTATTTTGCAAAGT
GTATCGAAATGCTACGCAATGTAGTGAATAATATAGTAAGTTAAGTGAAACCTACAAATC
ATGTATACAATTTTCAAAAATTTCCATATATTCTTCCCTGCGTACAATTCGAGAAAGGAG
CAATCTACTTTAATGGTTAAGATTTTTTCAATCAGTAGCTTCAATAGTGTACTCTATTGC
TGTTTAGATACGTCTTCAAATAAAGTTTATTTAAAAAATATGTTTTCTCTATTGTAATAG
TTCTATAATTTCAAAAATTATTCCAATTAGCTACATTTCAATAAATATCAAAAATTCTAC
GCTTCTTAGTTGAAAATCTCCAATTACATTCGCTGTTTCATATTTAACATACGTTTCATT
AAATCTTCAGGCATTTTTTAACCTTCGCCAAGATGGCCTAGTTTTTCCCGATGGCCGCGG
ACTAGCCATTAGGGGATGCAAACACGCTCCGTTGGACGACGGGCGATCTCGATTTTTATT
CACCTTTTTTTAACAAAAAATCTCTGTTTTCAACTGTTTTGGGAAGTTTTTTCAGTTAAT
TTTCGTTATTAAAAATTGAAAAAAGTATTCGACTATATGTCTACGATTTTTACTATTGTT
TGTTCCCCAAATACAATCTATTCCTCCGATTTTTTCATTTATAATTCTTAATACACATAT
TGACCTTCTAAAAATCAATCAAACAATGTTATCATTTCAG
>col-140 WBGene00000713; upstream from -730 to -1; size: 730; feature type:gene; location: Caenorhabditis_elegans.WBcel235.34:V:5836842:5837571:R; upstream neighbour: WBGene00017833 (distance: 730)
TTGTTTATTTTTAGTTTTAAGTTGGTTTTTTTCCGGTTTACAAATAGCTTTTGCTTCGTT
TGCTAGTCGTCCATACTCGGCAAATTACACCAGCTTCTTCCAGTGCTATGTTTGAATTCT
GCCGTAAATTACGCATGTTTGACACACCGTTTTCCTACTTCACTGGCAAAACGTCACAAC
TTTATAGTGCACTTCTGCAACTTTAAAAATAACACTTATTCAACTTTGCAGCAGCTGTTA
TGAAGTTACAGAACCCAGGCTGTACTTTAAGCTACACAATCATTGGTGAATCTCCGGTGT
ATGTGTGCAGGCTGATAAAGAACATGGTGCATCGAGCAAAGATTCAATACTTGTTTTTTG
AAGTGGCACAACTGAATAGTTTAACTCTTTACAATAAGAATTTAAAATTTCGTCTGTATT
TTTGAGTTGTTTGGTTGCTATGTGAACGGTTACTTCCTATTTTTTTTTCTTAATTAGTTC
CTTCTCTCCGTTCTTATCATCAAAATTTTTCTGCCACGAAACTGGTTTTGCCGTACACTT
ACGCGAAAGTGAAGCAGTAAGAATCGAAAATGAAGAAAATGAAAATGACCTTGCTTTTCC
GGAGACTTAGAGAATTAGCAATTTCCAGAAAAAAACGTAGAAAAAGGTTTGATGGATAGA
TAGGTAACCATTGGAGATAGATGGAAAGTTACACCCAATGAAACAGTATAAATAGCAATA
GCGACAACGG
>col-106 WBGene00000680; upstream from -1000 to -1; size: 1000; feature type:gene; location: Caenorhabditis_elegans.WBcel235.34:IV:1460787:1461786:R; upstream neighbour: WBGene00022313 (distance: 1135)
GCCTCTGGTAATTTGCTGGTTCTGTCTACGCGCACGTCAAATGCCAGCTGCTTAATGACT
GGGGATGTCTCTTCCACTAGAACAGATGTCGGCTGCTCTGTGATATCCCGCTAGGTGTCG
GCCGCTATAATCTCTGAAAAAATAAACTCAACCCGCCAAGTGTCGGCTGTTACCTGTTGC
TGTAAACGTTTATTTGAATATCTACCCGGCAAAAGTCGACCTGCGTGATCTCAGGAGAGG
CCAACCGTTTGCTATAGACCCTTTAAGTGTCGGCCGCTACTAGCACCAGAGATGCCGTTC
TATCAAAACCCGCAAGGTGTCAGCTGCTTAGTCCTTAAAGATGTTAAACAATCCCGGCAG
TTGTCTGCTGCAAACCCTTTAGAGATATCGAAGCATAAAGTGCCAGGCACCTCCATGAAT
TAAGCGGCCACAATTATTCCGGACACATAAAACGGCCGACATATCCCTGGATCCATCACG
CGCTGTATAATGACCCGAAAGGTGTCGGATGCTTCGGGGATTCCAAACCCTAGTGCATCC
CCATCTGGAGCTCACTTCAGTGCACCATGACCACCAGAAAACGAGGAAGTCGATGCACCA
TGAGTAGATTGCCTTGGATTTTAGAGATCCATGAAGTTTCCAGAACTAAGTAAACTAATT
TTAAATTTCTGCGTGTTATACAAATGCCCAATGAAAAATTGAAAAATTCTTCTATTCGCT
AACAATGAAATTTGTTCCAATCAATCCAACTTCCCCTTCTCTTTCTGTTCTCTTATCACG
GTTACAGCAAGACATTTTTTGCGTATAGGTTCCCCATGGAAACCGTCTTGAAACCGGTTC
TTATCATGGATTCGCAGTAAAGAGGCGGAACTTCTGGGGGTTAGTATATAATGGCACCTG
ATAAGAATGGAATTGGCAAAACTTTCCGACTTTTACTTTTCCTCGCAAACAATTAACTTT
GATTCAGTACAATTTTTGATTCCTTACCATTTCATTTCAG
>gpd-2 WBGene00001684; upstream from 0 to -1; size: 0; feature type:gene; location: Caenorhabditis_elegans.WBcel235.34:X:3114772:3114771:R; upstream neighbour: WBGene00003124 (distance: 0)
>sams-1 WBGene00008205; upstream from -1000 to -1; size: 1000; feature type:gene; location: Caenorhabditis_elegans.WBcel235.34:X:11964962:11965961:D; upstream neighbour: WBGene00045316 (distance: 3315)
TATCATGATAATTACAAGAAAAGCATTTATAGTTCTCACATTTTTCTTTCATACCATTAA
ACTAAAATAGTGAAAACTCACAGTTCATATAAGAATTTTCGGAATTTGTGTATTATAACT
CCACTAAAAAACTTGAACTTTTGAAAAAAAAAAACGTGCGGAATACATTGTATTCCAGGA
TTAGAAAAACTTAGTTTCTAAACCTTTAAAAAAATGTGTATCGCATTTCATTTAATTGAT
TCAATTAATGAAAATAACATTTAATTCTTAAAATGTGAAAAAATACACAAGTACCGATTT
TCAATGTAATTAAAAATCCCTAAATGTTATTCTTCTCTACAAAACCTTGAAATTGACCAA
TCCCGCCATAAAACCAGTTGAAGAAAACCACGTGGGTAACTCACGTTGCCGTTTTTATCA
AATAGTGTACCTACATCTATTGAAAAAATAACATATGTATATATGACCGATTTGAACAAA
GATCACGTAGAAAAAATGTGATTTTACAAGACAGCCAGAATTATAAAGTTATTAAATTTA
CATAAAGCTCTTAAAGATGAACTGTAAAACCTGTCGAAAATTTGAGTTTAGTCAGAATAT
TCGACACTCCTGTACTATGCACATTCTTTAAAAATTGAAACTTAGGGCAACTTTTAAAAA
GCGAAATATTTTACAGAAGAACCAAACATCCTAGCATAATTCAAGTGTGGTAAGAGATTT
CGGAGTGATAAAGGAAAAATTGACTAGACCGCTGACACCAACTAAACGTGGATCATAATC
ACGAAATGTTAATCACCATGCTATTCTTGTCACCACAACCCTCCACCTATCCAATCCTGA
TCGCTCTTTGTCGCCATTTCCTCTCATTTGCCTCTCGAGAAAGATAACATCAAAGTGGTG
AAACAGTCAAAAAAGATAGGACTTGCGAGAGTACGGACGACGCAGAGATAAAAACTGGGT
TGTCTGTGTGACTCCGCCTTCGAATATCGCTGGGTTCTTT
>cah-4 WBGene00000282; upstream from -1000 to -1; size: 1000; feature type:gene; location: Caenorhabditis_elegans.WBcel235.34:X:13541574:13542573:D; upstream neighbour: WBGene00201881 (distance: 2400)
CCATCTCTCAATTTATAATTGTCCACTATCGACACCGTTTTCTATTGATAACTGATAAAC
TATTGCAAAGATCACTACCCTTCCTTGTTTGCTCCATTGCAAGTGTTTAAGTGACATTAG
GTGATCATATATACTTATTCAAACCATTTCATATTTTCAAATATTTTTGAATAAAAACCC
AGTATTTTGAACATATATATTTCCGGTTCAATTGTTGCAAGAAGTTGAGAGTTCAAAAGT
TAAAGGAACAAATGCGTCAGAGTTTTGCCTAGTCCAAAAACGATTCAGAACATCAGTGAA
TTTCGACCATTTTTTTCACTTTTTCTAGTAGAGAAAGGGTTATTGTAGTTTTAATTTTTT
TTTAATTTTTCAATGTAAAACTATGAGGTATTTTACATGTACATAGCAGTAATTGTTTTA
ACGTTATATCTCCCTTAATCTAGTAATGATATTTTGGATGAAGTTCTGATATTAAAGTAT
TTTTTGATCTATCACTTAAATATTTTTAAATCATTTTGATAGGGATCTTTACCGGTTTTT
TTTAAATTTAAAACTGTGTGGATCCGAGTAACAATTCTCTCATTAAGTCAAAACGTTCTA
GTTCCTTACTTACCAATAGAAATACTACAGTTTAACGAAATACTCTTGGAGAAATGTTAT
CAGTAGTTTATATAAACCACTCATTAGATTTTTAAACCGTTTATTAAAATTTACCAAGCC
TCTAATTAATCACTTGCTATAGTTCCCTGTTTCATAAAAAAAGGTGACTCATTTCTGAAG
AAGTATTTTTTTAGTCAGCTTTGAAAATTTTGAAGCGAAAAAACAGACCTTCTTATCAAT
TCGTACCAAATCGTTCAAGGTCGTCGTCTGCTGCTGGACTTTTGCGTGTTTTTCGCCAAA
AACTGTTTGAATATTCTAGACATTTTTTTCTGCGTATTCTTTTTTTACTACTACTTCGCA
AATTTCTTATTCAAAACTTTTCCCTAACAAATTTTTTCAG
>hpd-1 WBGene00001993; upstream from -1000 to -1; size: 1000; feature type:gene; location: Caenorhabditis_elegans.WBcel235.34:III:10534526:10535525:D; upstream neighbour: WBGene00006784 (distance: 2823)
CAGTGCCACTATAGTCTACTAGCACTCAGATGTTGTTTACAGTTTTTTCTTCTTCTTTCT
CTCTTTCATTTTGGCGAGTTGTATCTCGGTTCATATTGTAGATATTTATAAATTTTAAAC
TACAAAGCTTTGTCAAATGAATTTTTTCATATGCTACATAGTTTTAAAGCTTTTATGTTA
CATTTGTTACTATACAGTACTATTTGTAAACTATATTTACCTAGTTTTAAAATATTTCCA
AAAAAATTTTATTTCGATATTGTTTTTAGACAACCCTTATGCCACCCCAATTTTCAAGAC
ATACAATGCCGGTTAAGGGATTTTCCAGAAAGAGTTTAAATTTCAAAACGTTTACTAACA
AGATGTGGTGTATTTTTTCCGTTCATTAAGCGGCAGACGACTTGCGGGCCAATTTTTTTA
ACATTAAATCTGCAATTATCTGTAACTCAAGTTGATGTTTTTATATAGAACATTTGAACA
AAAATTGAATTGCCGGAATGGAAATTTTCGGCAAACCGGCAATTTGACAGAATTTAGAAC
TTCCGTCAAAACAGCAAATTGCTAATTTGCCGCAAAAATGGTAATTACGGAATATTTTCG
GCAAATTGTGGCTGTGCACATTTTTTTTTTGGAAATTTTAGATTATCAATTTTATCATTT
TTAAATCGGCAAAGATTATCAATTTAATTCTGCATAATTGTACGTATCCTATGAATGCTC
CTACATCTATTTTAAAAAGCAAAAAATTTCCATGAAAAGATTTCGAAAAAACGGGCAAAA
AATTTCCAAAAAGGCTTAGTTTCCGTCTTATAAAACATCCCTTTAAAAACTTCAGGCAAA
TTGTTATTCGGCAATTTGTCAAAAATCAAAGTTTCCGGCAAGTCCACAAACCGACAATTT
GCCGAATTTTTTCGAAAAAAAAATTTGCCGAACTGCAATTGCTGCCCACCCCCCTGGACT
TTTTTCTTCCTTTTTTATCCTTAAACTCTATAAATTCCAG
>dpy-5 WBGene00001067; upstream from -852 to -1; size: 852; feature type:gene; location: Caenorhabditis_elegans.WBcel235.34:I:5433055:5433906:R; upstream neighbour: WBGene00017858 (distance: 852)
TTTTCTATTGAAAATCTTTATTGTTGGTGCTTAACGTTTTTAGGTAATTAAAAATTTGTA
AATCTACTTGGTGAAAATAGGCAATGGCTGTTATATAGGCAGGTATGCCTTTGAAAATGT
CTACCTACCATGGAATTGAATTGAACATTTTTCGAAGGCCATTGTTTCAATTGTTGTGTT
TTTACATATAAAAATTAAAACAATTTCCACGTAAGGAAAAAAAAGAACCTTTCAATAACT
ATCTAGGTAAAATCATTCTTTCAGAAAGGATGGCACAACTTCATCTCCTTCATCTTTGCC
CACTTATTCCACAACTTCATCTTTTTCCACAATAAGTGCTCATGTGCCGGTGAATCGTCT
TCATCAGAGAGTTCACTTGCAAAGATCAGTTATCAAGAAGCAGAGAAAAATTATTGAAAA
TTTCAGTGACCTTCTGAATCTCAACAAGAAGCTGACTGATCTTCGAAAAAAGCACAGAGA
TTGATCTTGTCATATAAATTACAATAAATCTTTGTGTTTTTCATTTAAGCTTACATTTTC
TGGATTAATCACGTTCTGTTTATAATATAAGTTAAAGTTATAATATATTCTTAAATGGTT
TTTAATCCCTATCCTTGAGAATAGAATGAAGGTGTGTCCTCATGGGGCGAGGCAATTTTA
TCCAGTTCTTTGGCAAGTTTTCTCCGTTTCATCTCTTATCTGTTCTTTCGATTTACCTGA
TCAGAGGAGGCATATAAAAGGAGACGAGATGAATGTGGAACACTATACTTTTCAAATTAG
AAGCTTTTCCTTTTTCTTTTGAACTTGCTAACTTTATCTTTAAAACTTTTCTCAAAGTCT
CTGTGTTTTCAG
>prdx-2 WBGene00006434; upstream from -942 to -1; size: 942; feature type:gene; location: Caenorhabditis_elegans.WBcel235.34:II:5377121:5378062:D; upstream neighbour: WBGene00017282 (distance: 942)
ATTATATTCTCAGTTGTTATCTTATATATCCACACCGGAATGTTGAATATCTGACCATAT
ATATTTAGAATGTTGCGGTAATTTTTTTGTTGCTGTGGAATTTTATTTTATTTTTATTTT
TCATAGTTTCAACATTTTACAATTTATTGAAATTTATGGGTTTTAATTGTTATATTTGGC
GTTTTTCGTTTACTTTTTCGATAAAAATAAATTCAGTTAAAAACTAAGTTATAACAATGA
AAACACATAAATTTGAACAAATCGTAGAAAAATCACTACAAATTTGACAGATTTTATGGG
TTCTATCGCGATTTATTGAAATTAACGTCTTTTAATTGTTTTATTTTAGTTTTTTAGATA
AATACTGTTTTCAAACGAAAAACTTTGAAAAATCGATAAATCTCGCAGTACTCCTGAAAG
GCACACACTCGTTTGTACTTAAGAAAAATTGTCGCGACGAGACCAACTGTCCAACTACGG
TAGTTTTCAAAATACGCGGTTCACCGCAAAGTCAAATTGCGGACCTGAACATTTTTTTAT
TTTTCCCGCAAACTTTTTTTTTCAATTTTGCCTAAAGCGCTCGAATAAACATGAAAGTCT
CGTGTTTCCTTCCATCCAGACCTCTCATTTTTCAATTTTAAAACTAAAAGCACTTTTTGA
CCTACTTTTTGTCGCAACCGCCAAAACTCGCTTCCAGAATTATTCCCTTTTTAGGATTTT
CGACGCAACATCTCCAACCGGTTAGTTTTTTCGCAGATTTTCTCGCATTCGCGTAGTTTC
ACTTGTTTACTTCGTGGCGCCTCGTTTTTTTCCGCTCTCTCGTCTGACCACCTTCATATT
TATTGATCTGCGCCTAGCGGCGCCCGTTGAAATACTCCACATTTTTTTGCAATCTTGTCT
GCGAGTTCAGGTTATTTTCGACTTTTATGAAAGCTTGCTAGG
>grd-5 WBGene00001694; upstream from -1000 to -1; size: 1000; feature type:gene; location: Caenorhabditis_elegans.WBcel235.34:V:8618032:8619031:D; upstream neighbour: WBGene00168012 (distance: 1113)
GCCCTCTTTCTACTCCTTAGCTTCATCGCCTACATCGGCACTTAGTACGTGTCTCCACCA
CTCTCTCAGACTGTCCGATTCCAGTTTATCTTTCTCTCGGAGGCTTCTGCTTCTTTTCTT
TCTTCATTTTTCCTTAGCCTTCTTAGCCATCTTCGGCAGTTTTCGAAAACAATCGTGAGG
CACCGAAAGAGAGATAATTGTTGCTGTAATCCTACTGCATTTCAATCACATTTAAATTCG
TTCACTTTTCATTTTTAGACTTTTTACTTTACTTTTTCCTTGTGTTCTTCTCTTACCCGG
ATCGTAAAGCTATAATTTCAGGAATATCATGTTTAAATTTGCATACATGCAGAAATACTT
TTTCTGAAATTTCATTAAACAAGCTTACGGAACGTAGATAATGTTCAACCCAATCATACA
CACAATTGGAAACGAGCAAAAATCAAAAATCTGAATGTTTTTTAAAAATGATTCCTGAAA
TGTTTTGAAAAAAAAAATTTGACATCCAATTTTCAACATAAAAGTCTTTCAAGAAGGTAC
GCAAGCCTGCCTGCCTGCACGCCTTCAAGGCAACCTACGACTGACTTGTGCCTTCTGTAC
TAGAATACGTTAATTTATTTTCATCTTCCAAAGTTAATTTCTAAAAAAAAAACTAAAAAA
ATCTGTGGTAAATTTGTAACTGCCCTACCTACCAAGACTTCATTATGTAGCAGTATAAAG
TTTAATACTCTTAAAATTTTCTAAATTAAGGTTTCGAAGCTTGTTTTTTGAGAGTTTATG
TCTTCTGTTCATTTTTCTTCTCAAACTTCTAACCTTGAGCCTTTTACCTATCGACGCCGT
CAATCTCGAACCTCAGAATTGCACCGCTGCAACCAGTGTCTATAAAAGATAACAATCTTG
TATGTTGACTGTAACTGACTGTCAACATTGAATACCATAACCAATACCTATCTTACTTTA
ACATCTTTCCATATATAAAGCACCTCGCATTGTCAACCTC
>Y69A2AR.18 WBGene00022089; upstream from -473 to -1; size: 473; feature type:gene; location: Caenorhabditis_elegans.WBcel235.34:IV:2495269:2495741:D; upstream neighbour: WBGene00197723 (distance: 473)
AAATTAATTCAAAAACTCAGTGTGGATTTACGGCGTGTGGTGGGTCTCGCCGCGAAATGG
GGGTACGGTCACAGTCGTTTCGCGTGTGCGATTTATGTTTCTCGGGCGGTTGCCATTTTT
TGCGCGTGAAAATTCATTTTTCCACGGATTTTCAGCGATTTTCAGGTTTTTTCTTTAATT
TTTATTGATTTTCTGTTGAAAATTAACAGTTTTCATTTAGAATTACGTAAAAACAGCGTG
CTGAGCGCCTGATTTTGATAAAATTAGGTCTAAATCTGAAAGTAAAAATGCGTTTTGTCC
GCATTTTTCGTTTCCTTTCTGAAACCTATAGAAAACAATTTGCAATTTTTATTTCAACAT
TGATATATGCATACATGGAAAATTCTCATTGAATTTTTCCTGAAAACGTTCAAGAAATTA
CGTCATTTTCGAAGTTTTTAAATACCCGTTTTCTCAATATCTACAGTTTTCAG
>col-184 WBGene00000757; upstream from -1000 to -1; size: 1000; feature type:gene; location: Caenorhabditis_elegans.WBcel235.34:X:13468388:13469387:D; upstream neighbour: WBGene00195387 (distance: 1567)
AGGTTTTAGAATTTTTAATAAGACCTTTCACAATCAAGGCAACTTCAAAAGAATTTAGGT
TTGAGTTTAATACTGCAATTTTACAAAATATATTTTTATGGATTCATTTTCAAATTTTAG
AGTACAAAAACGGATATAAAATTTAAACGACTTTGAAAACGTACAATTAACTTTTTTTGG
GATTTCAGATCATATGTAAATGTTTTTTTTATTAGTTGACCATTTTTCACATTTTCTTGA
TTTACTGAACGCTTTTTAAACAACTACTTCATTTTGTTCATCACATTTTGTTTTCTTCAA
AGTTCTACCTTCTAGCTCCAAATCTTCCGGTAGTTGTCAAAAAGTTTCGACGATAAGGGT
TCCTTGTCGTAATATTTGCAATTCACATGACAAATTTTCAACGAAAATTTGAATGCTCCA
GGCTTGTGGAAGCTGAGACTGTTAAAACATTACTTTTTGGGACAAACAAGGGTCATTGTT
TTTTTTTGCGCAATCATTACGTTGTCTGTAGCAATATCTCTAAAATGTGTTGTATCTGAA
ATATCTATACTTTAAAAAAATTGCTGCTGCAAAGTTAGTACAAAGCTAGTACAAATAACA
ATTAGTTATTCATGCAACGCTTCTACTAAAGCTACAGCGATTATTCGAAGTATGGCAGTA
AGATTTAGTTGAGTAATCAGTCTAACACGTCTTCCCTTCTCTCAATTTCTTATTCGTCTG
TTCCGTTTCCAAAGGTTTAAAGAGAAAGTTGTATCTTAATTGCATCGCAACCACGTCAAG
AACAGTAACTGCGTTGTCTTCATCAAACTTTTTTATTTTCTTATTGCGCAATTCTGGAAA
CAAGGAACTGATAACAGAAGAGATAGAGAGTAGACCAGAGAAAGTTACAATCCTTCAAAC
TTTTTTTCAACAGAATCCAGCCTTTCTCTCTCAAATTGATAAGACCAGTGTGACCAAACC
CCTTGGATTTCCTATAAAAGGACAATGATGATACAAGGTT
>rab-1 WBGene00004266; upstream from -520 to -1; size: 520; feature type:gene; location: Caenorhabditis_elegans.WBcel235.34:V:1263990:1264509:R; upstream neighbour: WBGene00198782 (distance: 520)
ATCTCTCTGCCTCGCCACGTCATTTCTCCCGATTCCACAGCTTTTCCTGGCTAATTTTAT
CCATTTTTCGACTTTTTAAAAGCTTCCAGACGTTCTTTATTGTGTTTCTGATGTTAATAT
CTGCCTATTGGCGTGATCAGAGTCGAAATTATGCCGAAAAAGTAATTTTTATCGATAAAA
AAGTCTTGCGAAATATTTTCTAGCTTTGGAGTCTGTAAACTGATCCGGTGGAATTTTAGA
ATTTTTCCTTTCAGGAAAAATTCTTTTACTGATAAAAGAGTCAGGTTTTCTTGCACTGTT
CGTCTGGATAAAACCGGTTTTCTCTCGTTGCTTTCTCTTTTGTTTACAAACCGCACCGCG
ATCAATAAATTATACACGTTGTCTCCTGTTGCTGACCGATTTGTCATATGATTTGTCACC
GTTCTCATCTTTACTTTCGCAATCCTTTTTGACACTCATTTTCCTCATTCTCGCATCGAT
TCCTCATGCTTTATTCAATTCGCAATTTATAATTTTTCAG
>col-101 WBGene00000675; upstream from -1000 to -1; size: 1000; feature type:gene; location: Caenorhabditis_elegans.WBcel235.34:IV:326672:327671:R; upstream neighbour: WBGene00017577 (distance: 4188)
ATTTTCAATTGTGACTAATCTCCTCGTTTAAATTACCGCGCTTTTGTCCGCGCCGCATTT
CGTAGATCTGCATCCGCGCTATTTTCTTTATTTCCGACGCGCAACATCTTTTTAAAGCGC
GGTAATTCAAATGAGGAGACAAGTCAAAATTGAAAATAATTAGCCAAAATCAACCGATTT
TTTTCAAACTTAATGGATTTTTTTTTTGTTTTTCTTTTGTGGTATTTTGTCATCTAGGTT
CAGTTTTCGCATTTTAAAGTAAAATCCTGAACAGATGATCGAGAAGAGTTAGAAAAGCGA
CTTTATGTTTCTTAAATAATCCATTGAAAAAGGCTAGTTCTTTGTTCAGAATTCAAATTC
GTGAAATTCTTCATCTTTTTGAGGCCCCACGAAAAGGGAAACTGAACGAAAAGGGGAAAG
ACGAAAAGGGGAATTGGCACAGTGCCAACGCACAAAACGCTAATTTTCCTGAAGAAAACG
ATACAACGATGTTAAGAAATTACGCACCGCGCGTTGTTTAGCGTGTTTTTCAGAAGGAAT
TTTCAAAAAACAACGCGCGTTGAATGAGAAGAAAGCGTTTTGTGCGTCGACAGAGCTAAT
TCCCCTTTTCGCATTTCCCCTTTTCGTGGGCCTCATCTTTTCCAACTTTCAAAAGACTAC
GATCCTCTAAAAGAAATCAATTGAACACCGAACACCAAAGCAATAGCTTCAATAGTTGAA
TAACAACTTCCTTACTGTCTATCCTCCACCCTCTAAATTTCTCAAAATTGCGGAAGTTTT
TTGGACTAATCTGTGGAAACCGTATGTTTTTCTCGGCATGGCATAACGACAGAGAAACAC
AGTAGCGACCTTCACATCAAGATATCATTACTTTTTCGGTTTCCCAGGGCACGCGAGAGA
CGCAGACGTGTCAAAGTTCCTGGTTCAGCTGGTTGGCTTCCGTGTCTTCTGATGGGAGAC
AGTGAATTTCGGTATAAAAGGAGTAGATGGTGAGACCAGA
>lgg-1 WBGene00002980; upstream from -1000 to -1; size: 1000; feature type:gene; location: Caenorhabditis_elegans.WBcel235.34:II:6347720:6348719:R; upstream neighbour: WBGene00016317 (distance: 1487)
TGTCGATCGGCACCTGAAACCCCGATGATTCTACACCATGCTGCTCTACTTCTCTCAAAC
CATCCAATGTTTCCCTATACTCTCTTGCTCTCCTCTGCCTGCTGTCTCGTTTCGCCGCCG
TATGACACAGTCACATGATGTTGAGTCGTGGTGTCTCGTCGTCTCCGCCCCTCTCTCATC
TCTCTCTCTTTCTAGCTAGTGCCATTCGTCTTGGTGTGTTCAGTCTTGCCTCTCGCTCTT
CTTTGCGACTTTCTGCCATTTCTTTCACTTTCTGGCGACGTCGGTAGCGACAGTACTTTT
TTATTTAAAAGTTTGTAATTTTAGTTGGTTTGTTTAAAAAACCGGTTTCAAATCAAAATC
TTTTTTAGATTTGAAATTTGAAATTAAGAAATGTTTCACAAGTTTGACTATTAAATGTAC
GGTTTAACAATTCTATCTAAAAATATTGCTAAATCATACCAAAATTATTTATTGAACGGT
CATATTAATCTAGTTAATAGTTGATTACTAAAGTCTTTCAGAATTCAATTTTTTGGAACA
ATGCGCTAAGAATATTCGTAGAAACTGGTTATGGATACTAGTGAATATTGGATAAATGTT
ACTAATATATCGATCGACTTTCAGTCTTCCCAGAATTACAGTTTCCCCGACAACCTCTAA
ACAGCTGCATTGTACTTGTCCTGTTTCTCTGCATCTCAACAAAACCAGGCCAGACAAACA
TAGAAAATCAATAGGATGTCTCCTGCGTCTACGCGCTCTCATATGACCGATGTGCGCGCA
CACTCCCTCTCTCACTTGCACACGGGCCATTCTTGCTCATGCTCTTTTTGCCTTACTAGT
ACTCGTCGTCAATTTTATATAGATTTCGCAATGTGTTATCGAATCGGTCAATCTCTCAAA
ACCCATGTGATGTCACCTTCATTCACTCTCACTTGTTACACCTTTCTTCTCTCATGGTTC
TTTTATGATTTTTCTGTGATTTAAAGTATTTTTATTCCAG
>col-93 WBGene00000668; upstream from -1000 to -1; size: 1000; feature type:gene; location: Caenorhabditis_elegans.WBcel235.34:III:10985609:10986608:R; upstream neighbour: WBGene00000669 (distance: 1217)
TGAATTTTTTAGAATGGTTAATTGATGAAGCTAAAGAAATTATTGTAAAGAGTCTTTTAT
TATACAAAAAAGGAATGGCCCAAGTTGTGTTGAAAATTAGTGTAGGGTTAATTCTCTTAC
TAATTATTTTCTTGTGAAGTATGAATAAACTGGTGTCGTTGTATTTAGTTGATAAGCAAG
TTGCATGAAAAATCCTTGGATATTCCATTTGATCCAAGAAAAGGCCTTGATTTGAATAAA
ACAATTATTATCGTAAATGGGGAAATGTTTAAACATGCATAACCCAAAAACTGTGATAGT
TAGCAAAATACTCTTGACTATCAAAATGTTGCCGAATACTTTTTCTAGTTCTAATACTGT
CCAAATTATGTAATTCTATTCAGTTGAAAGTTACAGCAACTGACATCCGGTGGGTCTGTA
TTTTGAATAGACTAGAATTGCTTAATAAATCACAACTTTAAACTTATGTTAGGTATTTTC
ATGAAGCAAAGCTTGGCAAGAAAATAATCACAGTTTTATACTTTTTTCTTTTGAAAAGTT
GGAGATATGTGAACTCAACAAATGTGTTTTCAATCCCATAAAATTCAGAACATCTCGAGA
AACTCCGATTGTTTTTTCTTGCCCTAGTCGACTCTATAAGATTGACATCAAATGAGACTG
AAGCACTTGACCAGACTAATTTGAAACCTAATCTACTTCTATAACCTTCAGAACACAACC
ATCACAACAGTTCATGGTCACTTGTCGCTGGCTGGCAGCTACTTCCTTATCACTTCCTTT
TCTTTAATTCTCCAATTTTCCCCGGCATCTTCAATGCCAATGGCGCAACTAAAATGACTA
TTTGAGAAAAAAAAATTGAAAAAGAAGGAACAAACGATTTCTGAACACTCTGCAAACCTA
ATCTACACTCTCCACCCATTACAGTTTGAGTGTAAATTTAATACAATACAGTTTAACGGA
ACTGAACACTATATAATGGGGTTGTGGGGACGGGTAAAAC
>cth-2 WBGene00022856; upstream from -1000 to -1; size: 1000; feature type:gene; location: Caenorhabditis_elegans.WBcel235.34:II:7058015:7059014:R; upstream neighbour: WBGene00022849 (distance: 3987)
TGAACTTGAGCTGATACATTGTCATGATACTGTTGGCCTACTGTAGTTTGTATGCAGAGC
CAGTGGAGATTTTCAAAAAAACTCATCTTATGGTGCTAAAATATAGAAATTTTTATACAT
CCTTAAATGTTTTCGGAAATTTCTATTATTTATACAACGTTGTAATTACTTAAGTTAGTT
CTCTTCTATCCTTTTGGAAGTCGATCAAAATAACATTTTCCACGATTTTTAAGTTTTTAC
TATAAAAACAAATATTAGTAGGGAGGGATAGGGTCGGGGTACTGTAGGATTAATGTATTT
TTGTAGAAACCTCTGTTTCTATTAAAATGTTTCTATTACTAGTATTAGGCCAATTCATGT
TAAAAATTAAGATTCTGGTTCGTAGAATGTGACTTGACATTATACAATTCAAATTCCGAA
CTTTTCAAAAAATACTATAGAATTTACAAATATTCAGCTGTTCACGAAAAAACCATATTT
GAGCAATAAAAATTGTTTTTAACCAACATATAAAAACACCACAGAATCCCCAGAAATGTC
AAATTTATTACCAAACTTGTGCCAAATACATATTATTTTTTGAAGTATGAAAAATACGCC
ACCTATCAGTCGTTAATCTTATCTTTTATTTTTCAAATTTCTCAATTTCCCACGCTTCTT
CTCATATCCGGTTTTTTCTGCAAAATGGTCTCGTTTGGAGATTTGATAAGAGTGTTTATT
CCAGATGTGTACATCATTCAATAGTATCAAACATTGTTCATTCCTTCTTTGCACATCACT
ATTTATTTTTCTTCTTTTCTTCCGTTTTTAACATCTTGTTTGCCTAATCAGCTACATTCT
GTAAAATCTAAAAATAATAGAAGATTAACGTCTTTTTGACCAATGTCAAGAACGTTTTTT
TCTTTAACGATTTCATTGAAACTTTCGGCGTGTCGACCGACCCTTCGTTTGACCCCGCCC
CTTTCATTCGTTCTTTTTTCTTTTCTCTCCTCTTTCTCTC
>vha-2 WBGene00006911; upstream from -106 to -1; size: 106; feature type:gene; location: Caenorhabditis_elegans.WBcel235.34:III:9782058:9782163:D; upstream neighbour: WBGene00006910 (distance: 106)
GACCCTGTTCATTGCTTATCTTTTTTGTGTATTGCGTTGTTCTCGCACTCGTTTACCTTT
TATCGTGATTTGGCAACGAATCGCATTATTTATCTCTCTGTTACAG
>F22D6.2 WBGene00009050; upstream from -1000 to -1; size: 1000; feature type:gene; location: Caenorhabditis_elegans.WBcel235.34:I:7082021:7083020:R; upstream neighbour: WBGene00003815 (distance: 6001)
GCCTTTGGGGCACGCTGTGTTGCGTCGTTGTCACGTGAGAAATGGCATGTATGAAACTGT
CGCATACTTTATTTCTGTTGAACCTGTAATCATCTAAGAACATTTTTAGTACGTTTTTAT
CTTTATGGGGCAGTGTTGTTTATTCTATTGATCGGTTTTCTCTTTTTCACCATTCAGCAG
CCCCCACCGGCTGCCATTCCCTCTCCTCTTCTTCAGCGTTTGAAATCGATTCCCATTGGG
AGACAAAGATTTTTCTTTGTTCCCCTTTCCTCTCTGTGTCATCTCCAAATTAATGTCGCT
GACGAGGGTTGAATAGACATTCGGGGTTTCATTTATGAATTTAAATATAATTAAGCTTCA
AATTCAGTCGTTTTTACCTTTATCCTCAGTTTGCGGAATGTTATAATTTCATTTGTTTTT
TTTGTTGTGAACACAAAGATTTAAAATTGAAATCTCAAATAGAGTGTCTTATTTCTTTTT
TTTTTTGGATGAATCATTTTTGTGGAAGAAAAGTGCTTTCCGTGAAAGGATGGCAAGAGC
GGGCGTAATACAAGGAAGAAAGGAAAGAGAGAGGAAAGGGGTCTTTCCTTCTTTCTCTTT
TTCACTATTTTTCAGTTTGTGTATGTCTGTGTGCGTATGTGAGAGCGTAGAAGAGAAAGT
CTATCGCTTTTCGCGTGACGTGCGCCCTTCGCTCTAAGTCGGTTCAGACACTTTTGTCGA
ATGCCCCTTTTTTCTTCTCACTGGTGGTTCTTTACTGCATTTCACCTTGTGACCTGCCTC
TCCTCCATCGTGTTCGGTCATATGAGAGTTGCTTATACTCGATGATGGTGGTAGTGGCGA
CAGAGATGAGGGACTGCGCTGTCCTTTTCACCCCGAGTGCATTTCTCGTGTTAAAATACT
TTCAATTCACCATTTTTCGCGTGACAAAAACCTTTCGTAATTTTTTTCTGTTATCAATCG
ATTTCAATCTACCCTTCACTTTTCCGTCGAAAAAAAATTT
>pmt-1 WBGene00022781; upstream from -1000 to -1; size: 1000; feature type:gene; location: Caenorhabditis_elegans.WBcel235.34:II:5282526:5283525:R; upstream neighbour: WBGene00001806 (distance: 2803)
TTCTTTGAGATTGAAATTAATTGTTTTAAACTTTTTAACATTCTTTCACAAGTTAACTTA
TTGATGTTTGCTTTTTTGCGAGAATGTTCAACAATCAGTACGGAAAACAGTTTTATGGGA
TGTTTTAATTGACAAAATACTTTCTTGCGTCAATAATCATCTGGAATTGATAACCTTTTT
TTACAATTTTTGATTGTTTGATCATTTCCTTCTTTTTCTGTTTCTCCAATTGCTAGAAAT
CAGTTGACAGATTTGAACTATCCATTTCCTTTTCTCTCACCACAAATTTTTAGAAATTCC
GCGACACAAAAAAACCAAGGTCTTAACAGTTTTCGTAAAAGTATATATATACTAGTGATA
CTTTACAAAGAGATTCTCGTCTTGTTTCTGCAAATTTGAACATGATGATTGTATTGTCTA
TCTATCCCTTCTATCATCAAACATGACAATGATCAGATAAAACCGTGTAACAACTACCTT
CTCTCGTCTCATTTTTTTTTCTGTCTGCCTTTCTTGAAGTCAGCCCTTTTTCTTTTAGTT
TTTTTTGTAATTTCTGAAATAGTGTGTTCTGTTGGTTTTTGGTATGATTAGTCTTTTTAT
TTGAAAGTTCAAAATCAGATAAGACGAGTGTTCATTGAACGTGTCGTGTCTTTTTTCAAG
AGAAGATGATATAATGCAGCAGGAATTGAATTTTTTCATTTGGCATGATTTTTAGGTAGA
TAAAATATACATGTTAATATAAAATCCTTCATTTTCCGATCTTCGCGTCTCAGTATAAAG
CTTACTTAATTGAAGCTTACTTAAGAAAGACTTGATATTTATACCCTGTAAGATAATTGG
TACATGTTTCATGTAGTTTAATTTAATTTAATTTTTAAAGTAAAGCTTTAATTTTCATTG
TATCCGAGATTTACCGTCAAATCTTTTTTCTGCTGATGCTGACGTATGTTTTTAAAATGT
GTCCTTTATCTCCACCACCTCCATATCCCCCACGTCATTC
>brp-1 WBGene00000273; upstream from -1000 to -1; size: 1000; feature type:gene; location: Caenorhabditis_elegans.WBcel235.34:III:12019552:12020551:D; upstream neighbour: WBGene00220214 (distance: 1679)
CTCATAAAAAAGCCCTCTAAAAACTTCCGGCAAATCGGAAATTTGCCGAAAATCGAAAAT
TCCGGAATATCAGCAAACCGGCAGTTTGCCGCCCACCAATACTAGTTCTAAATGAATATT
TTTTAGAGCAAACGGGCTTTTTCTCACCAATTTTTTCGTTTTAAGACAGTTCTCGATATG
AGTTTAACTAACTAAAAATCACAAAATTTACAAAAAAAATTATTATAACTCACATTTTTT
AAAAATCATGCAGAGCGCTAAAAATACCAAAAATCATACTAAAACATTTCAAAAAAATGT
AGACATTTTTTCGAAGAATCTGCAGCATGTATGAATATTTCAAAAATAATTAAAGCATAA
AACTGGAATCAGAACTTTTTTTTTAACTCAAAATGAAAAATGTTCCGAAATTATATTAAT
AGCTTTACTATGATATTTGTTCATTTTAGGCCGTACTCCACCTTGTATGCAGGCACATTA
ATATTTATAATAAGAGAAAAATAAACCCTCCGCATTTGAATTAACACATCCTACCTATTT
TTACCTGAACCATCAAACTTTGTATATTATACTCTGCCCTTAAACCCTTGCTGCAAAAAA
TGGAAAAGAAATCAAAAATCAAAGTATCCTTTATCATTTTAAAATTTTTCACAGAAATCT
TTATCATCATCTGATCGAGATTTTCTGGTCAAAAACAAAAACGAATGACGTCATTCCTCT
CTCAAGTGTACAGTAACCAAGTGGCCGGCTATTTTAAAAACTCGTTTTGTGTGTTTCTTC
AAAACTTGGTGTCACTTCCTATCAAAACATCGGGAGATCATTTTTTGTTCATTTTCCTAC
ACCGCGCGGAAGAGTCGTGAATGCCAACCTGTCAAAAATGTTTAATGCTCCGCGAGAGAA
AGTGAGCCGCTTCTCTAATTCTCCTATTGTGCGCATTGATCTCTTCTCTTTTTTTTGTTT
TTGTCTTTTACTCGAATATCTAATCAAGAATCATTTACAG
>col-8 WBGene00000597; upstream from -238 to -1; size: 238; feature type:gene; location: Caenorhabditis_elegans.WBcel235.34:III:7020601:7020838:R; upstream neighbour: WBGene00196053 (distance: 238)
GCAAAGAAAGTTAATTTTTGGTTTTTAGTTTTATTTATTTGTTGATTTATCTAGAAATAT
ATAATTTGTATAACTCGTCTTCATCTGTTTTATTCTATTATTTTGAGAAGTCCGCTAAAA
TCGGTTTGAGCGTTACGAGACCCACTGAAATTTTAAAGTGGGTCCCGCCACGGTGATTCA
AGAAAATAACTTATTTTTAATTCCGCATGATTTTGAGACACATCGCATCAATTTTCAG
>vha-11 WBGene00006920; upstream from -46 to -1; size: 46; feature type:gene; location: Caenorhabditis_elegans.WBcel235.34:IV:2314568:2314613:R; upstream neighbour: WBGene00006912 (distance: 46)
TCTTAAATTGTGAATAATAAATTTCAAAAAAAAAAAAAAAATTCAG
>pmt-2 WBGene00018811; upstream from -69 to -1; size: 69; feature type:gene; location: Caenorhabditis_elegans.WBcel235.34:V:4628511:4628579:D; upstream neighbour: WBGene00018812 (distance: 69)
TTAAGCGATTAGAAAAGTGATCGATCAAAACTTCCATTTTTTGTTAGTTCATTTTCCCAT
AATTTGCAG
>col-103 WBGene00000677; upstream from -393 to -1; size: 393; feature type:gene; location: Caenorhabditis_elegans.WBcel235.34:IV:763679:764071:R; upstream neighbour: WBGene00018928 (distance: 393)
AAAACTCAAACATCAAATTAGCTGCCCATTTCTATCTCTTTTCCTTCGAAAAAGTTATGC
CCTATGCCATCTATCTAGTCAACAAAATCAAGTCAACCCGGTAGAACCGTTAAGACAAAA
CTATCTAGAGAGAGACTGTGAGTGAGTGAGAGAATCAGAGAAATGGAAGATGTTTTGGTT
GGGCGAAGAAGAGGACAAGGACGTTCGGGAAAAAACGTAACGGAAAAATTGAGAATTCTG
TAACGAGACGCAGACGGTTAATTTCGGTTTTCGGACTGTTTTTCGGTCAGGAAAACGGAA
AAATTGGAAAACGGAGAGAGAACTGTCCTTGAAACCGTTTTCAAATGCCTAGTAAGAATT
CAGTATAAAAGGAACTCGAGCGACGGAATTCGT
>T04C12.11 WBGene00077693; upstream from -386 to -1; size: 386; feature type:gene; location: Caenorhabditis_elegans.WBcel235.34:V:11060276:11060661:R; upstream neighbour: WBGene00202053 (distance: 386)
ATGTTGTTTCAAAACTTTGAAATACGCAATTCAATTAAAATATACTTGAAATTATGCTAA
AATGACTTTAGAAACATCGGCTTATTTTTTTAAATCACTTGTCAGAATTTATTTAAAAAT
CTTAAACCTTGTATTAAAAAACCAAACATATTTACCTAATGATGAGAATTGAATGTGAAA
AATTATTATATGTTTGATCTGAAACTTAATATTTCATAAACTAAAGTTCTTGTTCACATT
TCTTTTAGATGTCTATAAATTGCTTGACTGAACATTTAACCGCTCTGAAAATTTTATTGA
TTTGAACCTCAAGTTATTTTTACATTGTATTGCTTGTTAATTTTTAATTATATTAATTAT
CATTATATTTCCAGCCACCTACCACC
>col-20 WBGene00000609; upstream from -1000 to -1; size: 1000; feature type:gene; location: Caenorhabditis_elegans.WBcel235.34:II:4870792:4871791:R; upstream neighbour: WBGene00000649 (distance: 1306)
ATTTTTTATAATTTTTAAAAAAATTCTTTACGGCGAATAAACTCTAGGAAGACCAAAACT
TTAGAGTAGTTACCAGATGCGAAATTTTATAGAAACAATGGCAACGTTGAGCTGCGGAAT
GTAGGCCTCCAGCTAGTTGTGGAAAATACATCACGAGGCATAAATGTGATCAAAACCTGC
CTGTAAATTTCAGTTTTAAAGTAATTTTTAATAAAAATTGAATTGTATACTTTTTTTGTG
GACACTTTTTCAGACGAGGCTTTTTATCAACTTTTTTTGTGACCTCAACTAGTGGAAATT
GGGAATGGGCACAAAAACATTTTCTGCAATTTGGTATTTGCCACTTTTGGAGCTGTCAAA
AAAGAAATAGGCTTCTCACTCTTTCAGCAAACCGGAAAAGATCGAGCTCAAAAACTTGGC
AGTTGTGAGGTAAAATTTCGGAAAAGTTAAATTGCAATGAATTTTAAAAAATGAATACCT
GAAATGTTTTTCTGTCACATAACAAAAGCTCGTCCCTTTACCAAATTATAGATTTTGCAA
TGTTCTACTCGGAATTTTGGATTGCCGAATGGTATTATCTGGTTTTTATTGACACTCGCG
AAAATAGGTTCTAAAAATCCTGAAACATTTTCAACAAAGGAAAAGTTTTATGTTGCTACC
CCTATCAAATTTTAAGAAATAACTTCCGTCATTTTTCTATTTTCCATCACAACGGCACGA
TTGCCGATTGCAAGGAATGATAACAGTTCAGATCGGTTCGTTTTTCTGTTTTCTTTTTTC
TTCCCAGGCAACGGTCTTCTACGTCTCCCTTCAAGCCAACCCCGAAAACCAATCAGCCCC
CAAATTGTCGAGCGTCTCCAATTTTCAGATGATCCCTCTTCAAGCATCTTCTTTTTTTTC
CTGGAAAGCCTACTCCCACTCTCCTATCTCTAGTAGTTACTGTACACCGACGCTATCGGT
TCCCAAGCGAAACTATAAAAGAAGGGGTCGAAAGTTGTGG
>col-19 WBGene00000608; upstream from -1000 to -1; size: 1000; feature type:gene; location: Caenorhabditis_elegans.WBcel235.34:X:420707:421706:D; upstream neighbour: WBGene00022859 (distance: 1345)
TACAACCCTTTAAACTACATACCAACGATTTATTAGTTTGAGCTTCAAGAATTTTATATT
CTTAAGAGGGACGCACAAAAAATCACTCTTCACACTATTTCTTTGTTGAATAGAGGTCAG
CGGCTTTTAAAAATTATAATTTGAAAAAAAATTGGGACTTTTTCAAAAAAAAAGCTTCCA
AACGTCCCTATTAGGAAATGTAAACTTATTCCCAAAAAATTAAAAATTCCAGAGAAAGTA
GACAAATTTCAGAAAACTTACCGCGCTACATCTAATACTTTCTCATAGGTTTTTTTATTG
GGAAACTGATGAAAATTATTTGAATTCATAATAAAATAAATTCGTATTTAGCATTTGAAA
ATTTGCACCAATGTATTATTTAATTTTTTTTTTCGAAAATTTAACGCATTTTCTCTCTAA
AAACTCGAAATTTAGTGTGTTCTAAACAACAGTAAGCATACAATACCTTTGTTCAAAATT
GACGTGCTTTCTGAACCAATATGGTTAGTTTCAAAAATTTTTGTATTATAGGATAGAAAT
ATTTGGAAATAAATTTTAAAACCAAACTTATGCCTTTCTCTTTTAGTATCCCAGCTAGGT
AATATTTTAGTATTTGCCCAAATCCTTGAAGTAAGGAGTATATAATTTTTGAAAAACAAT
AAAACTCCAGATAATTCATAGTTTTTTCTCGAAAGAAAATTTTTGAGATTAGTTATTGAA
CTTCATTTTTGAACATTATTCGTTGAAAAACACTCGCTTTGTCTTTATTTTCAAAAAAAT
TCCGATTTCCCCAACCAGAAAAAAAAACAGATAGAAGAAATTTCTCCTTAAATTTCATTG
TCCATCTCTCTTGGAAACACATTATCTATCAAATGAAAAACGCATTTTTTTTCCTGGCAG
AAAAATGAAATTGGTTAGATTACACTGGTTAGGTTTGAAGGTGTAACTTTCGCTTTCTCA
GCAACTTTCAGTATAAAAGGAAACGGTCACCATTTAGAAA
>R07H5.8 WBGene00011128; upstream from -150 to -1; size: 150; feature type:gene; location: Caenorhabditis_elegans.WBcel235.34:IV:11210832:11210981:R; upstream neighbour: WBGene00199692 (distance: 150)
TTACAGCGTTATTCGTGTTCAAAAAAGCACGAAAACGGTTTTTTCGCACTCTTTCTTTGC
CAATCTTCTTATTTGTTTTCTCTTATGTCTATTTACTCGTTCAAAACTCGCCTTTTTCTC
ACTTTTCATTTTCTAATTGTCTATCTGCAG
>sodh-1 WBGene00010790; upstream from -1000 to -1; size: 1000; feature type:gene; location: Caenorhabditis_elegans.WBcel235.34:V:11887236:11888235:D; upstream neighbour: WBGene00010789 (distance: 5075)
ACAGAGTTGAGTTTTTAAAATAATTCAATTTATTTACTAAAAGAATGTTACTTGATTGTA
AACTTTTTGATATTTTTCTTCAAAAATAATTAATCATTTTAAGGCAACAGGAGTTGTTCA
GAAAACATTTTGGGCCCTCAAATTTTTATTGGGTACGTATTAGATTTTAATTTTAATTCA
AACTAATCAGCAAGATATTGCGAAACAGAGGTTTTGACTAAAGATATATTTGAAAGTTGG
ACGCTCTAAGAATTTGGTTGGTCTGTTAGAACATTTAATTGCTAACACAGAAACTGTTGA
ATTCGTTGTTTGGGGATTAGTTTAAGTCCAGACACTATTCTAAAAACTTAGAAATCAACA
AGCTAATTTTTTTTTGAAATATTATCGTTCGTTACAAAAATCCCGAAATTAGTTATTCTA
ATAAGATGATCTTTTCAACTTTACCTTTCTAGTAATTTTAAAGTATTTCAAACTTTAGTT
GGAAACATTTTGATTCGGAAGAAAAAGACCGTTCCAACTGGTGTCATGTGTTTTAACGGA
GAGTACTGATCAATCTATGCAGGAAACTTTTTGACTTGGAAAAGTGAGGCCAAAATGTGT
TGACGACAGAGTTTTCCTATGTCAGTGGAAGAAATATACCTGATCAGCAAAGTATAGAAC
CAAAGATCTTCCATACTGTCCATATTCTCTAGCTTTTTCCATTAATTTCAGCAATCTCTA
TACATCCAGTTTACACCAAATGAGAACTCCACCTCCAGATGCAACGTGGGTTCAATGGGT
TCAACCCGGTTTTCTTGACCAATCCACACGTGTTTGCTGCTGATTCAAAAAGTGATAAGA
AAGAGATAGTATGTGTTTTCACCAGAGGCATCTTTTTCATGATCGTTCTTCGAACCATTA
CACAGTTAGCACGTGTTCAAATAGTGCACGCACCGGAGAGTTTGCGGGAAGCCCCGCCTT
CCAGCGTTGCCAACACGTGTCGTATAAAAGGGAAACCCCC
>qdpr-1 WBGene00011398; upstream from -21 to -1; size: 21; feature type:gene; location: Caenorhabditis_elegans.WBcel235.34:III:13393882:13393902:D; upstream neighbour: WBGene00001035 (distance: 21)
ATTGTCATTCTTTACTTTTTC
>col-42 WBGene00013489; upstream from -1000 to -1; size: 1000; feature type:gene; location: Caenorhabditis_elegans.WBcel235.34:V:18637484:18638483:D; upstream neighbour: WBGene00013480 (distance: 2310)
TGATGTATTTCATTAAGAATTTATTTCTTGTTATCCTCCCAAATTTAATCAATTTTTTTT
CCAATTTTCCCCCGATTTTCGGTGTCCAAACTGCCAAAACCACATCACTATTGCCAAATT
CGACAAAAAATGAAAACTTTGAGAGATAGGAACTAAATTCCCGACAAGAATCACAACCCA
GAAAACCCCAGAAAACAGTAGTTAGCTGACGGCGTCAAGGTCAAACGGCCGTTTCCCGAA
TTCAATCACGGAAAAACGGAGAAAAACAAGTCTCCAGTGACGAAATAACGTGGAAACTCA
AGAGAGCGCCAGGAAATCAAGATGCCCTTGAAACGGTTTCGGTTAGCGGGCAAAACGGAC
GGAAATTCGGTATAAAAAGGGAGGAAGGAAGGTAAGGAAGTCAGTTTTTCAAATTTGTAT
AGGTTTTTTGAAGGTTTTCCGTCGATTTTTCTAGTTTCCAATTGCTTTATTTTTTTATTG
AATTATGAGCTTTCAGGCCTATAAATTGAGTTCTTAGACGGATTCAAAGCTCAAAATTAA
TTTTTGTTAAGATCCATCGAAAAACTCGGAAAAAATTAGTCAAAGCTTGGTCTAAGCCTA
AGCCTTAGCCTAAACTTAAGCCTGAGCTTGAAGCTTGAACCTATACCTAAGCCTAAGCCT
ACGCCTAAGCCTAAGTCTAAGACTAAGCCCAATTCTACGCCTAAGCCTAAGCCTAAGCCT
AAGTTTAAGCCTAAGCCTAAGTCTAAGCCAGAGCTTAAGCCGAAGCCTAAGCCTAAACCT
AATCCTAAGCCTAAGCCAAAGTCTACGTCTGAGCCTAAGACTAAACCTAAACCAGAGACT
AAGCCTACGCCTAAGCCTTATCTGTAGCCTAACACTAAACCTAAGCCTAAGCCAAGCCTA
AGCCTAAGCCTAAGCCCAAAAATAGCTTCTGAGCTGGAATATCTCAAATTTTTTAAATCC
AAGTTCGTATCCTAACCCTCAACAATTTTCTGAATTTCAG
>col-143 WBGene00000716; upstream from -292 to -1; size: 292; feature type:gene; location: Caenorhabditis_elegans.WBcel235.34:V:6835343:6835634:D; upstream neighbour: WBGene00020526 (distance: 292)
AATTAGAATTTTCATACAATAACATTTTTCTAGCAATTTCCTACGCGTTTCCAACGTTTC
TAAATTCCAACGCGATGCTATCCGTTAAGTTCACGTCGTTTACTTTTTTCTGGAGGCGTT
GCCCATTTTGCATCTTCTTCACATTTCTTCCTCGTTGAAACTGGTTTTGAAATAATAGGA
CACAAGTCAGGGATTGATAAACCAAGATGACCCTCTCGATTCTCTATGCTATATCCTCTG
TTACCTAGTAACCGGTAGAATTGTATATAAGGTAGGTTCCGTTACATACAAC
>R02F2.1 WBGene00019831; upstream from -1000 to -1; size: 1000; feature type:gene; location: Caenorhabditis_elegans.WBcel235.34:III:5500861:5501860:D; upstream neighbour: WBGene00019838 (distance: 1884)
GATAATATTAAATAATTTTTAGGAAATGGGCGATAAATTTTCGGTTCCAAGAAATGTAGA
AAATTTCCAAGAATTTATGGGATTAGTGCTAATGACCTCATATTCTCATGAAGCCCTGAA
TGACAAAAAAATTAATCAAACAAATGAATAGTGACTCATTTCTAATCTATTGTGACGCCC
TAGGATATATTTTGTTATTCATAATTATTATTGTTATGTATTCACTGGGCTTTTCGGTAG
ACAATTCTAGATGTCTTCTGACAGGAAGTTTTTTTTGGGGAGTTTTCTATGTTTTCAGTC
TGCTTTTTTTTAATTTGTGGTTGCTCATAAAAAAGAACATATCTCCAAGTACCACGGGCT
AAAATCTCCAATTTTTTATTCGAAAAGTTCTAAAATCTCAACCGAAAAGTTCGAAACCAA
GCTTGGTCACCGTATTTTTCTCACGGCTACAGTAATTTTTTTTAATACTACAGTAACCTC
AGTGTCAATATCTGGCGTCACCGTTTTGCATTTTCATTTTTCTGGTATTCTAAGAGATCA
AACATAAATACCAGAAAATCTGAAACCTTGAAAAATTACAATTAATCCAGCGTTATCCCC
AATTGACCCATAATATCAACAAAAGATACGGTCATTTCATCCATCTGTTCTAACATTCTT
TTAATGAACGGCATCTGCCTACCCATCTGTTGTATGCATAAATTCTTCTTTCCTTCTCTG
CATATAAGTATCTTCATCTTCTAGCTCTCTCTCTCTCTTTCTCACATCTTTTCTAAATGA
ATCCCTTTAATGAGAATATCTCGTGTTCGGAATACCCACAAGTGCAATGAGCCACCAGTT
ATTTTTCATTCACATCCAAAAAATGTTCAATTTTATATGTCTAATCTTGTTCCGTTTCGC
CCTTTATTTCCCTATTTTCACCCTTTTTTTTCGGGGCACGAGAGTGCCATGTGACTAACC
ATGTGATCGTTCTAGTAAACAGTACAATTGACCATCTTCT
>vha-12 WBGene00006921; upstream from -1000 to -1; size: 1000; feature type:gene; location: Caenorhabditis_elegans.WBcel235.34:X:4190094:4191093:D; upstream neighbour: WBGene00003412 (distance: 4347)
ATGAGCAAGAAATGTGGGCTCCTTCGGGTTGAAAATGAGGAATAATCGCGAGAGACCGAG
GGACAGAGCGTTTGAAAAGACGGCTCGGGGACCGAACTTGACGAACCGGATTAGACACGA
ACGGGAACGAAGGTACAGAACGTCCTCGTTTTTTACGAAAAAGATGAGTGTCCTCGCCGG
CTCTCGTTACTAGGATACATGTAGTTTTACATTATCTGCACATCTTGTTTGTTTGCTTTT
TGAAATGTGGATTTGTATGTTGTATATTTTGTTGTTTTCCAATGCAAGCTCTTTTGTTTC
AGAAAGTTATACCGGTTTTCAAAACTATCTAAAAACTGGCTACATTCACATTGCCAATTT
TTTAAAAAATATTTCCAATAAAAGCTACTTCTTTACTCTGACCTGACTTACTCTGACCCT
GAAACGAAAAAACGTTAGATCTAAATTTCTACTTTGATTATAAACTTATTGCCAAACACA
TCAGACACAGTTTTACTGAACGTATCTATCAATGTATCTGCCACCTTCTATGCAGATTAT
ATTACCGAAAAGACAAGTACTCTCACGCACCCTCCGTCTCTCAATCTCCTCTTCTCTTTT
CGTCTCGACACAATACAACTGCCAACGAGCGGCCCGAAAGGGCGAAAGATCAAGAGACGG
CAGACGCAGTAAGAAACGGCAAGAGAGCGCACGCAGACAGCACTGCAAAAAGGTCTCGCC
GCGAAAAGATGCAACCAAGTTCTCGTCCACGACCGCGACGAAAGACCACTGGTTCATCGG
TCTTTTCTGTATAATGATTGGCCTTTTCCATTATATTTAGTGAACATTTTTCTCGATTTG
TCACATCACTCGTTCATTCAGTTGTCTCTTGCTCAGTTTACAAACGCATATTTGTGAGAA
AAACAGTTACTTATCGTATATTTTGTTGTTAATTTCAATTTGAATATCTTTCTAGAGTTT
CGATTAATGAAATTTAGAGAAATAATGTGCAATTTTTCAG
>vha-13 WBGene00013025; upstream from -689 to -1; size: 689; feature type:gene; location: Caenorhabditis_elegans.WBcel235.34:V:14350518:14351206:D; upstream neighbour: WBGene00013024 (distance: 689)
TGAGCGGAAAAGGAATGTTTTGAAGTGCAACGCGTAATGCGTCGCGGTCTCAATTTCTTA
TCACAACCACAGATCAATCACTTTTCATCTTTTTTTTTGTCTCATCGTCTAAACCTTCAA
GAATTCTAACGACTACGTAATTCTAAATAACTGAATGAGCAAATTGGGGAGAAAATTACA
TTTTCGTTGCGAGACCTTTCGTTTTTGAGCGTCCTGTGCCTTTGAAGAGATTACTGTATG
GAAATATTGGTTTAACTTTTTTTTCAGAGTTTGCGGATATAATTTTTCTTTTTTTTCGTA
TCTATTTAATCGAAATTTAGAAAACAACTATTGTTATAATGATACTGTGGTCCAATTGTT
AAGGCGAATAACTTGAAAATAGTTCCAAACGAACATAAATTTTCCGCTCAAACCTCGCAA
ATCATATTTTTCCTATCTAATAGAGTAACTTCGCTTCCACATTAGTTTATCAAATTTCGC
TTGATGACAGACGTGTAACCTTTTCTCCCCGCTACCTAGATAGACGTAAACCTACACAAC
TTCTGCCACACAAAATTCACTCTCTCACATTCACTCCTCGCTGTATAAAATTCTCGGTTC
AATAGGGCGAAGCTGCAACGCGGCGATGATTTCTAGTCGCACGACCGGCGGTTCCTGGTT
TTTGCGACCGCCACGGCCACGCTCTCTCT
>vha-14 WBGene00010130; upstream from -992 to -1; size: 992; feature type:gene; location: Caenorhabditis_elegans.WBcel235.34:III:9507082:9508073:D; upstream neighbour: WBGene00003067 (distance: 992)
ATCTTACAATCTTCGCCCTATAGCATGTATATTATTTATTATATTTTTATTTTGCTCCCT
TCCCCCCCCCCCCCCCCCCACTCACCTAATTCTTGTGTCATTATAATTTTCTAAAGTTTT
GTGAAATAAATTTTGACGATGATTTATCAATATTTGTTTATTTTCTTCTATGCTTTCTTC
TTGGTTAATTCTCCAATCTACTTTTCTTAAAATTCAATCTGTCAGCTTATTTCGGGACAT
TGAAAATTACGGTACCCGGTCTCGACACGACTATGTTTTGTTGAATACAAACGGATGTGT
GCTTTTAAGGATTACTGTAATTTCTTACTTTCTTTTATGCGGAATTTTTTATCGAATTTT
CATGGTTTTCGTTAACAAAATATATTTATTTATCAACAAACTGAAATAAAACAACTAAAA
CACTCAAATTTTGACAAATTGTGAGAAAAACTGAAAAACCCGAATGTAAATTCCACAGCA
GCGAAAGTTTAAAAATGCATTACTCTTGCACACCAGTTTGTAATTTACGAAAAATAATTG
TCGTGTCGAGACCGGCTACCGTATTTTTTTACGAAAAATTTCGTGTCTAGGTAATATTTA
TTAACAAACAAGTCATTAATGCTAAAAGAAGTGGAGGGACCGGCTTTTAAATTGCGAATA
GTACATTTATTTTAAAATTAGATTTCAAAAAGTTTTGAAGCTGAAATTTTAAAAAAATCG
AAGATTAATTTTTAAATTGATTATCCAACCCCTTTAACCTTTTACTGAAAATGATATTTT
CTATTGGGATAAAGTTTTATTCCAACAATTCCCAATGAAACATCAAAGATATGCCTTCTT
CTCTCTTCTCTCTTATATTTCCACCTCATGACAAGACTTGCAAACTCGCTCTATTGAAAA
TGCCGTCGATCAATCGGCAGTCATTGGTCTTTTGTGTATTTCTTGCGAACAACCGATTTC
GCTCATTTTTGCCATATTTTAATGTTTTTTTC
>arf-1.2 WBGene00000182; upstream from -1000 to -1; size: 1000; feature type:gene; location: Caenorhabditis_elegans.WBcel235.34:III:5715115:5716114:D; upstream neighbour: WBGene00015143 (distance: 1490)
ATTTTTCTCCAGCACATTCTTCAGAAGCGCCACATTGCTTTAGTCGGAAATGCGGGTCAT
CTATTTAGAAAGTTTGGCGCTTTGTATTTGATTTAATATTAATTTTCTCATCTGATTCTA
TTTATTAGTCACAGTATCTCGTGCTGCACTCTTGTGACACGTGTCCTTTTTTCAGAGTTT
TTAATTGCGTCACGATTTTCAAAATTTCTCAACAATGCGCTCGCGTTCAATAGGTTTTTC
TTCTCTCAAAAAGCATTTTTCATCACTTTCTTAATGTTGCAGTTTATCGTCTTATCACTC
GAAAAAGTTTGTTTCAAAGTTCAAATTTTAGAACTTTCGGGTTCATTCAATCAATCAATC
AAGATTTCACTGAAGGATTGAAAGATTCAACGTACGGCTGACGTGGAGTCAGTAGAAGGA
ACTCGAACATTACTATTCTCGTTCCTGTGTGTATGTGTTCTTCATCCTTCCGTCCTGCAC
TAGCGGACAAATTTGGACGGTCTCTTGTTCTTTTTCGCTCTCTCCTCATCTCTTGCGGTA
CTTTCACGTCTCGGTCTCTTCACTTATTGCCATCTATCTCCTCTTATTCGACCGCTGCGC
AACGCACGCGACGCGCCCAGCGAACAAGACAAAAAGCAGCGTCGAGAGGTTGAGAGAGGA
AGAGACACTCCACTGGTCGCCAGAGACTGCTGTGCTAGTGACACGTTGGACGGTGTAGCC
GATGTATTTCTGCTGGATTCTCGCTCCTTGCGCCTGTTATAGATATCCATCTCCTTGCCA
CGTTTTACCCGATTCTTCCTCCTTCCAATCGTCTTCCGTACTTTTTTCTCCGATTGTCGT
TGCTGGCATTTTCACGTATTGGATTTGAAATCTTCCCGAATTTTTCGCAATTTCCCACGA
AGATTATTGATTCAGCTTTCACATTTTATTAGCGTTCCTTTTCACTTCCATCGGTTCCTC
TTCTGAAATTCAATAATTTAATTTATTAATCAATTTATAG
>vit-2 WBGene00006926; upstream from -860 to -1; size: 860; feature type:gene; location: Caenorhabditis_elegans.WBcel235.34:X:5100172:5101031:D; upstream neighbour: WBGene00199268 (distance: 860)
AAAAATAGTCGACTTTCTGAACGGGAAGTAAAAAAAAAATACAAACAAAACAGATTTCTT
ATAAGTTACAAATAAATAATGGTGAATTCAAGTTAATTTAGAAACAATTAACACACAATC
ACAGTACCGGACGTTTGTGAGACCTTATAGTCCAGATTTGGGAATTACTGACAACCGAAT
AATACGCAGAACACTGGAAAATGAAAAAGTTTTAGGGATGCCGCGGATTTCCAACTAATC
AGATTTTTGCTAGACGTACAATTAATGTTAAGTTAGAATAATGTCAAAACATCTGGTGAA
GTTTGTGAATAATTGGGTTTTTAATGTTTAGTTGTTTTAAGTTTTAACATTTGTTAGTTC
TATCATATTTTTTTGGATTCAGTTTTAGTTTTTGTGATCCTGTGTGCCCAATTGAGGAAA
ACTGGTTGCGTTTTAGGTGCCTACAATACAATTTTACCAAGTTTTTTTTGCAGATTTTTC
TATCCTGTCGGTCACAATGCAACTAGCAAGTAAAAAAGTAATGACTTTGTTTTAAATACC
ATGTGCTAGCTGAGTTTCATCATGTCCAGAATCACCTCATCGTTAAAAAGTCATGAGTAT
CAAAGTGCAGTGTGATCAAACTGTATTACTTGAAACAATTTAGTTATATGTTTAGAACCC
CTCATTCAAAATTAATAGACAGGGCTCTCACCGAATGTTGCAATTTGTTTCTGATAAGGG
TCACAAAGCGGAGCGAATGCTTGAATGTGTCCATCAATGAGCTTATCAATGCGCTAAAAC
GCTATAACTTCCATATGAAGTCAATCGAACATATGTCAATCTTTAGCCGTATATAAAGGT
GCACTGAAAACAGTCCAATC
>vha-16 WBGene00016258; upstream from -1000 to -1; size: 1000; feature type:gene; location: Caenorhabditis_elegans.WBcel235.34:I:5082280:5083279:R; upstream neighbour: WBGene00196879 (distance: 2618)
GTATAGAGAGAGAGAGAGAGAGTGCAGACATTTTGATAACATACCGGAGGATGTTGAATA
TAGATCGATTACCATTTTTTATGAGTCACTTTGAAGCCAGCAAAAACTGAGAACTGGAAG
AAAGTTGGACAGACTTGGGTGTTGAATTTTGTATTCATGCCAACAAGCTATTTTTGTGCA
TTTTCAGATGTTTCAATTGAAATAAATTACGTTTTAGGATGATCAAAGTGATTTTCTATG
ACACTAATTTTTAACAAAAAACGTTGGAATAACATGGTGCAATAGTTAATTTTGTAGAAT
TGCCGAAAATAATTGCAGCCCATCCCTCGTTTAAAGCTAAATACATAGTGTGAATAGTTC
TATATAAATGCCTCTACAGTAATTTCAAAATACAACAACTTTAAAATAATGCAGGCCGCT
CGATAAGACTATTTTGCATAGATCTGAATCCCTTGAAACAAAATTATTACAAAATTATTT
TTTGTTATCCTGTTTTTAATACAGGATAACAAAATTATCTTAAAATATTTCATTTAAAAA
TATATTTATTCTGTATCTGTAAAACTTCGGTAAAATCTTGTATTAAAACCCGAAAACCAG
TGAAAGTTTGATAATGTTTGTAAAAATATTTAAAGCAAGTTTTTGATCTTTATTACAAAT
TTAAAGTACAGATGTAAGTCGTTTTAATGGTAATTATTGCTCTTTCGGAAGTTAAAAAAA
GCGTTCTGCAGAAATTTCTGTAGTTTAACTTTCGCAAAATACTCTGATTCAAACTTCGCG
CCGAAATTTTCTGACTAACCGCGCTCCACCGCACCCCCTCACGGCGAGAGACCAGGAATC
GATCTCTCTCTCGGTTTGCACGCTGTCAAATTTTTGTTCTTTCGCCTCCTTTTTCACCAT
TTTCATGCTGAAATTTAACAATTTTATGTTCGAATTTTAAATTTTACCGCATTTTCGGGC
CATCCGCCACTTTCCCCCGATTTTCACAAAGAATTCACAG
>nlp-28 WBGene00003766; upstream from -1000 to -1; size: 1000; feature type:gene; location: Caenorhabditis_elegans.WBcel235.34:V:3986900:3987899:D; upstream neighbour: WBGene00003767 (distance: 3050)
ATTGGGGAGCATAGGTTTTTCAACATTTGCTATCGAACTGCACTAACACTTTTCCTGAAA
ATATTTTGAAAAGCTCCAAACCGCCAAATTAGAGGGGGGTGCTATAGAAGTTGGACGCAC
TGTATAAATATTGGTTTTCTTGATTTTTGATAAATTTTCATGCAATTTGCTACAAAGAAA
ACTTGGTCACCCGGATGAAATTTGCTGAATCTATTTTTAAAGTTGGCCTAAAATCAATTA
TTTGTAAATTGTTTTTTTTTTGCATAAAATGTCAGAAAATTTGCCGCGCACACCAAAAAT
TAGACAAGGAAAGTTTGACCGAAATTATTGACTTTTTTTCCAAAAATTCTGGAAAGGTAC
CATAAAATTGAGCTATTTTTAATTTATGCAGGCAGACCACACGGACTTTATTAAAAATCC
AAAGTGTGCTACGAATTCAGTAATTTTGGTGCTCCAAAAAATACCAAAAGCTATCACATT
TTCCGAGTCCGAGCAACACGGCAAATTTGCCGAATTTGCCGTGTTTTGAAAATATTGGAA
AAAGAGATTTTCTTGAGTTGGCACAACACGGTAAACTTTGAAATTTGCCGCTCACCCCTG
TTCGGTATATTGAGTCATTTTGGGCAAAAACCCCACAAACGCTACTCCACTCTCAAATAT
GTTTGAAAATTGACTGAGATGTTGGTTTAATTTTGAAGCTGCCTAAAAAGTTAAAATCCA
CTATTATAAAAGTACAAAATGCTTAAAATCTTTCATATTATGTAACAAAAATCATATTTC
GTATCAAACACAAATACCACGTTCCAATATTTTATAACGGCTAACGTTACCACTGTCCAA
TTTGAACTGATCTATAACTGATCTAGAATCAAACTTTATTTGACGTATAACAGTGATGTT
CAAGTAAAAATACCGAGTCTTGTGATCTTGATCAACGAAAAAAACTAATTGAAGATAGAC
GACGGCACCTATAAAAGAGGCGAAAAACGTGGTAAACATC
>idh-1 WBGene00010317; upstream from -1000 to -1; size: 1000; feature type:gene; location: Caenorhabditis_elegans.WBcel235.34:IV:9440894:9441893:R; upstream neighbour: WBGene00009544 (distance: 2011)
AAAATACCTACTCGCCTACTTTCCTACAAGTTCACACCACTGAAAACTTTATCTGCACAG
TTTTACACATTTTTGTGACAATGTGATCTCAGTAATATTTTACCGCGATTGCAAAGATAT
TATTTGGAGCAATATATTTTCTGATATTTTTTTCAATTGAACTTGTTGAGTACGTCTAGA
ATTTAAAAATGTTTTATCTAAATTCTTTACATGCACTTCTACACTAGTTACCTCCATTTC
TGTCATAAAACGTTCAATTGGAGTAAACTCATATTTAGAAAAAAGCCAACTGATAACAGA
AAATTGCGGGAAAAAAGTGAAAAGTGGTATGATCAGAGTTCAAATAATCACATAAAACAT
CCCATTTTTCCTTTTTTTTCAGCGTTCTTTGCATTTTTGTGGAGTTTAAAAGAAAGGGAA
TGGCACTTCGTGTTCTCAATTTTTTCCCACATGGAAAGTGTATTCAATGCTCAAATGGTA
GAATCTTAGACAGCAAAAGTAATTTCACAATGTGTCTGGGGCTCTCTCCAGACAAAAGTC
TTTGGGATTTTTAAGCACTCAATTCTGGAATCTTCAATATCTCCATCCTACCTATACATT
TCTTGCTTTCGATCAATTTAATTCGACCCAGAGAATATCCTTCGTTTGAGTTTCGACCTT
GCCCTCCACATTCTGCGTCTCTGTGAATCAGCTAATCTCTTCGTTCTATGCCCTCTCGCT
CTATTTGCACCGCCCATTCGTGCTGCGGCGGTGGTCGAGGACGTGTAGCCTAGTCACAGT
TTTTTTCTTTGCCATTCGTGTAGTTGTGTTGGTTGTCTGTTGTGAGAAATCTCGAGAAAG
AGTTTTACTACGGTTTCATTACTTTTAAATTCGAAATTCGCGCGTGAACGAATTTGTGCA
TTATCGCGTGGCCGTGTTTACGTCCAACAGAACCGCTAATTTTGAAAAACAAACCGCGAA
AATTTTAATTTTTCTCCGAAAATCCGCGGAAATCTTCGAA
>K08D12.6 WBGene00019540; upstream from -1000 to -1; size: 1000; feature type:gene; location: Caenorhabditis_elegans.WBcel235.34:IV:1719790:1720789:D; upstream neighbour: WBGene00019536 (distance: 6610)
CCCAACTTTGCGGATGTATAGTTAATTAATTGGTCAGAATCACCCACGATCCCACAATTA
ACATCCGCCGCCGAATACTCACAATATCTTCCGTATTCTTCCAAGAACATTCGCTCTAAT
AATCATTTAATAAACAATTATTATTTGAATTACCGCCAAGCAATGTAGGCGCGCTCTACG
GACAACAACGGAGTGTCGTAGCGCGCTCTCTTTAGCCATTGCTCACATTAAGTATTGGCC
TAAATTTGATGATGCAATTATCGCCACTCTCCTCCGATTCTCCCATCGTGTGATGCCGTA
CTCCTTCTAATTAATTATTATTCGACTCCTGGCTGCCCTGCAGCACATTCTCTACGTTTT
TCCTGATCAATAAACAGGTTTTTATTCGTACTAATTGTTCTGTTATATTCACACCGCTCA
TCCCTCCTCTCGTTCCGTCCGTCGTCTTTTTTGTCACTCCGAGGTTCTGGCTACCTCTCG
GATTGGAGTGTCAACACATGCTGCCCTCATCTTAGGAAACACCCACTTTTTATGAAAATC
CGCAAGCTCTGCGTTACCTCAAAATATGCCACTAAAATTTTATAAAAAAAAACCTCCTTA
AAATTCTGAATAGCGTATAAAATTCCTTGTGGCTATTACGTTTCCATCCCGATAAAATGT
ACAAATGGCACAATAGTTCGGTAAAAATCAAACCAAGTAAACAATTGTTCGATCGAATTT
ACGTCGATCTCAAATTTGTCCTCCCTCTTCCCAAATCAAATTAAAAGTGTTTAAAGAACC
GAATCGTTTTTTTATGGTTTGTTTCGTACTCTCAACAATTTTCTCTCTCGCTCTCTTCTC
GAACTTATCAATGACGTCTCCCAGAAAAGGCGGAGACTCCGTACGGTTTTTTTGGCGGCG
GCTACTGGAATCGCCCTCAGATTGCGCGAAATATTGTGCGTGAGACACAAAGGTCACTCT
CGACACTTTATACACTATTTTCTACTCGCTGCTTTCAATC
>ZK632.9 WBGene00014016; upstream from -684 to -1; size: 684; feature type:gene; location: Caenorhabditis_elegans.WBcel235.34:III:9825446:9826129:R; upstream neighbour: WBGene00014017 (distance: 684)
TGCTGTTGATTCGCTAAAAATATTCAGGCAGATTTCTATTCTTGAAAAAAAGCCTGAAAA
CGTTACTTTATTTCTCACTTTTGTAGAGCTTTTCTACAAAAACGCACTCTCATTTAGAGT
TGTTTTTCATTCTCCATTGATTTTTCTCATTTTCGACCTTTTTAACATTTATTATGGCTG
ATAAACGCAATATAAGTCAGAATATTAAAAAAAAAAAACGAGAAAAATCAATAAAGAAAT
CTCTACGCCACACAAATTCCACACAAATGCGCCCTCCTTTAAACTCGTTGAAAATTTTTA
ACGAATTTTTCTGGTATTTCTCAATTGAAGCTTTGTTTAAATACTTTTCAGCCTTATTCC
TAATCGAAAATTTCAAATTATCGATTTTAAACATTTACACTTGTAAATAGATTTGATCTT
CGTCAACACTACGCGCGCCAAAATTTAGATTTGTCACTATCGTCCTTCAAATAAACACAC
TCCAATCGTTTCAAATGCTATTCAATCGGTTCTTTCACAGTTTTGTTTTCTTGGCACTCT
CCTCCCTTTTCTGCCTACTTCTTTCTAATCATGCAACTGCCAATCATCGTCCATTTCACT
TTGATAACACTTGTTTTGGTCATTCTTGTGTCGGTTCATTCTCTCATTTTTGTGTTGCTT
ACACGTCTCTAAGCTTTATAATAA
>sod-1 WBGene00004930; upstream from -1000 to -1; size: 1000; feature type:gene; location: Caenorhabditis_elegans.WBcel235.34:II:6973893:6974892:R; upstream neighbour: WBGene00015797 (distance: 2917)
ATCTTTAGAATATAGTATCAACAAGAATACCAATCACCCAACCCCAATCACTCGAAACCG
TTAGGCACCAGGTTAGCCAGTCTGGATTAATCGAGAGTAAACCACTTGACTCCAGACAAC
TACATCTTATACTTACTTACGTCTGGGGGACAATCTTGGGATTCTCAAGATGACTTCCAT
TACGAAGTCTCTTGCAATAACCAATTACCACAATTTTGGAGCAGAATTAAACTCACCCAC
CAGTACAGGATCAAAGATGAATAATGAATGAGAGGCCCTCCTCTCATTGTTGTGGGCGGG
GTCAAGGGGTCAAAGTTTTTTGAATTTCGAAATTTTGAAATTTTGGAATTGTTAAATTTT
TGGAAATCTAATTTTTGAAAGAACCACATTTTCCGTTTACAATTTGAGTTCAATTCCGCA
ACCCCGTCAAATTTAAGAAGAGAAAGAAAAAAAACACAACGTGTTTGCACCTGTAAGGTA
GTTTTTTTTTGTTGCCTTCGGCGTTTTGATTCACATGAAAGTTTCTACGGAAAAACTTTC
ATTGCATAACGATCTTCATATCTTGTTTCTGGAAACGAAAATTTCCAACATGAAAGAAAC
CCGACGCTATTTATTCTCGCAACACAAAAATTTCACATTTAAATAACCGCGGTTTTTCTC
GAACAGCATATTTGACGCGCATTGCTCGTCAAGTTTGATGCGTGCACACTATTTTGCTGT
TGTTTTTTTCTTTTTTCTCTAAATTTTCTTTACGCTTTCGTAGTTTCTATAGAAACGATT
CTCCACTCCCGGTTTTCTTCCGATTCTCAAAATTAATTAAAATTTAGTTATTAAAAATCC
TTTTTCTTGAAATAATCGTTCAATTTCGAGTTTTCAAGAGTGGAGACGTTGAATTTGTGA
GCCGCTTATTTTTTCTGTGTTTTTGTTTTGTGGTTTTTAATCAGTGTCATAATCATACTT
TCCATTGTTTCTTTATTATTCAAAGTTGTAGATTCAGTAT
>mak-1 WBGene00010681; upstream from -1000 to -1; size: 1000; feature type:gene; location: Caenorhabditis_elegans.WBcel235.34:II:8742725:8743724:D; upstream neighbour: WBGene00011313 (distance: 6171)
GAAAAACAAAGAACACCAAAATGCACGCATTTTGAACCTGACTTTCATATTTTTCTTGTC
TCGTCGCTCAGAGTCGTCTAGATATTTTATCCTGAAAAGTTCAACATTTAAACGTGACGC
TATCAGTTTTCCAGAATCAATTTGTTCCAAGCAAATTAGGTTTGCGGAGCCAGTTCGTCT
CTAGAATTGTTTGTTCTCGCTAATTTTGATTTTTTGAACCACGATTTTCCTTTTCCACAT
ATATGTGCACGTGTTGAGCGAAAATCGTAATGTTTGATTTTCTGCTTACTGTTTCGAACA
ATATTTCATTTTTCGAAAACTAAAACTTTAATATTTTCTTTCTATAATTTGACGAACCAT
CGGAAAAGACGTCAAAGTGACGATTGCGTCAAGAGAGAGCCCCAGCGGCGGTGCCAAAGC
GTGTGAGCTCGTGACTACATGAGCCCTCCCTCCCTTTCCGCTCATCGATTAACATGCTTT
TTCCCTTTGAATAAAATTTTTCCATTTAATTTTCCTCTTTGCAAATTAGCTTATAAATTA
CCAAAGGACTTTGTAACTTCACATTGTAAATATCTGAAAGAAACGAGTTTTTCCAGCCAA
ATCAAGAGACCACAGCGATCAGACGCGTCGATTTTTGTTCGATTCATAGGAACAGAATGA
TGAAAGTGTATTGTTGCCTAGAAGCTCTAATCGTTCTTTGCAGTCACGTGGCTGTATTCA
ATAGTTTGTATTTTATGTCAGTAGTTTCCAGATTGAATTGATAAGACCATCTATCTTCCC
AGCCCAACTCGCGCCTCCTACGAACAAGAGAGGCGTTGCCAGAACAAAAAATAACTCCCA
CTTTGAATCACCTATATAAACCGCCCATTTTCACAACCAACCAGACATACAGACTCGAGG
CAAAGGTGCTCCGCCCCAATAAGATAGCCCATGTATAACTCCTCACTTGTCTTTCTATCT
TTTCTCACCGGGGCGCCTCCCTCCCAACCAGACACTTCTC
>F59F4.2 WBGene00010337; upstream from -1000 to -1; size: 1000; feature type:gene; location: Caenorhabditis_elegans.WBcel235.34:X:15840572:15841571:D; upstream neighbour: WBGene00010336 (distance: 3025)
TTTCTTGCTCAATTTTGCTGTTGACTTAAATGTTATATGTAATGTGATGTGTTTGGATCT
TTTTTAAAAATATTTTTCCAAAAGCTTCTGTTTTTTAAATAAAAATGAGTCAACTCTTTG
AAAAATTATGACTTTCAGAAAGTCAAAAATCTTGCAACACCAGTTTTCCTACCAAAAAAT
TTATTTTTATGCATGTTAATTTTATTAGCAACATTATTTTTTGTTTTTTTTTTGGAACAG
GTATGAAGGACAATTTGGATGTGTGTTTGGAAAATTTTCACATTATAATATTTTCCAAAT
TAAACACTTTTTCTTAATTTAAAAATTAGATAACATTTTCCAGAACCTTTTATATGTATT
ACTTATGAGCTGTCAGTTCTGAATTGTTTTTTTCAAAGTTTTTTCAGAATTAATCGGCAC
TTTTTTTCAATATCCTGTAAATTTATTGTACTCATTTTTCAAAACTGTTCTTTTTTTCGA
TGTGGAAAGAGATTTTAGCAAAACAGCCCGTTTGCTCCACTCACTTCCTGGTCAGTCAAA
TTCCCAAAAAAAACACTATACAAATTGACTATCCAATAGTCTCTATAAACCAAATCTGTC
TGTGTCTCTTCACTCTTCCCCCCACCTCCTCCTCCTCTCCCATCCTATCGGAAAGTGGTG
CGTCTTCACTTGTTGCGTGTTTGCAGTCTGCAACACGACGCACCATGACGTCGTTTACCG
TACCCCCATGCGTCGTTGCGGGCGTGCTGCGTCGGTCGGTTCCACAGCTGCACTGCCTCG
CGTGGCGGCCTCGTCTACGTTCGGCCTACATTCATTCGTAATTCCTCGCCCTTCTCCGCA
CATTTGGGTCACTCAGCTCTTTTCTCTTTTTCCCTATCTGTTCGCCCTCTCTTGATATTC
AGCAATTTGTTATTCATTCTTTTATTTTGTTTCTCAAACCGAACTAATTACTATCGTTTT
TTTTTTGATAGTTCCAATTAAAAATATATCAATTTTTCAG
>clec-1 WBGene00017772; upstream from 0 to -1; size: 0; feature type:gene; location: Caenorhabditis_elegans.WBcel235.34:V:5700010:5700009:D; upstream neighbour: WBGene00197313 (distance: 0)
>F20A1.1 WBGene00017613; upstream from -410 to -1; size: 410; feature type:gene; location: Caenorhabditis_elegans.WBcel235.34:V:7051292:7051701:D; upstream neighbour: WBGene00017620 (distance: 410)
GCGAAAAATGCACAACGATGCTCCATCGTTACGCGGCGCGTGTTGTTTAGCCGATAGAAA
ATGGAGGGAATTTCAAATAAATTTTTTGATGAAAAAATTATTTTCATACCACAAAAAATA
TTAAAACATCAGATTTAACAGAAAGTTCAGTTACACATTTTTTGAAAAGTTCGAAACTGA
AATCGTTTGATCCTCCGCAATTGATGCGAATGTCTATGAATTGAACTGTTGGGCAACAAA
TCATAAACTGAAAAAACCATGTTGTAGTGAGAGTGTGTGTAGTCCAATTCAATATTCAAA
CCGGATTTTAGAACCAATCGTTTTTGTGTCAAATGTGCCTTGCCACTAATCACCACTACG
TGTCGTCACAATTCGATTCGTATAAATAGTCGACAGGTTGTAGTAATTTC
>acp-6 WBGene00022245; upstream from -415 to -1; size: 415; feature type:gene; location: Caenorhabditis_elegans.WBcel235.34:IV:6426140:6426554:R; upstream neighbour: WBGene00165893 (distance: 415)
TTTTAATTCAATTTTATTGAATTGTGTTCTGTCGTGTTATCTTATCAGTTTGTTATCGTT
TCAAACAAAACAAAAACAGTATATAAACGCCGGGTAAGATGGAAGTTCACTGGCAATTCA
GTGTTCTTGTGTAATTAACTGATTACCAGAATTTTAAATTTGTCTAGAAAAGCTCTCAGA
ATATGTATTTTTCAACCTGAATCTATCATTCTACAATCTCCTACCTTTTAGTCTAAACAG
TAAATGCCTTCTTGCGGACCTGCAACGTTTGTGGAATAGGCATGTAGGTAGTCTAGTCAT
GAGAAGCTTTATCAGTTTTCATACTTCTTGGTTTGCTCTCATTAAAAAGTGATATGTTTC
TTCAACTTTACCGTTGTATTTTACGCCACCTCAGACAAAGAAATTATATTTTCAG
>col-179 WBGene00000752; upstream from -1000 to -1; size: 1000; feature type:gene; location: Caenorhabditis_elegans.WBcel235.34:X:11200523:11201522:D; upstream neighbour: WBGene00000751 (distance: 1058)
CGCATATACAAAAAAGTGCCTCTGAAAGATTATTTTCAGTTAAAAATAGAGCATAAATAT
ATAGATTTTTATCCTGAAAAATAACTGAACTACTAACAAGAGAGGCTATCACAAAATTCA
ATGTGAACAGATTTTAACACAGAGCAAATAGGACTCGATTTGAGACAGAAATGTATTTCT
ACTCTTGATAACTTAACATAATGTTAGTAGAAACCATTGTTTGGTAGGCCTCAAATGGCA
AATTATATATGTAGCTAAAACAGTCAGCACCAGAAGCACATTTACTGACGAGTTCATGAC
GAACAAAGTTTCAAAAAATTCTCGTTAATTTTTTGTGGTACATTTTATAAAGAAACGGGT
TACAAAACGGAAACGATAGTATGGTTTTTCACAGCGTTTTTTTTCTATATATACTTTTTT
TTCTATATATATATACATGTTGTTACAAACAAGCGAACATCGTTATACATCAATTGTTTA
ATTTTGTGAAAATTTTAACAATATATTTATTCTCACACGGACCATTCTCAAACCTGAAAA
TGTTAAATATAGATTTTCAAAATTGCTGCACGATGTTGTTTAGACGTCATTTTCCTTGGC
ACTTAAAATGATAAAGTAAGAATGATAATGATTAACCAGTAACAAGATATGCAGCTTTCA
TACATGTTTCTCATTCTCTATCAGAGTTATGAATTGAATATTTAGTATTTTTCTTAATTT
CGCGCGTTTCAGTGATTGTTTTCCTAAATGATCTTGCCCAAGTATCAATTTTCTATATAT
TTTCTCTCAGCCAAAAAATGAAATTCCATGATACTCAGAAAAATGATACGCAGTAATTGT
GAGATGGCGACACAAACCTGCCACTAAAGAGAACGCGTCGCGAAGAGACAAAGGTTGCAA
AGTGATTGCAGAAAAAAATCCACAAGTTTAAGAAGGCGTGGCAAAACTTCCTTGTTCCGT
TAGGTAGTAAGTATAAAAGAACGGCTTGGAGATATTGAAT
>Y22D7AL.10 WBGene00021248; upstream from -787 to -1; size: 787; feature type:gene; location: Caenorhabditis_elegans.WBcel235.34:III:1618955:1619741:R; upstream neighbour: WBGene00002025 (distance: 787)
CTACGAAAATTGTGTGAAAATCTGCAGCGGAAAGGCGAAAATGCGAGCAAAATCAGAGTT
TCTCATCGAAAATGAAGCGAGAAGCCTTGCATTATCGTCTGAGAAGCAGAAAAGGAGTGA
AAAATAACGAGAATGGATGAGAAATCGGCTGGGAAAACGGTAAAACAGATATTTCCCCTA
ATTTAGACGATAAATGGCCTATAAATAAGCATTTTTCAATCGTTTTTTATGAAAATGAAG
CGAGAAGCCTTGCATTATCGTCTGGGAAGCAGGTAATGACTGAAAAATACAGGAATAAAT
GAGAAAATAGCTGGGAAAACTGTAGAATAGTTTTTTCCCCTAATTTCGACGAAAAATGGC
CCAAAAATAAGCATTTTTCAATGGTTTCTGATGAAAATAGAAGCAAAAAACCTCAATTTT
TCGTTCAAAATATGAAAAATGAGAGAAAAATAACGAAAATGACGCAAATTTTGATGTAAA
ATGGCTAATTTACATCAGAATAGACTTTTGCATCATTTCACTCGCTCCGCCCAGTTTTGC
AAGGTGCGCACACTTTTCTAGGTGGAGCTGAGCGCGCTGATTGGCTGAATTTGCGGCGCG
GTGTCTGCCATTGGCCCGACACGCCTAGATTTGCAAGTTTGCCGCACGAGATTTTTCGCG
CCGCACATTTATTTTCTGCTTTTTTTCTCGAAGCTTCTTTTGGTTTTTTGATCATTTTCT
GAATTTTCGCGGGTTTCTTCGGGTTTTTTCGTTGTTTTCATGTAATTTCCCGCTAAAAAT
AAATTTT
>ldh-1 WBGene00002262; upstream from -1000 to -1; size: 1000; feature type:gene; location: Caenorhabditis_elegans.WBcel235.34:II:11724325:11725324:D; upstream neighbour: WBGene00008739 (distance: 3009)
TATTTTTTTCTTGAATAGAGAAGTTGATTTCGTTTATAAAAGAGATATAAGTTTATTTTT
TTTCTGATTTTAATTTTATTTTGCATTATAGAATGCTAAAGGCTTTCTAATTTTTAAAAT
GTATCAAATCTCCACCAGTCTAAAGATCAAACAATGATCTTCCGATTTATATGTAGAGAC
ACTCCTTTTTGTGTTGTTTTCTGCGACTTCTATCAGAATTGCCGCCCTTCCTTTTCTCTC
GTTTTTTGCTGTCCGAATTGAATCTAGTCGTCTCTTCTATCTCTCACTTTCGCCTGCTCT
TTTCTCGTTCTCGCGTTTTGCACGTACTTTGCGCGCCTGCTGCCCTCGGGGGGCCCTTCT
AGTTTTGAGACGACTTGGTGGTGTGCACGACGGCACTCGATAGTCATTTTTTTTGTGTTT
TAGGCTTTTAATTGAGACTGGATATATTTAAAGTGTGTGTTTGGAATTTCAAAATTTTGT
AGTTTTTCAAATATTGAAATTATCATTTGCTAACCCACGAAATGGTGCGATTTCTCTGCC
GAAAATATGGTATCGGGTCTCAACACGACAAATATTTGTTAAATGCAAAACATACGTGCG
CCTTTAAGGAGTACTGTAATTTTTAAATCTCGTTGCAGTGAAATTTCCATCAATTTTTCA
TTGTTTTTCAAAAAAAAAACATTTATTGATTTTCGCAAAAAATTCAAAAGTTAACTTAAA
TTTTAATAGATCGTGAGAAAAACTTTGAAAAATGGATGAAAATTCCTCAAAGTTTGAAAC
TACAGTACTCTTTAAAGGCGCACACCACTATTTTGTCGTGACGAGACCGGGCACCGTATT
TTTGGCACAATAATCAACAATTTTCATGTCTAGGTAATAAAAAAAGTACGTTTTTTGAGC
TCCAAATATATATTCTTCATAGTTTTGAGCACTTAGATTTGAACTTTTTTGAAAACCTTT
TTTGTAGATGTATAACTAATCAACATTCCATTTCTTTCAG
>col-95 WBGene00000670; upstream from -1000 to -1; size: 1000; feature type:gene; location: Caenorhabditis_elegans.WBcel235.34:III:11702979:11703978:D; upstream neighbour: WBGene00004165 (distance: 1110)
TGATCCCTGGATTCCAAGCCATCTCTGAACAGAATTGACCATCCGGAGCCCCTAGGAGGA
TCCATAGATTCTCAGGTCAACCAATTCCATCTTTGCAAATAATCGAATTCAATAGGAAAT
GTTCATGCGATCAAACTATCTTGTAAAAGGGCGGTGGTCAACAATTGCGAGGAGAAAAAA
GTGAAAAAAGAAATATTCGCGTCTCCAGCTGATAAATTGGTTACCAGCAAAACCGGTTTG
AAAGGGGGGAGACGATTCAGCAAGAAGGGAAAAAACGGAAGAACAAGGCACATTCGGCTG
ATTTTTGACAATGTCAAAAAGGAAATAAGTAAACTGGCGAGATAAAAATTCATGTCGGTC
CTGGAATATTTAAGGTGTAATTCGGAAGGTGCTTGTAGTTCTCGAAGACCTGGAGCTCCG
GGGGTAAACTGAAGCATCCTGATCTTCTTGGGCCTTCTTGGGTTCCAGATGATCCTGAGG
CTCCTGTGACACCAAAGATCTAGCTTGTCCTGGAGGTCTGGCATCTCCTTGGAGTCTCGG
GTTTCCATAGGCTCCTGGTGGTCCCCTTGCGGGCTTGGGGAATCACGCCCAAAAAGTCTT
CCAGATGATGCTGGTGGTCCTTGTGGCCCGGCATGGGGCTCCTGGGGCTCCTGTGAGGCC
TACAGATCTAACTTGTCCTGGAGCTCCGGAGTGAAATCCCGGGCTTCCGGAGGCTCCTTC
TCGGCTTGAGGGGAATTATGTCCTAGCTAGACCAGAAATAAAGATAGCACATGTTCAATG
ATGTTATCACGTTCCTTTCCCCTCAAACGGCCTGACCATCATCATGTGTTTTCTGTGTTG
TGTCACCTTTTCGCCCCAATCAAACCTAGAAAAAAAAGTAAAAAGATGGAAAACAGGAGA
ACAAGTAACTTCCTCCTCTCGAAAATTGGTTCCTTGACAACCGATAGAACTTTGAAACCT
GAAAAGTTAAAGTATAAAAGGGTTTCCCTGGCAACCGATC
>F23D12.11 WBGene00194674; upstream from -695 to -1; size: 695; feature type:gene; location: Caenorhabditis_elegans.WBcel235.34:X:14424750:14425444:R; upstream neighbour: WBGene00009085 (distance: 695)
AATTGCACACTGCTCAGCAAAAACAAATCGGGGAAACAATAAGAACTAACCAATATTTCT
AGAAATTCTTTTTTTTTTTTCATTGTATCAGAGTCAAAATCTGATTCTGCCTGATCTCAC
CCTTTTCTGATTTTATTAATGAATTTGAACTAGAAGTTTTGTTTTAAAATATTTTTGGAC
AACTAAAATTAAAACGAAACAAATGACATCCTCTGCTGATAGTTGAAGCTGCACAATATC
TACGGTGAGCATGTTACTTGTACTTTGCCAAAAAAGTCTTCTTCAATGGAATAAAAGCAG
AAGACAAGCTTCATTTGTTTGAAATTAGACCTTGAAATTTTATAACAGCTATAAGTGCCC
ATGTGCTCTGTCTAGACTTGTGCTTCTCCTCATAGAGAAAAAGAAAAATCCGATTCTCTG
AACTCCCTGCTCGGTGAGTATGTAAGTCCACATTTCATGCGTGAAATTTTGACATTTTCA
TCAATAACATCTGACTTCTGATATCAAAGCTTATCAATCTCATTGTTTGCGACCAATAAA
AAACTTCCCGAAGTCAATGAACACCTTGCCATATACTTTGTTCCATTAAGTTGATAACGC
AAAGATGTCAGTTTTGATTTGATTACACTGCGGGAATATTTCGTTGAAATAACAATAACA
GTGGTATAAAACACGAAAGATTTGGAGAAAAGGAC
>tdo-2 WBGene00016201; upstream from -1000 to -1; size: 1000; feature type:gene; location: Caenorhabditis_elegans.WBcel235.34:III:5920087:5921086:R; upstream neighbour: WBGene00016193 (distance: 3100)
TTTTGAGAACTGTGAAATAAGGCTGGTTAATAAATTGTGCATAAAAAATCTAGAGAGATT
GGAAAGCCATGCCTATTTCACTGCAGCTTCACCAACAATCTAATCATAATTTTGAAAATG
AAAATTACATTAGCATGGTCCTTTACTCACATTTTTTTAGGATGTCGACACTTTTTTCAT
TTGAGGTCGCTACAACTGTTGCTCAAAGTTGGAGCATGTGCGACCTATTTCCACTCCTCC
TCCACAGACCCCGTTTGATTGGTGCAAAAGTGGGCAGAGCGAAAAGCTGATTGGTCTTGC
AGTTTTCATTTTGAAGGGAATTAAAAAACGGAGTTAGTAACAATTGAGAATTACCGTTTT
TAAATGTATAACTTTTCAAATCTTCCGTTTCTGAATTTATTATATACATATATTATATAG
ACTCAATTACAAATTATATAAATTTAATTTATATATTATATAGCCTTAATTATTAAACTT
TTTATTTTGAGATATTTTTAAATTTCAAACTTTTTTTCAGTATTTAAGTAAGCTTCCTAT
TCACGCTACTCCACTTTTAGTGTGTTTCAAATGAATGGACGTTATACCAAAATTCAATTG
AAATATCCAGCTTCATAAATATATTGGCATGGGAATGAGCCTCGTCACGAACATTTTAGA
AAAACATCAGGACAAACTTATATTGTACTATAACTTGCAAACCTGCAGCAGCAGAACTTT
GAACACCCAAATCCATTTCCGACGGAAGTATTCTACATCTTGTGGCCGCGTATACCCATG
ACTACTGTACCCAAACTGGGGAAAACCCAAATTGCTAGTAAACGCCCACTAAATAAACTG
TTAGCATTGAAAGTGTGAACACGTGAATCGTATGTCAAGTGATAGGAAGTGTGACGTTTT
GTAATTAATCTTAACTTCCAAGTGTTTGTTTCCTTGAAATAAGATGCCTACACACGGCGG
CGAAATGGATACTTTTTATGTCTGCGCTTATTCTCTTTGT
>hgo-1 WBGene00001843; upstream from -847 to -1; size: 847; feature type:gene; location: Caenorhabditis_elegans.WBcel235.34:I:9055447:9056293:R; upstream neighbour: WBGene00012296 (distance: 847)
GAGCAAAGTCATCTCCTCATCTCCACGTGGAATGATTATTTAATTTTACATCAAAATCGT
GGTTCACGTTTTAAAACAAAGATTATTTATTGTTAACACATGGAAATTAAGAAACATGTT
TTTTAAATTAAAAACAGAGTTTAAAAATATTTTTGGAATTAATAATTAATGAGTCAAATC
TTAATTGTTGCCCTGAATTTCCTGTAAACTTGATATCCCGCCACGATCTAACTGCTGTCG
TCTGCAATTAGAGATTACGGTAGGTTATAAAATGATCGTTGCTGCGAAACACCAGACACA
GGACCTTTCTTTGTAAAAGTGCAAATAGATGTGGGGTTCATTTTTATAATTTTTAAAGTT
GTGCTTTTGCTTGACTACGTTATTATCGTTCTGATTTGTGTTTTAAAAATAAAGTACGTT
ATAAATTAATAATTTTTTATCAGTTTTGCTCAATCCTTTTCATTTAATTTTATCGGATTA
GTATAGTATAGATAATTATACATCTTGTTATTAGTGTAGAGAAAATTAATATAAATATAG
GTTCCAATTGCGAAAACCTGATCCTTCGTGTTGAACGGGTCTCGGTGTTATTTCTTTTTT
AGAATTGCCTGATGACGTATCGTAATATTGTTTGACCTCCGCGCAGAGATATTCTCAAGA
GAGTATACAACAACGACAATAATCTTATCAACTCCTCTCCAGTCAATTACCGTTTTTGAC
ATGGTATGGAACAAAACACGTGACTATTTAACATTGTTATACCATGACGATTTCGTTGAA
ACGGTCATCTGAATGGGCAGAGACGCAGTCAATTGATAGAAGAGATAGTACTATCTAATT
GTGAGAC
>zip-9 WBGene00077761; upstream from -65 to -1; size: 65; feature type:gene; location: Caenorhabditis_elegans.WBcel235.34:V:10942890:10942954:D; upstream neighbour: WBGene00008913 (distance: 65)
TGCATCTTCATCTCTTCCATCTACATCCCCATTCCCATATACCACATCCCCATTCACCGC
CACTG
>mnk-1 WBGene00011304; upstream from -206 to -1; size: 206; feature type:gene; location: Caenorhabditis_elegans.WBcel235.34:II:10555045:10555250:R; upstream neighbour: WBGene00220052 (distance: 206)
TGGTGCTTAACAGATTAAACAAAACGTGCGAAAAAAAAGAAAAAACCGTGCCGCAGAGTT
GCGAAATTACGCCCCGCCTCTAATTCTGTGCGACTCTGTTTTTTTGCGAAATTCACGAAT
TTTAATTTCAACAGTACTCTAAAATCGTTCTCGTTTTTTGTTCTTCGCTTTTTTTTTGGA
TTTTTTAAATTCAGTTTTTTTTGCAG
>fat-1 WBGene00001393; upstream from -1000 to -1; size: 1000; feature type:gene; location: Caenorhabditis_elegans.WBcel235.34:IV:13314644:13315643:D; upstream neighbour: WBGene00013464 (distance: 4825)
CATCTATAGAGGCATACATTCACTCTGCTGAGCAAGACTGCGGGCATGCATAACAAAAAT
GCTTCTCCGTTATTTTTCAGCTGCTCATCATGTGAAGGCTTTCATGAATGCTCTTAGGTC
TCGCCGCACGGGCAACGAGTTACTGTAACTCGTGTCGATTTACGGGCCGTTATTTCATCA
TTTTTTTTTCTAAATTAAATTTTGAATTTAAATTAAGAATACAAAAATAGGCATTATTTT
TCGATTTTTTATTTTAATTAAAATTTAATTTGGAAAAGTATAATATGATGAAATATTTAG
CTGCCCGAAAATCGACACGAGTTACAGTATCTAGTTGCCCGCGTGGCGAGACCTATGCGC
GTAAGATATGGCGAAATTGGCCAACTTCAAACAACTATGTAAAATAAATTTCACACGGCA
ATTCTTAATTTAAAGGTGGAGTAGCGAAATCTGGGAAATATTTTTAAATTACTCCAAATT
TGCCCCTGATTCCGAATATCTATGTCGAAAAATTCAAAAAAATTTCCCTGATTTTATATT
TCGGCTGAAAATCGCGATTTTCATTTCAAGCTGAAATATAAAATCAGGGAAATTTTGTCG
AATTTTTTGACATAGATATTCGGAATCAGGGGCAAATTTGGAGTCATTTAAAAATATTTC
CCAGATTTCGCTACTCCACCTTTAATTGAAGTGCCAATTTTCGAGAAGTTACACGTGGAG
TCAGAAAGTCCCATTTTGTTTTGATCTTCGAAAAATGCGGGAGAAGAGACGCAGACATCT
CATCTGATTTCCAATGGTTGAGAGCGTGCTGACGTCACAATTTATATTCCGGCATTTTTC
GTAGATCAAACCGCAATGAGACTGGCTTACACCACGTGAAGTTACGCATTTTAATTTTCA
TTATCTATTTTTAAAACTAAAACCTTATATATTTCTGCCGTTTTCCTTTTTTCTCTCTCC
ATCATTCAAACTTTGAATTTCTAATTTTCAATAATTTCAG
>ifb-1 WBGene00002053; upstream from -216 to -1; size: 216; feature type:gene; location: Caenorhabditis_elegans.WBcel235.34:II:5765402:5765617:D; upstream neighbour: WBGene00219674 (distance: 216)
TATATATGAGTGTGTATGTTTGTTGAAAACCGGCCACGCTTATTTGGGTTTTGATAAGGA
ACAAATTGGATGCCGAAGGATGCAGAAACATTTTTTTTTATCATATTGTTGTTTTAAGGT
TTAACACTTTTTATTAAAATTTGTAATTGTTACTTTTTGCTCAGTTTTCTGTATTTTCCC
AATTCAGCTTCTATATTTTCAAAAAAAAAATTTCAG
>vha-1 WBGene00006910; upstream from -923 to -1; size: 923; feature type:gene; location: Caenorhabditis_elegans.WBcel235.34:III:9780320:9781242:D; upstream neighbour: WBGene00005021 (distance: 923)
CAGCTTGTGCTAAAGAGAAGAGGCTTCTTCTGAAATATTGTGGTTGGTTGAATGTTATTT
TCGATTGCTTCGTCGGAAAGTGAAAATGAAGGACATCTGGCGGGAGATTTGTAAACCATT
TGTGTACGGGTCAGCTTTTTTAAACGAATTTTTTTCGACGTAGAATTCGATGAAATTCAA
GTCTGTTTTTAATTTATTTTCTTCATTTGGAGATTGATTAGTCTGAATCACTTTTTCTTA
AGAAAAACCACTAATTTAAAATTATAATTTTAACATTTAACTATTATTTCACTGATTAAA
AAACGAGCTTTATGACGTTAACTGTACTATTGAACTTATTAATTCTCCAAAACCCTTTCA
AAAACTTTCCGGCCTTAGATTTATGCAATTGTACGCAATAAAATGCATTTGAGGGAAACA
GAAGAGATATCTACAAAAATAAAAAATAATAATGCAAGTTCGCTCCACTGCATTTCGCAC
GCTACGCAGCCGCATCGCAGGCTGTCATCTCGGTTTTTGGTCGCGGTCTACCGTAGATGC
TCTTCGGTTTTCGACCAGTGACACACAGTCGTATTGCTGCGTTTCGGTCTCACCTTCATC
GTTCATGATTTTTCATTTGTGCAAATCAACTTGATATCCTATTTAACTTGTTGCATGCTT
TCCAGCACAACTCATTCCTTTCTCAATGCCTTTTAACGCGTGGCTCCTTGGAAAAAGTCG
ATATATCGGTTTTCTATTTAAAGACGTTTCCATTGAGTGGATTGATTTTAATTCTGTTCC
TTGTAACTTCAAATCCATTTATAGTGTGTACGCCGTTCATAATATCCAAAATTGCATTTT
TTGGTGATGTTTCATAATCTCTGATAGTTGACCGTTTTTATTAGTTCATTTTTCACTTAT
TATAGAAATTAATTTTCACTCAG
>C35B1.5 WBGene00016435; upstream from -1000 to -1; size: 1000; feature type:gene; location: Caenorhabditis_elegans.WBcel235.34:IV:4084210:4085209:R; upstream neighbour: WBGene00016432 (distance: 2002)
TTCTCTAATTCTCCTGAAAAATTCTATAAAACCAACAGTTTTTATCATCAAAAATGCCTT
TTGACCGACTTTTTTTAAAGTTGAAAATCGTACAGTTTTAGCAGAAATTCCAGAGTTTCA
TTTTGAAGTATGCTGGAAATAATAAAATTATTCTAACATTTATTAATATTTTGTAAAACT
AATTCTATACAATAAAAAAGTAAAATTTAATATTAAAAAAACCGGTTTTTCTCAAATTTC
CATTCCCCAATGTCCTGTTCTATTATTTGTTCCGATTCGGCCACAGAACGCGCACACACA
CACTTTTTGCTGATTCTCTGCCTCCTTTCTTTGATTTGACCGCATTTTATATTGATTTTC
GGCCACAATTCCACTATTTGTTCAGTTTGTCGATTTGTTGGAAATTTCAATTCCGGCAAT
TCGCCGATTTGCCGGAAATTTAAATTCAGACAATTTGCCGGTTTGCCGGAAATTTTCAGT
TCCGGCAATTTTTTAATTTGCCGGAAGTTTCCATTTCGGCAACTTGCCAATTTGCCGGAA
ATTCGCCGTTTTGCCGGAAATTTTCAATTCCGACAACTTGCCTATTTCCCGGAAATTACA
ATTCCGCCGATTTACCAATTTGCCAGAAATTTTTAATTCCGGCAATTTGCCGATTTGTCG
GAGATTTCAATCCGGCATTTTGCCGAAAATTTCAATTTCGGCAGTTCGCCGATTTGTGGA
AAATAACAATTCTGGTCATTCGCCAATTTGCCGAAAATTTCAATTCCGGCAATTCGCCGA
TTTGCCGGAAATTTTCAATTCCGGCGATTTTCCTATTTGGCGAATATTTTTAATTCCGCC
GGTTTGCCGCTTTGCCGGAAATTTCAATTCCGGAACTTTGCCGATTTGCCGATTTGCCGG
AAAAAATCTTTTGCCGCCCACCCCTAATAAAGACTTCAAAATATGCGTTTTTTTTTGCTT
TTAACACGCTAAAACTCTCTAAAAATCCCCAATTTTTCAG
>vha-15 WBGene00020507; upstream from -1000 to -1; size: 1000; feature type:gene; location: Caenorhabditis_elegans.WBcel235.34:X:2236911:2237910:D; upstream neighbour: WBGene00020508 (distance: 1203)
AGCATTATGTTAAGCCAACAAATATACAAATGAAGTAACTTGTTTTTAGATCGTTGCGAG
ACCTACACTGATATCTCAAAATTACATTACCAATTTGAAATTTAAAAAAGAATTTTCAAA
GCACGTAAAATATGGTATAGTTCAAAAACTTTTTTTGAGAAATTGGGGTCTCCCTTGATA
AATATAGAAAAAAACTGATTCACTATAAATCATGACATATGTGAATTTTTTTAGAAAATA
AATTTGAAAGTCACTGACGTTTCAGGGTTATAGAGCTCAGTCAGTTCTAGAAAACCGTAC
ACATTTATTCTCAGAACATTTAAAATTTTGTTATACCGTTGCCAACAATATTTTCTTGAT
CTTTGCTCTCAGTGTTTTGTAAATCTAAGCAGTTTGACTTTAACAAGCGTGACCAATTAA
TTTACAATTCGAGATTATTATTAGAAATTTCACGCCAGATCAGAAAATATTTTTTAAAAA
AACCTTAAAATTTAAAAATAGCATATCATAGAATACATGGAATTTTGATGAGCACAAAAT
TAATATGTGAAAAAAACTTTCGAATTTGATTGAAATTTGGAAAAATTGATAATTTTTTAC
TCAATCCATTTCCCGTGTTTCATCTCCCCGAAAAATATCCTATGCCATTTTTCTCTCCCC
TCACCTTTGCCTATCGATTTTGACAGAGGGACGGCTAGTAGAGACGCAGATAGAAAAGGA
AACACTGCTCTCTTCTCTCTCGCCGTACGACGGGTCTCGCAACGATCACCGACCAGCCAG
TGATTGTTGTTCTCTAACCATGATCTCTTGCATTTATTCCACTACTTTTCGAGTGTTTTT
GAAGTTCTGGAATGCAAGTTTTTAGTTTTCGTCGTCGGAGTCAATAGATAAACACAATTT
GAAACTTATATCGTCGTTTAAATTGTTTTTACTCCTATTTGAACATTTTTTCTTGGCAAT
TTTTTGAAATTGGTTAAAAAAATCATTTAAAAAATTTCAG
>F45D3.3 WBGene00009723; upstream from -1000 to -1; size: 1000; feature type:gene; location: Caenorhabditis_elegans.WBcel235.34:V:12550356:12551355:R; upstream neighbour: WBGene00199296 (distance: 1368)
ATAATCACACTATGCTTTTGTGTAAGTTGCAACAAAAATACACGCCGTTATAAAAAGTTG
AACACCTGGAAATATTTTTACTTTTTTTTTTACAGAAAACTTACTTACAGTTACCAAACT
GTATATGAGATAGGGTTTCTTTACATTGTAAACGAAATCAGAATTTCAATAAATTGCATT
GTGGCTAGTGATAAGAATAAGTAACCATTCGATCAAATTAAATAAAAATGCTTGTTAAAA
AAATAATGTTGAAAATTCTGAAATTAATATTTTCTTCATTAATTTATCCCAAGATTGTTC
AGTTTGTATCTAAAAATCTTCTATATAATTGGGTTAAGCGATATATCACGTGAATATCCC
ACTAAACCTAGATAAACAGATCCGAAGCCCTTTATCCATGTCATATGTCCACTCAGGTGA
CGATATGAACGTGTGATCATTCACTTTCAATTTATTTGAATGCTTGATGCGTTTTTTTTT
TTCGTTTTTTATCAGACTCCATTATTTTCCTAATGCAATATTGCAGTCCACAAGCAATTA
TTTTTTAGACCTTTTAAAAAATAATTTTTGAAAAATTACGAACGGGAAAAATTGAAGTTT
CATTGAAATTGTTGGAAAACTTTATCAGGATTTAAAACTTGCCGTGCACCTGAAAACGAT
AAATTTTAGAACAAAACCGTCAGGAAAAAATATCTGAATACCGTAATATATATTTTTTCA
AACAATACTATCCTAAGGGTTGATCATAAGGATATCTGTCTTCTTTCCATTTTTTAATAT
TAAAACAAACATTATCAACATAATCGCATGATCTCACGAGATTCTATTATGCCTATCTCT
CTCTTTTGTTGTCCTTCCTGATCTCTCTCAATCTTTCTCTATTCCAATTTCGAACCGCCC
ATCTTCTTACCCCCAAAATTAGCTCCACCCCCATTGACTGGGCGGCGGCGTGCGATCAAC
GACTACCGAAGCTATATTTAAGGCAGCGGAGTGCGCTCAC
>H40L08.2 WBGene00014793; upstream from 0 to -1; size: 0; feature type:gene; location: Caenorhabditis_elegans.WBcel235.34:X:15077745:15077744:R; upstream neighbour: WBGene00219996 (distance: 0)
>T04F8.8 WBGene00011446; upstream from -151 to -1; size: 151; feature type:gene; location: Caenorhabditis_elegans.WBcel235.34:X:11647295:11647445:D; upstream neighbour: WBGene00006066 (distance: 151)
CGAAGACGTACTGTTACAACATTTCAATTCGGAGAAAAGTGATATTGAAAAACTGCTGAA
GGTTTGACCATCTCATTGATATGGTTATCGGGTCGGCATGGGCGGCGCTAATGTTCGGGG
ATAGTCAGATATAAAAGTAAACTTGTGATTT
>ftn-2 WBGene00001501; upstream from -1000 to -1; size: 1000; feature type:gene; location: Caenorhabditis_elegans.WBcel235.34:I:3680945:3681944:R; upstream neighbour: WBGene00004272 (distance: 1948)
CCGAATTCACGTCACTTTTTAACATTCGTTTTTCTTCTTCTTTTCTTCAAAATATATTTC
ATTTTTAAAAATGAATTCTGTTCGAATGCTCGCTAAGAATGCAATTAGACCACTCATCAA
AACTCGGAGTTATACTGGATTCTCTCAGTCGTATGTTATTTGCTTGAATTTTAGATTCTT
GTAACTCCTGAACACTAAAAACACTTTATTATTACTTTAAAAAATTCTGAGAATGCGTAT
TGCACAACGTATTTGACGCGCAAAATATCTCGAAGCGAAAACTACAGTAATTCTTTGAAT
GACTACTGTAGGTCGATTTATGGGCTCAATTTTCGGAATGTATTAAAATAATTTATTTAT
CGAAATGACAAAAATCGAAAAATTGAATATCGATGGCACAGAAATTCATTACAAAAATCG
TTTTCGCTACGAGATATTTTGCGCGTCAAATATGTTGCACAATACGCATTTCGAAAGCGA
GTGGTTCCCCTAATAAAGGAACTTTTAAGTTGAAGCATAATACTATTACGGGAAGACAAG
TTTCTGAAAATGCGTATTGCGCAACATATTTGACGTACAAAATATCTCGAAGCGAAATCC
ACACTAATTTTTAAATGGCTACTGTAGCGCTTGTGTCGATTTAAAATTACTGTAGTTTTC
GCTACGAGATACTTTGCGCGTGAAATATGTTGCGAAATACGCATTTTCAGAATTTTGTGT
TCCGTAATAAGTAGAACAAATAACAAAAAATTCAACTTTTTCGCTTGAGATCACATTTTC
GAAGTTTCTAATTTCATTCGCACTTAATTTGCCCTATCTTCCTTTTCTTCCAATTCACTT
GATTTTTGCCATTTTCTGACGCTGATCATAGTTTTTTTGCCTTCTCAAAATCTCATTCTT
TTCCTTAACCTTGTTCCTTATCAATTGATAAGATGCACACCGTCTCCGCCTCCCGACGTG
CTCCACCCCTTTCCTGCTTAAATACCAACTATTTATGCTC
>cal-5 WBGene00006861; upstream from -1000 to -1; size: 1000; feature type:gene; location: Caenorhabditis_elegans.WBcel235.34:X:5078071:5079070:R; upstream neighbour: WBGene00016600 (distance: 1702)
GGGAAAATACTAGGCTGCATGTTAAAGTTTAGACAAGATTTTAAGAAATAACCTTAACAC
AATTTGAGTGCACATTCTATACAAAAACAGTTTTTAGTCCGATTTGCAGCGAACGGAAAT
ACAGGTCAGCGATGGACCACTAATTAAAAGGCTTTTCTAAATGTTAATTACTTCGGTCTA
AAAGTTTCTTGTCAAAAGCAGTACTTTTGTTAGAAAGGCCTAGTGGGCCCATCCACCCAT
TTGAGGCTAGAACTCTGCGATCAGCAACTCAAATGACTAGGCCTACTTACCTACAAGCAT
AATTTCGGGTCAATGCAATAGTAGAACTTCATAGATTTGTCGCCTGCCTGTTTCTGCCTA
CTACTGCCTACTTCTGCCTACACCCAAGCTTGTTGAAATACTGAAACGTGTTACTAGGAT
GCACTCAGGTTTGTTCCACAAATATCTCGTTTTCTTATTGATGTTTTGGAAATTGAATTC
TTGTCGTTCTAAATTAAACTTGGAAAATATACCAAAATATCCTTCTTCATTTTGAAAACA
AGTGTCAAAAACTCAAGGTAGCCGCTAATGAGGGGTTACCGTTGCTATGTAATTCTAATA
TGTCTTTCATCAATTTTCGTCCCATTTTTATGTTTTTTCTGTCGCTTATCTCGTTTTGTT
TTGTTTTTTTTTCCTTTTTTTGCTTCAACTGATCCTTGTCCTTTCTATCAATCAGCCACA
GATAATTGGCCAAAACTCAATTTTGATACCGTAAACGAAAGAACGGGAGAGAGAAAAGGA
AAGAAAGAGCGTCAATGAGAAGAACAGTTGTGTATTTCTCAAGGATGTTTTTATCATTTA
TCAACAAAATGAAGATACGTGAATGAGGGGACTGTATTCGAAATGTTGTGGGGGCCTATC
TCGGGGCGTGTCTCGATTTCGGTCTCGGTGTCTGATGGCGGGGGCACGACGCTGTTAGGC
ACGACGAAGGCTGCCCGGTGCGTCTCCTCCTCTTTTTTGT
>Y119D3B.21 WBGene00022497; upstream from -1000 to -1; size: 1000; feature type:gene; location: Caenorhabditis_elegans.WBcel235.34:III:1213952:1214951:D; upstream neighbour: WBGene00022488 (distance: 1300)
TCGGATCTGATTATCATGCCAGAACAAACTAGGGTCATGTGTGTCCTATCATTGCCAGAA
TCAAAAAGTAGTTCCACCTCCGCTGACGCCAAAACACGAACATCAACTGGGGTTTTCTCT
TCGACTAATCTGTCTTTCGAGCTATCGAAAACAAAAATTGTTTGTTTTCAGCTGGGTTTT
GCTTGTTCGCTCTGTTGATAATATGAAAACAAAATAGGCGCGCACTTCAAATATGGTTTT
TTTGACGATTTTGTCCTTTGTTTATAACTAGGGCTTCCATGTGAGAGCGGTGCGGCGACG
GCGCCTCACGCCAGCCTCACGCCGGCCGGCCTTCGCCGTCGCCGGTCGCCGCGCTGTGCA
TATTGGCGTGAGCTCCGGTGTATGCGTAGGGAGGATTTACGGCTGCATACCGTAGTTTTG
CAATTCTATTTTGCGCAACGTGATTCAAAAAGTGGTTATTAGGAAGCGGTCGACACATTC
TGGGTTCCGCGCCGCACTGTACATGCGGATACGTTGCGGCGTTTGTGGCGGCGTGAGGCT
GTTTGAGGCGCCTCATCGGCCGGCGAAGGCGCCGCAGCGGCGCCGAGATGGAATCCCTAT
TTATAACATAAAATAATATTTTACTTTGTTCGTTTGTATTTCGAATTTCGAAAATTTTCG
AACACGAAAAACCGAAATATTTCGAAATTTTCCCAAGTTTCTTCCTCACTCTTATTTTCC
GGCCAATGACGTTTGCTATCTTATCAATTCACTCTTTTCCAGTCCCGCCCTTCATTCACA
CAGGTTTTAATTTTAGTTCAGCATGATTGCAATTGTTTTTGACTCTTTTTCAAAATTGCA
GGCGCCTACACGCCACTTTCAGTACTAAATCAAGCAAAATAATCCCCTCTCCCTCACTCT
TATTTTCCGTCCAGGACGTTTGCTATCTTATCAATTCACTCTTTTCCAGTCCCGCCCCTT
TAAGACGGCGTATAAAAAGAGTCAAGGAAGCATTACAGAC
>far-8 WBGene00001392; upstream from -1000 to -1; size: 1000; feature type:gene; location: Caenorhabditis_elegans.WBcel235.34:III:841935:842934:D; upstream neighbour: WBGene00019332 (distance: 1568)
AAGTTTAAACTAGCAAGGGAAGTATTTAAACTTTATCTTGGACCTTTGGATGGAACCTAT
GTCATTTGAAAGAAGACCTTCTAAATAGACCCCGGCAACAATTTTTGCGACAGAGAAGCA
CTGCGAGCAAATGAGCAGGAGTATGGAACAAAGTCGATCTGAAATTGCTATCAGTACACT
TTTCACTATTTTAGAGCCTTGTAAACTTGCTCCAAATTATAATTTTTGAAAATTTTTATG
GTTTTCAGACTATTTCAAAGAAGACAAGTATTCTGGAAGCTTTTTGGGATTTTTTTTGGA
AAAAATCTGAAAAATTCCTTCTCAGATTTTTTTAAAACAGTTTTACAGGCCTGGAAAGTT
TTGAAAAATTTACTGAAAAATTTTCAGAGTAATAAGTGTGGTAATGGACTTTCGATTTGT
ATTATAATTCGAACGTTATTGTACAGAAATCGATTAAACATCTTTGAAATTCCACCTACA
AAAATCTAAAGACCAAGGTGCTCGTTGAACTAGAAACCCCTTTTTATTGATTTTTTCTTC
TCAATAAATGAATAAAATAATGAAATAATGAATAAAATAATGAATATATAACCCCGATGT
TCTGAAAATGTTTCAAGACATTTTTCATATTTTTCATCACAGCATTGAAATATTACAGAT
TTCTAGTGTAAAATCATTTTTAAGATTTTTTATAAACATTGGAAAAAATTCTGTCATTCA
ATTACCATTATACAGTTCTTCAGTAAGATGCTCATGTGATTTCAAATTTCAATGTTTGAC
CGATTAATCTGCTCATTGGTTATCACTGGTGAAACTTCAACTAACTAGTAGTGCCAAACG
AAAAGTAAATCCCTCCCTGAGTTCGACGAAATCTCCCTCCACCCTCTTTTGGTTTCATTA
TCCGCCTACAGTTCTGCCATCCACCTATAAAAGGTGAGGTCAATCAAATTTTACACTCAC
AACTTTGAATTTATTCTCGTTTTCAAATTTTGTTTTTTTC
>act-5 WBGene00000067; upstream from -1000 to -1; size: 1000; feature type:gene; location: Caenorhabditis_elegans.WBcel235.34:III:13606068:13607067:R; upstream neighbour: WBGene00012017 (distance: 2004)
TGATAAGCAGAATAGGGTAGTAGTAACTTTTACGGGTATTTTGGGATTATACGGAAAGGG
TAATGTAATGAAACTTTGAATCTTCGGCACTTTCAAGATTAGCTGCACCCTAACATTAAA
AAAATATAGTTTATGATCCTAAATTTCTATTGTATTTCTAACTAGCATTGACTCATTACT
TATCAGTGACTCATTTTCCCAGTATGGCTTCTTTAAGAGGAATGGTAGGCGGAAACTTCA
ATTTTAGGGAGTATTTAAAAGTTGGAGTCAATTGGAATGTTATCACTTTATTTTTTCTAG
TTTTACATTCCTAGCGCTCCAGTGACTGGCGGTAGTTGATTTTTATCTCTTGGGGGTTTT
TTATCTTAGGAGGTCATGTAAAGTTGTCAACTGACAATGTATAACATTTTTTTGAAATGC
TTTGTTAGTGGACCAGCCGGCTTGAGCTACTGGAAAGTTCGGGGAGCCCGGATGTAAGCC
TGTTGGCCTGCATTTTCAAAAATTTCGTAGGTTTATTCCATATTTGTTATACTGATTTGA
GCAATTTTATAAAATCGGCCATAGCTAACAGCCTCCCAGTGCATATCATGTCAATTGACA
ATTTCATGTTCTAGAATTGAGCACAAATTCTGACAGGCTGCTTACATCATGCTCACCAAA
CTATGACTTTGTCTGTGTGACGTGATAATTTGTGTGTGTGTGTGTGTGTGAGTGTGTACA
TATAACCACCACGTACCTGCAATTCTTAGAACGAAGTGAGAGAGGGAGTTATCAGTATCA
AACGCACACACATATATACATACAGAATGTGGCATATTCTCTCCATTCTCTCTTTTTCTC
GTTTTCCCCCCGATGGTGAGCTGGCTGCGGTACTGATAACACACTTTGCATTTTTGGGGA
AATGTGGCAACATTTTCATTTTTCGGCATTTTATAGTACTCGTACATCACTTAATAACGT
TTTCTATAAACTCGACTTCTTCAACCTTTTATTAATTTCA
>dnj-20 WBGene00001038; upstream from -413 to -1; size: 413; feature type:gene; location: Caenorhabditis_elegans.WBcel235.34:II:9624177:9624589:R; upstream neighbour: WBGene00014249 (distance: 413)
AATAGAAATCAAAAAATTGATAATTCACAAAGAAAATTTTCAAAAAGAAAAAAAGAGGGT
TACGGTTTTAATTTAAAGGCGCATATGTGGTTCAGGATGGGTCTCATGCCGATATCAATG
TTTTAAAGTTTTAACGTTCGAAAACAAATTTTTTATTATTGATTTTTCTTTGTTTAAACA
AGTTTTCTAATCATTTTCGACATAAAAACTTTAAAAAATACCAAAAACATGCCAATAATT
TTATAACCGATAAGAAAAAATGCAAGTGCGCTCCACCGCTTCACCGTTTAACTGACGTGT
GCATAAACGTGGTAGTTTTTGGACTTTTTCATCCGGAAAAATAATTTTCTTAGAATTTCA
GCCCCAATTTCTTTGTGTCCTGCTCTAAATTTTCTAAAAAAAATTTTTTGCAG
>tatn-1 WBGene00009628; upstream from -218 to -1; size: 218; feature type:gene; location: Caenorhabditis_elegans.WBcel235.34:X:14790790:14791007:D; upstream neighbour: WBGene00201432 (distance: 218)
ATAAAAGTTGGCTCGTTTCCCACTGTTCCAGCATATTTCCAAACACACTTTCTACAGCTC
TAAACATACGGACTACATACATTTCTTAATCAATTATGACTTCTTGCCCTAGTTCCGCTT
TCTTTTAATCTTTTGATATCGTTTGACTTTTTTATGACTACTCTTGATTTTTATAGCAGC
ACAAATCACACAAATCATCATAATTTGCTCTTTTTCAG
>vha-4 WBGene00006913; upstream from -419 to -1; size: 419; feature type:gene; location: Caenorhabditis_elegans.WBcel235.34:II:7879337:7879755:R; upstream neighbour: WBGene00011351 (distance: 419)
TGAATCAAATCTTAAAACGCGTTCCTTTATTCACATTTATTCCTAATGTAAACGTGGCTC
ACCACGTGAATAATTAAAATTAAATTGACTTTTTCAGAATATATTTTCTTGATTATAAGT
CAACAATTTCAAGAGTTCTCCCCATATCTCTTTCTTTAACTCTATCCTTCCCTGTTCAAC
TTCTAATGCTAAAGAACCATGGCCGTGGCCTCCGGCACGCGGCCTGGTTTCCATTCCGCT
CGACCGAAAACCACTCGTTCATCGATAATTCTTGCCAAAAATCCCGTTTCTCACGGCTGA
GCTGAAATTCACCACGTTCTTTGTGTTTCAATCGTGTTTTTCGATTTATTGTGATATGAT
GAATGACTTAACTCTGTTTCTCAGTTTTCCCTACCCTTAAAACATTATTTTTATCGTCA
>F55H12.4 WBGene00010135; upstream from -1000 to -1; size: 1000; feature type:gene; location: Caenorhabditis_elegans.WBcel235.34:I:8894138:8895137:R; upstream neighbour: WBGene00006765 (distance: 3473)
AGAAAAACAACCGAGCCAGAGTTAAGTAATAGGGTACAACACTAATAGAGAATATACGGC
ATATAGAGTTTCAGGCAAAATGGTGTTTAAAAAATGGGCAGAATAGACTAGCAGAATTTT
TTGAATTAAAAATTGCACAGGAGCAAAAAAATATGTTCAAAATTTTCGAAAAAAATAATT
AAACTTTACTCGAGTGAAAATATGTGATTTTTGATATTTTCCCAAACCGACGGTCATTTC
TCTTCTTACCTTTTTGGGAATTGTCTACATGACCTTGAAATGTTAAAATCTAACTGACCC
ATTGTTCAGTGAAGTTTTCCATTTTCTTTTTCATCTCTCGTAACTGTTTTACTGCTTTTG
CCTCCAAAATTTAACCAACATCACATTGAACAAGTTTAAACAACATTTTCAGACGAGTAG
TAGGTGTTTGGAGATGTCAGTCAGTTTGATGATTCCGTAAAAAGAAATATATATTAGAGA
TTATGGAAGAACTGAGAGAATTAGAGAGACATGTACATACTGGTTAGAAGATGGAAAGTG
GGCGGAGTCGGGACTGGGAGGAGCATCCAAGGCAATTGAAAAGGTATAAATGGAAATGAT
TTCTTGGAGGATTTCCATGTTCACATTTCATACTTTGATTTTTTACTAATTTTACTAATT
AAACCCATAGTATTCAAATTTATGAGCACATTTTTCCAAAAATTTCGAGATTCAAATTTA
AAGCCACAATATTCAAGTCTCATATGCTTCTTCATTTGTGACGCGCTGCGTTTTAAAATT
GTTGAAATATTTAAAGTGTTCAACTTGAAAACTTAAAATTAATTTTGAAAAAGCAACGAA
AAAATCGAAATTTTTTCGATTAAAACTGAACCCGAAAAATTTTTTAACCAAAAACAAACT
ATTAAAAAAAAATTACATCCTAGTTCTCACTATTTTCCTTGACGAATTCTCGTTTACATT
GAAAATGCCGAAAATGTTTTTAAAAAAGTCAAATTTGCAG
>har-1 WBGene00007630; upstream from -455 to -1; size: 455; feature type:gene; location: Caenorhabditis_elegans.WBcel235.34:III:4151599:4152053:D; upstream neighbour: WBGene00007631 (distance: 455)
TAGAAATGAGTAGATTGTTGATTTTCCAATCTAAATTTTATCATCACGGATACGTAAATT
TTGAAAATAGAAAAAATAGTCTTACAACGCTTTTATTACGATTTTTATTTGTTGTAAAAT
GCATAATACAAACTTTGAAAAGCTTGTATTTATATTTAATGATTCTAATATGATTTCGCT
TGATTTAGCTCAATTTTTTGTTTCCCTGTCGTATTTCGCAATCTTATCTCTCATCACATT
GAACAGACAAGTGATTTTTGAACTATTTCGTCACTACTCGGACAATATAAATGCTCTTCG
AGACTAGTGGAGGCTACAGAGTTCCTGATTTCTGTCATTTTTAACTAAAAAGTTAATTTA
GAATGTTTCAATTTATTCGAATATTTTATCTTCTGGCTTTTTTCGTTCACAGTTTTAATT
ATTTGAAATCTTCATTGAAATTCTATCAATTTCAG
>gst-36 WBGene00001784; upstream from -275 to -1; size: 275; feature type:gene; location: Caenorhabditis_elegans.WBcel235.34:X:9862956:9863230:R; upstream neighbour: WBGene00196919 (distance: 275)
TCCTCTCACGTGAACGTTTTCTTAGAGTTTCTAGAAAATTCCTAGAAGGTATAAAACGTA
AAAATGCCAAGTTTATCATCATCACTTTTTAGATCTTATCATCTTACAATATGCACGCTT
ATGATAGCATTTTGCTGACGAAACTGCAAAATGTTTGATATATGCTTTGATGTATTTTCT
TTTTGTTTACTTATACGCTGAATGAAACCTCTGCTTTCAAAACCGTTATTTTTGCTGACT
ATGAGTTTTCATAAACATTGCCATTTTCAGAAAAA
>fat-2 WBGene00001394; upstream from -1000 to -1; size: 1000; feature type:gene; location: Caenorhabditis_elegans.WBcel235.34:IV:13322858:13323857:D; upstream neighbour: WBGene00014941 (distance: 2026)
ATTTTTTGTGTGCACTTTTCTTTTCCTATTTAAGATTTTATAATTTTTCCATCTGGAGAG
TTATTTTTAAAAATGAGTTTTATTTATGTAGCTTGACTCTAAATTTCAATTTTATTCCTA
AAAAAAAATTAAATTTTGCTGCTGTTCAAAATCTTCCCATTATAAAGTCCAAAAATCTAG
GTTTTTGTTACGCGGCCGCGAAATTCCGGAAACTCGACCATCTTGAGTCTTCTTTTTTTT
TCGAAAAAGGGTTCAGTGAAGTTATAAAATATTATTATTCGATCTTTTTTGGCGCTTTTC
AGAAATTTTGAAAAATATTTCCAGGCGAAGGAGAAAATTTCACTTTAATTGAAAAATGAT
AATTTTTTTAGAACGAATCTTCCGAAATTTACTTTATTTCTTTAAAAAAAATATTAACGC
GAAATCCCGCAAATGTGTGTCACTACGTGGCCGTAAAAAAGAGAAAACTCGGCCACTCTC
GTAAAATGAAAACGGAGCATTTTCTAAGACATTAACTTCGAAAAGAAAAATTATTTTCAG
AAAATTTTAGACATCCTTCAGACAAGCTTAGATAAGCTTCAAAATGACCTGTTTTTTTTT
GTAAAAAAATCTAGTTGTGAAAAACTCGGCCACCAAATTTTTTTCGCGGCCTGTCGCATT
TTTAGAAATAAATGGATATTTTTTTTAAAGAAAAGAAACTTCAAAAATTAATTGTTTTGT
TCAAAATATAAATTTTTAGAAAATTTGCAATTTGCTTCCAAAAATTATAGAATACTGCGT
GAGATTTCACCACGTAGCGCCGTGCTCATGGTGCAACGTTGGGTTCCAGCTCTTTTCTTT
TCATAATTTTCCTAGTCTTTTTTTTGTCTTTTTTCGTTATCAAATTTGCGCGTAAAATGT
GATGTGATGCTGGGAAGTTATGCATACATTGGCCCAATGCACCATATTTCACGCGCAAAC
TCCTTGGCACAATTCCTTCCAATCCCATTAAATTTTGCAG
>K09E2.3 WBGene00019572; upstream from -1000 to -1; size: 1000; feature type:gene; location: Caenorhabditis_elegans.WBcel235.34:X:8675674:8676673:D; upstream neighbour: WBGene00004369 (distance: 4920)
GGTCAGAAATAAGATTTTATTCAATTAAACTCTTTTATTGCATATTTTAGTCGTTTATCT
CACATTATTTTGTTCAATAAAATACATTTAATACCAATATCTAACTAAAAGTTACTATAT
TTGGCAACTTATAGGCTTCAAATGTACCATAATTGATAAAATAACCTGAGATAAAATTCC
AAAATAACCTCGCACTGCCGCAACACGGAAAATCGTACAAGTTTGAAAAGTTTAGCAAAA
TTAGGTCATTTTTTTGAAGTTTTGAACTGCCATAAAACATTTTTGAGACATTTTTGAGAT
GTGTGATTTCAAATATGGTTCTCCATATTTTTCCATATTTTGAGTCTTAAAAAAAAACCA
AAACCGATACTCCTCCTTCTTAAAAGTTCATCCATCCCAAATCAGTAGGAAATTTCTTAA
GAAAGGTATTCCCTGAACACATTGTAGTCTATGCACCTTGTGACAAGTTATTTTTCCCCT
TATCAATATGAACAATTGTCTCGGAATAAAACTCTGTTCGTTATCATTTACAGTTTCAAC
GCTAAAACTTTTTGTGTGACAAACCAAAGTCATAAGGGGATACCCTGCACTATACGTTGC
ACGAGAACCATCTTTTTTTCATTTCTTTTTTTACAATCCATCCTCCTCCACCAAGGCCGT
TTTCTTCGTTTTTCCATCACAGTTGCAAAGCGTCTTCCCCCGGCGTCGTCTCCCAACCGT
CTTTTTATGAGTCTATGTGTTGCGGTCTCTCAACTTCTTATCAATCCCCCTCAGTTCCCA
ATAGATAGTGTTCCCAGATCCGTTTAATGAAAGGGAATTTAGTGATTCCTGAGACTATTT
CTTCGTCGTTGTATGTGTAGTGTAGGACTCAGTTGATCAAGTTCAATTTGTTTCGTTTCT
CATTTCCGACCGCTTGCCACTTTTTTTTTGAAATTTTAGTTTTCTTTCAGATTTTTCTAT
TTCTCTTTTTGTTTTTCTAACACTCAATCAACACAACGTC
>T28F4.5 WBGene00012140; upstream from -1000 to -1; size: 1000; feature type:gene; location: Caenorhabditis_elegans.WBcel235.34:I:7491046:7492045:D; upstream neighbour: WBGene00012139 (distance: 1871)
TCAAAAACAAAAAGCATCCAGGATTTGGTCTGTGATGCACTATGAAGTATATGTTTTTAG
AATTACGCGCATTTGAACTTTTGATTCTTCTGGAGAAAAACCAACATTTTCAAATTTTTC
TGGGGATAATACTCAAGTAATCAAATAAGAACAAAAGAGTAGGAATCCACATTGGAAAAA
TTGTTATAATTCTGAATAGGTGGCTTAGAAAATCATTACGTATATTATATTGTTACAAAA
AACATAAGCGTGGAATAGTAATTATTGGATACCATTGCCAAGCAATACTATTAGAGATTG
CAATACCAATATTCGACGGCTTATTTTAAGTTTTAGATGACTAGGTTGACTAGTTCTCAA
TTCCAAAAACTCAAATTTTGAGTGGAATCTCATGAAAATTTTGTATGTTGTTTTGGAAAT
TAGTAAGGATTCGCAAATTGTTTAAAATTGGTTGACTAGTTTGACTTCATTTTTTTTCAA
TTTCAGAACTTTTGGGCATTAAAAAATAACAAGGTAGAATTGAAAAATAACAAGGTAGAA
TTGAAAACTAACAAGGTAGAATTGCCAAAAACTTTGAAATCAATTGGTTTTGATTATTAT
TCTGCCGAGAGTAATAGATTTAAAAATCTGAAAACTATATTTAAACTCTAAACTGCCCTT
GAAAGATCATAAAATCAAAATTTACTTGTTGACAAGTATTATGGACTCTGGAAGCTTCGA
TGTTTACTTGACTATAGAACAAATTGGAGAACTGAGAATCCTTTTGTAAAATAGAAAAGT
CACACTCCTACGTCTAAAGACTATTTCTTATCTTCCTGCCATTCAAAATGAAATTGACCA
ATATCATTCAAAAACCCCAATTGTCCTGTCGATCATCTGCCAGAAGTAACCACCGACCAT
ACAAACATTTCGCAATATGTTGTTCATTTTCCAAGCTCCTCCCTCTCAGTCCCTCCCCTT
ACGACCTTCTATTTAAGTGAGCCAAAGATCGTCGTCCCTC
>C10G8.4 WBGene00015683; upstream from -688 to -1; size: 688; feature type:gene; location: Caenorhabditis_elegans.WBcel235.34:V:5311247:5311934:D; upstream neighbour: WBGene00003567 (distance: 688)
ATGAAAATTGTACACATTAAAAAAAAAGTTATAAAAATTATTACAGGGAAAATTCAGGAG
ACAATTCAGGAAGAATCCAAAAAAAAATTCCAGCAACATTTTATTTTTAAAAAAATCGGA
AAAATTTATTCAAAATTGAGCTGTTACCTAAATGAATGCAATACAGTTTTTTTTAAATTT
ATACGTGCGACTCTTATTAGAACCCAATTCCAATAGGGATTGAAAGTCTAATTTTTGATC
AATTTTTTTGGAGTGATTGGCTCCAACTTAAAAAATTTTTTGTTTGGAAATTCAATTTTT
TCAATAAATATTTTGGACAAAACATTCAGCTTATCAAAAAAACATAAAGGAAATAATCTA
GCAAAAAGCAAATATTAAAAAGGAACCATACCTTGAACAATATTATACATTAAAATTCCA
GTTTAAGAAAATTTCTAAAACTGATTCGAGAATGACTAGAGAATGCAATCTTCTTAAAAG
TGTATTTCCAATTCAATTTGTGACCACTGTTCTTTTGGTCTGTATTTGATATTTTCTCAA
AATAAAATCATGTAACTTTGTCCCAAGTTTTGACAACAATTTCAATTTAAACAATCATCA
ATGGAAATAAGACAAAAATGAATAAAACATTTTATACAATGCACACAATCGAACAATTGT
CCCCGAGAAAATATATAAATTGAAACCA
>VF13D12L.3 WBGene00012149; upstream from -629 to -1; size: 629; feature type:gene; location: Caenorhabditis_elegans.WBcel235.34:II:11705360:11705988:D; upstream neighbour: WBGene00008140 (distance: 629)
TTTCCATTTTTTAATTTTTCAATTTTTCAAAATTTGTTTCATTGAACTTCAGAGGCTCCA
AATGCTCCAAATGTCATACTTTTGTTATAGTTTGTAGTAGCTAGACACTTGGTTTACGTT
ATTTTAGTTCTAATTTCACATTAATTTATATTATCCAACTTCTAGATTCTCAAATTACCA
TCAAATGTTTATACTTTCTTCTGCACCATCCCAAAAATTTCGAAATTAATATGATAGCTT
TCTCTAGTAAGGGTTTGATCTAGGGGTCAATTCTACAAAGTGATCATATTGCACCATATT
TTCGGAACATTTTTTCTTCAAAAATATGAAAAATCACCTAATTTATCTGAAAATGACATT
TATTTCAGTTGAAATAATTGGGAAAGTGCTCGATTTTCGGAACATTTTCACAAATATGCC
AGCTGAAATAAATTTTATTTCAGATAAATCAAGTGATTTTCTATACTTTTTTAAATAACA
AATGTTGTAACAACATGGTGCAATAGATCATTTTTTAGAATTGCCGTTTTGATCCCACTG
GGCAAAGTGGTCAATGATAACTGACCACTTTGCACTGTTTAGTTGATGGCAACGTGATTA
TTATCAAAATTGGAAAAGGAAACAGAAAC
>C50B8.1 WBGene00008224; upstream from -1000 to -1; size: 1000; feature type:gene; location: Caenorhabditis_elegans.WBcel235.34:V:13564863:13565862:D; upstream neighbour: WBGene00001726 (distance: 1949)
TTTTCAGTGTATGTTTTAAGTGTTAAGTGTATGTTTTAAGTGTTATTTCTTAAGTATTAA
ATAGAAAAAACAAAAGAAAACTGCTAAATACCATAAACTTTCCTCTCGCTGCGAGATCTA
TTCCAGTACATTTGTGAGCCTTTAAGTTTTTGTAGTGACATATTTTTATTTTTCTCGAAA
TTGAAGCTTTAAGATGTTATTCCTGTTTTATTTAAAGTCATTCCAATCTTTCTGCTAACT
TTTTCGTGATTTAAGAAATGTTTTAACCGAGTATCATTTGACGTATTCATGCCTTTCTCT
TACTCGCTGATTGTTTCAAGATGAAGCTTTTGCTCCTCGATCCCCCTTCATATTCACTTT
TTTACAATGATCATTTCGACGTCACAAATCATGTGATTGAACCCTGTCTAGAGACAGAGA
AAACTTTAAAAGATACAATGTCTCTGACCACTTTTGATAAAACCTTATCGTTCACCTTGT
GTTCAGCCACGGGAAAATCAATCGTTCTTTTCTCACTCAAGTACACCCACTCTGAAACGA
GAGAGACTGTGGGAAAGTGAGAAACGCAGAGAAAAAGAGTGATGCAACTGCGCTCCAAAG
TACATTTCGTACTGCTGCCATTCATTGTTGGATTCGAGACAAAATCATATGATCTCGTTG
CGTTCTCACTCTTTTTCCCGTTTTTTGAGATTTTTAATGTTTAAAAACCTTTCCTCGCTA
GAAATTAGATTTTTGTTTAAAATGTCTGAAAACTCGATAAACTTTCAAATAAAATTGGAA
ATTGGAAATCACGTGACGCAATAATTTTGGGAAAAAACTCAAATTCTTAAATTTATTTTT
GCTTTCTATTTATATTTTGTGCAAGGAAATATTAATAGTAAATATTCAAATCTAATTTAC
ATTTAATTCTTCTATATTTTCGCGAATTCAGGGAAACACTTTTCCTTTTGATTAAATTTC
TTCAAAAATTATACTTATCCACGTAAATGTATATTTTCAG
>nhr-97 WBGene00003687; upstream from -31 to -1; size: 31; feature type:gene; location: Caenorhabditis_elegans.WBcel235.34:IV:9757617:9757647:D; upstream neighbour: WBGene00219221 (distance: 31)
CAAAACACTTTAAAATCCGAAAAATTTGAAG
>gln-3 WBGene00001604; upstream from -388 to -1; size: 388; feature type:gene; location: Caenorhabditis_elegans.WBcel235.34:IV:16170827:16171214:R; upstream neighbour: WBGene00047141 (distance: 388)
ATACTTTTCTTAAAGTTTACTAGAAGAAATGGAACGTTTGAAACAGCAAAAATTTGGAAA
AAAAATGAAATTTGGTAAATGAAATTTAAAATTTTTTATATTTTTAAAAATCATAATTTC
CCAGAAAAAAACCTTTACCGGACCAAAAATCAAACGCTATGCAAATTGGCGGGACCAAGT
CCAAAGACCAAATGCACGTATGCATACACATATCTTATCTCCCCCGTTTTCTCTCTGCGT
CTCTCCATTCTGAACACTCTCGTGTCTCTCCCACTATTATTGTCTTCCCATGTCATCGAA
ATCAACATAAATCTAGGTTTATCTAGAACCACGTGACCCAACGCCCCGCCCCGCCCATCA
GTCTCAAAGAACTTTCACTCTGCTTTCC
>chch-3 WBGene00010942; upstream from -309 to -1; size: 309; feature type:gene; location: Caenorhabditis_elegans.WBcel235.34:II:9416704:9417012:D; upstream neighbour: WBGene00202355 (distance: 309)
TGAATAATAGTTATTACATGAATTTAACAGGAAAATTTGAAAAAAAGAAAGGGATTGGCA
TGAAATTTGCTCCCGAAAACAAAGAACTCAAAGAGCAAAAATCATTTTGGTGCTAAACGT
CACGTTTTGCGTCAAGGAGCTGCTGGCGCACATCTCGTGCACGAGTATTGCGCTAGCTAT
TTATTTTACGCTAATTTTTTGTTTCTATCAAAATTATTTTTCTACACACAAAACAACAAA
TAAACAATTCAATTTTTTATATTTAATTTCTCGTGTCTGTTTAAACTTTTATTAATCGAT
AATTGTCAG
>F27C1.2 WBGene00017852; upstream from -109 to -1; size: 109; feature type:gene; location: Caenorhabditis_elegans.WBcel235.34:I:5430055:5430163:D; upstream neighbour: WBGene00200117 (distance: 109)
AAAAGGTCGCAAAATGTTGAAGCTGCAGTTGAAATTGTTATCTTGTATAACTTCTAGTCA
TATTAAACGCAATTTTTATTGATTTTCATGTTACGTCATATATTTTCAG
>hsp-43 WBGene00002024; upstream from -237 to -1; size: 237; feature type:gene; location: Caenorhabditis_elegans.WBcel235.34:X:6235542:6235778:R; upstream neighbour: WBGene00198962 (distance: 237)
CAGAACTTATAAAAGCTTGCAAGATTTGTGTTCCGGCTTTTAGAGGTTTTCACTTTTTGT
TCACCGATTCTTAACTTCCATTAAAAATTAAAACTATGATAGCGCACATTGTGTGACATT
GTGTTTTGGAACAAAGGTTAATAGTTATTAGGTTTTATGTTAAACTGTGTGTTTTTGTAC
TTCATCGTTTCATTGCTGCCGTTCCCCATAACCGGAATAACAATTATTATTTTACAG
>nlp-24 WBGene00003762; upstream from -1000 to -1; size: 1000; feature type:gene; location: Caenorhabditis_elegans.WBcel235.34:V:11615283:11616282:D; upstream neighbour: WBGene00009386 (distance: 1406)
CACAAATCCGACTATGTTTCATTGATAAACTGTAGTTTTAAATTTCTTCGAGAATAAAAT
ATACACCTAATTAAGAAGAACTTAACAAAAATCAGAAAAATGTTTCAAAAACTATCAGCG
ATCACTGAATGGAAAAGTTAACTGTACCCAATGCTCTTTGAACTTCCGAACTAACAAGGT
AGCTTAACTCGCTTCAAAGGCGAATTAGCGTGCCGCGAAGAAAACTATCAATGACGCCCC
AGGAATAACGGCAAATATGGAACGTGTCGGAAGCGTTCCATGCAAGGGACGTCTACCTTG
TAAAAAACATCCGCAGCGGATGTTTTTTGCCTGTATGATATTTTTAATAAACATTTTGAA
CCTAAAATTTCGTAAAAAGCGAAACACTTTCACCAGTGAATTATCAATTCAAATATTCTT
GTAGGGCCGAGTTATATATTTTTTACATTACACGTAAGTCAACGACAGTTATACCCATGA
CTATAGAAAAAGGTAAATATTTTTGTACCCACACGGAAGCTGGATATCATGAAATTTCCC
CAATTTCAAATTTCCCAATGTGTTTTGGCGTCGGTATTCATATTCTTGAACTCAGAACCT
TGAAATTCAAATTTACTGTACGAGTGACATCATTCTACCGCGAAAAACCATCAAAAACGT
GACTCATCACACACATAACAGCGTCGGTTGCCACGGTGAATTCAGATCACAAACTACGAT
AACTGAGACAGAGAGACAACTGAAACTTAAACTGATCTAATGGTCACATAAGAAGTACCG
ACCATCTCGTGTCTTCTCGAGAATTTTCGAAAGAAGAAGTCAGTTTCTATTTTCAAGGTC
AAAAATATCTGTAGATAGATACGGAAACAAAGCATTTTCTGATGACCTATTGGGTCCATT
GCATCTTTTTTCCTCTCCCGCCTATTTGACACTACGTTCTATGGTGTAAAACGGGTTGGC
GCGGGACGGTATATAAACGAAAAAATTTCGGTCAGAACTC
>C16A3.10 WBGene00015814; upstream from -454 to -1; size: 454; feature type:gene; location: Caenorhabditis_elegans.WBcel235.34:III:6396183:6396636:R; upstream neighbour: WBGene00196070 (distance: 454)
TCTTATTATCTCTAAATATCTGTCTGTAATATCAATGATAAGATTGGCAGAAACCTGTTT
ATTCCACTGAAATTACCAGAATTCTTTGATTATTTAATTGTGAATTTTGTAGGCGATGGT
GCTCGACCTGGTCAGTTTCTTATCAGAAAAAAAATATTTCAAAAGTTGTTTGTTTCCTAG
AATTGTTTTATTGCTTATCAGTTCATAAAAACTGATTTTCAAATTCAATGTCACCATCTT
TCCTGACAAAAACCTTTATCATGGAGTTAAAAAAGAACTTTGCTCGAGAATTTTCATTAT
CTACAGAAGCTACAATTATTTTACTTCTTATTCTAAACCTTCTTTTCTGTATTTAATAAA
ATTTATAAAAACTAGATCCTAAAAAGCGATAAAACAATTTTATTAAATTTTAATAGCGGA
GCATCACGTTGGAAAATTTTGAAACTGTAGAATT
>F53F1.4 WBGene00009982; upstream from -1000 to -1; size: 1000; feature type:gene; location: Caenorhabditis_elegans.WBcel235.34:V:13410077:13411076:D; upstream neighbour: WBGene00009981 (distance: 1244)
TATCGAGATCTTTCGATAGTGAGAATATTTCAAAGAATAACGAACAATCTTGCATGTTTT
GAATAAAATAAACTGGATAAATCATTTGAACAATTAGAAGCAACCACTGATCAGATTTCT
AAGAACTTTGGGAGGTGATAAGAGCTGAAAAGAGGTTCAAAAATACGGTTACTAGTCTCG
ACACGAATGAAAATTGTTATAGGAAGTGCGCTTCAAGGAGCACAGAGAAAACAACAGGGA
GAAGGAAACTACCGTACCTTAGGGCGAGCACTCCTTTTTGCAGTCTTCATCAAAAAATTC
CATCGTGTCGAGACGGTTTTCTATTTTTTTAAACTTGAAGAATAATACAAGTTATTATAA
AACTTTAAACTTGAAAATTTAGAATTGAAGCTTTATAAGTCTATGGAATACTTTCCCAGG
TTTCTCAGAATCCAGTACATCGTAGTCTAGATTCCAAAACAATACTGCCACATTTTAAAG
TTCCCATATCAATCATCTATTTTCTCATGCAGATTCCATTCTTCAACGCTTTCTTCCACA
TAATTTATTTCATCACACCGATCACATCATCTTCAGAAGCTTCAGACATATTATGTATTG
CGCCAGAACTTGTACCATTGCACTCATCTCGCCACATTGACCACCCAACACATAACATGC
ACTTTTTTCGATTTAATCACTTTTGCCTTCGATTGTTCGTAAGAGTCGTCAAGGGAAACG
CTTGCGTAACGAAAACGTGTCTCTGATCTGGGTGCCCGTTGGCGCGCCACACAAAGCCAG
AATTTGATGAATTATCGGCGACGATAAGCTTTCGCCGAAAAAATTACGTGTACAGGTGTC
ACTGACACTGTCTATGTTCTCTTCTGGAGGGCGGAGTCTTCAGAGTATTGTTTCAAAGTT
TCGTGACTCTCCGTGGTATGCACACTGTCTCAAATACGTTCAGGTTTTGCCATTGGGAAA
TGAGTGAGTGTATAAAAGGTTCGAAAAAGGTTAGGAAAAG
>F52A8.5 WBGene00009918; upstream from 0 to -1; size: 0; feature type:gene; location: Caenorhabditis_elegans.WBcel235.34:I:7347375:7347374:R; upstream neighbour: WBGene00009919 (distance: 0)
>Y105C5B.5 WBGene00013647; upstream from -324 to -1; size: 324; feature type:gene; location: Caenorhabditis_elegans.WBcel235.34:IV:15901226:15901549:R; upstream neighbour: WBGene00050309 (distance: 324)
CTAGCAATTAAAACCAGTTGTATATTTTAACACTTTTGTGAAACTGTCAAGATCCAAATT
TTCGGAAATTTCAAACTTCCAGTCTTTGATCTTCCAGTGTCATATCGAATTTCCATTCAA
TTTTCAATTTAAAAATCTAAATTTCAAATTTCAATGTGTTCCACCACAAACCAGTTTTCC
AAAATCCGTGTTTTGTGTGTCAAATAAACAAAATTTGGTGAGACGCAGACATTTTTTGAA
CTAAAAAAAGTGTAGTGTACCTCGTGATTTCTATGTGATATGTGGTGATGGGTGTATATA
AGAGATGAGAGAAGTATGATGGAT
>grd-3 WBGene00001692; upstream from -152 to -1; size: 152; feature type:gene; location: Caenorhabditis_elegans.WBcel235.34:IV:3439503:3439654:D; upstream neighbour: WBGene00001702 (distance: 152)
GAAAAAAACTCTTGACCTCGGCACCAAGGCACAAACTGGGCAATCAGCGGCGCCGATCTT
CTTGAACGGAAGACACAAACATCCCTTATCGCGCGACACTCATCGAGGTCATCGAAGGTC
TCACTATAAAAGGGACGGCGCCGGCGCTGGAA
>elt-3 WBGene00001251; upstream from -1000 to -1; size: 1000; feature type:gene; location: Caenorhabditis_elegans.WBcel235.34:X:13933883:13934882:D; upstream neighbour: WBGene00010494 (distance: 2849)
TCCGAATTCTAACTGAAGTAATGAGAATTATTTCATATAGGCATGTATTTCTAACGATCA
AATAATTTGGAAAATGAATGATATTTCCTAGAAAAAATTAAAAGTGTGGGAAAAAATATT
TTTAAAAAAATAAATGTAATATTTTCTGATAGTGAGGTATTTTATGAATTCTAACCTTTG
AAATAGGATTTTAAAAATGTTTTTATTATTCCATAATATTTCATATGTAGAGACAAAATC
TGAGAAATAAAATTTTAAAATTAAAATTTTAATGTAATCCTGCTAGAACATATAGTTTTA
TATATAGTTCGCGACTTCAGTTTCTAGACTTGCACTCAAAAAAGAAATAAATTGTCTTCC
ATCTTCCATCCACAATAATTGAAAGCAAAAACGAAGCACAAACTCACAAATACACACACT
TTTTTCTCGGATCAAGATTTTCCTAGCAGAAAATCCATCGTCGTTTTCGCTTATTATTAC
AGACCAGGAAGACAGTAAAATGTTATCACCAACACCACTTTTTGCAGTGTAAGTTGCTCT
ATTACTTTTTATCGCTTTCAGAGAGGGTATTCCTGATAAATTTTTTGTTTCGTTTATTAT
ATGTTTAGGGTCTGTCTGATTTCGGTTTATGTTACTTTTTTAAGCAAAAAAAAACTTGAG
CCATTTGTGTTTTCATCATAAGCATTTTATGTTTGCTCTTTGATTATAACTGTATTCTTT
TTGATGGAGTGTTCTGTTGAGCATGGCGAATGAAACCAAAACAAACTGAAATTTTGTTTT
TGTCAAATAATCATAGTAGTAAATGTTTTGATTTTCCACGTATCGATTAATGAATAAACC
GATAATAATAAAAAAAGTGAAACCAGCAGTTGTTTCTACTTTATTTTTTTTTGTTGGAAG
CCTTATCACTGACAATTTGCTTTTTCTGATTTTGCATGTTGTTTCAATTTTTCAACAAAC
TTTATATTCAAATTTTCAAATTTTCAGTTACAGAATTCAA
>T08H10.1 WBGene00020369; upstream from -1000 to -1; size: 1000; feature type:gene; location: Caenorhabditis_elegans.WBcel235.34:V:4482468:4483467:D; upstream neighbour: WBGene00020371 (distance: 1921)
CCAGCGTCCACTTCAAAATAATTTTTGAACGGTATAGCAAATTGATAATAGTTAAGATTT
CAACAACCAGGCTGTCACATAAAAATTGCACTCTATAAAAAATCGGTTTTTCAAAGAATT
GGCAAACGTACAGAACTGTTCATTTCAGTACGAAAGTATAACTTTTTCAAATCAAATATT
TAAAAAAAATGTAGAAAATTGTTTGTTCAATCTGAAATTTTTATTCATTTTTATTTGAAA
GTTTAAAAAATACCTCAAACGGTCGTTGAAAATTTCAGTTTGCTGTGAAAAATTCAAAGT
AATTTTTGCACAAAACAACAATTTTAAGGCCCTATTTAAAGTTTCTTTTAGATTTTTCAA
CAATAAACTTTTTATTTTCAGAAGGCCTTTCCGGCATTTCTATTTTTTTTTTTTTGACTG
TAAATATAACTTTTTAAAACAATTTTTGAAAATTTTTACTATGATATTTCCTAATTTTGG
CACGATATTACGCTACTTCACCTTTTAAAAATTTTTAATTTGTGTCTTTTGTTGTTTTTT
CATTACTTCAAACGATCAAATAATGATTTTCGAACTCACCCACTTTTCGGTCATCTGACA
ACACTTTTCCCCTCTTATCTAGGCGTCCTTCATTTCAACGTCGTCCACTTCCTACTACTG
TTTCATCACATGAACATCTATCTGCATGTATTTCAAATTTCTGTCAATAGTCTCAGTTCT
CACATTGCCACAAACAAAAACAATTGTCATGTTTTTGGAATTTGCATGAAAAAAAAGTGA
AAATTGGCCTCCGCATCATTGAACATTTTCCGTTACGGTCTTTTCATCTTTTTTCTATTT
TTCCGGCATTCATTTTTTGTGACTGAGCGAAAACCGTTTGTTCATCTCTCGTCTCTATTT
CTTGCCGATGGTCACAAAATACCTCTTATCATTTATTTTGTTTATCATTTTGTCATCTAT
TGGTTTAAACGTAGCTTCTCCTTTTACATTTATCAGTTTT
>F47B7.1 WBGene00018532; upstream from 0 to -1; size: 0; feature type:gene; location: Caenorhabditis_elegans.WBcel235.34:X:3787787:3787786:D; upstream neighbour: WBGene00196591 (distance: 0)
>C15C7.5 WBGene00015791; upstream from -1000 to -1; size: 1000; feature type:gene; location: Caenorhabditis_elegans.WBcel235.34:X:3152462:3153461:R; upstream neighbour: WBGene00196779 (distance: 4044)
TTCTTCCTATTCTCTTTTCGCCATCAAACTTTTGCATAATCTCTTCAGTTCTCCATACGC
TTCCTTATCACCACTGAAATCGGCATAAAGGGTTATAAAAGTGAAGCGTACAACACACAC
AGGTCAGTCAGTACAGGCTCCATAACCACGCCTTATCTTAAATCACCATCAAAAGTGTAA
TTGTTGGCTGATAACTCGGCGACGCCCGCCGTCGGTCATTTCTCTTCTAACGAAACTGTA
CGATTTTCTATTTTTCTTAAATTATACGTTCTAATTGTTCATGCTGTTTAGTCATCACAC
AACTAGTGGGGCTTTCTCCAGGTATTTGTTGAATGTTTCTATTTCACCAATGTCTACCGG
TTTGAGTCATAGGTGAATTGAAGAGGAGGAGGAGGCAAGTGTTAATACAAATACGTACTT
AGTTTCAAAATTTAAGTTTCTTTTTCTTTCTTTTTTTTTTGATTTGCGGAGGCAGTTTTA
TTTGACTTTGTCATAATTTATAATTCATTTCTGTCACCCCAGGCCACTGAATTCTCAAAC
TGCTACGCCTTGATCAAAAGTGAGGAGAACTGTGTGGCATTTACGTTGACTCTAATTCGA
AAAGATAACAATTTTCATAGGCGTCGCATTTTCCTCCTTTGCCTCCCTGTCCTCGCTGGT
TTGTTGTAGTTCTCCTCCCAAAGACCGGATTCAAAAGGTGGCATCCCAGAAAAAAAAACG
TTCACCAGCACCCTTGACATATGCCTTACCCTACCCTTCATTCCATTTTATTAGACCCCC
TTATTGCAATATAAAATTTCGATATTGCTGTTGTCTCTTTTTTTCCTGCATTTTTTATCT
TGATACATGCATTACATCATCACCATCATCATCACCCATCTCCAACCAAATTACCTAATT
AATTTTTACAAACTTTGCATAAGTTACTCATTCTGTCGTCAATGTGTGCTCGCCTACAAC
GACATAATTCATCGTCTTTTTCTCCATTTCCTCATTTCAG
>lec-10 WBGene00002273; upstream from -1000 to -1; size: 1000; feature type:gene; location: Caenorhabditis_elegans.WBcel235.34:V:6489051:6490050:R; upstream neighbour: WBGene00020911 (distance: 1017)
AATCACCTGAAATGACTCATGACCAGTTCACGATCTATGCTCAATTCTTGGTGTACACCA
GACTATGACTCATGTAAAACTGGTGAAATGTCAAACAGAGTTTCCGATCAAAAATGGCAA
TTGTACGAGAATTTCATTTTTGATAGCATCACGTTGTGTGTGCCGATGGAAAGATGATTT
TAGCACAAAAACTGCAAAAAACGGTTTTTATAGTGCACCAAAAAAGATGGAAAAAGATCT
GAAAATGAATGAAATTGAAACTTAAATCTCTTAAGATTAAATATGAAATTTTGCCAATCT
TTTCGGTAGGTTTTTGAAATCATGGAAACAGTTCTGGAAAGTTTGCAAACTTGACTATTT
GTTTAGCTGACAAATTGTTGATGTGACTTGAATTCGCACCCTTTTCTAGATGAACTAATC
CAAATTAACAAACGTAACGAAACATTTTCGAGGACAACAATCCTTTCATATTCATAACTA
CAGAAATCTGAACACCTTTTCAAAACATTATTTAACATCTAATTTTTTAAAATTCGTGGC
ATTTGTATGTAGAATTATGTTGTAAAATGATGTAATGATAGTGAGAAATCATTTAGATCT
GTAACCTAAATACAATTTTTATACCCTCTATTAGACAAAACTTGATATTTAAAACTTTTT
GTATTTCCAAAATGATGTTCCGTCATGCTGAAAAACAAAATAAACCAACAAAAAATTATG
CTTCGAGCTGATTACTTGCAAATTATTAACAGAAACATTTCATTCCTAATCAGACGCAAC
GATTGAATTTGATTTTTCTTCCCCATCAGTTGAGTAATTACATCCTCTTTCATTGAATTC
CAACTTTTAGTCTTATTCAGTTCTTTATTTGCCATTGATTTCCCAAATGTAGAAGTGTGT
CTGATACCTCCCATTGATTCTTAGTCTTTAAGCAAATAAAACTCGCCTGATGTCATAGAA
ATATCGATAAGAGTTTGAATAAAAGTCGTGGCATTTCCTC
>rhr-1 WBGene00004358; upstream from -1000 to -1; size: 1000; feature type:gene; location: Caenorhabditis_elegans.WBcel235.34:V:5427160:5428159:D; upstream neighbour: WBGene00219673 (distance: 1128)
CAAACAACCATTAAAGGTTTAAAATATAAATTGCAACTGACTTTTGTAGAGACTGATTCT
AAAGACTATTTGGCTGAAGAATTTCAAATAATTGTTTCTTTTTTTGCCGAATTTTTGAAA
CCGTGTCTTCGGGAAGTGTATAGTTTTAAGTCATCTCTGATGTAAGAACTACAAAAATTA
TCTGAAAACATTTTGAACTTTGTGAATTTTATCTAATACTTAAAAACTAATACTTTGAGA
GTTTGTAAGCTTACGGGTATTTTCTTATCTTGATGAAACTTGTGTTTTGCTTTTACCAGG
GTTGTGCGGAAATTAATTTCAAAATTGCTAGAAAATGACTGTTTGTCTAATATTTTTCAT
TTGTGTAAAGTTAATATTACTTTGGTTCAGAAGTTAGTGGGAATTCTCTGACAACTCTAA
AAAATTGCCGAATGTCATAAAAAGTCCTTCAAATTATGGATAATATTATTTCGGTATTTT
GAAATTTTTTATACAATTTTTTAAATACAATTTTGTACAAATAAGCATTTCTGCAAACTT
TTAAATTGAGACTTGTTTTATTTTCAGATCAATGAAATAATTGATCTCAACGCAAAATGT
TGGAAATAAATATTAGAATTTCCAAAAATCACCCCCTGTGTTGAACCCAGTATAATTCCA
CAACGAAACTATAAACTGCATAGCCGACAGTGCAAACTACACATAAATATTTGACCTACT
CCCCTACACGTTGTAAACATGGTTCACCAAACCATACTGTTTTGGTGATCAGGCCTTAAA
AACAATATGAACGTTTATTCATCATCTTACTTTTCGGTCCAAAATGTTCATCTCATTTCG
GACCACAGATCATTTCACGTCTTCTACTATATTTTCTACATTTTTATGAACCTACAAAAT
GTTTAAACTTTTCTTGTTGTCTACTCCCTGTTTTATCTTTTTTGGCAACATGACATTCAT
TTTATCTTTTTCGGAAAGACCATGAAATCGTAAACTGAAA
>mxl-3 WBGene00003511; upstream from -305 to -1; size: 305; feature type:gene; location: Caenorhabditis_elegans.WBcel235.34:X:13350805:13351109:R; upstream neighbour: WBGene00195616 (distance: 305)
TCTCCGGGCACCCTAGCACCCACAGTGGCTGAGGTGCAAAGAACACACGCTGACCGCGTG
TTGGAGGCGGCGCGTCGACTCCTCCCTTTCTGTCAGACAGAACGCCCCTTTTCCTATATC
TTCCTTCTCGCATTGCAGATCATACCACAGTTAACGACACCCTCGAAGATGGTCGCATGG
CTCTTTTACATATTTTTTGTTTAATTGTGTATTTGTTTTTGTTTGTGATAATTTTCACTT
ACAGTATTCTTATATAACCTTCTCTTAAAATTGATATTTCATTGCTATATATATTAAATT
TACAG
>F13H10.6 WBGene00008777; upstream from -1000 to -1; size: 1000; feature type:gene; location: Caenorhabditis_elegans.WBcel235.34:IV:11008294:11009293:D; upstream neighbour: WBGene00008773 (distance: 4089)
TGTAAAATTGAAATATTCAAAAGTAAAGTGTTTCCCAACACCTGATCTTAATGAGAAACA
TACCATTCCTCATATTCGTCATGTTCCTTCAATGAGTCATCATCTCCTGTCTCCTCTCGT
TCTGTCATTTCATCTCTTTCTCTGAATTCATATGACCAAAGCAAATAAGCGGCAACTTTG
TATTGTTGTGTCTCTCTATACCTTTTCTCTCTCTCTTCTACTTTCCAATTCGATCCCTCT
TTTACTACTTTCGCTCCTCCTCACCTAGAGACACTCAACTTTCCATACCCCAATATTTCA
TACTTCCGTTTTCATTCTCAATAACACGTCATTTTTGATCTAGTCATTGATTTCTTTTTG
GCAGTGGTCAAAACGGATTTAAATTTGCATTTTGTTGCTAATCCTAGGAAGTTTTGTGAA
AGTCCTACAGTATCTTCAATTGTTTCTAGGGGTACTGTATTTTTTTTTTGCTGTTCTCCT
TAGTGTTCCTCAGTTCCTCAGTGTTTAAAACCAAATTCATAAGGGTTTTAAGATTTTGAA
ATGGCAAAAATTAAATACTGTTTCAATTAGGTTTTTGTTATCTACCAAACTCCAACTTTT
TAAAATCATTATCACCAAATTTTTAAGAAGAAATATCACTCAGCTGCGTAATTTTGCGAT
TTTTTACGCAAAATTACGGCCGTGGGTCTCGATACTACTGAAACTTCCTTGCTATCGTAC
CAAAAAGTATTTTGCAATCTCTCACCAATAAATTAATAGTTTTCGTCAATTTTCCTTCGG
GAAAACAGGACAAATTTCGAGAAAGACAGGGAAACCGTAGACATTGCTAAATTCTTGTGG
GTACTGTAGCTTTGAAGGTTTAGTCGTTTCGAGACCGGGCACCGTATGTTTGCGTTTAAA
ATCACAAAGCTTCGCAGCTGAAAAGTAATAGAAAACACCTTCTCCTTTTCTCCAGATATA
CCGTACTCATGAAAACTCATAATCTAATTTTCACATTTCC
>Y43F8B.2 WBGene00012813; upstream from -1000 to -1; size: 1000; feature type:gene; location: Caenorhabditis_elegans.WBcel235.34:V:19533111:19534110:R; upstream neighbour: WBGene00012812 (distance: 1774)
TTTAATAATTTTTTCGCTCTAAAAAATATGTGCTTTTTCAAAAAAATTGCATTATTCTTT
TGCGGGAAATTTGAATTTTCAATTAATTTTTGGCTGTAAATTCACAATTTTTTTTTTACA
AAATTTCTGTCAATTTTTGGAAAGAAAATCCAAATTTTCAGTCAATTTTTGGCGGGAAAT
TTAAATTTTCTGCCAATTTTTAACAGAAAATTGAAATTTTCAGTTACTTTCCTTTGTCAA
TGTTATGCCCTTTTTGTCATTTATGAAGCCATAATTTACGAAAAAAATTAAAAAATTTTT
TTGTTGTAAAAATGCCCATATTTAACCCCCTGTTAACCCTCTACATTTTTCCCATCAAAT
TTCCCTTCAAATTGATCTTTTCCCCGTTCAGATGACGTCATCAACCTTTAAAGATTCTCT
CATTTCTCTGCCCAACTCTCTCATTTTCTAATACTATTTCTTAAAAATCTTATCAAATTT
TGGATGTCTTTTCTTATCAGAAAAAGAAAACTTTTGAAAGTTGAAAATAAATTAATGATT
GATAACTGGAATTGGTGTTCTTTGGTGATTCGGGCTTTGGAACTTTTTGGAATTTTTTTT
TGAAAATTTCAGAGAAAAAATTTAAAAAAAAAAAAGCTATATCCTTTTTTTGAAAAAATG
TTAACGAAAAAAAAAAATGAAAATTTTTTTCGTGAATTTTAAACTTAAAAGTTGTACTAT
TTTTTCAATATAAATTATGTAATTTTCAAATTTTTGCCAATAAGTGGGCGGAGCCTCAGT
GACGTCACACCTCACTTATCTAGAACTAGTTGCTGGAAAAGCAGCTGAAATCCTTCTGAT
TCGATTTGTATGTGCAAAAAAATAATCCCCCGACTTTATACATTTTCTCAAGTATTTTCG
CGTTTAATTTATAGCTGTTAAGCCCCCTGACTGACTCCGCCCACTTTTTGGATTTATTCG
AAATTAAAAAAAAATATTTCTGAAAATTTTCCAACTGAAA
>C08H9.15 WBGene00007474; upstream from -1000 to -1; size: 1000; feature type:gene; location: Caenorhabditis_elegans.WBcel235.34:II:9880193:9881192:D; upstream neighbour: WBGene00172506 (distance: 3181)
AAATCTATAGGTAGGCATAGATCAGGCAGGTAGAATACAACAACTTGTTGATTACTTTTT
GAATTATTTTTTTCTTCATCTTCACATTTTTTGATTGCGTGTTGATGTATTTTCTGGCTG
ATTGAAAATGTTAGAATGTTGCCGAACGCCGATCGTTTCCCACGTGTCTTTGATGTTCAG
TCATGAGTTACTGTTGATGTAGAATATTATTTATCTATTGATTACAGTGTTAATAAGTTG
AATTCCAATTTGTAAAGTTTTTAGTAGCTATTCTCTTATTAATGGTGGAGTCAAAATTTA
AGGGCAAAAATGTAAAATTAAATATCATAATAAATACCTAACGATTTATTTCAAATTTTT
GACATTTTTATCCTTTTTTAAAAGAGCTTGGTATTTTTTAAAAGCTTGAAAACTGTTGAA
TATCTTAGCTTGAAATTTTGATACAAACAACAACAATTTTTATAGATCTCTGAAATTAAA
ATTAAATTTAAAGTTTTGTCTTAATCCACCCAAGAAGTCGTTTTTTTTATTTATTTTCAT
TTGTTTTTTTAAAAGAATTTTCATAGTTTTGTTATTTCATCTCTAATTGTTTTTGATTTC
GTAGCATCCATCAATTACACTAGAAACACAAAGAATATTTTTCATCGTCAAAAAAACGCC
AGACAATTTTTGCAAGTTACGCCCAAAATTTCACAAAAATCACACCATAAGCATTATCAA
TCAGTTAATGAATTTCGTATAAAAAGCTGATCAAAATTTTCAAAAAGTTGTTAGTGTTGG
TAACACAAGTTCGCCAAACTTTTCATTCTTATCAATATCGGGAGGTGACGTCATCGACAC
TGATTTTCGGTGAAAACACCTTGATTTTCCGTCTTCATTTTTCGACAGTTCAGTTTTATA
TCTTATAGTCTCCTTGAGAAAACGGAAAAGTGTTTGCATTGTCTAACTGTTTCTTCTTCC
TTTTTTTGTTGAAAGTTTTTACCAAATATCTGATTTGCAG
>T25B9.9 WBGene00012015; upstream from -1000 to -1; size: 1000; feature type:gene; location: Caenorhabditis_elegans.WBcel235.34:IV:10768653:10769652:D; upstream neighbour: WBGene00012014 (distance: 1341)
TGAGCGAAAACAAAACACCTCGAGAAGATCGAATTGTCATCGTTTCTTGTAAAATTTTGA
AAAAAGGTGACAAAACCTCCGGCATTTTTTGTTTGCGTCGTAGCCTAAAAGTAACAAGAG
TGCAGGGGAGAAAAAAAAGTAATTCAATGCCAAACACCACTTTGTTTTTTGTTCATTCGT
CGGCATTCGTCGGCACTCGTTCTAAAAGAACAGAAACTTATTTTCTCCTATCATTGCGTT
CAATTTTTGAATTCAGGAAATACTTGAATCCTTATCCTTGAAATATTTTGAAATTTTTCT
TTTCGAAAACCTATTGAGGTCAATTTTCTAGAAAGATAACATCTCACAGAACTCCGAGTG
TGGTCTACAAGATAGTCACAAATTTCCCCCAATCTCTTATTCACTGCAGAAATCTGTCTC
CGTCTCTTTGCTTATCTGGTTTCCTCGTTTTTCTTTTTTCTGTGCACTTTCCGTCAACCA
GTTCAGTTTTTCTAACTGTACCCAATTATTGTTATAATAATAATTACACGGCCTATAAAC
AAAACAAATCGCCTCCACTAGTCAATATATAAATAAGCGATGGAAGTTGAGTGGAGTAGG
CCACAAAATAATGATGATGACATTGATTGTTTGTCCAAAAATGAAGTAAAGAGCGGGAGG
CGCCTCCTCACAAAAAACTAATCAAAGTCGTCTCTCACGTTTTTACAACTTTCCCCGAAT
TATCCAAAAACGTTCACATCAAATTTATAAATTCTGAGTAATGAAAAAATCCTTTCTGGC
ATCACTTTTTTCGAAACATTATCATCATTGTTTCATTGATGTTTCCCGAAATTGAACCAT
TTTGATCAAAATTTCACACATGAGAATTGTTTTCTGAAATAAATTGGTCATTTACGCCAT
AAGAGACTTTTAAAAATCAATTTTGTAACCGCAATCTATATTTTTCTTCTCTCCGTCACT
CTTAAAATCCTTTTTTTTAATTTTCAATGGCTTTTTCCAG
>F22B7.9 WBGene00017698; upstream from -1000 to -1; size: 1000; feature type:gene; location: Caenorhabditis_elegans.WBcel235.34:III:8653908:8654907:R; upstream neighbour: WBGene00001078 (distance: 5966)
CATCAACTATCCACCTACTCACACTCTTTCATGGTACGTCATTGATCTATTCAGGAACAA
GAATCGATCAGCTGTTCTCTTTTTCTTGCCATCATTCTTCTTCTTATTCCTCTTCGCTGA
CCACCAACCAGTGAAAAAAGAGATGAAAAACAAAAAGTGTCGGAGCTCTCTGTTCTTTGA
AGATCATCCCTTTTACCGCCAATCTTCTTTTCTTCTTCAGTGTCTTGTTTGATCTCTCAC
TTGGATGAATAGATTCTATCATCTCTAAACGTCTAACATCTCCAATTGCTTCCGGCGTCT
TCATCTACTTCATCTAGCGAAGACAAAAAGTAGGCGGAGTCAATAGAAGGGGGTTAGGGT
GGTATTAAAGCAGCATGGCATTTTCGCTTTTTCTCAAGAGCTCCATTTTACTTTAAACTT
ATTCAATTAGTTTTTAGAGTTGAAGAACAAGCTCGACTAATATCTCAATTATTCTCCTGC
AACTCAGATGGACTTTCACTTTTATTTTAGCTTTAGATCTCACTTTCCTGACCTAGACAT
ACAAATTCCACACTCAATTCCAGTACTCCAGTTCGTTCTTTGATTCTTCCAAGTACAATA
GCTCTCTCTATGTTCGTGTTTATGATTTTCCTGCCGTTGTTCTGCACACAACCCGCCCTC
GTGACTTTTCCATTCACTCCGCCCCTCTCTCTTTTGCGGGACAATCTTTAAAAGCAACTG
AATGGTCGAATGCAAACAAACCCTTTGGAAATTCTCTAGTTTTCGGTACAAACTTTTTCC
TTCCTTTTTTTTCAAAATTTCAACTTTCTGCCATTCACGTCATGCGATCAAGATTCACTC
CATCCTAAAGCGTATCTTATCTTCTTTGTTTTTGCCCCCTACCCATTACTTTATTTACTA
TCTAAAACTACAAAGAACCACCTGTCTCTTTAGTTTCGGGTCATTTTTTTCAAAATAAAT
AATAGCTCCGGCTCGGTTTCAGCGTTCTTCTCATATCCTT
>dhs-13 WBGene00000976; upstream from -1000 to -1; size: 1000; feature type:gene; location: Caenorhabditis_elegans.WBcel235.34:V:1771728:1772727:R; upstream neighbour: WBGene00018115 (distance: 2106)
TTCTCTTTTACATTTTATTAATACTTTATTGGACTCAAAATTGTCTGGAAAAACCGAATT
TATTAATGAAACTTCTTGAAAATTCTCAAAAATGGTTATGTCGGCGCAAAATGTGATCTA
AAATTAGTTAAAACTTGAAATTTGACCGCGGCTAGAAACTAACTTTTTTGAAATCCGCCT
CTAATTTTGGGTATTCAAGTTAATTGTCTTGAGTTTTCAACTCGATTTAGGTACATTTAA
AGTCGATGGATCACCAGAAAATGGTAATTTCTACCAAATTTGATGATCAATCGACCTTAA
ATGCACCTAAATCGAGTTGAAAACTCAAGATAATTAACTTGCATACCAAAAATTAGAGGG
TGATTTCCAAAAAGTTAGTTTCTAGCCGTGGTCAAATTTCAAGTTTTAACTAATTTAAGG
GCATATTTTGCGCCGACATAACCATTTTTTTTTGAGAAGTCTTCAAGAAGTTTCATGATG
ACATTCGGTGTTTTCAGACAATTTCGACTACACACGCTCCCCTCAAAGCCGAATAATTAT
TAGAGCGCGCTCTAATAATTATTCGGCTTTGAGAAGGGCGTGCTACACCACCTTCAAACA
AAATTTAAACACAAAAAAAAAGTGTTTTTTTAGTTTTCCATCTGCAACAAAAAAAAAGAA
CTCGAAAATCTCCTTGCAGCTCTTTTTAGATCGTTCCTCTCTTTGTTCTGCATCTCTGCG
TCGAGTGATCTCTGCAAAAGTTGTCCCGCCGCCGGAGACCGCCCATCTTATCATCATCTC
CTCCTCCTCTCCCGTGTTCACATGAATTCCCGCTGCAGACAATAATGTCAGTTGATTGAC
CATTTGACACACACACAAAATATTTCATTTTCCATATTATGTATTTTTGCAACAAAAAAT
ATTTATCTGACCGCCCATCTCCTCCTCCGTGTTAATATAAAACGTGTGCCGGCATAAAAA
TTCGAATAACATCAGCATTTTTCATTTCTACAGGGTACCA
>ttr-18 WBGene00007142; upstream from -1000 to -1; size: 1000; feature type:gene; location: Caenorhabditis_elegans.WBcel235.34:II:11486775:11487774:R; upstream neighbour: WBGene00007149 (distance: 1512)
AGTGCATACTTTATAAATGAATTAAACGTCCATTTATAGGCAAAATAGGCAGAGTTTCAA
AACTTTAAAACTCCTAACTTACTTCAAAGTAACTTATTTTGAGATTTCTTTCAGAAGCAT
TGTTGCAAATTTTTAGCTCTTTCAGAATATATTAACGAATTCCCAGTTGCTGCCAAAAGC
TTCAAGTAGTAACAGAAAACATACACTGTCAGTCATGCCTTTCAGTGCGTATTTTATTAA
TTAACCAAAACGACCATTTATATGCAAAATAGGCAGATTTCAATTTCTTTAGTTACATTA
TTCTATGTATGTTGGTTTTTTTTCCATTGTTTCTAAAGTGAAATAAATTTAAATTCAAAA
TTCAAACTACGTTTGCTTATTTATGTGAAAATGAAGGTTTAGTATTGCCGTCTGTCACAC
GTTTTCGTGACTTTACTTGTTTATAGTTAAACATTCATATTTTGATTATTTCAACTTTCC
GACCTCTCTGTCCAATAATTGCCCATCAATTACAGCAAACTAGATCTGGATAATTGTTTA
GTGTCCTCAACCATTTCGCCACGTAACCCCATATCCGAAACGTTTTGTTTTTTTTTCGTA
ATCCTTTCCGAAGCCTATCAATTCCAAGTATTATCAAAACGATTTGACTTCCCGATCGCC
AAAAAACTGACCATGAAACACTTACTGACCTTGCCAAAAACAACACAGTGTAACTAGATA
TTTCTCTGCGTCTCCGTGATTTTTACACTATTTCCCTGTTAGTTTTGATATCAAAAAGGC
CCAATTGTTTAGATGAAGTGGGTGGGTACCGACTAGTAGAAGAAGAAAGAAAACACTGAA
TTCAACTGCTTCACCATCTTTTTTTTCTTTTTTCATTCACATCACTTGGTACGATTGGGG
GTATGACTCATTGAAATTCCCCTAATAATACATCACTTCCTCTCTATCTTTAGAATTATA
TTTTCGTTATTATAAAATTATTATTATAAATACCTCCATT
>F13H10.8 WBGene00044784; upstream from -166 to -1; size: 166; feature type:gene; location: Caenorhabditis_elegans.WBcel235.34:IV:11020316:11020481:D; upstream neighbour: WBGene00201826 (distance: 166)
TACTTTTCGTGTTTTCAATGCATTTCCTGTGTAATCGATGCAACTGTAGAATTTTGTCAT
TTTCTTATCATTTTTCGCCTGATAGATGGCACCATTTGACGGTGTGTCATCTGCAATCAC
TGCGAATGTTATACTTTGTTTCCGTTGCTGTCTGCGCGGCAGTTAT
>rmd-1 WBGene00011501; upstream from -1000 to -1; size: 1000; feature type:gene; location: Caenorhabditis_elegans.WBcel235.34:III:9757927:9758926:D; upstream neighbour: WBGene00011502 (distance: 1412)
TAGTAAATTCTATTTTGGAAAATTTTCGAAAATAAATAAATTTTTCTGAAACGCCGATTT
AAAGGCGCACCGATTTATTAATGCCGATGGGTAACACCGCGATAAAAAAGTTTATGGTAG
CAGCCCAATTTTTGATTTTTTGAGACTTATTTCCGAAAATTGAGAATTGTTTTACTTGTT
TTTAAAGTTGTTTTCGTCTTCTCCACCTAAATAACGCCCAACTAGTAAAAACACTAAACC
TTCGCGATGTTGAAATACTTTGAGAAGGCGGGACAATACTTTTGTTGATATTGTTCAATA
TTATTGCCTCTCTTCCGCCAGCCGTTGGCTATTGCAGAGAAATAGTTGTCCACCACAATC
TCTTTCAGCGCTTTCTCTATTCCTCTTTTATCTGTTTTATAGCCTGCTCTGGGTGCTCTC
ACCTGATGCAGCTTTCAGAATTTCGACTTCTTTCGGTGACAAATGTAGAACTCTCTGCAG
TACGATAACCAGCTGGTCTCGTTCTGCGGGAACACTTTCTGGCTTGAGAAACTGTACAAA
TACGTTCTTCAAATATTCCATATTTTTCTCGTTTGACAACTCGGCTTCTCGCTTTTCTTC
TCGTTCCAGTCGGCGAATTTCATCTTTTAGCAGTGAATTCTAGAAATTTAAATATTGATT
CTAAAACTTTTCCCAATTCTACCTGAGTTGTTAACCTTCCATTTGCAGTCTCGGCATCAC
TGAGAAGCTCTGCGACGTGATGATTTGTTTTCTTCAAATTCTCTAACTGGTCTAGAATGA
CCTTGAATTTCTCCTCCGATAGTTCATCTGATTCGACTCCTGCAAGTATTTCGAAATAAG
TAACTTTTTAGAAAACAATCTTATTTATATAAAATATAAAACTAACTGTATTCATCACCG
AGATCTCCATACAAAACATCCTCCAGTGACCGATCAGGCTGAAAAAAAAAACAGGTTTTT
AAAAAGTAGTTTTCGTAGGAATGACGAACTTTCTGAGGCG
>his-68 WBGene00001942; upstream from -304 to -1; size: 304; feature type:gene; location: Caenorhabditis_elegans.WBcel235.34:I:9988797:9989100:D; upstream neighbour: WBGene00001941 (distance: 304)
GATGAACTGGGAAAACAGTTCTTCTTATATACTCCCTATGCAGATACAGCGGTGCAAAGG
CGGAGTCAGTTTGCGCCATCCTGCAGGGACACATTTCCGTGCCTGCCGCTCTTGCATCTG
CAGAGATATCTGCCGTTTTGGCCTCTAGTAGGCGAGACATACAGGAAGGTGAGAGAGACG
CAGAAACGAGATAAATGTGTCCCCGCAGGAATTTACCGAATGTTCAAAAAGAGGTGTCCC
CGCAGGAAACTCCGCCCCGCCACCGTAAAAATAAATATAAAGCGACTGTCTTGGTTCATT
CTTC
>K09C6.9 WBGene00019563; upstream from -1000 to -1; size: 1000; feature type:gene; location: Caenorhabditis_elegans.WBcel235.34:V:855077:856076:R; upstream neighbour: WBGene00019556 (distance: 1772)
GAAAATCGAAAATTATAATTTCAAACTTTAGAAAAATTATAATATATTTTATGCAGTTAT
ATTCGGTATACGGAGACTGCTTTCTGCCAATTAGTACAAAACTCTTAATCATCAAATTTG
AAAAATTAAATCTTTATAGATTCATTAGTACTATGTGAGTACTGTAGGGTTACTGTAGAT
CGGAGCTGACTAACGGCGAAAAAAGACGGAGAGAGCAATTTTAAATTCGATCGTCATCGT
TCCAGCCTATGCCTGCCTGCCTTAATTTTTGCCTGGTTCCTCAAGTCATTCTGTGTTTTG
CATTTTCTTAACTTTGCAATTCAAAAAAAGGAGCAAGTACTGTGCGTACAATTTCCATAA
CTCCCTGAATTTTTGAATTCCGTCTGCTTCTGATGTTTTTCATTGAAAATTGCTGATGAC
AATCGCTTAAAAATGGCAAGGAACCCTACTGTCCACGATTTTTATAGAAATTTACGGAAG
ATGGTTGCCGCAAATTTTAGATAGCCTTTGCTCTCCGGAGCCCAGAGCAAAAATGATAGA
GTAGATTCTAAAAAAATCTAAATTTCCAATCTCAAGTTCAAACGATGTATATTTATACTG
TAGTTAGTTGATGATCAGAAATCTAACAAAAAATTGGAAACCAAACTTTGTAAAAGCGGA
TTAAAATATGTGTGGTGATTGGTCGATCGACCAATAAACTACAGTATCCCCGGCCTACAA
AAACTACAAATTTCTGGAATTTTTTTAACAAATATAGCAGAATGATAGTCAAGTTATGAG
CTTTCAGTCATATTTTCTAAAATACTAAAACTATTAAAATTTTAGTCATCAGTTCAAAAT
TTCTGATGATTGAACTTGTTTTAGAAATTTGACCTTTTTGAGCGGCAGATGATCTTTTAC
ACCCACTAGTTCACATTTTTTCTATTGAACAGAAAAAAAAAACGTAATCCCTTCATAATG
AGCCCACTATAAAAAGCCTTTCGATTCATATGTCAAAGGT
>E01G4.3 WBGene00008446; upstream from -1000 to -1; size: 1000; feature type:gene; location: Caenorhabditis_elegans.WBcel235.34:II:13469603:13470602:R; upstream neighbour: WBGene00008447 (distance: 2828)
CCTTTTTGAAGTATTTACTGACTCTCCACGTGGTGTCAGAGTGTCACATTTTGGCTTGAT
CTACGTAGATCTACAAAAAAAAATGCGGAAGAACTGATTTCGTATGGTTAAGAACGTGCT
GACATCACATTTTTTTGGGCGACAAATTCCCGAATTTTTTGTAGATCAAACTGTAATGGG
TCGTCAGCTTGGCACCACGTGACTCTGTTGTCGTTATCAGGAGTAAACGGCGATTTCCGT
TCGGCAAATCGGCTTCGTGCCGGTTTGCCATTTTTTTGCCGAAAATTATGAATTTCGGCA
ATTGTTACATACCCTATAATATATAAGTTTTAGTGTTTTTTTTTTACCTTATTTCTGGGA
GAGTTTTTGTGTTGTTCTGGTTTGTTTTTTGGAATTGTGCCAGTTTTTTGAATTGTTATT
CTTTTTTCACGATTTTTGAGTAGTTTTTTCTTTTGATTTCCAGGATTATTTCTTGAATTT
TCTGGAATTTCTTTTTTCTTTCTTCCTCCGCCAGCCCAGCCTAAGCCTAACCTGAGCCTA
AGCATGGCCCTATGCCTAAACCTAAACCTGACCCTTAGCCTAAGCCCAAGAGTAAGCCTA
TCCTGGCTTCCTAATATTCATTATTTAAAGCTTTCTGAATAATATGTTGATCTAATGAAT
CATCATCTATATCACTTCACACTTCAAGCAGCCAGCTAATCATAATCAAAAATCCTGCGC
GCATCACCAAGACGACTAAAGAACCGACTACGTCATAGAATGCCGCTCTTTGGCATCATT
CTAGCATCATCATCAATTATTTACATGATTGTTTTCGGTATCATGTGAACTCGACTAATT
GCATCAAATTGTACACTTGTCTGTGTAGTCATGAACTTTGACCGGGTGTAACTTAAGTTG
GTAGAGGCTACATATACATAAGTATATATATATATATATATATTACATGTAGAATTGCTG
TTAACCGGCAAAATGTGAAGAATTTTCGCTATGCATAACT
>C01B10.11 WBGene00044294; upstream from -20 to -1; size: 20; feature type:gene; location: Caenorhabditis_elegans.WBcel235.34:IV:6657959:6657978:D; upstream neighbour: WBGene00167510 (distance: 20)
TTAGTAATACTTAATATTTC
>R31.2 WBGene00011270; upstream from -321 to -1; size: 321; feature type:gene; location: Caenorhabditis_elegans.WBcel235.34:V:11917243:11917563:D; upstream neighbour: WBGene00220045 (distance: 321)
TCCCATAACTTTCTTCATTTCATGCACTCAACTTGTTATTTTTACTCACATAAAAGAATT
TTAAATGTGAAAATTGTATTGGAAGATCAAATCGATATCTGCATGAAAATTATCTACAGT
AATCCTAAAGGCGCACACACAAAAAGGTTTTTTTCAAAACGCGTGGCGAGACCATTTTGC
GTAAATGCGTCTCCCTTTAAAAGTTAAATGTTTTCGTCCGATTTTTATTTTGTTATACTT
TTCGCGAAATCTCTACTTTTGATATTCCTTTTTGTTAATATTTTTCCGTTATTTTAATGC
AATCAAAATTATCTGTTACAG
>T27E4.7 WBGene00020865; upstream from -337 to -1; size: 337; feature type:gene; location: Caenorhabditis_elegans.WBcel235.34:V:9076323:9076659:R; upstream neighbour: WBGene00196052 (distance: 337)
CCTGCGATGGACGCCTGTGTTCATAAAGGATACATACCAAATATTGTGCTATTCCGAAAG
GCTCAAGGTGACTTCTTCCGTAACTTGTTTTCTTTTCATTCAATTACTTGACTTTTTGTC
TTTGGCTTTTCCATTCTTTCCCTTTCACTATTTCCTTTCTCACTTTTCCAGTCCATCCAA
CGTCCATCGACAAAACCGTTTCCGGTTTATTGTCTTGTGTTCTCCGTCATTTCCTGACTG
CTCATTCAGCTTGAAACCTTATTTATTGTCTTTTCTTCACAGATCCATTTATCTTCAATG
ACGTACCACTTTCCATGCTAAACCAATCTAATTTCAG
>mua-6 WBGene00003485; upstream from -256 to -1; size: 256; feature type:gene; location: Caenorhabditis_elegans.WBcel235.34:X:16265687:16265942:R; upstream neighbour: WBGene00194842 (distance: 256)
ATGTCGCCCTCCACCTCCCCTCCCAGTTTTCAATTTCTCGATTTACTTATGTAGGTGTGG
TTAGTTATATTCTCAAGAGGGTGTGTCTCGGGTTTTGTCATTTTTCTCACATTGTCCCTG
AATTGCTATATTTTTTTGTTTCTAAGTTTTCATAAAACAATTCAAATTAGACAATCTGAT
TGTTTCAACTTCTCTCTATTTTCTTGCTCCCCAATATATTATAACATAGATTTTTCTAAC
AATTTAAAATTTTCAG
>C32D5.8 WBGene00016316; upstream from -1000 to -1; size: 1000; feature type:gene; location: Caenorhabditis_elegans.WBcel235.34:II:6345926:6346925:R; upstream neighbour: WBGene00002980 (distance: 1031)
AGCGAATGGAATACCTCCAACAGTTAGCAATACACATTGCGAAATCACTTTTTCATCTGT
ATAGAATTGACGTCACATTTGTATTACGTAAACATCATTGTAGATTTCTGAACAAAGTAT
AGAGAAAAATGAGAATTTTATTTCGAAAATGGTGACACACTTTTGGCAAAAAGGCTCTTT
GTATCCATTAGTCATCTGTCAAATGACAGTTTATTCTAGTTGTCATCGTCTGAAAATGTC
ATAAGAGGGCTCAAACGTTGACTTAGGAATCATTTTTGATTCGATTCTGGCATATTTTAT
CATTTTCGAGACACAATTTTGGTACTACCCATTTGCAGAAGTTTGAGATTTTCAATGCGA
AAATACGGTAGCCGGTCTCGGCACGATGGAAACTTTTCAGCTACCGCACCCAAAAGTGTT
TCGCAATTTTCACCTGTATCTGTTGTAATAGTTTCACTTAAAATTCCACATTTTTAAAGG
AAAAACCGATACATTTTTGGAAAATTGTAGGAGATCATGAAAAATTAAAAACAAATACTT
GCGGATACGGTATTTAAATAGTTTTGGCCGTTTCGAGACCGAGTACTGTAGGCTAACTCT
AAAAAAATCTGCAAAATTTTCAAGATGTATAATTAAATACATATTTTTGAGATTAAAAAA
AGAGTCTCGTTTCTCTACATCTTACTATTGTAAATCTACGAGTCGCCGCTGCTTCCCAGT
CAAATCGATTCTATAATTACACCTTCTCCTTTTCCCTTTTTCCTCTATCCATTTTCTCGT
TGTTTTCCCTTCGTTGCTATTAGAAACTGGCATGGCTTTATTCATAAAGTGGTGTTTATA
CTCTTTTTTTTTCTATTTTTCTGCCTTTTTGAATTCATCACGTGTATGTTCTGCCATCTC
TTCTTCTTCTTATTTTTTTCAATTTGATCGCAAAATTCGATCGAAAACGTGACCTTTACC
TTTTGAACGGTGTATTCGTTATCTCATCGGTTTCCCCATC
>Y11D7A.3 WBGene00012428; upstream from -1000 to -1; size: 1000; feature type:gene; location: Caenorhabditis_elegans.WBcel235.34:IV:9232053:9233052:D; upstream neighbour: WBGene00012426 (distance: 2001)
TAGCTCCTTTCTCTCAGAAAAACTCTGCGATTTCGGAACTAAATTCTTCATGTAAATGGA
AAAATATCGTTAAAAATATATTTTAACTATTTTTTTAATAAAAATAAACACAAGGAAAAG
AAGATAACTTTTTGAAATTGTTCAACTTTTTTTAATAGTCGTTTTGATAGCTTTTATTAA
TTTTATCATTTTCACTATGCATGTAAGGATAAAGCGACACAAGTACAATCTCTACAATTA
TTTGTCCATTACGGAATAGCGGAACAATTATTTTCTTGAAAACTTCTTCAACCGCCAACT
GTCTATAATTCGATTTGTCTTAAATTATTTTCGACTGTTTCAAGATGTTCATATAAACAG
ATCTATTGGAATTTTGACAACAAACGCTCTCTGTATATTTTAGAAAGATTAAATTCCAAT
AGTTCTTAATTTAAAAAAAACGAATGCAAAACACATGATTTTCATATTTTTCGTAATTGA
ACGTTCTCCGACGATAGTTCACAGTGTGCCGTCGATTCGTCACAGATTCGAGATTTTCCA
ACGAGATCGCACAATCTAGACGAGACATGAAATATCATTGGAAACAAGAGACGGCGAGAA
TTTGATGCAAATGCACGATGACATATTCGCATTCCTTATCATTTTTTTAATCAACTTTTA
ACAGAAGATTTTCATCGGAAAAAAGTGTTCCCCTGGGTTCTTCAACGGTTTGCAATTAAA
AGATGGTTAGCAAGGTGTTTGTCTGACCATCTTGAACAATGAAACAGGAACAATAGAAAC
GATGAATATGTGACCTATAATTACAGTACTCTCTTCTCACATAATTAACACTGGAAACAA
TAACACAAGCTCTGTTCTGCTTATTCTTTTTTTGGATCATGCCCATTAGTTTATATTCCA
AGTTTTTAGGGGTTCAGGTTACGGTGTCAAATTAGAAAAAAATGGGTGGAGAATGAGTTA
GACCAGCCTTTTTTTATGTAGAAGTAATGGCAAGTGGTTG
>F25B5.3 WBGene00017775; upstream from -178 to -1; size: 178; feature type:gene; location: Caenorhabditis_elegans.WBcel235.34:III:5948712:5948889:D; upstream neighbour: WBGene00017777 (distance: 178)
GAATCCTCAGCTAGAGGGGCTGGCCATCAATCTGTTTCTCTAAGTTCGATCCCTCTAGAC
GTCATATGCCTTCCAAAGTTCTTTTTTCCTCTTTTCGTTCAGTTGTTTTTCCATTTTTCT
TCTTAATCCTCCTGCCTTTTCCTTTTTATTTCAAATTGATTTTATCTAGAATTTTCAG
>F22F7.8 WBGene00194908; upstream from -1000 to -1; size: 1000; feature type:gene; location: Caenorhabditis_elegans.WBcel235.34:V:2121704:2122703:R; upstream neighbour: WBGene00017720 (distance: 1123)
AGTGTGGCCGCGGAAAAAAAAATCGGTGGCCGAGTTTTTACTTTCTCACGGTCACGCAAT
TTATGTTTTATGAAAGAGGAATTTTCAAGGTTTCAAACCTAAGACAGTGCTCAAAATTTC
TCAAAAAGTTCACATTTTTTGAAAAATTTGGAACTTTGCCAAAACTTTTATGAAATATAA
TATTTTGAGATGATCTAAAAAATTTGGAGCGGTATTTAATTTTAATATAGGTGTACTCTA
CCTTTGATAAATATTATGGAGGCGCAACTATGCCTATCTACCTGCCGTCATGTGTGCATA
CTTAAAGAAATTATTTGTTTTCATTTTAAAATTGTCAAAAGCAAATAAAAACCGTAATAC
AGATAACAGGCAATAGGTAGGCAGGTCCAAATTTTTATTAATCTTTGCTGAATCTTTCTA
AGGTGACGCGATTTTTTTCATTAATTTAAATTTGGCTTGCACTTTTTTTGATATCAAGAA
TATTCTTCAATACTTCCGTAAACAATTTGGTGTACTTTTAGGAAAACTTGAAATTAAACC
CTTTTAATTAATTAAAATACTCTTTTTGATGTTTGCTAATCTAAATTCTTTCGGTATTGG
ATTTGTGAGTGGCTCCGCCTTGAAACTAACTTTTAGAGGATTTCATTTCTATCCAAATTT
ATATCCCTGATTTTTGCAGATTTTCTCTTAATTCACACATTTCTCCTGAAATCGCCGATT
TTTTTCCCAATTTATTTCTCCAATTTTAGGATAAAAACCACTACGGGTAATAAGGTGGCT
CCTCGATCAAACAAAATATGTCATCCTGCAAAGTGACAGTGCTTCAAATGTCTTTGGTGA
GCGCACTATACGTCAAAGTGTTTAAGAATTTGGTGTTCTATTTTTGAAAGTTAGCCGGAA
TATTTTAGCGAACTTTTGAAAAAAAAAACGCAATTCCAACCTTAAAAATGGGCCTCAAGG
ATTTTTTAAGGAAAAAGTCAAGTAAGAAAATTTTATCGAC
>Y54F10AM.5 WBGene00021849; upstream from -434 to -1; size: 434; feature type:gene; location: Caenorhabditis_elegans.WBcel235.34:III:2528629:2529062:D; upstream neighbour: WBGene00004314 (distance: 434)
TTTTCAGCTAGATTTTCAGATTTACAGCAGAAATTTACACAATAATTTCATAATATTTAA
TCTGAAATGAAATCTGAATTTCTTCAATTAAATAAGCTTTTTTTTTAGAAAACTTTAATC
GGAGCAAGAAAAGGGCAAAGTTCGATAGCCCGTAAATCGACATGAGATGCCGCGGGTCTC
GCAGGGAAGAGAGCCAACATGGCATGCGCCTTTAAACTTGTGTGGATTTACGGGCAAACA
GCCGTTGCGCAAAACAAATTTTATTTTTTATTTTATCATTTAAAATCAAAATAAACTATT
TTCAATCGATTTTTTTTTGTTTTTTTTTGTTTAAAAATCAAATTTCAAATTTTTCTCATC
GAAAATAATAAATTTCATCACCGAATTCCCTCTCTGTAACAGTTTCCGCTTGGTTTCCAA
TTTTCCAATTTCAG
>F45D3.4 WBGene00009724; upstream from -1000 to -1; size: 1000; feature type:gene; location: Caenorhabditis_elegans.WBcel235.34:V:12553230:12554229:R; upstream neighbour: WBGene00201625 (distance: 1303)
AGTTGAATGGAAAGGATCAGAAAACATAATGAGATAAGAAGGCAAAAGACACTTAAGATT
AAAAAAGTTGAAAACACTTTCAATTAGATTAAAGTGAAAAACAAGTGTTAGGTGTGAAAT
TTGAAAATATTTTTTGTGTACTTAGTTGTTTTCTATACGGATAACAACGAGATCTACAGA
TAATCCCAAATTGTCATTATGAAACGCTTGTAGTTAAAAAGTGAATTCTCAATTGAGCTG
TAAAAAAATATATGGCTCATGAAAATTCGAGTTTGAGGACCCAGTTTCTGGCAAAGAATA
CGCCAAACTTAGCTTAGAAAAATGAAAATATAAGCAGATCCCCTTTAATATCCCTAGATT
AGTATAAATACTTAAATAACATTTGAATTTAAGAAACTCAACAGAAGATAAAGTAAGAAA
TAAAAACATAAAATATACAAAAACGATTGTACAACATTGTTTGCTTAGATAGAGATGAAC
ATGTCCAGCTTGAAACATGTTCACACTAGTGAGATCGGTTCCTTTTCGAACCTCTATAAT
CCCATTAATCTTCATGAGACTTTTACCGCGCGTCATTCTATATCACGAGGCGATCTCCAT
CTCTTATCCCCGTGTTAGATACATCTCTATCTTTAGCCCATAAGTGATAAGATAAATGAT
AAGCGTCGTCATCGACACTTTGTCCCGCGACAAAAAAAAAATGGAAACCAGCGCCACGCG
AACGGTGATGGACACGAACTGAACAGAACGTCGCCAGAAACTGCGAAAAGTTATCCTTAT
CATATCAGATATAATCAGCTGATTAGGGATTTGTTATCTAGACAGTGATAGAGGAATGTA
AACACCTCATATCTTATGATAATTCACGAGATTTTTGTCCTTGGCGCCGCCCATCCTTCT
CCAAGCGCCGCCCATCCACTTGGGGAAGGACGGCGTGCGCGCGCCTCTGATCAACGACTA
CAGGGCGGCAATATTTAATGGCTGACGAGGAAGACATTGT
>upp-1 WBGene00022817; upstream from -1000 to -1; size: 1000; feature type:gene; location: Caenorhabditis_elegans.WBcel235.34:III:7643102:7644101:R; upstream neighbour: WBGene00022819 (distance: 3074)
TTTTATCTGTCTGCATGTCGACGTGTCGGTGTTTGCACACTTACGCTACATCTTACGACA
GGTGTTTTCAAACTCTCGCGAATTTATTTTTTTCCTTCGAAATCATCGAATTTCTTCCAT
TTAAGTCTAAAAACTTCATATTTTCAGTAAGATAATTCATTACTATTAATATCCAAAGTT
TATATCATGTGGTGCTTGAACAAACTGCTGGTGCGAAAAGTTTAAATCAAATAAAAGCAA
ATCCTTCGTTGAAAACAATCGGAGATTTTCGATTTTCCACGTGGAAACTGTTCTAAACTG
CGTCACCATCGTTTTGTTTGTCTTTATTGTCTCAGAAAGTTCAGTTCCTGTTGACTTTTT
TACTCAAATTTCAAAACTTTGTCCTTTTACTCAATTTTTCTGACTTGTCGAAGCTTCTTC
ACAGAAACTGTTTGTTACATCACCACGCTTTCTTTTTTCCGCAAAATAATTTTTCTTTCC
ATCTATTTCCAATCGTTCCGCCCATTTTCTCGACGAAAACAAAAAAAAAGATAGATAAAA
AGGGAGGAGTTTCGAGGTTACTTGCTTTACGGAATAAAAGTTTCATTTTCTCAATATTTT
CATTTGGAAATTTGTGAGTTCTTTTTCGTCTTTATATATTAGAGTGATTTTGCTTATTTC
AGATTGAAAAATAATTGTTTCACTTTTCTTTTAAATTTCAATTTTTCTCTGAGGTGTACT
AAAAGTCTTGGTAGCAAAGGTAGAATCTCGTTTTTCTCGTTTTTATTATTTATCACGTAG
CCTGGAGCTCACGAGTTGTCCAAATTGGATTTGAGTCCTTTTTAAGCATCTCTAACCGTC
TACTCTCTCTGCTCTCTCCTCGTCTCTTTTGGAGTGCCCTTTTCTTATTCTATGTGATAC
TGACGACATTTAGCACGCGTATTCTGGTTCCTGTTTTTGTTTTGCTCTCTTTTATTCATG
AAGTTTTTTTTTTCATTCCTATAAGTTGGAATTTTTTCAG
>F46F2.3 WBGene00009787; upstream from -1000 to -1; size: 1000; feature type:gene; location: Caenorhabditis_elegans.WBcel235.34:X:15260291:15261290:R; upstream neighbour: WBGene00009789 (distance: 2436)
TTCAAATTAAGTCAATGTTTCGTAGCAGGCGGGTGCGGCAAATTTGCCGAATTTGCCGTT
TGCCGAGCTCGGCAAATTTTCCGAATTTGTTCATACCAGGGGTGCGCGGCAGTCGGAAAT
ATCCGGCAATCGGAAATTTCGACAATTGCCGGTTTTGGAGGTTTCCGGCAATCGGAACTA
TTTTTTAGTATTTGGTTAGTCATTTTCTGACAGAAAACATTCAATCCTTCAAAGACTACC
AAATTTTGAGCTTGAAAAGAGAAAATTGTTCAGTAAAATGCATGTTTAGGCTCTTAAATC
TAGAAAAAGTATCAAATTAATATTTCCGGCAATTCCGGCAATTGCCGGTTTTCAAAATTT
CCGGCAATCGGCAATTGCCGCGCACTCCTGGTTCATACTGTTATTTGAACGTTTTTTAAA
ACATCTCTAAAGTGTCTCTTTTATATTTTTTTTTAATGATGCTAAATCCTAATTCAGCTA
AATTTTGTCAGGCTGATGACCTGACAAATGAGACGTACCTAAAATAAAAAATGTTGACAA
CTTCTACGCAAAAACCTGGACTACAAAACTTCAACTACAAGCATCAAAATTCCCGATCAT
CTAGTAATTTCACTATCACAAACATGTTGATAGTAAACAAACCGATTTGGGGTTTGATGC
CCGCAAAGCCGGCGGATTTCTCTTTTCTCGAAAATTTTCAAAAAATACGCACATCCGATT
GTATCTCTTTCGGTTTACTGAGTAATACAGATTTAGTGATCATCTCCAAGTGGCATTGCC
CATCTTCGCAAGGCGAGATTCCTGTCGTCAGACTACCTTTTTCGAAAAACGTTTTTTTTT
TGTCTCGACACAAGAAGATAGATTGTTTCCTTGAGATCGGGTGGGGAGCTGAACAAGGTC
TCCATCACTTTTCTCACCTCAAGGACATTGAACCAAATCAGCAAAACCCGCAAAACCCGC
CCAGTTCAACTTGGTATTTAACGACGGAGAAATGACTTTC
>F26A3.4 WBGene00009142; upstream from -1000 to -1; size: 1000; feature type:gene; location: Caenorhabditis_elegans.WBcel235.34:I:7658292:7659291:R; upstream neighbour: WBGene00009143 (distance: 9437)
CGAAAGTCGTTGATAGTTTTTTCTTGCCTTCTCTCTCAATCGACACGTACAGACAATCAC
GTGTGTACAAGAGAGAGGCGGGGTCACACAAAAGCACTGAACGACCGAAAGTCAATCAAT
GTCTATATATTCCTGGTGGGAGTGGTCATCAAAACCATCATAATATTTTGTATTTTATCA
CTTTTTGGCTCCTCCTCTATGGGAGGACATGCATCCTTTTTGATTCTTGAACAAGTATTT
TTCAGTCTTTCATTCTCTTTCTCTCATTCTCTCTGAACTTTATCTTTTTTAATCATTCAC
TTCCGATAAAACTTTTCTCTCAATCTTCAACAGATGGTTCTTCGATTCGTGAAGATGGGG
CCAGGATAGAATCAAAGCAACTAATCAAGGTCATAGAGTATAGAGTCGCAGAGTGTGAGA
GGAGAGCCAACAGAGTGAAAATACATGTGAGCGTCACATGCTTCTTCTCAGAAGAATATG
TCAGATACATTTTGCAGTGTAGAGGAAGAAGGCGAATACAAATCTCTCCGCGATGATCTT
TGTTTTTTTTTCTTTTTTTTCCCCTTCTTTGGGTGCTTCTCCTTTTTGGTTTCTCTTTCT
TGATTTTTTATGTCAAATCTTTGGTCAAAGCTCGAAGTGATTTCCTAGGCACACTTTAGG
AAAGTAGGTATAGGCCTCATCAGGTAAACTTTTTACCGTACATACTTTCACAACTTTGCA
AATTTTGAGTTCAAAATGTTTCCCCAAAAAGGTAAAAACGAAATATAAATATCGTTCCTT
CTCCATTATCAATTTTAACCACATGTTTTCTCTTCGTTCTCCTTCCATTTCATTTCATCC
GAAACACTTAATTCTCCCAAAGTTCACACTCTTATCACAATCTTCTTATCTCAATACATC
TCTCAACATCATTCCCTGTTGTCACGTGCCCCCTCGTTTCAATTTCTTTTTTCTCATTGA
TAACCTCTTGGTACTCGAATCAAATTTAATATGATTACAG
>pah-1 WBGene00000240; upstream from -262 to -1; size: 262; feature type:gene; location: Caenorhabditis_elegans.WBcel235.34:II:8766923:8767184:R; upstream neighbour: WBGene00010682 (distance: 262)
GATTTGATTTCACTGTTCCGACCATTTTTTTCTATCTGGTTCACGTAATAACGAGTTTTC
TGCTGAACAAGTTTATTTAAATTTATTTAAAATATAGATAAAAATGGAAGGTCAGATTGG
ATATCTTCCACGCGACTCGGTGCATTCAAGATATAAGATGATAACGTAAACTGATGATTA
TCCCGGCAGTACCTCCTTCCTTTTCCTTTTTCGTACATTCCATCAGTTATATTATTGGTC
TGTTGAGTCCAGCTATATAAGG
>C05C8.7 WBGene00015464; upstream from -1000 to -1; size: 1000; feature type:gene; location: Caenorhabditis_elegans.WBcel235.34:V:7247298:7248297:R; upstream neighbour: WBGene00015465 (distance: 5027)
CTAAATTTTTAGAACAAATAACCAGGCTGGTAACTTCTTAGTAGGTCAACGTGCACTTAA
TACTTATACAACACCTAGATCCCTTTCGTTTCCTTAGCGGTTGGGATCAGCCGACCGAGA
AGGATAAGTGTGTCTGTTGGGATGGGTGGAGCTTCGGGAATATGAAATGCCCGTTTTCTT
GATGACCTTGCCGGGACCGACGCGGACGAAGAGAAGAGACGGGAGACGACGTCCGTTTTG
ATAAAAATCAGAGGGGGTCTGTGTATAGATAGCGAGAACCAATACAGTACTTCGTCATCA
GTGAAGAGACGGGAGGCGCTCGATGCATCAATTTGTCTCTCCTTCTCGACTCTTAGCGTC
CACTCCGCAAAAGTCGCTACCTTCTCTTTTTCACAAAAATGTATCGTCGACGGCAACAAC
GATGCTGGTCCCCACTTTTTTTCACTTCTTTTTGTTGTCTTCATGCACTATTACACACTT
TTTCGGACTGCAGAGAGTGAGAGAAAGGGGGCGAACGAACTGGTTTACCCCCGATCGACC
CGATATGAATTGGACGCCCCTTTTCCAACCAGATATTGTTTGAAAAGACAAAAGACTCTC
GAGAAGGTGACGATGATTAGGAAAAGTAATCGAGACAAGACTTTAAGAGAACATCATTAA
CAAGATTTGAGAGAATCGAGCCAAAGATAGGTGAAACATCAGTAACCCCATTTTCTTACC
GCACCCATTTTTGCATTCGCCGAGATGATACAAATGCACTTTTCTTATTTCTCATGTGAT
ACCTTTTTCATCATATCTTTGTTGCGAATCAAAACCGTTTTCATTCTAGGTTTTTGAAGG
CCAATAGGCATGTCCAGCCTGAAAGTGTTCATTTTCTCCACCCACTTCGATCCACCCCTT
GATCATCTTTTTTCATACTTTTCTTAAATTTCTTCTACCCTTCTTTTTCTTTCTCACTCT
CTATATCTCTCTTCTCATTCAGAAATTCCAACAATTCTTT
>K07E3.4 WBGene00019492; upstream from -189 to -1; size: 189; feature type:gene; location: Caenorhabditis_elegans.WBcel235.34:X:8084019:8084207:R; upstream neighbour: WBGene00000929 (distance: 189)
TTAGCCCTGATTTGTAAAAAGACCATGGTCTCGCGATAAATGCACGTGGTTAGTTTAGAT
GTTTAGATGCACGAGAGCGACGCAACATCGAACAAATCAGAGGACGCGATCAATAAGGCA
GACCCGGCAAATGCCCCCCGTGCATGTTTTCTGTGCGTCTCCTAATATCTGATACTGACT
CGATTACTT
>C39D10.8 WBGene00016535; upstream from -1000 to -1; size: 1000; feature type:gene; location: Caenorhabditis_elegans.WBcel235.34:X:7880918:7881917:R; upstream neighbour: WBGene00003334 (distance: 1704)
ATTTTGCAGCTATATAATTTTTTTAGGTGTTCATATTTTTTCGCAGCTTAAGATTATTTA
AATGAAACAGATAAAAGTAATATTCTTAATTTTGTTCCATTTATTCATTTCTCCAACAAC
ATTATCAATGATCATTGTTATTAGAAGTCATACTAGAAATGTTTTCTCTCTTATTGTACT
TGCAGATCAGTTTATAGTACAGTTATTTTGGTTTATTTACTATATACTATAATAATTGTT
GGATGTACCTTCTCTGTCGCGCTCATTTTATCCTTAGTTTGAGGGAAACGTTTACGATAA
TTTACAACGCTACGTATACTAATTTTTGTTCACCGTTAGGACATTTTTTGTTCTAACCAA
TATGACTAATCCTTTCTGATATTTGAATGTTTCCTTTTGTCTTACCTTGTGAACCTGCTC
TGTGTACAAAGCAACTTTGCATATGAATATGAATGGGAAATATAAAACTGTCGATGAACT
CGTACAAATGAAAAAAAACTATGTTTAATTAATTCTCAGTTTTGTGCTACCCTCTGAAAG
AGTGGTGTACTCATTGATTAAATGTTTAGGATAATTCAATTATAACTCTAGTTTTATGGT
ACAAATGAGAACCCAATTATTTTAATAGTTTGCTCGAAATCAAAAAAAACTTATAGAAAT
GATTTGTTTTTGTACGCAATTAAAAAAAAACTATTCAATTCGTACTAAATAGTTTGAAAT
GCAAGTACTCTACTAACTAAATGAATTACAGTTGTTATTCTTTGCCGTTTTGTTAAACAC
CATCAATGTTTTCAGAATTTTATTTTATAATAAGAAAAATCTTTCGTCTGGTCACAAGCG
TTTTCGATATTATCTTATCTCGGTGATTCTTTCTGAACCTCTTTATTTTTTGTTAGAAGC
AATTTATAATCTCCGTAACTACTTCTTATCTAATGATTGATGGTATGGTCGGATAGATAA
AATCTTTTCATTCAAAATCCTATTTCAAGTAATGCTTTTG
>atf-5 WBGene00000221; upstream from -1000 to -1; size: 1000; feature type:gene; location: Caenorhabditis_elegans.WBcel235.34:X:14810850:14811849:R; upstream neighbour: WBGene00165933 (distance: 1503)
CTGTGTTCAACAGCCGACACGAGTCTTACTAAATACCGAAAAGCTTTGTCACCTGAGAAT
TTAAAATGCTCCTATTTTTGAGCAAAAATATTCGTCTAATGAATACTATTGATGAGCCAG
AAGGCTACTTGGTTGACTGAAATTATTGATTTATTTTCTTTAATTTCTAACATGTTGTTT
TGTTTAAACAGTTTTTTCTGATGTTTTTGTTGTCGGTTTTCAATAAACTGTTCATTTTTC
AATAAAAATTAGTTGAAACAGAAAAATAACACAAATTTGAAGAAAAATATCCGAAATATC
CAAATTGTCCGAAAAATATCCGATTCAAAAAAATTATTTTATTCGAAACAGCGAACTAAA
GGATTAAAGGATTAAAAGACGATCCGTTCTTCAAGTGCTATGCTCTGCGGAACTGGGATT
CAGGTAAACTGACTGGTGGTGATCTCACTGGGCTATAATTTAAGCCACATCCTAGCCTGG
GACTGTGGCCGATAATCCTGTAGTGGATTGCTCCACTCTCCAATAGAGGCTGGTTAAACC
TAGGGGGTCTTGAACTTCAACTCGTGATCTCCAGATTGTTAGCGGCGACCACTACCGACT
GAGCTATCTGTCGCTAAAAATCTAAAATAACCGATATCCGAAATAGCGAATATCGGGAAA
TTTAGATAAGAAAGTTTAGAGAAGCCCTACCTTAATTATACCTAACTGTAAGAAAACACT
CTGGGAGCTTTTTGAATTACTTACACATTTTATTAAAAATTAATCTGAAACTTTTTTCAA
TCCAAAGATCAGCTTAACGTCTTTGATATTTGAATTTCCTCCACTAATCCACATCGATTG
ATGACGTACGAGACCGCGAGAGATGCAGATAGCACGCGACAGCCCTGATAAACTAAGAGA
AATAGTATAAGAAACGGGTGCGATCAGAGAACATACAAAAAATATCGAGCAAACGCCGGA
GGTGGAAAAGATTGGGGGCAGCCAAACTACACCAAGCGCT
>fipr-21 WBGene00009621; upstream from -480 to -1; size: 480; feature type:gene; location: Caenorhabditis_elegans.WBcel235.34:X:10304027:10304506:D; upstream neighbour: WBGene00219546 (distance: 480)
ATTGAATTTAAACATCTATATAATTTTTCTACTTTTTCAATTTTTCGATATTCCGAAATA
AAGTCATACACTTTGAAGGTGTGCTGCTAAACAACTTACAAATTTAAAAATTTGAAAACC
TGTAAAAATATGTCTTCTCTTTTTGACAATGTTGAGATATTCACTTTTCCTTAAAACAGG
TGTTCACCAAACGTTTATAATCAAGATCAATTTCAACATTTCACAAAAGTGTCATCATTT
CCTTTTCACCCTCTTTAACCAATAGTCTCACTCACCTAATTCATCACACACAAACTGACC
CGTCATCTATGTCTTACGCTACTAACAACATATCAGACGGAGGGATGATTTTTCAACCGA
TAATGCGGAAATATCTGTGAATTTCTCCGCCGACCCTCGCATGCACCCATTGTATTTCGT
CATTTCGATATATCACGCCTATGACCATCGAGATGCTTTATAAGCGGCCAATTTTTGACC
>ras-2 WBGene00004311; upstream from -775 to -1; size: 775; feature type:gene; location: Caenorhabditis_elegans.WBcel235.34:III:4740076:4740850:R; upstream neighbour: WBGene00219898 (distance: 775)
CAGGGGCCGTTCTTCTTTCTTTTCTCACACCCCTATCATTTCTCCAAACTTACTCATTTA
GTAATTTTCCCCCTTGAAACACTTCTTGGATGCTCTTATCACAGAACTTTAGTTCCAGTT
ATGCTCCCATAATTGACCAATGCCTAAGTCTTGTTTTTACAAATTTTCAATTAAAGCTAT
AGTATGCTCATAGTCAGTAGACAAATTATTTAACACCACTCATGCAAAGCTGAGCTGTCC
AATATATCATAGGAAAATATTTTTCAGAAAGTCAAAATTTTCTGAATTTTGGCAATTTTC
AAAACCTTTGGCTGAAAATTTTGAATAAACTAAAAGAATTTTTCAGTATTTTATTGTTAT
TTTCCATCATGTTGAACTAGTATAAGTATATTTAACTTAAAAATTTTAAAAACAAACATT
TTTTCCCTCGTTTTTTTCTCCAGTTATCTCGATTGTGTTGCTGATTAACCTGTTGACTCA
TTCCCAGAAACGTTCGCAATTCAATTTTCTATATTTTTTGTGGAAATCTTGAAGTTATAA
AATGTTTATTAACACACTCACAATACTTTCTGGGTAGCAAATTGTTTTATAAATTGAATC
CCTTGACAATTCGCGATGATTCATTCTGTGATTAAAAAGTGAGAGTTTATATAGTTTGTC
TATTGAGTTACAATTGTCAGTTTTTCGTTTTCACATTTTCGTTTTTTTTCTTTTTTCACT
CTAAGAGAACCTTTTTGTTTTTTTTTTAATTTTTATAAATCTAAACAATTCATAG
>C29F7.3 WBGene00007812; upstream from -1000 to -1; size: 1000; feature type:gene; location: Caenorhabditis_elegans.WBcel235.34:X:13419910:13420909:R; upstream neighbour: WBGene00001435 (distance: 1912)
TTTTCTTTTCTTGAACGTTAATTAACAGCCAAACCTAGTCTTCCACGCATTGCCGATGCC
GTCAAAGTTGAAGTGAGTCCAGGTGTTGCTAATTTCAATTCAACTACGTTTTAAAGTCCT
GCCAACCCAAAATTTTAATATAAGAAACTCGGTGACCTTAATTATTGTAATATTAAGTAT
AGAAAATATTAAGTATAGATATTTAATAAAAGATATAAATAAAGATATAAAAAGATATAA
[truncated: 5,929 more rows]

## Sheet: hypodermis RSAtools output
6-mer
exp_freq	occ	exp_occ	occ_P	occ_E	occ_sig	rank	ovl_occ	forbocc	ratio	ms	exp_ms	ms_P	ms_E	ms_sig	exp_msf	ms_rati
tcttatca	tcttatca|tgataaga	0.000102274	108	42.07	1.6e-17	5.3e-13	12.28	1	0	756	2.5671	96	40.57	5.2e-15	1.7e-10	9.8	0.07067	2.36643
atcttatc	atcttatc|gataagat	4.47843e-05	60	18.42	1.4e-14	4.7e-10	9.33	2	1	420	3.257	58	18.13	1.9e-14	6.2e-10	9.2	0.03159	3.19914
atgataag	atgataag|cttatcat	4.81116e-05	53	19.79	4.8e-10	1.6e-05	4.8	3	0	371	2.678	51	19.45	8.1e-10	2.7e-05	4.6	0.03389	2.62159
aatgataa	aatgataa|ttatcatt	0.000113503	90	46.69	1.2e-08	0.0004	3.4	4	1	624	1.9276	79	44.84	8.2e-07	0.027	1.6	0.07812	1.76168
attgataa	attgataa|ttatcaat	0.000135062	102	55.56	1.5e-08	0.0005	3.3	5	1	712	1.8359	89	52.96	1.1e-06	0.035	1.5	0.09226	1.68061
agataaga	agataaga|tcttatct	4.81578e-05	49	19.81	2.4e-08	0.00078	3.11	6	0	343	2.4735	46	19.47	1.2e-07	0.0038	2.4	0.03392	2.36234
cttatcaa	cttatcaa|ttgataag	7.80578e-05	68	32.11	2.4e-08	0.00079	3.1	7	0	475	2.1178	64	31.23	6.7e-08	0.0022	2.7	0.05441	2.0494
acaaagaa	acaaagaa|ttctttgt	0.000101234	80	41.64	8.5e-08	0.0028	2.55	8	0	553	1.9211	73	40.17	7.5e-07	0.025	1.6	0.06998	1.81729
ctaggcag	ctaggcag|ctgcctag	1.07944e-05	19	4.44	2.5e-07	0.0082	2.09	9	0	133	4.279	11	4.42	0.0057	190	-2.3	0.00771	2.48691
gataagaa	gataagaa|ttcttatc	9.19218e-05	73	37.81	2.5e-07	0.0082	2.08	10	0	511	1.9306	68	36.6	8.7e-07	0.029	1.5	0.06375	1.85817
cttatcac	cttatcac|gtgataag	4.26354e-05	41	17.54	1.2e-06	0.041	1.39	11	0	287	2.3378	41	17.27	5.2e-07	0.017	1.8	0.03009	2.37363
cattgaac	cattgaac|gttcaatg	3.97008e-05	39	16.33	1.3e-06	0.044	1.35	12	0	273	2.3881	35	16.1	2.2e-05	0.73	0.1	0.02805	2.17377
agagatga	agagatga|tcatctct	4.6032e-05	43	18.94	1.4e-06	0.047	1.33	13	0	301	2.2709	42	18.63	1.4e-06	0.045	1.3	0.03245	2.25482
atgggcgg	atgggcgg|ccgcccat	3.18214e-05	33	13.09	2.8e-06	0.091	1.04	14	0	228	2.5211	31	12.94	1.1e-05	0.35	0.5	0.02255	2.39534
cttttata	cttttata|tataaaag	9.68204e-05	72	39.83	2.9e-06	0.096	1.02	15	0	503	1.8078	68	38.48	4.7e-06	0.16	0.8	0.06704	1.76722
aacaaaga	aacaaaga|tctttgtt	9.2176e-05	69	37.92	3.7e-06	0.12	0.91	16	0	483	1.8198	66	36.69	3.7e-06	0.12	0.9	0.06392	1.79871
aaacggtt	aaacggtt|aaccgttt	4.58934e-05	41	18.88	7e-06	0.23	0.64	17	0	281	2.1718	40	18.57	7.1e-06	0.23	0.6	0.03235	2.15383
aaccggtt	aaccggtt|aaccggtt	1.12103e-05	17	4.61	7.2e-06	0.24	0.63	18	0	238	3.6866	17	4.59	6e-06	0.2	0.7	0.008	3.70136
ataaaagg	ataaaagg|ccttttat	4.76726e-05	42	19.61	7.5e-06	0.25	0.61	19	0	294	2.1418	42	19.28	3.2e-06	0.1	1	0.03359	2.1785
actccgcc	actccgcc|ggcggagt	2.7824e-05	29	11.45	9.7e-06	0.32	0.5	20	0	197	2.5338	26	11.33	0.00011	3.5	-0.5	0.01974	2.29435
agagagaa	agagagaa|ttctctct	0.000112764	78	46.39	1.4e-05	0.47	0.33	21	1	546	1.6816	71	44.56	8e-05	2.6	-0.4	0.07764	1.59325
gttatcaa	gttatcaa|ttgataac	6.77985e-05	53	27.89	1.5e-05	0.49	0.31	22	0	371	1.9004	51	27.22	1.8e-05	0.59	0.2	0.04743	1.87341
aaggcgga	aaggcgga|tccgcctt	1.70563e-05	21	7.02	1.5e-05	0.49	0.31	23	0	147	2.9931	21	6.97	1.2e-05	0.38	0.4	0.01215	3.01142
gaatgata	gaatgata|tatcattc	4.13414e-05	37	17.01	1.8e-05	0.6	0.22	24	0	259	2.1757	36	16.76	2.2e-05	0.71	0.1	0.02919	2.1484
aaaagaga	aaaagaga|tctctttt	0.000189478	117	77.94	2.2e-05	0.73	0.14	25	1	806	1.5011	94	72.89	0.00611	200	-2.3	0.12698	1.28965
actaggca	actaggca|tgcctagt	1.35672e-05	18	5.58	2.3e-05	0.75	0.12	26	0	126	3.2253	14	5.55	0.00173	57	-1.8	0.00968	2.52077
tctctcaa	tctctcaa|ttgagaga	7.25353e-05	55	29.84	2.4e-05	0.77	0.11	27	0	385	1.8433	45	29.08	0.0029	95	-2	0.05066	1.54766
ccatatac	ccatatac|gtatatgg	1.23657e-05	17	5.09	2.5e-05	0.81	0.09	28	0	119	3.3421	16	5.06	7.2e-05	2.4	-0.4	0.00882	3.15946
acatcact	acatcact|agtgatgt	2.93721e-05	29	12.08	2.5e-05	0.84	0.08	29	0	203	2.4002	28	11.96	4.2e-05	1.4	-0.1	0.02083	2.3419
7-mer
cttatca	cttatca|tgataag	0.000219655	199	90.5	5.4e-23	4.4e-19	18.36	1	0	1191	2.1988	161	83.74	7.3e-17	6e-13	12.2	0.14589	1.92265
gataaga	gataaga|tcttatc	0.000195343	180	80.49	1.1e-21	8.6e-18	17.07	2	1	1080	2.2364	148	75.11	2.8e-16	2.3e-12	11.6	0.13085	1.97055
gttatca	gttatca|tgataac	0.00017184	127	70.8	1.2e-09	9.7e-06	5.01	3	0	757	1.7937	106	66.62	1.1e-06	0.0089	2.1	0.11606	1.59121
attgata	attgata|tatcaat	0.000309536	198	127.54	4.6e-09	3.8e-05	4.42	4	2	1186	1.5525	162	114.38	1.2e-06	0.0096	2	0.19927	1.41635
agagaaa	agagaaa|tttctct	0.000547248	317	225.48	5.3e-09	4.3e-05	4.37	5	0	1897	1.4059	224	186.51	0.00057	4.7	-0.7	0.32493	1.20102
aatgata	aatgata|tatcatt	0.000269386	176	111	7.8e-09	6.4e-05	4.19	6	1	1050	1.5857	148	100.94	5.9e-07	0.0048	2.3	0.17585	1.46628
atgataa	atgataa|ttatcat	0.00027211	176	112.12	1.5e-08	0.00012	3.91	7	1	1048	1.5698	139	101.86	5.9e-05	0.48	0.3	0.17746	1.36462
aaagaac	aaagaac|gttcttt	0.000236832	155	97.58	5.1e-08	0.00042	3.38	8	0	924	1.5884	124	89.75	9.9e-05	0.81	0.1	0.15636	1.38165
ccgccca	ccgccca|tgggcgg	9.67582e-05	78	39.87	6e-08	0.00049	3.31	9	0	467	1.9565	70	38.52	1.3e-06	0.011	2	0.0671	1.81742
gataaca	gataaca|tgttatc	0.000149999	108	61.8	6.6e-08	0.00054	3.26	10	0	642	1.7475	97	58.6	6.3e-07	0.0051	2.3	0.10209	1.65537
ataagat	ataagat|atcttat	0.000170662	118	70.32	1.3e-07	0.0011	2.96	11	1	708	1.6781	105	66.19	1.4e-06	0.012	1.9	0.11531	1.58642
aaagaga	aaagaga|tctcttt	0.000373443	220	153.87	3.1e-07	0.0026	2.59	12	0	1305	1.4298	164	134.99	0.00296	24	-1.4	0.23518	1.21487
agataag	agataag|cttatct	0.000105162	80	43.33	3.9e-07	0.0032	2.49	13	1	480	1.8463	75	41.74	7.9e-07	0.0064	2.2	0.07271	1.79696
gagagaa	gagagaa|ttctctc	0.000291273	178	120.01	4.6e-07	0.0037	2.43	14	0	1062	1.4832	139	108.31	0.00088	7.2	-0.9	0.1887	1.28333
acaaaga	acaaaga|tctttgt	0.000224757	144	92.61	4.6e-07	0.0038	2.42	15	0	852	1.555	127	85.53	2.7e-06	0.022	1.7	0.14901	1.48483
aaaaagg	aaaaagg|ccttttt	0.000525915	291	216.69	9e-07	0.0073	2.13	16	0	1737	1.3429	210	180.53	0.005	41	-1.6	0.3145	1.16327
ctccgcc	ctccgcc|ggcggag	0.000104977	78	43.25	1.3e-06	0.01	1.98	17	0	463	1.8033	71	41.67	9.7e-06	0.079	1.1	0.07259	1.70401
cacgtga	cacgtga|tcacgtg	7.62793e-05	61	31.43	1.9e-06	0.016	1.8	18	17	366	1.9409	56	30.59	1.3e-05	0.11	1	0.05328	1.83093
ttatcaa	ttatcaa|ttgataa	0.000447993	251	184.59	2e-06	0.016	1.79	19	0	1506	1.3598	197	157.88	0.0002	1.7	-0.2	0.27505	1.24779
ataaaag	ataaaag|cttttat	0.000350078	202	144.24	3.3e-06	0.027	1.57	20	0	1209	1.4004	176	127.57	1.7e-06	0.014	1.8	0.22224	1.37968
aaaaaga	aaaaaga|tcttttt	0.00103285	522	425.57	3.4e-06	0.028	1.56	21	3	3121	1.2266	312	300.63	0.18179	1500	-3.2	0.52374	1.03783
caaagaa	caaagaa|ttctttg	0.000331792	192	136.71	4.7e-06	0.039	1.41	22	0	1145	1.4044	155	121.67	0.00055	4.5	-0.7	0.21196	1.27398
cttttcc	cttttcc|ggaaaag	0.000308289	180	127.02	5.5e-06	0.045	1.34	23	0	1062	1.417	154	113.97	3.3e-05	0.27	0.6	0.19855	1.35127
cagagaa	cagagaa|ttctctg	0.000222356	137	91.62	5.8e-06	0.048	1.32	24	0	822	1.4953	121	84.69	2.9e-05	0.24	0.6	0.14754	1.42876
aagatca	aagatca|tgatctt	0.000189063	120	77.9	5.8e-06	0.048	1.32	25	1	720	1.5404	102	72.85	0.0003	2.4	-0.4	0.12692	1.40011
aaggtca	aaggtca|tgacctt	9.37337e-05	69	38.62	6.7e-06	0.055	1.26	26	0	411	1.7866	66	37.35	6.6e-06	0.054	1.3	0.06507	1.76696
agagatg	agagatg|catctct	0.000127673	87	52.61	8.8e-06	0.072	1.14	27	0	517	1.6538	80	50.27	2.8e-05	0.23	0.6	0.08758	1.59142
ctaaaga	ctaaaga|tctttag	0.000100614	72	41.46	1.1e-05	0.088	1.06	28	0	427	1.7368	68	40	1.6e-05	0.13	0.9	0.06968	1.70016
aaagtga	aaagtga|tcacttt	0.000413708	229	170.46	1.1e-05	0.093	1.03	29	0	1371	1.3434	181	147.51	0.001	8.2	-0.9	0.25698	1.22707
agagaga	agagaga|tctctct	0.000271002	159	111.66	1.4e-05	0.12	0.93	30	63	948	1.4239	118	101.48	0.04183	340	-2.5	0.1768	1.16274
cccgccc	cccgccc|gggcggg	5.07672e-05	43	20.92	1.5e-05	0.13	0.9	31	1	258	2.0557	39	20.54	0.00014	1.1	0	0.03579	1.89858
agagaag	agagaag|cttctct	0.000201808	124	83.15	1.7e-05	0.14	0.85	32	0	744	1.4913	107	77.42	0.00033	2.7	-0.4	0.13487	1.38214
aaaagaa	aaaagaa|ttctttt	0.000938633	471	386.75	1.8e-05	0.15	0.82	33	5	2823	1.2179	297	281.48	0.10489	860	-2.9	0.49038	1.05514
gatcaga	gatcaga|tctgatc	0.000121808	82	50.19	2.3e-05	0.19	0.72	34	1	492	1.6338	72	48.06	0.00043	3.5	-0.5	0.08373	1.49813
agtgata	agtgata|tatcact	0.000140925	92	58.07	2.4e-05	0.2	0.71	35	0	552	1.5844	82	55.23	0.00022	1.8	-0.3	0.09622	1.48473
aggcaga	aggcaga|tctgcct	7.79878e-05	58	32.13	2.6e-05	0.21	0.68	36	0	348	1.805	48	31.25	0.00246	20	-1.3	0.05445	1.53592
aaagatc	aaagatc|gatcttt	0.000178605	111	73.59	2.9e-05	0.24	0.62	37	2	666	1.5083	97	69.07	0.00039	3.2	-0.5	0.12034	1.40429
agataga	agataga|tctatct	0.000125618	83	51.76	3.9e-05	0.32	0.5	38	2	496	1.6036	75	49.5	0.00023	1.9	-0.3	0.08623	1.51526
gtgataa	gtgataa|ttatcac	0.000180128	111	74.22	4e-05	0.33	0.48	39	0	662	1.4956	103	69.63	3.5e-05	0.28	0.5	0.1213	1.47932
aagagaa	aagagaa|ttctctt	0.000359821	199	148.26	4.2e-05	0.34	0.47	40	1	1188	1.3423	169	130.68	0.00013	1	0	0.22766	1.29325
aacgaga	aacgaga|tctcgtt	0.000161219	101	66.43	4.8e-05	0.39	0.41	41	0	606	1.5205	81	62.73	0.01057	87	-1.9	0.10929	1.2912
aaccgat	aaccgat|atcggtt	9.07784e-05	64	37.4	4.8e-05	0.39	0.41	42	0	379	1.7111	58	36.21	0.00033	2.7	-0.4	0.06309	1.60166
atggtca	atggtca|tgaccat	8.17972e-05	59	33.7	5e-05	0.41	0.39	43	0	345	1.7506	54	32.73	0.00026	2.2	-0.3	0.05703	1.64966
aatcacc	aatcacc|ggtgatt	9.64811e-05	67	39.75	5e-05	0.41	0.39	44	0	402	1.6854	60	38.41	0.00048	4	-0.6	0.06692	1.56211
ataagaa	ataagaa|ttcttat	0.000346799	192	142.89	5.3e-05	0.43	0.36	45	0	1146	1.3437	157	126.51	0.00158	13	-1.1	0.22041	1.24097
attgacc	attgacc|ggtcaat	8.76385e-05	62	36.11	5.6e-05	0.46	0.34	46	0	372	1.717	57	35	0.00025	2	-0.3	0.06097	1.62862
tctctca	tctctca|tgagaga	0.000209773	125	86.43	5.8e-05	0.47	0.33	47	0	745	1.4462	102	80.25	0.00645	53	-1.7	0.1398	1.27106
aagatgg	aagatgg|ccatctt	0.000117884	78	48.57	6.2e-05	0.51	0.3	48	0	460	1.6059	72	46.58	0.00018	1.4	-0.2	0.08114	1.54586
aagagat	aagagat|atctctt	0.000184607	112	76.06	6.8e-05	0.56	0.25	49	0	660	1.4724	108	71.25	7.5e-06	0.061	1.2	0.12412	1.51588
aagatag	aagatag|ctatctt	9.9875e-05	68	41.15	7.8e-05	0.64	0.19	50	0	408	1.6524	64	39.71	0.00014	1.1	0	0.06919	1.61156
8-mer
tcttatca	tcttatca|tgataaga	0.000102274	108	42.07	1.6e-17	5.3e-13	12.28	1	0	756	2.5671	96	40.57	5.2e-15	1.7e-10	9.8	0.07067	2.36643
atcttatc	atcttatc|gataagat	4.47843e-05	60	18.42	1.4e-14	4.7e-10	9.33	2	1	420	3.257	58	18.13	1.9e-14	6.2e-10	9.2	0.03159	3.19914
atgataag	atgataag|cttatcat	4.81116e-05	53	19.79	4.8e-10	1.6e-05	4.8	3	0	371	2.678	51	19.45	8.1e-10	2.7e-05	4.6	0.03389	2.62159
aatgataa	aatgataa|ttatcatt	0.000113503	90	46.69	1.2e-08	0.0004	3.4	4	1	624	1.9276	79	44.84	8.2e-07	0.027	1.6	0.07812	1.76168
attgataa	attgataa|ttatcaat	0.000135062	102	55.56	1.5e-08	0.0005	3.3	5	1	712	1.8359	89	52.96	1.1e-06	0.035	1.5	0.09226	1.68061
agataaga	agataaga|tcttatct	4.81578e-05	49	19.81	2.4e-08	0.00078	3.11	6	0	343	2.4735	46	19.47	1.2e-07	0.0038	2.4	0.03392	2.36234
cttatcaa	cttatcaa|ttgataag	7.80578e-05	68	32.11	2.4e-08	0.00079	3.1	7	0	475	2.1178	64	31.23	6.7e-08	0.0022	2.7	0.05441	2.0494
acaaagaa	acaaagaa|ttctttgt	0.000101234	80	41.64	8.5e-08	0.0028	2.55	8	0	553	1.9211	73	40.17	7.5e-07	0.025	1.6	0.06998	1.81729
ctaggcag	ctaggcag|ctgcctag	1.07944e-05	19	4.44	2.5e-07	0.0082	2.09	9	0	133	4.279	11	4.42	0.0057	190	-2.3	0.00771	2.48691
gataagaa	gataagaa|ttcttatc	9.19218e-05	73	37.81	2.5e-07	0.0082	2.08	10	0	511	1.9306	68	36.6	8.7e-07	0.029	1.5	0.06375	1.85817
cttatcac	cttatcac|gtgataag	4.26354e-05	41	17.54	1.2e-06	0.041	1.39	11	0	287	2.3378	41	17.27	5.2e-07	0.017	1.8	0.03009	2.37363
cattgaac	cattgaac|gttcaatg	3.97008e-05	39	16.33	1.3e-06	0.044	1.35	12	0	273	2.3881	35	16.1	2.2e-05	0.73	0.1	0.02805	2.17377
agagatga	agagatga|tcatctct	4.6032e-05	43	18.94	1.4e-06	0.047	1.33	13	0	301	2.2709	42	18.63	1.4e-06	0.045	1.3	0.03245	2.25482
atgggcgg	atgggcgg|ccgcccat	3.18214e-05	33	13.09	2.8e-06	0.091	1.04	14	0	228	2.5211	31	12.94	1.1e-05	0.35	0.5	0.02255	2.39534
cttttata	cttttata|tataaaag	9.68204e-05	72	39.83	2.9e-06	0.096	1.02	15	0	503	1.8078	68	38.48	4.7e-06	0.16	0.8	0.06704	1.76722
aacaaaga	aacaaaga|tctttgtt	9.2176e-05	69	37.92	3.7e-06	0.12	0.91	16	0	483	1.8198	66	36.69	3.7e-06	0.12	0.9	0.06392	1.79871
aaacggtt	aaacggtt|aaccgttt	4.58934e-05	41	18.88	7e-06	0.23	0.64	17	0	281	2.1718	40	18.57	7.1e-06	0.23	0.6	0.03235	2.15383
aaccggtt	aaccggtt|aaccggtt	1.12103e-05	17	4.61	7.2e-06	0.24	0.63	18	0	238	3.6866	17	4.59	6e-06	0.2	0.7	0.008	3.70136
ataaaagg	ataaaagg|ccttttat	4.76726e-05	42	19.61	7.5e-06	0.25	0.61	19	0	294	2.1418	42	19.28	3.2e-06	0.1	1	0.03359	2.1785
actccgcc	actccgcc|ggcggagt	2.7824e-05	29	11.45	9.7e-06	0.32	0.5	20	0	197	2.5338	26	11.33	0.00011	3.5	-0.5	0.01974	2.29435
agagagaa	agagagaa|ttctctct	0.000112764	78	46.39	1.4e-05	0.47	0.33	21	1	546	1.6816	71	44.56	8e-05	2.6	-0.4	0.07764	1.59325
gttatcaa	gttatcaa|ttgataac	6.77985e-05	53	27.89	1.5e-05	0.49	0.31	22	0	371	1.9004	51	27.22	1.8e-05	0.59	0.2	0.04743	1.87341
aaggcgga	aaggcgga|tccgcctt	1.70563e-05	21	7.02	1.5e-05	0.49	0.31	23	0	147	2.9931	21	6.97	1.2e-05	0.38	0.4	0.01215	3.01142
gaatgata	gaatgata|tatcattc	4.13414e-05	37	17.01	1.8e-05	0.6	0.22	24	0	259	2.1757	36	16.76	2.2e-05	0.71	0.1	0.02919	2.1484
aaaagaga	aaaagaga|tctctttt	0.000189478	117	77.94	2.2e-05	0.73	0.14	25	1	806	1.5011	94	72.89	0.00611	200	-2.3	0.12698	1.28965
actaggca	actaggca|tgcctagt	1.35672e-05	18	5.58	2.3e-05	0.75	0.12	26	0	126	3.2253	14	5.55	0.00173	57	-1.8	0.00968	2.52077
tctctcaa	tctctcaa|ttgagaga	7.25353e-05	55	29.84	2.4e-05	0.77	0.11	27	0	385	1.8433	45	29.08	0.0029	95	-2	0.05066	1.54766
ccatatac	ccatatac|gtatatgg	1.23657e-05	17	5.09	2.5e-05	0.81	0.09	28	0	119	3.3421	16	5.06	7.2e-05	2.4	-0.4	0.00882	3.15946
acatcact	acatcact|agtgatgt	2.93721e-05	29	12.08	2.5e-05	0.84	0.08	29	0	203	2.4002	28	11.96	4.2e-05	1.4	-0.1	0.02083	2.3419
footprintDB		Matrices

## Sheet: hypodermis motifs_footprintDB
							footprintDB template	Source	STAMP e-value	Motif similarity	footprinDB PWM / Consensus
							MA0542.1: elt-3	JASPAR 2016	1.9e-14	7.91 / 8	TGATAAGA
											TGATAAgA
							M4715_1.02: egl-27 / T086516_1.02	CISBP 1.02	3.3e-10	6.97 / 7	-TGATAAGA
											yTGATAAG-
							M0786_1.02: elt-6 / T084987_1.02	CISBP 1.02	4.8e-09	6.68 / 7	-TGATAAGA
											sTGATAAs-
							M0788_1.02: end-3 / T084990_1.02	CISBP 1.02	7.3e-08	6.72 / 8	--TGATAAGA
											rkwGATAagr
							M0772_1.02: elt-7 / T084368_1.02	CISBP 1.02	1.7e-06	6.51 / 8	--TGATAAGA--
											dcTGATAAsrwt
							M0787_1.02: end-1 / T084989_1.02	CISBP 1.02	4.5e-06	6.16 / 8	--TGATAAGA
											rshGATAasr
							UP00381A_1: Abnormal cell lineage protein 32 / hlh-7 / LIN-32 / Protein lin-32 / T14F9.5	UniPROBE 20160601	2.1e-05	6.25 / 8	--TGATAAGA----
											akwraTwagwaswm
							M4713_1.02: elt-1 / T085219_1.02	CISBP 1.02	6.9e-05	5.83 / 7	TGATAAGA----
											-GATWadvATCT
							PL0001.1: hlh-11	JASPAR 2016	0.002	5.53 / 8	--------TGATAAGA
											msatCAGCTGATcrdw
							UP00357A_1: HLH-11	UniPROBE 20160601	0.002	5.48 / 8	--------TGATAAGA
											msatCAGCTGATcrdw
							MA0537.1: blmp-1	JASPAR 2016	5.7e-14	9.65 / 11	TTTTTCTCTTTT
											-yTyTCwyTTTy
							M0493_1.02: lin-29 / T061509_1.02	CISBP 1.02	1.5e-06	6.53 / 8	TTTTTCTCTTTT
											tTTTTTTc----
							UP00369A_1: Achaete-scute/HLH / HLH-4 / T05G5.2	UniPROBE 20160601	1.7e-06	7.96 / 12	--TTTTTCTCTTTT
											wchttTtwttwwtk
							UP00373A_1: MXL-1	UniPROBE 20160601	1.8e-05	7.54 / 11	---TTTTTCTCTTTT
											swwTGTTTytTwwt-
							UP00363A_1: HLH-14	UniPROBE 20160601	3.2e-05	7.43 / 11	TTTTTCTCTTTT---
											-tTwwwtwttttdwg
							UP00361A_1: HLH-15	UniPROBE 20160601	9.3e-05	7.21 / 9	-----TTTTTCTCTTTT
											ywhdwywttttwct---
							M0459_1.02: K11D2.4 / T060871_1.02	CISBP 1.02	0.00013	6.42 / 7	---TTTTTCTCTTTT
											wstTTTTTmt-----
							M0788_1.02: end-3 / T084990_1.02	CISBP 1.02	0.00015	6.38 / 9	-TTTTTCTCTTTT
											yctTATCwmy---
							M1468_1.02: nhr-34 / T134203_1.02	CISBP 1.02	0.0002	6.32 / 10	TTTTTCTCTTTT
											-wtTgrwctyt-
							M1467_1.02: nhr-7 / T134195_1.02	CISBP 1.02	0.00029	5.98 / 9	TTTTTCTCTTTT
											--kTGrTCTTt-
							UP00373A_1: MXL-1	UniPROBE 20160601	4.2e-08	7.13 / 8	AAAAAGAA------
											awwAarAAACAwws
							UP00359A_1: CND-1 / hlh-5	UniPROBE 20160601	5e-07	6.80 / 8	---AAAAAGAA---
											wkdraaaaraactm
							MA0537.1: blmp-1	JASPAR 2016	3.7e-06	6.30 / 8	-AAAAAGAA--
											rAAArwGArAr
							M0459_1.02: K11D2.4 / T060871_1.02	CISBP 1.02	4e-06	6.17 / 7	---AAAAAGAA
											akAAAAAasw-
							UP00369A_1: Achaete-scute/HLH / HLH-4 / T05G5.2	UniPROBE 20160601	8.1e-06	6.40 / 8	--AAAAAGAA----
											mawwaawaAaadgw
							M0493_1.02: lin-29 / T061509_1.02	CISBP 1.02	1.6e-05	5.63 / 7	-AAAAAGAA
											gAAAAAAa-
							M0741_1.02: fkh-9 / T082895_1.02	CISBP 1.02	2.5e-05	5.89 / 8	--AAAAAGAA
											dbvwwAAYAa
							UP00361A_1: HLH-15	UniPROBE 20160601	2.5e-05	6.22 / 8	---AAAAAGAA---
											agwaaaawrwhdwr
							UP00382A_1: MDL-1	UniPROBE 20160601	7.3e-05	6.04 / 8	------AAAAAGAA
											Awkwwtwaaaawwa
							UP00363A_1: HLH-14	UniPROBE 20160601	9.3e-05	6.00 / 8	----AAAAAGAA--
											cwhaaaawawwwAa
							M0383_1.02: egrh-1 / T037189_1.02	CISBP 1.02	5.2e-06	5.79 / 6	TCCGCCCA--
											--CgCCCmCg
							M0546_1.02: T061573_1.02 / ZK337.2	CISBP 1.02	8.2e-06	5.72 / 6	TCCGCCCA--
											--CgCCCmCr
							M0456_1.02: klf-3 / T057655_1.02	CISBP 1.02	1.4e-05	5.84 / 8	-TCCGCCCA
											ccmCGCCCw
							M0495_1.02: sptf-3 / T061515_1.02	CISBP 1.02	2.4e-05	5.90 / 8	-TCCGCCCA-
											aymCGCCCcy
							M0544_1.02: T061570_1.02 / ZC328.2	CISBP 1.02	0.0003	5.46 / 6	TCCGCCCA----
											--crCCCmCgca
							M0461_1.02: T060934_1.02 / ztf-14	CISBP 1.02	0.0005	5.36 / 8	--TCCGCCCA
											rgaCCaCcca
							M1289_1.02: T110383_1.02 / ZC416.1	CISBP 1.02	0.00065	4.99 / 7	-TCCGCCCA
											tTCCGCrt-
							M0616_1.02: T074833_1.02 / Y75B8A.6	CISBP 1.02	0.00087	4.70 / 7	TCCGCCCA
											tCCGmra-
							M0254_1.02: T022239_1.02 / Y44A6D.3	CISBP 1.02	0.001	5.08 / 8	TCCGCCCA-
											ayyGCGCAy
							M0496_1.02: T061519_1.02 / Y53H1A.2	CISBP 1.02	0.001	5.20 / 7	TCCGCCCA---
											-vygmmsrCmr
							M0788_1.02: end-3 / T084990_1.02	CISBP 1.02	1.3e-05	5.66 / 6	----ATCTCTT
											yctTATCwmy-
							M1426_1.02: nhr-46 / T131283_1.02	CISBP 1.02	0.00011	5.22 / 6	---ATCTCTT
											ttgatctyw-
							MA0537.1: blmp-1	JASPAR 2016	0.00016	5.35 / 7	--ATCTCTT--
											yTyTCwyTTTy
							M1468_1.02: nhr-34 / T134203_1.02	CISBP 1.02	0.00024	5.19 / 6	----ATCTCTT
											wtTgrwctyt-
							MA0543.1: eor-1	JASPAR 2016	0.00027	5.49 / 7	-------ATCTCTT-
											TsTCTsysTCTCTyy
							M1477_1.02: nhr-1 / T134664_1.02	CISBP 1.02	0.001	4.62 / 6	--ATCTCTT
											TGATCAyT-
							M0451_1.02: pag-3 / T057645_1.02	CISBP 1.02	0.003	4.69 / 7	---ATCTCTT
											waAATCwsdg
							M1467_1.02: nhr-7 / T134195_1.02	CISBP 1.02	0.004	4.54 / 6	---ATCTCTT
											kTGrTCTTt-
							M1473_1.02: nhr-3 / T134464_1.02	CISBP 1.02	0.004	4.62 / 6	----ATCTCTT
											wtTgatcttt-
							M1514_1.02: ceh-26 / T137867_1.02	CISBP 1.02	0.004	4.61 / 7	ATCTCTT---
											aydycTtrrr
							M0493_1.02: lin-29 / T061509_1.02	CISBP 1.02	3.1e-07	6.53 / 8	TTTTTCTCTC
											tTTTTTTc--
							MA0537.1: blmp-1	JASPAR 2016	2.8e-06	6.94 / 9	TTTTTCTCTC--
											-yTyTCwyTTTy
							UP00361A_1: HLH-15	UniPROBE 20160601	4.4e-06	7.21 / 9	-----TTTTTCTCTC
											ywhdwywttttwct-
							M0459_1.02: K11D2.4 / T060871_1.02	CISBP 1.02	2.1e-05	6.42 / 7	---TTTTTCTCTC
											wstTTTTTmt---
							M0788_1.02: end-3 / T084990_1.02	CISBP 1.02	2.7e-05	6.38 / 9	-TTTTTCTCTC
											yctTATCwmy-
							M1426_1.02: nhr-46 / T131283_1.02	CISBP 1.02	0.00016	5.84 / 9	TTTTTCTCTC
											ttgatctyw-
							UP00379A_1: HLH-3	UniPROBE 20160601	0.00033	6.41 / 10	--TTTTTCTCTC--
											cwytttwytbyarr
							MA0543.1: eor-1	JASPAR 2016	0.00037	6.47 / 10	----TTTTTCTCTC-
											TsTCTsysTCTCTyy
							UP00359A_1: CND-1 / hlh-5	UniPROBE 20160601	0.00084	6.21 / 10	---TTTTTCTCTC-
											kagttyttttyhmw
							M1485_1.02: nhr-145 / T134727_1.02	CISBP 1.02	0.00089	5.24 / 8	TTTTTCTCTC
											--tttstghy
							M0584_1.02: cey-1 / T072554_1.02	CISBP 1.02	1.8e-05	5.50 / 7	TCTATCT--
											wcyAyCyhm
							M4716_1.02: lin-39 / T090452_1.02	CISBP 1.02	0.00091	4.69 / 6	--TCTATCT
											cATCAATC-
							M0788_1.02: end-3 / T084990_1.02	CISBP 1.02	0.001	4.84 / 7	-TCTATCT--
											yctTATCwmy
							M1426_1.02: nhr-46 / T131283_1.02	CISBP 1.02	0.006	4.43 / 7	TCTATCT--
											ttgatctyw
							MA0543.1: eor-1	JASPAR 2016	0.006	4.85 / 7	--------TCTATCT
											TsTCTsysTCTCTyy
							M4719_1.02: nhr-25 / T134148_1.02	CISBP 1.02	3.3e-10	6.97 / 7	ATGACCTT-
											-TGACCTTg
							M1465_1.02: sex-1 / T134175_1.02	CISBP 1.02	1.2e-08	6.58 / 8	ATGACCTT
											kTGACCTy
							M0645_1.02: T075353_1.02 / Y67D8A.3	CISBP 1.02	1.8e-05	5.00 / 5	ATGACCTT-
											---ACCTTT
							M1473_1.02: nhr-3 / T134464_1.02	CISBP 1.02	4.3e-05	5.80 / 8	-ATGACCTT-
											wtTgatcttt
							M0275_1.02: atf-7 / T024084_1.02	CISBP 1.02	0.00015	5.58 / 8	-ATGACCTT-
											rrTGACGTsa
							UP00402A_1 / UP00402A_2: C18F3.4 / NSY-7 / Q4PIU8_CAEEL	UniPROBE 20160601	0.00024	5.82 / 8	ATGACCTT------
											wwtACCTTAACkyy
							M1467_1.02: nhr-7 / T134195_1.02	CISBP 1.02	0.00029	5.33 / 8	ATGACCTT-
											kTGrTCTTt
							M0342_1.02: atf-5 / T028059_1.02	CISBP 1.02	0.00038	5.52 / 8	--ATGACCTT-
											ggmTGACGTca
							M1426_1.02: nhr-46 / T131283_1.02	CISBP 1.02	0.00046	5.24 / 8	ATGACCTT-
											ttgatctyw
							M0346_1.02: T028085_1.02 / zip-3	CISBP 1.02	0.00057	5.20 / 8	ATGACCTT-
											rTGAygtca
							M0786_1.02: elt-6 / T084987_1.02	CISBP 1.02	6e-09	6.87 / 8	GTTATCACC
											sTTATCAs-
							M0772_1.02: elt-7 / T084368_1.02	CISBP 1.02	1.2e-06	6.92 / 9	---GTTATCACC
											awysTTATCAgh
							M0787_1.02: end-1 / T084989_1.02	CISBP 1.02	4.1e-06	6.46 / 9	-GTTATCACC
											ystTATCdsy
							MA0542.1: elt-3	JASPAR 2016	4.8e-06	6.00 / 7	-GTTATCACC
											TcTTATCA--
							M4715_1.02: egl-27 / T086516_1.02	CISBP 1.02	4.9e-06	6.00 / 8	GTTATCACC
											CTTATCAr-
							M1498_1.02: egl-38 / T135737_1.02	CISBP 1.02	3.9e-05	6.24 / 8	---GTTATCACC
											ACCGTGAyCAC-
							M0788_1.02: end-3 / T084990_1.02	CISBP 1.02	5.3e-05	6.04 / 9	-GTTATCACC
											yctTATCwmy
							M1477_1.02: nhr-1 / T134664_1.02	CISBP 1.02	6.4e-05	5.59 / 7	-GTTATCACC
											ArTGATCA--
							M1480_1.02: nhr-216 / T134689_1.02	CISBP 1.02	0.0004	5.49 / 9	GTTATCACC
											sTTCTGAYy
							M1624_1.02: T149062_1.02 / tbx-38	CISBP 1.02	0.00042	5.65 / 8	GTTATCACC--
											-tTmrCACyyy
							UP00369A_1: Achaete-scute/HLH / HLH-4 / T05G5.2	UniPROBE 20160601	1.3e-06	6.25 / 7	-CCTTTTT------
											wchttTtwttwwtk
							M0645_1.02: T075353_1.02 / Y67D8A.3	CISBP 1.02	6.2e-06	5.00 / 5	-CCTTTTT
											ACCTTT--
							M0459_1.02: K11D2.4 / T060871_1.02	CISBP 1.02	7.5e-06	5.74 / 7	CCTTTTT---
											wstTTTTTmt
							M0493_1.02: lin-29 / T061509_1.02	CISBP 1.02	0.00017	4.99 / 7	CCTTTTT-
											tTTTTTTc
							M0450_1.02: ces-1 / T057644_1.02	CISBP 1.02	0.00039	4.67 / 7	CCTTTTT
											CCTGTTG
							UP00373A_1: MXL-1	UniPROBE 20160601	0.001	5.14 / 7	-------CCTTTTT
											swwTGTTTytTwwt
							M0382_1.02: die-1 / T037185_1.02	CISBP 1.02	0.002	4.82 / 5	CCTTTTT-----
											--tkTTTAAAwt
							UP00379A_1: HLH-3	UniPROBE 20160601	0.002	5.05 / 7	-CCTTTTT------
											cwytttwytbyarr
							M0140_1.02: T008767_1.02 / Y116A8C.22	CISBP 1.02	0.003	4.31 / 6	CCTTTTT-
											-atwwwyk
							UP00359A_1: CND-1 / hlh-5	UniPROBE 20160601	0.003	4.96 / 7	----CCTTTTT---
											kagttyttttyhmw

## Sheet: Intestine 1kb promoter input
>dct-16 WBGene00012615; upstream from -825 to -1; size: 825; feature type:gene; location: Caenorhabditis_elegans.WBcel235.34:V:20499074:20499898:R; upstream neighbour: WBGene00012616 (distance: 825)
TCTACCCTATGTACTGCCGTGTAGTCAAACAAGCTTCACCATCATGCCATTCACCTTCTT
CCCATCATTTCTCCTGCCCTCTTATCTCTAAAAATTGTGATTTCTGATTATTTCAATAAA
TAATAAATATGTTTTGCGTTGAAATTCTGGTCATTGAGATTTTTTAGGTGGTCTGTAATC
ATGGGCTCTTAAAACTTTGATACACCTGAGCTTAGGCCAAAGCTAATCCTTAAAAAAAAG
CTAAGCCTAAACGCTAAACCGAAGCTATTGGGATTATTCATGTGATGCCAAAAAATGCAC
AAATGATTTTTATACAGTTTTACCCTATCCCTAAAAACGAAGGCATTTTTTTTAATTTTT
CAACATTTTTCGACATTTATCTACATCGGCCGACAGCCCGCTTCACATGAAAAATGTAGA
AAAATGTAGAAAAATGCAAAAAAAGCATGTGTTTTTTTTACATTTTTCTACACACATGAA
TAGATAGGGGAAAAATGTAAAAAATACATTTTTGCATTTATCGTCATCTCATGAATAACC
CTATAAAGCCTAAGCCTGGGCCATAGTTTTTCTGGAAAATATCAGACATTAATCTCTATT
TGCCACATGGATTCCAGCAAGTTTCCACGTTAAAATCTTCGCGAGCCGTCATATCACTAA
AATTCCTTATCTACATAGTGTTCTTGACACATCATTAAATTAGTTGCTCGCGGAGCAACA
ACTGCAAAAACGGTCTTCGTTCGGAACACGTAAGCATGCAAACACGCGCTGGAAGAGCAA
AGTGCATGCGGTCACAAACATTTTTTCTCGGTATAAAATGCCAAG
>F41F3.3 WBGene00018297; upstream from -590 to -1; size: 590; feature type:gene; location: Caenorhabditis_elegans.WBcel235.34:V:4648242:4648831:R; upstream neighbour: WBGene00044533 (distance: 590)
TTTCTGAAAATCTAAATTCAGGATATTCTCAATCTCCAAGGGAACTGTAACTAAATAATT
TTTTTAGTGAGGCAAAAAAGCGAAAATCGTCGGATGGCAATATAATGACATTAAGGATGA
TATTATCTCTTTCCATTTTCCGCCGATGCGCCAATCGCTTGAAACGACTCTCCAAAAGTG
TTTCACGACGCAAAAGCTTGTTTTTCCGTGTGTGCCCCGTATAACTGATAACCCAATGAT
AATAACACGTTCTACGTGGAATCGTTACACAACGCCCCGACGAAGGGGATAAGGTGGGTT
AAGATTTCGAGGGGGAGACGAAGGAGTGTGTAAAAAAAGTCAGATGAGGAAGGAAATGGG
CGGAGCGTATTGAAATCTTATGAGGGCAGATGGATTCGTATAAAAGGTGGGGATAGTTGG
CAGGTAACATCATTCATTTCATCTTCTGCTTTCTAAAGCATCTACAGCTTCTCTAAAGCT
TCTTGCATCTTCTTTTGGATTTTTTAATTTTTTAAACTTTTTGAAATCTCAACTTTTTGT
TTTAGCTCCAATTTTTCCATTGTTTCTTTTTATTATTCATTCATTTTCAG
>asp-1 WBGene00000214; upstream from -1000 to -1; size: 1000; feature type:gene; location: Caenorhabditis_elegans.WBcel235.34:V:19050826:19051825:R; upstream neighbour: WBGene00014875 (distance: 6679)
AAACTATTCTTATTCTCTAAAAATCTCTAAAAATAGCTCGTACTGTACTTTCCCCCACCT
AACCACAATTAGTACAATAGTACAATTACCTTTCGGCTCCTTTGCTATACTCTTTCTCTT
CTAAAACCCTCTTCTTATCAGTGCAAAAGCAGTAAAAAGTGAAACTAAGAAGAAATCGGA
AAACGAGACCAAGAACCTGATAAGATTTCTGAAACCAATTGCTGCATGAGGCTAATTAAA
CACGAATGACGTAAAAGGAGGAGGGGGGTTGGAGCCGGAGTTTGGGGGTACTATAAAAGA
TGAGCGGAGAGGTGGAGAAGCATATTATCTTTTTTTGTTAGGTTTCTGGTTTTGCAGAAC
TTTCTAGAAGGTTTTTCTTTTAGTAATAAAAAAATAATTACTATGTTTGACTATGAAGTT
TTAAGGGTTTTTATAAAAACTTATGTATTAATGTTCATATTAAAATGCTTTTGGGCTGTT
TTTTAGGCCTAACCCTACTTTTTACAGTGTATTTCATGTATTACACCAGGAATTAGCTTT
CAAGATCTCTAAGGTTTAACAACTTTTAAAGTTCAAAACTAGGCTCTAGCTCGGTTTTCC
GGTTTTTTAAAGCCTAGCTGAACCTGAGACTGTCTGCGACCGGTTCAAGCTGACCTATAC
TGAGTTAGACTATTGGAAACTGCCTCAAATCGTGTTAAGCTTCAGACCCACATAAACGGG
CTAAAATCTACCCAGAATGTTTTAGAGCGTCTTAAAGTCCCTCAGACAGTCTTTAAACGA
CTTATATTGCCTGAGGATAGCAGCCTGAAAACCGCCCTAGATTTGGCATAGCTTCATTTC
AAACGTTTAGATCGACCTGGAGGGCTTAAAAGTTCCGTCCTATAACAGCCTAGATATCCT
GAGAATAGGCAAACCCTAGACCGTACTAGAATGTCTCAGAAGGCCTTAGACCCCCATCCA
AAAGGTTCAGATCTCCTCCAGACTGCTTCAGATAGTTTTA
>rpl-26 WBGene00004440; upstream from -127 to -1; size: 127; feature type:gene; location: Caenorhabditis_elegans.WBcel235.34:II:8602473:8602599:D; upstream neighbour: WBGene00000773 (distance: 127)
AAAATTTAAACTTATATTAAAGGCGCATGCCGTTTCCCCTGCGGTGGGTCTCGCAGCGAT
CTCCCCTCAAATCGTAGTCGGCTGCCTCAAACTAAATTTTCCTCGACGTTTTTCTCACTG
GCCTAAA
>rla-2 WBGene00004410; upstream from -367 to -1; size: 367; feature type:gene; location: Caenorhabditis_elegans.WBcel235.34:IV:13370286:13370652:R; upstream neighbour: WBGene00013373 (distance: 367)
CGGAAAAATTAAAGAAAAGTAGTTTAAAACCTCGAAAATAATATAAAATCTGCAATTTCA
ATGCATTGCAAATGTTGGCTGTTTAAAGGGACACGACATTTCGCGACGAGTGGGTCTCGC
CACGCGCGCCTCGACAGTAGGCCAGCCTCTCGGTCAAGTGAATTTTTTCTTTTTTTGCGA
TTTTTCCTATGATTTTTCTCATCGATTTCCGCGTTTTTCTTCACAAAATTATCTTGAATC
GATTCAGAAAAAATTTGCGCTTCACTTGACATATCATGATGCTGAAACTATCTGCAAATA
CTCAATTTTCGATTTTTATCGCCAGATTTTCCTGGAAATATTTAAAATTAAAGTTATGGT
TTTGCAG
>dpy-4 WBGene00001066; upstream from -401 to -1; size: 401; feature type:gene; location: Caenorhabditis_elegans.WBcel235.34:IV:14986783:14987183:R; upstream neighbour: WBGene00171950 (distance: 401)
ATATTTTTTTAAATTCTATCCAATAAATGATAGTAATGAAACAGTACATTTTTTAAAACA
TTACTTAAATTTTTTTTAAACGCTTTCTACATAAATACCCTAAATAACCAAAACATTCCC
ATTAATAGGTAAATCATGAACACATTCATCTTTTTTCTCTCCTCAGTGTTAGCGATACAA
AAATGATTGTTTCACGGAGATAAGAAACTTTTGCGGGGGAAGAGGAGGGCAACGCCTGGG
CGCAAATACCTGTTCCGTTCTCCTCCACCCTGAACTTTCTAAGGCATACCCCCCCTGCAT
AGGAGAAATAGTGTCCGATTAATAGAGATATGGGCGCTGGGACTGGCTAAGCAGCCGGCT
CACCGCACTCGCTATAAAATGGCGAAATGCGTCGAAATCAT
>dpy-5 WBGene00001067; upstream from -852 to -1; size: 852; feature type:gene; location: Caenorhabditis_elegans.WBcel235.34:I:5433055:5433906:R; upstream neighbour: WBGene00017858 (distance: 852)
TTTTCTATTGAAAATCTTTATTGTTGGTGCTTAACGTTTTTAGGTAATTAAAAATTTGTA
AATCTACTTGGTGAAAATAGGCAATGGCTGTTATATAGGCAGGTATGCCTTTGAAAATGT
CTACCTACCATGGAATTGAATTGAACATTTTTCGAAGGCCATTGTTTCAATTGTTGTGTT
TTTACATATAAAAATTAAAACAATTTCCACGTAAGGAAAAAAAAGAACCTTTCAATAACT
ATCTAGGTAAAATCATTCTTTCAGAAAGGATGGCACAACTTCATCTCCTTCATCTTTGCC
CACTTATTCCACAACTTCATCTTTTTCCACAATAAGTGCTCATGTGCCGGTGAATCGTCT
TCATCAGAGAGTTCACTTGCAAAGATCAGTTATCAAGAAGCAGAGAAAAATTATTGAAAA
TTTCAGTGACCTTCTGAATCTCAACAAGAAGCTGACTGATCTTCGAAAAAAGCACAGAGA
TTGATCTTGTCATATAAATTACAATAAATCTTTGTGTTTTTCATTTAAGCTTACATTTTC
TGGATTAATCACGTTCTGTTTATAATATAAGTTAAAGTTATAATATATTCTTAAATGGTT
TTTAATCCCTATCCTTGAGAATAGAATGAAGGTGTGTCCTCATGGGGCGAGGCAATTTTA
TCCAGTTCTTTGGCAAGTTTTCTCCGTTTCATCTCTTATCTGTTCTTTCGATTTACCTGA
TCAGAGGAGGCATATAAAAGGAGACGAGATGAATGTGGAACACTATACTTTTCAAATTAG
AAGCTTTTCCTTTTTCTTTTGAACTTGCTAACTTTATCTTTAAAACTTTTCTCAAAGTCT
CTGTGTTTTCAG
>col-73 WBGene00000649; upstream from -1000 to -1; size: 1000; feature type:gene; location: Caenorhabditis_elegans.WBcel235.34:II:4873128:4874127:R; upstream neighbour: WBGene00017388 (distance: 1943)
AATCAGATTTCGAAGCTCATGGAATTGCCCTGACACATTTTTAATAGACTTCTGAATATT
TCGAGAGTGCTTAGAAATAGACAAATAATCTGAAAGTTTATTTAAATTAAAAACAAATAT
TTCTGTCAATTTAAAAATATTCGATTAAAGTTCCAGATTTGTTTTAAAAAAACACGAATT
CCCTAAAAAATCTAGAACATTGATTACCAAAAAAAAAAAACAAAAACAAAAACAACAAGA
ATTTACATTACAGACAGCAGAGCTGAATGCCAATTTTGTGACACCCTAGTATTAACGTCA
GGCCTTTGTGAGTATACTTGTAAGCAAACTATACATCAAACTCCTTTTTAGGAAATACTG
CCCCTCTACGTTTATCTACAAAACAAACTGAGCACCTCAATTCACTGTTCCGAGTTGATT
TTAAAAATGAGGAACTAAATCATTGCAACTTTGAAATAACTTTGAAATAATGTTCATAGT
ATCATAATCATAAAAGTAATGATCAGATCACCAGCATATCACCTACAACTACCTCTCTCT
CTTTCCCTCTTCTTACAAGCGGATCAAGCTTCTTCTCTCATGGCATGGGAAAGGGCGTCG
GGTAGGTGGTGCTTCACTCCGAGACATGTATCTGATAAGTCGAAGAGAGGCGATGTATCT
CTGACGCTCTCCTCAAAATGAACAATATTTTGGGCAAAAGCTTAGGCGATATTCAACAGA
ACAACAAAAAAAGGAGCAAAAAGGGTAGGCGACCGCTGCAGACCCGAATCGCTTATAAGA
CCGGTGATGGCGAGAGGAGAAACACATCTTTGCTTCATTCTAGCTTCATCTTCTCATTTT
ATTCTCATTATTACTTCTAAATATTATTCTTTAATTATTTTTAATTAAATTTTTAAAAAT
AATCTAAACATTATTTTTTGTAGTTATAACTCTAAACAACTCTCATAATTTCTGACTTTC
TGATTTCTAAACTTCAATCCATCATTTTCCATTGTTACAG
>dpy-13 WBGene00001074; upstream from -1000 to -1; size: 1000; feature type:gene; location: Caenorhabditis_elegans.WBcel235.34:IV:4234614:4235613:D; upstream neighbour: WBGene00017936 (distance: 3752)
ACATTTCTTTTTGATCTCTGATGTATAAACTTTGTAAATTTTTATACAAGTTTGATCTAA
GGTCACATTTTAGTAACGAAGGGCCTTTAATTCCCTGTTGACTACAAACTTTTCCAATTT
CATCCTAATGTAATCCTGGGTCGATCAACGAAACAAGACTGTTGTACCTGAAATTTGAAA
TTTGGTTTTATTATAGTTTCAAACAAATTTCGGGAGCAGTTTGGGAAGGTTTCAAAGGAA
AACGCTTTCTAAAAATATTTTAAAACCATGCCAAATCATTTTCAGTGATTTTATTGATTA
TTTTAACGGTTCCAGACAGCATTTTCTGTATCATAAGGTCTATTCACTCTTAGTCACAGA
AAACACCAAAAATACTTGAATTTGCTTTTGAAGATCAAAACATGATTAACTGAAGCAGTA
TTATCATTCTGCCGTGTTTTAAAAACTGTCGAAAAAAATTGTTTTAAAAATGAATGAAAA
CTTTCGAGGTCAAAAAATCTCAAATTTTTTGAAAACGTATGCAAAGTATTATGAACAGAA
CCCAAAAGACCCGGAAAAATTTTGGAAATGGAAAAAAGCCAGTTAAAAATTATCCGAAAT
TTTTTACTAATGAATTTTTCAATTTACCTTTTTATTTTCCACAGAATAATTTTTATCCGA
ATCTGCCAATTTTGAGCACTTCTGTCCTACAAGCCTATAAATTTGGATCTAAACCAATAT
TTTTCCGATTTGACACGCCACGAACTAAATGAATTATAATTCTCTGCCCACCTCACACCG
AAACATTCCATATATCTGTTCTCAGAGGCAGGGGCGACGCACCCCCACCTCACCCGCAGA
AAACTTGCAAAGGCAACCTTGTCAACGGACGAAAGCCGACCCGCGCGGAGAGAGACCGTA
TCCCGGGCGGAGACCACAGGTAGAAGCCCGTTCGGATCGGATAAGCGAGCAGGGAGGGGC
TGTTACAATGCTATATAAAGCGAGAAGCTTGATGCAGAAC
>col-125 WBGene00000699; upstream from -1000 to -1; size: 1000; feature type:gene; location: Caenorhabditis_elegans.WBcel235.34:IV:11224505:11225504:D; upstream neighbour: WBGene00168500 (distance: 1237)
TCGGTCCATTACAAAAATGCAACTGCTCAAAGATAATGTTCCTTTGAAGTATTCTTATCA
AATCATCAAAAATCAAATTATATAAATCTAATACAAAATAAAATTTGACAAATTCGTTAA
ATATAGATGATAGGAAAAGTATTTTGTGTATATTGTTATCATATAAAACCAGTAGACATT
GCCGACTTGAAAGTTATCATATTTTTTTTGTCAGATTTTTGGTTTCCGTAGTATTCGAGT
ATTTTTTTAGGCGTTCACTTTGTCTCTAGCCTGCTTCCCATATTTTCACCGTATTTTGGA
ATTTTGAGTTTTCAGAAAATATATGTACGGAAGTAAAAATCGTTAAAATACATTTTCCAC
AGTAATGATTGATGAAAACTGATTATTTTTATTTTTTCACTGTGAAGAGAACATTTCAAA
AATTGTTTCACACTTTAATAAAAAATAGATCATTTTAGCAACACAGAAGTTATTTCAAAC
ATTGTCCCACTGGAGCTTTAACAAAAAATTCCTAAAACTTCAAAACCAAATAAACATAAT
CAAACCTTTTCCAAAATTTAAAACTAATTTCTGGTTTTTACCTCATTTGTTCAAGGTTGT
ATTCTTTAATCCTAATTTGTTATTTTAGGTCATTTGAATTCCATGTTCTAATTGGATTGA
AAATATCCTAGTTACGCAATGCTTTCACTTTCTCAAAAACTATAATTGATTCAAATTTAA
GCGATTAAGGTGTTCAACATCACCCGATTAGATCACGTATTGTGTAACACCCGAAAGTTG
TCAAAAGCTTCTTTTTTGTTTCAAGCCGATACCAGCCTTTTCATTCGTTCATTACAATGT
CATAGACAAAAGAAAAAAGAGAGGGACGGAGGAAGAAGATGCATACGTGCGTGCCTACCG
ATCAAGTTTTTCTCTTTTTGTGTTGCCAAGGCTAGGTATCTTTTGTGGGTGGAGTCTGAT
TTTGAGGCAACTATAAAAGAAACATTGACAATGAATTATT
>act-5 WBGene00000067; upstream from -1000 to -1; size: 1000; feature type:gene; location: Caenorhabditis_elegans.WBcel235.34:III:13606068:13607067:R; upstream neighbour: WBGene00012017 (distance: 2004)
TGATAAGCAGAATAGGGTAGTAGTAACTTTTACGGGTATTTTGGGATTATACGGAAAGGG
TAATGTAATGAAACTTTGAATCTTCGGCACTTTCAAGATTAGCTGCACCCTAACATTAAA
AAAATATAGTTTATGATCCTAAATTTCTATTGTATTTCTAACTAGCATTGACTCATTACT
TATCAGTGACTCATTTTCCCAGTATGGCTTCTTTAAGAGGAATGGTAGGCGGAAACTTCA
ATTTTAGGGAGTATTTAAAAGTTGGAGTCAATTGGAATGTTATCACTTTATTTTTTCTAG
TTTTACATTCCTAGCGCTCCAGTGACTGGCGGTAGTTGATTTTTATCTCTTGGGGGTTTT
TTATCTTAGGAGGTCATGTAAAGTTGTCAACTGACAATGTATAACATTTTTTTGAAATGC
TTTGTTAGTGGACCAGCCGGCTTGAGCTACTGGAAAGTTCGGGGAGCCCGGATGTAAGCC
TGTTGGCCTGCATTTTCAAAAATTTCGTAGGTTTATTCCATATTTGTTATACTGATTTGA
GCAATTTTATAAAATCGGCCATAGCTAACAGCCTCCCAGTGCATATCATGTCAATTGACA
ATTTCATGTTCTAGAATTGAGCACAAATTCTGACAGGCTGCTTACATCATGCTCACCAAA
CTATGACTTTGTCTGTGTGACGTGATAATTTGTGTGTGTGTGTGTGTGTGAGTGTGTACA
TATAACCACCACGTACCTGCAATTCTTAGAACGAAGTGAGAGAGGGAGTTATCAGTATCA
AACGCACACACATATATACATACAGAATGTGGCATATTCTCTCCATTCTCTCTTTTTCTC
GTTTTCCCCCCGATGGTGAGCTGGCTGCGGTACTGATAACACACTTTGCATTTTTGGGGA
AATGTGGCAACATTTTCATTTTTCGGCATTTTATAGTACTCGTACATCACTTAATAACGT
TTTCTATAAACTCGACTTCTTCAACCTTTTATTAATTTCA
>F23A7.8 WBGene00044638; upstream from -300 to -1; size: 300; feature type:gene; location: Caenorhabditis_elegans.WBcel235.34:X:16213073:16213372:D; upstream neighbour: WBGene00009069 (distance: 300)
AAAAAAAAATTGTTTTTTACGCTTTCGCGCGTTGTTGTTATTCTTGAAAACTCGGCATTT
ACGTTTCTCTCGAAAGTAAAATTTCAGTGCACTCTTTAATTCCGATATCTGAAAACCAAC
ATTTAATAATACGGAGATATATATCCCACAAATGTTCAAAACTACAGTACTACCGTACTC
CTACAGTACCCCTATAGTCTCACTGCAGTACCCCGACACTACTCAACATTCTGAGACGTA
CGAGCTTGCCGCTTGCATTTATCGTTTTCCGCGAGCGGTTATGTAAATTCCAATTAAGTC
>Y119D3B.21 WBGene00022497; upstream from -1000 to -1; size: 1000; feature type:gene; location: Caenorhabditis_elegans.WBcel235.34:III:1213952:1214951:D; upstream neighbour: WBGene00022488 (distance: 1300)
TCGGATCTGATTATCATGCCAGAACAAACTAGGGTCATGTGTGTCCTATCATTGCCAGAA
TCAAAAAGTAGTTCCACCTCCGCTGACGCCAAAACACGAACATCAACTGGGGTTTTCTCT
TCGACTAATCTGTCTTTCGAGCTATCGAAAACAAAAATTGTTTGTTTTCAGCTGGGTTTT
GCTTGTTCGCTCTGTTGATAATATGAAAACAAAATAGGCGCGCACTTCAAATATGGTTTT
TTTGACGATTTTGTCCTTTGTTTATAACTAGGGCTTCCATGTGAGAGCGGTGCGGCGACG
GCGCCTCACGCCAGCCTCACGCCGGCCGGCCTTCGCCGTCGCCGGTCGCCGCGCTGTGCA
TATTGGCGTGAGCTCCGGTGTATGCGTAGGGAGGATTTACGGCTGCATACCGTAGTTTTG
CAATTCTATTTTGCGCAACGTGATTCAAAAAGTGGTTATTAGGAAGCGGTCGACACATTC
TGGGTTCCGCGCCGCACTGTACATGCGGATACGTTGCGGCGTTTGTGGCGGCGTGAGGCT
GTTTGAGGCGCCTCATCGGCCGGCGAAGGCGCCGCAGCGGCGCCGAGATGGAATCCCTAT
TTATAACATAAAATAATATTTTACTTTGTTCGTTTGTATTTCGAATTTCGAAAATTTTCG
AACACGAAAAACCGAAATATTTCGAAATTTTCCCAAGTTTCTTCCTCACTCTTATTTTCC
GGCCAATGACGTTTGCTATCTTATCAATTCACTCTTTTCCAGTCCCGCCCTTCATTCACA
CAGGTTTTAATTTTAGTTCAGCATGATTGCAATTGTTTTTGACTCTTTTTCAAAATTGCA
GGCGCCTACACGCCACTTTCAGTACTAAATCAAGCAAAATAATCCCCTCTCCCTCACTCT
TATTTTCCGTCCAGGACGTTTGCTATCTTATCAATTCACTCTTTTCCAGTCCCGCCCCTT
TAAGACGGCGTATAAAAAGAGTCAAGGAAGCATTACAGAC
>col-71 WBGene00000647; upstream from -518 to -1; size: 518; feature type:gene; location: Caenorhabditis_elegans.WBcel235.34:II:3502450:3502967:R; upstream neighbour: WBGene00021715 (distance: 518)
CTGAAAATCATTCAATTTCAATTTTTATTCGAAAAAACTGGCGAAAAAGAGCGAAAACCG
ACGAAAACCCGGTGAAAACCTTCGAAATAAATAAATTAAATTAACCATATTCGCAATGGA
GCGCGGATGCAACTCGTGGCCTAGAAAACTCCAACTCGGCCCCGAAGAGGAAAAACTCCA
AATTTTCAAGATTTTCTCGGGAAATTGATGGGTTTTCGGGTTTTTTTGAGGGAATTTCGA
GCAGAATCGATGCTTTTTAAGCTCCAAGCTTCAGAAATTGCGAAAAATCGGCAAATTTCA
GCCAAATTCCAGCTTCAATGACAAAAAACTTTATAGAAAAGCTTCTAATTATATCGTTCA
TTATCATCTTTGACGTCTTTAGGGAACACTTTTTTCCAGCATTTTCCGCCGAAAATCCGA
TAGACCACACACTCTGCGTCTCCACGGCGTTACGTTATCTCTCGCATGCGAACCAACTTT
TTCACCGATTTACCGGTCGTTGGCGATTTTCGGCGGCT
>pqn-74 WBGene00004156; upstream from -19 to -1; size: 19; feature type:gene; location: Caenorhabditis_elegans.WBcel235.34:IV:13331389:13331407:R; upstream neighbour: WBGene00196147 (distance: 19)
AGCATCACACTAGCTTCTT
>spp-17 WBGene00005002; upstream from -673 to -1; size: 673; feature type:gene; location: Caenorhabditis_elegans.WBcel235.34:I:1015732:1016404:D; upstream neighbour: WBGene00236808 (distance: 673)
TTCGGAAATTCTCGAGCTGGGAATATGACTTTTTCAAATTATTCATAATTTTTTTTTTCG
AAAAATCTATTTAAAAACGGGCCTCGGCCTCCACGCAGGATTTTTGTATAGAAATAAAAA
ATTGTTTGAATTCAAAATCCGCGTATTTAACAAATGCGACTGTGAATTAACTAGTCTGAC
TCACGTTGTGTCAGGCTGTCCCATTACGGTTTGATCTACAAAAAATGCGGGAATTTTTCG
GCCAGAAAAATGTGACGTCAGCACGTTCTTAACCATGCAAAATCAGTTGCGAACTCTACG
TCTCTTCTCCCGCCTTTTTTGTAGATCTACGTGGATCAAGCCGAAATGAGACACTCTGAC
ACCATGTGCTGACTCCGCCCACATATTGGTGAACCAGCTTCAACCGAAATCCACTTTTTC
TATGATATTTGAAGCCTAAAAATTCAGTCAGTTTTCCACTCATTCCTTGTAACCTTTTTT
GGTCTCAGCACGACTTAGAGTCAAGAAGATCATGTGCAGTGAAGCGCAATTGAAACATTC
CTCAAATTTGACAACTGTGGGAAGTGCGCTCCATCGTAATTTGTCGGTGTTTTCCCAGTT
TTTTTTCTTCAAATTGCCTTTAACAAAAATCCTTGTTGCAACCGCGCTCCAATGTGAATT
TTCGTTTTTCCAG
>spp-14 WBGene00004999; upstream from -69 to -1; size: 69; feature type:gene; location: Caenorhabditis_elegans.WBcel235.34:X:7725886:7725954:D; upstream neighbour: WBGene00198392 (distance: 69)
CGGAATTTTCATTCATTTCATTCATGACAAACTTGCAGACTGCTGATTTCTTGATAAGGT
TAGAATGTC
>col-38 WBGene00000615; upstream from -52 to -1; size: 52; feature type:gene; location: Caenorhabditis_elegans.WBcel235.34:II:8569089:8569140:R; upstream neighbour: WBGene00195730 (distance: 52)
TATCTCACCACGAACGTCTTCACTATTAAAATGAATCGTTTCCTGATGGAAC
>col-107 WBGene00000681; upstream from -1000 to -1; size: 1000; feature type:gene; location: Caenorhabditis_elegans.WBcel235.34:IV:1547724:1548723:D; upstream neighbour: WBGene00201161 (distance: 10487)
AATTGCCAAAATTTCGAAAAAAATATGAGATTTTAAGGAAATCCAAAGCAATGCCGCCCA
TATTCCGACCCACTGCAATATTTTAATACGAAGAATTAAAATATCATGAAAGTATAAAAA
ATGTAGGAAGCAATTTTTTGGACGACTTCCAAAATTATGAGTGTCATAAACTGAGTCATT
GTCGCTTTTTGACAGTAAATAAAAATTTTCAAAAAATGTTTGAAAAGTTTTATTATGATA
TTGCGGTCATTTTGGCACCATAGGTATACTTTTTAACACATTCCCCACTGGCGCTACTCC
ACCTTTAAAATAACTGTGAAATGCTTTTTGAGGTGAATTTTTCTAGGACAAACTGAAAAA
AATGGGGTTTAAAGAACCTAAAACACCAAAAAGTTTCCAGAACGCTTGCCTACCCTGAGA
CATCATAAAATATCTACGAAAATTCACGTTTGGCCAATTTTTCGGATAAAGGGAAACATT
TCGTCCAGTTCAGACCAACTTAGTTTGTTAGTGCTCCCGACCTACATAAAATATTCCAAA
TGACATCGATTTCAATTAAGATTACAGAAGTGAGCTCAAAAACGTTCCTTGCGAGTTATA
CTTAGGTATCTGAGTATTTGCATACTTACTTAATTTTTGAAAAAAACTAAAAGTGGTTCT
CTAAATGGCCAAGTCTGAATACATATTTTTTTAAACAATTTATTACAGAAATCCCGTCCC
TTTCTCTTGAAGACAATAGCCAACTGATCATGCCAAAATTCAAGCGCGCTTCTCATTTTC
TTATTGGTGTGTTAAAACTGCCAATAATCAAAGTCTCCCCCTCTTACGAGATAACATCTA
CGAGAGACGAAGAGGTAGAGAGAAAGAGAACGAAATTGCCGTAGAGAGGCAAAAAGATCT
TACACAAAGATATGCGGCTGGTGGTGGCGGGGCTTCAAGGTAAGCTACCTACACCGCCCT
CATCTCACGTATAAAAGGCGCGTCGAATCATCGGACAGTC
>T06E4.14 WBGene00077691; upstream from -1000 to -1; size: 1000; feature type:gene; location: Caenorhabditis_elegans.WBcel235.34:V:9624425:9625424:D; upstream neighbour: WBGene00202131 (distance: 2213)
CAATTATGAATTATTTCCACTTGCGGAATAAATTCTAAAAACGTGAAATATCTGCTCATC
TAAATCTGAAATGAAATCAATTTTCTTGGGTTAATCTATTCTGAACGTTTAAACCTTTAA
AATAGGAGTGTATTAAGCCTTTAAAATAGGAGTGTATTCACCAGAAATCGAAGGAGGGAG
CTCGAATGTCGGCAAATTAACTTTTTTCAAATTTTTAAAGTTAAAAAATCTAATCACTGA
TGATACAGTTACAAATCTGAATCTGAAATTGAATTAATTTTAAAGAAATTTAATTTTTTT
TCAATTAAAGTTAAAATTTGTTCATCTATAATTATCTGGAGTATACTCCAGATAATTAAA
ATAATTTGCTCCATCTGCAATTCCACTGCAGAGTATAAGTAGTTTGAACTTGGCTGCTTT
AGGAGATTTAAAGAACATAGTGTATTAGCAATTTATTTTCACATGTAGCTTCAGAAAGAG
TCCAGACTAAACTCAGATGATTCCTAGTGCATGCCTAAAAATTTTTTTGTAGATTATGAA
GATACTTAGAAACATTATCATAGTCATATTGTTTCAATAATGTCCTTCTTTTTTAGCATC
ACTTTTCCAAATCAGTTTCAACTTTTGCACAAATTCTGTTTGGTTCAGTTTTGTGAGACT
CGAAGGATTGTTGTATTAGAGTGGGTTTTGCACTTTGAGCCCAAATTTTTCACGAACATT
TGGCTTCTTCCTCATCTACAAGCATTTCTAATTCTACAATTCCAATCGTTTTCCTACCAA
CTCTTTAATCGCATTTACGGAGATGAGCAAACTCTGAGAAAGTGGGAGGACTCTGTGCCT
TTACGCACCGACAGTGCTCAAAAACTCTATCGCCGGAAAAAGGAGGCGGAGTGCGGACAA
AACTTTTTTGCACGCTTCACGCAAAACCTCCACCTTCTTTCATGACTACCGACCGGTCAT
GAAGGTACTATAAAAGCTCAAGAATGCTGAGCACAAAATC
>col-138 WBGene00000711; upstream from -122 to -1; size: 122; feature type:gene; location: Caenorhabditis_elegans.WBcel235.34:IV:17183741:17183862:R; upstream neighbour: WBGene00045797 (distance: 122)
GTAGAGTTCACAATCAAAAGCTTCAAAATTTTGAAAAATTTCTGAAACAGTGATAACTTT
TTTCAGTTTTCTTTTTCTAATTTTCTGACCTGACCCCTCCCACCCTCATCAGGTTTTTCC
AG
>C53C9.2 WBGene00016898; upstream from -1000 to -1; size: 1000; feature type:gene; location: Caenorhabditis_elegans.WBcel235.34:X:7689220:7690219:R; upstream neighbour: WBGene00002242 (distance: 1370)
TTAAAACACCTAAATTAAAATAAAAACACATTAGAAACAACCAAAGTATACAATGAAATG
TGTTTTTTAGCTGTAAATATTAAAAAAAACACTTTTGTATTAAATATGTTTTCATTGTTA
TCATTATAATTATTTTAAGTTCATTTAAACAAAAAACCACCCAGAGTTACATTTTCCAGA
ATTAGATTTGAACATGTGCGACAAAAATATTGTTTTCCTGAGCAAAATGTATTTACTGAG
CATTTGAACTTGGCTGTCTACAAATAAAACTCCATAACACATCTCTTTAGTAAAAAAACA
CTGGGATATCCCATATTGACTCAAAGCATCAAAGATGACAACATGTGACTTAAAATTTAT
CCAGTCAGTCACCCCTGCTTGCAACATCCATAAAAAACCAATCTCTCTGTCTACTTCCCC
CGTCCTCCTATTTTCTTCGGCGTTAAACATTCAAAAAGCAGAGAGCAAGCAGTGCGCCAG
AGGGGAGCTCCCCCTCGCTGTAATGCAAACAATAAGGAGAAAAGATAACGAGTTGGTTGT
GTAGATGGATTTTGAGCCGTTACCTACTTGAAGTTTTCCCGGGATTACTCTCTCCTACAC
GTTGTGTCTTGCCGCCGCAGTTGAGCTACCGAAACTTTTTGAGAATGAGATTTTTTGAAT
TGCAAAAAGCAAAAGAAGTAACAAAGCAAAAAGAAATGGTGAACGGACTAAATTTGAGAT
AACCAGATGATATTAGAACGGGATTGATTTAGTTTTCAAATTATAATTTGACAAGGGCTG
TTTCAGAAGATAGATTGCCAGTTTTCAAATTTCAGAACTGATGAAGAGTTCAAGGTCACG
CTGAAGCAGTTCGATAAGGATTTCTATAAACTTATGTACCGACTGCTTCGCCTCACTCTT
CTGAAAAAAAAATCTAGAGTTCTATTTTTACATTTCTCCTTTCAACTTTAACCAGTTTTC
CAATCCACGCAAAATCCACGCAGAAACTTAAATTGTTGAG
>Y47D3B.6 WBGene00012942; upstream from -1000 to -1; size: 1000; feature type:gene; location: Caenorhabditis_elegans.WBcel235.34:III:11426135:11427134:D; upstream neighbour: WBGene00201021 (distance: 1285)
TTTTTTTTGAATTTTTCAGAAGGTTCCTCAACATTCCAAAATGTTCTCGAAATTTCCAGA
AGGTTCTAGAACATTTCAAATTTTTTTTTTGAATTTTCAGAAGGTTCTAGAACATTCCAA
ACATTTTTCGAATTTTCCAGATTTTTCCAGAAGGCTCTAGAACATTTCAGAAGTTTCTCG
AATTTTTCAAAAGGTTCTAGAACATTTCAGAATATTCTCGAATTTTTCAGAAGGTTCTAG
AACATTCCTGAATTTTCTCGAATTTACCAGAAAGCTCTAGAACATTCCAAAATTTTCTCG
AATTTTCCAGAAGATTCTAGAACATTTCAGAATTTTCCCGAATTTTCCAATATCCGTTCA
ATAGACGAAAAGTCAATTTTTCCCAAACTACAGTAATCCTACAGTACTCCTACAGTACCT
CTACAGAACAACTACAGTACCCCAACCATATCCCGACACTAACCCCAAAGCAATATCACT
TCGGTTCTAGAACATTCCAAAATTTTTTTGAGTTTTCTAGAAGGTTCCTAAACATCCCAA
ATTTTTTTTGAATTTTCCAAAAGGTTCTAGAACATTTCAGAATTATCTCGAATGTTCCAG
AAGGTTTTAAAACATTCCAAATTTTTCTCGAATTTTTCAGAATTTTCCAAAAAGTTCTAG
AACATTACAGAATTTTGTCAAATTCTAGAAATAATTCTAGAAAAAACTGGAAAATTTCGT
AAAAAAACGTTTTGAACGACCTATAAAAAAATCCCCTCCAAACAAGGCAACATTCCATAA
TGGTCAACAGTCATGACCTAAAATAATATATAATCTAAAAATCTCGAATAACTGAACAGA
GACTCTTCCCCCTCTCACCGGTCCTTCAGCTCCGCTTTTCGCAATTTTTTTCCGCATTGC
AATGTGTATACATACGCCGCGCGCGCTCCGTCGCACCTCGTTTTTTTGCTGCCGCTCGCG
GAAACTTTTTTGCCATTGCGATTCACACTCAGCCTCCCAT
>acdh-1 WBGene00016943; upstream from -1000 to -1; size: 1000; feature type:gene; location: Caenorhabditis_elegans.WBcel235.34:I:6496438:6497437:D; upstream neighbour: WBGene00016944 (distance: 1330)
AATAGAAGCTGGAATTTTAGAGGAATTCACTAGAACCTTCTACTATCAGATGGTACTATT
GTCTTTTGGAAGTAAAGAGTCAGGTGAAAGAACTTTCCTTGTAAATGACTATTCGTCCAA
AATCATATTACCGATTTCAGCATAGCTACAGTAATCCTACAGTACCTGCATTTCATACAT
TAAAGGCAACATTTTGAACTTTAAAACCTATATGAAACATTTATCAGAACAAAGAGAATA
TGATCAGAGTTCACAATAAGATCTGAGACATAAAACATGTTTCTGATAAGAATTATTTTG
CAGATAGTTGCCGGGATGCAAGATAATAGAAAAAGTGAAAACAATTGTCTGAAATTTAAA
TGTATTGAAAAACAAACAATCTTGAACAATTGGGGAAGTAAGGCTGATTTTAAAAGTCAA
ATAATTAAAGTATTTTGAAAATCGAAAGCTAACTTGTCAAGTCACCTCAAACCAAGGGAA
CGCTATTTTTTCCAATGATATTTTAGAACAATAGTTGATAAAAACTTTTGAATTTTAAGA
AAATTTTCTGAAAAAAAAGGTTCTTTAAATTTATTGAACTAGTTAACTAGCTAGTTCAGT
TTACTTTAAAAATCAGAATTCATGAATTCCATCAGAGCTAAAAACCAGCAGTAGACTTTT
CTAGCGGATAATTTAAACAACGACTTCAGATCAAGAATCGAAGTCTTTAATTTTTATGGA
GAAATTTTTAATTCAATTGAAACCTGCCGAACCGAAAGATCTTTTTTGTCATCTTTATGA
AAACACATTCAGTTTCCGAATTAAATATCCTTCAGCAATATTCCAGCCCTAAACGTTCAA
ATGACAAATAAAGATTTAGTTGTCCACATATTGAATCAAGAAATAAACATTTTCAGGCCC
AAGGGGTCTGTGACCACAACGTGATCTATGATGTATAAGTGGGTGTGGCTACTACTACAG
TACTACTCCTTATAAAAACCTTCCATCTACCACACTAATT
>col-77 WBGene00000653; upstream from -1000 to -1; size: 1000; feature type:gene; location: Caenorhabditis_elegans.WBcel235.34:II:8359379:8360378:R; upstream neighbour: WBGene00010948 (distance: 1410)
TTGTTTTTCTAGGTAAATTGGCAGAAAATTTTCTATAACTATTAGACTAAAAATCTGCGA
AGATCAAGTTTAGTCTCAGTTCTACTAGGCTTGAGCAATATGAAATAACTTCTGAAAATA
AATCCAAAAGAGTAATACTTAGAGTCGTAAAAATAAACTGTTGTTTGTTAAATTTTGAGC
AGCACAAAAAAGTCACGTAGGCACAACAAATCGCTACCTGGTTGTACATGTTCTTATTGA
AACAGGAAGGCATGAAGGAACTTGAGTATGTAGTAGGCACGAGAGCCAAAAAAGACGAGT
TGGATATACACGAAAGAGCAAAATATTTACGATATGATGTAACAGTTTCGATGAAATCAC
AAAATTTCAAAATTGCACATTTATTCAAATTTACTCATTACTCATTTCGACAATGACACA
TATCGTAGGCGGTAGTTTAAATTTGAACTAGTTTCTGTTTACTTTGGCTGGGCTTTCCCA
CAAACACAATGAAAGTACTAACCTCGGTGTTTGATCAACTTACAGATTTAACAGATTACT
ACAGATAACAAATAAAACGATACCGATCTAAAGCTTTCACCCATTCACACAGACAAAAAC
TTAAGTCTTAAATCATGTTTTACTAGGTTGTAATGTATCGAGAATCATGCAATTTGCCAT
CGCTTTGAAATATTCTTTTCGCAGCTTAAACATCTTCAAGGCGTCAAAAAAAGATTTCTA
TCTCCATCCACAGAGATACCATCGTTGTTTCACAGGTTCATCGAAAATCAACGCGTATCG
GCAACCTTGCGCTCACAAAAAACCAAAACGCGGGAAGAGATACTGAAAAGGTACGAGACG
CCGAATGCAAGCCCGTCGACGCAGACCGTGTTTTTGTTACGCTGAACTGCATAAGGCACG
GCGCCGATGCCGTTTTTTCAGTAGTGACCTGTTGCGAAGAAGCGGCTCGTTAGACAGTTT
AAAGTTGGGTATATAAGCGCCGCCTTGAATGGCAAATGGC
>Y47G6A.15 WBGene00021641; upstream from -1000 to -1; size: 1000; feature type:gene; location: Caenorhabditis_elegans.WBcel235.34:I:3476312:3477311:R; upstream neighbour: WBGene00021638 (distance: 3017)
TTCGCGCAAACGATTTTTTCCGGCAAATCAGCAATTTTCTGGAAGTTAAAATTTCCGGCA
AATTGGCAAATTGTCGGAATTGAGAATTTCCGGCAATTTGGCAAATTGGCAAATTGACGG
AATTGAAAATTTCCGGCAAATCGGCAAATTGCCGGAATTGAAAATTTCCGGCAAATCGGC
AAATTACCGGAATCTAAAATTTCCGGCAAATCGGCAAATTGCTGAACACTATAATTTCCG
GCAAATCGGCAAATTACCGGAATTGAAAATTTCCAGAAAACTGGCAAATTGCCGGAATTT
AAAATTTTTGCCAAACGGCAAATTGCCGGAATTGAACATTTCCGGCAAATCGGCAATTTA
CCGGAATTGAAAATTTCCGGCAAACCGGAAAATTGCCGGAATTGACAATTTCCGGAAAAT
TGGCAAACTGCTGAAAATTAAAATTTCCGGCAAATCGACAGATTACCGGAAATTAAATTT
CCGGCAAATAGGCAAATTGCCGGAATTAAAAATTTCCGGTAAATCGGCAAGTCCGCCCAC
AGATTATAAATTAATTTTGAATTAAAATTTTCAAAATATTGCCATTTTTCTGAAAACTAT
CAGAAAATATCATTTTTCTTCGATTTTTTCCAATTTTTTCGTAGAAAAAAACTAATTTTC
TACCAAAATCCTACCTCCTGATCAATGAGCTGTGCGGTGGCCTCCGAGTACGGTTTATCA
AATGCCATTTCTCCCGGAGCTGGTGTCTCAAACGACAACGGTCCGACCTTTTCGCTCATT
CCAAACTTGACGACCTGCAAGGAAAAAGGTCTTTGTATTATTGTGTGCAGCAATTGTGCA
ATGTAATGTATACTACAATAGTAGTATGAATAATAATAATAATAATAATGATACATCCGT
AATTTCACACTGCCCGACACCACTGACTGACTCATTCTCTTCCCGCACACTGCCTGGTAC
CGAATCTTACTATATAAGGAATCCCGACGAACGTTCTAAT
>asp-6 WBGene00000219; upstream from -316 to -1; size: 316; feature type:gene; location: Caenorhabditis_elegans.WBcel235.34:V:8268938:8269253:R; upstream neighbour: WBGene00017678 (distance: 316)
AAAAGCTGTTTCGTCAGTTTTCAGTCGTTACTTCCAGAAGCCGGAATCATCGGCACTACT
CTCTTCACTAAACTTCATTTTTTAGTGATAAGAATCGCACCGATCGGGTACAAACCAAAT
AAGAAGGCGGTTCTTATCAACCAATTAAACTTACGTCAGTGCGCCCATGAGTTTTCTCAA
CAAGTATAAAACATAGCACTATCTGACATTTTCTACTTCAATTTTTGCTCTTGAAATTGA
AAATTATTTCACTCGTTTATCTACACTTTCAATTTCATTTCCATTTAGAATATTTTTCTG
AAATATTTATTTTCAG
>col-10 WBGene00000599; upstream from -512 to -1; size: 512; feature type:gene; location: Caenorhabditis_elegans.WBcel235.34:V:9165308:9165819:R; upstream neighbour: WBGene00044582 (distance: 512)
CAGTATACGTCTTCCTCTGTATTGAGTTTTATTCTTTGACATTGTGTCATGTTTCAGAAC
ATAGAAATATACCAAAGTGTTGAGAAGCATTGTATAATTCAATTGAATCTTTTTCAGTTT
ACCTCTTCTCCTTTTTCACCGTTTCCGTCATCAAAACGCCGTTATTCAAGGTGAGATTAT
GGCGATAAATGAATGCCATTCACAAAATTGCAAGACACTATTAAAGAAGAAGAGGTTTAG
AGATTTGTACCGATCATAGCTTCTTCTGAGAAAGCGACCTTGGCGGCCGTACTTGAAGAG
AAGCAATTTTTATCGCCGTAGAAGATGTTGCCTGCCACCCACCCTGTACGTTGTTTTTTT
GCTTATCAACATCTGAATTTTGTTGTCTTTTGCACCGCCTACTTTTACTATGGAATTTGA
GGAAATATAATATGAATTGAAGAGAATACGCTACCTGTCAAAGAAACGTCACGGTTAGGG
TAGTATAAAAGGGAAGGGTAACACTGAATAAG
>T06E4.12 WBGene00044011; upstream from -103 to -1; size: 103; feature type:gene; location: Caenorhabditis_elegans.WBcel235.34:V:9629111:9629213:R; upstream neighbour: WBGene00200929 (distance: 103)
CAGCACACACCTCGAACGGTTTCAGCAATCCAATAATCATCATGAGCTCCTCGGTCTTTG
CGTGAGTTTTTATTTTATTTTCACAATTTAGTAATCATTCCAA
>ram-2 WBGene00004300; upstream from -1000 to -1; size: 1000; feature type:gene; location: Caenorhabditis_elegans.WBcel235.34:II:11016843:11017842:R; upstream neighbour: WBGene00197214 (distance: 4061)
GATTTGAGGAAGTAATCGGGAACATTGAAATTAACCTGAGAATTAAAATTAGAGTTATCA
GATACCTAATTGTAGTTGTTACATGTTTTCAACAAAACAAAACCCAACATAACCTAGTTG
TGATCCGTAGTTTATCGATGCACCATGTCTGATAATTCTGAACTTCAATCGAAAATTGTT
GCGGATATTCCTGTTGCGAACAGGTGGATGCGGAAGTGTGATTGTCTGATAAGATTAATT
AGGATATCGGATTCTCTCCTTTTTTGGAGTGATAATGTGAAGTGTTTTAACGTTTTTTCA
GGTGCCAAAATATTAAGCGATGTGTGGAAGATTCTGAGCGAATGTAGATTTCAGCAGGAC
ACAAATCAAACATTTGGAAAATTTTTTATCATGTAGATTAAGCCTAGATGAGCAATAAAG
TTCTGAAAAATTTAAAGTGTCTCGGATGACGGTCGGCATAGAGGCAATAACTAAATACTG
CTACAGCAGAGCTCAATGGGCGTTTTCTGATAATTCTGGAGAACTCAAAAAATTTATGAT
ATGTCATAGTTTACAGGAAAAATGCCGCAATTTTTGGAAATCACAACATACTTGGCTCAT
TGAAAAACCTAGAGCCAACCTAACTTTATATGTATACATATGTCAACCAATTTAAATCAT
CAAAGTTCGAATGGAACTCGTGAATTTTGTTTCTTTCTCCAACTTCCTCCTACAATTCCC
ATTATTCACTTTCCCTCTCAATAGCTCGTCTCATCAGTTTTCGAACAGATTTCACGTAAA
CGACCTTGATTACTCGGAATGCTTAGTAGATCTATATCTATCTAACTCATTTTCAGCCCC
AATACATCTCTACCCATTCAACCTGTCCCTCCTCTACCCCTCCAACAAAATGTGGGCGTG
GTTTCCCTCCGCGCCTGTCGCGTTTTTTTTGCGTATCTGCGTTTGTTTTGGCAGCCTTTC
GAAGGCAAGTGTATAAAAGTGCGTCGCCGGTGGCAGGTAA
>col-161 WBGene00000734; upstream from -453 to -1; size: 453; feature type:gene; location: Caenorhabditis_elegans.WBcel235.34:V:13318011:13318463:R; upstream neighbour: WBGene00005243 (distance: 453)
TGATTTTATGACGTGAAGTTTGTTCTTGTCAAAACCAAGCTACAACTAGATTATATTTTG
GATTACTTTGAGTCTCGTGATTCTAAATTAAATTGCAAAGCTGATACCAATTCATGATTA
TTTTGTTATCTTGGTCAGAAAAATTGGCGATTATAAAAGCTTTAGTCTGGCGAATCTTTT
TTCAATTTCAAATTTCAGGATGAATTACATACTTGCTATTAATTCAAGCTAACTATGTAT
GTATATATTTTCAAGTGACCATTTTTTTTGGTGTAATCTTTTCAAAGCTTCAACGCGGCA
GATAATGTTACAACGTTCGCCGCTGCTTTGTGTGTTGAAAAAATTATGTGGCTTCTTGCC
TCACAATTGTTACGACACAGAAGGAAGTGAATGAGTGAACACATTGTGTTGTAATGATGA
GATATAAAAGGCAGGTAGGAATTAAGAATAACC
>sqt-3 WBGene00005018; upstream from -36 to -1; size: 36; feature type:gene; location: Caenorhabditis_elegans.WBcel235.34:V:12352958:12352993:D; upstream neighbour: WBGene00196163 (distance: 36)
GTCGTATAAAAGGACGAGCAGGCGGTGAAGAAACTC
>clec-63 WBGene00009394; upstream from -539 to -1; size: 539; feature type:gene; location: Caenorhabditis_elegans.WBcel235.34:II:12895099:12895637:D; upstream neighbour: WBGene00009393 (distance: 539)
CTGAAGATGAACTTTACTTAATTGATGTCACAAACAAAAATCAATTAAAAAACTACTTTG
AAAATGAATGACAAATTCAGTAATGATAAGAAGCCCGCAAACGTCATTTACTAACATAAG
ATTGTTATAATTAATCAAAAGGTGCTGGTGACATTTTGGTAGACGATAAGTTGCGCTAAA
GGCCAAATCTAATTAAAGTTCAAGTTCAAATTATAAACAAACATTCTAAAAATTTTCAGT
TAAGTCGATTAGTTGGGTGGGGTTGTTTAAACTTTTCAACACGAAATTTCAATTAACAAC
ACCCATCAGTCCTTCCTGCTATCTTTAATTCTAAAAAATTTAATAGCCATCGGTTTTGAA
ATGTATGCTGCACCTCCTGGTGATAAGGTGTTATCAGTGATGGGGGAGCATACGAAAATT
GTCTTAAAATACGCCCCCTCCCAAGCAGTTCTCATCATTTTCTCATCGTTAGTTGGCTTC
TTTTCAAGTTTTTAAACAAATTCAATTTAATATTATTATTAGTATTATTATGTTTTCAG
>abu-14 WBGene00004174; upstream from -1000 to -1; size: 1000; feature type:gene; location: Caenorhabditis_elegans.WBcel235.34:II:9227234:9228233:R; upstream neighbour: WBGene00001761 (distance: 4263)
ATAAGGAGAATGAAAAAGTATGCGGGTAGAAGAAGAGAGCAAATGAGCATTGAGAGCATA
CTGTATTTAGTGATAAGCAGAGATTTTTGATATCTAAGCTAAGAGTGTCCGGAACATTTG
GAAACTAGAAGCATTGGTCATGGAATTTTATTTAGAAAAATTGAAAAAGGAAGTCACACA
CATAATAAATTATGTGCATCTAAAACGTTAAAAAATCCAAGTATTGTACCGATTTTAATA
TTTCCAGGTACTGAAAGATTTTGAAAAATAAACAATTTTAGCAGCGTTTTTTGAATTGTC
TTTGCTTTACATTGAAAGCTTATATCTCGGTTCTCTTTGGTTTTATCAAAAAATTGTCAA
CAAACCAAATGCGTGTAAAATGTTTATCTATATATCAATAGTAGAACATTTTTTGATATA
ACTCATGACAGTCGAGATATGAGTCGTCAAATTAGAGCAGTCGTGGTAAAAACTTTTAAA
ATCACAAATCAAGAAAGATAATTAAATTATTTTTCGCTGTGTGACCATTTTTATTTCAGC
ATGCGCTTCAAAAAACTACCAAGTTGCGTTATCATATTCTTTGGTTTACTCCGAAAATTT
ACTGGTAGCTATATAATTTACCAAAGCTGAACAAATAATCCACTCATTTGGTGAATAGTT
CTAAAGTATACAAGCTTCAAGTCATACAGGTTATTTCAAAACTACAGTACCCTTCAAGGC
TTTGAGGACCTCCGGTTTCCGAGTATGAATTATGAAATGTTTTTCGTCTAGTCCTCATTG
TCTCAATCACTATCTCCAGGCAAAAAGATGAGATCTCTTGAGGGTACTGGACTCTCCCTC
AATCCTCCGATTCAAGGAGTTGTTTCGAACGCTTAAGCACTCCTGGCTCCGCGCGGGGCG
GAGTCGAAGTGTGCCGCGACCGACCGACCGCCGGCGCCTTCCTCCCCATTACCCCCACCC
ATCTCCCGCCGCTATATAAAAGGTACGCAGTGCCATCTGG
>sqt-1 WBGene00005016; upstream from -614 to -1; size: 614; feature type:gene; location: Caenorhabditis_elegans.WBcel235.34:II:11337836:11338449:R; upstream neighbour: WBGene00007190 (distance: 614)
TTTACTGGGTTGGCATGCAAAGAATCATAATGTTAACAAGGATGGCAGCACATTCACTTT
CAGGATTAACCTTTTCCACTTTCGAATATTTTAAAATGTTCTCTTCGAAGCAGATGAATG
TTTCAACATTTGCCAATAGCTTAAGGTTTCCAAACTTGCCATCTGAAGTAACAAGTATAA
ATTATGATACTTTATTTAACAATTTCAGATTAATTATCTTTTGTATCTGCGTTATCGTTC
CAATCTGATTCATTGGATTTTAACGATACTCGAAGAAAGCCCATTTTGCCTTCAAATCTA
CTGATGAGCCATCATAGTTTTCAACCAACTCTGCCCTCGATTGTCTATCTTCCATTCTCA
CCAAGTTTCAACAACTTTATTCAGTCATTCTTCTCTGGTTCATTTCCCAACCAATCTTCC
CGAATAAAGCCCATCTGTCCTTTCGGCCACATTCCTCACCTACATCCGTACTCCTTATCT
CCCGTTCTTATCCAGTCTTTTATCGTCTCTGCGTCTCGCACACTGTCTCGTCGGTAATGT
AAAAAAAAAACAAAAAAAACTTGAAAACTTGCGGAAAGATTTCCTAATAAAAGGAGACGA
ATCCGGTAGGAAAT
>col-17 WBGene00000606; upstream from -1000 to -1; size: 1000; feature type:gene; location: Caenorhabditis_elegans.WBcel235.34:II:4867575:4868574:R; upstream neighbour: WBGene00000609 (distance: 2032)
AAAAATCGACATAAGAAGTTTTGAATTCGATCTCATAACTGTCAAATAACAGTAGATACC
CATTACAATTTGGGGGCTTCAAGACCAAACTAGAGTTCACTAGGACTCTAGAAATTCAGA
TTTTACTGCAAAATAACTATTGATATTGTGCTTACAAAGTAATAAATTTTATTTAAATAC
ATAAACATTTTAAGCTTATTAAGTTTATAAAAAAAAGCGTAGATCTACAATATGCGAGCA
TCAATCGTAGAAACTACGGTTCGGATCAAAATCTAAAAATAGCGGTAGGCCTAGGCACAG
CTGCTTAGACATACCTGCCTTCTATGTGTCAAAATGACAAGTAAATTCAGTTAGATAAAC
TTGCTATTAAATTTCGAATTTCAAATTTCACGAAATTGTTACAGTGAGATATAAGCTGTC
AACAAGGAACATCATGGTGCAATGTTTATAGTGGAATCCCTATTGCATTACAAAATCAGT
TAAAACCGTTCAGGATCGTCTATCACCTCATCCATCCAATCAACTTCATTATTCCTTCCA
TATCAACCAACTGATCATTTCATATATCTCAAAACGGATGCCATCTGCCTTCTTTTTCTT
CCCTGATTTTTCCCTTTTTTCTTCAGCTTTTTTGCTTCTATGTTCCCTGCGTAAAAACTG
GCAACGGTACGGGGTGGGGCGAGAAAAAAGCGGTTATCCATCGGAGATGGTTGCCTGGGG
GTGAGGAGTCGGGCGAGTCGATACGATTGAGGTGGGAGGGGCTTAGGAGTATATAAAGCA
ATGATGGAGAAGCTGAATCTCATCGAATCACTCACTCAGATTTACAATTCATAAAACTTT
TCGTGGATCATATCAATCAGCATCAAATTTATTTTTTATCACTTTTAAATATCTTTTGTT
GTAATTTATTTGATAATTTAATAATTTATCTTTATTTTTGTTCACTTAAAAATTTCAAAT
CTCAAGTTCCTCTTCAAATTTTGAATGTCTTTAATTCCAG
>his-64 WBGene00001938; upstream from -66 to -1; size: 66; feature type:gene; location: Caenorhabditis_elegans.WBcel235.34:IV:11407034:11407099:D; upstream neighbour: WBGene00201441 (distance: 66)
CCTACCCACCACAGTTGTGTACAAAAGGAATACTGTGATGTCATTTCTTCATCTCACTTG
TGAGTC
>Y75B7AR.1 WBGene00022287; upstream from -1000 to -1; size: 1000; feature type:gene; location: Caenorhabditis_elegans.WBcel235.34:V:1392057:1393056:R; upstream neighbour: WBGene00004925 (distance: 1068)
GCCTATTTTTGGATGATGATGCTCCGACACACACACACACACCTGAATTAATAATATAGA
GCTCTTTTGGCTCAATTGGAATCGTGCTTCTCAAATTCGATTCGAACAAAAAAGGACAGA
AAATGAGTTGAAGTGCAATCGGAGTGATGGAGTGGTCAGTGAGAGATAGAGGTGTGCTAG
AGAAAAAGAGCAAATATGAGGATAGAGAGAGAGAGGTATAGGTGAAGAAGAAATGTTTGT
TTGGCTACTCAAAAAACGTTTGGTTTTTTTCTCATTGATGTGATGTAGATCATAGACAGA
TGGTTTAACCTACAAAAAATGCGGGAATTTTTCGCCCAGAAAACTGTGACGTCAACATAC
ACTTAACCGTGTAAAATCTGCTTCTAGACGCGTCTAAATTCCCGCGATTCTAGTAGATCA
AACCAATATGGGACACTCTGACACCATGTGCAAGAAATGATAGTATACAGTAATGCGAGA
AAGTAAAACTAGGCCAGACGGACCAGTTGCACGAGCAAAAGTAATCAGCGTGATCTCTTG
TTTTGTTGGCCTATGGAGCCGTGGAAATACGTGGATTCGAAATTTTTGAAAATTTGACGT
CACAGAGCATCAAAACCACGTGGCGCAACAATTTCCAGATGCCAGCCTGGGATGGGACAA
GCTGACACCCGTGCACAAGAAGTTTTGCTTTTGTAGACACTTATTAAGACATAAGGCAGC
TATTTGCGGCTTAAAGAAAAACCACCCCGACCACTCTACTGACGTGGAATTTTTCGGTCA
TTAGTTCTACAGAATTACGAATATTTTATAACCGTTAATTGCGGTCCATATTATATAACA
GCCAGACATTTCCAAAGTTTACCCGGAAGAAAAATCTCGGTGTTTTGCACTTTTGCTAAT
CGAACAAGTATTTGGGCGGCGCTTGTGCGGACACATATGGGGTCGAGCCGGGGGTAAACA
TTGATGCTACCTATAAAAGGTATGAAAGAGGAACCGAAAG
>phat-4 WBGene00020237; upstream from -303 to -1; size: 303; feature type:gene; location: Caenorhabditis_elegans.WBcel235.34:V:4129603:4129905:D; upstream neighbour: WBGene00020238 (distance: 303)
TTTTTGTCTTCACATAATTTATCACCCCCGCCCCATTTTTTTTTCCAGCCCAGTGACGCT
TTCTGAACCCAATTACCTTATTCATTCTAACGGAACTGACCAATCCAGTAAAAATATCGA
ATAAAAAGCGTTGTGATTTTTAATGTACAAATGAATGATTGCATGGAAAGCTAACATTGT
TTGAACAAGCAAAAAACGTTGGTAAAATGGAAACAATGAATTCATCGCTGTGCACTATTG
TCAGACAGGTGATCAAATATGATGAATAGGAGTATATAAGAGATATCGGTTTGTCGAGTA
ATC
>Y48G8AL.12 WBGene00021690; upstream from -1000 to -1; size: 1000; feature type:gene; location: Caenorhabditis_elegans.WBcel235.34:I:1218983:1219982:R; upstream neighbour: WBGene00021691 (distance: 4973)
TCTTATTACGAAATTCGGTAGTTTTGGACCAATTTGGGTCTAAAAAAACAAAGTCTCAAA
TTTCGGTACTCCACCTTTAAATGCGTTTTTTTTCTTTTTTCGCTCAATTTTAACATACTA
TCAATACATAAATGGAATTTCACTTAAAGAATTACCGTAGTTTTTTGTTAAAAAAGCAAA
GTCTCAAATTTCGGTACTCCACCTTTAAAATGCAAATATGCATTCAAAAACCTTCTGAAC
GGGATATTTTGAATACATCCTCAAATAGTGTAAAGACTTTTTTAAAAATAAGTTCACAAG
TAATTTAGTTGGTTATAATACATTTTTCCAATTTACAATATTCACGCGGTGCCAGGGGCT
ATCCCATTACGATTTGATCTACAAAAAACGCGGGATTTTTTCGCCTGAAAAAAAATGCGA
CTTCAGCACGTTCTTAACCATGCGAAATCAGTTGAGAACTCTCCCGCATTTTTTGTAGAT
CAAGGTAGATCAAGCCGAAATGAGACACTCTGACATTACGTGGAAATTCTATACTTCATT
CTGCTTTTATCACACACATATCATCATCATCATCACCACCATTGCCGCCAAAAATTCTTG
TTTCAAATTGTTCTATAATCCTAATCTTTTCTAATCTTTGCACCTTTTTAATGATGCCAG
TCGTCAATTTGTATTGATAAGCAGCAAAACAACATATATAATTGGCGCGCGTATCGAAAT
CGCTTTGATAATTATTAGCTAGCTAAGTGGATCACCTCAAGGACGGCGAAATTCCCTGCC
CGTGAAGAAACGAACTTGTCCCCGAATCCAGTTCTTCCATTTTTCTGTGTTGCATTTTTT
AGAAGGGAAAAAATCCATGCCGCACCGAATTAAGAAGCTTTATTGTAAAGTTGGTCCAAA
AACCGTCTAGATGGGAGGAGAGAAGAAAGATCAACGTCATTTACGGGAAGGTATAAAAGC
AAGGAATCGGCAAGCAGTTCCAGCAAATTCTTCCAACAAT
>C17F4.7 WBGene00015913; upstream from -299 to -1; size: 299; feature type:gene; location: Caenorhabditis_elegans.WBcel235.34:II:3246016:3246314:R; upstream neighbour: WBGene00015912 (distance: 299)
GATTTTGATAATTTGCTGGAAGCTGGAAATTTCTCTGAAAATAGGCAGTCTACCGGACAT
CTCAGGTCTTACATAGGTAGTTTGTAATTGGAATCCGGAGATTGCAATTTAATTTTCAAT
TTCCGTTTTTCATATGGTTTCCAAACTTCAAAAACCAAGCAGCCAATTTTCCTTATCACT
ACTTCACTAACTGCACTTTTATGGCTCGTTCAGCGTCATCCACATATTAACTATGCGACA
CAAAATAGTTAAACTGATAAGGGTGGTGTGACTGGTTTCAGCATATAAAACCCCGCTCC
>spp-5 WBGene00004990; upstream from -598 to -1; size: 598; feature type:gene; location: Caenorhabditis_elegans.WBcel235.34:X:7320385:7320982:R; upstream neighbour: WBGene00172186 (distance: 598)
ATAAAACACTGAAACGTTGTGGAAACTAAATACTACCGCCGAAACAGTAATATATTTCTG
GAAAAAAATAAACACCTACTTCTCTTACTTTGTGGTATTTTTACTCGAAAACAGTTATAT
ATTCAAAATATAGTTTCATTAATTTTTTAAATTCATGTTTATGTCGTGGCGTGGCAATAA
TACTAAATGTTTATATTAACTTGAAAGTTCGCAAAAAATTGATCATAAACGAGTTTATAT
TTGTACATTACCTACTCGTTCTATCCAAAGAAAGTTTAAATATATTTACAAATAACAACG
TAAGTTGACGTTATTCTAAATGTCATACATCTGGATCGTTAAAAAACAGTTATCATGCAT
TGCAACATAGTATAAATGTTTAGTACATTCCTGCAAGCCGGACAATTTTCCTATTTATCA
CGAGTTTAATGCATATGTTGTCGATCTGTAACCTTTTTTCTATTCCATACATTATGCTCT
CCGCTTTCGACGCTGCTTCTTATCAAATGGTCAAGTAATCAAAATTGGGAAGTTTTTGCT
ATAAATGCGCCCCTATCACCGCGTGCTCTTTCAATTCTTCCTTGCGTTTTGATGCTTC
>asp-3 WBGene00000216; upstream from -1000 to -1; size: 1000; feature type:gene; location: Caenorhabditis_elegans.WBcel235.34:X:6790064:6791063:D; upstream neighbour: WBGene00019227 (distance: 1511)
TACAAAAAGTTTTTTCATTTTCGTCATTTATACACTTTTTTTTGTTGAAAAAACTAGAAT
TCAGAGTTTGTCAAAGGTTGGGTATTGGCCGTTGTGAAAATGAAATTTAAATTGTGGTTT
AAAGGTTTAAGACTATAGTGAAACTTTTCAAACGACTTTTTAAATTTTTTGTGCAGTCGA
AAATTCAAGAAAACTTAGTTTTCACCTATCATAATTCTGGAAGTGGCTGGAAAACAATAT
AATTTCCAAAATTTCAACTTAAAAGTATATATATCTAAAAGTTTTTGAAGTATGTATATT
TATATTATGATTATTGGTCATGCACGACTAATATAAGTGTTTTTAAGCCAACAAAAAATA
TTGTTAAAAAACTTTCGGCCAATTTATAGTAACACATGTTTTACTACTTAAAACTTCAAT
ACTTGGTTCAATGAAACAAATTTATAAAAATTACTTCAGGTTCTAAAATTATTAGTAATT
GTATACACACCTGCTCCACCACTGCAACAGTTCTCAATTTATTTCATCTAGTCCAATGTC
CAAATTCTGATTTCGTATTCCCTATCTACTTCGTAACGAAAATTGTGAGACAATTTGACG
ATAATGATAATGATTTCATATTTTGTGAAAATAAGCCGATTAAATTTTTAACGTGTGGAA
CTTTCTAGAACTAATTTTAAAGTGTAGTCATATTTTAATAGGGGAGAACAAATCTGAATT
GTAGGCCATTGAAATTGTTATTTTGATCAGAATGACGATGAGGGTGTGACGACGACAAAG
CAGTGTTGACTTGTTGCTGAAAGTACATATGATTTTGCTGGAAAAAGTTTAATGTGTTCT
TTTGGCAAACAGAACGCTATAAAATCCGGATCCTTGTCAGCAAGTCATTTTGTCAACCCG
GACACTTTTTAATGGTTTTCCCTCATTTTACACACAAAGTACACTACTTTAATAGCCGAT
CTAAACTTTTGACTCGGTGAGAGGAAATAATTCCGTTTTC
>tnt-4 WBGene00006589; upstream from -1000 to -1; size: 1000; feature type:gene; location: Caenorhabditis_elegans.WBcel235.34:V:1992890:1993889:R; upstream neighbour: WBGene00000111 (distance: 3219)
ACATCAGGGCATATAAAGTTTTTCATTTCGCCGAAAAATAAAAAAAAATCGAAAAAAAAA
TTTTTTTTTCGTCATCACAGTTCTGAGATTTAAAATATCTGGGAGTAGTCCGATATGGCT
GATATTGTTGGGCTTATCATTACTAACAGTCTTCTATATAACCACAAAAAAATATCTAAG
AAAAAATCAAAGATGAGAAAAAGCGACAAAACTTATTGACTGACCTAATAGGTTAATTTA
TGGGTTTTCTTGAGAGTTATGAGCTAAGACTTGCATGGCATATGTTTTTCGCTGTTTTGA
ATCATTTACAGATATTTTTTCCACTTTTCAGAAGAAAAAATTTTTTTTTGAAATTTTTGA
AATTTTTTTAAAAAGGTGGTCTAGCCACTTTCAAAACGTCATAACTTTGCTGAACCTGGA
CCGGGGCAGCTAAATTTCTTGGAGAGATCATCATTTTCACTCTTTTATCGAAAAATTACT
ATGGCATGTCAAAGTCCGGGGTTCAGTTTTTCGACTTCCCTTGTAAGCATTGAATTTAGA
GGGGAATCCTTAAAATTTCTGATCCAAATCCATGAGTTAGCCATTTCAGATCCTTGACTA
ACCATCACTTCCTGACTTTTTTTCCTGCTCACTTACCACCAGTTCCCCTGTCTCCACCAG
AGCACATCACCGATCGCGACATGATTGTACACACAGGTAGCTCTCAAGAGAGCTTACCCG
CGATTTGCCAGGATACTCTCCCAAATCTCTCTCATGTTTCCATGATCTTTTTGCGCAGTT
TGCGGGATGAGAAAAGAAAGCTAACATACACTGTACGCCCACCGAAACTCGAGATCCGCC
TCCCCACTACCACTTGTTGGAATTCATTGGGGTGGGCAAACTTTGAAGACACTATGTAAC
ACTTGCTCTTCTTCCCCTTGCTTCCAATTTATGTTTCATTTCCTAACTTTTGATTTTTTA
CATTTTTTCAGGGGTTTTTTTTACAACCAATTCACCAATC
>myo-2 WBGene00003514; upstream from -111 to -1; size: 111; feature type:gene; location: Caenorhabditis_elegans.WBcel235.34:X:12467950:12468060:D; upstream neighbour: WBGene00200284 (distance: 111)
CGATGGTTAGAGAACAGTGTGCAGACACTTTTCAGCTACCTAGAATTACAATTGGATATC
CCCGCCTCCCAATCCACCCACCCAGGGAAAAAGAAGGGCTCGCCGAAAATC
>his-60 WBGene00001934; upstream from -206 to -1; size: 206; feature type:gene; location: Caenorhabditis_elegans.WBcel235.34:IV:7488011:7488216:R; upstream neighbour: WBGene00001933 (distance: 206)
GAGAAAAGTGAAACTAACGGCTGCCTTTGTATGCAGCTGCGGTGGGTGGGCGGGCGCACA
TCTGCCGCTGTGGCAAGTAGAATATTCGGTGTGTTGCAAACAGCAGAAATGTGTCCCCGC
AGAATGGTTCAATGTGACTCCGCCTACTCACCACAGCTCGGTACATAAGGAATCCTGTGA
TGTCATTCCTTCATCTCACTTGTGAG
>C02E7.7 WBGene00015340; upstream from -621 to -1; size: 621; feature type:gene; location: Caenorhabditis_elegans.WBcel235.34:V:4918586:4919206:R; upstream neighbour: WBGene00015339 (distance: 621)
GCTTCTCGACACCTTTTTCGCCTATTTATACCCGTCAAGATATTCGATTTTTTGTTTCAT
TTCCGAAAGCGCTGCGGCAGGCGGGCCCCCACAGGGTGTTGCTGATCCCGCCTTTCACCT
CTCCGACGATACCGGGTGGCTAGACGATTTTGCAGAAAGCTTCTTCTTCTTCTTTCTCTC
TACCTCACAATTCAGCAACCATTTCCAGTTTGTTTCGATGTTGCACTGATTAAGAGAGAG
GGAAACAGGTGACGGGCATTTTTACACATTCATGATGCGAGCGTAGATGTTTGAAGTCTT
ACGGATATGGATCTTAGTATCCTTGTTCAGGTTCTACCTGCCGTTGATCTGGCTTTGATC
TACGGCATCGGGGGAAAAGTGAAAGTGACTTCTTATCTCTGCTTCTTTGTTCGGCAAATA
TGGGAAAATGAGGAGGTTCTAGCCCCTTTTATGTGATTTGTAGTCAGTTTTTATCTAGAG
TCATCCTCTTGCAGAGGTGTGTGGAAGTCGGAAACTTTCAGTTTTAAGGTTATGATGTTT
AAGACCTTGGCAGGAAACGAAAATGTCGAAAACAAAAATCGTAATAGGTGGGTATAAAAG
GGGTACAAAAGCCGCTAAAGT
>abu-11 WBGene00000034; upstream from -1000 to -1; size: 1000; feature type:gene; location: Caenorhabditis_elegans.WBcel235.34:II:194559:195558:R; upstream neighbour: WBGene00000497 (distance: 2426)
AGATTCAGCGCTGGTAAACTAGTTCTCACCAAGTTTAGAACATCAAACAATTGACGCAAT
TTGTAGGTCATAGACTGGCAGGTTTTTGATGTTTTACATGACAAGTTTGAGAATAATGAA
AGCAATCTTCATACATTTTAATAACTTTTTAAAGAGTTTTTAACTGATATCTTCCTAGAG
CAACAAAAACAGCTTATATTTGCAAACATAACCATTTAAAGTTGAAAATGATACTTTTGC
CATTGGGTTTTGAATTTGTCAAAATCTTGTTATTAATTTATTTTACTCATGTAGTTTCTA
GAAAACATGTCATTCGTCCTGAAACCCCATGGAGCATACGTTATTGTCCTGTCAGAATGT
TATTACGTAATATATTACTCATGACATTTACACCATATACAAAAATCTATTTATTTGCAA
ATATGTTCCATGATTATTTTCTGAGCAACAACAATTATATCATAGTCTAGACTTCACAGG
GATAATTAATGTTGTTGGGAAGAAAAGTAAGAACTTTAGAAATGGTGATTGACCGAGTGA
ACTCTCAAATATCTATTTTTGTCTTTGTAATAACTCTATGAGTAATGAGGAATGAGGAAC
TGAATTTGTGACTGCAAATTAATCAGAAAGATTATTTAAAGAAGAAAGATATTTTGCTGT
AGTTTGTGATGGCTGCTGAAAGACCACCGGAAGACTTTTGACATCGACCAAGTCCTGAAA
GATCACGTCCCTCCAGTTCTTCAACTGTAACCCTTGTGAATACTAGAAAGTAAAAAACAA
AAAAATAACAACATGTCAACATAACAACACGCCCTCCCCCTCTTGCTCTGCTCTTCCAAA
CACATGAGCACACACACACACAGGCACACGCAAAAAATTTGGAGACGCATCACTCGAAGA
AACCGGAATTTGGGACAGAGGTGGTAGTAGAGGAGAGGGGGCGATGTTTAACTGATTGCA
ACGGGAAGATATATAAGCAAGAGCATGTATTGGGACAATC
>col-144 WBGene00000717; upstream from -1000 to -1; size: 1000; feature type:gene; location: Caenorhabditis_elegans.WBcel235.34:V:9160643:9161642:R; upstream neighbour: WBGene00000718 (distance: 1408)
ATGATGGGAAAAGTTTTGAAAAAAAAACTGGCTTTCCTTTTTTTAGGGATCCTTTGATGG
AACCCAGAACTGTGGGAAACATTTAATCCAAATATTTTGGCTAAATAGTTTCATGTATAG
GAAAGAACAACAAACATGTTTTAATTAAACATAAAACGCAATTTGAATTTGTTACATTAT
TGTATTCGAAGATACATTTAAAAAAATTAAACTTTAAATTTTAAAATTTCATCATTCAGA
TAAATCTGGCACATAAAATGAATACATGAACAGTTTTTTAAACATTGCTCTTGGGTGTTG
TCAAATCTAATTCGGATGTTTTTCAGATTTAAGGCTGGATATCTTATTAAACAATTTTAA
TTGATTACTGACTTAAAATTCAAATAATGGTAAGAGTTTTTTGGAGCTTGTGCAAAAGCC
AAACCACATGATAACTATAGTGCAAAAGCCAAACCACATGATAACTATATTTTAAAGTAA
AGTGTAAAAAATAAATGTTGACTAGGGGCTCTCATGTGAAAGTATCACTTTTTAACACAA
TTGCTCTAATGTAGCTCATGGTGGCTCCTGGAATGAAGTTTAAGCAAAGCTAGTTTGAAA
AAAAATTATTCATTACCCTAAATTGTAAATTATTTTTTCAATCCAAATGTCAAACGCTTC
CTGGATAACAACGTTAGGTATCAGGTTCAATTTCGTATCTTTCTTTATCAACTACGTAAT
ATCTTTTTTTGGCTTTTTCATCAGGTGTCCTTCTATCATTTTTTTTGGTTTGTCTTACAA
GCAAATACCGCCCGTCTTACTAGCTGATCGAAGAATGAGTGAGAAATTACGCGAAGTTAG
TAGACGCATACATCATGTTACAACTATTGGCACGTCTGAAGACGGTGATGATAAAATGAA
GAGAGACGCAGAATGACCTTACTCAAAAGAATCTGCCGATGGGCGGACTGGGTTGTTCTG
AGAACGATGTATAAAAGAGATGAGTGAAGTCGAAAAAGGC
>Y39B6A.1 WBGene00012664; upstream from -1000 to -1; size: 1000; feature type:gene; location: Caenorhabditis_elegans.WBcel235.34:V:19203608:19204607:R; upstream neighbour: WBGene00003669 (distance: 4076)
TAGGGAGCTGCTAGAAGCCGTGCTCGTCGGAGCTGCTAAAATCTGCTAGGAGCCACTGGG
AACTCACAAAGGACTTGAGGCCTATTAGAATAGTACAGGGCTCAGTAGAAGCAAATTAAA
TCCTTTAGAAAGCTTGCTTGAACTCCTAGGTCAGGCTGGAAGCTTCTAGAGACATTTATG
AGCTGTTGGAGGCAATTGGAAGATTTCAGCAGTCGGGCTTTTCGGAATCACTAAGAGCTC
GTGAAGGCACTTTAGATCTGCTAGACGATCACAAGGCTTACTAAAAGCAAATTGAAGCCT
TCAGAAAGCTTGCTGGGCGCCTAGGCCAGGCTTTGAACTCCTAGGTCAGGCTGGTAGCTT
CTAGAAGTACTTGGAAGGGTCTAGGACTAGTTGGAAGCCGCTAGAAATGTCTATGATCTA
ACTGAAACAATTAGAAAATTTTAGCAATCAGGCTGCTCGGAGCCACTTGAAGCTTATTGG
AAGCAGTTAAACGTTCCAGAAAAGGTCAGTGTCCAAAGGTCAGGCTCTTTTTCGGTATGC
TAGAACCTACCGAGACCCGAAAAATCACAAAAACCTCCAACTTCTCACACAAAACCCTTC
AGTGAACTACTATAATACAATCAGCTGAAAATTTGAAAATTTTGAAAATTAATCAAATGC
TGATGCTCAACAGCTGTCAGACTTCATCACCTCTCCTATTACCTCCCCAAATATTACATC
ACTCTGACAATCATCGTCCCAAATTTTCACGTTTCTCCTTCTCCGGGTGTCTTATCTCGA
TCTCTCACTTCTCCAAACATCATCAAAACTTTTAATTGCCTCCCGTGTCAAAATGGGCGG
AGTCAAACTTAAGGGAGGCGGAGCCTAAAAAAAGCTTATAAAATGGGGCGGAGGAGGACG
GTGATTATCAAAATTTTCGGGGCTTTTTCTCGATTTTACTTCTAAAATCCCTCTTAACTT
TGAATTTCGAGTAAAATTCTGAAAATTCTGAAAATTCCAG
>Y47D7A.13 WBGene00021625; upstream from -1000 to -1; size: 1000; feature type:gene; location: Caenorhabditis_elegans.WBcel235.34:V:4435928:4436927:R; upstream neighbour: WBGene00044637 (distance: 3040)
GACACCAAAATCCCGATTTTTCGTCAAAACACAAAAAAAAACTAAAAAATGCCTTGGTAG
GCAGGCAGGCATGAGGCAAGAAAATTTCTTGGCAGGCAGGTACAGTTTTGGCGTGCCTGC
CTGAAACGTGTCGGCACAAATTTCAAAATTTCTTATTTTACCTAAATTTTGAAGAAAATG
AAATCCAAAGAAAGTGAAAAATACAAGTTTTTTAGCAGAAGGCGTGAGGTCGCCTTACCG
TCAGGCAGGTGCTTGGACGCCTACATGAACGCCTACAAACAGACCGACGCCGATTTTCTT
ACGTAATAACCCATAAATGTTGCAAATTCATATATTAAAGTTTCGCGGCGTCACTTAGTG
AAACCGGAAGTTCCAATGGTCATTTATAAGCTTTGTGTAATCTACTCTCCTATACTTCTA
CCAAAATGATTGGCAGATTAATTGGTACTATAGAAACTAATTTCTAAGTTCCACCAAACC
TCTTGATACAAAAACTATCCACTTAACATTTGTATACCGTTTGTTTACACATCCAAAACC
TCATAAAGGAGGTCTTACACTTGACTTAACCTCCTTCTCGAATTATTCAAGAAAAAAACC
TCAATGAGAACAATCACAGAATGGCCGCCAAAACCGGTAATTGAGATAGTTATCTTCCCC
ACTTGGAAGTACCCGCCCAAAAAAATGAGGTGAAGCTGTGAAGAGGGGAGGGGCTTGGCT
CTCTGGGGTCTCTTCGGTAGGTGCGATCTCTCGTTTAGAAAGTGTTACGCAAGGTTTCAT
GATCCATTGGCACCATATATAAAGCCGATTGGTTCAGACGGAATTATTCAATTTAATACG
ATTTTCTTTTGTGTATTCTCAGATTTTCGCTACTACTATTTTTTCTCTTTTTTATATGTT
TTTTCTTTCATTTTATTGAAATGTATAATTTTTTTTTAAATCTTTTCTTACCGTCTACTT
CATTTTCACCCTGCTTATTTTTACAAATGAACTTTGCAGA
>ZK662.2 WBGene00014039; upstream from -159 to -1; size: 159; feature type:gene; location: Caenorhabditis_elegans.WBcel235.34:X:15696571:15696729:D; upstream neighbour: WBGene00198111 (distance: 159)
CACTTATACGAGAGCTCTCCGAGAGAGATCTCCAACAAACAGACTGTGTTGATTGGAGGC
TTTTTTGTGTGTCACTAGTCGCTTGCAAATGTTTGCATTTGGGCTGGTCAATCACATTAG
AAAATGAGTAGAAAAGGGCCGGGAAGAGAGGGCGCAAGC
>fip-2 WBGene00020862; upstream from -1000 to -1; size: 1000; feature type:gene; location: Caenorhabditis_elegans.WBcel235.34:V:9066976:9067975:D; upstream neighbour: WBGene00197779 (distance: 4524)
CCGAATGAGTGGATAATGATCATAATATTAATTTAAATTGCTATTTAAGGGAAAACGGAG
AATTTCGGTGCATTCCGTTCAACAAAGGTGTTTGTTGTTCCTCTTGAACTGAATCCTTCT
GCTGATCGGCCTTGAAATCAGACAAAAAGTGACCCATTGAGAATATATTTCTATTCAAAT
CTTTGGTACAATTCACATAAACAAACACTGTGACATGTTCGAAACGACCAAACGAACGGA
CAGGATTACTATTATAGACGAAAAAAAAAACACTTTTATTATGAATTCAAAAATAGATAA
AATAAAATTATTTGAAAACAAGAATATTTAAACGTAAATTAGTTTTTAAAAATTCAAGAT
TTGTGGTATTTAAAAAAAGATTTTTTTGCAATCCTGTGAAAACGTATTAAAAAATTATCT
GCAAAAATATTCTTTGAAATTTCTCAATGAGTGACAATTCTATAAAACCTTTCATCAAAA
ATTAGAATTGTTTTCAATGTTCTCAAATTTTGTGTTATGATTAAATGAAGATAACCTGCA
TTTTACAGATTTTTCAATTTTTGTTTTTTTTGCAGAAATGTTTCTTTGAAGTCATAACAA
AAATGAGATCGCAAAGTATTGTTGTGATAAGATGTGACGAGAACAACACTTGAGCATCCT
CTATTCAACAGGTCCGATTATATAAATTTTAATGAGAAACAATTATATTAACAAGTTATT
CGTCCAAAAATGGTGTGATAATATTTTTTGTTAAACATTCATCACGGGTTCATTGCTACT
TGATCAAAACAAGAGTATTATTTTGAAGATCCACTGATCGTCATCGTTTTTTACTGTTTG
CCCTTTTTCTTTTGACAAATAGTTTCAATTAAATCATTTGACGACACAGGGTTATCATAA
ATCTATTTTTTGAATAAAAATTCAACGGAATTTTATTGTTTGCACATATGGAATTACAAT
GAGAAACCGTTGCATAAAAGCAGTCGGCACGAAAGTAGCA
>col-167 WBGene00000740; upstream from -383 to -1; size: 383; feature type:gene; location: Caenorhabditis_elegans.WBcel235.34:X:6322914:6323296:D; upstream neighbour: WBGene00197862 (distance: 383)
TGCGCAGAAAGGAACATTTTCACGAAATAGTGTTACTGGTATTTCCCATGTTTTAAATGA
AAGAAAACATAGTAGAAATGGATAAACTCGCAAGAAAACACTTTCTCTTCAGGACTTCCA
GTTCACCTGTATTTTTTACTTTAAAAACTTTTAGGAACATTGATAATTAGCTTAATCAAA
AATAAACTTCCTCAATCTATCAGCTTTAGTGTCAGATCCAATGATATAGCATAAGACAGA
GAGTAGGGAACGATAGAGCTTGACCTTGGCATAGCTGCTTTTCTTATTCTGATAGTCTGC
GTTTCACAAGCTGAAAGACTTTCATGCCGACCCACCTTGCGATAAACACCGCCTCCAGTA
AGTATAAAAGACGCCTACGAATG
>grl-16 WBGene00001725; upstream from -1000 to -1; size: 1000; feature type:gene; location: Caenorhabditis_elegans.WBcel235.34:I:575120:576119:R; upstream neighbour: WBGene00044427 (distance: 7168)
GCCTGGCACCACGTAAAAATGCAAAAAAGAGGCAAAAGGCCGGCGTGAAGCGGGCAGGTT
TCAGACGGGCGCCAGGACCCGAAACCTCGCCTGCCTGCCATCGAAGCCTACAAAACCCAT
AATCAAGACATACAAAACAAAAATATTCAGAAAACTGATAATTTCCTTTAAATCGCCCGT
GGTGCATCGACATCAAAATTGCATCGACATTTTTGGGAAAAAAAAAATCTCAAAACAGTA
AAAATGTGATTTTTTGAACTAAACCGAAATTTTTGAAAGTGATGTATGTTTTTACAAAAT
GTATGTAATTTGATCTTCCGTAGTTTGTAGTCACCTAGGTAAAAGCTGGAAGTTTCCACG
TGGCTCTAAATCAGCCTAAAAGTTCACCAGTTCATTCCTCCACAATCTTATCATTAAAAA
AAACCTGATATCAGTTGATGCGGAAGCGCGGTAGGATCAACGATCGTTTTTGAAATCTTT
GAAATCTAAAACTTTAGGATTTTCACACTTTACCGGCAGAGTGAAAGCATGTTATTCCGC
CTGATTAGGTGCCGCAGTGGAAGTGAAAGGAAGAAGCATTGGAACATCGATCACGGATTA
GGTAAAGGTGAACTGTTCAGGAATCTAACTAGAAAAGGAAACAACACATATCCAATCACT
CAAACATAGTAGATCATTAACAATGACGTGGCACGAGTCACATTAATAGGAATATTCCAG
CTGATCATTGGATCATTCGGAAATGAACACGAACCCCATTTGTACGCGATCGCTTCTTCT
TCCCCCTATTCTGCAACACACACACGCACACAAGGTGAATGTCGCAAGGTGCCCTCCGAC
GGAGAGAGAGAGGCTTCATCTCATCATCATCATCATCATCATCGATAAAACGCGATCGGG
CGTCTTTCGGAAGGCTTCGTGCGCGCGCGTGCCCCCTCCAGACGGCCATGGGCGGAGTTA
GTTTGGGGTGGCAGGTAGAAAAGGCACGTCCTACGTTGCC
>rol-8 WBGene00004398; upstream from -1000 to -1; size: 1000; feature type:gene; location: Caenorhabditis_elegans.WBcel235.34:II:7543106:7544105:D; upstream neighbour: WBGene00003592 (distance: 1100)
AGGTTTATCGGGTGAAACTTGTTTATCAGTCTCCTTCCTGGAAACAAACGAAGATGATAA
CAACAGCTTACCAGTTAATCAAGTGACATACTTATCCAATTAGATGAATGATAGAGACTG
GATAGACAAAAAAGAAGATGTATTGATGGAAAAGATTCCAGTAAGTTCGAAGAGTTGGGT
ATCTTTTTTACAGATATTATTACAAAATTTAGCAATTGTACAAACACTACCAGGTCTTGG
AACGATTGAAACTTTGCAGCTACCGTAACAACGGCAAAACATTGGCAAAACAAAATTTTT
TGGCGTTTTCTTAATATTATTCTAGGAATTTTTGGTGTTTTTCTGATTTAAATTTTGGTA
ACGAGCAAACTAAAGTTTTTTGAAAGAAAAACATCTGGATACGGTAACTACAAAGTTTCA
GTCGTGTCGAGACCATGTACTGTATTTTGGCAAAAATTACTGTACCCGGTCTCGACACGA
AAAAAATACAAAAGCCTATGCGTATGAATTTTAACAAATCAGGATAAAGACTATAAAAAT
CGCTTGAAATTTCTTTAGAGGAATTTAAGTTACTAGCATTATTGCATTTCACAAAAATGT
GTCGTTTCGAGACATTCAGAAGTTTACACAATTAGAAATTTTAACACATATTATCAGCAG
CTTGAAAGCTCAGTTTTTCAGATACCGTCTTGTTCTGATCGAGATTGGATTTTCATGGAA
CTCTGGAATAACTTGCAAATTGCAACTTTTAAACTTTTCATGAAAGTATTACTCGTCCCT
CACACCTCTTTATTTGATGGCAGGTGTACACACACGGATCTCGATGTATCTTTCTCTCAT
TCTTCCTAGGTTGAATCGGTTATCGTCCTTGTATACGGAGGCCCTCTGCGCCGCAACAAC
GGTCTCTCTCATTCAAAAAGACACAGAAAGGCGGGACTTGGCGCCCAAGTTATCCAGTTC
TTGGGGGGCGCCTACATAAGGAGAAGAAGGAGAACGAGCA
>myo-1 WBGene00002348; upstream from -15 to -1; size: 15; feature type:gene; location: Caenorhabditis_elegans.WBcel235.34:I:7267080:7267094:R; upstream neighbour: WBGene00202365 (distance: 15)
TCTCTTGTGTGTGCC
>T21H3.1 WBGene00020662; upstream from -1000 to -1; size: 1000; feature type:gene; location: Caenorhabditis_elegans.WBcel235.34:V:1175722:1176721:D; upstream neighbour: WBGene00004230 (distance: 1907)
AAAAATGACGTCATTCACTTGCGCGGGAATTCAAAAAAAAAATTATATTTCCTGTTCGAA
TTTTAAAAAAATCATTAAAAATTTAAAAAATTTTTATACATTTTTTGACAGTTATATTTG
TTATATTGAGACTGTATTCTATCATTTAGAATTTAAAAAAAACCCACCTGTGCAACTCCA
ATTTTAAGGTAAGCGGGGATAAAGTTGGCTTGACAACATTTTTTGGAAATTTAATTTTCT
TAAAGTTTGCTGATCAAATCAAATATCAGCCTTTCAAAAACATTTCATTCGGAAATTTGA
TTATTTGATTTTTCAGGTAGAATTCACGGATTTTCGGCTTCCCTCATAAATTGAAATGGA
AGAAATTGCCGAACTAGGCCATTTTGGCTCGGCCATATCTTGGGTAGATTTACGGCGCGT
TGCGTGTCGCGGCTCGATTTTAGTTGTGAAACTAAATGCATTTGTCCGTGTGGAGTACAG
GAATTCCCACGCGTTGGCGATTGTCAATGGAGCGCAAAAAATTCAACGAGGAAGGCCAGA
ACCCCGTGTAGAATTTTTTTTAACACCACTGAACATTCAAGTATCAAGAACTTTGTTCAT
CTCCTACAGTGTTAGTTTGTGGTTCGAGGAATCAAACGACCATTTAAACTACTTGCGTAA
TCCGGTTCGATTGAAAATTTGATAAAAGAGCACAAGTTAAGCGGTATCATTCATATCAAC
GACTTTTTTATAGGTTGTGTGATATTTGAAACGGAATTGGTGATAAGAAAACGGAAAGTT
AATAAAGAGAAATCGAATAGCAGAGTATCGTCATTTTCCCACCTTTTCTCCCAGTAATCA
TGTTTTAAATGTTAATTCGAAATTTGCGGCAAATTAAGTTTCGAAGTGACGTCACACAGG
CTTCACTTCGGTGACGTCACGTGTTTCTGAATAAGATGTGTCACGTTTTAAAACGATTTT
CCAACTTCCATCTCATTTGTTAACTTTAAATTATTCTTTC
>F53F1.4 WBGene00009982; upstream from -1000 to -1; size: 1000; feature type:gene; location: Caenorhabditis_elegans.WBcel235.34:V:13410077:13411076:D; upstream neighbour: WBGene00009981 (distance: 1244)
TATCGAGATCTTTCGATAGTGAGAATATTTCAAAGAATAACGAACAATCTTGCATGTTTT
GAATAAAATAAACTGGATAAATCATTTGAACAATTAGAAGCAACCACTGATCAGATTTCT
AAGAACTTTGGGAGGTGATAAGAGCTGAAAAGAGGTTCAAAAATACGGTTACTAGTCTCG
ACACGAATGAAAATTGTTATAGGAAGTGCGCTTCAAGGAGCACAGAGAAAACAACAGGGA
GAAGGAAACTACCGTACCTTAGGGCGAGCACTCCTTTTTGCAGTCTTCATCAAAAAATTC
CATCGTGTCGAGACGGTTTTCTATTTTTTTAAACTTGAAGAATAATACAAGTTATTATAA
AACTTTAAACTTGAAAATTTAGAATTGAAGCTTTATAAGTCTATGGAATACTTTCCCAGG
TTTCTCAGAATCCAGTACATCGTAGTCTAGATTCCAAAACAATACTGCCACATTTTAAAG
TTCCCATATCAATCATCTATTTTCTCATGCAGATTCCATTCTTCAACGCTTTCTTCCACA
TAATTTATTTCATCACACCGATCACATCATCTTCAGAAGCTTCAGACATATTATGTATTG
CGCCAGAACTTGTACCATTGCACTCATCTCGCCACATTGACCACCCAACACATAACATGC
ACTTTTTTCGATTTAATCACTTTTGCCTTCGATTGTTCGTAAGAGTCGTCAAGGGAAACG
CTTGCGTAACGAAAACGTGTCTCTGATCTGGGTGCCCGTTGGCGCGCCACACAAAGCCAG
AATTTGATGAATTATCGGCGACGATAAGCTTTCGCCGAAAAAATTACGTGTACAGGTGTC
ACTGACACTGTCTATGTTCTCTTCTGGAGGGCGGAGTCTTCAGAGTATTGTTTCAAAGTT
TCGTGACTCTCCGTGGTATGCACACTGTCTCAAATACGTTCAGGTTTTGCCATTGGGAAA
TGAGTGAGTGTATAAAAGGTTCGAAAAAGGTTAGGAAAAG
>col-162 WBGene00000735; upstream from -1000 to -1; size: 1000; feature type:gene; location: Caenorhabditis_elegans.WBcel235.34:V:13440967:13441966:D; upstream neighbour: WBGene00003222 (distance: 4421)
TTTAAGTGTTTCAAGTTTTTTTCATGATGAGAAATTTTTTGTGTGATTGAATATATTCAC
ATCATGTGCCAGTCGTTGCCCGCGCCGTAGGCGCGGTCAGCGGCTGGTAAAAAATAATTC
TTATAACTAACTAATAAATTGCAGCAGGAATACAATTAACAGAAACGCAACAAATTTGGA
AGATAGTTCGATAATGTCTGCTCGTCATACACCGTTGTGCAACAGCAATCGTTCTATCCA
ACAGTATGCATGAGCCGCTTTAGTAATGATCATCATAAGCAGACATGAAACATTTCCATC
TGTTGGGTTATTCTGTCTTTGCGGGAGAAGATCGGCGAGCTGTTATGTTCATCAACTATT
CGTCCGGGAAAGATGGAAACAAAAACAGGCCCAGTTAATGCTCCGCCCCCGAGCAGACCC
TATAATATCCTATCCCAATATCAGGTTGTTAATATCATCAAACGTCAACTTACACCGATT
TATGCAAAAGAAACCTGCACCATTAAAAAGGTTTTTGAGAAATCCGACAGCCACACATCC
CTAATTACGGTCACAGGACGTATATGTATAAATAAGTTGTGCCAACCAACGCGTTGCTCT
GAAATAAGTTAACAACGAGAGACCACTTTTATGATGAAAGACTTTTTTCATTGTTCTCAT
GAGGTGTTAAAAGTTTTTTCAAAGTTTTGCTTAAACGAAAAATTAATCTATGATAATTAC
TCTAAAACCTGAACATCTGAAAAAACTATGCATTTATGGTGTCTAATGCCAACTTTTCAA
GTGTGACAGTGTTCTCACACAATATGCCATTCAAAAAGGCAATCACCTAGGCACCTTCTG
CTTCCTCGTTACAGCGGTTTAATGTCAGTTCTCACAATGAACTGTTTATCGGATATATCT
GTGTCTCTTCCATATCATACACTGTCTCTCTTTTCAATACGTTGTACAGCGTAGTATATA
AAGAGAAGTTCGATTGGCAAAATGTACACTGTCACCTAAA
>bli-6 WBGene00000256; upstream from -571 to -1; size: 571; feature type:gene; location: Caenorhabditis_elegans.WBcel235.34:IV:6376523:6377093:D; upstream neighbour: WBGene00022253 (distance: 571)
ACTGGAAAATGCATAAAATTCGTTATAATAAGAGGGTCGTTGTAGTCAATATTGAATTTA
AAAAATAGAAAACTGACAATTATTTGAAAAATAAGACAAAAAACCGCAAAAAAAACGATT
AAAATTCAAACTGTTGGAATTTTTCTGCGAGGAAAATAAATTTGAAAGATAAAGGCACAG
TGCAGTGGAGCGCGTTTACCTTGTGAACTTCATGCATCAGACTTGACGACACATTGCGGA
CTTGCATCTCTGGAAAAAACCAAATTTGGTGGCGCCATGGCCAAATAAAAAATTAATATA
AAAAAGGAATTAATGATTGCATTCACTCGGAATTTACATGCTAAACCACAATTGTTGATG
TAAAGAAACGGAAAAGATCACAAATTATATGTAAACTGATAAGATTGTCTTTTGAAAAAT
TGGAAAAACCTCTTATCCTTCCATTTTTTGTGATGTTTTTCGTTCACAGCGCATCGGTTA
GAATCTCAAAACTAGCATAGCCGTATCGGATGTTGAGAAAACCGTTGAAAAACTGAACAA
TATATAAGAGAAACGGGCAAAGCCACAATTT
>ZK180.5 WBGene00022679; upstream from -165 to -1; size: 165; feature type:gene; location: Caenorhabditis_elegans.WBcel235.34:IV:4517170:4517334:R; upstream neighbour: WBGene00201238 (distance: 165)
GGGTTCGATTTCAGAAAACTGTTTTACGCAGCGATCTGCCCTCGGCTGGGCATGTTGCGC
CAGCGCCTTTCTCTTTCACGCAGCCGGAGGAGGAGGTGGTGGGAGGAGTGACAAGACGTT
GGGTTGGAGTGGGGGCACTACTTAAGCTGCCACCGAATCTTTCAT
>pqn-54 WBGene00004139; upstream from -290 to -1; size: 290; feature type:gene; location: Caenorhabditis_elegans.WBcel235.34:V:1464700:1464989:D; upstream neighbour: WBGene00019977 (distance: 290)
ACTGATTTCCATGTTAGCGATAACCTCTATATATTCTGTGATAACGGGCAGGAAGTTCAA
CAAAGTGTTGGTGCACATACATCATGAATTTTTTCTCTTGTCAATCAAAGATTATTTGAA
TAGGCCACTCGAGTGCACTGCTCACCGTCTCTTTTTTTTTCATCTTTGCTCGTCTTACCG
AACACTTTTTCACGCGATAAATTGTTTGCCGCGCGGCATGAGAAGGCGGAAGATGGTTGG
GATAGTTTCAAGCGAGATGGTATATAAGCCCACAATCAAATGGAAATACT
>asp-5 WBGene00000218; upstream from -316 to -1; size: 316; feature type:gene; location: Caenorhabditis_elegans.WBcel235.34:V:8272059:8272374:D; upstream neighbour: WBGene00017678 (distance: 316)
TTTCTTCAGTGTGTGATCTACGTGATTATGGTCAAAAGTCCAACTTATACATATCGTCAT
GTACACCTTATTTCTTTTTTCATTTTCTGGACAATTTTGTGAAGTGAAAACCCACGTCAC
AGACCGTTATCTGATTGAGTATAAATGATAAGAAATCATTGTCAACTCAAATAAAATAGG
AATTTGTTAACTTGTAGTACGAATTCTCCTTATTCTTATCTATTTCATAGACTGAGCTGT
TTCATTCGTATTACCTTTTTTCTGTGTTTTGTCAGCTTTTCCTACTATTTATAATTTAAT
GTTAACTTTCACGACC
>col-175 WBGene00000748; upstream from -491 to -1; size: 491; feature type:gene; location: Caenorhabditis_elegans.WBcel235.34:X:9234617:9235107:R; upstream neighbour: WBGene00017580 (distance: 491)
TTATGGAGAATATATTTGCTAGAATCAAATTTTCGGTACTTGTGTAGTATTGGCTGAAAA
ATTTTTATCCATTTTGAACTTTTGATATGACCCTTTTTGTTTGCATTACGTTTATGAACA
GTTTTTAAAGCCTAAAATTCAAATCAAATTCACGTTTCTATTGAATTATCATTAAAGGAA
TGGAAAACATTTTGGAAAATCTTTTTGGGACAGGTGTACTACACAGGTACCACATTTTGA
AATACGTTTCATATTTTTACAAGTTTTTTCTACATTAAGCTCATTTTTTGACAACCGGGG
ATTCATCAGATCCTGATCGTGAACCGTTAGACTGATTGGAAATAAGATAAGATATTACGC
ACGTCAAATTCGCCGCAGAGTTTTTTCTTGCTGTCGTTGTACGACGCCATCATGGAATAC
TTGATACCCAGGACTACTTTTTTCGTGGTTTAAACATTATTATAAAAGACAGTAGGATGT
CGAAAGCAGTC
>col-133 WBGene00000707; upstream from -572 to -1; size: 572; feature type:gene; location: Caenorhabditis_elegans.WBcel235.34:IV:14099353:14099924:R; upstream neighbour: WBGene00050009 (distance: 572)
GAAATTTCAAAGTTGATAATATCTCGTCGTTAATGTACTTTGACAAGCATGTGTCCAATT
TATCAATACATGTATATACATATAAAATAATTTTTTCATTGTCTATTTAATTCTTTTTGA
TACCAACTTTTTTGAATTTGGAAGGAAATTATTTTGAAATAAGTACCACTGTGGTTTGCA
TATAAAAAAAGAAAAAGTACCAGGTGGAAAAATATTTCAAATGTAATTTTAAAAAATTTT
CAAAAAATTTTTGTATTTTTTTGCCTCAAAAATTTAAAATTTTGGCTATGAAATTTAAGA
AGAAATTTCAGAAATATTAAAGCAAATTTTGGATCTTTTTATTATGATTTTCGGTCATGT
TGAACTATTGTTTATTTAGATAAAATCTACTTTCCTTTGGATTCAAAAAAAAATCGACCT
TCAGAGAATCTTTGTCATGTTCATAAAGCAGTGATTTTTTTTTAATTCCCTTTTTTGTTC
CTTGTTACAACCGTTCGCGCGTATTACACTCATCAATTTGTGTAGTATAAAAGGATCAGG
TTGATTGCAGAAGAACATCATCTTATTTAGAA
>dct-18 WBGene00010266; upstream from -1000 to -1; size: 1000; feature type:gene; location: Caenorhabditis_elegans.WBcel235.34:II:12929617:12930616:D; upstream neighbour: WBGene00010265 (distance: 2280)
CACCCCACATATCAGTCATTTTAAGCATTTCTGCTTCACCCAGCTGAAATATGTTTGCTC
ATTCAAGCCATATGGAAGTCGTGCTGGCTCTGCAGAACATGGGATGTAACGTGTCACGTC
GTGGATTGGAGTCGCGGTTCTCGAGAGTTCGACGTTAATTTTTTTCTAATTGTTTCCAAG
TTTCTTGGGCTTGAAAATGTTTAAGGATTTGAATAAATCGTTAATTGTTGAATTTTTTTC
AATCTTGTTAATTTAAATATTTAGAGACCATCTGAAAATAGTGAGAGGTTCAAAAAAACT
GAAAATTTTGCCAAACAGTGGTGCGCGGCGATTGCCATTCGGCAAGCGAATTTTTGGCAA
TTTTGGCAATTTCCGATTGCCGGAAGTTTTGAAAACCGGCAATTGCCAAAAATTGCCGGT
TGCCGGAAATTCCCAAAACCGGCAATTGCCGAAATAGCCATTTACCAAAAATTCCCAAAA
CCGGCAATTGCCGAAATTGTAGATTGCTGGAAATTTGTATTTTTGGCAATTGGCAAAATT
ACCGGTTTGCCGGAAATTTCAATTCCGGCAATTTGCAGATTTGCCGATTTGCAGGAAAAA
ATCGTTTCCCGCCTACCCCTGGTCTATAACTTCAAAGTTTCAAATAAGTACCATGTGAAG
ATTAACCCCGATTATCGACCAGTCCATCTCCAAACTGCAAAACACTATTTTCAAACTGCC
ATATTGAAATATCATATTATAGTTCGAAACGTGTGTTCTACTGATAACAACACCATCCCT
TTATTTGATTAAGTTAGACTTTGCACTGATAATACACATCGTTTAATTAAAATAAAACTA
GAAGGTATTCATCTTAGATGCCCTACTACGTAGTACTCTACACTTTAAAAGGTTTTATCT
TGTTTCATTTTGCAGATATTAATACATATTCAACTGCAAAAATATAGAAAAAGAAATTAC
AAATATTTTGCCAATCGACTATTTTTGTATAGGACAAACG
>cut-2 WBGene00009983; upstream from -1000 to -1; size: 1000; feature type:gene; location: Caenorhabditis_elegans.WBcel235.34:V:13414062:13415061:D; upstream neighbour: WBGene00166747 (distance: 1145)
GTTTAAAAATTTGCCTATCTGGGTTGCCGAAACTCCTGAGGTCGTAAAATACATATTGAT
TTGCATGATTATGTTATGATTGAAAAAAGCATTTAAGTAATTCGACTTAACTTTTGCAAA
ACAAATTTTCGAAATATTGAAAACTAAGTTTTCTGATCAGGCATACCTTTTTTAAATTAG
CAAATTGAAAACTGGAAACTTGTGTAGATCAAGTTTTTAATGCTAAGTTTTTAATGGTAT
ACGTAAATCATAACCGAATCTTAATCTCTGAATCTTCCGAAAAATGTGAAACTGAATGAT
GATAACAAAGTGTTAGAAACTTAAATTTAAAAATTTAAACGATCAGAGACGTAATCCGCA
AAAAAACGCATCTCTATTTTGGACTTCCCAATAAAATCAATGCCTTTTAAAAAATAAAGT
GCCTAAAAATCTGAAACATTGGGTATTCGAGATAGTTTTTCATGAAACTTGTAAAAAAAA
TTAAGTTATGCTAATTTCAAGATAACAAAACCTTAATGCGTTTCAAATCTATCTAGCTTC
TAGTCCTGTAAAGAACAGTTTCAAAGTTTCGTCAAACGATTTTTTGGCAAACCTTGGACT
TTTGCATATGTATTATTGCATGCCTCATTTCACGCATCTATTCCCATCGTCTCACCGTAA
AATCCTGATAATCCTAATTTCGCTTTTTCGCCCCATCAATGCCGCTGGTTGTCTCACCTT
CCTTATATCTATTATCCGAATCCATGATCTGCCGTTGTCTGGCATGAGGTGAAGAGAAAG
AGAGAAACACTTTTCGTTGCAGAACTCGTCATATCAATTGTCCTTTTCCGCGCGTCCCTC
ATGTCCCACCGTGCCGTACGTCAGATTTCCCTCAATGTCGCAATTTCTGGTTTTGACCAA
TACCTTCCTCTCGCCTGAAAGGCAGGCTCCTTTGGCATTTTATTCGAAAAGCCCCGCCCA
CATGCTTCACCCTTTTTAAGCGACGGGCCAATCGGTAAAA
>T06E4.8 WBGene00011535; upstream from -153 to -1; size: 153; feature type:gene; location: Caenorhabditis_elegans.WBcel235.34:V:9622935:9623087:R; upstream neighbour: WBGene00202131 (distance: 153)
TCTTCACTTCCGTTTCAGGACAAGTAACCGGCACACACACGGCATGCAACTTTGTCGCTT
TTTCCCAATGAATAGGGCGGCCGAGCAAATCGGCATGCTCGTGCGTGCGAAAGCGTTTTT
GTCTCGACCGCCCCGCCATATAAAAGGTGAAAG
>col-14 WBGene00000603; upstream from -1000 to -1; size: 1000; feature type:gene; location: Caenorhabditis_elegans.WBcel235.34:IV:7752408:7753407:D; upstream neighbour: WBGene00196576 (distance: 1553)
TCCCATTACTCTCAACTGTTCTTTTCCTACCAAAACAGGTACCATTTCACTGGAAAAAAT
CAAAAACATTTTGAAATTGAATTAGAATCAACAAACTTGAAAGTAATGTGTTGAAACTGT
GCAATTGTGATTCTCCGTGCCTCTTCAAATACTTTTTGATCATCCCAATGTGGATTTACT
GATGCAAGTTTATCAGCAATTACATTATGTTGTCGCATCCAAATTGTATAAATTGCACCA
GAAGTTGGAAGAAAGTTTATTCTGAAGTAATGAAGAATTATATTATAACTTATAATTTCT
TACTTGTTATTTCCAGCCAATAAACACGGTTTCCCAGTGCTTGATCTACAAATTGAACTA
TCCAAGTTTGCTGGAGGCACTCCCAATTGATTGTTGAATCCGCCGACAGCTCGAAGTGCA
AGTTTTCCATTTTTATGTAATCTCATCTTTTTAACAATTCCCTCTGTACTTCCATAAATT
TGGCTGAGATCCAAATAAGAAGTTACCATATTTGCTTGCTGTCGCTGGCCAAATGAGCAT
TTCGGATTTGGAACAGGAAGAGAACGGGAGTATGGAAGACATTTCACATTTTCTGAAAGT
TTGAAGTTAAGTCATGTAGTTTCAAATTTCAGTTTTACTTGATTGAAGAGTATCATCTTC
GGGTACTGGAATTTCAAAGCATTCGGGATGGGAATTGTCTCCTCTACAACATGGAAGAGG
CATCGCCTTGTCATTTCCGTAAAAGTCGCCTGAAATGGTAAATATTTATTTATTTTTTTT
AATTTCAGCTCGTATTTCCAGAAAAAAAACAATTGTTATCAAAAATTTTCCTAGCTTTTT
TTTCACATTTGACTTTCTCTACTACTAAAGGTACCTCAATAGTGTGAAGTGAACAGGCTA
CCGTTTCAATAAGATATTACATCTTTTGAAGATACATAGACACTACGCAGTGACGGCATT
TGCGCGGACGAGGTAGCGGAACGGATGAAAGTATATAAGT
>C02E7.6 WBGene00015339; upstream from -621 to -1; size: 621; feature type:gene; location: Caenorhabditis_elegans.WBcel235.34:V:4918586:4919206:D; upstream neighbour: WBGene00015340 (distance: 621)
ACTTTAGCGGCTTTTGTACCCCTTTTATACCCACCTATTACGATTTTTGTTTTCGACATT
TTCGTTTCCTGCCAAGGTCTTAAACATCATAACCTTAAAACTGAAAGTTTCCGACTTCCA
CACACCTCTGCAAGAGGATGACTCTAGATAAAAACTGACTACAAATCACATAAAAGGGGC
TAGAACCTCCTCATTTTCCCATATTTGCCGAACAAAGAAGCAGAGATAAGAAGTCACTTT
CACTTTTCCCCCGATGCCGTAGATCAAAGCCAGATCAACGGCAGGTAGAACCTGAACAAG
GATACTAAGATCCATATCCGTAAGACTTCAAACATCTACGCTCGCATCATGAATGTGTAA
AAATGCCCGTCACCTGTTTCCCTCTCTCTTAATCAGTGCAACATCGAAACAAACTGGAAA
TGGTTGCTGAATTGTGAGGTAGAGAGAAAGAAGAAGAAGAAGCTTTCTGCAAAATCGTCT
AGCCACCCGGTATCGTCGGAGAGGTGAAAGGCGGGATCAGCAACACCCTGTGGGGGCCCG
CCTGCCGCAGCGCTTTCGGAAATGAAACAAAAAATCGAATATCTTGACGGGTATAAATAG
GCGAAAAAGGTGTCGAGAAGC
>C54D10.3 WBGene00008298; upstream from -1000 to -1; size: 1000; feature type:gene; location: Caenorhabditis_elegans.WBcel235.34:V:12417592:12418591:D; upstream neighbour: WBGene00008297 (distance: 1214)
CTAATCATTGATATCTCTTTTATTTTTGTTTAGATAAAAAATATTGAAACATTGATAAAA
CATCACAGATTGCTCTAATGGATTAATTTTTATACAGTTTAGAATTTTAGAGAAATGATG
CCACAAAGCATTTAAAGTGTTTTGTAAATAATTCTTGAAGTTATTACCCAAAAACATCTC
TAAAAAATGATGATTTTTAATATTTACAGGGGAAAAAAATCAGAAAACAGGCTGTAATAA
AATTTATTTAGGAATATTCGGAAAGCGTATTTCGAATGAAATTTGAGTACTCTCATCGAA
TTAAATAAACATGTTTATTTTTTCTGTTCTATTTTATAGTGGAACACTTTTGTTTACAAG
TTGATGCAAGAACTGTCTAACGGATCAGAGACTACTCTTTTTAACAACAAAAACATCTTG
TGGAAACCAATTTCAATGTTCACAGCCATCTCACATTCACGTGCAAGAAAGTAGAAATAT
GGAACTCGAACGTATTGCTTGTTGCTGCCTTCCGGTTATATACAACAATCAGACTCTTCT
ACATGGTCCGTCGACTTTCCAGCTGCCCGTTATGAATAACTCTGAGAACTATGTAGGACT
CTGCTCAGGCAATGCCGAGACTATCATAGGTGACTGTACAATTGGGTATAAGATTCTATC
TATGTATTAATTAGCATTCCATTTTACTGTTATAATGCAGTCAACAAAATTTACTGTTCA
CAATTTGAGTTCCACGGATGAAAGATTAGCACCACAACAATTGAATTGCAATACTTATGA
ATAATTCATAAAATTCAAAACCCACACAGCAATTTTTTATTTTAGGAGAATCTCATCTTA
ATCAAATGCAAAATAAAAGTTTGTTTGCTCAACTGGGAATAATTTATATTTAGGCATATT
GTTGAACTTTTCGTTGACTATAAAAGAAGCCATATCTAATGGATTTTACAGTCAGTTTCA
AAACCTTATAATATTTTATCTAAACCTTTCCTATTTTCAG
>T06E4.9 WBGene00011536; upstream from -390 to -1; size: 390; feature type:gene; location: Caenorhabditis_elegans.WBcel235.34:V:9619781:9620170:D; upstream neighbour: WBGene00220059 (distance: 390)
TCCGAGATGGGTACATTGTTTCCAGTCTTTGATCGCAATGAAACCAATATTTTTCCTTTT
AATAGCAACATGCGAAAACTAATTAAAAATCCGATGAAATTTTGACACCTGCCTTTGACA
CCTGATTTAATGTTATTCGGAAATTTTCATTTATTATGATTGTTTACTTTCAAAAAAATT
ATTATTATTTTGTGCTCATCATTTTTGGCAATTATGATTCTTTATTAGCAGACCAGCACA
CAAATCTCTTCAGTTTCCATGCTTCTCCGAAAATGATGAAAAACGATCTTCAGCGGGCGC
CTTATACCAACACGCGTTCTTTTCTTTCAAAGTACGTAACCGCGCCCGACAGTGGGCATG
GCTAATGGCACAAAGCATTGGCAAGGCATA
>lec-9 WBGene00002272; upstream from -1000 to -1; size: 1000; feature type:gene; location: Caenorhabditis_elegans.WBcel235.34:X:17599472:17600471:D; upstream neighbour: WBGene00003291 (distance: 1603)
AGTGTTTGAGAAAACTTGATGTGGTGCTTATTATTCAGTTTACTACTTCCTACAATTTTT
TTTAATTTTACAGCGGCAGACTTTTTATGGGAAAATTTTTATAAGCCAATCTGGGATTTC
AACAGATTTGTTTGAGAGAACTAAGAGCCGACAGAAATCGATGACAGCCATTGGCTACTG
ATGAGCATCATTGGATAAGAATAATTGTTTTTTTTTTAATTTTGTTTGAAAGATACATTT
TTACGACTGCAAAACCAGCGGATTCATGGCATTTAATCCTAATCAGAATAATTTCATCTG
AGAATCACAAATCAACAAATGCCAATGTTCAAGTTTTGTCTTCGGGAAAATTTCAGCTTT
TAGCTTTAATTTCTGTACCGTTTCCGAAACTCTAAAAAACAAACATTTTGTTGTCACGTG
AAGTTTTCGTTTTTCCTGTTTTGAAAAATCTTAATTGTTCAAATTTTCAGGACAGTTTTT
AAAGAATAATTTCTGATCATTAGGTATTAAAAAAATTTATTTTTCTCAATAAAACCAACC
CCTTATTATTATTTTTAAAATTCTAGATTTTTTCATATGTCCATTTTTCTCAAATAACAC
TGAAAAAACCAATAATTTTCCTGATATCTACAATTTAGTTGAATCAGAAGTTAGACGATT
GTCTTCTCGGCTTGTAAACTGTCACTTAAAATAATCGTCCTAATTCCCGTTTTACGCTAT
CAAAAAGTATTTTAAATGTCAACTAACACATCATGCACTTTGCGACAATCAAACAAACTC
TTCATAGTACTCCCCAGGAAAACGATGACTATTTGGCAGAGAAACGCATAAAATTCCATT
TTCAATCCATATTGTAAACATTTTTGTATTAGGCAGGCAAAACGTGACACGTCATTCCAG
TGATATCGAAAGTTTACACGGCCAAACTTCATCGCAGCTGAGAGGAAGAAGGCATAGATA
AGAAAGTGAGAATAAATAGGCCACAACCGAGAATCGAAAC
>abu-8 WBGene00000031; upstream from -1000 to -1; size: 1000; feature type:gene; location: Caenorhabditis_elegans.WBcel235.34:V:5194609:5195608:R; upstream neighbour: WBGene00021614 (distance: 1449)
TTTTGATAAATCTAAAAACAACTGAGTTATAAACCGTCAAAGTAGTCTCCGCTCACAATG
CTCCACCTTTAACTTCACAACTTTTTCAACATTCCAAATGCGGCTAAAGTTGTGGTGTCA
AGATATTAGTTTTATGATTACTCCTGTTTAAGTTAATTTCTTCTGATTTCTTCCTATTTT
TCCAATTTCCCTCCCCCAAGTCTTCTTCTTCCCCTAATGTTGTGACCCCCCACCATTTTC
TCTTTTTGTCTCCTGCTCCTAGGCATCTTGTCCACCTTAAACAAAAACATTTACAGCTTT
TTCTCTCTTGATCTCAGAAATGTTTATTTGCATTGTTTTTTTTTCTGGAAACGACGAATA
AAGAATCATACACTAAGAAATCTAGTACATCGAGGTTGTCTAGTCGATGAGTAACCTAAT
CCGATAGAGCATGAAAACAATATGGAAAGTTCATGAAAAGAGCACCGAGAGCAATTTCTT
GCATGCACGTACAAACAGAAATGTCAAAGAACTGTCTCGAGAGAAAACTGGTAATTGCAG
GGGTTACCGAGTTACGCACCTACTGGCGCTTTCATTGTTCTCCTACTAGTTTTAAGGCTG
CTTCCGCGCTTTACGTGTGAAGACTTTGTGACTATTTACTACTTAATAATGTGCAAGTAC
ACAGAAAAGAGAGAAGGCAAAGATGAAAAGACAATCCGGTAATGTGGCAATGATGATGAT
CAATATCGTTTACGTCTAGTGTGTATGAAAGTTTACTTTTAGAATGCGCGAACCCCCCTC
CCCTCTCCCCCACTTCGCTTTTTTTGCAGTGTATACTGAAAGGAAGCCGCTACCGTCTTG
TGAAAATAACATTGAGAGCAGTGGAGAGTGGAGAGAAAACGAGCATTCCGGTTCCGCGCG
GAAGATGAAAGATGGGCAAGCAATTACGGGCGTGTGCAAGTTCGGGCGTGGCAATCAGGG
TGAAGGTAACTATAAAAGCTAGCAGACAGACTACTCTAGC
>col-97 WBGene00000672; upstream from -1000 to -1; size: 1000; feature type:gene; location: Caenorhabditis_elegans.WBcel235.34:III:12993705:12994704:R; upstream neighbour: WBGene00014181 (distance: 2033)
AGTAGCCATTTGAAGAGTTACTGTAGTTTTCGCTACGAGATATTTTGCGCGTCAAATATG
TTGCGCAATACGCATTCTCAAAGTTTACTGCTCCCGTAATAGATCAGCTCCACCATCTGA
CTTCCAATCATTGAACCCTTACAATAACTTTCATTTCCCTTTCTCATTCCTCCCGCAAAC
CCTTAATCATACATACTTCCCTATTTCCTATTTCCCTTTCTCCATAACCATCAAGTACGT
CTAGAACTTTCTCTCCTTCCCTCTTCCTCAAGCCAACTCTCGACCTCCAGATCCCCGCCC
CTCACTTTTTTTGAAGATGATGACGGCAACGATGCCACAGTTCGGTTCAGCTTCTGCGTT
GCGAGTGTTTCTTCTTTTTTTGTTCACTGTTTTTCCCTCTGTTTCTCACGTTCTCTCCGC
TCTCCGCCTCCCACCCGGCGCGCGTCGTAGTATCGTGTACAATATGTCGTCTATATAAGC
TCTGTAGCAATGGCATTTTGTGATACCGTCACCTTTTGAAAGCTATCTCATCGACTTTCT
TTTCGTTTTATCTGATTATCTGATAAGAATTTTAATTTCTAGTTTCTTGTTCTGTTAATT
GTTAACTTATATATTTGAGCTAAACTTGTTACTTTTTCTAAACTTTAATTAGAAAAATGA
CATTTTTAACTTCTTACTTTCTATAAGTATTCTTCTTGTTTAAGCTTCATATAATTAACT
AATTACACTTGTACTTTCATACATTCATATTTATATCAAATTTGATCCCGACTCTGTTAT
TTTTAAAATATTATTAGCGACTTCAATCTTAAGCTTCAAAGTTCCTCTGCAACATAAACA
AAGGGTCTGAAAATAAGGCTCCGGGCCAAGCCTTTTGAACCTATGTATTAACTATGTATA
TATATAATCATCTAGTGTATTCTAGTTCTAGTATACTATGTATATGTATCTTCTTATGAA
TGCTTTTCCCTTCAACTCCTCACTGACCCAATTCCAGAAG
>sqt-2 WBGene00005017; upstream from -93 to -1; size: 93; feature type:gene; location: Caenorhabditis_elegans.WBcel235.34:II:23235:23327:D; upstream neighbour: WBGene00200963 (distance: 93)
CCACCATTATGTTCTTGCTTTGTTCCCATTTCTCGTTTTTCGTTTTTTTTCTCTTAAACT
TTAGATATTACTATGTTAATAACCCATTATTTT
>nspb-12 WBGene00017305; upstream from -1000 to -1; size: 1000; feature type:gene; location: Caenorhabditis_elegans.WBcel235.34:III:5568779:5569778:R; upstream neighbour: WBGene00017299 (distance: 5215)
TATTTCTGATTGAGAGGGTAAAATTACCCAACTGAACACAATCATTTCCATAAATAACAT
TAAATCTTTTGTTTTGGTCTCACAACTGTGGAAGTACTTAAATAGTTCCCACATTAAGCA
TTGAATGCTATAAATGCTCAAGGCAGCCAACATCCATTCATTTGTTTATAAAATCATGTT
CCTTCTTAGAATCCACGGGAATCTCGTTTTTTCTTGTTTTTGGGCAATTGGAAAAGATGA
AAATAAACGAAGGGGATTTGTGAAAGAAAGCGTTGCATTTTTTCTCAAAACTTTGATTAT
GCCAAAAAAAATAATTTTTGAGGAGATGCAATTTCTGAAATTTCTGTAACGTTTTAGAGC
AAATTATTTTAATTGACGTACAGAGTCCTAACTTTTATCTTGAAAAATTGGGAGCAAAAT
TAAACAATTTTAAATTAAAATTTTATTAAAAAATTTTTAAAGGATTCTGAAGATTGGAAC
ATTATTGGTCGCGATATTTGAAAAAAAAACACATTTTTGAAATATTTTCAGGTTCCAGAC
CAACATTCTAGTTTTTTAGTTTTTGGATTAATAACTTTGAAGAAAAATTCGAATGAAGTA
GTTTTTTTTTAATTCAATACTCGTTCACTATGAATTTTCAAAAATTATTGTGTAAACTGT
TTCTGGGAGATCGAACTTTTTTAAAAATTTTTTACTTTGGTTTTCAAAGATCTTCCAGTG
GTACACCCAAAAATTGGCCCTTTTCTACTTTATGACACCATAAATCATCCAATAACTAGT
TTATTACATTATTTGTATATATTAGTAACAAAACGTTTGCGTACTTTTTTTAGAAGTTTC
TCCCGCCAAAGACTTCCCGCATGTGTCAACTACTTGAGTAAATATAGAAGCTCTTTGTGC
AAGAAGATTTCCATAAAGAAATAATGAAAATAACTGGTTATGTACAAGTTTTTGTAAAGG
TTTGGTAGAGTATAAAACGTAGAATATCGGAAAGTTCAAT
>T25E4.1 WBGene00020803; upstream from -50 to -1; size: 50; feature type:gene; location: Caenorhabditis_elegans.WBcel235.34:II:5578270:5578319:D; upstream neighbour: WBGene00198338 (distance: 50)
ACTCGGCGAGCAATGGAGTATAAAAGTGAAATGAATGGCAACAAATACTC
>Y51H7C.13 WBGene00021791; upstream from -359 to -1; size: 359; feature type:gene; location: Caenorhabditis_elegans.WBcel235.34:II:1467368:1467726:R; upstream neighbour: WBGene00021779 (distance: 359)
CTGGAATTCGAGACTTTTTTATGAAATAATTTTAAAAGTTAAGAATTATAATTTGAAATT
AACGCTATAAAAAACTGAAGTAATTTGAAATTATGCTTCTCCTCGTCCTGTACCCAACCT
TTTATACCGCTATCACTTTCAACATGAAGCTTCAAAAAAACAAAAGTAGGCGGAGCCAAT
CTGCAAGTTCCAGACAGTAACTGTAAAACAATAGACGGTGGGGTGTCCTAATACTTACCA
CTATACGATTTGATTTGATTAAAAATCTCGGACGAACACTCCCTTCTCTGCAGCAGACAA
TAGGCTGGTCGAAATACAAAAGAGCCCTGAATTCTGCTGCGATGACACATTTGTCTGCG
>npa-1 WBGene00003786; upstream from -96 to -1; size: 96; feature type:gene; location: Caenorhabditis_elegans.WBcel235.34:V:7075839:7075934:D; upstream neighbour: WBGene00017850 (distance: 96)
CCATGTTTGTTGAATCTACCGAAAACAGTCCGAAATTATAGTGTGACTGATAAGCGAGCA
CGACAGTGATAAGCTTTTGAAACGGCGCTGCTCGCC
>ifb-2 WBGene00002054; upstream from -160 to -1; size: 160; feature type:gene; location: Caenorhabditis_elegans.WBcel235.34:II:5750030:5750189:D; upstream neighbour: WBGene00197261 (distance: 160)
GTTTGGTGTTAAGACTCTTTATTTTTTTGAAGATTGAACGTTTATTATTGGTGTTGGTTT
TTTAACTGCTGAAAGTGTGAAAATAACATTGTTTTCTTATTCTATTTATTTTTATCTTCT
TTTGTTATTAACATCTTTTGTTTTATTTTCAAAATTTTAG
>lec-10 WBGene00002273; upstream from -1000 to -1; size: 1000; feature type:gene; location: Caenorhabditis_elegans.WBcel235.34:V:6489051:6490050:R; upstream neighbour: WBGene00020911 (distance: 1017)
AATCACCTGAAATGACTCATGACCAGTTCACGATCTATGCTCAATTCTTGGTGTACACCA
GACTATGACTCATGTAAAACTGGTGAAATGTCAAACAGAGTTTCCGATCAAAAATGGCAA
TTGTACGAGAATTTCATTTTTGATAGCATCACGTTGTGTGTGCCGATGGAAAGATGATTT
TAGCACAAAAACTGCAAAAAACGGTTTTTATAGTGCACCAAAAAAGATGGAAAAAGATCT
GAAAATGAATGAAATTGAAACTTAAATCTCTTAAGATTAAATATGAAATTTTGCCAATCT
TTTCGGTAGGTTTTTGAAATCATGGAAACAGTTCTGGAAAGTTTGCAAACTTGACTATTT
GTTTAGCTGACAAATTGTTGATGTGACTTGAATTCGCACCCTTTTCTAGATGAACTAATC
CAAATTAACAAACGTAACGAAACATTTTCGAGGACAACAATCCTTTCATATTCATAACTA
CAGAAATCTGAACACCTTTTCAAAACATTATTTAACATCTAATTTTTTAAAATTCGTGGC
ATTTGTATGTAGAATTATGTTGTAAAATGATGTAATGATAGTGAGAAATCATTTAGATCT
GTAACCTAAATACAATTTTTATACCCTCTATTAGACAAAACTTGATATTTAAAACTTTTT
GTATTTCCAAAATGATGTTCCGTCATGCTGAAAAACAAAATAAACCAACAAAAAATTATG
CTTCGAGCTGATTACTTGCAAATTATTAACAGAAACATTTCATTCCTAATCAGACGCAAC
GATTGAATTTGATTTTTCTTCCCCATCAGTTGAGTAATTACATCCTCTTTCATTGAATTC
CAACTTTTAGTCTTATTCAGTTCTTTATTTGCCATTGATTTCCCAAATGTAGAAGTGTGT
CTGATACCTCCCATTGATTCTTAGTCTTTAAGCAAATAAAACTCGCCTGATGTCATAGAA
ATATCGATAAGAGTTTGAATAAAAGTCGTGGCATTTCCTC
>Y47D7A.15 WBGene00021627; upstream from -1000 to -1; size: 1000; feature type:gene; location: Caenorhabditis_elegans.WBcel235.34:V:4433188:4434187:R; upstream neighbour: WBGene00021625 (distance: 1694)
AATTTAAAAATGACCTGAAGTCTTTTGAACTTATTTTGGATAATTTTCAAACATTTCAAC
AAAAATAAGTCGTATGTTCAGACTGAACTAACTTCTTCCTACATTTCTTGATATATTAAT
TTTTCATTCAAAAATATGTAGATTATCCTACTGAAATACTCAATTTCGTACGTTTGCCAA
AATATTCTGGAATTTACTTTTTGATCTACCTAAGCTAGAGGACCGGTGTCTATACAACCT
TCTCCTGTCTTCTGCCGACTTCCGAACGACTTTTATACTTTTACATCCTAATCTTCATCT
GCAATTCTTCCGTGTTGATTTATATAAAGATCGCCAACAAGATCACGTTTTACTCTTTTA
AAGGAGTCTTCCTTATTGTCCTGTGTAACACCTTTTCATATTCCAGGTTTACACACCCAC
AATAAACAGTCGATAAAACATGTTACGTTGAACGATTTTTGCAGTGAAAATGCCATGCGC
AACAAGGCAGAAGACTGTAGTAACAGCAGAAGCTTCTGCCTGCCAACGGTGTTGTTTTTT
TGATTCTCAGCTGCCATCTACTATATTTCCGTTGATGATCCAGTTCTTGACATTTTTCTT
CACCCAACACACAGCTTAGGTTAATGATCATCACCTAGGCATCGGTGTAGGTTGGGAAAA
AGGCATAGACTGCTTATCATGTCCACAAATCGGAGTGGATATTGGGAAGAGATGCAGACG
GTTCGGGTGACGTCGATACGACACTCTTACACAAATCATATGAAGGTGCGCTCAAAAAAA
AAAGTAGGGTATATAAAAGGAAAGGTTGTGAGGATGGAAAAGGCATCAGTTTCAGCTTTA
GCATTTGAGAACTTACATTTTCCAACATTGTTTAATTTATGGAGATGTTTATTTAGTGTC
AGTCAATTTCCATATCAGCTATTTCATGTGTCTGATTGCCAAATTGTCATTCTAATCTTC
ATTATGTTAAACGTCTGATTCTAAAACTCCAAATATTTCC
>D2096.6 WBGene00017073; upstream from -1000 to -1; size: 1000; feature type:gene; location: Caenorhabditis_elegans.WBcel235.34:IV:8369223:8370222:R; upstream neighbour: WBGene00017074 (distance: 6496)
TTCCTAAAACCTGAGACTTAAATGGTTTGATTTTCTGATCACAAAACTCATTTTCGTAGA
CATTTGATCTGTTGAATTTCACTTTGGAAAATTCCTCCAGAAAGCATTTTGCACATCACG
GTGAATGTGTTAAATATAACTGTTTCATACAAGTATTCAAATAATTTTATATACATATGT
GTGCTATAAGTTTGCGGTGAGTAAGGGTTTATGTAGTTATAAGTTGCCTAAAAAGCCCCT
CTCAAAAAGTAATACTGAAAATTTAACTGTAGACATAGGATCAACAAATGTTTCGATGAA
TCATCTCAACACTCTATCCAATTTTTCAGTTGTCTAGACTTCAAAGATGAATCTTCTTTC
CTTTTTTTCTTTTCGACAAATTGTGTCCGTTCAGAATACGCGTAACTTGATGCCATGCTC
AGCGCCCCGCGCGCTCTAAAATCCAGTGTCCAGCCATCTATTTGCGTCGTTTCAAATGCT
CGAGTTGCTCAACGCATTACAGTGTGCTCTTGCGCGAGCCGCTGACGCGGAGCACAACGA
AATCTTTCTACAAACACGTCCACTTCCCCCCATCGCTCACTTTTTCTCACCTTAATGTGT
ACCCGAGGTGGGTGCGCAACGTCGGCAAAGTTTCAAGCCATTTTTTGCAACTTGGTGGGG
CGGACGAGAGATGCGCGAGCCGGAAACCACGGAACAAATGGGCGGGACTACGAGCAAAAA
TCATTGGAGCCGATAAGCGGTAGTTTATAAGACTGTGAGAAATCAAGAATTCCAACATTC
CAACATTTTCCAACTATTTCCTTACACATTTTGAGCATAGTAGAATAATATAATACTTTC
TTTACATTTTCAGAAGAATTACATATATCCATTTTATCTATACATTTAAAAAGTTTCACA
TTTTGATATTTTGGTTTCAACATTTGATATTCCTCCCGCATTCCTTGAAATTATCATAGC
CTTCACGACTATCGAAAACATTTTCAGAACCTTCATCAAC
>col-166 WBGene00000739; upstream from -1000 to -1; size: 1000; feature type:gene; location: Caenorhabditis_elegans.WBcel235.34:X:6278832:6279831:D; upstream neighbour: WBGene00199222 (distance: 1265)
TAAAATTCAACGGAAAAGAGACAATGATCTGTTAATCCCTAAGTGTTCGCTTCTCACAAA
AGCTTCTACCCCAAGACCAAACCGTTCGCACTTTTTAATCCGGTCGCTTGGAAATTGGTG
ATGATGTATTCTTATTAATTTAAAGCCTCAGACGGCAAAAGTCTTGTCCTTGCTATTGGC
TTTCCCGGCAAAAGAAATACTGTAGCATCTGATGTTCACGGCTAATTTGTGCGGCATGCG
ACAACACATCCAGAAATATTCATCGGTAGTAAAAAATGAAGAAAAAGAGAATGGAATGTA
GATTTTTTAAGTATAATTCTAGAAGATATCTGAACTTTGAATGCAAAAGTTAATTAAAAA
TTTCAACATTTGATGATTGAAAATCGAATTGAAAATTAATTTGGAATTTAGACAAGTGAC
TCAATCCAAGTTTAGCCAACAGCATTGGTGGCCGCTGCCGTATTATTAAACTTGACACAC
ACCCTGCGACAATGAATGGGTATTGTGCTTTTAACTATCTTTGTACATTGTGAAAGAGAG
AATGAGAATAGAGAACAAGCTTCCCGCCAATTTAGCAAGTCTTTCCAGAGTTGGCTTATG
AAAAACAAAACATTTTGATTATTTGGGTTTTCTATTTTCTGTTCCGGGTTCATCAGTTTA
CTATCAAGGCGTCAAACCACTTCACGTCCCTGCAAACATAAAAGAAGATACGAGAAATCG
AGTAGGTTTCGACGCCATTGATAACAGTACCACACAACGTCGGTGGGCAGCAGCAACAGC
AGCGGGTGGCCAGAAAGAGCATCAGCGAGATGAAAAGGGGAATCGTAATTCTGAAACGGC
GTCATGACCTTGGCATGCCAGTCTCGCTTCTTCCTCTTTGCTATTTCGCAGCTAGCCTGT
CCATCGTCTCTGTTCGTCGTACACACCCTCGATGCCTCTCACCTTTGCCAGATCGTCCGC
CTACCTGCCGTATATAAGGCAGCGTCTCAGGGTAGAAAGC
>ZK6.11 WBGene00022645; upstream from -1000 to -1; size: 1000; feature type:gene; location: Caenorhabditis_elegans.WBcel235.34:V:417707:418706:R; upstream neighbour: WBGene00021448 (distance: 1980)
TATACCAATTAAAATCTGCATATTCCCAAAAGTTGCACCTTTTTATACATATGAGGGGAA
ATAAAAAAACCGTGCATTCCTTCACGAAAAAGACAGGTACTTAACTTTCTAAACTCACTA
TCAGTTGATTTTGGACTGATAAAAAATGTGTTTCTTGGACAACTAAATATAGCTTTGATC
TATATCAATTGCAGAGAGTTCAAATTTAAGATTAGAATCAGCGATGGACCAATCAGCGAT
GTCATCCACGTTGTCGCGCATCGTTGATTGGTTGGCATTTTTTCATCTAGTGAAAGTTTC
ACTTATTTTCGCGTCATTTTTCCAGGCTAATTTCTTGGATTTTCTTGCATATTAATTTTT
TTAATGGCATTGCGAAAAATGGTTTTTCCTTTCTTTTTTTCACTGATTTCAGTGATTCCA
ATGCACTCTTCGTGTCAAAAAATTTGACAACTTGATAAGAAAAAATGTTTCACCTATATG
ATGTCATTAAACATTTGCTCTTATTCATTCAATCTTAAAACTGTAAATGTCGCAAAAGGA
GTCTTATCGGGAAATACTTTTGATTTTTCATCAGATCAGAAATTGATCGAGCACGATTAT
TCAGCGTGGACTGCACATGGAACACGTGGAAGTCCAATTTTTTAGATGAATGACGTCACT
AATTTTTCGGATGGATAACGTCCAGTATTTTTGCATGCCATCGATATTTAAAAAAACGGA
CACTTACCCTCTCCAACATATCGACTATCACATACGTACCGCACGCCTACGGCCCGCCTA
TCGACTATCGCCTGCCTACCTCCCGCCTGTCGTCTGCCAACCGCCTGCACAGTATTACAT
GTAGCCAAGGTGCTCCGCAACTATGTCAGAATAAGTTCTGAGTAAGTACCAGCCTTATCA
TTTCAGGCTTATCTCACTTTTTATGATCACCACACCTCTCACCACCCCCATTTCAATAAA
CCGGTCGCTATATAAAAGCAGGCTTGTCCGTGCACATTTC
>F23A7.4 WBGene00009069; upstream from -1000 to -1; size: 1000; feature type:gene; location: Caenorhabditis_elegans.WBcel235.34:X:16211606:16212605:D; upstream neighbour: WBGene00011229 (distance: 1955)
ATAGGGGAAAAATACGTGTAGGATGTGTTAATTCATTTAAAGTTTCTTAAGATTCAGATT
TTTAAGATTCAGAACTACTACGCGATTAGAGAGAAGAAACAATTTACTCTGGACAACTGA
AATTTGATAGTAGCTATTGTATAAGTAACCCATTTTGGCTATGGCTAGTGTTTAAAAAAT
TGTTTGAAAAAATCAATTTGGGTAGAAATAAATAGACAACGTATTGGAATTAAAGGTTTG
CCTAATCTTACATGTGTACTAAAATATATAGTTCTGATTGAAAACACTTATCACCGACTT
ATCATTGGCCAAAATTGCATAACTGCAGAAGTGTACGTCATTATGCGCAAAACTGCCCGT
TTGATGTACCAAGAATGCACCCTACCATCCTACTTACCATGGTGTACATGATAGTCGGAA
TATTGAAAAATACAAATAAAGTTCTTATCTTGAAGCAGTTTTACAATGAAAATTAAAAAA
TAATTATTAACTAGTAAAACAGTTTATATTAAAGGAGATCATACCAATATCTACAAAAAC
AAACAGAAAAAACATTTATAGATGTCGATTTGCAATAAAACGACCATAATTATTGCGCCG
AAAAACCGGGAAGAGGACGATAGGCTGCCCAAATGTGCACTGCTATTGTCCAAAACTCTG
CAACAACAATTCTTGTTTGTAGATCTTTTCTCTCGATTTCTTACTCTAGAATCTGCTCTA
GAATCTGCAAACAATGCAAAACAAGTCAATATTAAACGTAACATTGCAAATTATAAGAAC
CTACAGTAATAATTCTCTGGTGAATTTTATTTTCCAAATATCACGCCATTTTTATGAAAG
GATTGGTGAATGAATGAATATATACAGTACTACCGTACTCCTACAGTACCTCTATAGTCT
CACTGCAGTACCGCGACACTACTCTGCATTCCGAGAAGTACGAGCTTGCCGCTTGCATTT
ATCGTTTTCCGCGAGCGGTTATGTAAATTCCAATTAAGTC
>col-48 WBGene00000625; upstream from -71 to -1; size: 71; feature type:gene; location: Caenorhabditis_elegans.WBcel235.34:I:3010619:3010689:D; upstream neighbour: WBGene00197714 (distance: 71)
GACATTTTTCATTTCCCTTCTTCACCTTTGATTCTTTGTTCGAATATTCTAGAAAATTCA
TAGAATTTCAG
>col-49 WBGene00000626; upstream from -1000 to -1; size: 1000; feature type:gene; location: Caenorhabditis_elegans.WBcel235.34:I:3136188:3137187:D; upstream neighbour: WBGene00219460 (distance: 1954)
GAACTGATCATACAAAACTTTTTTTTGTGTATAAAACATGTTTTTAAAAACTTTTTTTTC
GATATTCAAAAAAAAACTAGCATTGATACAGCCGTGATTTTACTATTTTTCGGAAGCTCG
TAAAATTTCCGATTTTTTAAAACCATGTTATAATTTACTCTCTGGGTTCACCAAATATTT
TACTCTGAAGCCAGCGAGTAAATTATACTGTGAACCCAGAGAGTCATGAACCCCAGTCAG
TACTGAAAAAAAAGTTGAAAAAAATTTTAATTTTAAAAACGATTTTAGATAGTGCCATTT
TGTATTGCAGAAACACAAAAATTCTGAGAATGCGTATTGCGCAGCATATTCGACGCGCAA
AATATCTCGTAGCGAAAACTACAGTAATTCTTAAAATGATTGATGTAGTGCTTTTGTCGA
TTTACGGGCTCTATTTTCCAAACGGATTAAATTGATTTTTTTAAAGAATATTTAAATAAA
GAAAATGAAACGAGAGAAAATTCAAAAAGAAATTCATTCCCGTAAATCGACACAAGCGCT
ACTGTAGTCATTTAAAGAATTACTGTATTTTTCGCTACGAGATATTTTGCGCGTCAAATA
TGTTGTGCAGTACGCATTCTCAGAATTTTGTGTTCCCGTGATAGAGAATTCTTTATTTAG
TACAATTGAGTGTTTTTCCACCTCAATTTGCAAAATTGTTCAATGAGCTACAGGAAATAA
CATTGCCTATCGAATGAGACTAGTTTTGAGCAGCTACGACAAAAATTCGTTTTGGCTTTC
AGTACAGATTCTAAACTGGTCTATTAAAAATGTGCTACGGTTTCGTCAGAGATACAGTGA
TTATGGCTATCACGATTCGGGCGTGTCTTGGGAACTTTTTTCACCGAACATTTCCTCCGC
CGCTTGTTGTATCCAGTTCATCAAAGAGAACAACGCAACGAACAACGTTTTTCTGCAGTT
CTAATAGTGAGTATAAAAATGAGATGAATATCTTCCGAAA
>nspb-11 WBGene00009398; upstream from -797 to -1; size: 797; feature type:gene; location: Caenorhabditis_elegans.WBcel235.34:II:12906608:12907404:D; upstream neighbour: WBGene00009397 (distance: 797)
TAAATCTTATGTTATCTGTTGTTTTCAAATGTATGTAAATTTTTAACCACGACACTTTAG
ATAGCTTTTTTCTGAAAAATTGTACTGTCATAGTAGGCTCCGTGGGCTCCGATAATTGGT
GTTTCAGAATGTTCCTGAAAGTTCGCCTAAATGAAAAAAAAAATTATTTCGCAGTAGGCA
CATCTAGGTGAACGTAGGCCTAGGTATAGCCTTCAAAAGGGGCTCCGTTTTGAATCAGTA
TTTTCTCTATTAGTGTTGCGTAGAATTATTCAACGTTGATAGCTCATATCTCAGTTGACA
TTTGTTCTTTTAAAAAATTGTAATCTGTCAAAATATTTTTTATTTCTTTTACTATTCATT
GATATCTCCTAAAAATCCAATATATAACATTTTTTAGTAAATTAGTTTGGAACTTTTCAG
AACATTTTACAAGTTAGGTATGTATGTACATTCGGTCACTACAATCCATTTTCTATGTAT
TATCTGAACTAGAATTTATACGGGCACTGCCGTACCTTTAAATTTGTACTAAACATATTG
CAATTTTTTGCACCCCAGACATGCACTTCAAATAGAGAACACGTTTGTTTGTGTCTGCTC
GCCGAGCACAAAGCAGAACGGCAATGTTTGCCGCCAATAAGCTACTAGTAAGAGCGTGTT
GGCACATGCTTACACTCAGCCAATATTTATTTTTACTACTAACCGTGAAACTGGTTCATG
TTCTATAGAGGGGTATATAAGAAAATGGAATTGTTGGGGAAGAATATCGACACTTTCAAG
TCTTCTATCAATTCAAT
>col-180 WBGene00000753; upstream from -960 to -1; size: 960; feature type:gene; location: Caenorhabditis_elegans.WBcel235.34:X:11712281:11713240:R; upstream neighbour: WBGene00008089 (distance: 960)
TATAAGACATCCATTTGTTGACGTTGTGTTTCAGGTTTTCAAATTATGGAAAAGCGAATT
AGCCCTACACACCAAAATAAAAGTTTCTATCTTTATTTTAAACAGTGGGAGTTTTTTTTG
AAGTTTTCAGTAGAAGTTTTATTCGGCTGTCAGCGAGAGCCAAGACATCGAATAGTATTT
TTGTTCAGTTTTCGGCTCGGCTCGAATGTGTTTCAGTTGACTTTCTGTTGTTTGGTGATT
ATTTTCAATACTAAGCATTTGTTTAGTAAAACTAGGTTCAAAATAGAGCCGAGAGACGAA
AAACAAGTTCATTTATTTTTTCGGCAAGCCGAAAGCCAAGATAAAATTAGAACAGGCGTG
AGCCGAGAGCCGACTTTTTCCATGCGCCGCACAGACCTGAGCAATTCAACTGAAACAATA
TTGCAATTCAATGCCATTTTCATTTTTATAATGGCTTCTGTACAAGTTTCAAACTCGTGC
AATAGGAAGAGCAAGGGTAATCACTGGGTAATCACTTGTGATATGCAAATAATTGAAGAT
ACGAGTATTATCATTGAATGTGGCACTGAAAAATGTTTTTGACTGTCTTTACTTCCCCAA
CAATTAACGAAGAACTTAATTTTTGGCATATCAGAAAATGTTGTAAAAAGCTATAGATGT
TTTCTAATCACCAACACCAGCCTGCATAAGTGCAAAAGACACAAAAATATGCTTAGACGT
TTTTACAAAGCATTACGTACAATCAGCTAGCAGTTCCTTGTGTCGAAAAAACTATCACTT
TTTTTTGTTCTCCTGCCAATGTCTCTCTATTGTCAGTGTACACTCATTAACCGATTTCCG
CCCACCTGTAGTATAAAAAGTGGCAAGGGTGAACATAAGACAGGTGCCTTCCTTCTCATT
TACGTTTTATTGTTTAAGATAATGCATTTCCTAATCGAGGTTTAATATTACACATTCTAG
>clec-50 WBGene00012253; upstream from -1000 to -1; size: 1000; feature type:gene; location: Caenorhabditis_elegans.WBcel235.34:V:19755364:19756363:R; upstream neighbour: WBGene00012254 (distance: 1189)
GTACTTTTCAGAAAATCAGTATACATATGTATATAAAAAATGCCGGGAAATTTAAATTAT
CTGAAAAAAACAAGTTTTAAATTTTTTGAGAAAAAAATGTTGGCGGGAAATTCAATTTTT
CTGAGAAAATATTTTTGGCGGAATATTCAAATTTTCGGAGAAATTATTTTGGCGGGAAAT
TCAAATTTTTCGAGTGAATATTTTGGCGGGAAATTCAAATTTTTCGAGTGAATATTTTGG
CGGGAAATTCAAATTTTTCGAGTGAATATTTTGGCGGGAAATTCAAATTTTTCGAGTGAA
TATTTTGGCGGGAAATTCAAATTTTTTGAGTGAATATTTTGGCGGGAAATTTAAATTTTC
GGAGAAATTATTTTGGCGGGAAATTCAAATTTTTTGAGTGAATATTTTGGCGGGAAATTT
AAATTTTCGGAGAAATTATTTTGGCGGGAAATTCAAATTTTTTGAGTGAATATTTTGGCG
GGAAATTCAAATTTTTTGAGTGAATATTTTGGCGGGAAATTTAAATTTTCGGAGAAATCA
TTTTAGCGGGAAATACAAATTTTCGGAGAAATTATTTTGGCGGGAAAATCAAAATTTCAA
CAAAAAATTTTGGCGGGAAATTTAAATTTTCTGAGCAAACATTTTAGTTAATTTTTTTGG
AGGGATCATCAAAAATATTTTTTCAGAGAAAGCTCTCCCCAAAAAAATATTCAGAAGCCC
TAATTTGTTCTATGCTTGTTACGTGTTTTCTTCTGCTCTGCGAACCAAAATTTTACCATT
TTCCTCCTGTCCCCCCTAACTAAACACCATCATTGAAACTGAAAAGTATAACAATTTATT
TTCTTATCACACAACCCGGACACCTTTATCGCATTACCCCTGCCATGCTTCTCGCACATT
TTGCCCATTAACTTTTTATTCCCTTCTGTTAGGTGGAGACTCTATTCTTTCTTGCTCCCT
GTAAAATGACTCCGCCCGTGTGCCCGCTTCAAGGTGCAGA
>C08E3.13 WBGene00015605; upstream from 0 to -1; size: 0; feature type:gene; location: Caenorhabditis_elegans.WBcel235.34:II:1633851:1633850:R; upstream neighbour: WBGene00015593 (distance: 0)
>R12E2.14 WBGene00020039; upstream from -551 to -1; size: 551; feature type:gene; location: Caenorhabditis_elegans.WBcel235.34:I:4149430:4149980:D; upstream neighbour: WBGene00020040 (distance: 551)
GCTGGGAATGACGCTTTCATTTCTTTTATACCGAGTGGATAATGGGCGGACCCTGGCGCT
TAAGAGATAACATTTTATTTTTTGAAACAAAAACCCGTTATTGCATTGGGATTTATCTTT
TTCACTTTTTTAATGTCAAATATTTGCAGCTTGGTGTATCAAAAGTTCAAACGTGAAGTG
TTAAATAGGAATTTGAAGATCCAAGGTACTTTTACAACTCAACTTAACGCATATTTCTTT
CTCTGCAATAACTATATCTCATTCACACTTTCAATTTTATGAGATCCACAGTATAGGCAA
TTTATGATATCGTGCGTGATCATTCACAGGTATACGAAAGATTCCGATCAAACTTGCTTT
AGCCGCCGACGCAGCCAGCCGTCGTATGTAGTCTTCTCATTACGCAACGTTTTACCGCAT
GATTTCACTCTTACGATTACGTAAAAGATGCCGGTTTTTCGTAAAATAATAGAGGAGACA
GATTTATCAGATATCTCTTTTTCCCTCCCCCTAACCTTGGGTATAAAATGGCAATTGGAA
ATATTCAAAAT
>C16B8.3 WBGene00015823; upstream from -918 to -1; size: 918; feature type:gene; location: Caenorhabditis_elegans.WBcel235.34:X:3968638:3969555:R; upstream neighbour: WBGene00022927 (distance: 918)
ACATGTTTCCAATGTCAAAATCATGTGAAGACACTAGGTGGTCAGAGAACTGATCCGCAA
ACATGTTCGGAATAGAACAGGTGCGAAATGCATAGGCGCAGAAAATCTTAGCTAGGAAGT
GTATTGATCGGCCTTTCTGGTTTGCAAAACGGACTGAAATAGTTATTAAAATTACACGGA
TTCAAGAACTAATACACAATAAAATTCATTGAAGTTGAAAAACAAAATTAAATCGTAATT
GAGTTTCAAAAGTCTGTTAAAATTGTAAAAGAAACTTACAGACCCAATAGGGTTGAAAGT
TGTCCGGATGGCTCAGTCTGGATGGTTGTCGCGGTCAAACTTAAGGTCAGCATTTCTTAC
CTCCAGACTACAGCCAGTCTTTCCTGAAAAGTCGAGCGAAGCTTGGATTTAACTTACAAC
AAGACCGACGGAGAGCAGACTGGCTTAATTCAAGAAAAAGTTTTGAATTTTAAAATATTG
CCCTGATCTTTTCCATTCTTCCTGATAATTTTTTTGACGTTTGTATTTGATTGGCATTCC
AGTTTGACATTTCGATATTATTCCTATTATAAATTCAAATGAATGTAATCTTCCTTCCCA
TTGAATCATCCAGAAGGTCATGTCCATGATCTATCCTCATGACTCATGGATTGCAAAGAA
AGTTTCAAAATATACACTGAAAACGCCCTCGTTTCTTTTTTGTTCATTCGTTTCCATATA
CGTCATTGTTTGCTCTTCTCTATGGAAAAACGAGAAACTTCTTCTGACAATGCAAACTGA
TAACCGTATCACATTGTGAAACCTTCTCGTTTTTGAGGCAATAGGCGGATCGCAAACTAA
CAACTCACAATCGATCGTTTTTCAACCTTTCTGTTTGATTTTTTTCCCTTTTAAACCCCT
CAACTTACACTTTTTCTT
>T20G5.8 WBGene00011870; upstream from -984 to -1; size: 984; feature type:gene; location: Caenorhabditis_elegans.WBcel235.34:III:10198353:10199336:D; upstream neighbour: WBGene00011869 (distance: 984)
ATTCGTTCCGCTCTTTTCCGAAAGGGATTTCAGAACAAACCTGATAGTTTTGAGAACGGC
TAAACAGTGGTATTAGTGAGAATTTAGAAAGGAAAAAGCCAGATTGGGCATCAATCATAC
GACTTTTAATGGGACTACAATTGTTTCAGCCCCGTAAACCTCCATCACGTCCAATCAATA
ATGACATGAATCCTTGATTATTTAACAAACTGTACGAAAGTATGAAATCTTAAAAAAAAA
ATGTACAGATAAGCTTGAAAAAATTTGAGTGCTTTGCTTTCGTACTGAGGGTGACAATTT
TTACCTTTTTCATTTAACCCGAATTTTAATATTAACAGCAGAGCGAAATTTTAGGCCTTA
AAATTTTTCGTGATGAATGACATAATTTCGGTCTCTTTCAGTATGCTGGTGAACATCAGG
AAAATGTGTGTAGAAGGTAGAGGCTTCTGGTTTAAGAAACTAAGAAACTGCAATTCATAA
TTCTGTTGAATCTGGTCTTCTCTCTAGGTTCAGCTTTCAAAAAACAATAGCGTTCGATTC
AAACAGGTTGTAGAAATTAGGAATTATTTTGTGCTGGTTCTTTTTAGAAATAATGGAAAC
GGGCAAACCTTTTTGGCGGTAATTTTTAGTTGGAAAAGCCGAAACCTGAAGAATTAGAGA
CATTATCCAGTAATTCGCGTGATTTTAAAATTGAAAATTCACAGTTTTGCATTTTTGAAC
AAGTTGAAATTTCACATACTGTTTTTGAGGAACGTTTTTAATTTATAATATGCAAGATAT
CCTAATTTAATTAAACAAATCACGATGTGTCATTAAAAATCACAAAACAGATGTATCAAC
GATCAGCATCTACCTCATTTGTAAAAAAAGGAAATCGGTGGCACCTGTTTGACTCGTTAC
AGGTGAGCAAATAGTTAGGAATTAGCTAATAGGCGTATCTTTTCTCAAAAATTTGTATAA
AAGAGAGGGCTGTGGGGGTTTTAG
>cpr-5 WBGene00000785; upstream from -609 to -1; size: 609; feature type:gene; location: Caenorhabditis_elegans.WBcel235.34:V:1133994:1134602:R; upstream neighbour: WBGene00021070 (distance: 609)
AATGCTTTCTTATCATTGATTTGAAGTTGCAAAGTTCAGAAAATTTACATCATATTATCC
AAAAAGAAATGCAAGCGGAGCTTATTCGGTGAACAATGATTAACAAAATTGCTTCAAAGT
AAATTTTATGCAGCTCTACTAAAATTCATGGATTTTCATAAAATCTGCTTTAATAATTCT
GGACTAGGCTTATGCCTACTTTTAAGCTTATTCTTAGGCTTAGGCTTGTGCTTCGGCTTA
GGTTTATGCTTAGGCTTAGGCTTAGGCATAGGCTTAGGCGTAGGCTTAGGCTTAGAGTTA
GGCTTAGGCGTACGCTTTGGTTTACGCTTATGCTTATGCTTATGCTTTTGCTTATGCTTA
TGCTTATGCTTATGCTTAGGCTCAGGCTTAGGCTTAGGCATTAAGCTTAGGTATTAGGCT
CATCCCTAATTCCTAATCCCCTTAGAATTTTTACAGTATTAAAAAATGTTTACATCAATG
ATCTATTCCGACAAGTGAAAGTATATTTGGCGCGCGACTCATTTACGTCACATTCCTTTT
AATTTTTAATTCTTAAAAAAGATACTGATAAAATTAACTGATAAGAATGATGCGTACCGA
CTACTTAAT
>col-169 WBGene00000742; upstream from -1000 to -1; size: 1000; feature type:gene; location: Caenorhabditis_elegans.WBcel235.34:X:6328160:6329159:D; upstream neighbour: WBGene00196849 (distance: 1545)
CAAAGTTAGCGACGGGATCCGTTTGGTACTAATTTTTTCTCGATGATCGGTATTCGTTGT
TAATTGTGAATTGTGAACAGCAATATTAAGATCAAAAAAACATCAAGTGTTCGTTTTTAA
TTGGCAAGTTTTTCAGGAGGTACGTAGCGAAAATGCAACAAGGGCAGGTATACTGAAACA
ATAAAAACTTGATTTTTGCATTTGGTTCCTTCTTGAAGAAAAATGATTAAGCACGGCATG
ATACTTCATAATGCGAAAATGATAAATGTAGTTTCAAAGAATGACATTGATACGCGCAAA
GTGTAATAGGCACTGAAATGAAGTCATTATTCAGATTTGCATAGAAGTACTGTAGAACAA
AAGCCATCAGTACACGTTTAAACTTTGTAGAAATGGGAAATTTATCAACTTCAATAATTT
GGAAAATCAGAACCCCAAAAAGAAGTTTATGACATTTCCTGAGCCAACATTTTATGATAG
ATGTCTAAACTAAACTCTGAATTCTATCGTAATATGTTTCTTATCCACTGATACTAACTT
TATTTCTTGCTGGTATGCTACTCCTTGAATTTCACTTTTTTAATCTGTTCGAATCAAGTG
TTATCAGCGAATGAGAACTTTTTCTTTCCCATCATTACTTCAGTTTGTTGCTTGGTGGAT
CCTCATCATAATCTCGTTCGGCGGTCTTTGTCTGTTGCCGTGGCCTGATATCTCTCTGTT
GCGCAATGACCTGCTAGGTATTTTCTATTTCCTTGATACAAACACCGTTTTTCGACAACC
GTTTTTGTCTCCGCCTACCACAATATGCGTTCATTAAAGCATCTCCGCCCATCATCGGTA
TAAAAGCAATGGGTGGCAATGACAGGCAAGGTGTCGTGTCTTTTCATCTTTCACTCACGT
TTTCAAATTTTGCTCTCCCTCTCCAAAATTTGAAAATTCTTTGAACTACTTTTTTTTCCA
AAACACATTTGAATGTTAAATTTAAAATACTGATTTTCAG
>aex-5 WBGene00000088; upstream from -71 to -1; size: 71; feature type:gene; location: Caenorhabditis_elegans.WBcel235.34:I:14855828:14855898:R; upstream neighbour: WBGene00006789 (distance: 71)
ACATCATAGAAAAAACCGCACACAAAATACCTTATCATATGTTACGTTTCAGTTTATGAC
CGCAATTTTTA
>col-145 WBGene00000718; upstream from -1000 to -1; size: 1000; feature type:gene; location: Caenorhabditis_elegans.WBcel235.34:V:9163006:9164005:R; upstream neighbour: WBGene00000599 (distance: 1289)
TAAAGGTCACTAATTTTTTCACAAGATGAAATGGGATAAAAGTTTCGCCAAGTTCGGACG
AGTTTAGAGTCGAAAATTTGAATACCGCTTTGAGAAATTATCAATTTTTCTACGATTTAA
CTAGGAAAGACATCAAGGCTTTCAGTCATGGAGATTGCGAATAGTAGGAACACTAGTTTA
TAGGTACCTATCAAGTAATAAGAGCATACACATGTACAAGGGTTTTGCTGGTTTTTGCAC
CCATCGGCTGACAAAATACCTCAATCAGCGAAACAATATTCGGTAATATACCAAGATATG
CAATACGAATAGTGACTAGTGAATAATTAATTTACACTAGTTTTCGCGAGTCGTAACATT
GTCAAGTTGACAAAATTTGAGTTTTTACCCGGAAATGGATTATTTTTTCAATCTTCAAAC
TGTCATAACTTTTTTTGTGAAACTTTCTAGACATCTCATTTTAAAATGAAGTGCTTTCGA
GGGAGATTTCGGAGTCTAATAAAGCAATGACTTACATTTTGTAAGGCCAGATATAAAATG
TTCATCAATGTTTTGTTTTACATATTCATCAACAACCATTCTAAAAATTCAGTCAGGCGC
ACCCCGTGAGCGATCCAAGAGGTTTAATTGTAAATGTTATCATCCAGTCAAGGAATTTTA
AGGTAACGCAAAATATTTCTAAATAACATCCCATCTGACACATTCAGATCGCAACATATC
ATGCAATCGCCTCGAGAGAAAGTTGTCCGTCCTTCTTCCTCTATCACCTACTGAGAGAAA
AGCATTTCATCTTTGTCCGCTTTTTCTCTACGGCCTGCCCACTTTACTATCTTCCTCGTT
TGTGGCTTCTGAATGAGGAAGTTGAGGCAAGAAAGACAAGAAAAAAAGCGAGTTCATGGA
GACAAATGGAATATTTCATTACACATCTCTATGCAAAAAAAAACTGTATGAGTAATTCAA
AAAGAGGAGTATAAAAGGAGGCAAGATAACTAGGAAAGAC
>dod-19 WBGene00022644; upstream from -952 to -1; size: 952; feature type:gene; location: Caenorhabditis_elegans.WBcel235.34:V:414761:415712:R; upstream neighbour: WBGene00022645 (distance: 952)
CCTGAGTGAGACTTCAGAATGATATAAATGAATCAGAAAAATGAATGAAAAATAAATGAA
TGAAAAATTGAATTTCAAAAACCAGAGCTTTTTAAATTTCGAATTGAAATTTCAAAGAAG
CCCCCATTTTTCCAGTATTCATGTGATAACGAAATTTTTTTAAGCATGCATTTTTCTACA
CACATGAATAGGGGTAAAACTGTTTAAAAATACATTTTTGCATTTTTCATCATCCCCAAC
TAAAAATAAAATTTGTTTATTCAAGGTAATTTTTAAACGCTTGCCAAAATGTCATGACTC
GCCGGAAATATTATGAATCACCTCGATATTGCAACAATGTGTATTTAACATTTCAGCAAT
CTTGTTTCAATTGTTGCACAAAAATCAAACGTTTAATGATAACTAGACAACTTGATAAAA
TAGGCTATGCGTTTATGATGTCATTAAAATTTTTTTTTAGTTTTTCATGATAACTGGAAC
ATAAAATTGATAGTGGCGAAAAGAAATTTTATGTAGACAACTGAAGTCGGAAAAACAATG
CCTACCTGCCTGCCTTGCCTGTCTGTCTCTTTACTATAATTTTTCAAAACACATTTATTA
AATTATGCAAACATTAAACATAGCAGGCCAATTCATATTGCAAAAAATAAGAGATATGTA
GGTAAGTAGGCGATAAGGCGATGAACCACTAAAAGATTTTGTTTTAATACAATGTAGCAC
CTATATTGTTGTTTTATTATGTGTTTAAGGTAGAGTTATTTAAGAAATACTTCACCAAAT
GCTGAGCCGTTAAACTTTTATCAGTTACAGATGCTCCATTGACTGTCAAATAAGTTCTGA
GTGCATACCAGCTTTATCAGTGATATTTTAAGCTTATCATCTTTTTTTCAATCACCACAC
CCCTCACAAGCCATAATACCTTATATATAAAAGGATTCGCTTATACACTCTT
>F40E10.5 WBGene00009573; upstream from -17 to -1; size: 17; feature type:gene; location: Caenorhabditis_elegans.WBcel235.34:X:14701774:14701790:D; upstream neighbour: WBGene00200013 (distance: 17)
GTTGAGATGGAGAAGAA
>R12E2.15 WBGene00020040; upstream from -551 to -1; size: 551; feature type:gene; location: Caenorhabditis_elegans.WBcel235.34:I:4149430:4149980:R; upstream neighbour: WBGene00020039 (distance: 551)
ATTTTGAATATTTCCAATTGCCATTTTATACCCAAGGTTAGGGGGAGGGAAAAAGAGATA
TCTGATAAATCTGTCTCCTCTATTATTTTACGAAAAACCGGCATCTTTTACGTAATCGTA
AGAGTGAAATCATGCGGTAAAACGTTGCGTAATGAGAAGACTACATACGACGGCTGGCTG
CGTCGGCGGCTAAAGCAAGTTTGATCGGAATCTTTCGTATACCTGTGAATGATCACGCAC
GATATCATAAATTGCCTATACTGTGGATCTCATAAAATTGAAAGTGTGAATGAGATATAG
TTATTGCAGAGAAAGAAATATGCGTTAAGTTGAGTTGTAAAAGTACCTTGGATCTTCAAA
TTCCTATTTAACACTTCACGTTTGAACTTTTGATACACCAAGCTGCAAATATTTGACATT
AAAAAAGTGAAAAAGATAAATCCCAATGCAATAACGGGTTTTTGTTTCAAAAAATAAAAT
GTTATCTCTTAAGCGCCAGGGTCCGCCCATTATCCACTCGGTATAAAAGAAATGAAAGCG
TCATTCCCAGC
>nspb-10 WBGene00007246; upstream from -359 to -1; size: 359; feature type:gene; location: Caenorhabditis_elegans.WBcel235.34:II:14588262:14588620:R; upstream neighbour: WBGene00007247 (distance: 359)
TAATGGAAAAATGATGTCGGGGTACTGTAGTGGTATTTTTGGAACAAAATGTCGAAGAGC
TCACCAAGAAAATTATGGAAAGAAACGAGGAGAATCAAACTGTGTTTTTTTTCAATTACA
ATAAACTTTTCTTTCCTCTAAAGTCTAAAAAGAGCCGCTATTCGCTCTTGCGAACATGAT
CATTGGTTTTATTTGCATGAACCGAGAGGCAATTGGCAACTGTTACTATTCTTTCAATAA
GACTGCATGTGCCAATGTAAATAAAATACTGGTTATTCAACGGGGTTTTTTAGGTTTCTG
TCTTGTTAGATTTTGGTATAAAAGTAGAATAGTTTTCTAAAATTCATCGGCACTTTCAA
>nspb-8 WBGene00007250; upstream from 0 to -1; size: 0; feature type:gene; location: Caenorhabditis_elegans.WBcel235.34:II:14581044:14581043:R; upstream neighbour: WBGene00007251 (distance: 0)
>col-63 WBGene00000639; upstream from -585 to -1; size: 585; feature type:gene; location: Caenorhabditis_elegans.WBcel235.34:I:8244962:8245546:R; upstream neighbour: WBGene00045370 (distance: 585)
CTGCAACTAAATTAATTAAAGATTGAGTATGAATTCAGAGAAGTTAATTTAACAAAGATT
AGAGCTATGTTTTATTGTTTTGCTGAAAAGTTACAGATAAATCGAAGAGCAAGAAGTTTC
TGAAGTATTTTCTCATGATTCAGCCAGATTATCTGTATCAGTTTGTTCTTACAATTGGAG
CATCGCCACCAATGAGTTTTCAGAAATAATTTTCTAAAACATGATGAGCTTGTCATGTTA
TGCAAGGGAAGAAGATTGTAGCATTACAGTTCGTCGAAACGTACATTTACCTTCATGAAA
GTTATGAAAACTCTGAATGGTTAAAATACAAATATAACAAATAATATTCAAACCACAAGA
AGAAAAATCATTAATTTCTTGAAATTCTAAGCCACATACACCCATCGGTTATTGCTATGT
GAAATAACACTCGATAAAGGGAAGGTGTATCGCCGAAAAATTGAGAAAAAAGTAGACGGA
TAGGGGATCCTTTCCAAGCGAAAAACTGGCTATTATGCAACACGCAGATCTACTTTTTTT
GAGCTTTTTGGATACGTATATAATGGCAACGATTTTTACGAATAG
>col-130 WBGene00000704; upstream from -1000 to -1; size: 1000; feature type:gene; location: Caenorhabditis_elegans.WBcel235.34:IV:12428517:12429516:R; upstream neighbour: WBGene00196087 (distance: 1208)
AAAGTGGAAAATGATTGGATTTCGATGAGTGAGCGGTTTGAACTTTTAATGTTTAGAATA
ATTAATGAGAAATTAACAAAAACATAGGATAATACACCTAATTTATAAAACAACGTCTGT
AGGTTGTTGCCAATATAATTTCACAAAATGACTGAAAACAGTCTCAATATACAGAATATG
CTAATTTGATAATTTTGAAATGATTTTTTTGTGCAATTTTGCAACAAGTAAGTGAATAGG
GCAGAATTATTATTCATTATCCGCGCAAATGAGTGGCCGTTTGTGAGCTATATTAATCGG
TCTTTTTTTCTAGGAAGTTCAAAAAAATTTCAAAAAACCACAGAAACAACCAAATTTTTC
TGATTATTGGATTTAAAGAAATCTTCAAAAATGTTCACCACTTCACAGAAAACTGTTCAC
ATTTACTAAGTTTTCTAAAGCATCGCTTCTTGCTTGCCTGCCTTCTTGCCTGCCTGCCGA
TGTGTCTGCCGATCGCCTGTCTTTTAGATTTTGATGGACACAGTGTTCACCCATCCTGTT
TTTTTAAACGCCTAGGTCGCCTGGAACACTTGAACACAATTTTTAAAATTTATTTTCATG
AGAGCAATTCGAGCTGTCAAATCCGAGTTGTTCATCGACAACGGCTCACTGCTAAACTAT
TGATTCAATTTTTAAAAATATTTACATATCTTTAAAACGGTTTCAATCGACGCCACATTC
ATATCTATTTTATCAATTACTGAAATCTCCTAATCCATTTCTGATCCACTAATTCCCTAT
GTCTTACGCAATCAACCCAATCCACGGAATGCCCGTTGTTCTTCCTCTTATCCATTTCAA
TCTGATATCAATCTTCCCACTTTTTTCAACCTTTTCTCCCTCACAAGCTGTTGCGCAACA
GAACTTGCTAACCGGGGGAGGCGGCGCCAGTAGTTTGAAATGCCAAACAAAGCCCGCCAA
GGTTCTGTGTATAAAAGGAGAAATTAAACACTTTGAAATC
>bli-2 WBGene00000252; upstream from -1000 to -1; size: 1000; feature type:gene; location: Caenorhabditis_elegans.WBcel235.34:II:5652427:5653426:R; upstream neighbour: WBGene00019118 (distance: 2088)
CGTCGAAATGTTACTTTTGCTACTCGACCACTTATCGTCACAGCAACCATCTTTTGGAGA
CGCATATAATCGTTTTGGACTTCTTTTGGCATTTGGGAATATCTGAAAAAAGTTGTTATT
GGTGATTTTTGAATTATTATGTATTTAAAGGTCAATTTTCCATTTTTCGATGTTTTTTCA
GTGAAAATCTAAAAATGAAATAAATAGTTTATTTTTCTGTTTAGATGTAATTGTTGTTTA
TTCGAAGAAAAATCTTGTGACAAATGAAATATAATTGTTCAGCACATTATCCAATTTATT
CATCAATCTCCTACAAGGTATCATATTCTCCTTTACTCTCATAATCTCAATTTTTTTGAA
GAGAGATACATTTAGCTGCCAACACATCGCCATCCTCCCCATAAAGAGACACATTTTACA
ACCCAATGACCTACATACATATTCAATTATTAGCTCAATTAAGAAGGTATCAACACGTAC
GATACACGTACTGCTGTACTTTTATGATTATCCTTCCCTGTGGGAACCCTTTTTGAATAG
ATATTCAAAACCCCTACAACTTTCTATTCGCATTTATATTCTGAAAATGAATGATGGAGA
AAAAGGTTCAAAAGAAAACATTATCATTTTTTGTAGGTTTTTTTTTTCAAAAATCAAAAA
ATTTTAGTTTCTCGATTTTCTGAAAAATCGAAAAACCGACACCCTTGCTCGGTACCTTTC
CGATTTTTAATTCTCAAAAAAACACGAGATACGGGAGAAAGTGAAACAAGCTTAACGGAA
CGATAGATAAGATCTTGAATGATAAGATTTCGGCGGACCGAAAAAAAAACAACAGCAGTG
GCTATTAAGGTGACGAGAAGCTATTGCGGATGAAAAAGTGCCCTATTTTGGAGAACTGAA
GGCTTATTTCAGAAAAAGAAAAAAATATCGGAGATAAGCGAATAATATGTATAAAAGGGG
TTCCGTCAGAAAGTAGAAGACATCTTCTCCTTTTAATTAG
>col-90 WBGene00000665; upstream from -1000 to -1; size: 1000; feature type:gene; location: Caenorhabditis_elegans.WBcel235.34:III:7947838:7948837:D; upstream neighbour: WBGene00016204 (distance: 1819)
GAGAAAGAAAAAAACTCGTTTTTCGCACTTTCTCCTCACTTTTTCAATGTTCAAAAAAGG
ATAAGGCTACGTAGACAAACTATGAATGGTTTGTGAAAATTATGGAATTTAAGTTAACTT
TGGTAGAAGCTCGGTTTGATGGAAAACAAGTTTATATTGGGCTCACTGTTTTTTTAAACA
GAAAATGGTTATTTGAAAAAGAATTTTCAAAAGATTATTATTTAACTCATACAAAAAACA
TTACAAGTAATTAAAGATAATTTCAAAATAAGTTATAATATACAAAACTCACATACAAAC
AACTGAGTAGGAGAGTCTACATATGAATTTCATATAATTTCATTACTCTGTTCAAATGCA
TCCTAACTTCATTCAAGTTCCTGAAACATTTTTTAACTGCAAAAGTATCCCATGCTTGCA
GGTTTTTTTGGCTCTGGAAACATGCTGAATATTGCTGTTTTAATCGATTTTCAGAAAAAA
CACGCAAGTTTTAATATTTTGGAATTTTTAAGCTTATGAATTCTCCAGTTTCCACTTACA
GGAAGATCAACAAACATCATTTCTCTTTTAAACTTTTTCACTTACATCGAAAATATAAGT
TTAACTTCCAGGAAGATAATTCTTGTATTTATGATATTTGTGTATTTCCATGGGGTACTG
TAATTGTATAGCACTAAATATTAAATTTCAATTTTTTTAATCTAGAACAAGTTCGTTTCG
AAATAAAATCATTTTTCCTGAAATATGAAAATACATTCTAATTCAGAATAATCAGAATAA
ATCAAATAAATAATTATTCCATATTCCACCACTAATCATCAGTCATATCCATTAATCAAC
TTCCTTCATCATCATTCCATCCAACTGACGAACAACACAACAATTCGAATTTTTTTTCGG
TTTTTTCTTCGATCGGATCAAGTTTTTCGGCGAGTTTTTGCCGCCGCCAAAGGGCGTTTA
CGAGAGAATGAGTATAAAAAGGATATGTGAGGGTAATTGC
>lec-6 WBGene00002269; upstream from -1000 to -1; size: 1000; feature type:gene; location: Caenorhabditis_elegans.WBcel235.34:III:600610:601609:R; upstream neighbour: WBGene00021907 (distance: 2098)
AAACAATTTGATTTTAGCTGAAAGTGGACCTTTTTCCAGATTTTTGAACTGCCATAACGT
GTTGAGAAATTTTCAAGATGTCTCATTACGATATGCGGTAGTTTTGAGCCTAAAAAGCAA
AGTCTCAGATTTCGGTACTCCACCTTTAAGCTTTAAGTTACTGTAAACTCAAGTTTCAGA
AGTTTTTAAAAGTTCAATTTTTATAGTATTGGAAAGTTTACCACATACAATTGCAATATG
GCTTAACGGAGGAAGATTTTAAGAAAATGCCACATTGAAATTCTCTGAAGATTCATTGAA
AGGAAAAGTACTATTTATAAGTCAGCATTAAAAAAACTGCCACGTTATATATTGTTTAGC
GCTAATAAAAACCCAAGCTATTAAAGAAAATTGCGGTATCTTCTGTCTTCAATGTCAGCG
GGTTTTATTACATTATTGATCGGTTTTTCTTGGTGAGCTGGTATGTACCAAGTTCTCCCT
GTAACTTGGCACTTCGATAATAAGGGTTGTAAATGGTGACGTGTGGAACGAGGAACAATT
AAATAACTAAAATACGAATTTAGGTTGAAAAACTCCTAAAATAAAACAATTCAGAGATTT
TGCAAATTTGTTAAAACTCTAGAATTTTATCACTACTTCCTCTCTTGACGTTTATCAGCA
CACATCTTAATTTCCAAACTAACTCGTGACATTCTTTATGCCGGGCTGAATTTTTCATCG
AAAAGCCTTTTTCAGTTCAGTAAACAAGCAACTTATCATCGAAATAGTTCGAGGCGGAGC
ATATGCCAACTCATCAATAAGTTGATAAGAAACACTGCTTATAAGAGACGATGGCAGGTG
TACAATGTACTCAAGCCTTTTTTTCCATGATTCATGTAGTAAGGAATTCTCTAGAATCGT
ATTTGATGACTCATAGGCAAGAATCCGCCCATTCTGTGATGTATAAATAGATGAGGATTG
TTTACATTTATTGCCCAATTTCTATTTTTTTTTCGTTGAA
>F41E6.11 WBGene00018292; upstream from -1000 to -1; size: 1000; feature type:gene; location: Caenorhabditis_elegans.WBcel235.34:V:8621314:8622313:R; upstream neighbour: WBGene00018284 (distance: 1300)
TCTTTCAGCAATCTTCGTTCTTTCAACTGTATGTGGATTTCCTGGTATTTTTTGAGTTAT
TATTCACACTTTCCGGAATGACAATTGTTTGGTCTTTAACTTGAAAACTAATGGTTTTTG
TAAAACAATATTTTACATTAAAAACATGTACCGTATTTCCGTTCTGCATACAATGCTCAA
TTGAGGTGTTGGACTGAGATTTCAAGATAAATAGATACTGCAGTATACTGCCATAAAAAT
ACATTACCATCAAAAACCAAACACTTTTGAAACCGCTGTGTCAAAATTTTTAGGTACAAA
TATTTATATAACACTTCAATTCGAGGAAGTTTTATAACCTACAGAAATATTACTCAAAAA
TTATTTTAGAATTTTTCGATTGACGGCTTATTCTATCATACTTTTAGTAGTTTTACAAAA
TGTACAAGAGGTTTTTTGGTGGTCCTGTTTGTGTTGAAGATGATTTTATTATTTCAATAA
ATCTTGCAAACATCGATGGATCCCAATGACGATCATATCGACGCGTCTTGTTTCTTTTTG
TTTTCCAAGTTCTCCAAATCAAGATTTTTTCTAAGATCAAACTTTGTGTAAACAACAAAC
ACTAAAATACAAACATGTGAGAACATGTGTACCGAGTCTTCAATTTCAATTACTTCCGGA
AATCCGCACTTTCGAACTTTTCACAAAAACGTCGCTTAACTAAATCAAATCATCTTCTTT
CCGATGAATGTTAAAAGTTTAACAAAGTTCTAGAACTGTCAAAATGGATTCATATATGAA
TAAAAAGGTAATCCGGTCGTCGATGAACCTGTCAACCATGCCTTCCCTCCCACTTTTCCC
CATTCTGCATGAAACGTCAGTGTATTTGTTTGCTCACCGGCCTAATGATTGCAAAAAGTT
GCGATACGGAAAGAAAGGTGCCAATTCGATGAAAATGGTATAAAAGCAGCCGAACGGTGG
CACTAATTCATCGGCTTCTTCGTCTTTTCTCCTTTTCTTT
>lin-15B WBGene00023497; upstream from -1000 to -1; size: 1000; feature type:gene; location: Caenorhabditis_elegans.WBcel235.34:X:15725129:15726128:D; upstream neighbour: WBGene00014040 (distance: 2195)
AGTGTCCCAAGTCCGCAATATGTCGTCAAATGTTGGGTTGCGCGCGAAAAAGAGCGCGCG
GAATCGAGAGAGAGGAGAGGACGAGGGGGGAAAGTGTGCATGACTTTCTTTCTCATTTCA
AATGCGCGATGGCACGGCCGACCGTTTTCTTTCGTCCTTCACAGTTTTCATCTTTTCAAA
TATCTTTCTTGCTGGGTTTTTTGTTTCCTGTGCCTAATTTTTGAAAGTTCACGAGAAACG
AGGGCCACTTTTTAGGACTTTTTTAGAAAAATCACGCAAGGTTTTTGGATTTTTTTGTAC
GGAAGTACCTTCTTTCTTTTCAAAATTTTCCTTTACTCACAATGGTCATTTTACATTATG
AAAACAAATTAACCTTTTTTTAAATATCGTCGCTGCCATAAAATCTAATAATCCGCTGCA
CGTTTCTAAATAAAAATCAAATTTTGTCTAGAACACTATCTCCTCTCCATTGTCTATTTT
CTCCTGCCCACCTGCCATAGTCTCGAACCACATTGCAAGGTTCCATTATTCCAGTCTCCC
CCCCATCCTTCTCTGAAATCGATAAGCGTCCCGTTTGCCACAACGCGCGCGCTTGGCCCG
CAACACCGCGCGTTGCGGTCGTGTTGCGTGTCGCCTCCCCGCCGCACATTCAAATGGTTC
ACTTGCCTCACGCTCTCTACTCTCTCGTTCCCGCATTGTATTTCCTCTCGCACGCAGATT
TGAAAATTTATAATAAACGCACAAAATTATGTGCTTTTTTCGTTGAATTCGAGTGAACAT
TTTGAAGTTTTCAGTCAAGTAAAAGTTGTAGAATTCAAATATTCACCGTTTTTTTTTCGG
TTAACTTTTATTTTCAAATAATAATGACTTTTTAACCATTCTATCATCTTGTTCTTAGCG
TATTGTATCCTACCGTACTTCCTGATTAAACTTGTTGTCTTTCTACACGTATTACCTTGC
ATGATGACCGAATAATTTATTATTTTTTTTATATTTTCAG
>E01G4.6 WBGene00008448; upstream from -1000 to -1; size: 1000; feature type:gene; location: Caenorhabditis_elegans.WBcel235.34:II:13481405:13482404:D; upstream neighbour: WBGene00045410 (distance: 3475)
ATGCCGAAATTGCCGAAAATTCCTAAAACCGGAAATTGCCAAAATTGCCGAAAATTCCCA
AAACTGGCAAATGCCGAAATTGCCGAATATTTCCAAAATTGCCAAATGCCGAAATTGCCG
AAAATTTCCAAAACCGGCAATTGCAAAAATTGCCAAAAATTCTTATAACCGGCAATTGCC
GAAATTCCCAAAAATTCCCAAAACAGGCAATTGCCAAAGTTGCCGGAAATTTCCAAAACC
GGCAATTGCCGAAATTGCCGAATATTTCTGCTTATTAAACACTCTTTAAAAAAAAGGTCA
AAATTTTTAGGTTTAGGCAATTTTTTTTGGACTAAACGACATAAAATATACTCTAATGAC
CGTATACAACCGTAAAATTCCTTTTTTAAAAATTAACCCGTTTTTACTGATTTTTTTTCT
TCCATATTTGATTTAAAACACCGTTTTTCAACTTTCAAGTGATTACTGGACAGTATCTAG
AAACTTTAAGCCAGTTTCAGAAAAAAAATATCTGCAAATCGGGAAGCTCTAATTTTCCAG
TAGTATGACGTAATGCATGCTTTTTTACGGCAACACGGCTTGATCTACAAAAAATGGGGG
AAATTTTTGGCTCAAAAAATGTGACGTCAGCACGTTCTTAATCATGCAAAATTGTCCCGC
ATTTTTTGTAGATCAACGTAGATCAAGCCGAAATGAGACTGCAGCCCACATATTCCCAGG
TTTTTCAAAAACCAGGGGCACGCCGCGACGAAAGTACGATTTGAGAAAGTAAAACATTTC
ACGACTCTCTTATAAATAAGTTGCAAACCTGCCACCTGAATATCTCCATCCCGAATCTCA
GCGCATAGATCAAAAGCCGTAATTAGGCTCGTAAAGCCAATTCAAGCATATCCTTCAGTT
AGCAAGTCCTCTCTCTCTCTCTGCAAGAGATCCATTGTTCAGATTACCTTCTGTTTAAAA
GCATCCCCCGAAACTCATGCCAAACATACTCTCATTTCAG
>ora-1 WBGene00003879; upstream from -1000 to -1; size: 1000; feature type:gene; location: Caenorhabditis_elegans.WBcel235.34:IV:7976836:7977835:D; upstream neighbour: WBGene00019021 (distance: 1466)
TTTCCAAGTTTTCAACCAGATTATTATCTTTTTGGGTTGATTTGCTAGGTTGGCGCCAAA
CGCCTGGAGATATTGGTTGACCTATAATATAAAAATTGATAACTAATAAGACACAAATTG
AACATTTTTTGTTTACAGAAAAACATGTTTCGATTGATGCAAATTCTACAATCACATTGA
ACATTTGAGGATTAATTTCTAAATGCTGTTGGTGTATTTTATCTCGAATATTTCATTTTC
CAGTTTCTCACCAAACCTTTTCCAAACCATTTCATTCTTTGTTCAAATCACATTCAATTC
CCATTGTTTTAGCCAAATCAAAGCAATTTGCTGAGACTGAAACTTTTAATATAAATTTAA
CATTTTAACAATACAAAATATTTTATACTGTTCAATTCAGATATTCGACCAATTTTTCAT
GTTTCATTTTTAGAATATTTTGACAAAATCCCAAGTGGCGCTTCTCCAACAACCGTAGTT
TTTAGACAGGGTAGAACATGTTATGTAAATGAAAATACATTAAAGTCAATTGTGTTTTTT
GTTTCACTATATTTTTTAAAGTTTGTTCATTATCAATAACTTTTCAATGTCACTTTCAAC
ACATTTTTCTTGTTGGCATACACTGCACGTTGATCATCAAAGTTCAATTGAATTCAAAAA
ATGATTCTTGTTTCAATTTCTATCAACTTGTTCTTTCTGTAGAACTGGTGATGATCTTCT
TAGATGAAACTGAACTATTACAAAATTGACCACACAGTCATTCAAATCTTCTTTGGTCTT
CGTCGAATCTTTAAAATGAATGACATCATCAGCAAGTTGTCATAATGAAAGTGAATAGCT
GTTATCTCCTTTCTTTTGTCGAGTGTATTTTTCTTCGAACGGCAAAAAATGATATGTACC
GAACGGAAAAATGGGCGGCGCCTTCCAAAACAACAACAACCGCTGAGATCAGCATCAAAA
TCGGAGAAAGGGGGTATGTTTGAGTACAGAGCACTGTTTG
>fipr-10 WBGene00008245; upstream from -1000 to -1; size: 1000; feature type:gene; location: Caenorhabditis_elegans.WBcel235.34:V:9913196:9914195:D; upstream neighbour: WBGene00196617 (distance: 2864)
TAATATCGCTTCGAAATGTATACCTGTGCAATTAAATCCATCTCCTTCATATCCTTCTTT
GCATTGACACACTCCGTTCATACACGTGGCATGCATCGAACAATCCTTGCAATCAATTGA
TGATCTTCCTTCAAATATCAATAATAAAACTACTCCTGAAAGATATTTTCTCACCTAAAC
CAACATATGTACAATGTTTTCCATCTCCTCGATAAGAAGCCATACATTCACATTTATAGG
AACCTATTTCATTTACACACCAAGCATTCCGATCACAGACTGCTTTGTAGCCACGGCATT
CATCAATATCTGAAACAATACGAGATTTAAAATATTTAAGTTTATGCTTCACCAATGCAT
TCTCCATATTGATTTTTTTCATATCCACTCCGACATTCACAAGTATAATTGAACTTTGAG
TTCGATTTGCAAAAAGAAGTTCGCAAGTCGCAATGATCACATGCTGAAAATGAGTTCCGT
TAAAAAAACTTTTTTTCTAATCAAATGAAAGAAAATCCTCCAAATTGAAATTACATTTAA
AATCTGAGATTTTCAAATAATCTTTAAAACATGATCAATCAGTACTTCCATCAAAAAATA
AAATTAACTCGCCTATTTGTGGCGAAAGTCTTTCTCCACAAACTTTTCGGCACATATGTA
GACTGTAAAACTTGTTATCATTTCCTCCACATCCATAATAGAAGAATTTTTCGCATTCTC
CTGATTCCTGATTAAAAAAGTACCACCAATGACCATTCCGTTCATCACCACAATGACCTT
GATCAGCATCCAATAAACAAAGATCTAAAATATGATTCGTTTATTTTAGTATATTTTCTT
GATTTATGATCGAGCATACATACCAGTTTGCACTTTTTGACATTTTTAGCGGCATTCACT
CATTGCGAAAAAGTTTGGCAAATAGAACGGCAATAGTATAAAAGATAGAGTTTCCTCTCT
TCAAACCAAGAATCTACTCATTCTTCTTACAACTCTCATC
>ZK84.1 WBGene00022649; upstream from -134 to -1; size: 134; feature type:gene; location: Caenorhabditis_elegans.WBcel235.34:II:6020519:6020652:D; upstream neighbour: WBGene00196057 (distance: 134)
GTCATCTTTTTAGTGATTCGTTCCTTACATTTCTTCCAATCTCATTTTTTCATCTTCATC
AACTGTCCGACGGCATTACATAATAAACTTCCCATATCTCGATTCATTTCATTTCGCATT
GTTTTTATTTTCAG
>drd-2 WBGene00018237; upstream from -262 to -1; size: 262; feature type:gene; location: Caenorhabditis_elegans.WBcel235.34:X:3243625:3243886:R; upstream neighbour: WBGene00018238 (distance: 262)
TATTGTTAACAAGAACATGAAAAATCAGGAGAGCCCGGGGGAAAATTTTATTATGCCCTT
ATGCATAGCATTGAAAGATAAGAAGTTGCCACGATGTTACGAGCGTGCCCAACCCATTTT
CTTATTTAACGACTTTGATTGCTATAAGGTTTTCTTGATAGTACTTTTAGTCGCATTACT
CCAGTGCTTCTTTTTCATTTTAAGCTGTTGATAATACCCCTTCAAGTTTGCTTCCAAAAA
AACTAATATTTTTTATTTAGAA
>col-109 WBGene00000683; upstream from -1000 to -1; size: 1000; feature type:gene; location: Caenorhabditis_elegans.WBcel235.34:IV:1820254:1821253:R; upstream neighbour: WBGene00195012 (distance: 1563)
CACTGTGCTCATTACAGCGATTAAAGGTGTTGTCGTGATTTTTATCACTTGAATTAGACT
CGAAATTGTCTGAAAACACAAAATTTAATAACGAAACTTCATAAAAACTACTCGAAAAAA
AAGTTATGACTGCTTAAAAAATGACCTTAAATTAGTTAAAATTTGAAATTTGAGCGACTT
GTCAGCGGCTGGAAACTAACTTTTTTTTGTAATCACCGTCTAATTTTAGACATACTTGAT
GATTATCTTGTGTCTTCAAATTGATTTAGGTACATTTAAAGTCGATGAATCACCGGAATT
TACAAATTTTACCAAATCTTCCCGAAAAGCTGCCCGAATTTCTGCCTTTTTCTAGCCTTG
CCGGTAATATAATTTTGATAATTTCTGTAAACTTAGACGGTTTAAAACACATTTTTTTCA
AGATTGAAGCCTAAACTTGGTAGGTCAAAAATTGCCCGAGAATTGCAATTTTGTCAATTG
AAAAAATTTCCGAAATCCAAGCCTAAAGCCTAATGGATTGCCAGCTTCGCCTGGAAAGGT
GTAAGGGATTAAGATGATTTATACAAAGGATTACACTTCCATCTAGACGCTGAAAAAAAT
CCCTGGTTACACTTCCATGTTCCTTCCTTATTCGATACGCGAAAGGGCAATAAGACAAAT
GGAAAGTGCCAAGAGGTTACTGTCGTTTTCTTCCCCCCGCTATCCTCTTGTATGTTTCTT
TTTTCTGATGCCTGTCATCTCTTCTGCGCAAGAAGCAGAAGAAGAAGAAGTCGAAGAAGC
GCAACAGGGCGGGCGCGCGGTTCCGCGTCCGCGACCACGCACCTTCATATATAACAGTCA
TCCGGTCTCCATTGGCCCCGCCCACGCTTTTCGAACGCACACACGCAATTTACCTCAGAT
TATAGAGAGATTTCGGAGGTGTATGACACTGGACCTTTTTGACTTTTACTAGTTTTCTCT
TAACTTCTTTAATTTCTTTTAACGTTTCCTTATCTCACAG
>fipr-4 WBGene00007541; upstream from -311 to -1; size: 311; feature type:gene; location: Caenorhabditis_elegans.WBcel235.34:V:10228406:10228716:R; upstream neighbour: WBGene00007542 (distance: 311)
CTTCTTTTTCATAATTCATAATTTATTTTTTCCTGTATATAAAAAGTGTGGAATGAAACG
TTGACTGCGGGGAAGTAAATATATTTGATTTGTGTTTAGTTTTTTCCCCAGAAGAAACTA
TTTCGGGTATCTCATGATTGTTTACATTGGCGGTAACTTGAAAATGGCGTGAACATGAAA
GGGGTATTGAAATATTGCACTGAGCTAACCGATAGTGTGACAAAAACTACTCTAGAGTAG
TTGAAATTTTATGAAAAGTAAAAGACAAACAACAGAACTCAAAGTATAAAAGAGGTGGAA
TTCATTCATTG
>hsp-17 WBGene00002021; upstream from -1000 to -1; size: 1000; feature type:gene; location: Caenorhabditis_elegans.WBcel235.34:V:8385928:8386927:R; upstream neighbour: WBGene00001534 (distance: 1428)
TACGGTAAAAAAACAAGAGAGGCAGCTGGTTGAAGTGAGTCACTCTTGTTGAGTTTTCGT
TACTGGAAACCTGAATGAAGATAGTTTTTAACTTTAGCATTACGCCTCATTATTTTCCTA
TTTCCTTTTTACTATTTTACTTGTATTTTTAAACTTTGTTTAGCACATTGAGCACATAAA
ACCAAATGTTATAAATATCCTTATCATCAACCCATCGGTTTCTTTTTAACTTTTTTCTTT
CTCGAATTTCAATGACCCGGAAAACCACCACATCATATGAAAATCGAATCTAAAAATTTG
CAGATACGCATCTGTCCTGCTGCGCTCTTTTTTTATTTTTGAATGTTTTTTTTTCTGCAA
ACGTTGGGAACAGTCATCCAATCCTTCAACCGTTCGTCTCGTTTTGAATGACAAACGTTC
TCTTTCCGTCCTCTGTTTGAGTATATTTACATTGCTAATTCAAAAAAAAATAGTATAGAA
TATAATGATACTTAGAGATAGTTCTGGCATAAAGTTTAAACTTGAATGAAATCATCAATG
CCATTAATAACTGTGTCACTGCATTAGTTTATCAGCAAGTGTGCCAGCAAAAAAAACGTT
TCGAGACGATTCGATACATTCCTGAAAAACTTCGATAAAAGGGAAGTATCCAAACAACCA
CACCCAACTTTCATCATTGACTCGCTGTTTTGCTTTTTATTTTTGTTAATCTTCCTTACA
ATTAGTTTTAAAGTTTAAAACAAATATTACATGTTAGAAAGAACTGTATTTTGGTCAGTT
TGTTCGAATAATTTCGAAATCTAAAACCTTTTCTTTTTGATGATTCGTCGGAGTAGATGT
TTCTCGAAGGAGGTAAAAAAAACCGTGGGCGATTCTTGTTTGCATTGAGGATAATAGAGC
AGTAGTAGAAAAGCAGGGAGTGTCAACTCAGTTTTGTCTTCTTCTTCCCCTATTTCTGTC
TTACTTTCGTTTTGTTTCTTTGAAATAATTAGATTTTCAG
>pqn-63 WBGene00004146; upstream from -1000 to -1; size: 1000; feature type:gene; location: Caenorhabditis_elegans.WBcel235.34:V:9615032:9616031:D; upstream neighbour: WBGene00001053 (distance: 1089)
CGAATAATTTAGAGGCTACACCAATAACACACGGGTAACAAAGAGCATCGTCGCAGCTTT
GAAAATAGTGGTTTTGGCCATTTTATGTCACGAAAGTTTACTACGATAGGTTGATGACAT
CTACATTTCAAACCCAAAGGTTGCAGCGATTTCCAGAGGTCAATACAAAAGTGCACAGCA
AAATTGTAGAACCCTGATTTCTAGAGGAAAACAACAGTTCAAAAAACAAATTATTCCTAT
TGAAAACAATATTTCTCATAGAGAACCTCCTTGCTGAAGATCGATAGATTTTATTAAGAA
CAACGTCAATATGTGCAGATTTGAAAATTAATATGTAGTTGTAGAATTTTTCACATTACT
TTGAAACAAGTTTTTCATATTTTGGAATAGGTGAACTTTACCAAGTCCCTTGTCAACCAA
ATCTAACTTTTGACAGCTTTTGCAAACAGCCCCTTCTATTCAAATAATTGATTGATAATC
TGATTGTTGATCAATCTTTCTGCAAAAGAAAATCCCTCGGAAGAGTTCCGTCGCGGCAAA
ACTACAAGCGTAAGAGTCGGGTAATCATCAAAGATTATTGTGTATTGCGCAATCGTCCTG
TGTACTTTTCTCCCATCACCACCAGTATCCAGTTCCCACGTGCGAATGAATAAGTCCATT
GTTTACAGAATGTTTCTGGGCACAAAGCAGAATAAGCATCGGAGGGAATCCATCAACTCA
TTCTCTTCCAAAAACTTTTTTTGCCCTTCTCTCCCACCAAGAAACCGGAATTGTTACTCG
AGTGTTTGTGTTCTTTGACGGCTCTCGTTGTGCTTTCTCTTTCTCTCTCTTTGACAGGCC
AATGACTAGCCGCGTACCGGCGAGCCAAATCACACAAAACCCACCGACTGATACAAAAAA
GTTGCCAACGAGACAAGAAGCATGTGTGGCGTGGTCAGTTTGATTGCTGCTTCTAGAGAG
AGCTTTCCTATATAAACGAGAAATAGACGGCACGGCGGTT
>fipr-6 WBGene00007544; upstream from -596 to -1; size: 596; feature type:gene; location: Caenorhabditis_elegans.WBcel235.34:V:10230672:10231267:D; upstream neighbour: WBGene00014674 (distance: 596)
GGGGTTGATTGATTGAAGGAGTTATGAAAACTTTATGATTCAATTGTCTAATTCTATCTC
TTTTAGACCAAATTTCTTATCTTTGTTCTAGGTGTTCCCTTTAGTTAAGGTATTGGAAGT
ATAAAAAAATATTTTCGCGTTTCCCATAACTGTATTATTTTTTTGTTTTCCCGTTCTATT
TTCAACTTTATTCTTTATCACAACAAATTATTGAAAATTAAACAAAATATAAAAATTGCA
TAGGAATTACGATTTAATGAAAATCAAAAATTGACAAATTCAATGGAGTCATAGAAAATA
CGTTTGAGACATTTTTCTCTAAAATTATGTTAGCTCAAAGTTATATTTCTCGTTGAATAA
ATTTATTTTACCTTGTAGCTTGATCCGTGATCTAAAATCTAAATTTAAGAATGACTCAAA
GTACAAATCAATGGAGTTAACGGGAAGCAGTTTGACAGTTTCTACGGCAAAACCAATAGA
ATGAAAAAAAATAGGGGCAAGTAAATAGAGTAAAGTATACATCGTTCTGGTATAAAAGTG
GAAACATTTGGGAGAATAAGCAAGAACCTTCACATTCTTCTACAACTCAATTCAAT
>col-65 WBGene00000641; upstream from -1000 to -1; size: 1000; feature type:gene; location: Caenorhabditis_elegans.WBcel235.34:I:11490561:11491560:R; upstream neighbour: WBGene00086564 (distance: 1797)
ACCGAAAGATCTCAAACGTTTCAACTTGGCGGCGGTGGCGGAGGAGAAGCGTGTTGGTTG
ATCAAATTACCGTTAAGGTGTTGTGATAAGGTGATAAAAAACATGTGTCTATATGAAGTG
AGGAACCAGCTGATCAAGAACTTTCGATTGTGATAAGAGAATCGAGTTGAAAGTGACGGA
AGGATGAGGAAAGTTGATAAGAAAATTGGATGCAAACACTATTACAGGCCTAGGTTAGGC
TTAAGCTTAGGCTTAGGCTTAGGCTTAGGCTCAGTTATAGGCTAAGGCTTATACTCAGTC
TTAGGCTTAAACTTAGGCTTTTGCTTAGGCTTAGGCTTATGCTTAGCCTTAGGCTTAGGG
TTATTCTTAGGCATTTGATTCGGCTTAGACTTAAACTTAGGCTTAGGCCTAGGCTTAGGT
TTAGGCTGAGCCTTAGGTTTAGGCACAGTCTTAGACGTATGCGCAGGCATATGCATAGGC
TCAGGCTCAGTTTTAGGCTTAGGCTTATGCCTAGGCTTAGGCTGAGCCTTAGGTTTAGGC
CCAGTTTTAGGCTTAGGCTTAGTCTCAGGCTCAACCTTAGGCTTAGGCTTAGGCTTATGG
CTTAGGCTTACGCTTGTTTTCCGTGCCTCCGTGAGCATTGTGAAAAAAACGGATACTGAA
TCAAAGTTTTACTTGCTGAGGAGGCCAATTTTTGACTTTTCCGACCTTTCCGACGAAATG
CTGTATCTTTTCCGTTTGAGCCGTCCGGCTCAATTTTCTGAATATTAAACAAATTTCTGT
GGAACCATAAACGATTTTCCCTCCTATTCAACAAACTTTTCAAAGATTCCGTGTCCCGAT
AAGCCTGCGCCGCCTCCCTGAAGCTTCTCCCTCTCAACCTGTCACCTCTCCAACCTTATC
TCCACCATCGGCCTTCAAACCCCTCACCTTGCTATAAATACCTTGTGAAATCACCTGAAA
ACTCAGAATATTCTTTTCTCGTTAAGGGAGTATCTGAAAA
>ifa-1 WBGene00002050; upstream from -873 to -1; size: 873; feature type:gene; location: Caenorhabditis_elegans.WBcel235.34:X:11269024:11269896:D; upstream neighbour: WBGene00007268 (distance: 873)
CGTGCTCTGGTGTGTGGGGGTGTCACATTGTGCCAAAGAATTTCTCCCACAGTTTGTAAT
GCATTATAAATTTGGCCGTCATTGTGGCAGTATGAAAAGCATCCCTCATCATTGAATGGT
TTGAAAGGAAATGCTTGAAAACTGAGGAGGGATATTATAACAGAGTATAGTGATATTTTC
AAATGTTTTAAATTTTCAAATGTTTTCAAAAGAAATTTTAGCACAAACTGTAAAAATGTA
AAACTCAAAAACTAGTGAAAAACATACATATGTTAAATCGCTATACATTTTTTAAACAAT
GTTCTAGATTCAGCATCCAAAGAAAGTTTTCACAATGTTAATGGATTATTATTCTCACAA
TAAATGACTATGGAAATGAAAGTTTCAAGATTTTCAATTCACGACGCTCTTTCTTCCACA
TTTTGAAAGTTTTTTTGTGTAGAAAGTTTTACGATTCTTAACAAAAACCAATTTTTTGTC
AATCATCGGTTCCAATCTTAGGTTCCCATTAACGACGGTCATCTTGAAAATAAGCCAATT
TCATTTCAAAAAGCAATCACCATTCCAACACTCCTATTTCGAATACCTCGAATTCACAGA
AAATACCTGACCCATCTTTTACAACTACCATTCTACACATCTTTGCCGCCACAACTCAAA
TACGGTTACGCGTAATTGAATGTTTGTGCTCGCTTTTTCGTATTGTATTCGACGAGTCGC
ATCCAGTTTCAATGAATTTGTACGGGTACGTACGCCACTTCTGTTGACATATTCACTTTT
TCTTCGCCCTTCTTTCCGTGTGTACATGGTGTTTCCATTTCCGGAGACAGAAAACTTTAC
AGCAGAACCGACTATTTTGAAATATTACTTTCT
>R12E2.7 WBGene00020033; upstream from -991 to -1; size: 991; feature type:gene; location: Caenorhabditis_elegans.WBcel235.34:I:4154551:4155541:R; upstream neighbour: WBGene00020034 (distance: 991)
GTGATGAGGTATGAATATATTGTTTTTGGTGTAGATCAGTGAAAAAACGTTTTTTTTTCT
GGTTTATAAAAAAGTAAAATAAATAATTGAAAAACTGCATCAAAGAATTGCTCTCAAGAA
ATTTTAATTTTCCAACATTGATCTAGTTGGTCGAAAAAAGTTTTTGATTAAAAAAAGTTT
CATAAATTTGCATTCTTGAGAATATCAAAAAAAAAATCTGAAAATATCCGCAATTTGGAG
CAATTTGACTCGGGGGTAATAAAACTGTAGTGAAAAAAATTTCAGAACGATTTTTTTCCA
GTTCAAGATGCTCCTAAAAATAAAAAAGTCCAAGAATTCTCCAAAATGTTTGCCATTAGA
CACACTTGAAATCATTAAGTCTGCCAAAATCTACTTGGAGCAATATTACGGACCTCAAAA
TGTCTTCAGATCCGTTTTTTTTAGGTAAAAATGTCGCTAAATTTATTGTAAAAAGCAATT
TAGAGGAGCATTTTTAAGTATAAGGGTAAAAGTATAATACTAGATTCGTGACTTTTAAAA
ATATTTTAGCTCAAATTTCATAGCCTTGTGATTTTTTTTCAAAATTTTTCCTGAAACCTA
ACTAATTTTGTCATAAGCATTTCTTAATTTTTCTCACAATCACAAAAATTATTCCAACAT
TTCTGAAATCCCAAGCACATTTATATACGCTTTTCGTCCATTTGCATCAAAAATACTTGA
AACATGTGGAATAATTTTCGTCAATAATTTGACAAGAAATTCCAAATTCCAATCAAAATC
CGGATAAAAACGTCGTCATTGGCAAAATGACAAAAAGGCGTCACATTTCTTTCATTTCGT
TCAATTTGCATACATTTAGCGGGTTGCTTTCTAAAAGTGGCACCCCTCTGCCGCTCTCCG
TTTTTCAATCAAGTGGCTTCTTTTTCTTCTCTCGCCTTTCCTTTTGAATACTAACGCCCA
TTCAAAATACAACAGGTAACGAGATCAAGAC
>lys-8 WBGene00003097; upstream from -40 to -1; size: 40; feature type:gene; location: Caenorhabditis_elegans.WBcel235.34:II:5586125:5586164:D; upstream neighbour: WBGene00200217 (distance: 40)
GTTCTTTTTGTTAATAATTTTCTCTTAACTCATTCAAGTT
>lys-1 WBGene00003090; upstream from -473 to -1; size: 473; feature type:gene; location: Caenorhabditis_elegans.WBcel235.34:V:10277354:10277826:D; upstream neighbour: WBGene00219415 (distance: 473)
AACAGAATAACATGTGAAAAGTGGGATGTAAATAAATTTAGTGACTCATCTAAGAAACTA
TCAGCAATAGCCGTTAGCGACTAGTGATATATGTCATAGCGTGCTAGTATTCTATTGACA
GAATCGCATGAGTCATATTCACATTTGTAGAAGTATTTTATCAGAAACCTTCAGTTCCAA
CCGCTTTAAAATTCCCTGCCCAAATTGGTCGCGGAAAGAAATTTTGTTTTAAATGAAGAA
TGCTTCTTTTTTTGACTAATCGCATAACTAATTTTGGTAGAAATTATTTAAAAAGAGTAC
TTAATTTTATCATCAACTTTCCAGTTTCCAATTAATATAGTCTTGACATTTAATATTACT
AACGCCCCCGAATGAATCTCTTTCACCCTACTCGTCACTTTTCTATCTCCACTGATTACC
CTTATCACTGGACGTTTTCTTCTACTTAAACGAGCCGCCATCCATCACCGAAT
>col-39 WBGene00000616; upstream from -328 to -1; size: 328; feature type:gene; location: Caenorhabditis_elegans.WBcel235.34:II:10704575:10704902:D; upstream neighbour: WBGene00000655 (distance: 328)
TTCTTTTGAAATCATTCATTACTTTGTTACGAATCAAGGCCAATAACTTAACACCATTGA
AACGGGAAACAAGTTATGCATGCGAACTTCAAACGGTATTGGCAAGAACGCCAATGCTTA
TGAAGTTACGACGGAACTGTCTTCGTCTCTCAATTTACTACGTTGTTTACAATGAGATTT
ATAAATATTATAGCGCGCGGAGGCCGGCCGTCTTTGATCATCTGACACTGCTGTTGTAAA
AATTTCGCGTAGTTGTAGATTATTGTTCTTCTCTTTTTTCGGCCATGTCAAGAGCGGTAT
AAAAGGACAGCGATGGCATTGAATAGAC
>R07E3.2 WBGene00011103; upstream from -1000 to -1; size: 1000; feature type:gene; location: Caenorhabditis_elegans.WBcel235.34:X:10335441:10336440:D; upstream neighbour: WBGene00195660 (distance: 1002)
ATCTGAATCACTTTTTGAATTCGACGCTCCATTTCCATGTAAAAACATTGCACCTTGAAC
ACGCGATCGTTTTTTGTAAGGAATTCTGGATTGAAGGCCACGACTACATTTGTTGAGAGA
AAGAGACCGCGAGGCGATGTCTGAAATGTTTTTATATTATTTTTGGTGCTTTTTTTTAAT
TTTTCAACGCCTATCACAACAAGAAGCAACGTAATGTACTTATTGTGTAATATTAGAAAC
TTGTGAATTATATCCCCGCCATTTTAAAAATTAAACGTGATACGCATTTTTTCTCGTTAA
GCTTAGGAATTGTTAGCTTAGGAACAAAAGGAACAAAAGAATTGTTAGCTTAGGAACAAA
AGCATTCCACACGTTTTTATTTCATAAGTTAAACAATTAATTTTTAAAATATATGTAATA
CACAAGTACCTAATATCATTATTATTGTGCATAGGAATACGCCATAGATTCAGTGATTGA
AGATAAGATCCTAAGATCCTATGCAGTCTGTCTTTGATGAAAAAATTTGTTTAAGAAAGC
TGAAGAATGTATTAAAACTACAAGACAAGTTTTCGGGAAACTAGAACACTCGCAAAAAAT
CTTTCAGCTAACACCTCCATAACCGGAGCTTAAATTCCGGTACTAACAGTTCGCCCGTCA
AAAAGTTGTCCACATATCAGTTTTTCATCAGTTCCCTCCACATTTTCCCCGATTGCAATT
GATATGTTGATAAATAACAGTGGAAGCCTACCTCTCACTCTCTCCCTCTATATTCTGCCG
GATCGTTTGCTCAACAATGTCCGGTTCTTTATGATCGACCGCCCCGCTAAGACCGTTCGT
GAGCCGGCTCTTCTCACCGATTATATAAGCCGAGCATTTGATAAGATGCCATCATCAATT
CATCTCATTTTCCTATTTTCACAGTTTGACAATTATTATTTGTGGTTGTTGTTTAGTCTT
GATGAACACTTCTAGGTATGAATGTATAGTTTAAAAATTT
>spp-3 WBGene00004988; upstream from -641 to -1; size: 641; feature type:gene; location: Caenorhabditis_elegans.WBcel235.34:X:7315354:7315994:R; upstream neighbour: WBGene00004987 (distance: 641)
TTTCTAATTTTCCTAATTTCCGAAGTAATTATTTTCAATCGCGGATTTGAAACATAAGTT
GACAACAAAACATACACATAAATAATAAAAGTAATAGTTTTAGGTTCGCATCTTGCTTAA
TTAGTTAGTTAGATTTAGTTAGACTTGATCTATATGCATGAAAAAAATTATATCGGCAAA
AAACGTTACAAAAGGTAAATTAGGAAAAAGTAGTACGAGTTTGATTAGTTAAGTTAAAAC
TTTTCAGCAATATTTTGAGTACCTTTTTAAGTGTTGTCTTTTACGTAACCACAAATACCA
AAATTTTGATCTCCTATATATATAAATACTATTAATTGATACTATCCACAACAGTTTTAC
TGTATGTTTGTACTCTGACCTATTTTCTTATTGGTTTGCTCTTTCAATATCAAGACTGTC
GTAAAACACATCCGTGATCAAATGGAATAGCAAAACGTTTCTTATCAAACAATTGCCGAG
TGAGCTCATTTTTTCCACGAGGGTTTGGTCATAATGATAAGTGGTTTTCAGTAGTCTTCA
TGTGTTATAAAATTAAATCATCATTACAAATTATCATCATTTTTAATTTCTTTTCAATAT
TTTTCATGTAATATCCAATTTAACTATTTATAATTTTTCAG
>nspb-7 WBGene00007243; upstream from -209 to -1; size: 209; feature type:gene; location: Caenorhabditis_elegans.WBcel235.34:II:14578076:14578284:D; upstream neighbour: WBGene00044333 (distance: 209)
GAGCCGCTATTTGCTCTTGCGAGCATTTTTTTCCGGAATGATCATTGGTTTTATTTGCAT
GAACCAAGTGGCAATTGTTACTATTCTCTAAGCCTTCATGTGCCAACAATGTAAATAGAG
TAGTACTGGTTATTCTAGGGTTTTTTTTTGGGTTTCTGTCTTGTTAGATTTTGGTATAAA
AGTAGACAATTCCTCTACAATTCATCGAC
>F49H12.5 WBGene00018656; upstream from -1000 to -1; size: 1000; feature type:gene; location: Caenorhabditis_elegans.WBcel235.34:X:2073448:2074447:D; upstream neighbour: WBGene00018657 (distance: 3987)
TTTACATTTGAAGGTTTTAAATGCTCAAACCTGCAAAAATGCTCAAGTTTGGCAATTTAC
TAAAACTTAGGCTGAAATTATTGAAAACTCTAAAGCTTTTTTGTCAGTGAAGTATCGTTT
CACTGACGTTACTTCACTGACAATAACCTTAAGTTTTCCAAATGGTACATAAATTTGATA
CTTGCGTTGCAAAGTTTTCACAATTGACGTGGGAGTCAATCTTAGGTTTATTAGAAAATT
GGGTACTTATGGGTTTCGTTCCCCCCAAAATGTTTTTATTTCTAAAATTTCATTTTCTAA
TTTTCAAATTAAAAACGTGAACAAAAGTACGAAACAAAGCATTCATTTCTACAAATCGTT
TCAAAACGTTCCCCTTTTTGTGGTTAATTGAAACTTAGAAAATTAAGATATTTTGGGGGG
AACGAAACCCATAAGTACCGAAAATTGATAAACATGTATATAGTTAGTTTGCTCATTGTA
TCTATTCTACACATTTGTTTTCAAGCTCTCAATAGTTTTCTGTTATCAGAATATCTCATA
GCAAACCTAACAGCAATAACATAATTCGACTACTACCGCATTCAATAATTTACAATTTTG
TTGTGCGGTGATTTATTGGGCATGATATATTGCCTTGCTATATATTTTTCAACGTTTCCT
TTAAAAGTCAAAGCAGTAATCATTATTCGTAATATGTTGATTACATGCATAACTGACCAC
GTCGCACACATTCACATTATCCCTGACACTCCCTAGTATCAACACACTCTAATCTAGATC
GTTTCATTATTGGAAAGAAAGGAGAAGAAGAACATCCTCCACGCTGGAAGGTGGGAAGAG
TGACCTCCACAGGTCTTCTCTTCTCCCGACCCACTTCTCTTTTCTCTTCTCAGAAACTTC
CTACTTCCATGCATCTCCGTTGTTATTCTTGTTATTCGTTTTATATTTTTGGCTTTGATG
TGATTGTCTTACCTATTTCCTTTATTTACAAAGACTATTT
>ttr-14 WBGene00011460; upstream from -1000 to -1; size: 1000; feature type:gene; location: Caenorhabditis_elegans.WBcel235.34:X:10786507:10787506:D; upstream neighbour: WBGene00000525 (distance: 3599)
ACGGATTGGAATGATCGGGGATGTGTCCGAATTCCGAATGACAGTTTGAAGTTTTAAATT
CGAGCACAGTGGGCTTTTCGACACTGTCATGTTTTTAATATGTACTTGAGAATTTTTGTT
TACAAACTTTGATTAATGACGGAGAGAGAGAGAGTTGTTGTGAGACGATATCGCTCTGTT
AAGCTCTCTCAATTGCACGTGGTGTCAGGCTGTCTCACAGTTTGATCTACAAAAAATGCG
GGAAGTATTTGCAGAAAAATTGTGTTGTCAGCACGCTCTTAACCATTCGAAATCAGATGA
GATGTCTGCGTTTCAAGTCCCACATTTTTTGAAGACGAAATCGAAATAACACATACTTAC
TCCACGTGTAATTGTAAGGACAGGGCGGAGAGACGGTTGTGTTTTTCTACGTCATCCTGC
AGGCTCAAATGCTAGAAGTCACTCTCTTGCACTCGTCACATAACATCAACAAATCAATAG
ATCAAATGTCATCCATTTTAAAGCGACTTTCCTTTGCTACTGTTCCAGCAGCGACAGATT
TCAAAGGTCCTCGTTCTAGCTGTATATAGGTTCTTTTTTGAAATCCTGAATAAAGCTCAA
ACATTTTTTGAATGCCTGAAGCTACCTTGGTTTTCAATAACAATAATTAAATTTTTTTCC
AATGAAAGTTGCAATTTTACTGTATCTTAGTTTTGTTTCCAATGAAAGCTCAATACCTTT
TCCCTTGTTTTGCCTCAGAACCTCGAAATATTTTCTCAGCTTGTTTCTTATTTCATCACA
ACTACGTATATCTATACGAATACGTATGATTCAACATCGTTATTCCCTTAGACATTTTTA
AAAAGATGCGAAAGAAAACAAAAACTGTACACTTTTCGTCGAGCCTTATATCGAAAATGT
CGTGATTTGGTTGGCGAAACAAAACAACTGTATAGGAAGCAAAATTTCAATTAGTCATCG
TCTTGCTCCTCCCTTCTCCCTCACGCTCACTCCTGCAAAG
>col-157 WBGene00000730; upstream from -40 to -1; size: 40; feature type:gene; location: Caenorhabditis_elegans.WBcel235.34:V:11484014:11484053:D; upstream neighbour: WBGene00196500 (distance: 40)
GAAATGGCAGACATTTTCGTTAGTTCTCTTGAATTCGAAC
>fipr-21 WBGene00009621; upstream from -480 to -1; size: 480; feature type:gene; location: Caenorhabditis_elegans.WBcel235.34:X:10304027:10304506:D; upstream neighbour: WBGene00219546 (distance: 480)
ATTGAATTTAAACATCTATATAATTTTTCTACTTTTTCAATTTTTCGATATTCCGAAATA
AAGTCATACACTTTGAAGGTGTGCTGCTAAACAACTTACAAATTTAAAAATTTGAAAACC
TGTAAAAATATGTCTTCTCTTTTTGACAATGTTGAGATATTCACTTTTCCTTAAAACAGG
TGTTCACCAAACGTTTATAATCAAGATCAATTTCAACATTTCACAAAAGTGTCATCATTT
CCTTTTCACCCTCTTTAACCAATAGTCTCACTCACCTAATTCATCACACACAAACTGACC
CGTCATCTATGTCTTACGCTACTAACAACATATCAGACGGAGGGATGATTTTTCAACCGA
TAATGCGGAAATATCTGTGAATTTCTCCGCCGACCCTCGCATGCACCCATTGTATTTCGT
CATTTCGATATATCACGCCTATGACCATCGAGATGCTTTATAAGCGGCCAATTTTTGACC
>Y57A10A.23 WBGene00013263; upstream from -251 to -1; size: 251; feature type:gene; location: Caenorhabditis_elegans.WBcel235.34:II:12240137:12240387:D; upstream neighbour: WBGene00198206 (distance: 251)
TGGGGCTGGGGGATTATTTTAATTTTTTTTTTTGAAAATTATCAGAAATTTTTTACATTC
AATTAAACAAATTGTAGTGAATATTTTGAGTTGTGTAAAAATGATATTTTTCACAACAGT
AATAATATTTAAATTATACATATAAACCACATTAATAACGTTTTTTTTAAGTATCTGATC
ACTTTTTTTTGCATGCTAAACTTATATTTTCTGTTTAGTATAAAACTCCATCCAATTCCC
CGTTGTTCCAG
>col-104 WBGene00000678; upstream from -108 to -1; size: 108; feature type:gene; location: Caenorhabditis_elegans.WBcel235.34:IV:1355306:1355413:R; upstream neighbour: WBGene00023304 (distance: 108)
AATATTTTTCTTTTCTTTTGCTTGTTAAGACTGAGTTGTTAGATTATCGATTATTCTTGT
GTTTTATCGATTTTCCTAAAATTTTTGAATTTTATCGATTTTTCTTGC
>nspb-6 WBGene00019152; upstream from -151 to -1; size: 151; feature type:gene; location: Caenorhabditis_elegans.WBcel235.34:IV:5895345:5895495:D; upstream neighbour: WBGene00050609 (distance: 151)
AAACTTGAGCAAATCTAAAAAAAGATTACTAGCAAATATAACTTTTTTCGGTAAAGGCGT
CAAGCGCAACACTAGTTTATTAAACAAAGAGTAAGTCTATGCAAACATCAAATTATCGTA
TAAAAGCGGTACATTTTCTTCCATCAAAATC
>rol-6 WBGene00004397; upstream from -206 to -1; size: 206; feature type:gene; location: Caenorhabditis_elegans.WBcel235.34:II:8732844:8733049:D; upstream neighbour: WBGene00197819 (distance: 206)
CCCTATATATTGGAGGATAGGTGAAGGATATTTTGGAGAATATACGATTAGCGGCAATCA
CAATGACATCCTTATGTATATGCATTCTTTTTATTGTTTCCTGATATTTATTCTCTCTTT
ATCATTTCACTTTTTCTTGGCACTCGTCCAAAAATCTCAATTAAAAATTTCTGGATATAT
CTTTAGATCTAACTGAAAATTTCCAG
>col-3 WBGene00000594; upstream from -629 to -1; size: 629; feature type:gene; location: Caenorhabditis_elegans.WBcel235.34:IV:8824175:8824803:D; upstream neighbour: WBGene00000691 (distance: 629)
GAAGATTCTCAACCTACCACTACCCTTTTATACATTTTTCTACCCTTTACAGAAGGGGCG
GCCATTTCTACATACTTCTACACACATTGCAAGATCTTAGTGGCATGATCTTGTATCACG
TAACCTTCTGTCTTCTGAATTTCCTATTTGACTAGTTCCTAGTTCCTACCTAAACTCTAT
CGCTCATCAATTAATCTGTCCCTGTAGAAAAGAAAAGGCCTTGAGATGTTTTCCCTCTGA
ATTTTCTTCTAATAAGCTGCGAAAAGTGTCGCATCAAAAATCGGCTAACCTTGACGGAGG
AAGATTCGGCAGAGATAATTCTGATCAAATCTTCCGCTTTTTCTCGCTAATTTCTCTAAC
CTAACTGTGCTATCTCATTATTTTTTGTTAAGAAGAAGATGCCCGTTTACGTTTACGTTT
TACGTTTACACCACCACTGTCGCGCCACCATCACAATCGACCTTGCCAATCAATTTTTTC
ATTATTCTCTTCCTCCTTTTTGCTTCGTTTTTTCTATCCTTTCATCTAACACAGACACAA
ACACAAGGTTGTAAACCTGTAGAAATGGCCGCCCCTTCTGTAAAGGGTAGAAAAATGTAT
AAAAGGGTAGTGGTAGGTTGAGAATCTTC
>fipr-7 WBGene00007543; upstream from -570 to -1; size: 570; feature type:gene; location: Caenorhabditis_elegans.WBcel235.34:V:10229242:10229811:D; upstream neighbour: WBGene00007542 (distance: 570)
TAGAGGATCTAGTTTTAATGAATCCGTTTTGATTTTCTTAAATAAGGCAGCGTTCGAAAC
AAAACAGAACAATCTAGAAAAGTGAATTCACTGTCGGTGAACTATAAATACTGACTTTAT
GCGTATTAGAAGAGGCTCGATATAATTCGGATTAAGTAAAAGATTGTGAGCGAATGTTCA
CGAAAAGCACGGAATCGTTTCGATTAACCTAATGTTGTGGTGGCAGATTTGGTATGGATT
TGCAGACGACGTCACAAAAGGTTTATTGGCTCAAGTACTGAGAAGAAAACATCAGAACTC
TATCGTATTGATAAAATGATTAGGTTGCTGGTATCGTCACGATGTCTATTTATGTATCTC
AACTTTCAGAATGTGACGATTCTAGTTGTCATAGTCTTGCACGACATTTCCTTAAATTTT
TTGTGGGTTTTCTGATCGGTCGCTATGTTAAATGGGAGCAATTCGACAGTTTCTATGACA
AAACCAACACATGAAAAAAAAATAGTGGGTAAATAAACCAGAGTACAGAAGTTCCCTATA
AAATGGAAAATTTTTATGGAAATGCCAAGA
>pqn-35 WBGene00004122; upstream from -935 to -1; size: 935; feature type:gene; location: Caenorhabditis_elegans.WBcel235.34:II:4612054:4612988:D; upstream neighbour: WBGene00018044 (distance: 935)
CCACCGTACGAACAGAAGAAACATAAAAAGACAAACAACGGTTCTATTTAACTAGTAATC
GAGAGAAAGGGATGTGCGGCCGTTTTTGAAGTTGAATACAAATATATCTTACAAACATGT
GTGCTGTAGACAGATTTCTGGGCTTTTGCTAGTCTTTCAGTCAAAAAATTCAAAGTTTTT
TGATGGCAGAAATCTTTGACAAGCTTTAATTTTCTGATAAATTCTCTGAAAATCTGTAAA
TCTTTTCAGTTCCACGAAGCGGGCTTTGAAAGATAATCTGGATTTTTTTTCAGAAAAACA
TTTTCAGATTTGGATCAAAATATCATTTTTCAACTTCTAGCACAGTTATAGCAGATTTCT
AGCAGTTAAGAAATCGGAAAGTCTTGGGCTTACAATTGGCTTAGGCTCAGGCTTAGGTTT
AGGCTTAGTCTTAATCTTAAGCCATGGCTTAGGTTTAGGCTTAGGATTGTATGCGGGCTT
GAATTCGGGCATAGGTTTTAAGCCTGCATTGCGCCTACCTACCTCTAAATTTGGACAAAA
AAATCACAGCAACCGACCTTTTCTGGGTTCCGCGGCGCATTAAAAAACTGCATATATAAG
AACATCCTGGTAGGCACGGTTGTAGGCACGAGGTATGCGTAAGGCGCCTTGTTGGCAGGC
AGGAAGTTTTGTGCCTAAATTTAGATCTCAGAATTGATAAAATCTATTTAGTCTAGACTT
AATTCATTTGAAAATGCAAAAAAAAATTCCAGCGTCAAAAAAAATTTATCAAAATTTGAT
CTTTGAGTTGCAAAAAAATGCCAAGTTATTAAATAGAACACCATTCTCTTTACTTTCTCT
CCTCTTTTTTTCATTTACTTTCACTTGACACCACAGGTTTTGTTTGTTTATTTCTATCAA
TAGAGCCCACAGAAAAGAGCTCAAAAAGTTTATTG
>K06G5.1 WBGene00010605; upstream from -1000 to -1; size: 1000; feature type:gene; location: Caenorhabditis_elegans.WBcel235.34:X:14213939:14214938:D; upstream neighbour: WBGene00000458 (distance: 5785)
ACTTAAGACGTGGCTCAAATTATAGCCCAGTGGGATCACCACCAGGCAGTGTACCTGAAT
CCCAGGGCATAGCACTTAAAGAACGGATCGTCCTTTAATCCTTTTGATTTTAATCCACTC
CCATGTGCATTAACCAGAACAATTTCCTTTTGATGTGCTGTAAATGAAAATGAGTGCAGT
AAACATATTAGGTAGGGCGTTTTCAAAATTTTTGTAGATAAAAATAATCGGATTTTCATT
CATGTCAAATGTTAGAAAAGGAAGCAGTTCTTCAAGATCAATAGATTGTGCTGTGTCGAA
ATTGTTTTAGTGTTCAGTTCAAAATATTCTCCATCTCAGGTGACTTGCCGTTGGTGCGCG
GTGGGTAATATGTTTTCAACAGGCAAAAGTTTTCCACATTCCTGGAATTGTTGACAAACG
ACACACTTCCATGATATTAAAAAATAGCGAAACTTGAGTTCCGTTTGTATAAAAGTGGTC
TAATGGCATTAAAAACGAGTAAATCTTTGATAAAGTTGTTCTTTTTCCTCAATATTAATA
TCCTCGATGCTTTTGCAACATGTGTAAACTCTCAAGGTTTTCACTGGATACACTTAGAAT
GTCATGAACAAAAAATTGCATGTTCTCCCTTACATTAAACATGCAAATTGTATTTCAACA
TTGTATCTTGCCGTGCCCCTCATCAATTGAATCATGCAATTAAACATTTCAATTTGTTAT
CAGCAATGATGCCATTATAGGCGTTTTATGGCGAAAGTAAACTGGAAGAAAAAGAGCGCA
GAGCAAAAACGGAGGAGACTGATGGAAATCTAGTGATAAACGCTGATTGCGGCATGATAA
GAGTGAAGCAGAGTGTGTTAAACTCAAATAAAACTGTCGGCTCCACCCAAAAATTGACGC
TGCCTCTTTTTCCTGTCCTTGCCGTACTTTACAAAAATTTTGATATACATGTATCTGTAA
TTTTTAGTTTTGGCATTGTGCTTGTTTTACTTGATTTTTC
>M02H5.8 WBGene00019744; upstream from -732 to -1; size: 732; feature type:gene; location: Caenorhabditis_elegans.WBcel235.34:V:449231:449962:D; upstream neighbour: WBGene00005258 (distance: 732)
ATTTCTTGAATAATTCCAAAATTCTGGCTCTTATTTGGCAGCAAATTTTTTCTCAGAATT
TCAGTTTTGTTATGAGAACATGGAAATTGGTTTTCTGTTTTTTTTTTTGAATTATTCAAC
TCAGTTGTCTCATTACTGACAGGCTCAATCCCTAATTGACAAAAAAAAAGAAAACGTCAT
GGCTAAAAATGCTATAGAATCCTAGGGAACCACTTTAAAAATTATAATTTCAATTTTAAC
AAAACAAAAGTATTAAACTAATTTTTGAAATCGCTGCCAAAATCTACAAATAACAACATT
TCAAAATTTCCGAACCAAAAATAAATAAAAAATTAAAGTTTAAATTTCCAGCACCAACTT
TTTGAGATGAGTTAAAATTTCGAAGCTCCGCCAAATTTTTCCAAAAAAAAAGTTTAATCA
GCCAAACTTTTTCTCAAGCTTTTGAATTCACCTACAAAATCTTTCTCGAAAATTTAAATT
TCCCGCCAATACAATTGCGAGCTTAAATCTATGTCGGTTGCTTCTATATTTCACACACTG
ACGTAACTTCTTAATATTACTCCTTCCAGGAAACTGTGTGAGCCCAAAAAGTTCAAAGCC
ATGAAAATGTCAAAAAGTCACCAGAGAACATTTTCCTTATCACACTGAGGTTTCTGCCAT
ATCGAGTCAAATGAGTCATCTAACAAACAAAAATCACAAAATTTCGTGTACTTAAGAACG
GCGAAAAGGCGA
>col-154 WBGene00000727; upstream from -1000 to -1; size: 1000; feature type:gene; location: Caenorhabditis_elegans.WBcel235.34:V:11384360:11385359:D; upstream neighbour: WBGene00010109 (distance: 1073)
CCTTTAGTTTTTTTTGCGGATTTTTTGAATAGTTTCTAATACGCCACAGATAGGATATAT
TTTGGAAGAATCGTCTAAACAACTGACGACTTTTTGTATCGCATCCGAAAAAAGAAAGAG
GTGACTAATTGGATTTGATGCCGAAATAAGAAGGAGTAAGCTTTTCGGTGACATTGAATG
CAGTGAATTCAACCAGATGAATACTAAAACTTCAAGGTTATTCGGAAATAGAGATTGAAA
AAAGATGAAAGGAATGATACTAAAGATTTGAACGCGGTATAATGATTTTCCTATGACGTA
AATGTACCTGAACATAGATGACCTGGAAATATATTTGAAAATAAAGAATTTTGAGTGAAA
TATATTTCCTTAGGCATATTTTGTGATTTTCGAATACATCATCATTGTACGGAACGTTCA
ATTTGTCTGTCTTCAATTTGAGAATGAACAAAAGCATGAAGGTTACGTAACGGAACAAAA
CATCAAACAGTATATTGAATTAATCATGGCTGAATGAATTTTTAAACATGAACCTCCAGT
AGTGGTGGTCTTTTTTTTCAAATCTACGTTCCAGGTATCCGATCAACTGGAATTGATAAG
CAATTAACAAGATGATATGTTCGTCCTTGGAGCTGATTACGTTTACAATCTATGTTTTCT
CGAATGTTTTGTTTTTCCCTCTTTCACAACTTGATTTTTGAATATTTCTAGAACCATACG
TCAGCCAGGAATGAGTATACATATTTCAATTCAAATTGGCGAATACACAAGACACAATAA
AGACACTGTACTTGCTTCTGCGCCTGCCATAATAAGAAATTTCACTTGCACTTATATGAC
TTTCATTCCGACCGCCAAGAAAAGAAATAGAGGAAGTGAGAAGTTGAAGAGGGAGGATGA
ACAGCGGGCGGTGCCAACGATGACAGTCCGATGGTGTAATATTTGAGATGTGAAGAAGAA
GAATGGATGAGTATAAAAGGAATGTCTACTCACAGTCAAA
>col-113 WBGene00000687; upstream from -1000 to -1; size: 1000; feature type:gene; location: Caenorhabditis_elegans.WBcel235.34:IV:7152491:7153490:R; upstream neighbour: WBGene00016399 (distance: 1171)
AAATACTGTTTACTTCTCAAATTTTGAAGATCAGCTTGTGCTCGGTTCGGCGGAAGTAAG
AAAAAAGCGAGCTCTCATCAGTACATCATTAAGTTTTCTGTACAGTGATGGCCAAAAATT
TGCCCTTTTGATTATTTGAGAATAACTATTTTTAAAAGTTTTTCGTTTTAACTGAAAGTA
ATCAATAATATTGAAATTATCAAAACAAAGTAATTTTAAACATAGTTTTCCAAAATCTGA
AATATATTGTTTAAAAACTATAAATTTCCCAAAATTCGAAAGTGAAAGTTAACTTTTTCG
GAAAATGGGAATCTTGTGAACTGGAATGTTTTTGTACTTTTGGCACGTAAAAACTTGTAG
AACATTTTTTCTGAACTTCCAAAATTATGAGAACTATCAACTGAGTTATTGCCAATTTTA
ATTTCAGGGTGTCATATCACCCTTCACATATTCTGAACAGTTTCCGTGTTACTTCATTAT
TATGTTAAGTGTAAATCAACGAACACTTCATCCGACCCACCCCATAAACCACTTTGATTT
ATGATTCATCTTACTTGATTCACAATTTCCTAACCTCAAAAAAAACCTTTTTCCTTCTTA
TTTCTCTACGTCTCGCATCTTCCAATACTATTTTGGATGCTTACGCAACACAATTGTAGA
ATGTTTGACGGTGTGGCAGAAGCCGTCATCGCTGAATCCGAATAATTGCCTCTCCAAATG
CGTTTTCTTACGGTCTCTGCCGTTAAAGCTGTGAGACATTGTGAGAAATGAAGAGACTTT
GAATTCGATCCGCCACTCTGTCCGTTTTCAAGTAGAACTGTGTTGGTGGAGAATGTATAA
AATGGAATAGGAATTCTTTCACTTCTCTACACTCTGTCTTATTTCTTTTCTACCGTAACC
CTTTGTGAGAAGTCAATTTGATTTTGGCAACTTTTAAAACTACCTTTTATTATTGTTGAA
TTTCTGTAACTTTTATAAAAACAATTTTCAGTGTTCCAAG
>abu-10 WBGene00000033; upstream from -21 to -1; size: 21; feature type:gene; location: Caenorhabditis_elegans.WBcel235.34:X:3798158:3798178:D; upstream neighbour: WBGene00199727 (distance: 21)
ATGAGGAGCAAAAGTTGAGTT
>col-155 WBGene00000728; upstream from -397 to -1; size: 397; feature type:gene; location: Caenorhabditis_elegans.WBcel235.34:V:11389876:11390272:R; upstream neighbour: WBGene00010526 (distance: 397)
ACTGTTTTTGCCAACTGATAAATGATTTTATTATTTTGGTACAAAATATAAAGTTTGATA
ACGACTTCAAATATAATTTGAATTTGTGCCCAAAAGTCATTTGCATCACGATTGCTACAT
TTTTCGAATAATTCTCTGAAAAATATTGTATTTTTTCGAATTTGGATTTTGAAGATAATT
GAAAAATTCGCGTGCAGACTCATATTTTCATTTTGATCCAAGTTTTTTTCCAACAAACTT
ATCAACATTTCACCCGGTCTTGTTTCCAGTTTCTATTCTTCTCACTTCCTCCTTTCTTTG
CGTAATTGCATCTGCCAAGTGTAATTGCAATACCTCCGCCCATAGTACAACCTTGGAAAT
GTTTCCTATAAAAGTCGAATCGACAGACATTTTCTTC
>tnc-2 WBGene00006583; upstream from -1000 to -1; size: 1000; feature type:gene; location: Caenorhabditis_elegans.WBcel235.34:II:10465852:10466851:D; upstream neighbour: WBGene00014064 (distance: 1553)
TAATACCGGGGAATATTGAGATCGAGAAAACTTGAAAACTGATAGGGGGAGAGAAATACC
GGTATATTTTTGACAAGATTGTTCCAAATAGGAATGGATTTGGCAAAGAAATGAGAGGTG
CATGTGTCTTTCCTAACCAGAATCATGGGTCTCCTATTGGAATTAGAGAACTTGACAAAC
TGAGTTAATTTAGAGAAATGAGTAGAACCGGTAAGAAGTCTATATAATAGTTTCATTTGA
GCTTTAATTCTAGTGTGTCTGGTGGAGAATAGTTCCATGATGCACAGTCTGTTTTCGTAA
GAGGTGAATTTAACGTTGCACCTTTGCAGGACGCGGTTGGTGAAGGTCCTAAGCGGTTTT
TCAAGTATGGCAGAGAGTGAGGAGTTGGGGGAAGGGGAGTAGATCTCAGAGCAATAGTTT
ATGATGGGGGCAACGTATGTTTTAAATAAGTGGCTATAAGTTAAATAAGTGGCTATAAGT
AAATAAGTGGCTATAATTAAATAAGTGGCTATAATTAAATAAGTGGCTATATAATTAAAT
AAGTGGCTATAATTTAAAAGTTGTTTTTCACTTCAAACGACCACGCTTTCAATACTAATT
GAATACAATACATTTCTGAATAAAATTTTTTTGCTAGTTCCACCATCGAAAATTTCCAAT
TACTCCAATTACTTTAAGCTAGTATTTTGTAGCACATTCGTTTTTTTCAAAATTTTCAGA
TGATAAACTGCCCAATACTATTGGAAGTTTCTATAGTAGTAACACATTGACTTACTCTTT
CCCCGAATACTTCAAAAATGCCTTCAACTGTACCCACCAATGCTCTATCAGTTTACCTAT
CTCCGAGCCCCCGAGTTCTACTTCTATCCGGCTGTATCCCTGCACAGTGCCTTTTTATGT
CTACATCTCACACATTTTAACAGTCTGTCTCCAATATCCAAACACATCCCCCGCCGACGC
ATTGTGTGCTCTCGTTAGAGCTCCTCCCGCGCTGTAAGCC
>col-12 WBGene00000601; upstream from -269 to -1; size: 269; feature type:gene; location: Caenorhabditis_elegans.WBcel235.34:V:10425093:10425361:R; upstream neighbour: WBGene00000144 (distance: 269)
TTCACTTAAACTTCTCGTTTACACAAAATCAAAAGCGATGTAATTGTTCCTGATTAGTTC
ACTCAAAACTTTTTTTTCACCTACTGTTTATCTCCTTCTGTTCTTTTTCTTTATTCCCTC
TAATTCATCCATTCTGTTTTAATTCACACTGCGCGCCGCAACACCATGTCGCTGTAATAT
TTAGTCAGTTTTTGAGAAAATAGGTATAGAGACAGAGACGCTGACAAGACAACACTAGGT
ATAAAAGCGGAAGTGGTGGCTTTAAAATC
>F30H5.3 WBGene00017937; upstream from -1000 to -1; size: 1000; feature type:gene; location: Caenorhabditis_elegans.WBcel235.34:III:512176:513175:R; upstream neighbour: WBGene00020704 (distance: 1583)
CCATTTTCGAAGCGGTGATTTTTCACGAAAATCAGTTTCGCAAATCCTAAGGTATTCGTG
GAAATTTTTTGTAGAAATTAAAAAAAAAGAAACTTATGATGTCAGCTCATAATTCAAGTT
CGGAATCAGCTCATAATTCAAGTTTCACGAAAACCAAAAAGCTCAGTGATCTTTTTCGAG
AATCTTACCCCTTAAAATTTTTACCGATTTTTCTGAATTTCAAACGTACTTAGTCTTGCG
CTGTTCCACTCCACTTTGACTTTTCATACCTTTGGTAATCTTCACGCTACGTGGCAACAG
TATGAAAAACAGAGACTTCTCATGAAGACGAAGAAATTGTGAAATGAATGAAAATTTAAA
CTAGTGTTCAATATGGCCCATGGTACTAATGAGTAAGGCTACACGTCATATCCAAAAAAA
TATCGTGAACTGATAAGTTATCAAACTATAGAAGACGATATAACGAATATCTTGGCAGTT
GACAATTCTTGAGAAATCCAATGACAACATAGATGTAGGTTGTCAACATTGGAAATATCT
AGCATTTTTTATAGAGCTAGTACAAGTTTAGTTGAACACAGATTTTTCATATATTATGCA
TACATATCGCACATGTTTCTGGGGACTTTTACTAATTTATCTTATCAGATGTGTTTTTTA
ACCCGCTATTCAAAGAAAATTAGAGAATGCGAGTATGACTACTGAGAGTGTGAAAACCGA
AGCTCAATGATATCATACAAAATTCCGAAATGCCGATCATAAGCCCCTATCATGCTCCGT
ATACAATGTACCAGGCTCAATTACGATGTTGCTCTCTCTCCCCTCCCCACCGCTCTCAAC
ATGTAAATCGCATTACACGAGTGACCCGAACTGTATTCTCGAACGAGAATCTTGCGAAAC
CGCGGGTAAACAACACCAAGAGAAACCCCTCCTCTCTTGGCTCTGCGAGCACACAAATAT
AGTGACCCCTCCCTCGCTCCCTCCCCTGACCTTGACCAGC
>abu-15 WBGene00004099; upstream from -862 to -1; size: 862; feature type:gene; location: Caenorhabditis_elegans.WBcel235.34:V:5157761:5158622:D; upstream neighbour: WBGene00005930 (distance: 862)
GATTGTAATTTGCAGCCAACAGGAAATGAAAAAGTTAATGTTATGAATGAGAGAGAAATA
TCTGGAAAAATTGAAACTTTCTTGTCAGGCTCGAGTCACCTGGGCCGGTGGCGTTCAGCT
ACAATACAAACATAGTTTCTTTCACATTTCGCATAGATACAATTTATTTTTAAAAAATCC
GTTAGGCTATTAACTAAATGTTTTTATACCTAATTTTTTAAACTTTGAAATGTGTTTCAA
AGTGAGTTCAAAACTAAAATTTCAAACTCTAGAGATCCCGGAAGCTAGGAAATCCCAGAA
GCGAGGCAGCAACCACTGTAGCTCTATACAATCAAATCGAAAAAATGTTCGGGTCTGAAA
ACCAACTTATGTCATGCATGACAAATCATGTAAATTAAATTAGAGTCGAAATTTGTCGTT
CTTACATGTCTACGTGTCTATGTGGTTCATTGATTCTTTTGATTTTCGATTAGCTAGAAC
GGTTCAAAAATTTAAACAAAATTAAAAGATAAATCTTATAAAAATAGATTGCTTATCGCT
GTTTGCCCTTGAAAACTAGTTCTCATGTGCGAACCTTGCGTGAACAAGGTCATAGAGCAA
ACTCAAACAAGACCTCTCTTCTTTGCTTGCGCAATACTACAATTTATTCCTGTATTAGCT
CGGAGTTTTTTAGTGACTCGATAGCTTACTTGAAGCTTTAGGCGAACGCTTTTGCGCGCG
GCCGCAAGAGAGAGTCACATTTAGAAGAGGATCAGGAAATTAGGAACTGGAACCGGTTTA
CTGAGCAGCTGGAAAAGTCATATAAAAGAGAAGAACAGAGCTTCATTACCATCCGATTTC
CTCGGTTCGAATCATTATTAAA
>F19C7.1 WBGene00017591; upstream from -115 to -1; size: 115; feature type:gene; location: Caenorhabditis_elegans.WBcel235.34:IV:4605671:4605785:D; upstream neighbour: WBGene00017594 (distance: 115)
ATTACATTTGCAAAATGACGTTGTGTGAACACACCCTGAAATTGCGTTTTCACCTCGCTA
ATAAGATGAAAGTGGTTGGAAGGGAGGAGTGCCTAATAAAATGAGTTGGATAGTG
>R02F11.1 WBGene00019839; upstream from -189 to -1; size: 189; feature type:gene; location: Caenorhabditis_elegans.WBcel235.34:V:4800910:4801098:D; upstream neighbour: WBGene00200515 (distance: 189)
AAATGACCATTTAGTCTTGCTGCTCCATCGGGCTTCTCCTTGAGAACAAATCTTCAGATT
TATTTTTGAGTTACCTTACTCTACCTACTAATTTTACAGTTTTACTTACATATTACTCTT
TATTATTTATCTGAATCTTTATTAGTTTCCTGATATAATATTATTATTATTATTAAAATT
TCAGGCCAG
>col-88 WBGene00000663; upstream from -1000 to -1; size: 1000; feature type:gene; location: Caenorhabditis_elegans.WBcel235.34:III:40061:41060:D; upstream neighbour: WBGene00021041 (distance: 1598)
TTAGAAATGTTTGATTATTTTCAAACTTTTCTACAAACTTCCTGAATTATTCTAAAATAT
TCTGTAATTTTCTAGAATCCTCCGAAATTTATACAAACTTTTTTTTTGATTCACAAGAAG
GTATGAGAGTATTTGGAGTTCTCTAAATTTTCCTCAAGGTTCTGGAACTTTTCGAATTTG
AAAATAATTTTCCAGAAGGTTCTAGAGTCTTTCGGACTTTTTTTTGAACTTTCTGGAATT
TTCTAAAATTTTCTGAATTTTTTAAAACTTTTATAAAGCTTCTAAAATGCTCAGGAGTTT
ATTCGGAACTTTCAGCATTTTTAAAGACTTTTCTAGAAGGTTCTAGAACCTTTTGGAATT
TTTGAACTTTCTGGAATTTTTGGATTTTTTTTTGGAACTTTCTAGAATTTTCTCCAATTT
TCGGAACTTTTTGAATTTGTTCTAAACATTTCTAGAATTTTGTAATATTCCATAGGATTT
TCTGTAGTTTTCCGGATTTTTTTTTCAAATTTTTTAAAACGTCTGAAATTACAAAAAAAA
GGTCAAACCAAATCCCTGAAAAATCTGAAAATACCTGTAAGCACTGGAAACTGACTCTAA
GCCTAAACTCTAAGCCCTAAACCCTAAACCTCATATTTTTACCTAGCCTTTCTGGTTTCT
GATCCTATCTCTACGCTGATGTCTAGCCGAAAAACAAGGAAGAAAAGTGAAAGCCCTTCC
TCTGCCTGCGTCTCTTCAAGTCATGGATATGTAGTGATACTGATAGAGTGATAGTGTATA
AATTTACACTAAAAGTTAGTTAACAAGACGGCGGAGGTATGAAAAAAAGTTGCATGAAAT
GTAACAATGTTAGTCTTATATAAATTTGATTAGGAAAAAACTTCTGGATTGTAACATTTG
TTAGGAGTATAAAAGGACAGAAGGTTAGAGGTAGAGGCATCAGTTCTTCAATTTTGGCTT
CTTCAGCTTCTACTTCCACTCTCAAATCTTCGTTTTTTCA
>Y34B4A.6 WBGene00021322; upstream from -17 to -1; size: 17; feature type:gene; location: Caenorhabditis_elegans.WBcel235.34:X:5252984:5253000:D; upstream neighbour: WBGene00196351 (distance: 17)
AGAGGTGGGGAAGAGAA
>let-805 WBGene00002915; upstream from -1000 to -1; size: 1000; feature type:gene; location: Caenorhabditis_elegans.WBcel235.34:III:2657083:2658082:D; upstream neighbour: WBGene00023084 (distance: 6517)
CACAAATCTAAATTCTCGTAAAATTTTTAATATTGTGGATTATGAACTTGTACGTTTAAG
AAGTTTAAAAAACGTTAACAAAGCTGATTTTTACCTGAATTTCATCGTGTACTCCTCGTA
GACAAGCGAATTTTCGAGCTATTTCATTAATTTTTTTCAGGCGGATTTTGGTGCTGTAAA
CATCCAAAAAAAATTTTAAAGTGAATTATTTTACTTCTGAAATTAAATTTTTCTAAAAAA
TCTCGAAGACACAAAAAATTACACAAGAAAAAATTTGTGTAGTCCTCTCGGACAACCGAA
CTTTCAATTTTTTGATTTACTTCAAAACAGGGCACACTTTTCGGCTATAAACTAAATTTT
TTGTAGCTTCCCATTGTTTTTTTTATTGTACTTCTTAATAGTATTTTGGTATATTGAACA
TTATGTAGCTCACATTTCAATTGTCCGTCCACACTACCTCCTCCCATTCAATCTCCCGCT
CTGTTTTTTACCTTTTTAATTTGATTGCTGATATCTCAGCGAGTTTTACAGATATCAAAA
AATTACCAATTACCGTAATGTAGACCATAAAATTTTCTACATTTTTGTACTTTACAAAAT
TTTACCAGCTTGTAAACGAACAGAGATATTCACTGTCAAAGTGAGAAAGGGGTAATAACA
AGCATGGCTGCATACACCTGTCATTTCGTGTCAGGAATGAATTTCAAACAACGGTTTTCG
TTCAAATGAAAACTTTTTCACCTTTTTCTTTTTTCCTGTCACAATTACCCGGTTACAACA
ACAGCCGCCCCCCTCTCGATTACACAATAAACAATGCCGAAAAATTGGGAGGTAGAAAAA
ATGTAGACTAGCCCCCCCTCCCCGGCCTCTGCTGACTCAAACTAATCTACTACTGTTCGT
TTCCCCCCTTTTTTAGCTATTACTATTACTTTTATGCTTTCCATTTTCATTTTCTTGTTT
CTTCGTCTTCTTCTTATCAATCAATTCCTCCCAATTACAG
>nex-2 WBGene00003589; upstream from -1000 to -1; size: 1000; feature type:gene; location: Caenorhabditis_elegans.WBcel235.34:III:10330423:10331422:R; upstream neighbour: WBGene00044891 (distance: 1056)
CCCCTCCCAAGTGTTTACCTTTCTCCCCAATGGGGAGAATTTCTCAGTTTTTTTGTTTCG
GAGGGCAAAATTTCGCAAGCTGAATCATCTCAAATATCTCGCTCATTGTCTTATACGTGA
AGAAGTTTCGCAATGAAATTGACAACAAATGACTCATGTTTTGTCATTTGTCTCTTTTCT
CTGCGCATCCGATCTCTTCTGCGGGCGATTTTTTCATTTATTCTCCACTCAAAACAGTGC
GTATTTAACCTGTGGCTGTCATGTCGAGAAGGGTACACTCAGGAGCTCTTATCCCTACCA
TTGTGCAATTTATCTTTCAAATGGCACGCAAAATCCTAGAAATTATTTGATTTTTCATTT
ATCTCTTTTTTAAATAAAATTTATTTTGGTTTTTTTAAATTTTCTAGAGAATTTTTATTT
TTGTAGACGTTTTGAGACTTTTTTCGTTGAAAACCGTCTAAAAAATCACCGGAATGTTTT
GGAAAATCGAAAAAAATTGAAATCGATTTTTTTAGAAAATGGGACTACAGTACGCGATCG
CGGCGATGCCCATCTCATAGAATAACATATGCGCCTTTAAATTTATGTCTGATTACTGTA
TTTGTGAAGTTTTTAAGACTAATTTTCCAGACAAATGATGTCTTATTTTTCAATCGAAAA
ATAATAGTTTTTAGCGATAAAATAAAAAAACAACATTAAAATTTTAAGCCTAGTGAAACC
AATTACAAAATTAATAGGCAGGCATGCACCTTTAAATTTTTTCAGGTTACTGTACTTTTT
CAAATTTTTTTGAACCTTTTTTCTATTTTCAAGGGATTCCTTTACTTAAGCTTAAGTTAA
CAGAGAAATAACAAAAAATACATACTTTGATAAAATTAAAATTCTCAGTATTACTAGATT
TCCACGTGGAATTCTGATTTTAGCCTTTATTTATTTTTTTTTCTTTATGGAAATTAAAAA
AAAAAACAAAAATATAATAGAAATAAAAATTTCATTTCAG
>fipr-11 WBGene00008244; upstream from -1000 to -1; size: 1000; feature type:gene; location: Caenorhabditis_elegans.WBcel235.34:V:9906182:9907181:R; upstream neighbour: WBGene00003173 (distance: 1450)
GAACTGCGTTGACTATTTGACGGGTCTGAAGACTTTTCTGATGGTATTTGAATGCTATTT
CGAAACAATCTTTGATTTGAATGCTTTTATAAAATATTTCCACTACTCACCGTCTCATTA
GTCATCATACCAGTTGAGCAAATAATTATAATGTGAAGAATAGCCATGACAACTTGATAA
GCAGCCCAACATATTTTAACATGAACTGTTATGTTTAACTTCTCTCGAATTTTTGGATTA
GTGACTTGCTCTGGAGTGATTGGAACTAGCAAACTGAAACTTCAGATTTAATAGTTACCC
AAAATAATTTTAAATGCTTACGTAGAAGTTGGTTCCGAAAGGAAATATAAAGTAAGACAC
AGAACCAAAAGACTCCATGCCAGAGAGAACAAAAGAAGTGGATTGAAAACGTCTCCGACT
GCTTCTTGTACATTTGTTATCCTTGTAAATTGTTCGTAGTAAAATTTCAAACTGAAATGT
CGCTTCTTATGTTCACGATTCATCGACTTGATCAAAGTTCTGCAGTAGAAGCGGACCAGT
ATATTGTAAAGATGATAATAGAGTAATGGAATTATATTCCATAGACTCAAAACTGGAACC
AGAATAAAACTACAGTCTGTGAGGATATGTTCTCCAAATATCTCTCCAGTTCCAACAAAC
TCGACAACTTTTAGGATAAGTGCAGAAAAGAAAATGATGAGCAATGTGAAGAAAAACACG
AATTTGTAAATTCGAAGTGGAGGAGATACTCCAAATGCACTTCGAAAGCACACATCGACC
ATATCAATTGTCTGAAAATTAAAAAAAAGTGTTTATACTTTGCTCCTTGATCGGTGCATC
CACACTAGTTCTACTTTTGACACATTTTTCGGTGAAACTCATTGTGCTCATTGTGCAAAG
ATGCCAAAAACCTATGAGCAAATAGAACACTTGTAGTATAAAAGTCCTTTTTCCTTACAT
TCAAACCAAGAATCTACTCATTCTTCTTACAACTCTCATC
>lin-15A WBGene00023498; upstream from 0 to -1; size: 0; feature type:gene; location: Caenorhabditis_elegans.WBcel235.34:X:15731968:15731967:D; upstream neighbour: WBGene00023497 (distance: 0)
>rol-1 WBGene00004394; upstream from -1000 to -1; size: 1000; feature type:gene; location: Caenorhabditis_elegans.WBcel235.34:II:12171573:12172572:D; upstream neighbour: WBGene00013253 (distance: 1773)
AGTATTGTAGTACCATAACCAAACTATAGTAGTACTGTAGTACCATAATCAAACTACAGT
AGTACTTTTGTTACCCTAATCAAACTTCAGTAGTATTGTAGTACCATAACCAAACTACAG
TAGCACTGTAGTACCATAACCAAACTACAGTAGTACTGTAGTACCATAACCAAACTACAG
TAGTACTGTAGTACCATAATCAAACTACAGTAGTACTTTGTTACCCTAATCAAACTTCAG
TAGTACTGTAGTACCATAACCAAACTACAGTAGCACTGTAGTACCATAATCAAACTACAG
TAGTACTTTTGTTACCCTAATCAAACTTCAGTAGTAATGTAGTACCATAACCAAACTACA
GTAGCACTGTAGTACCATAACCAAACTACAGTAGTACTGTAGTACCATAACCAAACTACA
GTAGTACTTTGTTACCCTAATCAAACTTCAGTAGTATTGTAGTACCATAACCAAACTACA
[truncated: 4,570 more rows]

## Sheet: intestine RSAtools output
6-mer
#seq	id	exp_freq	occ	exp_occ	occ_P	occ_E	occ_sig	rank	ovl_occ	forbocc	ratio	ms	exp_ms	ms_P	ms_E	ms_sig	exp_msf	ms_rati
cttatc	cttatc|gataag	0.00044322	298	147.29	7.8e-28	1.6e-24	23.79	1	0	1481	2.0232	210	127.95	1.4e-15	2.9e-12	11.5	0.25089	1.64121
tgataa	tgataa|ttatca	0.0011302	555	375.59	3.1e-18	6.5e-15	14.19	2	0	2768	1.4777	291	265.91	0.0145	30	-1.5	0.52139	1.09436
ataaga	ataaga|tcttat	0.000734842	348	244.2	2.4e-10	5e-07	6.3	3	1	1731	1.425	234	194.11	0.00019	0.39	0.4	0.3806	1.20553
gtataa	gtataa|ttatac	0.00051431	258	170.92	3.4e-10	7.1e-07	6.15	4	0	1282	1.5095	203	145.26	2.6e-08	5.4e-05	4.3	0.28482	1.39753
ctgata	ctgata|tatcag	0.000515002	252	171.15	4.5e-09	9.3e-06	5.03	5	1	1256	1.4724	176	145.42	0.00185	3.9	-0.6	0.28514	1.21029
tataaa	tataaa|tttata	0.0014972	624	497.55	2.6e-08	5.5e-05	4.26	6	46	3109	1.2541	337	317.89	0.04374	91	-2	0.62331	1.06013
cctaag	cctaag|cttagg	0.000213165	118	70.84	1.9e-07	0.0004	3.4	7	0	590	1.6658	52	66.15	0.97618	2000	-3.3	0.1297	0.78614
ccgccc	ccgccc|gggcgg	0.000203988	112	67.79	5.5e-07	0.0012	2.94	8	2	555	1.6522	94	63.48	6.8e-05	0.14	0.8	0.12448	1.48071
gataac	gataac|gttatc	0.000382046	185	126.96	8.2e-07	0.0017	2.77	9	0	921	1.4571	140	112.41	0.00234	4.9	-0.7	0.22041	1.24543
ggctta	ggctta|taagcc	0.000306667	154	101.91	9.4e-07	0.0019	2.71	10	1	763	1.5111	77	92.39	0.96843	2000	-3.3	0.18115	0.83344
aacctt	aacctt|aaggtt	0.0005364	244	178.26	1.7e-06	0.0036	2.44	11	0	1220	1.3688	171	150.47	0.02694	56	-1.7	0.29504	1.13643
gtgata	gtgata|tatcac	0.000429154	200	142.62	3.3e-06	0.0069	2.16	12	1	997	1.4024	150	124.43	0.00555	12	-1.1	0.24399	1.20545
ctaagc	ctaagc|gcttag	0.000241296	124	80.19	3.5e-06	0.0072	2.14	13	0	620	1.5464	56	74.21	0.99237	2100	-3.3	0.14551	0.75462
ggtata	ggtata|tatacc	0.000253863	128	84.36	5.9e-06	0.012	1.91	14	0	635	1.5172	106	77.76	0.00051	1.1	0	0.15248	1.36309
actgat	actgat|atcagt	0.000585561	259	194.59	6.1e-06	0.013	1.89	15	1	1293	1.331	186	161.81	0.0128	27	-1.4	0.31728	1.14948
agtata	agtata|tatact	0.000451752	207	150.13	6.4e-06	0.013	1.88	16	6	1033	1.3788	160	130.07	0.00169	3.5	-0.5	0.25505	1.23008
atgata	atgata|tatcat	0.000691077	299	229.66	6.7e-06	0.014	1.85	17	5	1484	1.3019	201	184.96	0.07678	160	-2.2	0.36267	1.08671
agccta	agccta|taggct	0.000346028	165	114.99	6.8e-06	0.014	1.85	18	0	820	1.4349	87	102.97	0.96741	2000	-3.3	0.20189	0.84494
cctccc	cctccc|gggagg	0.000219437	112	72.92	1.3e-05	0.027	1.57	19	3	557	1.5359	93	67.96	0.00106	2.2	-0.3	0.13325	1.36852
atcatc	atcatc|gatgat	0.000541519	237	179.96	2.8e-05	0.058	1.24	20	21	1174	1.317	169	151.67	0.05257	110	-2	0.29739	1.11427
cgcgcg	cgcgcg|cgcgcg	8.29762e-05	51	27.57	4.2e-05	0.086	1.06	21	10	510	1.8495	45	26.84	0.0006	1.2	-0.1	0.05263	1.67638
acttcc	acttcc|ggaagt	0.000472435	209	157	4.3e-05	0.09	1.05	22	0	1042	1.3312	155	135.16	0.02741	57	-1.8	0.26502	1.14678
atggca	atggca|tgccat	0.000324561	150	107.86	7.2e-05	0.15	0.83	23	0	749	1.3907	120	97.23	0.00704	15	-1.2	0.19065	1.23418
aaaggt	aaaggt|accttt	0.000644383	272	214.14	8e-05	0.17	0.78	24	0	1356	1.2702	201	174.91	0.00898	19	-1.3	0.34297	1.14914
atgatg	atgatg|catcat	0.000588789	249	195.67	0.00014	0.29	0.54	25	17	1245	1.2726	171	162.54	0.22409	470	-2.7	0.31871	1.05202
atgcca	atgcca|tggcat	0.000346144	156	115.03	0.00016	0.34	0.47	26	3	772	1.3562	126	103	0.00752	16	-1.2	0.20195	1.22334
ataagc	ataagc|gcttat	0.000326244	148	108.42	0.00018	0.37	0.43	27	1	738	1.3651	117	97.68	0.01872	39	-1.6	0.19154	1.19775
cattac	cattac|gtaatg	0.000329841	149	109.61	0.0002	0.42	0.38	28	1	741	1.3593	124	98.65	0.00329	6.8	-0.8	0.19343	1.25699
acgact	acgact|agtcgt	0.000208369	101	69.25	0.0002	0.42	0.37	29	0	505	1.4586	88	64.76	0.00181	3.8	-0.6	0.12697	1.35894
acacat	acacat|atgtgt	0.000643807	268	213.95	0.0002	0.42	0.37	30	0	1339	1.2526	190	174.79	0.08555	180	-2.3	0.34272	1.08704
acaggt	acaggt|acctgt	0.00026613	124	88.44	0.00021	0.43	0.37	31	0	620	1.4021	108	81.21	0.00106	2.2	-0.3	0.15923	1.32994
aaggtg	aaggtg|cacctt	0.000365859	162	121.58	0.00027	0.56	0.25	32	0	806	1.3324	132	108.19	0.00668	14	-1.1	0.21214	1.22004
cccacc	cccacc|ggtggg	0.000205164	99	68.18	0.00027	0.56	0.25	33	2	495	1.452	83	63.83	0.00772	16	-1.2	0.12515	1.30043
gattca	gattca|tgaatc	0.000556276	234	184.86	0.00028	0.59	0.23	34	0	1164	1.2658	174	155.1	0.03931	82	-1.9	0.30412	1.12186
ctttta	ctttta|taaaag	0.0010913	430	362.66	0.00031	0.65	0.19	35	0	2147	1.1857	268	259.63	0.24307	510	-2.7	0.50909	1.03222
aggaga	aggaga|tctcct	0.000435588	188	144.75	0.00032	0.67	0.17	36	0	939	1.2988	142	126.05	0.05774	120	-2.1	0.24715	1.12655
aaaagg	aaaagg|cctttt	0.00106393	419	353.57	0.00038	0.79	0.1	37	0	2085	1.1851	263	255.12	0.25685	530	-2.7	0.50024	1.03087
ctccgc	ctccgc|gcggag	0.000230828	108	76.71	0.00043	0.9	0.05	38	1	540	1.4079	90	71.23	0.01149	24	-1.4	0.13966	1.26358
gcctaa	gcctaa|ttaggc	0.000385735	168	128.19	0.00044	0.91	0.04	39	1	836	1.3106	82	113.37	0.99978	2100	-3.3	0.22229	0.72332
aatgta	aatgta|tacatt	0.000920671	366	305.96	0.00046	0.96	0.02	40	2	1825	1.1962	228	230.16	0.59301	1200	-3.1	0.45129	0.99062
7-mer
exp_msf	ms_rati
cttatca	cttatca|tgataag	0.000219655	174	72.87	7.1e-24	5.8e-20	19.23	1	0	1042	2.388	131	67.91	6.6e-14	5.4e-10	9.3	0.13315	1.92913
gataaga	gataaga|tcttatc	0.000195343	154	64.8	3.8e-21	3.1e-17	16.51	2	0	911	2.3765	127	60.86	5.7e-16	4.7e-12	11.3	0.11933	2.08681
gtataaa	gtataaa|tttatac	0.000228497	162	75.8	5.8e-18	4.7e-14	13.33	3	0	970	2.1372	140	70.44	5.7e-16	4.6e-12	11.3	0.13812	1.98744
ctgataa	ctgataa|ttatcag	0.000229721	136	76.2	4.3e-10	3.5e-06	5.45	4	0	812	1.7847	107	70.79	7.7e-06	0.063	1.2	0.13881	1.51147
actgata	actgata|tatcagt	0.000190379	116	63.15	1.7e-09	1.4e-05	4.87	5	0	690	1.8368	93	59.41	9.1e-06	0.075	1.1	0.11648	1.56551
gttatca	gttatca|tgataac	0.00017184	106	57	4.3e-09	3.5e-05	4.45	6	0	630	1.8595	92	53.94	3e-07	0.0024	2.6	0.10576	1.70566
ataaaag	ataaaag|cttttat	0.000350078	182	116.13	9.8e-09	8e-05	4.09	7	0	1085	1.5672	155	103.87	5.7e-08	0.00047	3.3	0.20367	1.4922
tataaaa	tataaaa|ttttata	0.000763073	336	253.13	3.9e-07	0.0032	2.5	8	9	2008	1.3274	241	199.59	0.00012	0.96	0	0.39136	1.20746
gataagc	gataagc|gcttatc	6.85217e-05	49	22.73	1.2e-06	0.0097	2.01	9	0	294	2.1557	46	22.23	3.8e-06	0.031	1.5	0.04359	2.06908
cctaagc	cctaagc|gcttagg	9.41031e-05	61	31.22	1.6e-06	0.013	1.89	10	10	366	1.9541	22	30.28	0.95557	7800	-3.9	0.05938	0.72651
ggtataa	ggtataa|ttatacc	8.49141e-05	56	28.17	2.5e-06	0.02	1.7	11	0	336	1.9881	54	27.41	2.2e-06	0.018	1.7	0.05374	1.9704
agtataa	agtataa|ttatact	0.000165191	91	54.8	4.8e-06	0.039	1.41	12	0	542	1.6606	83	51.96	1.5e-05	0.12	0.9	0.10188	1.59735
ggaagta	ggaagta|tacttcc	9.47957e-05	59	31.45	7.4e-06	0.061	1.21	13	0	354	1.8762	54	30.5	4.2e-05	0.35	0.5	0.0598	1.77062
gggcgga	gggcgga|tccgccc	7.58175e-05	50	25.15	8.1e-06	0.066	1.18	14	0	300	1.988	46	24.54	4.4e-05	0.36	0.4	0.04812	1.87437
gtgataa	gtgataa|ttatcac	0.000180128	95	59.75	1.6e-05	0.13	0.89	15	0	570	1.5899	82	56.39	0.00038	3.1	-0.5	0.11057	1.45414
ccttatc	ccttatc|gataagg	7.99964e-05	51	26.54	1.6e-05	0.13	0.88	16	0	306	1.9218	47	25.86	7.4e-05	0.61	0.2	0.0507	1.81752
agtgata	agtgata|tatcact	0.000140925	78	46.75	1.8e-05	0.15	0.82	17	0	464	1.6685	71	44.67	7.9e-05	0.64	0.2	0.08759	1.58932
ctccgcc	ctccgcc|ggcggag	0.000104977	62	34.82	2.1e-05	0.17	0.77	18	0	372	1.7804	54	33.66	0.00048	4	-0.6	0.06601	1.60412
ccgccca	ccgccca|tgggcgg	9.67582e-05	58	32.1	2.5e-05	0.2	0.69	19	0	348	1.807	54	31.11	7.1e-05	0.58	0.2	0.061	1.7358
atgtaat	atgtaat|attacat	0.000190679	98	63.25	3.1e-05	0.25	0.6	20	2	588	1.5493	86	59.49	0.00032	2.6	-0.4	0.11665	1.44553
ctaagcc	ctaagcc|ggcttag	0.000107263	62	35.58	3.8e-05	0.31	0.51	21	11	372	1.7425	25	34.37	0.96446	7900	-3.9	0.06739	0.72736
gtatata	gtatata|tatatac	0.000135707	74	45.02	4.6e-05	0.38	0.42	22	5	441	1.6438	68	43.09	0.00014	1.1	-0.1	0.08449	1.57806
accttct	accttct|agaaggt	0.000117791	66	39.07	5.3e-05	0.44	0.36	23	0	394	1.6891	53	37.62	0.00793	65	-1.8	0.07376	1.40893
ccctccc	ccctccc|gggaggg	5.63314e-05	38	18.69	5.7e-05	0.47	0.33	24	1	228	2.0335	35	18.35	0.00026	2.2	-0.3	0.03598	1.90747
cttaggc	cttaggc|gcctaag	9.55807e-05	56	31.71	6.1e-05	0.5	0.3	25	11	336	1.7662	20	30.74	0.98626	8100	-3.9	0.06028	0.65056
atcatgc	atcatgc|gcatgat	6.97223e-05	44	23.13	7.2e-05	0.59	0.23	26	0	264	1.9024	39	22.61	0.00082	6.7	-0.8	0.04434	1.72468
atcatca	atcatca|tgatgat	0.00023166	112	76.85	0.0001	0.82	0.09	27	13	671	1.4574	91	71.35	0.00871	71	-1.9	0.13989	1.27547
atgataa	atgataa|ttatcat	0.00027211	128	90.27	0.00011	0.87	0.06	28	0	764	1.418	104	82.74	0.00753	62	-1.8	0.16223	1.25696
atgattc	atgattc|gaatcat	0.000156325	81	51.86	0.00011	0.89	0.05	29	0	486	1.562	73	49.31	0.0005	4.1	-0.6	0.09669	1.48038
acctgcc	acctgcc|ggcaggt	6.46661e-05	41	21.45	0.00011	0.92	0.04	30	0	242	1.9113	36	21.01	0.00144	12	-1.1	0.04119	1.71369
aaaaggt	aaaaggt|acctttt	0.000300762	139	99.77	0.00012	0.97	0.01	31	0	831	1.3932	111	90.63	0.01211	99	-2	0.17771	1.22475
8-mer
exp_msf	ms_rati
gtataaaa	gtataaaa|ttttatac	0.000117501	111	38.91	3.4e-21	1.1e-16	15.95	1	0	773	2.8528	103	37.46	9e-21	3e-16	15.5	0.07346	2.74933
cttttata	cttttata|tataaaag	9.68204e-05	98	32.06	7.1e-21	2.3e-16	15.63	2	0	681	3.0567	92	31.08	1.4e-20	4.6e-16	15.3	0.06093	2.96056
tcttatca	tcttatca|tgataaga	0.000102274	95	33.87	6.2e-18	2e-13	12.69	3	0	662	2.8051	81	32.77	7.8e-14	2.6e-09	8.6	0.06425	2.47191
ggtataaa	ggtataaa|tttatacc	3.77136e-05	41	12.49	1.4e-10	4.8e-06	5.32	4	0	287	3.2831	39	12.34	5.5e-10	1.8e-05	4.7	0.02419	3.16124
ctgataag	ctgataag|cttatcag	5.0792e-05	47	16.82	1.2e-09	4e-05	4.4	5	0	329	2.7944	40	16.55	4.2e-07	0.014	1.9	0.03244	2.41763
ataaaagg	ataaaagg|ccttttat	4.76726e-05	45	15.79	1.5e-09	4.8e-05	4.31	6	0	311	2.8506	44	15.54	1.2e-09	4e-05	4.4	0.03048	2.83055
actgataa	actgataa|ttatcagt	0.000100702	73	33.35	2e-09	6.6e-05	4.18	7	0	505	2.1892	62	32.28	8.6e-07	0.028	1.5	0.0633	1.92064
gataagaa	gataagaa|ttcttatc	9.19218e-05	68	30.44	3.2e-09	0.00011	3.98	8	0	467	2.234	61	29.55	9.7e-08	0.0032	2.5	0.05794	2.06434
gtatataa	gtatataa|ttatatac	5.2525e-05	46	17.39	9.1e-09	0.0003	3.52	9	0	317	2.6448	45	17.1	6.9e-09	0.00023	3.6	0.03353	2.63156
agtataaa	agtataaa|tttatact	7.44301e-05	55	24.65	9.7e-08	0.0032	2.5	10	0	385	2.2316	53	24.06	1e-07	0.0033	2.5	0.04718	2.20271
cttatcac	cttatcac|gtgataag	4.26354e-05	38	14.12	1.1e-07	0.0036	2.45	11	1	266	2.6916	36	13.92	3.5e-07	0.012	1.9	0.0273	2.58532
ctcttatc	ctcttatc|gataagag	3.67663e-05	34	12.17	2.1e-07	0.007	2.15	12	0	238	2.7927	33	12.03	3e-07	0.01	2	0.02359	2.74299
atgattca	atgattca|tgaatcat	6.68742e-05	49	22.14	5.8e-07	0.019	1.72	13	0	343	2.2127	45	21.67	4.5e-06	0.15	0.8	0.04249	2.07648
atcttatc	atcttatc|gataagat	4.47843e-05	37	14.83	9.2e-07	0.03	1.52	14	0	259	2.495	33	14.62	1.8e-05	0.58	0.2	0.02866	2.25773
cttatcaa	cttatcaa|ttgataag	7.80578e-05	53	25.85	1.9e-06	0.062	1.2	15	0	367	2.0505	49	25.2	9.6e-06	0.32	0.5	0.04942	1.94409
ctccgccc	ctccgccc|gggcggag	4.99139e-05	37	16.53	1e-05	0.33	0.48	16	0	259	2.2386	33	16.26	0.00013	4.3	-0.6	0.03189	2.02905
gcttatca	gcttatca|tgataagc	3.15673e-05	27	10.45	1.4e-05	0.45	0.34	17	0	189	2.583	25	10.35	6.4e-05	2.1	-0.3	0.02029	2.4162
aactgata	aactgata|tatcagtt	9.0004e-05	55	29.8	2.3e-05	0.75	0.12	18	0	381	1.8454	50	28.95	0.00015	4.9	-0.7	0.05677	1.72707
cttatata	cttatata|tatataag	3.84762e-05	30	12.74	2.6e-05	0.87	0.06	19	0	204	2.3546	29	12.58	3.9e-05	1.3	-0.1	0.02467	2.30465

## Sheet: intestine motifs_footprintDB
							footprintDB template	Source	STAMP e-value	Motif similarity	footprinDB PWM / Consensus
							MA0542.1: elt-3	JASPAR 2016	1.7e-12	7.91 / 8	ACTGATAAGA
											--TGATAAgA
							M4715_1.02: egl-27 / T086516_1.02	CISBP 1.02	5.1e-12	7.80 / 8	ACTGATAAGA
											-yTGATAAG-
							M0786_1.02: elt-6 / T084987_1.02	CISBP 1.02	4.8e-10	7.32 / 8	ACTGATAAGA
											-sTGATAAs-
							M0787_1.02: end-1 / T084989_1.02	CISBP 1.02	8e-09	7.57 / 10	ACTGATAAGA
											rshGATAasr
							M0788_1.02: end-3 / T084990_1.02	CISBP 1.02	3.4e-08	7.38 / 10	ACTGATAAGA
											rkwGATAagr
							M0772_1.02: elt-7 / T084368_1.02	CISBP 1.02	3.9e-08	7.73 / 10	ACTGATAAGA--
											dcTGATAAsrwt
							UP00381A_1: Abnormal cell lineage protein 32 / hlh-7 / LIN-32 / Protein lin-32 / T14F9.5	UniPROBE 20160601	0.00023	6.49 / 10	ACTGATAAGA----
											akwraTwagwaswm
							PL0001.1: hlh-11	JASPAR 2016	0.00035	6.53 / 10	------ACTGATAAGA
											msatCAGCTGATcrdw
							UP00357A_1: HLH-11	UniPROBE 20160601	0.00045	6.48 / 10	------ACTGATAAGA
											msatCAGCTGATcrdw
							M0586_1.02: ceh-48 / T073408_1.02	CISBP 1.02	0.00079	5.52 / 8	-ACTGATAAGA
											rayCrATaw--
							M0385_1.02: C46E10.8 / T037191_1.02	CISBP 1.02	1.7e-05	5.95 / 8	--GTATAAAA
											GgkyadrAaw
							M0622_1.02: dmd-4 / T075008_1.02	CISBP 1.02	4.9e-05	5.78 / 8	--GTATAAAA
											wwgTAtcwww
							M0492_1.02: T061503_1.02 / ztf-19	CISBP 1.02	9.3e-05	5.67 / 8	--GTATAAAA
											yrkTKTAAwr
							M0493_1.02: lin-29 / T061509_1.02	CISBP 1.02	0.0001	5.32 / 8	GTATAAAA
											gAAAAAAa
							UP00371A_1: C02B8.4 / CeTwist / Helix-loop-helix protein 8 / HLH-8 / Twist-related protein	UniPROBE 20160601	0.00017	5.89 / 8	--GTATAAAA----
											wtaaAwaAAacymw
							M0382_1.02: die-1 / T037185_1.02	CISBP 1.02	0.00025	5.49 / 8	-GTATAAAA-
											awTTTAAAma
							M0459_1.02: K11D2.4 / T060871_1.02	CISBP 1.02	0.0003	5.45 / 6	GTATAAAA----
											--akAAAAAasw
							M0789_1.02: med-2 / T085094_1.02	CISBP 1.02	0.00046	5.38 / 7	---GTATAAAA
											rdrGTATmCa-
							M0859_1.02: ceh-34 / T090456_1.02	CISBP 1.02	0.00057	5.33 / 7	---GTATAAAA
											rrrrkAtmrr-
							M0350_1.02: T028092_1.02 / Y61A9LA.9	CISBP 1.02	0.00063	5.00 / 8	GTATAAAA
											AwATWAAT
							M4715_1.02: egl-27 / T086516_1.02	CISBP 1.02	1.4e-09	6.82 / 7	ACTGATAA-
											-yTGATAAG
							M0772_1.02: elt-7 / T084368_1.02	CISBP 1.02	8.2e-09	7.21 / 8	ACTGATAA----
											dcTGATAAsrwt
							M0786_1.02: elt-6 / T084987_1.02	CISBP 1.02	8.9e-09	6.61 / 7	ACTGATAA-
											-sTGATAAs
							M0787_1.02: end-1 / T084989_1.02	CISBP 1.02	1.9e-07	6.60 / 8	ACTGATAA--
											rshGATAasr
							MA0542.1: elt-3	JASPAR 2016	1.2e-06	6.00 / 6	ACTGATAA--
											--TGATAAgA
							M0788_1.02: end-3 / T084990_1.02	CISBP 1.02	5.7e-05	5.75 / 8	ACTGATAA--
											rkwGATAagr
							M0586_1.02: ceh-48 / T073408_1.02	CISBP 1.02	9.6e-05	5.52 / 8	-ACTGATAA
											rayCrATaw
							MA0921.1: ceh-48	JASPAR 2016	9.6e-05	5.52 / 8	-ACTGATAA
											rayCrATaw
							M1477_1.02: nhr-1 / T134664_1.02	CISBP 1.02	0.00016	5.24 / 8	ACTGATAA
											ArTGATCA
							M0575_1.02: mex-6 / T070813_1.02	CISBP 1.02	0.00045	5.38 / 8	-ACTGATAA-
											waATAATAAr
							M0380_1.02: ham-2 / T037182_1.02	CISBP 1.02	0.001	5.85 / 9	TAGGCTTAGGCTTA
											-mkGCTwahw----
							MA0263.1: ceh-10::ttx-3	JASPAR 2016	0.002	6.90 / 13	-TAGGCTTAGGCTTA
											ATTRGyTTmGTTAr-
							M0452_1.02: lsy-27 / T057649_1.02	CISBP 1.02	0.002	6.01 / 10	TAGGCTTAGGCTTA
											---gswgAAGCyy-
							MA0260.1: che-1	JASPAR 2016	0.005	4.45 / 6	TAGGCTTAGGCTTA
											--SGyTTC------
							M0862_1.02: ceh-36 / T090469_1.02	CISBP 1.02	0.006	5.14 / 8	TAGGCTTAGGCTTA
											-sgGATTAr-----
							M0498_1.02: T061526_1.02 / ztf-29	CISBP 1.02	0.009	5.62 / 10	TAGGCTTAGGCTTA
											-rdGCTThwws---
							M0495_1.02: sptf-3 / T061515_1.02	CISBP 1.02	3.8e-06	5.40 / 6	--GGGCGG--
											rgGGGCGkrt
							M0456_1.02: klf-3 / T057655_1.02	CISBP 1.02	5.9e-06	5.26 / 6	-GGGCGG--
											wGGGCGkgg
							M0383_1.02: egrh-1 / T037189_1.02	CISBP 1.02	2.5e-05	4.95 / 5	---GGGCGG
											cGkGGGcG-
							M0546_1.02: T061573_1.02 / ZK337.2	CISBP 1.02	3.1e-05	4.92 / 5	---GGGCGG
											yGkGGGcG-
							M0544_1.02: T061570_1.02 / ZC328.2	CISBP 1.02	0.00024	4.80 / 5	-----GGGCGG
											tgcGkGGGyg-
							M1511_1.02: mbr-1 / T136947_1.02	CISBP 1.02	0.002	4.48 / 6	GGGCGG----
											grgGGGCCww
							M0674_1.02: efl-2 / T076992_1.02	CISBP 1.02	0.002	4.46 / 6	-GGGCGG---
											wksGCGsgyw
							M0488_1.02: eor-1 / T061408_1.02	CISBP 1.02	0.002	4.26 / 6	GGGCGG--
											grGGGRtc
							MA0541.1: efl-1	JASPAR 2016	0.002	4.65 / 6	---GGGCGG------
											hrhksGCGssAAawt
							M0461_1.02: T060934_1.02 / ztf-14	CISBP 1.02	0.003	4.36 / 6	-GGGCGG---
											tggGtGGtcy
							DAE**
							MA0542.1: elt-3	JASPAR 2016	1.9e-14	7.91 / 8	TGATAAGA
											TGATAAgA
							M4715_1.02: egl-27 / T086516_1.02	CISBP 1.02	3.3e-10	6.97 / 7	-TGATAAGA
											yTGATAAG-
							M0786_1.02: elt-6 / T084987_1.02	CISBP 1.02	4.8e-09	6.68 / 7	-TGATAAGA
											sTGATAAs-
							M0788_1.02: end-3 / T084990_1.02	CISBP 1.02	7.3e-08	6.72 / 8	--TGATAAGA
											rkwGATAagr
							M0772_1.02: elt-7 / T084368_1.02	CISBP 1.02	1.7e-06	6.51 / 8	--TGATAAGA--
											dcTGATAAsrwt
							M0787_1.02: end-1 / T084989_1.02	CISBP 1.02	4.5e-06	6.16 / 8	--TGATAAGA
											rshGATAasr
							UP00381A_1: Abnormal cell lineage protein 32 / hlh-7 / LIN-32 / Protein lin-32 / T14F9.5	UniPROBE 20160601	2.1e-05	6.25 / 8	--TGATAAGA----
											akwraTwagwaswm
							M4713_1.02: elt-1 / T085219_1.02	CISBP 1.02	6.9e-05	5.83 / 7	TGATAAGA----
											-GATWadvATCT
							PL0001.1: hlh-11	JASPAR 2016	0.002	5.53 / 8	--------TGATAAGA
											msatCAGCTGATcrdw
							UP00357A_1: HLH-11	UniPROBE 20160601	0.002	5.48 / 8	--------TGATAAGA
											msatCAGCTGATcrdw
							DAE**
							M4715_1.02: egl-27 / T086516_1.02	CISBP 1.02	9.5e-13	7.80 / 8	ACTGATAAG
											-yTGATAAG
							M0786_1.02: elt-6 / T084987_1.02	CISBP 1.02	1.1e-10	7.32 / 8	ACTGATAAG
											-sTGATAAs
							MA0542.1: elt-3	JASPAR 2016	4e-09	6.92 / 7	ACTGATAAG-
											--TGATAAgA
							M0787_1.02: end-1 / T084989_1.02	CISBP 1.02	1.1e-08	7.28 / 9	ACTGATAAG-
											rshGATAasr
							M0772_1.02: elt-7 / T084368_1.02	CISBP 1.02	1.2e-07	7.26 / 9	ACTGATAAG---
											dcTGATAAsrwt
							M0788_1.02: end-3 / T084990_1.02	CISBP 1.02	7.1e-07	6.73 / 9	ACTGATAAG-
											rkwGATAagr
							PL0001.1: hlh-11	JASPAR 2016	0.0003	6.27 / 9	ACTGATAAG-------
											whygATCAGCTGatsk
							M0586_1.02: ceh-48 / T073408_1.02	CISBP 1.02	0.00034	5.52 / 8	-ACTGATAAG
											rayCrATaw-
							MA0921.1: ceh-48	JASPAR 2016	0.00034	5.52 / 8	-ACTGATAAG
											rayCrATaw-
							M1477_1.02: nhr-1 / T134664_1.02	CISBP 1.02	0.00045	5.24 / 8	ACTGATAAG
											ArTGATCA-
							M0492_1.02: T061503_1.02 / ztf-19	CISBP 1.02	8.9e-06	6.34 / 9	TTTTATACT-
											ywTTAMAmyr
							M0789_1.02: med-2 / T085094_1.02	CISBP 1.02	1.3e-05	6.28 / 8	TTTTATACT--
											-tGkATACyhy
							UP00361A_1: HLH-15	UniPROBE 20160601	3.5e-05	6.54 / 9	-----TTTTATACT
											ywhdwywttttwct
							M0382_1.02: die-1 / T037185_1.02	CISBP 1.02	3.8e-05	6.10 / 9	-TTTTATACT
											tkTTTAAAwt
							2kae_A: GATA-type transcription factor	3D-footprint 20161221	6.7e-05	6.00 / 9	-TTTTATACT
											AAAGTATACT
							M0622_1.02: dmd-4 / T075008_1.02	CISBP 1.02	7.3e-05	5.99 / 9	TTTTATACT-
											wwwgaTAcww
							M0385_1.02: C46E10.8 / T037191_1.02	CISBP 1.02	9e-05	5.95 / 9	TTTTATACT-
											wtTyhtrmcC
							M0493_1.02: lin-29 / T061509_1.02	CISBP 1.02	0.0003	5.32 / 8	TTTTATACT
											tTTTTTTc-
							UP00382A_1: MDL-1	UniPROBE 20160601	0.00031	6.13 / 9	----TTTTATACT-
											twwttttwawwmwT
							UP00384A_1: HLH-2	UniPROBE 20160601	0.00031	6.13 / 9	--TTTTATACT---
											adbwttatattymw
							DAE**
							MA0542.1: elt-3	JASPAR 2016	1.9e-14	7.91 / 8	TGATAAGA
											TGATAAgA
							M4715_1.02: egl-27 / T086516_1.02	CISBP 1.02	3.3e-10	6.97 / 7	-TGATAAGA
											yTGATAAG-
							M0786_1.02: elt-6 / T084987_1.02	CISBP 1.02	4.8e-09	6.68 / 7	-TGATAAGA
											sTGATAAs-
							M0788_1.02: end-3 / T084990_1.02	CISBP 1.02	7.3e-08	6.72 / 8	--TGATAAGA
											rkwGATAagr
							M0772_1.02: elt-7 / T084368_1.02	CISBP 1.02	1.7e-06	6.51 / 8	--TGATAAGA--
											dcTGATAAsrwt
							M0787_1.02: end-1 / T084989_1.02	CISBP 1.02	4.5e-06	6.16 / 8	--TGATAAGA
											rshGATAasr
							UP00381A_1: Abnormal cell lineage protein 32 / hlh-7 / LIN-32 / Protein lin-32 / T14F9.5	UniPROBE 20160601	2.1e-05	6.25 / 8	--TGATAAGA----
											akwraTwagwaswm
							M4713_1.02: elt-1 / T085219_1.02	CISBP 1.02	6.9e-05	5.83 / 7	TGATAAGA----
											-GATWadvATCT
							PL0001.1: hlh-11	JASPAR 2016	0.002	5.53 / 8	--------TGATAAGA
											msatCAGCTGATcrdw
							UP00357A_1: HLH-11	UniPROBE 20160601	0.002	5.48 / 8	--------TGATAAGA
											msatCAGCTGATcrdw
							3brd_A: Lin-12 and glp-1 phenotype protein 1, isoform a	3D-footprint 20161221	0.00036	4.00 / 4	CCTCCC-
											--TCCCA
							M0499_1.02: egrh-3 / T061528_1.02	CISBP 1.02	0.0004	4.39 / 5	CCTCCC--
											-CyCCYmy
							M0461_1.02: T060934_1.02 / ztf-14	CISBP 1.02	0.00058	4.65 / 6	---CCTCCC-
											rgaCCaCcca
							M1511_1.02: mbr-1 / T136947_1.02	CISBP 1.02	0.001	4.53 / 6	----CCTCCC
											wwGGCCCcyc
							M0488_1.02: eor-1 / T061408_1.02	CISBP 1.02	0.002	4.26 / 6	--CCTCCC
											gaYCCCyc
							MA0540.1: dpy-27	JASPAR 2016	0.003	4.60 / 6	CCTCCC----------
											ysTCCCTkCGCgWwdr
							M0148_1.02: bed-3 / T011238_1.02	CISBP 1.02	0.004	4.09 / 6	CCTCCC--
											rsTCyCGA
							3brf_A: Lin-12 and glp-1 phenotype protein 1, isoform a	3D-footprint 20161221	0.006	4.00 / 5	CCTCCC---
											-TTCCCACA
							M0379_1.02: B0310.2 / T037065_1.02	CISBP 1.02	0.008	4.15 / 6	----CCTCCC
											tkwmCCTCam

## Sheet: muscle 1klb promoter input
>far-2 WBGene00001386; upstream from -83 to -1; size: 83; feature type:gene; location: Caenorhabditis_elegans.WBcel235.34:III:9081596:9081678:D; upstream neighbour: WBGene00201558 (distance: 83)
CGCACTATTTCGTTGATGAAACGAGGTTCAAACATACATCATCCAAGGTCGTATAAAAGA
TCGGCTGGCGGAGCAGAATCGGC
>pat-10 WBGene00003934; upstream from -710 to -1; size: 710; feature type:gene; location: Caenorhabditis_elegans.WBcel235.34:I:5020167:5020876:R; upstream neighbour: WBGene00016730 (distance: 710)
TCTTCTTCAAAAGAAATAACGTTTTCCGAAGTTACTTGTTAGCTCCAAACTCACGATTAT
GGTTTCCTTTTGAAATCCGGAAATTTAGTGTCAAATGATAAATAAGAATGATTAGAAATC
TACCTCCTCCCCCTCGACTAAACTGAATTGGAAAAACATAAAGTTTAAATTCAAAATGGT
GTGTCACGCGATAAAAAGTTACTGGAGAAACTTGAGAATTATAAAATAGTATTCAAATTA
AACGTTTGATATAAAACTGTAAAGATATACATACTCAGTGCACATTTAAAAAAACTGAAA
AAAAAACGTTGTTGTGTTCTGAAGCCCAAAAAGGCTAGATGTTCTGGTCACCATGTACAG
CTAAGAATCCAAGTATTCTGGGAAAGTTCAATTACATATATTGCCTGTCAACTCCATTTC
TGTACTTAATTCTACTCCAATTATATTATTTTTTTTCTATTTCCTGGACTTTTATTGATC
CTTGGTTGCCTGTCCCCCCAATCTTTCTTCGTACTCTCCTCCCGTTTCCCCTTCCTTCTC
GGAGAGCCTTGTCTCTCGAATCCTGTGTTTCGCAAAAATCATCGTCAACTTCCACACAGA
TATCATTCTGCGTCTCTTCGCCCTCTATGATCTCTCATGCCCGTTGATCAGGAGCATCTG
TCACCCAGTGTAACACCAAGAATGTGTTTTGTGGAGGAGACGATGATGCC
>act-4 WBGene00000066; upstream from -1000 to -1; size: 1000; feature type:gene; location: Caenorhabditis_elegans.WBcel235.34:X:4959553:4960552:D; upstream neighbour: WBGene00019758 (distance: 2485)
TTGTTCGTTTTCTTCGCAACCAATAAAACTGGACCCCGAGAGGTAACATGTTGTTGATGG
TTCCTGATGATGCTCCGCTCTTCCCGCTTCTCATCTCCCCCGCATTGTGCAGTTGAAAGC
AAAACTTGCAGTGTAACACCGAGAAAGCAGGGCAGCTAATTCAATGGAAACAATTCAAAC
TTTTTGGAGAAAAAAAATCTAAACCCTCTCGCTCAAAGATTATATTCCGGCGGAATACAG
AAAAAAAAAACAAATTGTTGAATCATATAAATTCAAAAATCGAACATGTGACAATATCCA
AGAATAGAAATTGATGACTAATACAATTTTCAGAAATTTTGCTTTGTTGTGATTTGAAAC
AAAATCATTTTCAGATATACTTTGAAGTACAAAAAGTGTTGAAAACATGAGGAATTTTCC
TTTAACACTGGCACGTCATGCTCCACTTTGACAAAATACGTGTCAAATTTTTTTCTACAT
TTGAACATTGAATCATTTCTTAATAAAACTAGAGACCATCGATATATTGGAAAATACGGT
TCCTTCATTACCAACTTACAGTTAAAAAACCTCGCTTTTCCTGATATTGATGACAAAAAG
ATTAATTCTAGATTCGAATATATCACTAAGTATGGCAAGAAAAGAGTTCTGAGAACATCT
TTAGTCTGCAGTGCCACGACGTCTGCAATTGTTTTGCAACATTAAAATCTTACGGTTCCT
TATCAAATTATCCCTTAAAAACCGAACGGCCGTTCGCTTTTCACTGACCAATTTCATAAT
TACAAAACATTTTTAGGCGTTTTTCTCACGTTGCGCTCTGCCGAACGCCTCATCTTCGAG
GCGGGAAGGCGCGACGCGGTCCCCCAATTCAAATTTTCCAGGACACCACCACCACACTGT
TTTTCCCTCCGTGTCCCGCCCTTCCGAGGACCGTCTGTCGGATGGCCGCTCTCCAGTATT
CCCTCAATCCCTCATTCGGTTGGGCGGGGCCAGCCGACCA
>mlc-2 WBGene00003370; upstream from -498 to -1; size: 498; feature type:gene; location: Caenorhabditis_elegans.WBcel235.34:X:17456587:17457084:R; upstream neighbour: WBGene00201198 (distance: 498)
TTGCGTATATCTTCCCGGCCGTGTGAGGGTGATCAGAAAGTCTGAGATCCCCAAAGAGAG
CACAGACACGGCGCACGGATCACGGGCACTGCTCTTTCTAGCGCTCTTTGTGTCGAGCTT
CTGCTTGGGACACATTATCTCTGCTGGCAAAACTGATCGCTGCCCGCTGTGTTACACTCT
ATCTCAAACGGCATCCCGGGAATCTGCCACCCTCCACCAATTGCCTACTAACTTTGCCCG
CCGTGGAGAGAGCACCTCCTCTCGGTCTCTTTTCGTATCACATTCCTCCCATCCAGCTAC
TCCTCCTTCCCATACGCCTACCAACCAACCATTATTATCTCAATGCTCTCGACAAGATCG
GGACTTGGAAAAGGCTTCTTCTTCATACTTTTCATGGGTGCATTTTTAATTTTAATTTGT
TCGTTTCCCAAGCAATTTACTTCTATCATTGTTTCGACAATTTTGTGTGCTACCTGTAAA
CAAATAACTGAGTTTCAG
>far-1 WBGene00001385; upstream from -101 to -1; size: 101; feature type:gene; location: Caenorhabditis_elegans.WBcel235.34:III:9081180:9081280:R; upstream neighbour: WBGene00195427 (distance: 101)
CAATGGAAATCAACACTTCAGTCTCATTTCGCTTTCTTCTTCTTCTTATTCTTCTTCTTC
TTCGTCACATCCCCGATTCTCATAATCTTTCAAATTTTCAG
>perm-4 WBGene00016638; upstream from -1000 to -1; size: 1000; feature type:gene; location: Caenorhabditis_elegans.WBcel235.34:IV:1125108:1126107:R; upstream neighbour: WBGene00016636 (distance: 1683)
ACAAGGAAAGTAAGTTAATCTAGTCCCGGACTTCGAATCGAGACGTATGTCATTTGAAAG
CTTATGGTTAGCCTAGATCACCGCAAAAATTTCAGATTTTTGGAAAAAAATAAAAATTTC
CAAAAAGCTTCCACACTGTTTGTTTGACCCTAAAGACCCCCAAAAACAATTTTTAACCGC
TCTAGCCACTTTTAAGGCCATTTACTTGACCTAGAATTCAGCAAAAAAATGCACTGGAGC
ACTTTCAGATGGCGCTTTCAGGGGTTCAGAGTTGAGTTCCGCCGCTGAAATTTTTTTGGT
GATCTAGTCTAAACATAAGCTTTCAAAGGCATATGTCCTGATTCAAAGTCCGGGACTAGA
TTGACTTCCTTTCCTTGTGAATTGAAAGCTTTGGAGTGATTTATAGTGTTCCTAATGGAT
TTCTCTATGGATTTGCCAATAAAATTTCAACAATTTACATATCAATGAGCAAATTGCAAA
CACGTAAAATATGCATTACATAGTTTTACAAAGTTTTGTAATAAATTGATATTTATAAAA
ATACATAAGAGGGATACGAGCTGCTGAACAAAAATGCTGATTATGGTGCATTGAGAGTAG
TTTTATTGTAAAATTTTGGCAGTAGGTTTTACATGCATTATTTATGCTTCAGATTCCCTT
CTTTTTGGTGCATCGATGAAAAATTTACTGATCAACTTTAACAGTTCATATCTTCGTAGC
CTTTGGTTTTATCAAAAAATTATCAACTGGCAAGTTATTTATTATTACTTTTTCTATAAC
TGTCTAGTTACAATTTTTTTGATATCTTGAAAATTAGCCGAGATATGGTGCAAATCTATC
GATCATCTTTTCAATGTTTCCTCTTTTTTCCCCGTTCCATCAACTCAGACATTTCTACTT
TCATCTTCCTCAAGCTTTTCCTCTTGATTTTTTTTTCTGTAGGCGGAGCCCATCCCATGT
TCCCCCCGAACTATAAAAGCATGGCTCCGCCGACAAATCC
>unc-27 WBGene00006764; upstream from -164 to -1; size: 164; feature type:gene; location: Caenorhabditis_elegans.WBcel235.34:X:8789290:8789453:D; upstream neighbour: WBGene00202001 (distance: 164)
CGAGTTGCGACATCTATTGGCAGGATACTTCAGATTTCAATTCACAAGGCCTTCGGATGC
ATGATCAGGCTCGCCGCTAATTTGTTTTATGCTCATTCAAAAATTATTCATTTTGTGAAT
TTAATCTTCTGTTTTGTGATACTTGTACCCCAAACTAAAATTTC
>perm-2 WBGene00016636; upstream from -1000 to -1; size: 1000; feature type:gene; location: Caenorhabditis_elegans.WBcel235.34:IV:1125791:1126790:D; upstream neighbour: WBGene00016638 (distance: 1683)
TATGTTTAGACTAGATCACCAAAAAAATTTCAGCGGCGGAACTCAACTCTGAACCCCTGA
AAGCGCCATCTGAAAGTGCTCCAGTGCATTTTTTTGCTGAATTCTAGGTCAAGTAAATGG
CCTTAAAAGTGGCTAGAGCGGTTAAAAATTGTTTTTGGGGGTCTTTAGGGTCAAACAAAC
AGTGTGGAAGCTTTTTGGAAATTTTTATTTTTTTCCAAAAATCTGAAATTTTTGCGGTGA
TCTAGGCTAACCATAAGCTTTCAAATGACATACGTCTCGATTCGAAGTCCGGGACTAGAT
TAACTTACTTTCCTTGTCAGACAAATTTTTCACATAATACGTTAATTATCTATTTCATGC
CCAAATTCCAGGTATTTGCACATTTCTCCATTCTCATTCAATTGCACTTTCACCCATCAC
GAGTTGCTCCATATGAAATCATCTGAAATGTCTGAAATTCCAAGCCCACTCAATCATCCC
ATTTCTCATATAACATGTTGCAATCAGGTGGGCGGCGGCTGCGGCCGGCAGGAAAAAGAG
CCCAGCGGAATGTGTGATGGATTGAGCAGCGAAGAAAAAAGAAAATGGAAAAGCTGAAAA
AAATAGTCGGTCGAAAAAAAAGTGACCTAAGGATGTGTTGCAACATGTGTCTGAGATCCA
GCGGGGTTCAAAGAACTAATTTGTGTATCTTTTAGCAAAGTGTATTTTGAGAAAATCAAC
ACATTTTGAACTAGAACACTGTAGAAAAACTGTTAAGGAACATTTTTCCAGTTGATCAAG
TCCGAGTGATTCACCATGTATTGGAGCCTTTTGACTTGTTGGCTCAGTTACCACAGCTGT
GAGATTTAATTCCAGGTTCCGTAGCAAACATTTTTGCGCTCCAAACCTTTTTGTTTTTTA
TCCAACGCCTAACGTTTTCCCCTCAAACTACAATGCCGAGTTCCCGCCTCCATATCTCTG
GCGGATCTCAAGTATAAAAGCGGCGAAGCATCTTGGCTCC
>tnt-2 WBGene00006587; upstream from -544 to -1; size: 544; feature type:gene; location: Caenorhabditis_elegans.WBcel235.34:X:8723553:8724096:R; upstream neighbour: WBGene00195823 (distance: 544)
GTCGGCTGCTTCTCTATCTTTCAAGAAACAGAAAGCAAGCAGTAATTTGTGCTCTTTTCA
CTTCTTCTATCTATTTCCTCTTCATGAGGCAAAGTCGCTGCCGTGTGCTCATCGGCAAGG
TTTACAACGCACACCTCCGCCTACCCGTCGTTTTTGTTTGGTCCATCTTCTCTTTCGAAT
CCCGCGAGAGATGTGATCTCTCGGCGCCGGCGGACTCGCTTCGTTACAAGTTACACAACG
ATAAGGAGAGCAACGGGAAGAGAAGATGAAAAAGAATGGCACCAACGGCCCCGCCCCACA
ATCCGGGAACTGGATGGCAGGAGGCTCAAGGGGTGGCTTACCGAAACCACACATTTCTAT
TGTTCATTCCAACTTGGACACAGAAACGGAAGACGTGTTCAGGCAGTTTGTAACTTAGAA
TTAAGTTTTGGTATTTGAGCAAAATAATTAGTTTTGAATTTTTTTTGTTTTTCGGCTTTA
CCTACTTTTTTAAAAAATCTTTTACTGTTTTTCTGATAGAAACTTTAAATACTTAAAATT
TTTC
>unc-54 WBGene00006789; upstream from -1000 to -1; size: 1000; feature type:gene; location: Caenorhabditis_elegans.WBcel235.34:I:14863541:14864540:R; upstream neighbour: WBGene00008695 (distance: 4383)
TTTGCAGACTTTATTTGTAATGCATTTCTAACAAGGAAATTTTTACATTTTACCCTCAAA
CTTCAAAATGAGACATGTTTCATCTGAAGTGTTTTAGATTATGTCACGAAAGGTATGTCA
CTGCAAAATTTTAAGCAGCAATACTTTTCTCTCAACCCCTAAAATATCGATCTGAAATTG
TCTCATTTAACCACTACTTTAGAGACCTGCATAATTGCTCTAAATGCTTTTTTGCAAACT
TTGAAAGTTTTTCAGGAAGTGTAGGTAAACACTCCGGGAGGTTTTTAAAGAATTGTGATT
TTTTTGGAGAATTGGTCTAAAAATTTTTTTGATTTTTTTTTTGAAAGAATTGTTATAACA
ATTTTCTTGATTTTTTTGCAAAAAAAATTAAAGGAAAACTGCACTGAAACAATTTCAGAT
CAACAATTTTAGGGTTGATATTAGAGCTTTGCCGCTTAGAATACTGCAGTGAGTATTTTC
GGTTTTCACTGGTCTCTGTAAAAAGAGTAATGCAAAGGCAAGTTAACTAGGTCGTAAATG
TATTGATTTGCTTAAAATCTGAAGATCTAGTGGTGAACCGTGGAAGATTATCAAGAGGAG
GCTGAAGATCTGTTTAAGAACCATTAATCAAACTGGTATTCTATTTTCACTGGTTGTATG
TAAACATTCTATCTTATTCCTTTTATCACTGTTCTGCACTTTCCTATAAAAAAAGTTGAC
CGACCGTACTCTCTGAATTCATTTTTCCCGATCTTACCAACTCCCGATCTATCTCTATCC
CTGGTTTTTTCTTCGTGCTCCAATGGAATTCTTGAGACTTCCACTATCTTCTCTGGCACC
CTCCACTACGCGTAGGCGTCTCTCGCTTCGTGTATTCCCGGGAAGCCGGGTTCCCGTCTC
TCCCGCCGCTGCCGCTGCCGCACACAGCTTTACACCTCGTAGAATCCCCAAAGAGGGGCG
TGGCTTGCGGGTGCCAACATCCTCCTGCCGAGGAAGAAGC
>clik-1 WBGene00020808; upstream from 0 to -1; size: 0; feature type:gene; location: Caenorhabditis_elegans.WBcel235.34:V:6768733:6768732:R; upstream neighbour: WBGene00020805 (distance: 0)
>lev-11 WBGene00002978; upstream from -1000 to -1; size: 1000; feature type:gene; location: Caenorhabditis_elegans.WBcel235.34:I:14631255:14632254:R; upstream neighbour: WBGene00013687 (distance: 2844)
TCGAACTTCGGACGACCGGACGTCCGGTTGTACAGCCCTAATAGTGGGTAAAGAGAAATG
GAAAAATATGGGAATGTATGAAAATTGGAAAGATGAAATGTGGTACTTCTTATTGTAAAA
TTAGACACTAATCAAATTCCGGAGAACAAAGCTATGTAACATGGCACTGTAAAAACTGAG
CTTGTCATATTTTTTAAAATTCAGTTTTGATTGTTCAGTTTTCTTTAAAAATTCATTCAT
GAATAGTTACAGTAATAGGATATCTTATATCACGTGTGCATTAGTGTTGCAACCCTTTCC
ATAAAGTTTCAAGGTTCTTAAAAAAAGGTTCAACTGGAAAAAAACCATACTTGTAGCATA
CTCTTTCGTAGTGTAATATTACTAGGGAAGCCCAGATTTATGATATCTGTTCATATTGGA
TGTATGGTGAAAGGCAATATGATTTCGTTATGTTAGGCTTGAAGGCTTGTTAATAGGCTT
TAAAAAAGGCTACCAGTAATGTTAATGTTAAGGTTGAAGCCTTGTTAGGCCTCGAAAATG
AGACACTTATTTTTTAATTTTAACTCCATTAATGTTCAAATTTAAGGATGTCCTTAAAAA
TGTAACTAATTTTAATGACACCATTACTTTAATAATTTATTAAAGTTTTAGTCAATCTTG
AGTTAAATTTTCGAAAATTTTGCAGCAATTTGATTTTACATCACTTATGGTTATTATTAC
TAACAGTCTAGATATATAAGAAATATCGTTACTATTTGTACGATAACGTAATTAACAATC
AAATTGATAATCGTTTCAATTTTTTAATGTAAAGAGGCTCAGAACGGCTTTTGCCACGTC
ATCAAGCGACCACGCGAATATCGGTCCTGGAACACCATACCACCTTACTAATTATGTGGT
TTTTTTTTAAAGTTTTGTTCCTTTTTCCATTCCACGAGAAACCCTTCTTCTCCCCAATCA
TCATCTTTTCCATCTGCCATCGGCTCTTGCTCTTCTCCCC
>cpn-3 WBGene00000779; upstream from -975 to -1; size: 975; feature type:gene; location: Caenorhabditis_elegans.WBcel235.34:I:3986916:3987890:D; upstream neighbour: WBGene00000197 (distance: 975)
TGATTTGAGAACAAATTCCAGACATATGCTTAAGAGATAAGTTTCTTGATTCCCGGTCGT
GTACTGCTCTGGGACAATCAATTGATAAAAATATTAATATATCTATCCAATATATTCAAT
TATATATCCAAAAAGATATATCCAATTGAATTCGGGCGATTTTTCGTGTTTTATCATGAA
TTCTCTTGTTTTTCTAATGAAAATCGATAGTTTTGGACACAAATTTTATAGTTTTTTAGA
AAATTATAAAATTTCATTATAAAATACGAAAAATCGCTTAAAACAGCCTTAAATTCAACA
ATTAGTAAATTAATTTAGTTGTCCGAGAGGAGTACACGGTTTGTCCGAGAGGAGTACACG
CTTTGTCCGAGAGGAGTACACGGCCGAGAATCTATGAAATTCATTTCCGCGCGAAATTCG
AATTAAAAAGTCTCAGCGGATGATTTCTAGATATTTGAAGGGCTATAACAAACTTTTGAG
AGAATTTTGTGATGTTTTGCTTATTCACATGGCCCTGTCAATGCATTGGCTCCATTTTTA
AGTCCGGCAAATGGAAAAAGTGGGTTACTGTACAACTTAAAGGCGCACACTATTTTTCGT
CGATTATGGACTATTTCGATCGTGGCAAGAGCGGTAACCCTATTTTCGGGAGAAAAACAC
TGAAAATATTGGAAGACAAGAACTTGGAATTCAAATAATTTCCGGTGTAAATCGTGACGA
GACCCTCTTGCGCCTTTGAAGTCTCAGGTCAGACGTTTCAACTTGAATGATAATCTCTGA
TATTTCAATGAATTTCAAAATATTTCGTTTTACACCGTAGAAACAAGTGACTCAGACCAT
TGGTCCGTTCGTTTCACCTCTCGCCACCCACCACTTCAAAACACCACGTCAGCAAATCTC
TCCCCCGCAAGAGACTCCAGACGCACAATTGGTTCCCCCGAGCCATCTTCCTTCGGGAAG
CTCCCCCGGTGTGGG
>unc-15 WBGene00006754; upstream from -1000 to -1; size: 1000; feature type:gene; location: Caenorhabditis_elegans.WBcel235.34:I:7383198:7384197:R; upstream neighbour: WBGene00007597 (distance: 1200)
CCAAGTTATTATAGAAGTAATAAAAACTTGATTTCATCACAATTTGTTGTGATACGCTCC
CCCACCCCCTCACACACGCACACACACACACATTCTCCGGGATACACTCAATTATTACAC
ACTTCGCACTTATTTCTTCAGAATATGAGATCCAAGAACTTTTTAAAACATTGATCAGAT
CATATATGACAAGGCTATCAATTAAGGAAGTGTATTAATAGATATGGACAAGAAGAGAGC
ATAACTATCTGTAATTAAGGAATTTCAAATAGTTGACAACCGAGTTTTGGAATTCTTCAA
TATTTCGACTGTATAGACGTATTACCATTAATAGAAGACTTTTATAAATTTATGAAAATG
GATCATCTAAAAGGTAACAGTATAGTTCTGAGAAACTTTAATGAAAATTGGAGACAACCC
AGGCTTGAAGAGCCTGAATAAAGTAAGAGTTGATTACTGATAGGTGGAATGGCATTCGAT
TAATGGCAGTTCAGTCTCGCTTTTTCTGGTTTTGTGTTTCTTTTTTCTTAAGTGGTCTTC
GTTTTACTATCCGTTCGTCAAAGTTCACACCTGCCCTTTCGGACATTCAAAAGGCACACA
CAAACACGAGTTGAAGTTTTTGGTGGATCCCGATGTTTTTTGTCTGTGCTCATCCCTTTT
TGCTGAATTTCTTCCGTGTCGCCTCAACCCGAACCAAACCAATATCATTCGAATGTTTAA
AACCTCCTGGCCCGCGGGTGCCTGATGCATCGTCTGCGCTTCGGCTCTCGGCGCGCTCTT
CTCGAGATCGTATCCCGCCAACTCGTTGGCAAAAACACAATGGCATTTATCAGATACGCA
GCGTAGAGTGGGAGGGTGGCTCAGTGCTAGGCAAGAAGGATTACACTGAGGCTCCTCTCT
CGCTCCCTGCCGGGCACACTACCTTCGTAGAAGTTGATGATGAGAGATACTTGGAGACAG
AGAGACGATCGACGACGCAACGGCGCGGGATGAGATATGT
>ost-1 WBGene00003893; upstream from -1000 to -1; size: 1000; feature type:gene; location: Caenorhabditis_elegans.WBcel235.34:IV:1106396:1107395:D; upstream neighbour: WBGene00016637 (distance: 2309)
ATTTAACGGTTTTTGTGCCATCAAAATAAGTTCCACTACAAATAGTTTACAATTCATTGA
TAACTTTTGTTTTTTCTGACCATTTTCCAGCTGCTCGGAAATTTTGAAAACAGTAAAAGT
AGAAGGTAAAAATATGAAAAATATTCATTCCAAATTTTGTAAATAAAAAATAAATGAAGC
TTTGATGCAACATGTCTGTCAGCTTATACCACAGATACAATTAGTGATATAAAAATACTA
TAACTATGTAGAAAGGTAGAGAATAAAGATGATAAGTGTTTTTCAGTTGACAATTTTTGA
ATAAAACTAACGACAATCGAGATATCAGCTGTCAAAGTAGAGATTTTTCCTTACGCTGCA
CATGGGTCTCCTTTCAAGGATCATATCTTGATTACAATTGAGTGTATAAACATGATTCTA
ACAACAAATTTATATATGAGAATATGTCAAACATTTTTGTAGTTGACAGTTTTTGAACAA
AACAGAAGACAATCGAGATATCAGCTGTTAAAGTATACATTTTCCCTTACGATGCACCAT
GTCTTAAATTTCAACTTTGGAGGATCATATCATGGTTACAATTATTTTTAATCGTATGAA
AATGATTGAAACAATAAAATTAAATGCATATATAAGAATATGTCACACATTTTGTTAGTT
GATAACTTTTAAACAAAAAAGAAAAAACCGAGATATGAGCCTTTAAATGGAGAACTTTCC
TAACGATGCACCATGTCTTAGATCTCAACTTTGGTGGTTTATATCTTGGAGAAAACCAAG
AACAATGTTGAAGATGAACTATAAAAAAGTGCACATTATTTAATTTTAAAGTTTATTGCA
CAATCCAATTAATATTAGTCACTTCTCCATAGTCCCTTCTCCCAATAAATTGCACTTTCG
ATAATTCCAATCAATCTTGTGTCAATTTTCTCTGTCTTTCTTTTCCACCGGGCCGATATT
GTGCAACATTGTGCCAGCCGTCTCCTCACATGCTCCGCCC
>C44B7.5 WBGene00016627; upstream from -239 to -1; size: 239; feature type:gene; location: Caenorhabditis_elegans.WBcel235.34:II:6872594:6872832:R; upstream neighbour: WBGene00016628 (distance: 239)
GTGGAAGTTATGAATACGAAACTACTTACTGAAAAACGACATTTAAAAATTATACCGACT
ATTAAATATTTATCTTACAACCACAATTTGATTTTGGATGGAATGAGGAACTTTGAAGAA
AGAGCAGAAGAATGAGCAAACTGTTAATAAAGATGTGCTCTGAAATTTAATAAAAATAGA
GATGGTAGGCGTTTTTCATCGCAATAAGAAAATAAAAACAGTAGAACACTGATATAAAA
>C39D10.7 WBGene00016534; upstream from -1000 to -1; size: 1000; feature type:gene; location: Caenorhabditis_elegans.WBcel235.34:X:7913933:7914932:R; upstream neighbour: WBGene00198511 (distance: 8793)
AATAATGCAGATTGATTATTTTAAAATTGTATGTTTCAAATTGATTAGTGTGACTAATTA
AATAACCTGGAATAAACACTCGTGATAATTAACTGGTTGCGATATTTAACAATGTAAATA
AAAATAGTTAAAATAAAATTTTAAGTGAAACATGTTAAACTATGAAGGAAAATTACGGTT
GAAACATTATTTGTGTTACTACTATTTCACATTTACTCTTTTTGGCTACAAACGATTTTA
TGTTAAATTCAGTTTTTAATCGTTATATTAGAGATTCAAAAAAAACTTACCCAGAACATG
TTCAGCAATTAATTATAATTATATTCGCTACTTTATTGAATATTTCGTTTGTAAATCTCA
TGTTGTTTCGTCGATAAGGTACTTTTTAAGAAGATATAATTATTCTACAACCAGGTTAAT
TTTGACAATGCCAGAAAAATACTATAGTTTCCGGAAATATCTTTCTAATCCGTTTTTTTT
CTACAAAAACACATGCGCATCGAACATCATCCGTTTCCAAGGCTGTCCGAACTTTTGCAC
GATTTGCAAGTCGTGTTTTCTTGTGGTAAACAGTCAATAATCTCGTAATTACTATTGACT
GGATACGTCAATTCGTTCATTCCGGGTCACCCGGTAAACTTAGAGATTGTCATAAGGAAA
AACGAAAATAAAATAAGATCTCAGTTTTCGAGGTACTTATTCTTTCTAGATTGAACACTA
TACTTGCAAAGAAAAGAATGTGAATGTTTCGTTGATTCATTTTTCTTTTTTAGTGCTTGA
TATTCTTTTATTTATTAATAAATATCTGATGGATTGGGCTTTTGATCAATATCTGAATTC
CAATCTACAGGTTTTCTAGCTTTTTATCAATAAGAGCAGAACAAAATCCGCCCACCATCC
AAGACAGAACAGATTGACAATATAAAAGCATTGTGTTTCAGATAAACAATCATTCACATT
TCTTTCAAATTTTCTTCTCGCAATTTTCTTTTTATTTTTT
>mup-2 WBGene00003495; upstream from -179 to -1; size: 179; feature type:gene; location: Caenorhabditis_elegans.WBcel235.34:X:6410360:6410538:R; upstream neighbour: WBGene00195820 (distance: 179)
AGGCAGAGAGAAAGACGAGAGCCACACGAGGAGGGCACGGCTGCTCACTCTGCGTAGGTG
TAAGGTTTACAGCACAGATTGTGTCCGTATGTTATACTTTTCTTTTCCCTGAGAGCTCCC
GCTCCCGCCAGCCCCTCCCACTTATCTGCCAACGACGGCCTCCCGGAGCAAGCACTTTC
>mlc-1 WBGene00003369; upstream from -1000 to -1; size: 1000; feature type:gene; location: Caenorhabditis_elegans.WBcel235.34:X:17458160:17459159:D; upstream neighbour: WBGene00168732 (distance: 1425)
AAATAAGTTAACAAACAGGAAGCAAAATTAAAAGCGTTTCTGCCAGCTGACGCATTATCT
TAAAAGCTGTTTTCAGATAAGAGCACTGGTAGACAGAACACTCAATAGAAAATCAGATGA
AAAAGTTTGAAAGTTGAGGAATCAAAAAAGTTATCCTTGTTAATTTAGGATATGAGTAAG
AACCTCTTGTCACACTAATTCTGATGGAAGGTTTTTTTTTCTGAATCGTTTCTGAATTGT
CTCCAATGAGAGTATAGTTCGAAACACAATTTTTGTCTGTTATTCAATGACATCAAAATT
ATTGATTTCAAAAATAGCTGCAAATCCTAAAATCAAAAATCACTGCGTATGTCAAAACTT
TGAAGATTGTGTGAAAATCAATATTTGCTCTGTTTCATCCTATCTTAAAATACGCCCGAT
TAATTATTTCATTTTAACAAAACTTGAAAAAAAACTATACAAATAGATTTCACAAGTAGT
TGAAACAATTAGTAGGAAAATTATAATTTATACCAGAAAAATATATGTCAAAAAAAATTA
TCGTTAGTGAAATATTATAAACAGATATTACTGGAACCATCTGATAAATTCAGTATGTCC
CATTTAGTCATGTTATGAAAATTAAAATTTATAATCAAGTTCCAAAACAAAAGAGTTTCA
GATTTTCAAGTTTTCAATTATCCTGTTTGTTGGAAATGTTGAATTTAAACCTTCCTTTCC
AACTCAAAACAAATTCTGATTATGTTGTGCCCTGCTCAGATTTAAAGCTCGGATGATCTA
TTCCCTTTCCCTTATTGCATCCCCTCATTTATCCGATCGAGCAACTTTTTCGATGGCGGG
TAAGAGGCATCGCGACGCAAGCAAGGCGAGAGTTTTGCCCATCTTCTTGGAAACCTCCGA
CGGGTGCCTGATGTTAGCACCACGGGGGCGGTGCGCCTCTTGTGTAAAGTTGTTGAGATT
TGCTCAAACAGCCCTCCCCTCGACGCGGGGCCCAACGAGT
>ttr-16 WBGene00012382; upstream from -1000 to -1; size: 1000; feature type:gene; location: Caenorhabditis_elegans.WBcel235.34:IV:11064142:11065141:R; upstream neighbour: WBGene00012383 (distance: 1864)
TTGTCTGACGCATTCACATTTCAAACATAAAATTCTGAGATTCAATTAGAGGGATCAATC
ACCAACTGGCAATAACATCAGAGACTGATCTCAAACTTTAGTGTTCGAAGGATTATCAGA
AACTCAAATTGCTCTTTGTGAACATTGATTTCAATATCGATTATGTTTTTGAAAATTGTT
TTGCATGCATCTAATCTTGTAAACATATCAATAATCAAGTGTACAAAATGATCATTACAG
CTTTGTTTGTTTGTTTGAAAGACTGGAAGCGGATATCACTACATCCCACGTAACATCACA
AAAACTATTAGCCTGAAAACGAAAAAAAATTCCAGTTGAAATATAGAAATCAATCCAATC
TGAATGTATTGTCAATAATAAATATTGTGAATCAAACGGAAACGTAATATAAAAGGTACA
GCGTGAGCCTGTAATATGACAGCTGAAACTGTACCGATTTTCGATAAGGTATTTCGCAGA
CGCACGCCTCCCCTCCTATAGCCCGGAAAACGCCTCCGATAAATATGATTTTAGATAAAA
TTAGAAAAAAAATTAGGGTTAACATGTAGGCGCCAAACGCATGCCTGACATTAAGGCGAC
GGGCCTCCCTCACGCCTCAACTCGCGCTTTCTGCCAAAATGCAGAAAACCCTGATACCAC
ACCCTTCTCCCATGGAACTCCTATGTGGATCTGATTATCAGAAAAGAAAACTTCCGTATG
TGCACAAGATATTCTGAATCCAATTCCTCCCCCGTATAAAAAATGAGTCATAATTATATT
TTGAAATCTTGATTTTGTTTTTCAAGCTTGCCAACCCATTATCTAATCCCTGATTACTTG
TTGTTGTTTCTGATTCAAGTTCTCATGTTGTCTCATGGCTGGCTGTTGGACACGCCAATT
GGCTCTCGTTTCTTTGATTCTATTGGTTGATTGAAGGGGGGACAACACCTGACGTTAATC
TCCAAATCTCAATATAAATAGTGAGCCCCAACACGACGCC
>unc-87 WBGene00006819; upstream from -587 to -1; size: 587; feature type:gene; location: Caenorhabditis_elegans.WBcel235.34:I:6767798:6768384:R; upstream neighbour: WBGene00219882 (distance: 587)
CACTGACAAGATTCTAAACTTTACAAGTTTGAAATATTACAGTTTTTTTTTCAAATTACA
GCCGGAAAACATTTGAATGACACGGGCCATTTCGACCGAATTTCGTTCCTAAAAACTGAA
ATTTAATTTTACGGTCTAGTGAAAAATTGGGAAATTCTGACTGGAAATCTTGTGGTTCAA
GTAGTTGAGGCCAAAACTTATTAGTCTGATTTCTTTTAAAATAATAAAATGTATCAGCTA
ATTTGAGAAATGAAGCTTAACCTTTTCTCCTTAATCAAACTACTCTGCACCATATGAAAA
ACTTCCGAAAAGATCGCTACAAAAGAGAATCCATGATTTTTGTCTGTTATTTTTCTTTGT
GTATATGTACAAGAAAAAAAACGATGATTCGTAGAGAAGAAACAACTTTTTTCAACTCTC
GCCCTCCTGACTATATACATCAGAAAAAAAACTATTGAAAAGGTTTTCCCTCGTTGTTTT
ATATTGCATTGTCTACGTTTATTACATGAACATTTCTATTCGTTTTTTTTCTGTCAACTC
TCTTTTTTTTTTTTAATGATTAATTTAATATCGTTAATTGATTTCAG
>mlc-3 WBGene00003371; upstream from -187 to -1; size: 187; feature type:gene; location: Caenorhabditis_elegans.WBcel235.34:III:5564838:5565024:D; upstream neighbour: WBGene00017300 (distance: 187)
AAAATACTTGTTGAAACAGTACGCCGCGCTTTCTCGCTCTCACATCCCACATCTCGCCAC
TCTATCTCTTGAGCATTACATCCCTCTCTCTATCTCTCGGGCTCCCGAGGGGTGAAATAG
TGTACTCGCGCGGGAGTGCGGGAGCTCAATATCCGCCCCAATCCGCCCCCATCCTCTACG
AAGAGTC
>act-2 WBGene00000064; upstream from -312 to -1; size: 312; feature type:gene; location: Caenorhabditis_elegans.WBcel235.34:V:11078169:11078480:R; upstream neighbour: WBGene00196709 (distance: 312)
ATCGAATTTTTATCTTTTACCGACTTCCCTCTTATCAAACACGTTCGTCGCGTTGTTCAA
ATATATTGATAACGGTCTCACCACTCTTTTCTCTCTGTTTCCCTTCTTTTTTCAATAGGA
ATATGCAAATTTTTAGGCCGAATGCTGATTTCTCTTTTCTCGCTGCACTTGCATACAATT
TGTGTTTAAGAACCAATTGGTTTTGTTTTGATACTATAGCTGGTTTAATTGGAAAGCTTT
TGATCATCAATTTTGAAATCTCTATCTTATCACCGTAATATCTTGTTCGGCAAAATTATG
ATTCATAATTCA
>act-3 WBGene00000065; upstream from -1000 to -1; size: 1000; feature type:gene; location: Caenorhabditis_elegans.WBcel235.34:V:11074499:11075498:R; upstream neighbour: WBGene00195453 (distance: 1101)
TTCCCCTACGACAATTTGTCAATTTGGTTTCATGGAAAAGGAAGATCACGTCCCTATTTC
TCACACATGAGTCACCATTCCTTATATATTCTGTACAAAAACAATATTTCTTTTGTTTTT
ATTGCGAAACATCGGAAATTGGAATCGGACGTTTTTGTTTCATTGCCCGAAACATTGCTG
AGTCATCATTTCTAGAAAAAAACAATAATAATCGTCATTTTTGAAAATTTCAGTTTCCTC
TCGTCTCGAACAAAAAACCACTTCAGCATTATGTATAGTTTTTGTTCTTTTCAATAAATA
TACATTCTTAGCCAGTTTCGTAGTTTTAATAATTTATTAGCTGTATAGTTACTTCTCCAG
TTACCCAATTCAATAACTTGGTTGCAAACCACTTGATTCCATGAACCTTTCTAGTTCATG
AAACGGATTGCACTAATATGACATAAATATACGATTTATAAAAGTTTCAAACTAGAAACT
TTATCTTCGCTAATTCATAATATATGTTAAGGAGTTTTAATCTAAGTCAAAATAGTTTAA
TCCAAATACATAGGTTCTAAATAGTACTTTCGATATTGATTTAGGAATCATCTGTAATTT
CTGCTCATTGAAACCTATGTTTCTCTATTTTTTTATTTCTTTCACTAGAACGTTGAAAAT
CATTGTCGCTTATACCATCATTTTCTCTGATCGTCAGCATCTCTCTGATTTACCATTCGT
GTTTGGTTCTCTTGAAATATATAATTCTCGATGTGCCTCTCATTGTGCCAAACCAATAGC
TGCGGTATATTTCTTTGCCATCTCTTTTCTAACGTTTTCATCGGCATGCTACGCGATTTG
GTGTAATCTTCGCAAAGCAAAGCTGCTGCTACTGCTCTCGATCCCACTCCATCCACCCCC
TCGATTCACAGAACTGCACAGGCGAAGTAGAGTGTAAACTGTCGGGTGCTCGAGGTGGGA
GAGGCTGGAGATCCCGCCTCGTACTGATGGGAAGATCCTC
>let-2 WBGene00002280; upstream from -131 to -1; size: 131; feature type:gene; location: Caenorhabditis_elegans.WBcel235.34:X:16389370:16389500:R; upstream neighbour: WBGene00198399 (distance: 131)
ATATTACAGCGTGCACTGCTGCCGTCTGTGCCTCGGAAGACGACGGACGGAGCAGCGGTC
CCTCCTTCTCTCTCTCTCTTTCTTTCGATCGTTTTGGACGCCCCGCCTCCTTAACTAAGA
GTTGAATCCTT
>F41C3.5 WBGene00018271; upstream from -766 to -1; size: 766; feature type:gene; location: Caenorhabditis_elegans.WBcel235.34:II:4736851:4737616:D; upstream neighbour: WBGene00018272 (distance: 766)
AATGTTGATCGCGTTGCGTGTTGTAATATTGGCTCCTTCAGCATGGCGTGAGAGAAATAA
AGAATTTAAATCAGAAAAGATAAAAAAGTTTCTGGAAGAAATGTTCTATTGAACAGGTAA
AAATGAGACAACCAAAATTGACTGCGCCGCAAAATTTTTTGAAAGAGTTTCGTTAATAAA
AAATCGGAAAATCTGGAAATATTTCGTTTCTTGTTCTGACTTTGGCAAGTTGGCAAAAAT
AGAAATTTCAGAGGCCAGAGCAATAACGTTTTTTGAGAATTTTTCATAAGGTCTCATTAC
GACATTCGATAGTTTTGAGCCATTTCAAGTCTAAAAATGTGTCAGATTTCCGTACTCCAC
CTGTTGCCTACCTGCCTTAAAGCGGACTCTAACTAACTAGTACCTGCTTCCAATAGGAAA
GCTAAGAAAGACCTTTAAACTTGCCCACATTTAGTACTCTACGACTACAAAAAATAGACA
ATTTAAATTTCCTGAAGCTGGTTCTCCCCTGCCTCACAGAAATTTATAGAGTACACGATG
GCACTAGTCGTTTGATCTCTATCTTATCAAAATCAAATCTTTTTTTTTTCAAATTCAAAT
CTTGTGCACAACCATCTCCCCAATCTTCACAGATCCACATTGTCCTCAAATTGTCCTTTG
CCTTCTTCTGGCTCCGCCCCTATGGGACAGTCGAGACTCCGCCTCCTTCTCTCCAATGTC
TCAGACAAACATCACAAGATATCTGTTTTTCTTTCTTGTCATGTTC
>T04G9.7 WBGene00020218; upstream from -62 to -1; size: 62; feature type:gene; location: Caenorhabditis_elegans.WBcel235.34:X:770773:770834:D; upstream neighbour: WBGene00002071 (distance: 62)
TGGGTGTAAGATATTGAAGATGAAGAAAAATCTATAAAAGCTCGGCTCGCTGAGCTATTT
TC
>lbp-2 WBGene00002254; upstream from -754 to -1; size: 754; feature type:gene; location: Caenorhabditis_elegans.WBcel235.34:X:3259856:3260609:D; upstream neighbour: WBGene00002253 (distance: 754)
ATTCTGTAATGTGATATGGGGCAAAAAATAAGAAAAATAACGCGGTTCTTTTGTGATTCA
TGCTGCATAGCCCTCTGAAGTTTTTTGTTTGGGAAATGTTTTCACTGGTTTAAAAATGTA
CATATTAGGAGTTCTAGAAAGCAAAGTTGATTAAAATTTGAATTTTTGTTAACGTGTAAA
AGTGACACAAGTGTTAAAAAGAAAATTTTGCACATTGAAGACTTGAAATTAAGAATCAAA
TTATCAGATGAATTGAACCTATGCTGGAATCAAAACATGAAAGTTCGATTGCGCCGTGAT
ATTTGCAAAAACGTAATTCAAAACACAAAAAGGACACAACCAGTTTAAAATTTCGGGTGG
GTCAAAATCCAATCACTTTTCGGTTTTTTTTTTTCGATGTTGTGTTCGAAAGTTTTCTAT
AAAATGGAGTTTTTTCTACTCTTTCGTATGCTCTTTTTTATTTTTTTTTTCCTGATTTTC
ACATTTAATTTCTGAATAAGGTACCATTAAATAAGAACCATTTCTCAAAATACATAGTTT
AATAACTAAAATCATTGGATCTTGAGGACCTCATTAAAAATATTTTTTTAAGTCTTAAAT
TGTTTGATGTGCAGTCAAAAAACGTAGCAGTTTTCTTTTCAATTTTCTTAACGCGTTTAA
ATTTATTTCGACAAAATTCATTCTGCATTTCAACAAGTAATCGATGAATTGTTTTCGTTC
GGTCTCTTAAATTTTGTTTATTATTAGCTTCCAG
>tag-18 WBGene00006408; upstream from -1000 to -1; size: 1000; feature type:gene; location: Caenorhabditis_elegans.WBcel235.34:X:3733458:3734457:R; upstream neighbour: WBGene00198665 (distance: 5156)
TGAAACAATTCGATCAAGGCTTTTTTTGAGCGTCTGACAGAAAGTACCAGTACTGAAAGA
CTATTAAATTTAGGGAAGCGTCCTTTTTTTTTCGGAATTCTGAAGTTTATTGTCTTTTTG
TAATATAAGAGATCCATTTTTATTATTGTAATTTTTCTTATTTTCAGCATTCTGCTCCTT
TGAAAAATTTTCAAAGTTTGCCATAAAAACTGTGGACACAGTTATCAAGTTTACACGCTT
GAAAACTTGTCACACACAAAAAAAAAACTATAATCTTGAAGTTTTTTTTTAAAAATCAAT
TGGATTTTGGTCAAAACATGGTGATATAAAATTTGGAACAATAATATTTTCAAACACAAA
AACAAACCAAATTGTCTGTCTTGGAGAAATCTGATTTAAAAAATTTAATATTTTATAGGC
GCACAGGAATTCCCAACCATGATTCCTTCGATATGCGCAATATTATAACATTTAGTCAAA
CAACACTTGTAATAGGAATTACAGATTGCGTAAGTTTCATGCCCTTTACAATGTCGGTCT
AATTCTTTGCCAACGCCATTCAAGTACGTTGCGTGATTTTTCAACAGCTGCTGCAATTGT
GCATGTTTTATTTTTTTCATTAATTCTAACCTTTCATTACAATTATCACCTCAGCAGATA
TTTCACGCCGTCTAAGGAATGACACATCGATACAGGGTGTAATTAGGTAACACTCTAACG
CCAATATTGTGTCGGCGAATCGTCAGCATATTTATTTTTTCACAGCAGGGTATCCTCACT
TTCGCTTCTTTTTTTGCCGCACACACATCTGCTCATTGAGGAGTCATTCAGAAGAGATAT
CCGTATAGATTGTCTTCATGTTCTTGGCAGCGAGATCCCCCTCCTGGACGCCAGGGACGC
GGGATCCCGGGGGATGTTTGTTGTGTATCTGAGCCAGCTGTTTTGGTTCCAGGCGCGTGG
GTGTTTCCGAGGCGGCGCTCCCCGGTGCTGCCATCGACGC
>act-1 WBGene00000063; upstream from -159 to -1; size: 159; feature type:gene; location: Caenorhabditis_elegans.WBcel235.34:V:11079008:11079166:D; upstream neighbour: WBGene00200809 (distance: 159)
AAATAAAAGGGCGGCGCATTTCAACATGCGCTTGGTTCTCAGAAATTGCATGAGTCATCG
CAAATATTTCGAAATTCCTTCATATGCGCAACGAAAAATTGTGAACATTTCACAATTTTC
TAATTTTTAAATCTTCAAAATTCTAACATTAATTTCTAG
>B0513.4 WBGene00007196; upstream from -473 to -1; size: 473; feature type:gene; location: Caenorhabditis_elegans.WBcel235.34:IV:13879665:13880137:D; upstream neighbour: WBGene00047912 (distance: 473)
ATGCTCAAATTTTTTGGAACAACTTTTATATAAACTAAGTGAAACAGTAGAAATTTGAAA
TACAGCAACAAAACCAATTTTCAAAGAATATTTTTGTTTTAATCATAAAATTTGAATTTC
TTTTACAAAATCAGATTATGAATTGACGAAATTTCAAAAAAAAATTGTGAATAAGAATTG
ATATTTCTACATTTTTATATGTCTACAATGAAACAGAAACGAAAAAAAAAGAAAAACTTC
CTCACTTCCACTACACATATTATTGTTTTCATTACATTTTCAGCCAGATCTTATCGTCTT
TGACAAACACCGACATCGGTGTCAGAACAAGAGGAATTTTCAATTTTCTCAATGCTCTGG
AATTTTTGAGCCGCGTGGGCGGAAAAGAGGCAAAGAGTTTCAGATCAAAATGAGGATATA
AAAGCATCGTGGAGTTCTGGAAATTTCTCATTTTTTCTGTATTTCGCCCCCCC
>skpo-1 WBGene00009897; upstream from -752 to -1; size: 752; feature type:gene; location: Caenorhabditis_elegans.WBcel235.34:II:8404851:8405602:R; upstream neighbour: WBGene00006719 (distance: 752)
GTCACTATTTCCAAATTCCTTTCATCCTTGACTATACCAAAGTTTCCTTGAAATTGTTAA
ATTCACTTCCTTCATTTATCATCCTGCTGCTCTGAAAAATGTGAAAAGCTCTTCCGCCCA
CACTATCGGAATGGAAAAATGTTTGTATGGCAGTAGATCAGAACATCAATCTATCTCTTG
ACAATCCATAATTTCATATAAATATCAATTGGATTTTCAGATTCCTTCTGAATTCCTATG
TGTCTCTTCCCATCTCCTTTGATCATTTTTTGTTCATCGTTTGATTCTTTTCAGTTCATC
ATCTATCTATCTTTCAGTTTCAATTCAATTTTTCCCTCGTTTTTTTTCTTCAAGAATTAT
TATTTACTGTTCTGTTCATCGTCATGTTCATAATCGGTTTAGAAGGCGTCCCTTATACCA
AAACTTTCACCCGAAAAGCAATATAGCGGGTGGTGCGTAGAAGCATAGACATCTAAGGGG
GAGGATGCCCTCCAGTGGACAAAGCAGATGCTATGTAACTTCTACCTGGGTTAAGCCAAC
GAAATAGTCTGACAATTGGAAAAGGGTCACATTTCTAGATTTTTATTCCTTTTTTGATTT
AAAAAATGATCTTTTAGATTTCGATTTGCTCTTGTCCAGTTTACTCAGAAAATGTTCATC
ACTTGAACCTGTATCGAGAATCCTCTTTGCTAATGACTTTTTCCTCTGATCTTTCCTAGT
TTCAAAAGCATAGTAACCTGCAACTTTTTTTC
>tni-3 WBGene00006585; upstream from -1000 to -1; size: 1000; feature type:gene; location: Caenorhabditis_elegans.WBcel235.34:V:16835145:16836144:R; upstream neighbour: WBGene00011853 (distance: 4000)
AGAGCAGGGGAAAACAGGGAGGGAGGGGGTTCCGCAGGAAAAACATGTTTTAAACTTTGG
TTTTAGTTTTCAGTCTTCTCCTCCTGATTCACTCATTCTGCCATTCGTTGTGATCAGATT
ACGTCATGCTTTTTGATTTTCCAGGTCTTACTTTTTTACCGTATATCTTGTCTAGCCTGA
TTAATATGCCATCGGCCGGGTTTTTTGCGGCTGCCATTATGAATTGTGGTTTTGTGAATA
TTTCGTAAAATTCAGTCTGCTGCAGCAAGCTTTAATAGAATTTTGGAAAACCCTGTGAGA
TGTCGGATGCATTGGAAACTGTTGGTCTTGTGAAAACCAATTCAATGTCGGCTGCAGATT
TGTTTTTGTTTTTTACACTTTTTGCAAAACTTTCTTGCAGCCAACATGTCCTGGGTTAAA
CTAAATTGTATCAATGTCGGCGACAACATTTTACTTTTTAAAAACTATCGAAGCTGCTTG
CAGCTGATTTCTCACGGGTTCCCAAAGTTCCGCTAAACCCAGTTATGTGTCGGCTGCTAT
AACGTATCATCTAAATATAAATTAATTTCCTTGCACCCGACATTTCCCGGGTTCACAATC
TATTACGTCTTAAAATTTTGGCTGGAAAAAATTACAAAAACCTCTGTTTTATGGAAACTT
GCGGCCGACATCTGCCGGGTTCAACAAAATGTCTCGATGCTTTAAATGTACAAAATACAC
CCGGTTAAGTGTCAGCTGCAGATATCTAAGCCTATACTGAAAATTAGTTTGCAGCCGACA
TTTCCCGGGTTTGCCGCCGCCGCCACCGGTCGGCTGCGTCGGCCTCTTTAGGTTACCGTA
GTATCTTTCAGAACATTTTATGTTCTTTGTTCTAATTCTCAAATCCCATTTCTCTACTAA
CTTCTTCCATATGCTATTATTTTTCCTTCCTGCTCCGCACACATACTAATCAAGATTTAT
TGCTCAATTTCTCTTTCCCGCCCCGCTTGCCACTTCTCAC
>ZC373.2 WBGene00013867; upstream from -1000 to -1; size: 1000; feature type:gene; location: Caenorhabditis_elegans.WBcel235.34:X:10058438:10059437:R; upstream neighbour: WBGene00013868 (distance: 2036)
TTTTCGGCAACTGGCAATTGCCGAAGTTGCCAAACCCAAAAAGTTTCGGCAACCGGCAAC
TTTTGGTTGCCAAAACTTCGGCAACTTTTCGGCTACCGGCAACCAGGTTTTAATGTTTTT
TTGTTGAAATTATATTTTTGAGCGTTCTGGATAAACGTATGATCGTTTTTTTTTTTTCGT
TTACAGTGAAAATTTAGCATTTTTCAGGCTCTCTGAATGCTTTTTTTGAGCTACAAAATG
TTTGACAATGATATCGGCAGTTGATTGCCGAAAAAAGTTTGGCAATTGCCGAAGTTGCCG
AACCCAAAATATTTCGGAAACTACGGAAACTGACCTCAATTAATTTTCAACAATGGAAAA
TTCATACTTTTCCGATTTTTCATCAGTTGTTTGAATGCTCAAGCGTACGCTTTTAAGTTC
AATCTAATGTCCTTTTTAAGTCCGGTGTCTCGTGAAGACACTTCCCTTGTTAGGAAACCA
ACATTTATGAGCCTAAAGAGTGAAATCATCATCATGTTAACTCACGATGAAGAAATAAAC
AAAAATGTAATTTAATTGTGAAATGGCGGGGATGCATAAGTACCTCAGAAAATACCTAGG
TAAATGAAAAACTTTGTGGAACTGATGTACATCTACATCTATTTCACAAGTGCTTAAATC
CGAATTTTTTGATTCGCAATATGGTTCCGGCTTGCGTACGTGCCGCTATTTTCAAAACGT
TCCGTGCCTTATGTTTTCGAATAGTTATGAAATTTCCGGGGTCTATCAGAAAGTCAGTTC
AATCAAGAGGATTCAGCAACCATATGTACGTCACTTTGTTCTCATACAACAGTCAGACAC
CTAAATACAACAAAACTTTAATACAATCTCGAGAAACAGAGTGCAGGAGAACATGATTGT
GAATATGAAAACGTATTCCCAAAACATATATCCGTTTTTTCGATTACCATGCGATAGGAA
ACATAACATAGAGTTTGTATAAAATGTCATGAGCCGCTAA
>F48E3.4 WBGene00018605; upstream from -93 to -1; size: 93; feature type:gene; location: Caenorhabditis_elegans.WBcel235.34:X:7495592:7495684:R; upstream neighbour: WBGene00018604 (distance: 93)
TGATGTGTGGGTGTATTAAAGAATGCATTTGCTTGATTTTTCTGAAAGCGGATATTACAA
CAATATCAATGCGATGCTCGTCGGGTCAAATCC
>csq-1 WBGene00000822; upstream from -232 to -1; size: 232; feature type:gene; location: Caenorhabditis_elegans.WBcel235.34:X:14684645:14684876:D; upstream neighbour: WBGene00201124 (distance: 232)
TGGCAGTGGAATTGTGTAAGAATAGCGATCAAAGAGAAGAACATCAGTGCCAATGCAGCA
GCCGCCAACAGCTAGCGCGGACCTTTTCCACACACTATACCCTTTGACTTTTCTATCCTT
GTTTCGTGTCACTTTTTTGTCTTCTTTTTTTGAAAAGATCTCCATGCACATCCTTCCTTC
CTTTTATCTCTCGCTTTTTTCTACAGCAAAAAATAAGTTGCGTTGTCTTTAG
>emb-9 WBGene00001263; upstream from -365 to -1; size: 365; feature type:gene; location: Caenorhabditis_elegans.WBcel235.34:III:9344448:9344812:R; upstream neighbour: WBGene00195325 (distance: 365)
GTCTTCAAATTAATCATTTTTTCTATGGCTCACTAAGAATTCAAAACCGTGGTTTCATTC
CTGCCAGTTAGAACTAAACTAGACTTATTTTAATCTGATGGTTGGAGATTTTGATTGTTT
TTTTTTTAAATATATTTTGAAATTAAATTTCTCATTCAACTCTCCTTTTCGGTGACATCA
CGGTAATCACCAGAAAATTAAAATTAAAGTTTGCAGTCAAAACTTCAAAAACCTTAAAAA
TTGAACTACTTTTCATTTTAAGCGTATCTGACATAACATCAAGTGCAATGTTCTTAAATT
TCCTCAATACTTTATTTCTTCTATGTATTTTTATTTTCTCGTTGCTTACATAATATAATT
TTCAG
>dim-1 WBGene00001000; upstream from -1000 to -1; size: 1000; feature type:gene; location: Caenorhabditis_elegans.WBcel235.34:X:8058221:8059220:R; upstream neighbour: WBGene00173862 (distance: 1462)
TTTTTCAACATCACTATCTAATTTTCAAATTACAAGGACCGGCAAGTAAGTTAAATTTTT
TTCAAATTTTGGTTAATAGCTAAGTAGCATTAAAAGTTTTAAATCGAAAATGTTTTCAGT
TGTTGATAATGTTTGATTTATCTGAAAACTTTACTTTAATGCACAGAAGTAGTGTTCCCA
TTTGCGAATTCAAATACTCCAAGTAGTTCGAATGTTATAGCTTATTTGTTTATCAGTTTA
TGTTTAATCCCAATTCATCAAACACATTTTTGTGCGTTTTTTTTTACACGGCGACGGTCG
CCCACGATGTCGGTCATCCTCGATGCCGGTCACCCACAATTCCAGGTTGCAAAAGACCCC
TAGTCACCCTTCCCGTTACCGCCGACAATGATCTCATAGTTATCGAAAAGAAAGAAAATA
TCGGATTTTAGGCCTAACACCACATGTGTACACGCCGATATCATTTAGTTTTTTTGTGGT
CAGTTTTATCACGAAGGTGCTTCAAAAATTGATCAATTCATAATTATGATAACCTTCAAT
TTATGACTTTTATGAAATTAGTTGGTTTTGATTACAGAGATGAGAAAATGGTTTTTCAAT
GAAAGTTCTCACTTAACAATATACATTCTAAAACTATGCCAATTGTTCAAACCAAAACAA
AATTGCAAGTCAGTTAAACTTGACTTTAATTATTGACAACAATTAGGTAGATTTCAAAAA
GCCAAATCAAATTATTGTTTCATTATTTCAATGGTTAAAAAAACTCGCCTTAAAAGTTTT
GTTTTGTCTGAAAACCACAAAGTCATCTGTTCCCGTTTACCTACAATACTTACTTACTTA
CTAAACTTTTCATTCACTTTTTGTTTATTTAACTTTTTGTGTATCAGTTTTTGTTTACTT
TCCGTCCATCAAGCTTTTTTTTCCTCACTCATCCTTTATTTCAATTCTCGTCCTTTTTTC
TATAATTAACAACACAAATCTTAATTTTTTCAGTTTAACT
>mig-6 WBGene00003242; upstream from -1000 to -1; size: 1000; feature type:gene; location: Caenorhabditis_elegans.WBcel235.34:V:7826232:7827231:D; upstream neighbour: WBGene00002256 (distance: 5755)
CGCCATCAAGTGAGATCATCTAGATCTTCAAAATTTTTGAAGCAAACAGCTTCACCGACG
GTTTAAACGACATTAAATAACAACAATTAGTTGATTTTCAGGAAAAAATTTCAAGACAAT
TACTTGCACACATTTTCCAAACTTTCTTTCCCGAAGACCTTGCAGCAACGGACTTGGCAC
CGAAACTAAAGAAAGCTCATTTGCTTTTTATCCCCTTCATCTCCCACTCAAAACTTTGCC
CTAAACTCTGGTAGAGTCTTTGGAGCAGTGTCTCCGTGCAGCAACAAAGAAGACACACGT
CTGGCGGGTAGAAGGAGAGAGATAGTTGACCTTACGGCCTGTCTCTTCTAACCAAACGCA
TAAATCTTTTTTCCTCCCCGTATCTCGAAACCTTCAGAAGAAGATGAAGAAGAAGCGCTC
AGTGACTCATTCAGGAGGCGGAGCTTCGGTTGGGGGCTCCCAACATCTGGCGGCTCCACC
CCTCTTGTCACGAAGCTTCAGATGGACCATGTTCAGTCGTGTCATCGTTCCCAATTTGTT
CATTTGAACCGAACTCGATCGTTTTCCAGACATTTTTGTTCTCTGTTCATTTCCTTATCG
TATTCAAAAAGTTATCACAAATGACCTTCTCTATCTGTCTGCGTCTCTTTTAACTCTCAC
CGTTTGGGACCTTTCAAATAGTTTTTCGCTATCAAATCTAAACATTAGTTGCGTTGACTC
GACATTTGACCCCTCACTATCATCTCCAGTTCTCTTTTTTGTTACACTTTAGCAGTGGCA
GCAGAGAGCAAGTAGGTGGAGCCAAAGTGTGCGCCATTCATCGGGAAAAATTGTGTTCTT
CATCAAATTTTGGGCAATTTACTCGGGATTTGCGCTAATTTGGAAACAAAAATTCAAATT
CCTGCCAATTGTTTTGTTTGCTTTTTTTCTTTTTTTTTTGCTCCTCCCATCTCTCATCAA
ATTGCTCTTTTTTCGATTCTAACATATCAGCCATCTTCAG
>Y51A2D.14 WBGene00013081; upstream from -964 to -1; size: 964; feature type:gene; location: Caenorhabditis_elegans.WBcel235.34:V:18581694:18582657:D; upstream neighbour: WBGene00199002 (distance: 964)
GAGCCTAAGACTATCCCTAAGCCTAAGCCTAAGCCAAAGCCTACGCCTAAATCTAAGCCT
TAGATTAAGCCTAAGCCTAAATCTAAACCTAAGCCTTAGATTAAGCCTAAGCAATATCAA
GCTCTTTGAACTTTTTGTTGATGCTTCTTCACTCTATTTCCGATCGCAAAACGACCAAAA
TTCCATCAATCTTCCCAAAAGTCACGCGGCGGGACCCAAAATTAATGTCAGCTGCCGTCG
TAGGGAAAAGAGGCCAAACTTTTCGAAAAGTTGACATGATCATACAACACTTGGCACCCG
AATTCCTGTCAAAAAGTGTAATTTGGAGCACACAGCTGTCCGTAAAGACGGGATGCTTCT
TCTAAACAACCCACCCGGAGCATTTGCTCTTTGAAATGCCTCTTGGAAATGCTCCACGAG
CTCCAAGAATTTTTAAATTTCAAATTTTTTTAGAAATGCACCTCCAAGAGCCTAACTTGA
AAATTGTTTGCTATTATTCCCACGTCAAATTTTATCTGAAAAACAAATTCCAGCATAATT
CTGAGTTTACTGGTACAGTCTTCAGGCGTAGGCTTAGGCTTAGTGTTAGGGTTAGGCTTA
GGCTTGGGCTAGGCTGAGGCTTAGGAATAGGCTTCAAAGTTCATTTGCTCAATTTTCAAA
TTTATTCGAAAAATTCAAAAAAAAAACTTTAGTAGTTTTGGCCCGTTTTTTGAGGGTTTT
AGACTTTTTTCACTTGAAATTCAAAATTTCAAAGAATTTTAAGTAGGAAAATCCCAATTT
TTAGAGGTATTTAGGTAGAAAATTAAAAATTAAAAATTTCTGACATTTTTACACCGGAAA
TCCAGATTTTCAAAGGTGAAAATTTTTTTAAATTTCTTACAGTTTAAAGCTCATTTTCCA
CAGTTTTCGGCCATTTTTCCTCTTTTTTTTTCTGAATTTTCACCTAATGCAAGCCAATAT
TTTC
>T23E7.2 WBGene00020732; upstream from -258 to -1; size: 258; feature type:gene; location: Caenorhabditis_elegans.WBcel235.34:X:17670771:17671028:D; upstream neighbour: WBGene00197632 (distance: 258)
GGAGGGGTCCCGCCCATCCACGGGTAGGACGAAAACAAAACAAAACAAAACACGACGATG
GAGGGCAAATCGCCATTGGTTTTGAACATGCCAACTGCACTTTTACTTCATTTCTAATCT
TTTATCTTTTACGGTGTACCTATACATATATCTGTCTTCGATATTTAATTTCATACATTA
CAATCGTATGCCATTTTTTTTGTCTCTCCCACTTGAAAAGAATATCTTACTGCTTTTTAT
ATCTTATTGCATTTTTAG
>cht-3 WBGene00016084; upstream from -1000 to -1; size: 1000; feature type:gene; location: Caenorhabditis_elegans.WBcel235.34:IV:7002625:7003624:D; upstream neighbour: WBGene00016085 (distance: 2131)
TTTGCTTTGTCGCCTTATTCAAAACAATATCCCAAATAAATGAAATATTGTAGGATTTGT
GTGACAGTTAGAAAACTAACTTGTGAGGCGGCAAAAATGACGAATTATTTTCTGTCTAGG
GACACTATCCCCACCCGAGAAAAAGTAAAAACGCCGGCGACAACTACAAGAAGGACGAGG
ACAAAAGTGTTTCTTGTCAGGAGAAAAGAAGGGAAAAGGGTTTGTCAACATACGGAATAC
TGAAATATTGGTCCCCAGGGAGATCAAAATTGAAAACGGAAGGTTAAGGGAAAAAGTGGG
TGGTTATGAAACATTGAGATCTTATTGAAAACCGAGGGAGAGTTAGAAATGGTTTTGACA
AAAAAGTGAAAGACAATTTCGTAACTGTAAAATTCCTTGATATCTTGTGGAAATGTACCT
GTCAGGGGTGTGAGGTGATCAAATTTACCGTTGCACCCAAAATGGAGCAATTATTTCTAA
CCTTTGAAGGCTAAAATGTTTTAAAATTTCAAAACAAAGACAGTTTTTCTTCAACTGCAG
GCTCGAAAAACCTTGAGAAGTTGGAAATATGTCAATTGATTTGGAATTTATTCTCTAATT
CTGATTTAACGTGAAGTTTATGGATACCAAACTTTAAATTTAAAAAAACTACAAAACTTT
CTACAAGCATCCGTATCTCTATTTAAAAATAAAACATTTTCTTACATCATGCAATTGTTT
CCCAGAGAGCCAACAACCAGTCAAATCTCGGTTTCAGCGACGAAATTTCAAATCAATCAC
CTAAAAACCAATAACATGTGGTATGCGAGGCTTTTGGATCTTCCGCCCACTTTATCATTC
CCGAATCGCTTTTTTTATCTGCAGGTCAGCTCTTTTTTCTGGTTGAATCTGGGCACGAAA
AATCGTATATAAAAGAGATAGAATCAGCATGCTTCTGTCATTTTTCCTCAGAGTTTTTCA
CCTTCTTATTGTGTTTTTATAATCTTTCTTCTTTTTAGAG
>ZK813.7 WBGene00045394; upstream from -531 to -1; size: 531; feature type:gene; location: Caenorhabditis_elegans.WBcel235.34:X:3444271:3444801:D; upstream neighbour: WBGene00022821 (distance: 531)
ACTTTTTCAGTATTAAATTTGAAAAAAACAAGAGATTTTATGGATTCGTAGTACTTTCAT
CCTGTTTAAAATCTAACACCGTATTCTCTCTGCTTGTTTATGGTATTGGTTGTGTAACTT
ATTTATAAACGTATGCAGGAAAGTACCAACATGATGTATTTTTTTCTGTGAAACTCTGAA
CTTTGTTTATTTACATAAATCACGAGAAATAGCCAAAACGTACAGTCATAATTTTTCCCC
CAAAATCAGTAACAATGTTGGTTTTGCTACAGTATTTTCGAATTCTCCGTTCAATTTTCA
TAAGCTCTCTGGATTATATAATTTTATCTAAAAACGACGTTTTTTAAAAGAAAATGATTA
AATCTGTCAAAAACTTATTGTGCAGAACAAAAACTTTTGGGACCAATGTTGAATCATCCG
AATTTGTTTTTTCTAGGCTTGATTGCCTTTTTTTGTTTTCCTTTTCAAGATTATAAATTT
TATTTTTTAAACAAAAACCCAGTATATATAGACAACAGAGGAAAGGAAGAT
>M02D8.1 WBGene00019727; upstream from -1000 to -1; size: 1000; feature type:gene; location: Caenorhabditis_elegans.WBcel235.34:X:8762909:8763908:D; upstream neighbour: WBGene00019731 (distance: 2328)
AGCGACGTCATTTCCATCCGTTCCCAAATTGCTCATTGATTCCGATTTCAAAATACTCTC
AAATATCCTTTGTGAAGCGTGTCTCGTCAACTTTGCCTTCGCCCTGCAGCTCTTCATTGA
GAACTTTGTAAAAATTTTGGGATCTTCAACGTCGACGAGAAATGAAGAGTTAGGTGGGAA
GTGCCATCCCATCCACCTTTCTCCTCCTCCGCAAAATCTGTGGGCAGCTCCGGGGGGCTC
CCGGGACATTCATCTTTCCCATCTTTTTTCGTCGTTTCGTTCTCCGACTAGCGACCAGGA
GGCGGAGAAAGAGCTTAGCAGCAGAAGAAGTAGAAATTACAACACCTTCGTGAAACAGAG
AAAAAGATAAAGGGAAAATGGGACTCTAACAGCGACCTCTTGGCACTTTTGTCAGTTGGA
AACTACAAGCGAGACATCATTTTTCTCCTCTTCATATTTTTTGTTCTCCTCTCAAATTTG
TTTTTTTTAAATTTATTCTTGAGTGCTGATCTCAATGCACAAAAAACATGACTAAAATCA
ACTGTTATATGTACAAAAAACCAGTGATTCAATTTTCGAAGCATTTTTCAACCTTCAACC
ATTGGTCTTTTTGCCTTTTTCTTTTTTTTCTCAGCATTATAAAGTGTTTTCCCTCAAAAT
ACTGTTGACACATCTTGTCTAGATCTTCTCCAACATTCCCCTACTTGTGCTTGTTCATTG
AGAACATAAAACATTGTTTGCTTAGTTCTCCCACCCAAAAGCCACTACGAACTACCGTTC
AAGAAGTCTTTCGTCTCCTATTTTCCTGTGAACTCAATGGATAAATGATGGTAAAAACAC
ATTGGCAGATCATTTTTCATTCGCTCTTGGCGGCGCTCTTACCTGATCAGAAAACACGCC
CCTCTTTTCTTTTAGTGTGTAAAACTTTAGGTTACCGAGATTCCGTATATTCATGGCTTC
GTATTCAATCATAAAACTACAGATTTTAATTTTTTCAGAT
>D1054.10 WBGene00008377; upstream from -964 to -1; size: 964; feature type:gene; location: Caenorhabditis_elegans.WBcel235.34:V:10792831:10793794:R; upstream neighbour: WBGene00008378 (distance: 964)
GTTCTTTGTGGAGTTGTAAAGGTTTTTATAGAAAGAAATCAGAGGGAAAACATAAAACAT
CACGTCACAAAGATGGATGTTTTGTGAACGAATTTTGTTTTTTCCAAAAGTTTCAATTCT
ATTCAGACGGATATCCGAATGAAAATAAAATGAATAATATCAAACTGTATGTCTGATAGT
TTTCAGAGTTTATACACACTGCGATTGGCTAAGACTTAATTTTTCAAACATTAGTCTGTT
AGAGCATTTTACAAAATCGGAGACCAGAATCTAATAACTGAAACATAATATATAGAAACA
TTGTAGATGGATAAAGATGGGAAGGAAGACGTAGTTAATGGTACATACAGTGGCATAAGA
GGATAAATTGAAAAACAAATGCAGAGAAAATGAAGAAACTTTGCTTGAAAATTATTTCAA
ACTTTATATCCCGCGTAGCCATTCGCATGCATCATTCAAATTCAGCCTTTTTGAAGATGT
AATGACGAAATTTGTGGTGTTAATGGGTTCATAGGTTTCAGCATCTGAACTAAACTTTTA
ATTATTTCTCCTATTGAGGACAATTATTTTTTATAAACACCTAGAAGCCACAAAATTAAT
TCATGAGAAACAATAAAAAACAAAAACTATTTTAATAAAATTCCAGTTTCTAAGTAACTA
ACTAATGCAAATGTACCATTTTCATCTCTAATTTATCATTATACCTAATTCCTTAAATTT
TTTTAAAGCTCTGTACTTTCTGATTTTGTCGACACCCGCTTCTCACTTTCCACACATTAT
TCCAGAAGTTAACTATATTTCATGAATCATCTTTTTTCTCTTTGTTGTGATGTCATCAAT
TTTCTTTTGAGACAAGATTTTGTATCTATGTTTTAATATAAACAAACTAGGTTCATTCTC
AAAACATTTCTCAATGTATCATGAGCCTAGAAACGCTATATAAAAGGTGTCACCATATTT
CTTT
>lec-5 WBGene00002268; upstream from -264 to -1; size: 264; feature type:gene; location: Caenorhabditis_elegans.WBcel235.34:II:5841135:5841398:R; upstream neighbour: WBGene00198021 (distance: 264)
ACCTTCGCCCCCTCTGATATCTTCTCCGCATGGCCTCTGGTCGGAGCCTGAACATTCCAA
TGGAAAACAAGGAAAATGTGTTGGTGTAATATAATGAATCAATTGAAGAAAGGGGTGGAG
ATTCCCGAATCATCAACACATTTATCTTGCCAATTGTCCATGGCTCAAGAGTTTGAAGCA
GCTTCTTCGAAAGTTTGCCATTTAGCTTCTATAGTGTCACGTAACATTCTCGCATGATTT
TGAAGATGTTCTCTTTTAAAATTG
>Y62H9A.5 WBGene00013393; upstream from -209 to -1; size: 209; feature type:gene; location: Caenorhabditis_elegans.WBcel235.34:X:11882918:11883126:R; upstream neighbour: WBGene00013394 (distance: 209)
AGTTTGACCGTATTTCATCTTCTTTTTATACAACTTTTTGTTTTTTATCTTCTCAAAATT
CAATCTTGTCCGGGACAATGAGAAAAAAGTGATTCACCAACAATGTCGTGACGTTGTGAT
TGGTTTTGTCATATTTTACTTTTTTATGTTTTGAGAATGAAAATCAAAAAAGGAAAAAAA
AACAAAAAGAACGCATATAAAAGAGATAG
>tni-1 WBGene00006584; upstream from -1000 to -1; size: 1000; feature type:gene; location: Caenorhabditis_elegans.WBcel235.34:X:11377471:11378470:R; upstream neighbour: WBGene00196686 (distance: 4663)
CGCACTGAATCAGTTGGTGATGGCCATTCCACCATAAATTCATTGTTTAATTTTAACTTC
CCCTATAGCTTCCATTACCTTTTTTCACCTAACATGTCTTTGCGCTTCTAACTTCGAAAA
TCTTATGTTTTCCGATATTATTTTCTCCCTCTGTTCACTTCGCTCGCACTTGCACTGTCC
CAATTTAAACATCACCACTCGCACATAACCACGTTAAAAATTGTAATGTTTGTTATTTGT
AAAATTTTGCAGATTGAAATTTTCAGAATGTATTTAAAATTTCAAAGTACTGCGATAGGC
GTACAGGTTATTGTAATATACTCCTACAGTGGTTCGAACAATACATTACAACTAAACTGA
CAAAGTGTTTATTGGAGCACCAAAATTGGTTCATTACCAACAATAACAATTTTGAAACCA
TGTCTGAAATATATGACGATCATGTACCTAATGTGTTTTTTTTCTGAAAAACAGTCATAA
ATTTGGTAATCAATTGCTCCAGAATCTCTTGGCTGAATACAAGGTAACCAACACAATGTT
GTCGTACTTCTTCACTTCTTACATCAACCTGCCAAAGTGAGCGCATGCATTTCAGTCATT
TTTTATCTTTTTAATATACACTTACTTTCAAATTTTTGACTAGAAAGTTAGTTGGATCTG
CACTAATGTTTCAATCGCTTAATAACACACCCATCACTAAGTCTTCCTTTATTTATTTTT
TTTTCGAACAACATTCACTGAGCTGATAAAAATACCGTTTGTGTGCGTATCGTTCCAGCA
AACCTCACACCCAAACACTTTAGACTCATTCCGTTTCATGGTTTTGCCTCTTCTATCAAT
CTGTTTTCAATTTGAATCCCCTTTCTCACGTTTACACACACCCTTGAATACCTTCACACC
CACCGTACCTCTAACGCTTTCCACCAATTGCTTGGCACATCCCATAGTAGTCGTAACCTT
TGTTTTCTGTAAATGTGCTTCTAATCAATTTGCATTTAAG
>cpg-9 WBGene00022072; upstream from -294 to -1; size: 294; feature type:gene; location: Caenorhabditis_elegans.WBcel235.34:IV:3069848:3070141:R; upstream neighbour: WBGene00235279 (distance: 294)
AATCGCTTCAGCTTTTATTAATTTATTGATTTTACTGTATACACCCAAATAAACAATTTC
AAATTAAAATTTTTTTCCTTTGCGCTATTTTAAATCTATACGAATTGTGCTCTCTCTGCA
CTTGTTTCATCGTTCAAGTCGCATGACCCCATTTATCTCATCTCTCCCACTCATTCATTC
TGACCTTTGCCGCCAATTGATGAATGTGTTTCAAATCAGTTTCTGCAAAGTGCCATCAAA
AAAAAAAAAAGAAGAGGGAGGAGACATTCTCTCTTGGAGCACGGAGCACCTGTC
>D1054.11 WBGene00008378; upstream from -964 to -1; size: 964; feature type:gene; location: Caenorhabditis_elegans.WBcel235.34:V:10792831:10793794:D; upstream neighbour: WBGene00008377 (distance: 964)
AAAGAAATATGGTGACACCTTTTATATAGCGTTTCTAGGCTCATGATACATTGAGAAATG
TTTTGAGAATGAACCTAGTTTGTTTATATTAAAACATAGATACAAAATCTTGTCTCAAAA
GAAAATTGATGACATCACAACAAAGAGAAAAAAGATGATTCATGAAATATAGTTAACTTC
TGGAATAATGTGTGGAAAGTGAGAAGCGGGTGTCGACAAAATCAGAAAGTACAGAGCTTT
AAAAAAATTTAAGGAATTAGGTATAATGATAAATTAGAGATGAAAATGGTACATTTGCAT
TAGTTAGTTACTTAGAAACTGGAATTTTATTAAAATAGTTTTTGTTTTTTATTGTTTCTC
ATGAATTAATTTTGTGGCTTCTAGGTGTTTATAAAAAATAATTGTCCTCAATAGGAGAAA
TAATTAAAAGTTTAGTTCAGATGCTGAAACCTATGAACCCATTAACACCACAAATTTCGT
CATTACATCTTCAAAAAGGCTGAATTTGAATGATGCATGCGAATGGCTACGCGGGATATA
AAGTTTGAAATAATTTTCAAGCAAAGTTTCTTCATTTTCTCTGCATTTGTTTTTCAATTT
ATCCTCTTATGCCACTGTATGTACCATTAACTACGTCTTCCTTCCCATCTTTATCCATCT
ACAATGTTTCTATATATTATGTTTCAGTTATTAGATTCTGGTCTCCGATTTTGTAAAATG
CTCTAACAGACTAATGTTTGAAAAATTAAGTCTTAGCCAATCGCAGTGTGTATAAACTCT
GAAAACTATCAGACATACAGTTTGATATTATTCATTTTATTTTCATTCGGATATCCGTCT
GAATAGAATTGAAACTTTTGGAAAAAACAAAATTCGTTCACAAAACATCCATCTTTGTGA
CGTGATGTTTTATGTTTTCCCTCTGATTTCTTTCTATAAAAACCTTTACAACTCCACAAA
GAAC
>sca-1 WBGene00004736; upstream from -80 to -1; size: 80; feature type:gene; location: Caenorhabditis_elegans.WBcel235.34:III:10816845:10816924:R; upstream neighbour: WBGene00197424 (distance: 80)
TCTTCATTCATTCTTATTCCTTTTCATCATCAAACTAGCATTTCTTACTTTATTTATTTT
TTTCAATTTTCAATTTTCAG
>inx-8 WBGene00002130; upstream from -1000 to -1; size: 1000; feature type:gene; location: Caenorhabditis_elegans.WBcel235.34:IV:11672816:11673815:D; upstream neighbour: WBGene00014080 (distance: 2313)
ACACATGGAACTCTCTCCCAGACAGACGACTGTCTAGACCATTTGACTTGGACACCTCAA
CCCCCATCACGGCAGGCTTCTTCAAATTCTGAAGGTTTCCTTACTCTCTAATCCTCTCTC
ACACAATATCACTTGGTGTTATTCTTTGCACCAACCCAATTTTTTTGTTGGTATTTTTAA
CAGCAAAACTGAAAAATGAAGTTCCCATCCCGCCCATTTAATGGAAAATTGATAAAATTT
GAGAGAAATATTTATGATTGCACACAAAAAAGTGAATGAGAAAAATAGTGAAAGTTTCTG
CAAAGAAAAAAAATAAGAGAATAATTAAAGAGAGTGAAAAGAACATATCCATTCAAATTT
CAGAATCTTGTCGAACAACAAAAACGAAAGGCTTTTTGTGACCTTGATAAAATAGTGAAT
ATCAGCTTCCAAAGCGCAACGCAACTTTTGAAGTGTACCGCCCATACGAACCCTTTTATT
GGAATGTACAATGATTTATTAGAAACTTTAAAATTAATGAAGACACTGACCATATAGTCA
ATATCACTGTAAGGTTCCGGAAAAGTTGTTAGAATCGCGTCGTATAAATAAACAAAATTT
GCCCTAATTTCCCCGTGACCTCACACGTGGAACGTCTTGCACAGTCCGCCACGTGTACTT
CCCTCATTATTTTTAAATTTTTATTGTCATTCAGTTTATTTTCAGTTTTACAGAGAAAAT
ATTTTTTATTGAATTTATTGTAGAACACTCAATTTCTGTTCATTTTTCCTTCGACCTGAT
TTCCCCTTCTTCTAATGAGTCATACCATTTGGAAGACCCCCAGTGTCTCGCTGCAATCTC
CGCCTACCAGTCCCTATTACCACTGGTGGCCAATAAAAATGCTTTTCTTTTTGCTTTTCT
CTATCTACTTCCGTTCCGCCCATTCCTCTGTTTTCCAGAACTTTCCATTCAATCATTCAT
TTCAATCTGTGCTCAATCAAAAGCTTTTCTTTTTTTCTTC
>lbp-3 WBGene00002255; upstream from -833 to -1; size: 833; feature type:gene; location: Caenorhabditis_elegans.WBcel235.34:X:3256177:3257009:D; upstream neighbour: WBGene00006535 (distance: 833)
GGAAGCTTACTTACAAATTGCAATATTAGAAATGATGTTTGACAAATATAAATATTAAAA
CTTTGAAATCAAACATAAATATTTAAATCTAAAGTTCAATTGGATTTTTCAGTACTTTTT
CAAGCTGTGTAAGATAGTGTAAGTGTAAGATAATATGATGTTGCAAAAAACATTCTAAGT
ATAACTGGAATTCAATGTTATAGAATAAACGTACAGAGTTTGTACATATCATGAATACAA
AAACTCTATTTTGTAATACTGTCGCGCTCATGGAAACCATTCAAATTGGAATTCCAAGGA
GAATTATCATCAATGGAAAAATTATTAAAAATGCAGACTTACCAATAAAAAACAGGGCAA
AAGAAACAGTGAAAAAAATTCGAATTTTAGTAATTTTTTGAAAATGTTCTAAACCGGTCC
TTTTACGAAAATTGTATTGTTCAGCGACTTTCGGTTTTTCCAGGTGTCTAATCGTTCCTT
TTCTATTCGTTTTATTTATACGTTTCAGCACCACATTTCCGTATTCTTCCATTTTTTCAA
AGACAAATTTGCAGGAATACCCTTGGTTTTTGTAATCTTTTAGAAATACATTTAGCTTTT
GGAATGCGGATTTTTTTCTTCATATTATCGTTTCCCCCGTTCCACAGTTTTCTGTTTGAT
CAGCTTTCTCCAGCCTCAGTTTTCAATTTTTATTTCTAACCTCTAACCGTCATAAATCAA
TTGTATGTAGTTGCTACTTCTGTGTGCTAACCAAATGTATTATCAGTTTTCTCCGACCGT
TCTGCGCGGAGTCATATTATGCAAGTGATGATGGTGCAGAACAACACTGATAA
>Y37D8A.19 WBGene00012557; upstream from -1000 to -1; size: 1000; feature type:gene; location: Caenorhabditis_elegans.WBcel235.34:III:12928773:12929772:D; upstream neighbour: WBGene00012556 (distance: 1887)
TCAATTTTATTCAATTTTTTTTAGTTATTTTAGGTACATTAAGCTTGTTCTCATGAAATT
TAGGTCTAAAAATCTAGAACTTTTCAGAAACTTCTGCAAAAAAAATCGATTTTTTGGAAA
AATTAACGAATTTTTCCGACATTTCTGCGTTTTTCTGCAGAAAATTTATTGGTTTTCATT
GAATTTTTCTCTAATATTTGATTTTAGGAATGATTTTTCAGACTTTTTGCCGCAAAAAAA
GTCCCTGAAACTCTCTAAAATTGGCCACTTTTGAGCTTCAGCAATTTTTTTTTGCGGAAA
AATGTCTGAAAATTGGACAAACGATGCTCTTTTTTTCGTCTGGTGTAATTTTTTTTCCCA
ATTTTTGAGTTATTTTAGGCCTAATTAGGTAAATTGAGCCTGCTTTTATGCAATTTAGGG
CTAAAAATCTCCAATTTTTCAGATTTTTGAACAAAAAAAAATTTTTTCTAATTAAGATTT
TTTCACCGATTTCTCACTTATATTGAGGGGGTTTCGGAAAAATTATAGATTTGTTCTTCT
AAAATTCCTCAAAAATTGGCTCAATTTTTTAAAAATCAAATTTTCCGGCTAATTTCCGCA
AAAACCTTGCAAATTATCGATTTTTAGGGTTTCAGCATGTTTTTTTGCGGAAAAAAGGTT
GAAATTTTGAATTTTTTGCAAAAAAAAATTTTTAAAAAAAAGATTTTTTTTCCATTTTTC
AGTTATTTTGAGCCCGTTCTCATGTATTTCAGGCCTAAAAATCTCCAATTTTTCAGAAAT
TTCAACTAAAAATCGATTTTTTTGCTACCTCTTTCCCCTCCGCTTCTCCAATGTCCTCCG
GATCCTCCCATCAGTGGAGGTGGCGGTGGAGGTGGAAGAGGATCATATTGTCGATGATGA
CGAGGAGGCTGCTGCTGCTGCCATGAGTCACGGTTGTTTCCGTTTCTGGAAAAGACAAAA
AAAAAATGATTTTTCGGCCTTTTTTTGTTGATTTTCAACG
>R13H4.2 WBGene00014826; upstream from -707 to -1; size: 707; feature type:gene; location: Caenorhabditis_elegans.WBcel235.34:V:11835652:11836358:D; upstream neighbour: WBGene00011262 (distance: 707)
ACTAGATCTTAACATTGGTTCCCATGGAACCATTAAATAAATTATTGCTATCTTACATTT
TAAATGGTTAATGTTTTATAGAGCAAATTTAGAAAACCCAAAAGAGTTGAGTAAAGATTG
ACGACAAATATCCTTGGTGTATTTTTCTCTATTTTTGTGTGGAATAACGGTATTGCTCTT
TGCACTTTTAGATATTGTAAATAATTTTCTGAACATTTAACGGGTAAATAGAAACGTTTT
CATTTTTGATTTGACAGTACGCAAGTGCTCATATGTATATCACATTTTGTTGTATTAAAG
GCTTACCAATAAAGTTTGGTGTAAAATCAATTGTGGCTGTAGGTGTTCTTTCAGTGAGCA
CAGAATCCACAACTTTCATACATCCAGATGCTGTATACACTTTCAGTAAATCATCTGGCA
CTCCATCATGCTCGCTGAAAATAAACAGATAAAGAACGTAATTCCTATCATTTTGTTTAT
TGTTCATCTATTCTTCATTTTTTGTGTGTTGTTTTCTTCTGAATCCCCACCAGATGAGAG
TGTGGGAGAGAAAAAGAGCGACCAGGTGTTGGAATCCAAGCATTTTTATTTTTTGTTTTC
TTCCCGCGGGGACCAAACAACTGGCACATCGTCCTCCTCCGCCTTCGCAAAAGATTAGGA
ATCAAGAAGAGGCATGAAAGATAGAAAATAGAAGAGGACAAGAGAGC
>cpl-1 WBGene00000776; upstream from -1000 to -1; size: 1000; feature type:gene; location: Caenorhabditis_elegans.WBcel235.34:V:16595347:16596346:R; upstream neighbour: WBGene00045356 (distance: 3642)
TCAATAGCTGGATGATTATGTAATTTCTTGCTGATGACATTTATTTTCTCGTTTTTCATT
CCTAAGTTTTTTGTTTGGAAATCCTTTAGAATGCGAAACAATTTATTTACATTGTTGGCC
ACCTGTTAAAGTGACCTAATTGTTTGTTTGTTTTCTGTCCTTTTTCCCCCTGTTTTTTCA
AAGTTAATTTTAAAAAACTTGACTCACTTTGTAGTTTGACCTTTGCTAAAAAAGCAGCCG
ACATCAGTCAAGGACCACTTATAAAATTTTGAGACATTGCTTTTTGGGGCCCAAAATCGT
TAAAAACTACCGAATTTCGTAATGAAAAGTTTTGAAAATTTCTGGAAAAAAAACCGAAAA
AAAAGTTCATACTTCAAAAAGAGCAAAATTTGATGGAAGTTTCTGTTCCTAACGTCAATA
AAACAGTAGAAATTGACACAAATTGCTGGAATTTTGCGGTTAAACTCCAATAATTGACAC
TTTTAAAAGGCGAACAATTTTCTCGGTTTTGGAAACATTTCTAGCAAAACTGGTAGTTTT
CTAAACTTTGGGGGCACTACAAACTACAAAAACCTTAATTTTCTGTATGTTCAATACTTC
AAGAAGTTCGGAAACTTCCGCTCGAAAACTTCCGTTTTTCGAAACACTTATCCCTGATCA
CATGCTTATCTGACTTAACCCTATTATGATAATCATCCAATTTCTGTACTATTCTGAGCT
CCTAGCACCGGAGCAAGCACTTTCACCCCTAATTTCCCTCTATTATCAGTTGACTGATAA
CCTGATGGTTTGATCGCTCTCTGTTTCTCTCCGCCTCTCCATCTCTCTCCTCACACTCGT
CCTGGCACTGATTGACGCTGTCCCCGCCTACTTTAGGATCCTTCATAAACTCGCCTCGGG
AGGTGTTCATTGTAGTTCCTATTCCATTTCCATATTTTTTCGTGTTTCCCCTGCTTTTTG
TAGAATTTTCAAATTAATTTTAAATGTTATAAAATTCCAG
>ddo-3 WBGene00017648; upstream from -1000 to -1; size: 1000; feature type:gene; location: Caenorhabditis_elegans.WBcel235.34:III:6586864:6587863:D; upstream neighbour: WBGene00000060 (distance: 2246)
AAAGAAGTTCACAAGAGTTCCTGCGAAATCAAGCAGCAGCTAACGCCTTATTTAGTTTGT
GGCAGATCTCCGAAACGTCTCGGCAATTCACCAACTTCCCACCAACTAGCAATGATTTAC
CTAATTTATCCAACTTAAATTGATTGGCATAGCACATAGCAAAAGTCACTAAAGTAGCCC
CCCCCCCCCCTCAATAGTTGAGGCATTTTGCCGAGGTCATACCAATTATGAAGTTCCGAA
CACCAGAAAGAGGTAATGAAACCAAAAGTCGTGATTTTATTTGATATGCTCTCTAGCATA
AAAATAATACATTTTGCAGTGCCTACATAATTAAACGGCTCTACATATGTGTTGCATTTA
TTGAAGCATCTTATATTAGGTCGGCAAATAATTATTGACGTATGTTGCCATTTTACGATT
TTTTGTAAATTTTATATATGTGAGTTATAGTAGGCAGTGAGCATATGAAAGCATATGAAG
TTCATCTACTTTGGTCATCTGCGTAGTATTAAGATTTGAAAAAATCGAAAATTTAAAAAA
AAATTTTTCCGTGATTTTTTGAGTTAGCCGTTAAAAACTTGAATACTCAGAGTTCGCTTT
GTCTTTATTTTGTGCTTATGAAATTATCTTAATCTTTTCCTTCTAAAAGGCAACCTCATG
ACCTCATGTGTTTCATGTTTTTTCAATAAATTCCGATTTTGACACTCCCAAAGTCCATCT
ACTCTAATTCGATTAAATGGTGATGACAAAGAAACGAAAAGGGAACACTTTTTCATACGT
TTCCCTAGATTCACTGAACATTTTGCTTTCCCCTACAGAACTTGAAAGTTTAGCCAACAG
ATTTCAAAAGATCAAATTTTCGTAAAAATGTGCTTTTTGTGCTCCTCATGATCAGATTCC
GTTACTTTTTGATTTAAAACTGAAATCTAAGTGCATTCCTATCCCACGGATTTCCACAGC
TCCTCCTCTTTCTTTTTTTCAATACAATTTGATCATTTTT
>myo-3 WBGene00003515; upstream from -1000 to -1; size: 1000; feature type:gene; location: Caenorhabditis_elegans.WBcel235.34:V:12234344:12235343:R; upstream neighbour: WBGene00011448 (distance: 2551)
GTGATCTTCTTCGCAACTGTTCAGATAGCACTAGTGTAATGTTAAGAGTGCGCGAATATA
ATGGAATATAATGGATCACACCTCCTGCCATCAGGTAAACGTCTCTGTTATCACATATTT
CCAACTATTAAATTTTTACCTTTTACAGTTTTACATTTTTTTGAAAAAAGTAACTTTTTG
TCTTCAAAATCCCTGACGAAAATATCAAATATTTTAATCGAGACTGCAGAGGAACCGATT
GATGATTTGGAAAATCCAGCTTTACCTGTGTAAGAACTGAAAAGTTTCATAACCCTAGGG
TATTCCCAGTTACATTCCCCACTGGCTAACAATAGCACCCAGTTTTTCATCACCTTTCTT
CAAATTTCTCGGCGATTTGTTAAAAACAAAATTTGTGTCCCTTCTCTGATATCTCTATGT
CTCTAAACACAAGTTCATCGGAAAACGAAGGAGGGTAGGTGTTGGTTGGGCTCCCGAAGT
GAAAATAGAAGAGCAAGAATAGAATATTAGAGAGAGAGTGCAGAGAGGGCGGGATAGCTC
CCGGGATTCCGTTTTCTTCTTCTTTATCTTCAACGATGATGTGTGTGCGTGTTGTATAGA
TTCTGTTGCTCCCCCACAACTCGCTCCGAAGGCTCAATACAATTCAATTGATATTGGAGG
AGAGCCTACCGGAGTGGGAGGATAAGAAGAAACATAAGAAGAAGAAGAAGAAGAAGCATG
CTTCTGGTTTTTGATGCTATGAAAACGGCACAAAAAGATGATTGAGGTCCCTTTTCAATA
CCTTCTCTCATCTTTCAAATCCCATTGAAACCTAAAACTTCTCACCACGCTTTACCATTG
TTCTCCAAAAACTTATAGCAATGTCTATAACTTTTTTATCTCTGAAAAGCAGTGTTCCAT
TTTTCTTTTTCCTATTTTATTTCAATTGTTTCTCACATTTCGTTTGGATTCTTTGCTTGT
CAACCAGCTTCTTCTTCCACTTTTACCGTCTAATTTTCAG
>tbh-1 WBGene00006541; upstream from 0 to -1; size: 0; feature type:gene; location: Caenorhabditis_elegans.WBcel235.34:X:15504896:15504895:R; upstream neighbour: WBGene00044142 (distance: 0)
>heh-1 WBGene00006452; upstream from -1000 to -1; size: 1000; feature type:gene; location: Caenorhabditis_elegans.WBcel235.34:III:3199517:3200516:R; upstream neighbour: WBGene00001494 (distance: 1283)
AGCTCATTGAGCCCGTTTGAATGACCCCCATATTGCCTAGGTTCCGACCATTTTGATAAA
CTTCGGCAAATTTTGGGTCCCGCCACGAGAACCTTTGGGGTTACTGTAGGAAACGCCAAT
TTTTGTAGTTTTTATTTTTTACTAAAAACTACATTTTTCAAATATACGGTGAAGTACAAA
TTATTAGAAAATTATGAAAAATAAAAAAGTTGTGGATTTTCGAAAATGTTCGAAATTCTG
AAAATTTTTAAATTTTTAAATCTGCCGTAACATTGTTCAACTTAGATTTTTTTTTGTTTG
AAGAACAAGAATTATGATTTGTGCTCATCAAGAGCTTTCAAATGACTCCCATATTGATGG
AGTTACGCCGATTTCGAAAATTGCCGACCATCTGCGCCTAAATTTGAATTTTCGTTGCGA
GACTCAAATTTTCCAAATTGATGCCATCTCTTCAAGAAAAAGCAGCGAAAAAGCACATCA
CCTTGCTAAAAATTCAGAATTTTAATCATCTTTTAATTTGAGATATCAAAACCTATATCG
AAAATTTCGGGTCCCGTCGCGATTTGAAGGCGCATAGGTAGGTCAAAACTCAAAATTGAC
GGATTCTAGTCAATATGGGTGTTATTCGAAAGCCCTCGGTGCGCTGAACACGAAAATAGT
ATAATTTCAGTGTTAACTTCAAATTAAAAAGCTTTACAGTAATTTTTTAAAATTTCCAAA
ATGCCTACTTTTCGAAATTTTTCGAAAATCCATAACTTTGCTCATTTCCAAGATTTTCTG
TTAATTTTTGCTGTAGAATGTAGAATCAAATGTTTTCCAGCTGGAAAAATTAGCTTGTTC
AAGTTTAGCAATGTTGCTACAGTACCCCGGAGGTTTTCGTGGCGGGACCCAATTTTTTTC
AATATTAACGGAACCAAGTCAATATGGGTGTTATTTAAAAGCACTTGATGCTCTTATTTC
AAATACATTTGTAGAAACTTTAAGAGGTATATATTTTCAG
>lbp-1 WBGene00002253; upstream from -943 to -1; size: 943; feature type:gene; location: Caenorhabditis_elegans.WBcel235.34:X:3258159:3259101:D; upstream neighbour: WBGene00002255 (distance: 943)
CTTGCTCTGCCATTTTCAAAAATTGCATGATCTCACAAAAAAAAACGAATGAACAGATGG
AGGTCAAACATCGAAAGTGGACATAGAACAGATTAGCCAAGGTACAAAGTAGATGGGTCT
ATTGTAGCCCAATAAAACGTGAGAATCGTATTGGCCAATTTACGGGAAAGGCCATCTGGA
AAACAATGATCTCTAATATGAATTCTGTCATCTGGGAATAGGGCTCAAACATTTGAAAAC
CAGAAAAAAAAACAATTTTGTGTCTTAAAAATTTTAGCTAGTGTTGAAAGTTTAAAAATA
TTTTTGAAAAATTGTGTTTTATGGGATCCTTACAATATTTTTTCGTTTTCATTTTGAAAC
CAAAAAAACCCAAAACCGAATGTACCGAAATTCTGCGGCAAAAAAACTTTTTTTCTGAAG
TCGTTTTCTTTTTCTGTGGGTCGAATTCTATATGAATAAAAATTTTCATAATTTTTTCCG
GTAGTTTTTTTTGGTTTTCCAAAGTCCCAGCCCTGCATGGATTGTGTTTTGAACTGCAGA
CCTGAAGACCTGTTGCCGTATTCAATGTTTGCTGAAGAAATGGAGAATCATACTATAGAC
TATGAAAGATAATGATAACATAAAATTATATCAACCAAATAAGGAAATTGCAATTCGATT
CGCCTTAAACCTTCAACGAAATTATTTTGAGTTGATTGTTCGGTCTTCCAGGACCCGATT
CATGCAACTACTCTCTTCAAAAATATCCGAACTGACCCCAACACACGGAACAAAAAAAAT
CTGCCCCGAATCATTTATGCTACACTCTCTTTCGATACCCATCCGAGTCCAGCCGTCCAT
CTCTGCTAATCGTCAGCGCAATCGACATGTGGGCTGCACTTCTTGCCGTACAATGTTGTT
TACGACTGTGCAAGTAGGCGGGGTCCACGCAGACGACGTCGAC
>C53B7.2 WBGene00016893; upstream from -256 to -1; size: 256; feature type:gene; location: Caenorhabditis_elegans.WBcel235.34:X:6845977:6846232:D; upstream neighbour: WBGene00016894 (distance: 256)
AAATTCGAATTCTCCAATCATGAAAGCTACATAAATCTTCTTCAAAAAGTCTGTGGGGAG
CTTAAGGCCAAGCGTCTCGAGATTTTTTACTTTGAAGACAATCTGTCTTTGTAAAAGCCA
ATGCATGTGTCATAAGATTAATGATGCGAAGGTTTGGTATGAAATATATGAAATGGCAAA
ATGTGACTGAATATGAAAAAATTACACTGACCAGATGAGGATATTGGTATATAAACTAAC
ATGTGCCTGCAAAATC
>ZK1058.9 WBGene00014207; upstream from -1000 to -1; size: 1000; feature type:gene; location: Caenorhabditis_elegans.WBcel235.34:III:3926119:3927118:R; upstream neighbour: WBGene00009501 (distance: 2338)
TTATTTTTTGATAGTTGTACTGCTATTTATTTTTTTATATTTTAAAAGGAGCTGATATAC
CGTACTCACCTTATCAAATTGCACCAACCTTACTCTATTTTATCAGTTTATTTCTCGGTT
CCTTTTGGTTGTATCAGTGAACTATCAAATGACATAACAGGTAAAAATTATTTCTCTATA
TTTCAATAGTAAAACATTGTTTATAAAACATAAGACAACAGAGATATAAACCGGCAAATT
GGATGAATCGGGGAGGGAAATCACTATATTTGCCAGTTGAACCAAACAAGTATTTGGAAC
ATTTGAAAGATTCTTATTTTCTGATTTTCAAAACCAGTTCATCGTTTTCAAATATATAAA
CCCTTGCCTAAAATTATTTTTTAATAGTAAAACTGAAAAAAGGCAGGAAAAAATACTTCG
TTAGTCTGTTCATGAATGCATCTCGACCGGGTGGAATGTATTGTTCCTTGACGGCATTGC
TGAAAATTTCAAAATTCCAGGAAATAGGCAATACTCTTTGTTTGAAGCTTCTGCTACTTT
TCAAGCTTGTCAAATCATAATTTCGCATTCAAAAAGTGATCCCGGTTAACTGTGATCCTA
CATATTTTGTTTCAAAGTTAATCGGAAAAATTACTCAATACCAAAGCTGATCAGTCATCA
ACTTCCTCATTTCTCCCACCACCTACACGAAATTGATACAACATATTTTTTCTTTCAAAT
TCGAAATTATTGTGTTGCAAAAGAGTACACCTCACCAACAATGACCCCCCGCATCCAAAA
ACTCTACAATTTATCCACTATTTTTGTGTTCAAACAATAGATTAAGAGAGAGAAAGACAT
TCTCTATTTGTAGAGGTTTTCGTTCATCTTATCCCCCTTCTTATCCCATCAGTTGCATCA
CAAAAGTTACTTTGTCACCAACTCGAAAAAAATCTTGCTATCAATATATTCCCTTCTGAT
AAACTGATAATCAATAACTTCGCAAAACTATCTAAAACAT
>bcat-1 WBGene00001149; upstream from -81 to -1; size: 81; feature type:gene; location: Caenorhabditis_elegans.WBcel235.34:X:12877399:12877479:D; upstream neighbour: WBGene00202035 (distance: 81)
ATCATTTCCATGCTATCAATCGTCCACTTTTCTCATTTCCCACGGTCGCTGAATCAACTT
TAATAATATTTTCTGTTCCAG
>ZK813.3 WBGene00022822; upstream from -1000 to -1; size: 1000; feature type:gene; location: Caenorhabditis_elegans.WBcel235.34:X:3440839:3441838:D; upstream neighbour: WBGene00201845 (distance: 3604)
TTTTATCTGAAATATACGGTTTCATTTCGTTTATTTCTAGATATTGGTGCCCGTATTTTT
TAAAGAAATGCCAATATTATGAATCAATGTACTGCAAGTGCGTAATTCGTGTAATATGCA
CTCAATACACGTAGACAAAAAAAAACATTTGAGACCACACATAGCCCATTACGAACCTCA
ATTCATGTCGGCTCCTCTTTCAATACAAAAGTCCCTTAGTTTTGTATTTTACAGAGGTTC
AAGATCTAACTGGAAATGTATGAACATGCAAAATGAAATACAATAGCCGCATACCATAAA
TGTAAAGTTAGTACACCTAACACAGTCTCAAAAAGTTTTAAATAAAATTTCATTCAAGCT
ATAATTTTTAAAAAATTAAAGTTAGAGTAGCGCAAATCAGCAAATTGTTAAAAACCGGAA
CCTGTGTAACTTGAAGAAACATTGCTAAACTTTCCAAAAGGGCTGTTTTCTATTAAAATA
TTTTTCTTTAAATTTTAAAGTAAAATTACAGATTATTCGTTTCTAGTTTCAATTTAATTT
AAATTGACAAGGATTTATATGCATTATTAATGAGCCCTGTCTCGTATTTTGAAAACACTG
TATATTTTTCGGCATTTTCACAAAAATTCATAGTTTGCACAATTTGTCGGACAGGCCTGG
TCTGTCTTTTCAAATTACTTTTTTTTTCTTTTTTTTCGAAATTCAGTATTCAATTTTCCC
ATTGAGAATAAATCAAATTTACATTCAAACTTTTTGAAACTATTATGAATTACCCGCAAA
CAAATGCTTGGTTTTCGCTCGCAAAACAGAATACCTATTTATTTCTAAACAATGATATGA
TGTATGTTTTCATTTCAACCGACCGGCGTCACACAAGAAATAATCACGATTGTCCGTTGT
TCTCAAAACTTTTTCTTATTGAATCGCTTTTCATCGAAAATTGAGGCGACGTTTTCAAAA
CAAAGCGCAGTATAAAAATATCACTGGATATCGATATGGC
>spp-10 WBGene00004995; upstream from -1000 to -1; size: 1000; feature type:gene; location: Caenorhabditis_elegans.WBcel235.34:IV:8476182:8477181:D; upstream neighbour: WBGene00016181 (distance: 1901)
AGCTTTTTGTGTGATGTTTTTTCTACAATAATTTGCTTGAAATCCGCAATCCAAACATTC
AAAACATCACTTGAATGTTCACAGATTCCGATCAATATCCATCTCACCAGATCCTCTGTG
GTGTGCTCATTTTCTATCCATTTTCCATTAAAAACACGTGATGTTCGTGGTCATCCACAG
CCTTGTGCTCCTCCAAGTGCTCCAAGAAATGGCCAGTTGTCATTTCATTTTTCTCATCGT
CTCCTTGATCCAAGTACTATTTTCACGTTTTATAAGAAAAACCAAATACTCTCTACTCTT
GTTCCATTAACTTGGCTGGCCTGCAGTCGATCGGTCACTTTCTTCCAGCATAACATTTCT
GGATGCAAAGTGGGAATTCTATGAATTTTAAGTCTGAAAATTAAATACCTAATTTCTCAA
AATTTAGTTCTGTGTAACGGAAATACAGACTAATTGTTTAATCTTTTCTCCCACTATCTC
TGCTCCGTTCAACATTATTCTCTTCAGTATAATTTGCATTCCGTTCCATTAAACATTTAC
AAACCATTCTTCTCACTTTATCAGTTTTAATTTTGTTCTCGAGGAATAAATTATAAAAAT
AAATCTTCTCAGAAATGACAATAAAATAGTCAGACAACTGCTCTCATGCTAATAATAATG
TCAAGAATGTCATCCCCAAAGTCATAAATCCTTATTTTTTCGTATCGGGTCACCAGATTG
TTGATATCAGCCCGCCTCCTGTTACACTTTGCTCTTCTACCAAACCGCCCATCTAGCCCC
ATCTCAAATGCTCACAATCTTGGGGCTCAAACCATCAACACATTCCTAGTTTATTTTTGT
TTTATTTTCCATTGTTTAGCTCATATTTTCTGATCATCTGAAATCTTCCCTACATCCCCG
TAGTATCGTTTGAGTTTTAATTTGCGATCCTCAAATTTCACAATATATTTATTTTTCTAT
CATAACATGGAATCTTTTAAGACATCTTATAATTTTTCAG
>ttr-51 WBGene00010440; upstream from -1000 to -1; size: 1000; feature type:gene; location: Caenorhabditis_elegans.WBcel235.34:IV:13252312:13253311:R; upstream neighbour: WBGene00044737 (distance: 1913)
TAAGTTATAATAATTGTTGACAGTTTTCATTATTTCAATAGAATTTGGTTTCCATATATG
TATAAATGTTTGTTAGTTTTAAAATATAAGTTTAGTTTCAACAATCAGCTACAGCCTAGA
AAAAATCTCGGCCACCAATTCACGGGGCCGTGTAATGGGGTTATTAATGTGATGACGAAA
AATGCAAAAATGTATTTTTATACAGTTTTTCCCCTATTCATGTGTGTAGAAAAATGTTAA
AAAACGCATGTATTTTTCAACATTTTTTTACATTTTTCTACATCGTCGTGGCCGAAAATC
AGTGGCCGAGTTTTTTCTTTTTTTTTCTGATTTTTCACAATATAGAAATCGATACCCACA
AGAGCCCAGAAAAGGGGAATTTTATAAATCCGGAAAACCAATTTTCAAGAAAATCCCCCA
AAATGATGAGGGTGGCCGGGGTTTCTCTTTCGCGGCCACGTAGAAAAAGTTGTGGGTACA
GAGTACAGAGTCAGACAAAAAATTAAATTGTCTTGTCATGAACCAATAGTTCCTTTTATA
CAAATATCAGTATCATCCCATTTCCGGACAGAAAAGTTCTATTTTTGAATTTTCATGTTT
TTCTTTTTCTTTTTTTGTTTTCCGATGATAACATCATTTTCCATTGTGACACTGAAATGT
TTAAAAGTTCTTCGGATGAATCATTCTTGTGCTCTCTGTACTCTCCAAACTCCTATAAAA
ACTCCTCACTCCACCCCATTCTATCAATTCGAGACAGTTGTTCTTGGCAGAAGAGGCTCT
CGGAGATTTAATATCAGTTATTTTCGTTTTATTTTTTAATTCCCACGTATCACTTGAATC
GGGTCTTGGCACGAGCGAAACTTCGTTTTTGCTACAGTACCCCACGAGTACGGTAGCTGA
AAAGATTCGCTTGAAAATCCAGTTTTCTCGCTAATAACCGTAACACATTCATTTTTTCAG
GTTCAGAAAAAGTCTGATTTGTAATATGATTTTTTTTCAG
>far-6 WBGene00001390; upstream from -1000 to -1; size: 1000; feature type:gene; location: Caenorhabditis_elegans.WBcel235.34:IV:13327359:13328358:D; upstream neighbour: WBGene00001394 (distance: 1964)
TTGGTAGGGACGGGACGATTCAGAAATAAATCAATTTTGAATTGACGGAATTTCTTTAGC
CAAGACTCGCCTAATCATATTTCCGAAACCGATCAAAATGTTTTGTTCCAGTATTCTGAA
AATGACTGCGAACTCATTTTTTCAAGAAGTTCAAGAAAAAGAGGTTCTCTTTTGTTTTTT
TTTGTTAATTTAGGTACATTTTAAGTCATTGGAGATATTTCACAGAGACTATATTTTCAG
GTATTTGTACTAAATGAGAAACTGGATCAGCTTAAACCCGATGCACTGTTGTAAATGCAA
CTATTAAGGTCAGTCATGGTAATCTCCGTAATTCTGTTTTACAGGTCACAGCTCGGTTTC
TGTGGGCTCATTGTAGGGATTCAAACATGCGCTATAGTTTTCTCAAAAAGTGGCAAAAAC
TTAGTAATTGCCACTTTTTGACTATCAATTAAAATTTTTTCCAACCAAATTTTAAAAAGC
TTTACAATGATATTGTTGCATTTTGGCACCACACAGATTTAGGTTCAAAAAGAAAACCCT
AAACTTCATTACACTAAAAGTAGTTTTCTTAATAATAGAAATCCAGGGAAAGTGAGTCAT
GTGTCTCGAAGGGAACGTGACATTTCATTGGAACTCTCGGTTCGGTACACTATTTCGTTA
ACGATGGGTCATCCAAGGTCGTATAAAAACATGGCCGGCGGAGCAGGAGCTGCACAGCAG
AAGCGGCGCCGAGCTTTCTTTTCTTTAAGTTCTGCCGTTTTTTTCTCATTTTTCTCATCT
ATTTTTCTTTTAGAAATATAAATTATAAAACAACATACAGTAGACATGAAAAAAAACTTT
TATGGGTCTTTTTTTGAACTGTTGACTTTGTGAAAAAAATGGCCTGAAAGCATTTTCACA
TCTACAGTGCCGGCCAATATTCTATTCGCTTTCCGTGATTTTATGATATCCAGACTATTT
CAATTAAAAGTGGCAACCTATATAATTTAAAATGTTATAG
>test-1 WBGene00016918; upstream from -1000 to -1; size: 1000; feature type:gene; location: Caenorhabditis_elegans.WBcel235.34:IV:2135895:2136894:D; upstream neighbour: WBGene00077523 (distance: 2186)
GTCCGTGTGGAGTACACGAAACTTTTCCACGCGTAGTCCGGCAGGCGATTCGGCCACCAC
AACAATTCCAGAATTTTCACGAATTTTCTCGAATTTTCCAGAAGGTTCTAGAACATTCCA
GAATTTTCTCGAATATTCCAGAAGCTTCTAGAACATTCCAGAATTTTCTTGAACTTTCCA
GAAGGTTCTAGAACATTCCAGAATTTTCTCGAATTTTTCAGAAGGTTCTAGAGCTTTCCA
GAACTTTCTCGAACTTTCCAGAAGGTTCTAGAACATTCCAGAATTTTCTCGAATTTTTCA
GAAGGTTCTAGAGCTTTCCAGAATTTTCCAGAAGGTTCTGGAACATTCCAAAATTTTCCC
GAAGTTTCCAATTCCCCTTCCAAAGACGGAAAGCCAATTTTTCCCAAACTACAGTAATCC
TATAGTACTCCTACAGTACCTCTACAGTACTACTACAGTACCCCGGCCATATCCCACCAC
TAACCCCAAACCTATATCTTCAAAAGACAAAAACTCATTTTTTCGTAAACTACAGTAATT
CTACAATACTCCTACAGTACCTCTACAGTACTACTACAGTACCCCGAACATATCCCACCA
CTAACCCCAAACTAATATTCCTCCAACAGCCGAAAACGCCTGCCTTTGTAAGCTATGACG
TCACAGACTACAAACTACGGAACAAACGGAATTATTTTTTTATATATAGGTAATGATAGA
GCTTCGTATGTCGAATTTTTATTTTACGGTACAAAAGAGCCCAAAAAAGATAAAATTGCT
CAATTTTCCTCCAGTTCCAAGTGTCCTCCGCAATCTCTTCCCCCAACAGCTAGAGAGGTC
AATCAAGTCCCTTCCAACAGCTGCCTGGCACCTAGAGCACATGTTGTGATATTGCAATAC
ACCGCTTGTTTTGTGAAGACGCAGATTCTCGATGCATCATAGACGACGAGGCGTCCTGTG
TGCAGCTCGAATCGTAAAGTTTTCTTCAGTTCCCCTCTTC
>ZK813.1 WBGene00022820; upstream from -916 to -1; size: 916; feature type:gene; location: Caenorhabditis_elegans.WBcel235.34:X:3445396:3446311:D; upstream neighbour: WBGene00045394 (distance: 916)
GAAAATTGAAATGAAAAAAAAACAAATTTATGATTTCACCGATCCGTCGGCTCCATGTAT
GATCTTTTAAACTACTGTCAACATTTAGATCTTTTCAGGCGGTTTCGTACCATCTTCAAC
CTTAAATAACACGTTCTAAGACAATATTTTTCAAATTGATGCATTACCGATTAGTTTCAA
ACAGTAGTACACCGATGAAAAATTTGCATTGTGCTCACAAAACTCTCATGAAAACGAATA
ATTGTTACTGGCGTCTATATTTATACTTGGGCCTTAGATAGAACACATATCATGCTCCAC
AATAAATTTTGAAGTCATCTTGCTGCCACACTTTTATCACTATTTTTCAAAAAAAAATAT
ACATATGCGCATGTGCAATTTTGTCCTTGCAGTGGAGAATAACTGATCAAAAATTTCAAT
TTCTGTCTTCCGTAGGAGCGTATTCTTAATTGTATTGGACTAATGATGACGTCTGAAATT
AGTACCGCCTGCTAATTATTATAAAATATGCCGAACGTTAATCCGAACGTTAATCGCCCA
GAGTGTTTTCATGTATTGAACTAGTTTTAAGTAGCTACTGTAAGAATAAATTATAAATTT
TTAACATAATTTCCGCAATTTCCGTAATTGAAATCATGAAAAGTTTTAGATCTCTTATTG
AATGCATAGCTAACTAACTGAAAACAAAATTCAGACATTGGAACTCTTGCTGTGATACGG
TCACTACAACACAATTCTGTTCTACGTGATATTATTCGCTTTTGCCCGTTTTTTCCTTGT
ATTTGGATCTGAGTCACTATACGTCATAGGATTTTCCTAAAACAACAAATCCTTTTCTTT
TCAATCATGGGGGTGAAAATTCATATTTTTCGAAAACATAACTTGATATAAAAGTGTTGC
GCGTCGACTTGAATTT
>Y62H9A.6 WBGene00013394; upstream from -209 to -1; size: 209; feature type:gene; location: Caenorhabditis_elegans.WBcel235.34:X:11882918:11883126:D; upstream neighbour: WBGene00013393 (distance: 209)
CTATCTCTTTTATATGCGTTCTTTTTGTTTTTTTTTCCTTTTTTGATTTTCATTCTCAAA
ACATAAAAAAGTAAAATATGACAAAACCAATCACAACGTCACGACATTGTTGGTGAATCA
CTTTTTTCTCATTGTCCCGGACAAGATTGAATTTTGAGAAGATAAAAAACAAAAAGTTGT
ATAAAAAGAAGATGAAATACGGTCAAACT
>C46G7.2 WBGene00016722; upstream from -228 to -1; size: 228; feature type:gene; location: Caenorhabditis_elegans.WBcel235.34:IV:6014965:6015192:D; upstream neighbour: WBGene00166628 (distance: 228)
TATTAACATAATAAATTTTTACAAGCTATTAGACCACTTAAAAATATTTTGAACAAGAAA
TCATCGAATTATGGTTATTAAATCTAAATCTATTTTCACAGTTCAAAGAAAAATGAATTT
TTTCATATTTTCTTTTTCAAATTGAAGTGCCCTGCTATCACAAGTTACGCGTTTCTTAAC
AGACATTTTTGCTTTTTCTTAATTTTACTTTTGAAAATTCATTTATTC
>fasn-1 WBGene00009342; upstream from -572 to -1; size: 572; feature type:gene; location: Caenorhabditis_elegans.WBcel235.34:I:8986523:8987094:R; upstream neighbour: WBGene00195394 (distance: 572)
CCATCCCGTCCATTCATCTTTCACTTGTTACTTCTTGTGTAGTCCATGTCCAAGAATGGT
TAAAGAACGACGAAGATGTACACACTTCTTCTTCTTCTTTTTTCCCAACTTTGTGATTCT
TTTTTAGCTAAATTCTGCTTCTAGTGCATTGATAATCGTTAAATTCAACTAAATTATCTA
GAATTAATTCTGCTGGTGAAACAAAATACAGCTGAGCGAAAAACTCAAGGTTTTCATCAC
TTGACTAAATAAGAATGAATACTTCACTACTTTTCAAACCCCGTCTTTAATAAGTTACTC
ATATTTGGTCGAACATACCTCAATCACACATGGTTGAAAAAACCGGTTCTGAACGTAGCT
GACCTCTATGATGTCAACAGTTTCAGGTTTATCGAAAGAAATTTTGTGATTTGTTCAGTT
TTAGATGTTATCTATGAGTACGGTAGAGGCAAACATAGATATAACTATTTTCTAGCACTT
TTAACAATAATTAATTATTTCAATTAATCTTATTAATTTGTTCGTCAATTGTTGAAAACT
CTCTAAATAAACCTTTTTTCAGCTATCGAACG
>ttr-6 WBGene00020886; upstream from -796 to -1; size: 796; feature type:gene; location: Caenorhabditis_elegans.WBcel235.34:X:6597122:6597917:R; upstream neighbour: WBGene00020887 (distance: 796)
TGTACGGCCCACAAAGGAATCCGTTTTTAATTGATATTTTTATATATTATCAAAATACAT
TCAACATAAAAATAGGAATACAATCGAAAAATGTTCAACAAAGAAAAGCATCATGTGTTT
ATGTCTACTTGTTACCTGCTATAAATTAAAGTTACGTATCATGAGTTCACTTTTGATGAT
AGTTATTAAATCGTATGAAATTTTTTTCATACGGACCAAAAAGAAATATTAGGAAATTTA
CCCAAAAACATCGAAGGACTGAGTTACCCGACTTTTGAATGCACCAGCTTAATAGGATCT
TGTGAGATACTGTTTCAAACGTGCATTACTAACTTTCTGGAAAACGGTTTAATTTCGCAA
TTTTGATGTTCCAAAAAATGAATACTTTGTACCTTTTGTTTTGTTTTTCTGACGTCATTT
CTGATAGGTATGACTCATTTTATGACTCGGGCACTACTCAATTCCATTTAGAAAAAAACT
GACGTGAAGAATAGTTTCATGAGCTCTTCAGCTGACTCATGATGTCGTATACATTGATTC
CTTGACTCTGATTCATCGTCTCTTCTGTTTTCTGTGTCTAATGTGACGAGCAGCTGTCCT
CGGGATCCCGCCATAATACACCGTGGACCCACATAAAAAGAACATTGAAAACACTGGCAG
GCAGATGGAGGAGACGCCCCTTAGGACCCTTCTCTTCCTCATTCTGTGTAATTGTCCAAC
AGATTCTTCACGTCCTGTAACTAACAGCTCTCGATTATCTTTTCATTCTTCTATTTTAGT
AAATTGTGAATATTAC
>ttr-17 WBGene00012383; upstream from -1000 to -1; size: 1000; feature type:gene; location: Caenorhabditis_elegans.WBcel235.34:IV:11067073:11068072:R; upstream neighbour: WBGene00012384 (distance: 2314)
TTTTAAAAAAAAACCAAAATTTTTTTGATAAGATTTTCTTTGTTGAGTACGATATACACT
TTGCTTGCATTGAGAGAATAACCAAGTTTCCTTGGACAGTCATAGTTTATTCAAAAGTTT
ACATTTGAACATAATTAAAAATTTGAAAGATGTTTACAATTTATTTGAAAAAAGACTAAA
AATATTTTTCAAGTTTTGTCACCTCTTTCAGATAATTTTTTAGAAGTATACTTATGTATA
CATTACACACTTCTAAAGCTATGTCATTTTCAATAAACCTCCTAGAGTAAAAAGTTTGTT
TTCGGTATAAATAAAAGAAGCCAACTGACAAAAAATTATACGTACACAATGCGTAGTTCA
ATCTTTGTGGTAAGTAGGGACATGCAGAGAAGACTAGGGATGACGGTTTTTTTTTTCGAG
TTTTCATTCTGCGTTACGAATTCTCAAGATCATGAAAAAATACTAGTGTCCAGTTATTTC
AACTATCAAGAAATCATGACATTAATTGAAAAATTGCTGAAACACACATAACACTGAAAA
AGTACGATATGCTGGATACCGAACTTCCGGTTCAGTCCGGTTTGCGAGACTAGACATATT
AACTCTCCGAAACGTGCATCTCAAAAAGTTCTACTTCATCTATTTTTAACCTTATCATCA
TCAGAAACCAATCCAATAGAGCAGGGAGTTCAAAAATCTCACAAGTCCCATTCTTGATTG
AAACGACTCATTTTGCTCTCTGATCTATTTTTATTTACGTTGATGATGGTCCATCTTTTT
CTTCTTTTTCTTGAAAACTATTGCTCTTCGATTCTTTCTTTTTCCCCACATCACTTCAAT
TTAAATCCACCACCTACGTTTCTGTCACCTGTTGGAAATAGATGGATGTGTTGAAGAAGA
GTATCAAGCAATTTTATATTTATAAAAACAAAACGATCACTTCCGTTGCAAAACTCCGCC
CATCTATTATAAAAGTACACACTTGACGCTCAAAACTTTC
>pqn-22 WBGene00004112; upstream from -477 to -1; size: 477; feature type:gene; location: Caenorhabditis_elegans.WBcel235.34:IV:6033640:6034116:R; upstream neighbour: WBGene00166262 (distance: 477)
ATCATGTAACTGTACTATTTCTATAATTTGAGAATCTTGTTTCACTCTGTTATTAAAATC
TCTTTAAAAAGTTATCATTCTCGGCATTTGGCTCTAGCTTCTTGCCCAAGTTTAGCCCAA
AAAATATTAACTTGGATCAGAAGCTGGGTAAACTTGGGCAAAAGTTTGGCAAAAGTTTGG
CAAAACTTGGATTCAAGCTTTACCAAAGTCTAACCCAAGTTTCACCCAACTCTTGCCAAG
CTTTGGCCCAAGTTTGAAACGAAATAAGAAAATTTAGGGTCAAAGTTTGGCAAGAGTTGG
GGGAAACTTGGGTTAGACTTTGGTAAAGCTTGAATCCAAGTTTTGCCAAACTTTTGCCTA
ACTTTTGCCCAAGTTTAGACAGCTTCTGATCCAAGTTAATATTTTTTGGGCTAAACTTGG
GCAAGAAGTTAGAGCCAAATGACGAGTTGGTTCCAAGGATCTAAAATTTTCCAGATC
>acdh-9 WBGene00017874; upstream from -1000 to -1; size: 1000; feature type:gene; location: Caenorhabditis_elegans.WBcel235.34:II:848603:849602:R; upstream neighbour: WBGene00017873 (distance: 1075)
TCGACACTAAACCAAATCAGTGCTTATTAACGTGTACTCATATTTTTCGGCTTTATCCGT
TTCTAGTTGAAATTCTTTTTGACTCAATTTTGCAGCATCTAATTTTCACTGAGTTTCACA
GCTTTTATTAATTGATGGAAAATTAGTAGAATTCGTTTTTTCTTAATCAAAAGTCTATAT
TGAAAAAAAATTATTACAATAATAAATCATTGATTTGACCTTTTTATGCTTTTTTCAAGG
CAAAGCTATACCCAAAAAACTCACTAGTTCATCTGAAAATGAAACAATAACCAAACACAG
ATTGTTCAAGCCAAACATTTTATATTGATTTTACAAAAAAAAACTTTAACATACAAAACT
TTTTTTGATTCATATGAAAAAGGTCGGTGAAATCATAGCTGCTGCAGACGCCTTGATGTT
TGATGACGCATCACAAATGTTTTAGCATTGACTGCATCCGGAAGAACTAATTGGTGTTTG
ACTCTGATTGAAGTCTGAAATCTCTTTCATATAGGCTTGAGATTTAATCTAAATAGAACA
AATAGAGGTTAAGGGGTCAGATCGGATTTTTATTTGAAAACTTACAAATTTTTTTTTCAA
TTTTTTCGAAAAGCTAGTGTCTGCAAGAGGTTTGCAGTTTCTATAAAACATCTTTTTCTT
GAGGCCCATGATTTGCCAGTTGCTATATTCCTACTTGACTATGCCCTCTTGTTTTGCAGA
GTTTTAATTTCAAATTTCAATACGTCAATCTATAAGAAACAAAAGGAGGAAACATCACTG
ACCACCGTTCTCTTTCCTTCTATTCGTCAGTTGTCTCGATGCGATCAAACTATCACTTTC
CCCCTCTGCGTCTCTTTCATATTTTGCCTGCAACTCTCACTGCGTCTCTATCTCTCCCTC
TCTTGCCTGCCAAACGGACAAAAAGTCCACTTTAGTTTTCTTCTACCACGTGCTCTCGGT
TTTCGTGATTTTCGTTTGATTTTTTTTTCAAATTTTCAGC
>oig-2 WBGene00003860; upstream from -1000 to -1; size: 1000; feature type:gene; location: Caenorhabditis_elegans.WBcel235.34:II:13008164:13009163:R; upstream neighbour: WBGene00008932 (distance: 1101)
TATGTGATACCAGTTCCGAACGTCAAAGGAATTACCATGAAGATGGTTGTCACCTGGTGC
ATCCGTCATCGAGTCGAAGTTCCGAGCACTTCTACGTGGGAAGTTGACTATGTTAAATCA
TTGGATCGAGAGGAACTGAAAGATGCGATATGGGCCGCCAAGTATCTTCGAATGCCAATT
CTTATTAATATTACTAGTTCTGAACTGTTTTTGCGAGCCGAAAATACACCGGTAGAGAGG
TTAGATGAAGTGTATCCGATGCCGCACTGTGTAGGCAGAGCTCCGGAGAGAAGCACCAAA
ATCACCATTCACAAATTCAAATAAACTTGGATACAATTATTTTTGTTTTCTTTTAGTACT
CAGTTCATAAATATATTAAAGTGGGATCCATCTTCGTTTTTTAGTGATTTTACAAAAGTT
TTATAGTAGAAAAAAACAGAAAATAAACTGTTGCGTTCAATGCTGAAACATTTTTCAATG
TTTGAAATGATAATTTTATTCGAGATTTCCAATGAATAAATAACTTTTCATAGAAGGTAG
TTTTGGGAAAAAAAATTGGAAATTTTCGCGTCCAGAAAGTATGGAGTCCTATCAATGACT
GAAAATATAAAATACTCTATAAGAATAAGAAATTGATATGTTAATAATCAGAAAAATACA
ATAATTAAAAAAATTCATAGAATCAAGTGAATTATTAACCAAAACTTTAATTCTATGCCA
TTTCAATTGCTGTTCATCGCGTGTATCGAATTCATTGACTTGCTTTGAACCAACAAATCA
ATCAATGCCCTCAACATTTTTCTCAATATTATTAAACATGTTGGCTTCAGAAAAAAGTGC
TCTTTCATCTCCCTCCGCCTACTCATCTCTCCATCTCTGCCCCTCAAATCTCTCAGCTTC
CGTCACCTGTTACTGACGGAATTGATCAGTGAGAAGCTCTTCGAGCGTTTTCATTACATA
TGTTCAGCCATCTTATTAGTTCTAAAAGGTTAGTTTCAGA
>T01D1.4 WBGene00020149; upstream from -167 to -1; size: 167; feature type:gene; location: Caenorhabditis_elegans.WBcel235.34:II:179094:179260:R; upstream neighbour: WBGene00044641 (distance: 167)
TTCGGAACACTTTTCTATGTCATTCGCAATCTGTTTATTTTTCTTTTGAAAAAATCGGAA
ATGGAATGGAAATTCGAATTCAAATTACCAAGTTCCATTAAAATCCTCTTACTGTTATTT
TTTGTTCTCAATAACAACAACTAACTCAAAAAATTGTATTTTTTCAG
>Y43F8B.1 WBGene00012812; upstream from -1000 to -1; size: 1000; feature type:gene; location: Caenorhabditis_elegans.WBcel235.34:V:19546201:19547200:R; upstream neighbour: WBGene00086559 (distance: 2038)
GGCAGTTTTCGTGGTGGGACCCAAAAAATCTAACAAAATTTCAAAATTTCCAAAACCTGC
ACATGATTATACTTTTCTGAAAGCTCTCGGCTTGCTCATTTCAAATTTTCAACTCTACAA
CTTTTTTGCTCAAAACTCTTCAAAATTTGCTCAACAAACTTACTACCCCTGACAGGTCTA
TTTAGAAACCAATAGGCTTTTCTCCTCTTTGATCAGATCACACCTGATTTGTTGTCCCAG
CTCACTCCCGCTCCCCGGGGCCTCTTTTTTTCTGCATTTGAGGGGGTGTCTGAGCACTCG
GCTGTTGATCACCTCTCTCTCTCTCTCTCGACGGGCTCACGGAGCAACCCAAAAACCATA
AGAAACAACTGACTCAACGGGGGGGCGCCTGGGAGCTTTATCTCACCGACAAACAAAACA
TTTTCTCGTTTTGACACACGAGGAGCCGCTCAGAGGATCTATGATAATTTTTTGAAATTT
TTAAAGATTTTTTAAAATTATATTTTAGTTTTTAATTTGAATTTCCCGCCAAAAATTGGC
TGAAAATTTTTATATTCCCGCACTAAAGAATGACTGAAAATTTGAATTGTTTTTTTAAAA
AATTCCGGAATTTTTGGATTAACAGCCAAAATTTGGGGGAAATTAAAAAAAAACGAATTT
TCGGTAAATTTTTAATGGGAAATTCAAATTTTCAGTCAATTTTTATTGAGAAATTCAAAT
TTTTAAGACAATTTTCGGCGTGAAATTCAAGTTCTTTAGTGGAATTTTTTGCGGGAAGTT
CAAATGTTCCGTTAATTTTTAGTGGAAAATTCAAATTTTCTATCATTTTCCGTTGTAAAG
TTCAAATTTTCGCATAATTTTTTTTTGAGAAATCTACATTTTCAGCCAAAATGCGGTGGT
AAATTTCAATTTTCACTCAATTGTTTACTAAAACTTTTTTATAAATTGTCTCTAATTAAT
TCGAACTTCTCCCAAATTTATCAAGTTAAATCTATCTTTC
[truncated: 4,696 more rows]

## Sheet: muscle RSAtools output
6-mer
#seq	id	exp_freq	occ	exp_occ	occ_P	occ_E	occ_sig	rank	ovl_occ	forbocc	ratio	ms	exp_ms	ms_P	ms_E	ms_sig	exp_msf	ms_rati
[truncated: 72 more rows]

## Sheet: muscle motifs_footprintDB
							footprintDB template	Source	STAMP e-value	Motif similarity	footprinDB PWM / Consensus
[truncated: 160 more rows]

[truncated: 3 more sheets: neuron 1kb promoter input, neuron RSAtools output, neuron motifs_footprintDB]
