# Supplementary material for: Transcriptome analysis of adult Caenorhabditis elegans cells reveals tissue-specific gene and isoform expression
Source: PLoS Genet. 2018 Aug 10;14(8):e1007559. doi: 10.1371/journal.pgen.1007559 (PMC6105014; doi:10.1371/journal.pgen.1007559)
Supplement: S11 Table — Human orthologs of genes in our tissue-enriched gene lists were compared with curated tissue-specific gene annotations from the Human Protein Reference Database for significant overlap (hypergeometric test). Significant overlapping tissues, genes from each overlapping category, and GO terms of worm orthologs from each overlapping category are provided. (XLSX) [file pgen.1007559.s020.xlsx]

## Sheet: worm_human tissue comparison
#gs1	gs1.ngenes	gs1.desc	gs2	gs2.ngenes	gs2.desc	ncommon	qvalue
hypodermis	349	hypodermis	BTO:0000131	288	blood_plasma	42	1.71218e-06
hypodermis	349	hypodermis	BTO:0000044	289	tear_gland	36	0.000311014
hypodermis	349	hypodermis	BTO:0000130	216	neutrophil	27	0.00278003
hypodermis	349	hypodermis	BTO:0000424	106	erythrocyte	16	0.00634468
hypodermis	349	hypodermis	BTO:0001980	21	sebaceous_gland	6	0.0119688
hypodermis	349	hypodermis	BTO:0000620	89	ileum	13	0.0199398
hypodermis	349	hypodermis	BTO:0000365	100	duodenum	14	0.0200637
hypodermis	349	hypodermis	BTO:0000759	2965	liver	201	0.0251721
hypodermis	349	hypodermis	BTO:0001826	6	t_lymphoblast	3	0.03155
hypodermis	349	hypodermis	BTO:0001167	6	renal_medulla	3	0.032181
hypodermis	349	hypodermis	BTO:0000343	46	renal_tubule	8	0.0393913
intestine	132	intestine	BTO:0000131	288	blood_plasma	17	0.00358971
intestine	132	intestine	BTO:0001239	123	serum	10	0.00607156
intestine	132	intestine	BTO:0000657	84	jejunum	8	0.00720162
intestine	132	intestine	BTO:0001980	21	sebaceous_gland	4	0.0117082
intestine	132	intestine	BTO:0001418	116	urinary_bladder	9	0.0119991
intestine	132	intestine	BTO:0001166	11	renal_cortex	3	0.0167124
intestine	132	intestine	BTO:0000620	89	ileum	7	0.0325604
intestine	132	intestine	BTO:0000166	16	cecum	3	0.0391228
intestine	132	intestine	BTO:0001158	73	rectum	6	0.0412838
intestine	132	intestine	BTO:0000365	100	duodenum	7	0.0494265
muscle	293	muscle	BTO:0001253	268	skin	43	1.17744e-09
muscle	293	muscle	BTO:0000131	288	blood_plasma	35	1.95492e-05
muscle	293	muscle	BTO:0001239	123	serum	21	2.16396e-05
muscle	293	muscle	BTO:0000155	113	bronchoalveolar_lavage	17	0.00072887
muscle	293	muscle	BTO:0001255	88	skin_fibroblast	14	0.0018454
muscle	293	muscle	BTO:0000199	40	cardiac_muscle	9	0.0021461
muscle	293	muscle	BTO:0000887	505	muscle	43	0.00421444
muscle	293	muscle	BTO:0000439	67	eye	11	0.00596651
muscle	293	muscle	BTO:0000286	30	cornea	7	0.00737972
muscle	293	muscle	BTO:0001539	15	cardiac_myocyte	5	0.00771241
muscle	293	muscle	BTO:0000206	31	cartilage	7	0.00832664
muscle	293	muscle	BTO:0001102	63	blood_vessel	10	0.0112468
muscle	293	muscle	BTO:0001572	5	articular_cartilage	3	0.01242
muscle	293	muscle	BTO:0000132	131	blood_platelet	15	0.0199632
muscle	293	muscle	BTO:0000648	241	intestine	22	0.0319808
muscle	293	muscle	BTO:0001260	75	smooth_muscle	10	0.0325529
muscle	293	muscle	BTO:0000641	23	colon_descendens	5	0.0379944
muscle	293	muscle	BTO:0001853	15	vascular_endothelium	4	0.0398979
neurons	698	neurons	BTO:0000484	329	frontal_lobe	80	1.29721e-08
neurons	698	neurons	BTO:0000212	293	caudate_putamen	73	1.95353e-08
neurons	698	neurons	BTO:0000232	740	cerebellum	136	1.15656e-06
neurons	698	neurons	BTO:0001355	291	temporal_lobe	68	1.18806e-06
neurons	698	neurons	BTO:0000601	690	hippocampus	129	1.21263e-06
neurons	698	neurons	BTO:0000233	305	cerebral_cortex	69	1.87465e-06
neurons	698	neurons	BTO:0000142	3231	brain	444	1.39872e-05
neurons	698	neurons	BTO:0000041	252	medulla_oblongata	57	1.9425e-05
neurons	698	neurons	BTO:0001042	599	amygdala	110	2.10049e-05
neurons	698	neurons	BTO:0000293	227	occipital_lobe	52	3.57289e-05
neurons	698	neurons	BTO:0000211	608	caudate_nucleus	110	3.5789e-05
neurons	698	neurons	BTO:0001365	569	thalamus	102	0.000126631
neurons	698	neurons	BTO:0001279	738	spinal_cord	124	0.000296244
neurons	698	neurons	BTO:0001073	245	hypophysis	52	0.000301627
neurons	698	neurons	BTO:0000143	586	substantia_nigra	101	0.000650534
neurons	698	neurons	BTO:0001862	90	nucleus_accumbens	23	0.00376912
neurons	698	neurons	BTO:0002252	437	subthalamic_nucleus	74	0.00810886
neurons	698	neurons	BTO:0001868	69	occipital_pole	18	0.00985258
neurons	698	neurons	BTO:0000961	6	olfactory_bulb	4	0.0234293
neurons	698	neurons	BTO:0000614	55	hypothalamus	14	0.0322367
neurons	698	neurons	BTO:0001484	112	nervous_system	23	0.0402383

## Sheet: genes in each comparison
worm_tissue	human_tissue	worm_symbol	human_symbol
hypodermis	blood_plasma	aco-1	ACO1
hypodermis	blood_plasma	act-5	ACTB
hypodermis	blood_plasma	act-5	ACTB
hypodermis	blood_plasma	act-5	ACTG1
hypodermis	blood_plasma	act-5	ACTG1
hypodermis	blood_plasma	ahcy-1	AHCY
hypodermis	blood_plasma	ahcy-1	AHCY
hypodermis	blood_plasma	C29F7.3	AK1
hypodermis	blood_plasma	alh-3	ALDH1L1
hypodermis	blood_plasma	aldo-2	ALDOA
hypodermis	blood_plasma	aldo-2	ALDOA
hypodermis	blood_plasma	aldo-2	ALDOB
hypodermis	blood_plasma	arf-1.2	ARF1
hypodermis	blood_plasma	arf-1.2	ARF1
hypodermis	blood_plasma	T21F4.1	ARG1
hypodermis	blood_plasma	cah-4	CA1
hypodermis	blood_plasma	cah-4	CA2
hypodermis	blood_plasma	cah-4	CA2
hypodermis	blood_plasma	cah-4	CA3
hypodermis	blood_plasma	ctl-2	CAT
hypodermis	blood_plasma	ctl-2	CAT
hypodermis	blood_plasma	cyb-3	CCNB2
hypodermis	blood_plasma	adt-2	CFP
hypodermis	blood_plasma	C29F7.3	CMPK1
hypodermis	blood_plasma	Y47G6A.19	CPB1
hypodermis	blood_plasma	Y47G6A.19	CPB2
hypodermis	blood_plasma	mif-2	DDT
hypodermis	blood_plasma	mif-2	DDT
hypodermis	blood_plasma	fah-1	FAH
hypodermis	blood_plasma	fah-1	FAH
hypodermis	blood_plasma	fbp-1	FBP1
hypodermis	blood_plasma	ftn-2	FTL
hypodermis	blood_plasma	ftn-2	FTL
hypodermis	blood_plasma	gpd-2	GAPDH
hypodermis	blood_plasma	gpd-2	GAPDH
hypodermis	blood_plasma	F52A8.5	GCSH
hypodermis	blood_plasma	gcsh-1	GCSH
hypodermis	blood_plasma	bar-1	JUP
hypodermis	blood_plasma	bar-1	JUP
hypodermis	blood_plasma	ldh-1	LDHA
hypodermis	blood_plasma	ldh-1	LDHB
hypodermis	blood_plasma	sams-1	MAT2A
hypodermis	blood_plasma	sams-1	MAT2A
hypodermis	blood_plasma	toh-1	MEP1A
hypodermis	blood_plasma	toh-1	MEP1A
hypodermis	blood_plasma	pdhk-2	PDK1
hypodermis	blood_plasma	K02D7.1	PNP
hypodermis	blood_plasma	K02D7.1	PNP
hypodermis	blood_plasma	poml-3	PON1
hypodermis	blood_plasma	poml-3	PON3
hypodermis	blood_plasma	prdx-2	PRDX1
hypodermis	blood_plasma	prdx-2	PRDX1
hypodermis	blood_plasma	prdx-2	PRDX2
hypodermis	blood_plasma	prdx-2	PRDX2
hypodermis	blood_plasma	qdpr-1	QDPR
hypodermis	blood_plasma	rab-1	RAB1B
hypodermis	blood_plasma	rab-1	RAB1B
hypodermis	blood_plasma	rhr-1	RHD
hypodermis	blood_plasma	sod-1	SOD1
hypodermis	blood_plasma	tald-1	TALDO1
hypodermis	blood_plasma	W01B11.6	TXN
hypodermis	duodenum	acs-3	ACSL1
hypodermis	duodenum	aqp-8	AQP10
hypodermis	duodenum	aqp-8	AQP10
hypodermis	duodenum	cyp-14A5	CYP2C18
hypodermis	duodenum	cyp-36A1	CYP2C18
hypodermis	duodenum	cyp-14A5	CYP2C8
hypodermis	duodenum	cyp-36A1	CYP2C8
hypodermis	duodenum	cyp-14A5	CYP2U1
hypodermis	duodenum	cyp-36A1	CYP2U1
hypodermis	duodenum	lgg-1	GABARAP
hypodermis	duodenum	lgg-1	GABARAP
hypodermis	duodenum	K07B1.4	MOGAT3
hypodermis	duodenum	pkg-2	PRKG1
hypodermis	duodenum	pkg-2	PRKG1
hypodermis	duodenum	clec-146	REG3A
hypodermis	duodenum	clec-146	REG4
hypodermis	duodenum	folt-2	SLC19A1
hypodermis	duodenum	chpf-1	TESC
hypodermis	duodenum	ugt-58	UGT2B4
hypodermis	duodenum	ugt-63	UGT2B4
hypodermis	duodenum	ugt-58	UGT2B7
hypodermis	duodenum	ugt-63	UGT2B7
hypodermis	erythrocyte	acs-3	ACSL6
hypodermis	erythrocyte	ahcy-1	AHCY
hypodermis	erythrocyte	ahcy-1	AHCY
hypodermis	erythrocyte	aqp-8	AQP3
hypodermis	erythrocyte	aqp-8	AQP3
hypodermis	erythrocyte	T21F4.1	ARG1
hypodermis	erythrocyte	cah-4	CA1
hypodermis	erythrocyte	cah-4	CA2
hypodermis	erythrocyte	cah-4	CA2
hypodermis	erythrocyte	fah-1	FAH
hypodermis	erythrocyte	fah-1	FAH
hypodermis	erythrocyte	gpd-2	GAPDH
hypodermis	erythrocyte	gpd-2	GAPDH
hypodermis	erythrocyte	ldh-1	LDHA
hypodermis	erythrocyte	T25B9.9	PGD
hypodermis	erythrocyte	prdx-2	PRDX2
hypodermis	erythrocyte	prdx-2	PRDX2
hypodermis	erythrocyte	qdpr-1	QDPR
hypodermis	erythrocyte	rhr-1	RHCE
hypodermis	erythrocyte	rhr-1	RHD
hypodermis	erythrocyte	rpia-1	RPIA
hypodermis	erythrocyte	rpia-1	RPIA
hypodermis	erythrocyte	R04B5.5	SORD
hypodermis	ileum	alh-10	ALDH8A1
hypodermis	ileum	cah-4	CA13
hypodermis	ileum	cyp-14A5	CYP2U1
hypodermis	ileum	cyp-36A1	CYP2U1
hypodermis	ileum	K07B1.4	DGAT2
hypodermis	ileum	lgg-1	GABARAP
hypodermis	ileum	lgg-1	GABARAP
hypodermis	ileum	toh-1	MEP1A
hypodermis	ileum	toh-1	MEP1A
hypodermis	ileum	toh-1	MEP1B
hypodermis	ileum	toh-1	MEP1B
hypodermis	ileum	K07B1.4	MOGAT3
hypodermis	ileum	pkg-2	PRKG1
hypodermis	ileum	pkg-2	PRKG1
hypodermis	ileum	clec-146	REG3A
hypodermis	ileum	clec-146	REG4
hypodermis	ileum	folt-2	SLC19A1
hypodermis	ileum	ugt-58	UGT2B10
hypodermis	ileum	ugt-63	UGT2B10
hypodermis	liver	T04G9.4	AASDHPPT
hypodermis	liver	maa-1	ACBD5
hypodermis	liver	acs-3	ACSL1
hypodermis	liver	acs-3	ACSL5
hypodermis	liver	acs-3	ACSL6
hypodermis	liver	act-5	ACTB
hypodermis	liver	act-5	ACTB
hypodermis	liver	act-5	ACTG1
hypodermis	liver	act-5	ACTG1
hypodermis	liver	C06A6.4	ACY1
hypodermis	liver	F42F12.4	ADI1
hypodermis	liver	R07H5.8	ADK
hypodermis	liver	R07H5.8	ADK
hypodermis	liver	ahcy-1	AHCYL2
hypodermis	liver	alh-3	ALDH1L1
hypodermis	liver	alh-4	ALDH3A1
hypodermis	liver	alh-4	ALDH3A2
hypodermis	liver	alh-10	ALDH8A1
hypodermis	liver	aldo-2	ALDOA
hypodermis	liver	aldo-2	ALDOA
hypodermis	liver	aldo-2	ALDOB
hypodermis	liver	aqp-8	AQP3
hypodermis	liver	aqp-8	AQP3
hypodermis	liver	aqp-8	AQP9
hypodermis	liver	aqp-8	AQP9
hypodermis	liver	T21F4.1	ARG1
hypodermis	liver	T21F4.1	ARG2
hypodermis	liver	ephx-1	ARHGEF15
hypodermis	liver	ephx-1	ARHGEF15
hypodermis	liver	ephx-1	ARHGEF26
hypodermis	liver	ephx-1	ARHGEF26
hypodermis	liver	arrd-14	ARRDC3
hypodermis	liver	mca-1	ATP2B1
hypodermis	liver	mca-1	ATP2B1
hypodermis	liver	mca-1	ATP2B4
hypodermis	liver	mca-1	ATP2B4
hypodermis	liver	Y69A2AR.18	ATP5C1
hypodermis	liver	Y69A2AR.18	ATP5C1
hypodermis	liver	vha-4	ATP6V0B
hypodermis	liver	vha-4	ATP6V0B
hypodermis	liver	vha-1	ATP6V0C
hypodermis	liver	vha-1	ATP6V0C
hypodermis	liver	vha-2	ATP6V0C
hypodermis	liver	vha-2	ATP6V0C
hypodermis	liver	vha-3	ATP6V0C
hypodermis	liver	vha-3	ATP6V0C
hypodermis	liver	vha-16	ATP6V0D1
hypodermis	liver	vha-16	ATP6V0D1
hypodermis	liver	vha-8	ATP6V1E1
hypodermis	liver	vha-8	ATP6V1E1
hypodermis	liver	K07B1.4	AWAT1
hypodermis	liver	cah-4	CA2
hypodermis	liver	cah-4	CA2
hypodermis	liver	cah-4	CA5A
hypodermis	liver	ctl-2	CAT
hypodermis	liver	ctl-2	CAT
hypodermis	liver	cbs-1	CBS
hypodermis	liver	cbs-1	CBS
hypodermis	liver	cyb-3	CCNB3
hypodermis	liver	cyb-3	CCNB3
hypodermis	liver	cdd-1	CDA
hypodermis	liver	cdd-1	CDA
hypodermis	liver	cdd-2	CDA
hypodermis	liver	cdd-2	CDA
hypodermis	liver	cdo-1	CDO1
hypodermis	liver	cept-1	CEPT1
hypodermis	liver	cept-1	CHPT1
hypodermis	liver	K09G1.1	CKLF
hypodermis	liver	C29F7.3	CMPK1
hypodermis	liver	Y47G6A.19	CPB2
hypodermis	liver	cth-2	CTH
hypodermis	liver	cth-2	CTH
hypodermis	liver	cyp-14A5	CYP2A13
hypodermis	liver	cyp-36A1	CYP2A13
hypodermis	liver	cyp-14A5	CYP2A7
hypodermis	liver	cyp-36A1	CYP2A7
hypodermis	liver	cyp-14A5	CYP2B6
hypodermis	liver	cyp-36A1	CYP2B6
hypodermis	liver	cyp-14A5	CYP2C18
hypodermis	liver	cyp-36A1	CYP2C18
hypodermis	liver	cyp-14A5	CYP2C19
hypodermis	liver	cyp-36A1	CYP2C19
hypodermis	liver	cyp-14A5	CYP2C8
hypodermis	liver	cyp-36A1	CYP2C8
hypodermis	liver	cyp-14A5	CYP2C9
hypodermis	liver	cyp-36A1	CYP2C9
hypodermis	liver	cyp-14A5	CYP2D6
hypodermis	liver	cyp-36A1	CYP2D6
hypodermis	liver	cyp-14A5	CYP2E1
hypodermis	liver	cyp-36A1	CYP2E1
hypodermis	liver	cyp-14A5	CYP2F1
hypodermis	liver	cyp-36A1	CYP2F1
hypodermis	liver	cyp-14A5	CYP2J2
hypodermis	liver	cyp-36A1	CYP2J2
hypodermis	liver	cyp-14A5	CYP2R1
hypodermis	liver	cyp-36A1	CYP2R1
hypodermis	liver	cyp-14A5	CYP2U1
hypodermis	liver	cyp-36A1	CYP2U1
hypodermis	liver	ZK1307.1	DDAH1
hypodermis	liver	ZK1307.1	DDAH2
hypodermis	liver	mif-2	DDT
hypodermis	liver	mif-2	DDT
hypodermis	liver	K07B1.4	DGAT2
hypodermis	liver	dhrs-4	DHRS2
hypodermis	liver	dhs-13	DHRS2
hypodermis	liver	dnj-20	DNAJB11
hypodermis	liver	dpyd-1	DPYD
hypodermis	liver	F26A3.4	DUSP14
hypodermis	liver	F26A3.4	DUSP14
hypodermis	liver	F26A3.4	DUSP18
hypodermis	liver	F26A3.4	DUSP18
hypodermis	liver	W01A11.1	EPHX1
hypodermis	liver	W01A11.1	EPHX1
hypodermis	liver	cept-1	EPT1
hypodermis	liver	C06A6.5	ERP44
hypodermis	liver	fat-4	FADS1
hypodermis	liver	fat-4	FADS3
hypodermis	liver	fah-1	FAH
hypodermis	liver	fah-1	FAH
hypodermis	liver	fbp-1	FBP1
hypodermis	liver	fmo-2	FMO3
hypodermis	liver	fmo-3	FMO3
hypodermis	liver	fmo-3	FMO3
hypodermis	liver	fmo-2	FMO4
hypodermis	liver	fmo-3	FMO4
hypodermis	liver	fmo-3	FMO4
hypodermis	liver	fmo-2	FMO5
hypodermis	liver	fmo-3	FMO5
hypodermis	liver	fmo-3	FMO5
hypodermis	liver	ftn-2	FTH1
hypodermis	liver	ftn-2	FTH1
hypodermis	liver	ftn-2	FTL
hypodermis	liver	ftn-2	FTL
hypodermis	liver	ftn-2	FTMT
hypodermis	liver	ftn-2	FTMT
hypodermis	liver	lgg-1	GABARAP
hypodermis	liver	lgg-1	GABARAP
hypodermis	liver	lgg-1	GABARAPL1
hypodermis	liver	gpd-2	GAPDH
hypodermis	liver	gpd-2	GAPDH
hypodermis	liver	T25B9.1	GCAT
hypodermis	liver	gfrp-1	GCHFR
hypodermis	liver	F52A8.5	GCSH
hypodermis	liver	gcsh-1	GCSH
hypodermis	liver	T12B3.3	GDE1
hypodermis	liver	R11F4.1	GK
hypodermis	liver	R11F4.1	GK2
hypodermis	liver	gln-3	GLUL
hypodermis	liver	F35H10.10	GPRC5B
hypodermis	liver	F35H10.10	GPRC5C
hypodermis	liver	gst-36	GSTA3
hypodermis	liver	gst-36	GSTA4
hypodermis	liver	Y53G8B.1	GSTZ1
hypodermis	liver	gst-42	GSTZ1
hypodermis	liver	gst-42	GSTZ1
hypodermis	liver	haao-1	HAAO
hypodermis	liver	hacd-1	HADH
hypodermis	liver	haly-1	HAL
hypodermis	liver	hgo-1	HGD
hypodermis	liver	hpd-1	HPD
hypodermis	liver	C23G10.2	HRSP12
hypodermis	liver	maoc-1	HSD17B4
hypodermis	liver	maoc-1	HSD17B4
hypodermis	liver	dhs-18	HSDL2
hypodermis	liver	idh-1	IDH1
hypodermis	liver	idh-1	IDH1
hypodermis	liver	aco-1	IREB2
hypodermis	liver	tag-260	IRF2BPL
hypodermis	liver	tag-260	IRF2BPL
hypodermis	liver	klf-3	KLF15
hypodermis	liver	klf-3	KLF15
hypodermis	liver	kynu-1	KYNU
hypodermis	liver	kynu-1	KYNU
hypodermis	liver	ldh-1	LDHA
hypodermis	liver	ldh-1	LDHB
hypodermis	liver	F32D8.12	LDHD
hypodermis	liver	Y87G2A.18	LITAF
hypodermis	liver	ifb-1	LMNA
hypodermis	liver	ifb-1	LMNA
hypodermis	liver	mua-6	LMNA
hypodermis	liver	mua-6	LMNA
hypodermis	liver	ifb-1	LMNB1
hypodermis	liver	ifb-1	LMNB1
hypodermis	liver	mua-6	LMNB1
hypodermis	liver	mua-6	LMNB1
hypodermis	liver	mak-1	MAPKAPK3
hypodermis	liver	mak-1	MAPKAPK5
hypodermis	liver	mak-1	MAPKAPK5
hypodermis	liver	sams-1	MAT1A
hypodermis	liver	mxl-3	MAX
hypodermis	liver	mxl-3	MAX
hypodermis	liver	brp-1	MED15
hypodermis	liver	brp-1	MED15
hypodermis	liver	mnk-1	MKNK1
hypodermis	liver	mnk-1	MKNK2
hypodermis	liver	mxl-3	MLX
hypodermis	liver	zmp-4	MMP21
hypodermis	liver	K07B1.4	MOGAT3
hypodermis	liver	C05C8.7	MPI
hypodermis	liver	ras-2	MRAS
hypodermis	liver	K11G12.5	MRPL12
hypodermis	liver	K07E3.4	MTHFD1
hypodermis	liver	K07E3.4	MTHFD1L
hypodermis	liver	mthf-1	MTHFR
hypodermis	liver	Y106G6E.4	MTHFS
hypodermis	liver	metr-1	MTR
hypodermis	liver	metr-1	MTR
hypodermis	liver	Y54F10AM.5	NDUFA8
hypodermis	liver	Y54F10AM.5	NDUFA8
hypodermis	liver	nekl-3	NEK6
hypodermis	liver	nekl-3	NEK6
hypodermis	liver	nekl-3	NEK7
hypodermis	liver	C16A3.10	OAT
hypodermis	liver	pcbd-1	PCBD1
hypodermis	liver	pcbd-1	PCBD1
hypodermis	liver	pdhk-2	PDK1
hypodermis	liver	pdhk-2	PDK2
hypodermis	liver	pdhk-2	PDK2
hypodermis	liver	pdhk-2	PDK4
hypodermis	liver	C31C9.2	PHGDH
hypodermis	liver	C31C9.2	PHGDH
hypodermis	liver	ZK550.6	PHYH
hypodermis	liver	atgl-1	PNPLA4
hypodermis	liver	poml-3	PON1
hypodermis	liver	poml-3	PON2
hypodermis	liver	poml-3	PON3
hypodermis	liver	emb-8	POR
hypodermis	liver	emb-8	POR
hypodermis	liver	cyn-7	PPIF
hypodermis	liver	CC8.2	PPP1R3C
hypodermis	liver	H18N23.2	PPP1R3C
hypodermis	liver	CC8.2	PPP1R3D
hypodermis	liver	H18N23.2	PPP1R3D
hypodermis	liver	prdx-2	PRDX4
hypodermis	liver	prdx-2	PRDX4
hypodermis	liver	M106.3	PTGR1
hypodermis	liver	M106.3	PTGR2
hypodermis	liver	qdpr-1	QDPR
hypodermis	liver	rab-11.1	RAB11B
hypodermis	liver	rab-11.1	RAB11B
hypodermis	liver	clec-146	REG1A
hypodermis	liver	rhr-1	RHBG
hypodermis	liver	rhr-1	RHCE
hypodermis	liver	rhr-1	RHCG
hypodermis	liver	chw-1	RHOU
hypodermis	liver	rmd-1	RMDN3
hypodermis	liver	fat-6	SCD
hypodermis	liver	fat-6	SCD
hypodermis	liver	fat-6	SCD5
hypodermis	liver	fat-6	SCD5
hypodermis	liver	R03A10.5	SEC14L1
hypodermis	liver	R03A10.5	SEC14L2
hypodermis	liver	R03A10.5	SEC14L3
hypodermis	liver	R03A10.5	SEC14L4
hypodermis	liver	Y37A1B.5	SELENBP1
hypodermis	liver	rei-1	SH3BP5L
hypodermis	liver	nac-1	SLC13A3
hypodermis	liver	nac-1	SLC13A5
hypodermis	liver	folt-2	SLC19A1
hypodermis	liver	folt-2	SLC19A2
hypodermis	liver	folt-2	SLC19A3
hypodermis	liver	K11H3.3	SLC25A1
hypodermis	liver	K11G12.5	SLC25A10
hypodermis	liver	C54G10.4	SLC25A47
hypodermis	liver	R07B7.10	SLC25A47
hypodermis	liver	F27C1.2	SLC31A1
hypodermis	liver	Y58A7A.1	SLC31A1
hypodermis	liver	F27C1.2	SLC31A2
hypodermis	liver	Y58A7A.1	SLC31A2
hypodermis	liver	nstp-5	SLC35A1
hypodermis	liver	nstp-5	SLC35A3
hypodermis	liver	swt-1	SLC50A1
hypodermis	liver	swt-3	SLC50A1
hypodermis	liver	R04B5.5	SORD
hypodermis	liver	sta-2	STAT3
hypodermis	liver	tatn-1	TAT
hypodermis	liver	tbx-2	TBX3
hypodermis	liver	tbx-2	TBX3
hypodermis	liver	tdo-2	TDO2
hypodermis	liver	arrd-14	TXNIP
hypodermis	liver	K08E3.5	UGP2
hypodermis	liver	K08E3.5	UGP2
hypodermis	liver	ugt-58	UGT1A6
hypodermis	liver	ugt-63	UGT1A6
hypodermis	liver	ugt-58	UGT2B10
hypodermis	liver	ugt-63	UGT2B10
hypodermis	liver	ugt-58	UGT2B11
hypodermis	liver	ugt-63	UGT2B11
hypodermis	liver	ugt-58	UGT2B15
hypodermis	liver	ugt-63	UGT2B15
hypodermis	liver	ugt-58	UGT2B17
hypodermis	liver	ugt-63	UGT2B17
hypodermis	liver	ugt-58	UGT2B28
hypodermis	liver	ugt-63	UGT2B28
hypodermis	liver	ugt-58	UGT2B4
hypodermis	liver	ugt-63	UGT2B4
hypodermis	liver	ugt-58	UGT2B7
hypodermis	liver	ugt-63	UGT2B7
hypodermis	liver	upp-1	UPP2
hypodermis	liver	F22D6.2	ZFAND5
hypodermis	liver	F22D6.2	ZFAND6
hypodermis	liver	zyg-11	ZYG11B
hypodermis	liver	zyg-11	ZYG11B
hypodermis	neutrophil	act-5	ACTB
hypodermis	neutrophil	act-5	ACTB
hypodermis	neutrophil	act-5	ACTG1
hypodermis	neutrophil	act-5	ACTG1
hypodermis	neutrophil	ahcy-1	AHCY
hypodermis	neutrophil	ahcy-1	AHCY
hypodermis	neutrophil	aldo-2	ALDOA
hypodermis	neutrophil	aldo-2	ALDOA
hypodermis	neutrophil	aldo-2	ALDOC
hypodermis	neutrophil	aldo-2	ALDOC
hypodermis	neutrophil	arf-1.2	ARF1
hypodermis	neutrophil	arf-1.2	ARF1
hypodermis	neutrophil	T21F4.1	ARG1
hypodermis	neutrophil	vha-12	ATP6V1B2
hypodermis	neutrophil	vha-12	ATP6V1B2
hypodermis	neutrophil	ctl-2	CAT
hypodermis	neutrophil	ctl-2	CAT
hypodermis	neutrophil	adt-2	CFP
hypodermis	neutrophil	ftn-2	FTL
hypodermis	neutrophil	ftn-2	FTL
hypodermis	neutrophil	gpd-2	GAPDH
hypodermis	neutrophil	gpd-2	GAPDH
hypodermis	neutrophil	idh-1	IDH1
hypodermis	neutrophil	idh-1	IDH1
hypodermis	neutrophil	ldh-1	LDHA
hypodermis	neutrophil	ldh-1	LDHB
hypodermis	neutrophil	ZC416.6	LTA4H
hypodermis	neutrophil	mak-1	MAPKAPK2
hypodermis	neutrophil	T25B9.9	PGD
hypodermis	neutrophil	K02D7.1	PNP
hypodermis	neutrophil	K02D7.1	PNP
hypodermis	neutrophil	prdx-2	PRDX3
hypodermis	neutrophil	rab-11.1	RAB11B
hypodermis	neutrophil	rab-11.1	RAB11B
hypodermis	neutrophil	rab-1	RAB1B
hypodermis	neutrophil	rab-1	RAB1B
hypodermis	neutrophil	ZC416.6	RNPEP
hypodermis	neutrophil	sta-2	STAT3
hypodermis	neutrophil	tald-1	TALDO1
hypodermis	neutrophil	W01B11.6	TXN
hypodermis	neutrophil	ccch-1	ZFP36
hypodermis	neutrophil	mex-1	ZFP36
hypodermis	renal_medulla	cah-4	CA13
hypodermis	renal_medulla	cah-4	CA3
hypodermis	renal_medulla	CC8.2	PPP1R3C
hypodermis	renal_medulla	H18N23.2	PPP1R3C
hypodermis	renal_tubule	aldo-2	ALDOB
hypodermis	renal_tubule	aqp-8	AQP3
hypodermis	renal_tubule	aqp-8	AQP3
hypodermis	renal_tubule	aqp-8	AQP7
hypodermis	renal_tubule	aqp-8	AQP7
hypodermis	renal_tubule	cah-4	CA13
hypodermis	renal_tubule	cah-4	CA2
hypodermis	renal_tubule	cah-4	CA2
hypodermis	renal_tubule	clh-1	CLCNKB
hypodermis	renal_tubule	hgo-1	HGD
hypodermis	renal_tubule	C23G10.2	HRSP12
hypodermis	sebaceous_gland	K07B1.4	AWAT1
hypodermis	sebaceous_gland	K07B1.4	DGAT2
hypodermis	sebaceous_gland	fat-4	FADS2
hypodermis	sebaceous_gland	fmo-2	FMO4
hypodermis	sebaceous_gland	fmo-3	FMO4
hypodermis	sebaceous_gland	fmo-3	FMO4
hypodermis	sebaceous_gland	fmo-2	FMO5
hypodermis	sebaceous_gland	fmo-3	FMO5
hypodermis	sebaceous_gland	fmo-3	FMO5
hypodermis	sebaceous_gland	fat-6	SCD
hypodermis	sebaceous_gland	fat-6	SCD
hypodermis	t_lymphoblast	ahcy-1	AHCY
hypodermis	t_lymphoblast	ahcy-1	AHCY
hypodermis	t_lymphoblast	R02F2.1	CCNG1
hypodermis	t_lymphoblast	R02F2.1	CCNG1
hypodermis	t_lymphoblast	R12E2.11	UMPS
hypodermis	t_lymphoblast	R12E2.11	UMPS
hypodermis	tear_gland	R07H5.8	ADK
hypodermis	tear_gland	R07H5.8	ADK
hypodermis	tear_gland	ahcy-1	AHCY
hypodermis	tear_gland	ahcy-1	AHCY
hypodermis	tear_gland	alh-3	ALDH1L1
hypodermis	tear_gland	alh-4	ALDH3A1
hypodermis	tear_gland	aldo-2	ALDOA
hypodermis	tear_gland	aldo-2	ALDOA
hypodermis	tear_gland	arf-1.2	ARF1
hypodermis	tear_gland	arf-1.2	ARF1
hypodermis	tear_gland	vha-11	ATP6V1C1
hypodermis	tear_gland	vha-11	ATP6V1C1
hypodermis	tear_gland	cah-4	CA2
hypodermis	tear_gland	cah-4	CA2
hypodermis	tear_gland	cal-5	CAPS
hypodermis	tear_gland	ctl-2	CAT
hypodermis	tear_gland	ctl-2	CAT
hypodermis	tear_gland	C29F7.3	CMPK1
hypodermis	tear_gland	K09G1.1	CMTM5
hypodermis	tear_gland	mif-2	DDT
hypodermis	tear_gland	mif-2	DDT
hypodermis	tear_gland	dpyd-1	DPYD
hypodermis	tear_gland	fbp-1	FBP1
hypodermis	tear_gland	ftn-2	FTH1
hypodermis	tear_gland	ftn-2	FTH1
hypodermis	tear_gland	gpd-2	GAPDH
hypodermis	tear_gland	gpd-2	GAPDH
hypodermis	tear_gland	gln-3	GLUL
hypodermis	tear_gland	idh-1	IDH1
hypodermis	tear_gland	idh-1	IDH1
hypodermis	tear_gland	bar-1	JUP
hypodermis	tear_gland	bar-1	JUP
hypodermis	tear_gland	kynu-1	KYNU
hypodermis	tear_gland	kynu-1	KYNU
hypodermis	tear_gland	ldh-1	LDHA
hypodermis	tear_gland	ldh-1	LDHB
hypodermis	tear_gland	ZC416.6	LTA4H
hypodermis	tear_gland	C05C8.7	MPI
hypodermis	tear_gland	K07E3.4	MTHFD1
hypodermis	tear_gland	T25B9.9	PGD
hypodermis	tear_gland	prdx-2	PRDX1
hypodermis	tear_gland	prdx-2	PRDX1
hypodermis	tear_gland	prdx-2	PRDX4
hypodermis	tear_gland	prdx-2	PRDX4
hypodermis	tear_gland	rab-11.1	RAB11B
hypodermis	tear_gland	rab-11.1	RAB11B
hypodermis	tear_gland	rab-1	RAB1A
hypodermis	tear_gland	rab-1	RAB1A
hypodermis	tear_gland	Y37A1B.5	SELENBP1
hypodermis	tear_gland	R04B5.5	SORD
hypodermis	tear_gland	tald-1	TALDO1
hypodermis	tear_gland	W01B11.6	TXN
hypodermis	tear_gland	R12E2.11	UMPS
hypodermis	tear_gland	R12E2.11	UMPS
intestine	blood_plasma	act-5	ACTB
intestine	blood_plasma	act-5	ACTB
intestine	blood_plasma	act-5	ACTG1
intestine	blood_plasma	act-5	ACTG1
intestine	blood_plasma	T15B7.1	ANGPTL3
intestine	blood_plasma	T15B7.1	ANGPTL4
intestine	blood_plasma	F13D12.6	CTSA
intestine	blood_plasma	F13D12.6	CTSA
intestine	blood_plasma	asp-3	CTSD
intestine	blood_plasma	asp-3	CTSD
intestine	blood_plasma	cpz-2	CTSZ
intestine	blood_plasma	aagr-4	GANAB
intestine	blood_plasma	T03D8.6	GGT1
intestine	blood_plasma	lec-6	LGALS3
intestine	blood_plasma	lec-6	LGALS7
intestine	blood_plasma	myo-1	MYH8
intestine	blood_plasma	myo-1	MYH8
intestine	blood_plasma	myo-2	MYH8
intestine	blood_plasma	C14B9.2	PDIA3
intestine	blood_plasma	pqn-63	PRR4
intestine	blood_plasma	qua-1	SHH
intestine	blood_plasma	qua-1	SHH
intestine	blood_plasma	wrt-6	SHH
intestine	blood_plasma	tbca-1	TBCA
intestine	blood_plasma	R09H10.3	TTR
intestine	cecum	acn-1	ACE2
intestine	cecum	dgat-2	MOGAT3
intestine	cecum	folt-2	SLC19A1
intestine	duodenum	acn-1	ACE2
intestine	duodenum	dgat-2	MOGAT3
intestine	duodenum	clec-50	REG3A
intestine	duodenum	clec-50	REG4
intestine	duodenum	folt-2	SLC19A1
intestine	duodenum	pbo-4	SLC9A2
intestine	duodenum	pbo-4	SLC9A2
intestine	duodenum	pbo-4	SLC9A3
intestine	ileum	acn-1	ACE2
intestine	ileum	dgat-2	DGAT2
intestine	ileum	dgat-2	MOGAT3
intestine	ileum	clec-50	REG3A
intestine	ileum	clec-50	REG4
intestine	ileum	folt-2	SLC19A1
intestine	ileum	pbo-4	SLC9A2
intestine	ileum	pbo-4	SLC9A2
intestine	jejunum	acn-1	ACE2
intestine	jejunum	dgat-2	DGAT2
intestine	jejunum	dgat-2	MOGAT3
intestine	jejunum	clec-50	REG1B
intestine	jejunum	clec-50	REG3A
intestine	jejunum	clec-50	REG4
intestine	jejunum	folt-2	SLC19A1
intestine	jejunum	pbo-4	SLC9A2
intestine	jejunum	pbo-4	SLC9A2
intestine	rectum	acn-1	ACE2
intestine	rectum	dgat-2	DGAT2
intestine	rectum	lec-6	LGALS4
intestine	rectum	dgat-2	MOGAT3
intestine	rectum	clec-50	REG4
intestine	rectum	folt-2	SLC19A1
intestine	renal_cortex	acn-1	ACE2
intestine	renal_cortex	asp-3	REN
intestine	renal_cortex	asp-3	REN
intestine	renal_cortex	pbo-4	SLC9A3
intestine	sebaceous_gland	dgat-2	AWAT1
intestine	sebaceous_gland	dgat-2	DGAT2
intestine	sebaceous_gland	fmo-5	FMO4
intestine	sebaceous_gland	fmo-5	FMO5
intestine	serum	act-5	ACTB
intestine	serum	act-5	ACTB
intestine	serum	asp-3	CTSD
intestine	serum	asp-3	CTSD
intestine	serum	aagr-4	GANC
intestine	serum	T03D8.6	GGT1
intestine	serum	lec-6	LGALS7
intestine	serum	myo-1	MYH1
intestine	serum	myo-2	MYH1
intestine	serum	clec-50	REG1A
intestine	serum	F30H5.3	TFPI2
intestine	serum	F30H5.3	TFPI2
intestine	serum	K10D3.4	TFPI2
intestine	serum	Y43F8B.3	TFPI2
intestine	serum	mlt-11	TFPI2
intestine	serum	tnt-4	TNNT3
intestine	serum	tnt-4	TNNT3
intestine	serum	R09H10.3	TTR
intestine	urinary_bladder	acn-1	ACE2
intestine	urinary_bladder	F49H12.5	AGR2
intestine	urinary_bladder	Y57A10A.23	AGR2
intestine	urinary_bladder	T15B7.1	ANGPTL4
intestine	urinary_bladder	apy-1	CANT1
intestine	urinary_bladder	apy-1	CANT1
intestine	urinary_bladder	ZK1307.1	DDAH1
intestine	urinary_bladder	ZK1307.1	DDAH2
intestine	urinary_bladder	dgat-2	DGAT2
intestine	urinary_bladder	lec-10	LGALS13
intestine	urinary_bladder	lec-10	LGALS13
intestine	urinary_bladder	lec-9	LGALS13
intestine	urinary_bladder	lec-9	LGALS13
intestine	urinary_bladder	ifa-1	LMNB2
intestine	urinary_bladder	ifa-1	LMNB2
intestine	urinary_bladder	ifb-2	LMNB2
intestine	urinary_bladder	ifb-2	LMNB2
intestine	urinary_bladder	ifd-2	LMNB2
intestine	urinary_bladder	ifd-2	LMNB2
muscle	articular_cartilage	fgt-1	SLC2A1
muscle	articular_cartilage	fgt-1	SLC2A3
muscle	articular_cartilage	fgt-1	SLC2A9
muscle	blood_plasma	atn-1	ACTN1
muscle	blood_plasma	atn-1	ACTN1
muscle	blood_plasma	R04B3.2	AGA
muscle	blood_plasma	W10C8.5	CKM
muscle	blood_plasma	cle-1	COL15A1
muscle	blood_plasma	cle-1	COL15A1
muscle	blood_plasma	cor-1	CORO1A
muscle	blood_plasma	cor-1	CORO1A
muscle	blood_plasma	mlp-1	CSRP1
muscle	blood_plasma	F41C3.5	CTSA
muscle	blood_plasma	asp-4	CTSD
muscle	blood_plasma	asp-4	CTSD
muscle	blood_plasma	tbh-1	DBH
muscle	blood_plasma	let-23	EGFR
muscle	blood_plasma	let-23	EGFR
muscle	blood_plasma	lbp-1	FABP4
muscle	blood_plasma	lbp-2	FABP4
muscle	blood_plasma	lbp-3	FABP4
muscle	blood_plasma	tln-1	FERMT3
muscle	blood_plasma	unc-112	FERMT3
muscle	blood_plasma	unc-112	FERMT3
muscle	blood_plasma	gsnl-1	GSN
muscle	blood_plasma	gsto-3	GSTO1
muscle	blood_plasma	hsp-12.3	HSPB1
muscle	blood_plasma	hsp-12.3	HSPB1
muscle	blood_plasma	hsp-12.6	HSPB1
muscle	blood_plasma	hsp-12.6	HSPB1
muscle	blood_plasma	pat-4	ILK
muscle	blood_plasma	pat-4	ILK
muscle	blood_plasma	F42H10.3	LASP1
muscle	blood_plasma	F42H10.3	LASP1
muscle	blood_plasma	M05B5.4	LCAT
muscle	blood_plasma	unc-97	LIMS1
muscle	blood_plasma	unc-97	LIMS1
muscle	blood_plasma	aagr-2	MGAM
muscle	blood_plasma	myo-3	MYH8
muscle	blood_plasma	myo-3	MYH8
muscle	blood_plasma	myo-5	MYH8
muscle	blood_plasma	unc-54	MYH8
muscle	blood_plasma	tbh-1	PAM
muscle	blood_plasma	pat-6	PARVB
muscle	blood_plasma	pat-6	PARVB
muscle	blood_plasma	Y69E1A.5	PEBP1
muscle	blood_plasma	rsu-1	RSU1
muscle	blood_plasma	ost-1	SPARC
muscle	blood_plasma	ost-1	SPARC
muscle	blood_plasma	ost-1	SPARCL1
muscle	blood_plasma	test-1	SPOCK1
muscle	blood_plasma	K07C11.3	TIMP1
muscle	blood_plasma	cri-2	TIMP1
muscle	blood_plasma	cri-2	TIMP1
muscle	blood_plasma	K07C11.3	TIMP2
muscle	blood_plasma	cri-2	TIMP2
muscle	blood_plasma	cri-2	TIMP2
muscle	blood_plasma	tln-1	TLN1
muscle	blood_plasma	tln-1	TLN1
muscle	blood_plasma	unc-112	TLN1
muscle	blood_plasma	lev-11	TPM3
muscle	blood_plasma	lev-11	TPM3
muscle	blood_plasma	unc-22	TTN
muscle	blood_plasma	deb-1	VCL
muscle	blood_plasma	deb-1	VCL
muscle	blood_plasma	pvf-1	VEGFA
muscle	blood_platelet	ikb-1	BCL3
muscle	blood_platelet	ikb-1	BCL3
muscle	blood_platelet	gsnl-1	GSN
muscle	blood_platelet	pat-2	ITGA2B
muscle	blood_platelet	pat-2	ITGA2B
muscle	blood_platelet	itr-1	ITPR1
muscle	blood_platelet	itr-1	ITPR1
muscle	blood_platelet	itr-1	ITPR2
muscle	blood_platelet	itr-1	ITPR2
muscle	blood_platelet	itr-1	ITPR3
muscle	blood_platelet	itr-1	ITPR3
muscle	blood_platelet	F42H10.3	LASP1
muscle	blood_platelet	F42H10.3	LASP1
muscle	blood_platelet	C07E3.9	PLA2G2A
muscle	blood_platelet	let-268	PLOD1
muscle	blood_platelet	let-268	PLOD1
muscle	blood_platelet	spp-10	PSAP
muscle	blood_platelet	spp-10	PSAP
muscle	blood_platelet	gsnl-1	SCIN
muscle	blood_platelet	fgt-1	SLC2A3
muscle	blood_platelet	ost-1	SPARC
muscle	blood_platelet	ost-1	SPARC
muscle	blood_platelet	K07C11.3	TIMP2
muscle	blood_platelet	cri-2	TIMP2
muscle	blood_platelet	cri-2	TIMP2
muscle	blood_platelet	deb-1	VCL
muscle	blood_platelet	deb-1	VCL
muscle	blood_vessel	emb-9	COL4A2
muscle	blood_vessel	emb-9	COL4A2
muscle	blood_vessel	let-2	COL4A2
muscle	blood_vessel	let-2	COL4A2
muscle	blood_vessel	emb-9	COL4A4
muscle	blood_vessel	emb-9	COL4A4
muscle	blood_vessel	let-2	COL4A4
muscle	blood_vessel	let-2	COL4A4
muscle	blood_vessel	emb-9	COL4A6
muscle	blood_vessel	let-2	COL4A6
muscle	blood_vessel	pat-2	ITGAV
muscle	blood_vessel	pat-2	ITGAV
muscle	blood_vessel	epi-1	LAMA4
muscle	blood_vessel	epi-1	LAMA4
muscle	blood_vessel	epi-1	LAMA5
muscle	blood_vessel	epi-1	LAMA5
muscle	blood_vessel	lam-1	LAMB1
muscle	blood_vessel	lam-1	LAMB1
muscle	blood_vessel	lam-1	LAMB2
muscle	blood_vessel	lam-1	LAMB2
muscle	blood_vessel	pvf-1	PDGFB
muscle	blood_vessel	pvf-1	VEGFA
muscle	bronchoalveolar_lavage	atn-1	ACTN4
muscle	bronchoalveolar_lavage	atn-1	ACTN4
muscle	bronchoalveolar_lavage	gsnl-1	CAPG
muscle	bronchoalveolar_lavage	hsp-12.3	CRYAB
muscle	bronchoalveolar_lavage	hsp-12.3	CRYAB
muscle	bronchoalveolar_lavage	hsp-12.6	CRYAB
muscle	bronchoalveolar_lavage	hsp-12.6	CRYAB
muscle	bronchoalveolar_lavage	gsto-3	GSTO1
muscle	bronchoalveolar_lavage	itr-1	ITPR1
muscle	bronchoalveolar_lavage	itr-1	ITPR1
muscle	bronchoalveolar_lavage	itr-1	ITPR3
muscle	bronchoalveolar_lavage	itr-1	ITPR3
muscle	bronchoalveolar_lavage	epi-1	LAMA5
muscle	bronchoalveolar_lavage	epi-1	LAMA5
muscle	bronchoalveolar_lavage	lam-2	LAMC1
muscle	bronchoalveolar_lavage	lam-2	LAMC1
muscle	bronchoalveolar_lavage	F42H10.3	LASP1
muscle	bronchoalveolar_lavage	F42H10.3	LASP1
muscle	bronchoalveolar_lavage	asp-4	NAPSA
muscle	bronchoalveolar_lavage	asp-4	NAPSA
muscle	bronchoalveolar_lavage	heh-1	NPC2
muscle	bronchoalveolar_lavage	plc-3	PLCG2
muscle	bronchoalveolar_lavage	plc-3	PLCG2
muscle	bronchoalveolar_lavage	tln-1	TLN1
muscle	bronchoalveolar_lavage	tln-1	TLN1
muscle	bronchoalveolar_lavage	unc-112	TLN1
muscle	bronchoalveolar_lavage	lev-11	TPM1
muscle	bronchoalveolar_lavage	lev-11	TPM1
muscle	bronchoalveolar_lavage	lev-11	TPM2
muscle	bronchoalveolar_lavage	lev-11	TPM2
muscle	bronchoalveolar_lavage	lev-11	TPM3
muscle	bronchoalveolar_lavage	lev-11	TPM3
muscle	bronchoalveolar_lavage	lev-11	TPM4
muscle	bronchoalveolar_lavage	lev-11	TPM4
muscle	cardiac_muscle	F36F2.1	ABRA
muscle	cardiac_muscle	tag-243	ABRA
muscle	cardiac_muscle	W10C8.5	CKB
muscle	cardiac_muscle	W10C8.5	CKMT2
muscle	cardiac_muscle	mlp-1	CSRP3
muscle	cardiac_muscle	epi-1	LAMA1
muscle	cardiac_muscle	F42H10.3	NEBL
muscle	cardiac_muscle	unc-89	OBSCN
muscle	cardiac_muscle	unc-89	OBSCN
muscle	cardiac_muscle	tmd-2	TMOD4
muscle	cardiac_muscle	tsp-8	TSPAN4
muscle	cardiac_myocyte	W10C8.5	CKMT2
muscle	cardiac_myocyte	deb-1	CTNNA3
muscle	cardiac_myocyte	lbp-1	FABP3
muscle	cardiac_myocyte	lbp-2	FABP3
muscle	cardiac_myocyte	lbp-3	FABP3
muscle	cardiac_myocyte	mlc-1	MYL7
muscle	cardiac_myocyte	mlc-1	MYL7
muscle	cardiac_myocyte	mlc-2	MYL7
muscle	cardiac_myocyte	mlc-2	MYL7
muscle	cardiac_myocyte	tni-1	TNNI3
muscle	cardiac_myocyte	tni-1	TNNI3
muscle	cardiac_myocyte	tni-3	TNNI3
muscle	cardiac_myocyte	tni-3	TNNI3
muscle	cardiac_myocyte	unc-27	TNNI3
muscle	cartilage	pat-3	ITGB6
muscle	cartilage	pat-3	ITGB6
muscle	cartilage	lam-2	LAMC2
muscle	cartilage	lam-2	LAMC2
muscle	cartilage	C07E3.9	PLA2G2A
muscle	cartilage	let-268	PLOD2
muscle	cartilage	let-268	PLOD2
muscle	cartilage	fgt-1	SLC2A1
muscle	cartilage	fgt-1	SLC2A5
muscle	cartilage	K07C11.3	TIMP4
muscle	cartilage	cri-2	TIMP4
muscle	colon_descendens	pat-6	PARVA
muscle	colon_descendens	pat-6	PARVA
muscle	colon_descendens	pat-6	PARVB
muscle	colon_descendens	pat-6	PARVB
muscle	colon_descendens	pat-6	PARVG
muscle	colon_descendens	pat-6	PARVG
muscle	colon_descendens	lbp-1	RBP7
muscle	colon_descendens	lbp-2	RBP7
muscle	colon_descendens	lbp-3	RBP7
muscle	colon_descendens	clec-149	REG4
muscle	cornea	emb-9	COL4A2
muscle	cornea	emb-9	COL4A2
muscle	cornea	let-2	COL4A2
muscle	cornea	let-2	COL4A2
muscle	cornea	emb-9	COL4A4
muscle	cornea	emb-9	COL4A4
muscle	cornea	let-2	COL4A4
muscle	cornea	let-2	COL4A4
muscle	cornea	emb-9	COL4A6
muscle	cornea	let-2	COL4A6
muscle	cornea	epi-1	LAMA5
muscle	cornea	epi-1	LAMA5
muscle	cornea	ost-1	SPARC
muscle	cornea	ost-1	SPARC
muscle	cornea	tni-1	TNNI2
muscle	cornea	tni-1	TNNI2
muscle	cornea	tni-3	TNNI2
muscle	cornea	tni-3	TNNI2
muscle	cornea	unc-27	TNNI2
muscle	cornea	unc-27	TNNI2
muscle	cornea	deb-1	VCL
muscle	cornea	deb-1	VCL
muscle	eye	emb-9	COL4A2
muscle	eye	emb-9	COL4A2
muscle	eye	let-2	COL4A2
muscle	eye	let-2	COL4A2
muscle	eye	emb-9	COL4A4
muscle	eye	emb-9	COL4A4
muscle	eye	let-2	COL4A4
muscle	eye	let-2	COL4A4
muscle	eye	emb-9	COL4A6
muscle	eye	let-2	COL4A6
muscle	eye	hsp-12.3	CRYAA
muscle	eye	hsp-12.3	CRYAA
muscle	eye	hsp-12.6	CRYAA
muscle	eye	hsp-12.3	CRYAB
muscle	eye	hsp-12.3	CRYAB
muscle	eye	hsp-12.6	CRYAB
muscle	eye	hsp-12.6	CRYAB
muscle	eye	tbh-1	DBH
muscle	eye	W03G11.3	FUCA1
muscle	eye	pat-2	ITGA2B
muscle	eye	pat-2	ITGA2B
muscle	eye	tmd-2	LMOD1
muscle	eye	pvf-1	PDGFB
muscle	eye	pvf-1	PGF
muscle	intestine	R02D3.1	AASS
muscle	intestine	K01A2.5	BPHL
muscle	intestine	let-23	ERBB4
muscle	intestine	let-23	ERBB4
muscle	intestine	lbp-1	FABP2
muscle	intestine	lbp-2	FABP2
muscle	intestine	lbp-3	FABP2
muscle	intestine	lbp-1	FABP5
muscle	intestine	lbp-2	FABP5
muscle	intestine	lbp-3	FABP5
muscle	intestine	fmo-4	FMO1
muscle	intestine	hsp-12.3	HSPB8
muscle	intestine	hsp-12.3	HSPB8
muscle	intestine	hsp-12.6	HSPB8
muscle	intestine	pat-2	ITGA5
muscle	intestine	pat-2	ITGA5
muscle	intestine	pat-2	ITGAV
muscle	intestine	pat-2	ITGAV
muscle	intestine	pat-3	ITGB7
muscle	intestine	epi-1	LAMA4
muscle	intestine	epi-1	LAMA4
muscle	intestine	lam-1	LAMB1
muscle	intestine	lam-1	LAMB1
muscle	intestine	lam-2	LAMC2
muscle	intestine	lam-2	LAMC2
muscle	intestine	lam-2	LAMC3
muscle	intestine	lam-2	LAMC3
muscle	intestine	heh-1	NPC2
muscle	intestine	C07E3.9	PLA2G2A
muscle	intestine	gsnl-1	SCIN
muscle	intestine	aagr-2	SI
muscle	intestine	fgt-1	SLC2A7
muscle	intestine	tln-1	TLN1
muscle	intestine	tln-1	TLN1
muscle	intestine	unc-112	TLN1
muscle	intestine	pvf-1	VEGFC
muscle	intestine	gsnl-1	VIL1
muscle	muscle	R02D3.1	AASS
muscle	muscle	atn-1	ACTN2
muscle	muscle	atn-1	ACTN2
muscle	muscle	sca-1	ATP2A1
muscle	muscle	sca-1	ATP2A1
muscle	muscle	sca-1	ATP2A2
muscle	muscle	sca-1	ATP2A2
muscle	muscle	csq-1	CASQ2
muscle	muscle	W10C8.5	CKB
muscle	muscle	W10C8.5	CKM
muscle	muscle	madd-3	CLK1
muscle	muscle	madd-3	CLK2
muscle	muscle	madd-3	CLK3
muscle	muscle	cle-1	COL15A1
muscle	muscle	cle-1	COL15A1
muscle	muscle	hsp-12.3	CRYAB
muscle	muscle	hsp-12.3	CRYAB
muscle	muscle	hsp-12.6	CRYAB
muscle	muscle	hsp-12.6	CRYAB
muscle	muscle	let-23	ERBB4
muscle	muscle	let-23	ERBB4
muscle	muscle	W03G11.3	FUCA1
muscle	muscle	aagr-2	GAA
muscle	muscle	pat-2	ITGAV
muscle	muscle	pat-2	ITGAV
muscle	muscle	pat-3	ITGB1
muscle	muscle	pat-3	ITGB1
muscle	muscle	epi-1	LAMA2
muscle	muscle	epi-1	LAMA4
muscle	muscle	epi-1	LAMA4
muscle	muscle	epi-1	LAMA5
muscle	muscle	epi-1	LAMA5
muscle	muscle	lam-1	LAMB1
muscle	muscle	lam-1	LAMB1
muscle	muscle	lam-1	LAMB2
muscle	muscle	lam-1	LAMB2
muscle	muscle	lam-2	LAMC2
muscle	muscle	lam-2	LAMC2
muscle	muscle	lam-2	LAMC3
muscle	muscle	lam-2	LAMC3
muscle	muscle	lim-6	LMX1B
muscle	muscle	lim-6	LMX1B
muscle	muscle	F49E2.1	MOCS1
muscle	muscle	myo-3	MYH2
muscle	muscle	myo-3	MYH2
muscle	muscle	myo-5	MYH2
muscle	muscle	unc-54	MYH2
muscle	muscle	unc-54	MYH2
muscle	muscle	myo-3	MYH7
muscle	muscle	myo-3	MYH7
muscle	muscle	myo-5	MYH7
muscle	muscle	unc-54	MYH7
muscle	muscle	mlc-1	MYL2
muscle	muscle	mlc-1	MYL2
muscle	muscle	mlc-2	MYL2
muscle	muscle	F42H10.3	NEB
muscle	muscle	heh-1	NPC2
muscle	muscle	let-268	PLOD1
muscle	muscle	let-268	PLOD1
muscle	muscle	sgn-1	SGCB
muscle	muscle	sgn-1	SGCD
muscle	muscle	sgn-1	SGCD
muscle	muscle	fgt-1	SLC2A4
muscle	muscle	K07C11.3	TIMP3
muscle	muscle	cri-2	TIMP3
muscle	muscle	cri-2	TIMP3
muscle	muscle	tln-1	TLN1
muscle	muscle	tln-1	TLN1
muscle	muscle	unc-112	TLN1
muscle	muscle	tni-1	TNNI2
muscle	muscle	tni-1	TNNI2
muscle	muscle	tni-3	TNNI2
muscle	muscle	tni-3	TNNI2
muscle	muscle	unc-27	TNNI2
muscle	muscle	unc-27	TNNI2
muscle	muscle	mup-2	TNNT1
muscle	muscle	mup-2	TNNT1
muscle	muscle	tnt-2	TNNT1
muscle	muscle	tnt-2	TNNT1
muscle	muscle	mup-2	TNNT2
muscle	muscle	mup-2	TNNT2
muscle	muscle	tnt-2	TNNT2
muscle	muscle	tnt-2	TNNT2
muscle	muscle	mup-2	TNNT3
muscle	muscle	mup-2	TNNT3
muscle	muscle	tnt-2	TNNT3
muscle	muscle	tnt-2	TNNT3
muscle	muscle	pvf-1	VEGFA
muscle	muscle	pvf-1	VEGFB
muscle	serum	R04B3.2	AGA
muscle	serum	sca-1	ATP2A1
muscle	serum	sca-1	ATP2A1
muscle	serum	W10C8.5	CKB
muscle	serum	W10C8.5	CKM
muscle	serum	W10C8.5	CKMT2
muscle	serum	asp-4	CTSD
muscle	serum	asp-4	CTSD
muscle	serum	lbp-1	FABP3
muscle	serum	lbp-2	FABP3
muscle	serum	lbp-3	FABP3
muscle	serum	gsnl-1	GSN
muscle	serum	pat-3	ITGB5
muscle	serum	pat-3	ITGB5
muscle	serum	lam-2	LAMC2
muscle	serum	lam-2	LAMC2
muscle	serum	tbh-1	MOXD1
muscle	serum	myo-3	MYH1
muscle	serum	myo-5	MYH1
muscle	serum	unc-54	MYH1
muscle	serum	unc-54	MYH1
muscle	serum	F42H10.3	NEB
muscle	serum	pvf-1	PGF
muscle	serum	clec-149	REG1A
muscle	serum	K07C11.3	TIMP2
muscle	serum	cri-2	TIMP2
muscle	serum	cri-2	TIMP2
muscle	serum	tln-1	TLN2
muscle	serum	unc-112	TLN2
muscle	serum	pat-10	TNNC2
muscle	serum	mup-2	TNNT3
muscle	serum	mup-2	TNNT3
muscle	serum	tnt-2	TNNT3
muscle	serum	tnt-2	TNNT3
muscle	serum	lev-11	TPM2
muscle	serum	lev-11	TPM2
muscle	serum	unc-22	TTN
muscle	skin	R04B3.2	AGA
muscle	skin	sca-1	ATP2A2
muscle	skin	sca-1	ATP2A2
muscle	skin	bcat-1	BCAT2
muscle	skin	tsp-8	CD53
muscle	skin	W10C8.5	CKMT1B
muscle	skin	W10C8.5	CKMT2
muscle	skin	lbp-1	CRABP1
muscle	skin	lbp-2	CRABP1
muscle	skin	lbp-3	CRABP1
muscle	skin	lbp-1	CRABP2
muscle	skin	lbp-2	CRABP2
muscle	skin	lbp-3	CRABP2
muscle	skin	hsp-12.3	CRYAB
muscle	skin	hsp-12.3	CRYAB
muscle	skin	hsp-12.6	CRYAB
muscle	skin	hsp-12.6	CRYAB
muscle	skin	let-23	ERBB3
muscle	skin	let-23	ERBB3
muscle	skin	let-23	ERBB4
muscle	skin	let-23	ERBB4
muscle	skin	lbp-1	FABP5
muscle	skin	lbp-2	FABP5
muscle	skin	lbp-3	FABP5
muscle	skin	fmo-4	FMO1
muscle	skin	fmo-4	FMO3
muscle	skin	fmo-4	FMO5
muscle	skin	W03G11.3	FUCA1
muscle	skin	gale-1	GALE
muscle	skin	gsnl-1	GSN
muscle	skin	hsp-12.3	HSPB2
muscle	skin	hsp-12.3	HSPB2
muscle	skin	hsp-12.6	HSPB2
muscle	skin	hsp-12.6	HSPB2
muscle	skin	hsp-12.3	HSPB8
muscle	skin	hsp-12.3	HSPB8
muscle	skin	hsp-12.6	HSPB8
muscle	skin	pat-2	ITGA5
muscle	skin	pat-2	ITGA5
muscle	skin	pat-2	ITGAV
muscle	skin	pat-2	ITGAV
muscle	skin	pat-3	ITGB1
muscle	skin	pat-3	ITGB1
muscle	skin	pat-3	ITGB4
muscle	skin	pat-3	ITGB4
muscle	skin	pat-3	ITGB5
muscle	skin	pat-3	ITGB5
muscle	skin	epi-1	LAMA2
muscle	skin	epi-1	LAMA3
muscle	skin	epi-1	LAMA3
muscle	skin	epi-1	LAMA4
muscle	skin	epi-1	LAMA4
muscle	skin	epi-1	LAMA5
muscle	skin	epi-1	LAMA5
muscle	skin	lam-1	LAMB1
muscle	skin	lam-1	LAMB1
muscle	skin	lam-1	LAMB2
muscle	skin	lam-1	LAMB2
muscle	skin	lam-2	LAMC2
muscle	skin	lam-2	LAMC2
muscle	skin	lam-2	LAMC3
muscle	skin	lam-2	LAMC3
muscle	skin	odc-1	ODC1
muscle	skin	C07E3.9	PLA2G2A
muscle	skin	let-268	PLOD1
muscle	skin	let-268	PLOD1
muscle	skin	let-268	PLOD2
muscle	skin	let-268	PLOD2
muscle	skin	spp-10	PSAP
muscle	skin	spp-10	PSAP
muscle	skin	lbp-1	RBP1
muscle	skin	lbp-2	RBP1
muscle	skin	lbp-3	RBP1
muscle	skin	lbp-1	RBP2
muscle	skin	lbp-2	RBP2
muscle	skin	lbp-3	RBP2
muscle	skin	ost-1	SPARC
muscle	skin	ost-1	SPARC
muscle	skin	tsp-8	TSPAN4
muscle	skin	pvf-1	VEGFA
muscle	skin_fibroblast	acdh-9	ACAD8
muscle	skin_fibroblast	W10C8.5	CKB
muscle	skin_fibroblast	W10C8.5	CKM
muscle	skin_fibroblast	cpd-2	CPD
muscle	skin_fibroblast	lbp-1	CRABP2
muscle	skin_fibroblast	lbp-2	CRABP2
muscle	skin_fibroblast	lbp-3	CRABP2
muscle	skin_fibroblast	mlp-1	CSRP1
muscle	skin_fibroblast	mlp-1	CSRP2
muscle	skin_fibroblast	F41C3.5	CTSA
muscle	skin_fibroblast	lam-2	LAMC1
muscle	skin_fibroblast	lam-2	LAMC1
muscle	skin_fibroblast	tbh-1	MOXD1
muscle	skin_fibroblast	odc-1	ODC1
muscle	skin_fibroblast	let-268	PLOD3
muscle	skin_fibroblast	let-268	PLOD3
muscle	skin_fibroblast	ost-1	SPARC
muscle	skin_fibroblast	ost-1	SPARC
muscle	skin_fibroblast	deb-1	VCL
muscle	skin_fibroblast	deb-1	VCL
muscle	smooth_muscle	atn-1	ACTN1
muscle	smooth_muscle	atn-1	ACTN1
muscle	smooth_muscle	W10C8.5	CKMT1B
muscle	smooth_muscle	hsp-12.3	HSPB3
muscle	smooth_muscle	hsp-12.3	HSPB3
muscle	smooth_muscle	hsp-12.6	HSPB3
muscle	smooth_muscle	hsp-12.3	HSPB8
muscle	smooth_muscle	hsp-12.3	HSPB8
muscle	smooth_muscle	hsp-12.6	HSPB8
muscle	smooth_muscle	F42H10.3	LASP1
muscle	smooth_muscle	F42H10.3	LASP1
muscle	smooth_muscle	tbh-1	PAM
muscle	smooth_muscle	sgn-1	SGCZ
muscle	smooth_muscle	ost-1	SPARC
muscle	smooth_muscle	ost-1	SPARC
muscle	smooth_muscle	tsp-8	TSPAN4
muscle	smooth_muscle	deb-1	VCL
muscle	smooth_muscle	deb-1	VCL
muscle	vascular_endothelium	lbp-1	FABP5
muscle	vascular_endothelium	lbp-2	FABP5
muscle	vascular_endothelium	lbp-3	FABP5
muscle	vascular_endothelium	tbh-1	PAM
muscle	vascular_endothelium	pvf-1	PGF
muscle	vascular_endothelium	test-1	SPOCK1
neurons	amygdala	seb-3	ADCYAP1R1
neurons	amygdala	add-1	ADD2
neurons	amygdala	add-1	ADD3
neurons	amygdala	add-1	ADD3
neurons	amygdala	cfi-1	ARID3A
neurons	amygdala	arrd-18	ARRDC3
neurons	amygdala	arrd-22	ARRDC3
neurons	amygdala	F54G2.1	BAIAP3
neurons	amygdala	F54G2.1	BAIAP3
neurons	amygdala	sad-1	BRSK1
neurons	amygdala	sad-1	BRSK1
neurons	amygdala	rimb-1	BZRAP1
neurons	amygdala	cca-1	CACNA1G
neurons	amygdala	cca-1	CACNA1H
neurons	amygdala	cca-1	CACNA1I
neurons	amygdala	unc-31	CADPS2
neurons	amygdala	unc-31	CADPS2
neurons	amygdala	cmk-1	CAMK1G
neurons	amygdala	unc-75	CELF6
neurons	amygdala	unc-75	CELF6
neurons	amygdala	chd-7	CHD6
neurons	amygdala	chd-7	CHD8
neurons	amygdala	casy-1	CLSTN1
neurons	amygdala	casy-1	CLSTN1
neurons	amygdala	nlr-1	CNTNAP2
neurons	amygdala	nlr-1	CNTNAP3
neurons	amygdala	nlr-1	CNTNAP4
neurons	amygdala	cpna-5	CPNE4
neurons	amygdala	cpna-5	CPNE6
neurons	amygdala	cpna-5	CPNE8
neurons	amygdala	seb-3	CRHR2
neurons	amygdala	acbp-7	DBI
neurons	amygdala	dgk-1	DGKI
neurons	amygdala	dgk-5	DGKI
neurons	amygdala	nep-21	ECEL1
neurons	amygdala	xbx-6	FAIM2
neurons	amygdala	frm-8	FRMPD1
neurons	amygdala	lgc-38	GABRA5
neurons	amygdala	lgc-38	GABRE
neurons	amygdala	gpb-2	GNB5
neurons	amygdala	gpb-2	GNB5
neurons	amygdala	gbb-1	GPR156
neurons	amygdala	gbb-2	GPR156
neurons	amygdala	gbb-2	GPR156
neurons	amygdala	F35B12.10	GREM1
neurons	amygdala	mgl-2	GRM1
neurons	amygdala	mgl-2	GRM1
neurons	amygdala	soap-1	HEATR5B
neurons	amygdala	deg-3	HTR3A
neurons	amygdala	des-2	HTR3A
neurons	amygdala	lgc-31	HTR3A
neurons	amygdala	lgc-31	HTR3A
neurons	amygdala	deg-3	HTR3B
neurons	amygdala	des-2	HTR3B
neurons	amygdala	lgc-31	HTR3B
neurons	amygdala	lgc-31	HTR3B
neurons	amygdala	ser-3	HTR7
neurons	amygdala	ehs-1	ITSN2
neurons	amygdala	itsn-1	ITSN2
neurons	amygdala	itsn-1	ITSN2
neurons	amygdala	unc-73	KALRN
neurons	amygdala	unc-73	KALRN
neurons	amygdala	shl-1	KCND1
neurons	amygdala	shl-1	KCND2
neurons	amygdala	shl-1	KCND3
neurons	amygdala	egl-2	KCNH1
neurons	amygdala	egl-2	KCNH1
neurons	amygdala	ncs-5	KCNIP1
neurons	amygdala	ncs-6	KCNIP1
neurons	amygdala	ncs-5	KCNIP4
neurons	amygdala	ncs-6	KCNIP4
neurons	amygdala	irk-1	KCNJ4
neurons	amygdala	irk-1	KCNJ8
neurons	amygdala	twk-46	KCNK6
neurons	amygdala	twk-46	KCNK7
neurons	amygdala	slo-1	KCNMA1
neurons	amygdala	slo-1	KCNMA1
neurons	amygdala	slo-2	KCNMA1
neurons	amygdala	kcnl-1	KCNN1
neurons	amygdala	kcnl-2	KCNN1
neurons	amygdala	kcnl-1	KCNN2
neurons	amygdala	kcnl-2	KCNN2
neurons	amygdala	kcnl-1	KCNN3
neurons	amygdala	kcnl-2	KCNN3
neurons	amygdala	slo-1	KCNT1
neurons	amygdala	slo-2	KCNT1
neurons	amygdala	C16E9.2	KIAA0930
neurons	amygdala	C35D10.12	KIAA1456
neurons	amygdala	klp-4	KIF13A
neurons	amygdala	klp-11	KIF17
neurons	amygdala	unc-104	KIF1B
neurons	amygdala	unc-104	KIF1B
neurons	amygdala	pmk-2	MAPK13
neurons	amygdala	pmk-2	MAPK13
neurons	amygdala	pmk-2	MAPK14
neurons	amygdala	pmk-2	MAPK14
neurons	amygdala	jip-1	MAPK8IP2
neurons	amygdala	Y64G10A.7	MEGF10
neurons	amygdala	Y64G10A.7	MEGF11
neurons	amygdala	myrf-1	MYRF
neurons	amygdala	myrf-1	MYRF
neurons	amygdala	ztf-11	MYT1
neurons	amygdala	ztf-11	MYT1L
neurons	amygdala	F08G12.8	NDFIP1
neurons	amygdala	F08G12.8	NDFIP2
neurons	amygdala	ZK1073.1	NDRG2
neurons	amygdala	ZK1073.1	NDRG3
neurons	amygdala	ZK1073.1	NDRG4
neurons	amygdala	nlg-1	NLGN4Y
neurons	amygdala	cab-1	NPDC1
neurons	amygdala	cab-1	NPDC1
neurons	amygdala	nrx-1	NRXN2
neurons	amygdala	pde-1	PDE1B
neurons	amygdala	pde-6	PDE8B
neurons	amygdala	pde-6	PDE8B
neurons	amygdala	max-1	PLEKHH1
neurons	amygdala	max-1	PLEKHH1
neurons	amygdala	tax-6	PPP3CC
neurons	amygdala	tax-6	PPP3CC
neurons	amygdala	rab-37	RAB26
neurons	amygdala	rgef-1	RASGRP1
neurons	amygdala	rgef-1	RASGRP2
neurons	amygdala	eat-16	RGS11
neurons	amygdala	eat-16	RGS11
neurons	amygdala	egl-10	RGS11
neurons	amygdala	rgs-1	RGS20
neurons	amygdala	rgs-2	RGS20
neurons	amygdala	rgs-2	RGS20
neurons	amygdala	rilp-1	RILP
neurons	amygdala	H10E21.5	RNF150
neurons	amygdala	sax-3	ROBO2
neurons	amygdala	sax-3	ROBO2
neurons	amygdala	rbf-1	RPH3A
neurons	amygdala	rbf-1	RPH3A
neurons	amygdala	sem-4	SALL2
neurons	amygdala	sem-4	SALL2
neurons	amygdala	mab-20	SEMA3B
neurons	amygdala	tbc-8	SGSM1
neurons	amygdala	erp-1	SH3GLB2
neurons	amygdala	unc-57	SH3GLB2
neurons	amygdala	eat-4	SLC17A6
neurons	amygdala	eat-4	SLC17A6
neurons	amygdala	eat-4	SLC17A7
neurons	amygdala	eat-4	SLC17A7
neurons	amygdala	eat-4	SLC17A8
neurons	amygdala	eat-4	SLC17A8
neurons	amygdala	ncx-4	SLC24A3
neurons	amygdala	unc-70	SPTBN2
neurons	amygdala	unc-70	SPTBN2
neurons	amygdala	tom-1	STXBP5L
neurons	amygdala	snn-1	SYN3
neurons	amygdala	snt-4	SYT4
neurons	amygdala	tbc-18	TBC1D2B
neurons	amygdala	Y71H2AM.10	TMEM132A
neurons	amygdala	Y71H2AM.10	TMEM132A
neurons	amygdala	Y71H2AM.10	TMEM132B
neurons	amygdala	Y71H2AM.10	TMEM132D
neurons	amygdala	unc-13	UNC13A
neurons	amygdala	unc-13	UNC13A
neurons	amygdala	unc-79	UNC79
neurons	amygdala	jmjd-3.1	UTY
neurons	amygdala	jmjd-3.1	UTY
neurons	amygdala	bra-1	ZMYND19
neurons	amygdala	bra-1	ZMYND19
neurons	brain	Y41E3.7	ACBD3
neurons	brain	Y41E3.7	ACBD3
neurons	brain	ace-3	ACHE
neurons	brain	ace-3	ACHE
neurons	brain	mec-1	ADAMTSL2
neurons	brain	acy-1	ADCY9
neurons	brain	acy-1	ADCY9
neurons	brain	seb-3	ADCYAP1R1
neurons	brain	add-1	ADD2
neurons	brain	add-1	ADD3
neurons	brain	add-1	ADD3
neurons	brain	ser-3	ADRA1A
neurons	brain	scd-2	ALK
neurons	brain	scd-2	ALK
neurons	brain	unc-44	ANK2
neurons	brain	unc-44	ANKFY1
neurons	brain	unc-41	AP1M1
neurons	brain	unc-41	AP1M2
neurons	brain	lin-10	APBA1
neurons	brain	lin-10	APBA1
neurons	brain	lin-10	APBA2
neurons	brain	lin-10	APBA2
neurons	brain	lin-10	APBA3
neurons	brain	lin-10	APBA3
neurons	brain	Y57G11C.22	ARFIP1
neurons	brain	Y57G11C.22	ARFIP2
neurons	brain	rga-6	ARHGAP6
neurons	brain	rhgf-1	ARHGEF11
neurons	brain	rhgf-1	ARHGEF11
neurons	brain	rhgf-1	ARHGEF12
neurons	brain	rhgf-1	ARHGEF12
neurons	brain	cfi-1	ARID1A
neurons	brain	cfi-1	ARID1B
neurons	brain	cfi-1	ARID3A
neurons	brain	cfi-1	ARID3B
neurons	brain	arl-3	ARL3
neurons	brain	arl-3	ARL3
neurons	brain	arr-1	ARRB2
neurons	brain	arr-1	ARRB2
neurons	brain	arrd-18	ARRDC3
neurons	brain	arrd-22	ARRDC3
neurons	brain	sul-2	ARSD
neurons	brain	ntc-1	AVP
neurons	brain	F54G2.1	BAIAP3
neurons	brain	F54G2.1	BAIAP3
neurons	brain	ace-3	BCHE
neurons	brain	sad-1	BRSK1
neurons	brain	sad-1	BRSK1
neurons	brain	sad-1	BRSK2
neurons	brain	sad-1	BRSK2
neurons	brain	rimb-1	BZRAP1
neurons	brain	cah-1	CA8
neurons	brain	cah-2	CA8
neurons	brain	unc-2	CACNA1A
neurons	brain	egl-19	CACNA1D
neurons	brain	egl-19	CACNA1D
neurons	brain	unc-2	CACNA1E
neurons	brain	egl-19	CACNA1F
neurons	brain	egl-19	CACNA1F
neurons	brain	cca-1	CACNA1G
neurons	brain	cca-1	CACNA1H
neurons	brain	cca-1	CACNA1I
neurons	brain	tag-180	CACNA2D1
neurons	brain	tag-180	CACNA2D2
neurons	brain	tag-180	CACNA2D3
neurons	brain	tag-180	CACNA2D4
neurons	brain	ccb-1	CACNB1
neurons	brain	ccb-1	CACNB1
neurons	brain	ccb-1	CACNB3
neurons	brain	ccb-1	CACNB3
neurons	brain	ccb-1	CACNB4
neurons	brain	unc-31	CADPS2
neurons	brain	unc-31	CADPS2
neurons	brain	cmk-1	CAMK1D
neurons	brain	cmk-1	CAMK1G
neurons	brain	ckk-1	CAMKK2
neurons	brain	ckk-1	CAMKK2
neurons	brain	F43C9.2	CAPS
neurons	brain	ckr-2	CCKAR
neurons	brain	ckr-2	CCKAR
neurons	brain	ckr-2	CCKBR
neurons	brain	ckr-2	CCKBR
neurons	brain	pct-1	CDK14
neurons	brain	pct-1	CDK16
neurons	brain	T07F12.4	CDK5
neurons	brain	T07F12.4	CDK5
neurons	brain	cdka-1	CDK5R1
neurons	brain	cdka-1	CDK5R1
neurons	brain	frm-9	CDKN2C
neurons	brain	frm-9	CDKN2D
neurons	brain	cdgs-1	CDS1
neurons	brain	cdgs-1	CDS1
neurons	brain	cdgs-1	CDS2
neurons	brain	unc-75	CELF3
neurons	brain	unc-75	CELF3
neurons	brain	unc-75	CELF4
neurons	brain	unc-75	CELF5
neurons	brain	unc-75	CELF5
neurons	brain	unc-75	CELF6
neurons	brain	unc-75	CELF6
neurons	brain	fmi-1	CELSR1
neurons	brain	fmi-1	CELSR2
neurons	brain	fmi-1	CELSR3
neurons	brain	chd-3	CHD3
neurons	brain	chd-3	CHD3
neurons	brain	chd-3	CHD5
neurons	brain	chd-7	CHD6
neurons	brain	chd-7	CHD7
neurons	brain	chd-7	CHD8
neurons	brain	cka-2	CHKA
neurons	brain	cka-2	CHKA
neurons	brain	cls-3	CLASP2
neurons	brain	cls-3	CLASP2
neurons	brain	casy-1	CLSTN1
neurons	brain	casy-1	CLSTN1
neurons	brain	casy-1	CLSTN2
neurons	brain	casy-1	CLSTN3
neurons	brain	nlr-1	CNTNAP1
neurons	brain	nlr-1	CNTNAP2
neurons	brain	nlr-1	CNTNAP3
neurons	brain	nlr-1	CNTNAP4
neurons	brain	egl-21	CPE
neurons	brain	egl-21	CPE
neurons	brain	cpna-5	CPNE4
neurons	brain	cpna-5	CPNE6
neurons	brain	cpna-5	CPNE7
neurons	brain	cpna-5	CPNE8
neurons	brain	egl-21	CPZ
neurons	brain	egl-21	CPZ
neurons	brain	F55H2.5	CYB561
neurons	brain	dgk-1	DGKI
neurons	brain	dgk-5	DGKI
neurons	brain	dgk-1	DGKZ
neurons	brain	dgk-5	DGKZ
neurons	brain	drn-1	DIRAS1
neurons	brain	drn-1	DIRAS2
neurons	brain	drn-1	DIRAS3
neurons	brain	dyn-1	DNM1
neurons	brain	dyn-1	DNM1
neurons	brain	dyn-1	DNM2
neurons	brain	dyn-1	DNM2
neurons	brain	rbf-1	DOC2A
neurons	brain	rbf-1	DOC2A
neurons	brain	dop-1	DRD1
neurons	brain	dop-2	DRD2
neurons	brain	dop-5	DRD2
neurons	brain	dop-2	DRD3
neurons	brain	dop-5	DRD3
neurons	brain	dop-2	DRD4
neurons	brain	dop-5	DRD4
neurons	brain	dop-1	DRD5
neurons	brain	dop-1	DRD5
neurons	brain	dyb-1	DTNA
neurons	brain	dyb-1	DTNA
neurons	brain	dyb-1	DTNB
neurons	brain	dyb-1	DTNB
neurons	brain	nep-21	ECEL1
neurons	brain	unc-76	FEZ1
neurons	brain	unc-76	FEZ1
neurons	brain	flcn-1	FLCN
neurons	brain	frm-8	FRMPD1
neurons	brain	mig-1	FRZB
neurons	brain	mig-1	FRZB
neurons	brain	gbb-1	GABBR1
neurons	brain	gbb-1	GABBR1
neurons	brain	gbb-2	GABBR1
neurons	brain	gbb-1	GABBR2
neurons	brain	gbb-2	GABBR2
neurons	brain	gbb-2	GABBR2
neurons	brain	lgc-38	GABRA1
neurons	brain	lgc-38	GABRA3
neurons	brain	lgc-38	GABRA5
neurons	brain	lgc-38	GABRE
neurons	brain	lgc-38	GABRG2
neurons	brain	unc-25	GAD1
neurons	brain	unc-25	GAD1
neurons	brain	unc-25	GAD2
neurons	brain	unc-25	GAD2
neurons	brain	apt-9	GGA1
neurons	brain	apt-9	GGA2
neurons	brain	apt-9	GGA2
neurons	brain	apt-9	GGA3
neurons	brain	seb-3	GHRHR
neurons	brain	F09B9.5	GLIPR2
neurons	brain	F57B7.2	GLIPR2
neurons	brain	seb-3	GLP1R
neurons	brain	gpb-2	GNB5
neurons	brain	gpb-2	GNB5
neurons	brain	gopc-1	GOPC
neurons	brain	gopc-1	GOPC
neurons	brain	stn-1	GOPC
neurons	brain	gbb-1	GPR156
neurons	brain	gbb-2	GPR156
neurons	brain	gbb-2	GPR156
neurons	brain	F39B2.8	GPR158
neurons	brain	F35B12.10	GREM1
neurons	brain	glr-1	GRIA1
neurons	brain	glr-1	GRIA1
neurons	brain	glr-2	GRIA1
neurons	brain	glr-2	GRIA1
neurons	brain	glr-1	GRIA2
neurons	brain	glr-1	GRIA2
neurons	brain	glr-2	GRIA2
neurons	brain	glr-2	GRIA2
neurons	brain	glr-1	GRIA3
neurons	brain	glr-1	GRIA3
neurons	brain	glr-2	GRIA3
neurons	brain	glr-2	GRIA3
neurons	brain	glr-1	GRIA4
neurons	brain	glr-1	GRIA4
neurons	brain	glr-2	GRIA4
neurons	brain	glr-2	GRIA4
neurons	brain	glr-4	GRIK3
neurons	brain	glr-4	GRIK3
neurons	brain	mgl-2	GRM1
neurons	brain	mgl-2	GRM1
neurons	brain	mgl-2	GRM5
neurons	brain	mgl-2	GRM5
neurons	brain	hda-4	HDAC4
neurons	brain	hda-4	HDAC4
neurons	brain	hda-4	HDAC5
neurons	brain	hda-4	HDAC5
neurons	brain	hda-4	HDAC9
neurons	brain	hda-4	HDAC9
neurons	brain	bpl-1	HLCS
neurons	brain	C35E7.11	HMGN5
neurons	brain	gst-11	HPGDS
neurons	brain	ser-4	HTR1A
neurons	brain	ser-4	HTR1A
neurons	brain	ser-4	HTR1B
neurons	brain	ser-4	HTR1B
neurons	brain	ser-4	HTR1D
neurons	brain	ser-4	HTR1D
neurons	brain	ser-4	HTR1E
neurons	brain	ser-4	HTR1E
neurons	brain	deg-3	HTR3A
neurons	brain	des-2	HTR3A
neurons	brain	lgc-31	HTR3A
neurons	brain	lgc-31	HTR3A
neurons	brain	deg-3	HTR3B
neurons	brain	des-2	HTR3B
neurons	brain	lgc-31	HTR3B
neurons	brain	lgc-31	HTR3B
neurons	brain	ser-4	HTR5A
neurons	brain	ser-4	HTR5A
neurons	brain	ser-3	HTR7
neurons	brain	ric-19	ICA1
neurons	brain	daf-7	INHBE
neurons	brain	daf-7	INHBE
neurons	brain	inpp-1	INPP5D
neurons	brain	inpp-1	INPP5D
neurons	brain	inpp-1	INPP5E
neurons	brain	inpp-1	INPPL1
neurons	brain	inpp-1	INPPL1
neurons	brain	ehs-1	ITSN1
neurons	brain	itsn-1	ITSN1
neurons	brain	itsn-1	ITSN1
neurons	brain	ehs-1	ITSN2
neurons	brain	itsn-1	ITSN2
neurons	brain	itsn-1	ITSN2
neurons	brain	unc-73	KALRN
neurons	brain	unc-73	KALRN
neurons	brain	shk-1	KCNA1
neurons	brain	shk-1	KCNA2
neurons	brain	shk-1	KCNA3
neurons	brain	shk-1	KCNA5
neurons	brain	shk-1	KCNA6
neurons	brain	shw-1	KCNC4
neurons	brain	shl-1	KCND1
neurons	brain	shl-1	KCND2
neurons	brain	shl-1	KCND3
neurons	brain	exp-2	KCNF1
neurons	brain	egl-2	KCNH1
neurons	brain	egl-2	KCNH1
neurons	brain	unc-103	KCNH2
neurons	brain	unc-103	KCNH2
neurons	brain	egl-2	KCNH5
neurons	brain	egl-2	KCNH5
neurons	brain	ncs-5	KCNIP1
neurons	brain	ncs-6	KCNIP1
neurons	brain	ncs-5	KCNIP3
neurons	brain	ncs-6	KCNIP3
neurons	brain	ncs-5	KCNIP4
neurons	brain	ncs-6	KCNIP4
neurons	brain	irk-1	KCNJ13
neurons	brain	irk-1	KCNJ14
neurons	brain	irk-1	KCNJ15
neurons	brain	irk-1	KCNJ16
neurons	brain	irk-1	KCNJ2
neurons	brain	irk-1	KCNJ3
neurons	brain	irk-1	KCNJ4
neurons	brain	irk-1	KCNJ6
neurons	brain	irk-1	KCNJ8
neurons	brain	irk-1	KCNJ9
neurons	brain	twk-46	KCNK1
neurons	brain	twk-46	KCNK6
neurons	brain	twk-46	KCNK7
neurons	brain	slo-1	KCNMA1
neurons	brain	slo-1	KCNMA1
neurons	brain	slo-2	KCNMA1
neurons	brain	kcnl-1	KCNN2
neurons	brain	kcnl-2	KCNN2
neurons	brain	kcnl-1	KCNN3
neurons	brain	kcnl-2	KCNN3
neurons	brain	slo-1	KCNT1
neurons	brain	slo-2	KCNT1
neurons	brain	C16E9.2	KIAA0930
neurons	brain	C35D10.12	KIAA1456
neurons	brain	klp-4	KIF13B
neurons	brain	klp-11	KIF17
neurons	brain	unc-104	KIF1A
neurons	brain	unc-104	KIF1A
neurons	brain	unc-104	KIF1B
neurons	brain	unc-104	KIF1B
neurons	brain	klp-11	KIF3C
neurons	brain	klp-11	KIF3C
neurons	brain	syg-1	KIRREL
neurons	brain	syg-1	KIRREL
neurons	brain	syg-1	KIRREL2
neurons	brain	syg-1	KIRREL2
neurons	brain	syg-1	KIRREL3
neurons	brain	syg-1	KIRREL3
neurons	brain	lin-11	LHX1
neurons	brain	lin-11	LHX1
neurons	brain	tom-1	LLGL1
neurons	brain	tes-1	LMCD1
neurons	brain	tes-1	LMCD1
neurons	brain	mpz-1	LNX1
neurons	brain	scd-2	LTK
neurons	brain	scd-2	LTK
neurons	brain	Y119D3B.12	LUC7L3
neurons	brain	aex-3	MADD
neurons	brain	aex-3	MADD
neurons	brain	maf-1	MAFB
neurons	brain	maf-1	MAFB
neurons	brain	maf-1	MAFG
neurons	brain	maf-1	MAFG
neurons	brain	maf-1	MAFK
neurons	brain	aman-1	MAN2B1
neurons	brain	aman-1	MAN2B1
neurons	brain	ptl-1	MAP2
neurons	brain	mkk-4	MAP2K7
neurons	brain	ptl-1	MAP4
neurons	brain	jnk-1	MAPK10
neurons	brain	jnk-1	MAPK10
neurons	brain	pmk-2	MAPK11
neurons	brain	pmk-2	MAPK11
neurons	brain	pmk-2	MAPK14
neurons	brain	pmk-2	MAPK14
neurons	brain	jnk-1	MAPK8
neurons	brain	jnk-1	MAPK8
neurons	brain	jip-1	MAPK8IP1
neurons	brain	jip-1	MAPK8IP2
neurons	brain	ptl-1	MAPT
neurons	brain	2017-03-05	2017-03-08
neurons	brain	mbl-1	MBNL1
neurons	brain	mbl-1	MBNL2
neurons	brain	mbl-1	MBNL3
neurons	brain	unc-73	MCF2
neurons	brain	unc-73	MCF2
neurons	brain	unc-73	MCF2L
neurons	brain	unc-73	MCF2L
neurons	brain	unc-73	MCF2L2
neurons	brain	unc-73	MCF2L2
neurons	brain	Y64G10A.7	MEGF10
neurons	brain	Y64G10A.7	MEGF11
neurons	brain	Y64G10A.7	MEGF6
neurons	brain	pgal-1	MOXD1
neurons	brain	mpz-1	MPDZ
neurons	brain	mpz-1	MPDZ
neurons	brain	magu-3	MPP6
neurons	brain	K07C11.7	MPPED1
neurons	brain	K07C11.7	MPPED2
neurons	brain	mtm-6	MTMR6
neurons	brain	mtm-6	MTMR6
neurons	brain	mtm-6	MTMR7
neurons	brain	myrf-1	MYRF
neurons	brain	myrf-1	MYRF
neurons	brain	ztf-11	MYT1
neurons	brain	ztf-11	MYT1L
neurons	brain	F08G12.8	NDFIP1
neurons	brain	F08G12.8	NDFIP2
neurons	brain	ZK1073.1	NDRG2
neurons	brain	ZK1073.1	NDRG3
neurons	brain	ZK1073.1	NDRG4
neurons	brain	cog-1	NKX6-2
neurons	brain	cog-1	NKX6-2
neurons	brain	nlg-1	NLGN1
neurons	brain	nlg-1	NLGN2
neurons	brain	nlg-1	NLGN3
neurons	brain	nlg-1	NLGN3
neurons	brain	nlg-1	NLGN4X
neurons	brain	nlg-1	NLGN4X
neurons	brain	nlg-1	NLGN4Y
neurons	brain	dyc-1	NOS1AP
neurons	brain	dyc-1	NOS1AP
neurons	brain	cab-1	NPDC1
neurons	brain	cab-1	NPDC1
neurons	brain	flp-34	NPY
neurons	brain	nrx-1	NRXN1
neurons	brain	nrx-1	NRXN2
neurons	brain	nrx-1	NRXN3
neurons	brain	nsf-1	NSF
neurons	brain	nsf-1	NSF
neurons	brain	unc-6	NTN1
neurons	brain	unc-6	NTN1
neurons	brain	cam-1	NTRK2
neurons	brain	cam-1	NTRK2
neurons	brain	cam-1	NTRK3
neurons	brain	cam-1	NTRK3
neurons	brain	ceh-44	ONECUT2
neurons	brain	ceh-48	ONECUT2
neurons	brain	sro-1	OPN3
neurons	brain	sro-1	OPN4
neurons	brain	sro-1	OPN5
neurons	brain	egl-3	PCSK2
neurons	brain	egl-3	PCSK2
neurons	brain	pde-1	PDE1A
neurons	brain	pde-1	PDE1B
neurons	brain	pde-1	PDE1C
neurons	brain	pdl-1	PDE6D
neurons	brain	unc-119	PDE6D
neurons	brain	pde-6	PDE8A
neurons	brain	pde-6	PDE8A
neurons	brain	pde-6	PDE8B
neurons	brain	pde-6	PDE8B
neurons	brain	peli-1	PELI3
neurons	brain	peli-1	PELI3
neurons	brain	unc-11	PICALM
neurons	brain	unc-11	PICALM
neurons	brain	Y57G11C.22	PICK1
neurons	brain	ppk-2	PIP4K2A
neurons	brain	ppk-2	PIP4K2B
neurons	brain	ppk-2	PIP5KL1
neurons	brain	pitp-1	PITPNM1
neurons	brain	pitp-1	PITPNM2
neurons	brain	pitp-1	PITPNM2
neurons	brain	pitp-1	PITPNM3
neurons	brain	unc-30	PITX2
neurons	brain	unc-30	PITX2
neurons	brain	unc-30	PITX3
neurons	brain	unc-30	PITX3
neurons	brain	K09E9.4	PKIB
neurons	brain	K09E9.4	PKIG
neurons	brain	plc-1	PLCE1
neurons	brain	plc-1	PLCE1
neurons	brain	pll-1	PLCL2
neurons	brain	max-1	PLEKHH1
neurons	brain	max-1	PLEKHH1
neurons	brain	scrm-2	PLSCR4
neurons	brain	scrm-3	PLSCR4
neurons	brain	plx-2	PLXNB2
neurons	brain	plx-2	PLXNC1
neurons	brain	syd-2	PPFIA1
neurons	brain	syd-2	PPFIA1
neurons	brain	syd-2	PPFIA2
neurons	brain	syd-2	PPFIA2
neurons	brain	syd-2	PPFIA3
neurons	brain	syd-2	PPFIA3
neurons	brain	syd-2	PPFIA4
neurons	brain	syd-2	PPFIA4
neurons	brain	tax-6	PPP3CA
neurons	brain	tax-6	PPP3CA
neurons	brain	tax-6	PPP3CC
neurons	brain	tax-6	PPP3CC
neurons	brain	cnb-1	PPP3R1
neurons	brain	tes-1	PRICKLE1
neurons	brain	tes-1	PRICKLE2
neurons	brain	tes-1	PRICKLE3
neurons	brain	kin-1	PRKACB
neurons	brain	kin-1	PRKACB
neurons	brain	pkc-1	PRKCG
neurons	brain	pkc-2	PRKCG
neurons	brain	kin-1	PRKX
neurons	brain	ptb-1	PTBP1
neurons	brain	seb-3	PTH1R
neurons	brain	seb-3	PTH2R
neurons	brain	ptp-3	PTPRD
neurons	brain	ptp-3	PTPRD
neurons	brain	ptp-3	PTPRF
neurons	brain	ptp-3	PTPRF
neurons	brain	ptp-4	PTPRG
neurons	brain	ida-1	PTPRN
neurons	brain	ida-1	PTPRN2
neurons	brain	ptp-3	PTPRS
neurons	brain	ptp-3	PTPRS
neurons	brain	ptp-4	PTPRZ1
neurons	brain	aex-6	RAB27A
neurons	brain	aex-6	RAB27A
neurons	brain	aex-6	RAB27B
neurons	brain	aex-6	RAB27B
neurons	brain	rab-3	RAB3A
neurons	brain	rab-3	RAB3A
neurons	brain	rab-3	RAB3B
neurons	brain	rab-3	RAB3B
neurons	brain	rab-3	RAB3C
neurons	brain	rab-3	RAB3C
neurons	brain	F54C9.11	RAB3IP
neurons	brain	ags-3	RAPSN
neurons	brain	rpy-1	RAPSN
neurons	brain	ssr-2	RASD1
neurons	brain	rgef-1	RASGRP1
neurons	brain	rgef-1	RASGRP2
neurons	brain	rgef-1	RASGRP3
neurons	brain	fox-1	RBFOX1
neurons	brain	fox-1	RBFOX1
neurons	brain	fox-1	RBFOX2
neurons	brain	fox-1	RBFOX2
neurons	brain	Y52B11A.4	REM1
neurons	brain	daf-19	RFX3
neurons	brain	eat-16	RGS11
neurons	brain	eat-16	RGS11
neurons	brain	egl-10	RGS11
neurons	brain	rgs-1	RGS19
neurons	brain	rgs-2	RGS19
neurons	brain	rgs-1	RGS20
neurons	brain	rgs-2	RGS20
neurons	brain	rgs-2	RGS20
neurons	brain	eat-16	RGS6
neurons	brain	egl-10	RGS6
neurons	brain	egl-10	RGS6
neurons	brain	eat-16	RGS7
neurons	brain	egl-10	RGS7
neurons	brain	egl-10	RGS7
neurons	brain	rilp-1	RILP
neurons	brain	rimb-1	RIMBP2
neurons	brain	rimb-1	RIMBP3
neurons	brain	H10E21.5	RNF150
neurons	brain	sax-3	ROBO1
neurons	brain	sax-3	ROBO1
neurons	brain	sax-3	ROBO2
neurons	brain	sax-3	ROBO2
neurons	brain	cam-1	ROR2
neurons	brain	cam-1	ROR2
neurons	brain	rbf-1	RPH3A
neurons	brain	rbf-1	RPH3A
neurons	brain	rskn-1	RPS6KA1
neurons	brain	rskn-1	RPS6KA1
neurons	brain	rskn-1	RPS6KA2
neurons	brain	rskn-1	RPS6KA2
neurons	brain	rskn-1	RPS6KA6
neurons	brain	sem-4	SALL1
neurons	brain	sem-4	SALL1
neurons	brain	sem-4	SALL2
neurons	brain	sem-4	SALL2
neurons	brain	sem-4	SALL3
neurons	brain	sem-4	SALL3
neurons	brain	aex-3	SBF1
neurons	brain	aex-3	SBF2
neurons	brain	Y64G10A.7	SCARF1
neurons	brain	deg-1	SCNN1D
neurons	brain	deg-1	SCNN1D
neurons	brain	seb-3	SCTR
neurons	brain	mab-20	SEMA3B
neurons	brain	mab-20	SEMA3E
neurons	brain	mab-20	SEMA3E
neurons	brain	mab-20	SEMA3G
neurons	brain	mab-20	SEMA3G
neurons	brain	mab-20	SEMA4A
neurons	brain	mab-20	SEMA4A
neurons	brain	mab-20	SEMA4D
neurons	brain	mab-20	SEMA4D
neurons	brain	tbc-8	SGSM2
neurons	brain	tbc-18	SGSM3
neurons	brain	Y105E8A.1	SH3BGRL
neurons	brain	Y105E8A.1	SH3BGRL2
neurons	brain	Y105E8A.1	SH3BGRL3
neurons	brain	erp-1	SH3GL1
neurons	brain	unc-57	SH3GL1
neurons	brain	unc-57	SH3GL1
neurons	brain	erp-1	SH3GL2
neurons	brain	unc-57	SH3GL2
neurons	brain	unc-57	SH3GL2
neurons	brain	erp-1	SH3GL3
neurons	brain	unc-57	SH3GL3
neurons	brain	erp-1	SH3GLB1
neurons	brain	erp-1	SH3GLB1
neurons	brain	unc-57	SH3GLB1
neurons	brain	erp-1	SH3GLB2
neurons	brain	unc-57	SH3GLB2
neurons	brain	sipa-1	SIPA1L1
neurons	brain	sipa-1	SIPA1L3
neurons	brain	kcc-2	SLC12A4
neurons	brain	kcc-2	SLC12A4
neurons	brain	kcc-2	SLC12A5
neurons	brain	kcc-2	SLC12A5
neurons	brain	kcc-2	SLC12A6
neurons	brain	kcc-2	SLC12A6
neurons	brain	kcc-2	SLC12A7
neurons	brain	kcc-2	SLC12A7
neurons	brain	eat-4	SLC17A6
neurons	brain	eat-4	SLC17A6
neurons	brain	eat-4	SLC17A7
neurons	brain	eat-4	SLC17A7
neurons	brain	cat-1	SLC18A2
neurons	brain	cat-1	SLC18A2
neurons	brain	ncx-4	SLC24A3
neurons	brain	ncx-4	SLC24A4
neurons	brain	cho-1	SLC5A7
neurons	brain	cho-1	SLC5A7
neurons	brain	chd-3	SMARCA1
neurons	brain	ric-4	SNAP23
neurons	brain	ric-4	SNAP23
neurons	brain	ric-4	SNAP25
neurons	brain	ric-4	SNAP25
neurons	brain	unc-11	SNAP91
neurons	brain	gopc-1	SNTA1
neurons	brain	stn-1	SNTA1
neurons	brain	stn-1	SNTA1
neurons	brain	gopc-1	SNTB1
neurons	brain	stn-1	SNTB1
neurons	brain	stn-1	SNTB1
neurons	brain	gopc-1	SNTB2
neurons	brain	stn-1	SNTB2
neurons	brain	stn-1	SNTB2
neurons	brain	gopc-1	SNTG1
neurons	brain	stn-1	SNTG1
neurons	brain	sox-2	SOX12
neurons	brain	sox-2	SOX15
neurons	brain	sox-2	SOX2
neurons	brain	sox-2	SOX2
neurons	brain	spc-1	SPTAN1
neurons	brain	spc-1	SPTAN1
neurons	brain	unc-70	SPTBN1
neurons	brain	unc-70	SPTBN1
neurons	brain	unc-70	SPTBN2
neurons	brain	unc-70	SPTBN2
neurons	brain	unc-70	SPTBN4
neurons	brain	unc-70	SPTBN4
neurons	brain	ztf-11	ST18
neurons	brain	ztf-11	ST18
neurons	brain	unc-41	STON2
neurons	brain	unc-41	STON2
neurons	brain	unc-64	STX1A
neurons	brain	unc-64	STX1A
neurons	brain	unc-18	STXBP1
neurons	brain	unc-18	STXBP1
neurons	brain	unc-18	STXBP2
neurons	brain	unc-18	STXBP2
neurons	brain	tom-1	STXBP5L
neurons	brain	snn-1	SYN2
neurons	brain	snn-1	SYN3
neurons	brain	sng-1	SYNGR1
neurons	brain	sng-1	SYNGR2
neurons	brain	sng-1	SYNGR3
neurons	brain	unc-26	SYNJ2
neurons	brain	unc-26	SYNJ2
[truncated: 2,046 more rows]

## Sheet: Worm Hypodermis GO terms
Worm tissue	Human tissue
hypodermis	blood_plasma
Category	Term	Count	%	PValue	Genes	List Total	Pop Hits	Pop Total	Fold Enrichment	Bonferroni	Benjamini	FDR
GOTERM_CC_DIRECT	GO:0005737~cytoplasm	15	44.1176	1.0782e-06	SOD-1, K02D7.1, LDH-1, PRDX-2, ALDO-2, ACO-1, GPD-2, ALH-3, TALD-1, CYB-3, BAR-1, PDHK-2, W01B11.6, C29F7.3, FTN-2	27	1518	11373	4.16227	2.69546e-05	2.69546e-05	0.000874762
GOTERM_BP_DIRECT	GO:0055114~oxidation-reduction process	9	26.4706	6.32896e-05	SOD-1, ALH-3, LDH-1, PRDX-2, QDPR-1, W01B11.6, CTL-2, GPD-2, FTN-2	33	522	11627	6.07471	0.00869621	0.00869621	0.0744615
UP_KEYWORDS	One-carbon metabolism	3	8.82353	9.20703e-05	ALH-3, AHCY-1, SAMS-1	34	9	20248	198.51	0.00605849	0.00605849	0.0940964
UP_KEYWORDS	Oxidoreductase	6	17.6471	0.000127956	SOD-1, ALH-3, LDH-1, CTL-2, GPD-2, FTN-2	34	306	20248	11.677	0.00841007	0.00421391	0.13075
GOTERM_MF_DIRECT	GO:0016491~oxidoreductase activity	8	23.5294	0.000275336	SOD-1, ALH-3, LDH-1, PRDX-2, QDPR-1, CTL-2, GPD-2, FTN-2	31	422	9479	5.79667	0.0193616	0.0193616	0.285407
GOTERM_BP_DIRECT	GO:0006730~one-carbon metabolic process	3	8.82353	0.000561679	ALH-3, AHCY-1, SAMS-1	33	13	11627	81.3077	0.074604	0.038025	0.659057
GOTERM_CC_DIRECT	GO:0005829~cytosol	6	17.6471	0.000572303	SOD-1, AHCY-1, BAR-1, SAMS-1, ACO-1, FBP-1	27	307	11373	8.23236	0.0142098	0.0071303	0.463379
hypodermis	erythrocyte
Category	Term	Count	%	PValue	Genes	List Total	Pop Hits	Pop Total	Fold Enrichment	Bonferroni	Benjamini	FDR
GOTERM_MF_DIRECT	GO:0016491~oxidoreductase activity	6	37.5	0.000163341	LDH-1, PRDX-2, R04B5.5, QDPR-1, GPD-2, T25B9.9	14	422	9479	9.62661	0.00391283	0.00391283	0.130955
GOTERM_BP_DIRECT	GO:0055114~oxidation-reduction process	6	37.5	0.000170556	LDH-1, PRDX-2, R04B5.5, QDPR-1, GPD-2, T25B9.9	14	522	11627	9.54598	0.0076463	0.0076463	0.160282
hypodermis	liver
Category	Term	Count	%	PValue	Genes	List Total	Pop Hits	Pop Total	Fold Enrichment	Bonferroni	Benjamini	FDR
GOTERM_BP_DIRECT	GO:0055114~oxidation-reduction process	35	24.6479	1.41112e-17	MTHF-1, ALH-10, LDH-1, PRDX-2, GPD-2, HPD-1, ZK550.6, DPYD-1, TDO-2, FAT-6, QDPR-1, FAT-4, FTN-2, CYP-14A5, FMO-2, FMO-3, HAAO-1, GST-36, HGO-1, DHRS-4, R04B5.5, EMB-8, F32D8.12, Y54F10AM.5, F42F12.4, UGT-58, ALH-3, IDH-1, ALH-4, CDO-1, M106.3, CTL-2, CYP-36A1, C31C9.2, HACD-1	130	522	11627	5.99683	3.92292e-15	3.92292e-15	1.86377e-14
GOTERM_MF_DIRECT	GO:0016491~oxidoreductase activity	32	22.5352	3.14917e-15	MTHF-1, ALH-10, LDH-1, PRDX-2, GPD-2, HPD-1, ZK550.6, DPYD-1, TDO-2, QDPR-1, FAT-6, FAT-4, FTN-2, CYP-14A5, FMO-2, FMO-3, HAAO-1, DHRS-4, HGO-1, R04B5.5, EMB-8, F32D8.12, F42F12.4, UGT-58, ALH-3, IDH-1, ALH-4, CDO-1, M106.3, CTL-2, CYP-36A1, HACD-1	128	422	9479	5.61552	5.90639e-13	5.90639e-13	3.86358e-12
GOTERM_CC_DIRECT	GO:0005737~cytoplasm	38	26.7606	7.171e-10	GST-42, VHA-8, LDH-1, PRDX-2, CBS-1, ACO-1, MNK-1, GPD-2, DPYD-1, CYB-3, Y53G8B.1, MAK-1, PDHK-2, C29F7.3, RMD-1, C06A6.4, FTN-2, FMO-2, UPP-1, LGG-1, IFB-1, ATGL-1, HAAO-1, KYNU-1, HGO-1, NEKL-3, C16A3.10, REI-1, ALDO-2, F42F12.4, F26A3.4, ALH-3, HALY-1, CTH-2, TBX-2, STA-2, Y106G6E.4, RAB-11.1	98	1518	11373	2.9051	5.30654e-08	5.30654e-08	7.50566e-07
GOTERM_MF_DIRECT	GO:0003824~catalytic activity	21	14.7887	7.74013e-08	UPP-1, GST-42, LDH-1, GLN-3, KYNU-1, DHRS-4, C16A3.10, W01A11.1, F32D8.12, ALDO-2, ALH-3, FAH-1, CDD-1, DPYD-1, HALY-1, CTH-2, T25B9.1, Y53G8B.1, CDD-2, TATN-1, ACS-3	128	367	9479	4.23746	1.47061e-05	7.3531e-06	9.61993e-05
GOTERM_MF_DIRECT	GO:0051213~dioxygenase activity	7	4.92958	4.30319e-07	HPD-1, HAAO-1, ZK550.6, HGO-1, TDO-2, CDO-1, F42F12.4	128	23	9479	22.5384	8.17574e-05	2.72532e-05	0.000534827
GOTERM_BP_DIRECT	GO:0009072~aromatic amino acid family metabolic process	5	3.52113	2.88434e-06	HPD-1, GST-42, FAH-1, Y53G8B.1, TATN-1	130	10	11627	44.7192	0.000801527	0.000400844	0.0038095
GOTERM_BP_DIRECT	GO:0015991~ATP hydrolysis coupled proton transport	6	4.22535	5.58185e-06	VHA-8, VHA-4, VHA-2, VHA-16, VHA-3, VHA-1	130	24	11627	22.3596	0.00155056	0.000517119	0.00737211
GOTERM_CC_DIRECT	GO:0033177~proton-transporting two-sector ATPase complex, proton-transporting domain	4	2.8169	5.94093e-06	VHA-4, VHA-2, VHA-3, VHA-1	98	5	11373	92.8408	0.000439534	0.000219791	0.00621801
GOTERM_MF_DIRECT	GO:0046961~proton-transporting ATPase activity, rotational mechanism	6	4.22535	1.10624e-05	Y69A2AR.18, VHA-8, VHA-4, VHA-2, VHA-3, VHA-1	128	23	9479	19.3186	0.00209966	0.000525328	0.0137482
GOTERM_CC_DIRECT	GO:0000220~vacuolar proton-transporting V-type ATPase, V0 domain	4	2.8169	3.26548e-05	VHA-4, VHA-2, VHA-3, VHA-1	98	8	11373	58.0255	0.00241358	0.000805174	0.0341735
GOTERM_CC_DIRECT	GO:0033179~proton-transporting V-type ATPase, V0 domain	4	2.8169	4.8679e-05	VHA-2, VHA-16, VHA-3, VHA-1	98	9	11373	51.5782	0.00359586	0.000900179	0.0509391
GOTERM_MF_DIRECT	GO:0015078~hydrogen ion transmembrane transporter activity	5	3.52113	0.000154149	VHA-4, VHA-2, VHA-16, VHA-3, VHA-1	128	21	9479	17.6321	0.0288657	0.00584098	0.191417
GOTERM_CC_DIRECT	GO:0005829~cytosol	11	7.74648	0.000279726	LGG-1, MTHF-1, AHCY-1, CDD-1, CDD-2, CDO-1, METR-1, SAMS-1, ACO-1, FBP-1, RAB-11.1	98	307	11373	4.15818	0.0204898	0.00413196	0.292393
GOTERM_BP_DIRECT	GO:0006730~one-carbon metabolic process	4	2.8169	0.000351807	ALH-3, MTHF-1, AHCY-1, SAMS-1	130	13	11627	27.5195	0.0931874	0.0241583	0.463661
GOTERM_BP_DIRECT	GO:0006572~tyrosine catabolic process	3	2.11268	0.000363788	HPD-1, GST-42, HGO-1	130	3	11627	89.4385	0.0962039	0.020027	0.479416
GOTERM_BP_DIRECT	GO:0007042~lysosomal lumen acidification	3	2.11268	0.000363788	VHA-2, VHA-3, VHA-1	130	3	11627	89.4385	0.0962039	0.020027	0.479416
GOTERM_MF_DIRECT	GO:0030170~pyridoxal phosphate binding	6	4.22535	0.000684248	KYNU-1, CTH-2, T25B9.1, CBS-1, C16A3.10, TATN-1	128	53	9479	8.38355	0.12195	0.0214421	0.84711
GOTERM_BP_DIRECT	GO:0006559~L-phenylalanine catabolic process	3	2.11268	0.000722281	HPD-1, GST-42, HGO-1	130	4	11627	67.0788	0.181979	0.0329236	0.949776
GOTERM_BP_DIRECT	GO:0006569~tryptophan catabolic process	3	2.11268	0.00119505	HAAO-1, KYNU-1, TDO-2	130	5	11627	53.6631	0.282816	0.046379	1.56693
GOTERM_MF_DIRECT	GO:0016620~oxidoreductase activity, acting on the aldehyde or oxo group of donors, NAD or NADP as acceptor	4	2.8169	0.00165439	ALH-3, ALH-4, ALH-10, GPD-2	128	18	9479	16.4566	0.269915	0.0439472	2.03686
GOTERM_MF_DIRECT	GO:0050661~NADP binding	4	2.8169	0.00194548	FMO-2, FMO-3, EMB-8, GPD-2	128	19	9479	15.5905	0.309266	0.0451969	2.39126
hypodermis	neutrophil
Category	Term	Count	%	PValue	Genes	List Total	Pop Hits	Pop Total	Fold Enrichment	Bonferroni	Benjamini	FDR
GOTERM_CC_DIRECT	GO:0005737~cytoplasm	13	54.1667	6.23549e-07	MEX-1, K02D7.1, TALD-1, LDH-1, PRDX-2, MAK-1, W01B11.6, STA-2, ALDO-2, GPD-2, RAB-11.1, ZC416.6, FTN-2	20	1518	11373	4.86986	2.1824e-05	2.1824e-05	0.000552314
GOTERM_BP_DIRECT	GO:0055114~oxidation-reduction process	8	33.3333	4.6185e-05	IDH-1, LDH-1, PRDX-2, W01B11.6, CTL-2, GPD-2, T25B9.9, FTN-2	24	522	11627	7.42465	0.00488376	0.00488376	0.0518121
GOTERM_MF_DIRECT	GO:0016491~oxidoreductase activity	7	29.1667	0.000397239	IDH-1, LDH-1, PRDX-2, CTL-2, GPD-2, T25B9.9, FTN-2	24	422	9479	6.55144	0.0220041	0.0220041	0.391558
GOTERM_CC_DIRECT	GO:0005623~cell	3	12.5	0.00580342	VHA-12, PRDX-2, FTN-2	20	69	11373	24.7239	0.184302	0.0968401	5.02478
hypodermis	renal_tubule
Category	Term	Count	%	PValue	Genes	List Total	Pop Hits	Pop Total	Fold Enrichment	Bonferroni	Benjamini	FDR
GOTERM_BP_DIRECT	GO:0005977~glycogen metabolic process	2	25	0.00360762	H18N23.2, CC8.2	8	6	11627	484.458	0.0896879	0.0896879	2.92039
hypodermis	sebaceous_gland
Category	Term	Count	%	PValue	Genes	List Total	Pop Hits	Pop Total	Fold Enrichment	Bonferroni	Benjamini	FDR
GOTERM_MF_DIRECT	GO:0016491~oxidoreductase activity	4	66.6667	0.000338928	FMO-2, FMO-3, FAT-6, FAT-4	5	422	9479	17.9697	0.00270821	0.00270821	0.185407
GOTERM_BP_DIRECT	GO:0055114~oxidation-reduction process	4	66.6667	0.000347927	FMO-2, FMO-3, FAT-6, FAT-4	5	522	11627	17.8192	0.00728111	0.00728111	0.268333
GOTERM_CC_DIRECT	GO:0005789~endoplasmic reticulum membrane	3	50	0.0009921	FMO-2, FMO-3, FAT-6	5	148	11373	46.1068	0.00790929	0.00790929	0.541927
GOTERM_MF_DIRECT	GO:0004768~stearoyl-CoA 9-desaturase activity	2	33.3333	0.00252991	FAT-6, FAT-4	5	6	9479	631.933	0.020061	0.0100813	1.3772
GOTERM_BP_DIRECT	GO:0006636~unsaturated fatty acid biosynthetic process	2	33.3333	0.00274973	FAT-6, FAT-4	5	8	11627	581.35	0.0561838	0.028498	2.10365
GOTERM_MF_DIRECT	GO:0004499~N,N-dimethylaniline monooxygenase activity	2	33.3333	0.00295109	FMO-2, FMO-3	5	7	9479	541.657	0.0233663	0.00785024	1.60496
GOTERM_CC_DIRECT	GO:0031090~organelle membrane	2	33.3333	0.00491551	FMO-2, FMO-3	5	14	11373	324.943	0.0386541	0.0195175	2.6616
GOTERM_MF_DIRECT	GO:0050661~NADP binding	2	33.3333	0.00799491	FMO-2, FMO-3	5	19	9479	199.558	0.0621979	0.0159259	4.2993
hypodermis	tear_gland
Category	Term	Count	%	PValue	Genes	List Total	Pop Hits	Pop Total	Fold Enrichment	Bonferroni	Benjamini	FDR
GOTERM_CC_DIRECT	GO:0005737~cytoplasm	15	44.1176	2.50114e-08	LDH-1, PRDX-2, KYNU-1, ALDO-2, GPD-2, ZC416.6, ALH-3, TALD-1, VHA-11, DPYD-1, BAR-1, W01B11.6, C29F7.3, RAB-11.1, FTN-2	22	1518	11373	5.10825	8.00366e-07	8.00366e-07	2.1662e-05
GOTERM_BP_DIRECT	GO:0055114~oxidation-reduction process	12	35.2941	3.37821e-08	IDH-1, ALH-3, LDH-1, ALH-4, DPYD-1, PRDX-2, R04B5.5, W01B11.6, CTL-2, GPD-2, T25B9.9, FTN-2	31	522	11627	8.62217	4.45922e-06	4.45922e-06	3.94478e-05
GOTERM_MF_DIRECT	GO:0016491~oxidoreductase activity	11	32.3529	5.25674e-07	IDH-1, ALH-3, LDH-1, ALH-4, DPYD-1, PRDX-2, R04B5.5, CTL-2, GPD-2, T25B9.9, FTN-2	32	422	9479	7.72134	3.94248e-05	3.94248e-05	0.000551695
GOTERM_MF_DIRECT	GO:0003824~catalytic activity	7	20.5882	0.00104616	ALH-3, TALD-1, LDH-1, GLN-3, DPYD-1, KYNU-1, ALDO-2	32	367	9479	5.64995	0.0755007	0.0384911	1.09251
GOTERM_MF_DIRECT	GO:0016620~oxidoreductase activity, acting on the aldehyde or oxo group of donors, NAD or NADP as acceptor	3	8.82353	0.00153294	ALH-3, ALH-4, GPD-2	32	18	9479	49.3698	0.108686	0.0376266	1.59716

## Sheet: Worm Intestine GO terms
Worm tissue	Human tissue
intestine	blood_plasma
Category	Term	Count	%	PValue	Genes	List Total	Pop Hits	Pop Total	Fold Enrichment	Bonferroni	Benjamini	FDR
GOTERM_BP_DIRECT	GO:0006508~proteolysis	5	31.25	0.000574232	WRT-6, CPZ-2, F13D12.6, QUA-1, ASP-3	14	370	11627	11.223	0.0215906	0.0215906	0.517758
intestine	serum
Category	Term	Count	%	PValue	Genes	List Total	Pop Hits	Pop Total	Fold Enrichment	Bonferroni	Benjamini	FDR
GOTERM_BP_DIRECT	GO:0010951~negative regulation of endopeptidase activity	4	26.6667	1.69919e-05	Y43F8B.3, F30H5.3, MLT-11, K10D3.4	12	56	11627	69.2083	0.000458681	0.000458681	0.0140767
GOTERM_MF_DIRECT	GO:0004867~serine-type endopeptidase inhibitor activity	4	26.6667	2.59676e-05	Y43F8B.3, F30H5.3, MLT-11, K10D3.4	13	48	9479	60.7628	0.000441358	0.000441358	0.0188004
GOTERM_CC_DIRECT	GO:0032982~myosin filament	2	13.3333	0.00368809	MYO-2, MYO-1	8	6	11373	473.875	0.0504135	0.0504135	2.47868
GOTERM_CC_DIRECT	GO:0030016~myofibril	2	13.3333	0.00736451	MYO-2, MYO-1	8	12	11373	236.937	0.0983102	0.0504265	4.89718
GOTERM_CC_DIRECT	GO:0016459~myosin complex	2	13.3333	0.0146825	MYO-2, MYO-1	8	24	11373	118.469	0.187044	0.0666978	9.55934
intestine	urinary_bladder
Category	Term	Count	%	PValue	Genes	List Total	Pop Hits	Pop Total	Fold Enrichment	Bonferroni	Benjamini	FDR
GOTERM_CC_DIRECT	GO:0005882~intermediate filament	3	23.0769	0.000105672	IFA-1, IFB-2, IFD-2	11	18	11373	172.318	0.00105622	0.00105622	0.0634364
GOTERM_MF_DIRECT	GO:0005198~structural molecule activity	3	23.0769	0.000476412	IFA-1, IFB-2, IFD-2	8	46	9479	77.2745	0.00570199	0.00570199	0.306112
GOTERM_BP_DIRECT	GO:0060548~negative regulation of cell death	2	15.3846	0.00232058	Y57A10A.23, F49H12.5	10	3	11627	775.133	0.0629811	0.0629811	1.92481
GOTERM_MF_DIRECT	GO:0051861~glycolipid binding	2	15.3846	0.00442384	LEC-10, LEC-9	8	6	9479	394.958	0.0518133	0.0262512	2.81217
GOTERM_BP_DIRECT	GO:0040007~growth	3	23.0769	0.00667046	IFA-1, IFB-2, IFD-2	10	164	11627	21.2689	0.170887	0.0894435	5.4451
GOTERM_BP_DIRECT	GO:0040018~positive regulation of multicellular organism growth	3	23.0769	0.0293411	IFB-2, ACN-1, IFD-2	10	357	11627	9.77059	0.565624	0.242664	22.0522
GOTERM_CC_DIRECT	GO:0005737~cytoplasm	5	38.4615	0.0340965	IFA-1, IFB-2, LEC-10, LEC-9, IFD-2	11	1518	11373	3.4055	0.293134	0.159246	18.8046

## Sheet: Worm Muscle GO terms
Worm tissue	Human tissue
muscle	blood_plasma
Category	Term	Count	%	PValue	Genes	List Total	Pop Hits	Pop Total	Fold Enrichment	Bonferroni	Benjamini	FDR
GOTERM_CC_DIRECT	GO:0055120~striated muscle dense body	10	26.3158	2.11354e-12	DEB-1, MLP-1, PAT-6, GSNL-1, F42H10.3, TLN-1, ATN-1, UNC-97, UNC-112, PAT-4	32	94	11373	37.8092	7.82007e-11	7.82007e-11	1.89777e-09
GOTERM_MF_DIRECT	GO:0003779~actin binding	10	26.3158	3.52384e-12	MYO-3, DEB-1, LEV-11, MYO-5, UNC-54, COR-1, PAT-6, GSNL-1, TLN-1, ATN-1	37	71	9479	36.083	2.11431e-10	2.11431e-10	3.53149e-09
GOTERM_BP_DIRECT	GO:0061199~striated muscle contraction involved in embryonic body morphogenesis	6	15.7895	3.41395e-09	MYO-3, DEB-1, LEV-11, PAT-6, UNC-112, PAT-4	34	22	11627	93.2647	3.55051e-07	3.55051e-07	3.81723e-06
GOTERM_BP_DIRECT	GO:0030163~protein catabolic process	9	23.6842	9.63684e-09	DEB-1, PAT-6, TLN-1, ATN-1, UNC-97, UNC-22, UNC-112, PAT-4, ASP-4	34	157	11627	19.6034	1.00223e-06	5.01116e-07	1.07752e-05
GOTERM_BP_DIRECT	GO:0007155~cell adhesion	6	15.7895	1.51232e-07	DEB-1, CLE-1, PAT-6, TLN-1, UNC-112, PAT-4	34	45	11627	45.5961	1.5728e-05	5.24268e-06	0.000169096
GOTERM_MF_DIRECT	GO:0051015~actin filament binding	6	15.7895	1.52128e-07	DEB-1, LEV-11, UNC-54, COR-1, GSNL-1, TLN-1	37	34	9479	45.2099	9.12763e-06	4.56382e-06	0.000152457
GOTERM_CC_DIRECT	GO:0031430~M band	5	13.1579	8.83429e-07	PAT-6, TLN-1, UNC-97, UNC-112, PAT-4	32	28	11373	63.4654	3.26864e-05	1.63433e-05	0.000793242
GOTERM_CC_DIRECT	GO:0005578~proteinaceous extracellular matrix	4	10.5263	8.62157e-05	CRI-2, TEST-1, OST-1, K07C11.3	32	32	11373	44.4258	0.00318504	0.00106281	0.0773878
GOTERM_CC_DIRECT	GO:0009925~basal plasma membrane	3	7.89474	0.000255801	PAT-6, UNC-97, PAT-4	32	9	11373	118.469	0.0094212	0.00236367	0.229454
GOTERM_CC_DIRECT	GO:0005615~extracellular space	6	15.7895	0.000605758	CRI-2, PVF-1, TBH-1, OST-1, K07C11.3, ASP-4	32	258	11373	8.26526	0.0221704	0.00447393	0.542607
GOTERM_CC_DIRECT	GO:0015629~actin cytoskeleton	3	7.89474	0.000738519	DEB-1, COR-1, GSNL-1	32	15	11373	71.0812	0.0269651	0.00454552	0.661177
muscle	blood_platelet
Category	Term	Count	%	PValue	Genes	List Total	Pop Hits	Pop Total	Fold Enrichment	Bonferroni	Benjamini	FDR
GOTERM_CC_DIRECT	GO:0055120~striated muscle dense body	4	30.7692	0.000113975	DEB-1, GSNL-1, F42H10.3, PAT-2	13	94	11373	37.2275	0.00261814	0.00261814	0.090305
GOTERM_CC_DIRECT	GO:0005578~proteinaceous extracellular matrix	3	23.0769	0.000497398	CRI-2, OST-1, K07C11.3	13	32	11373	82.0168	0.0113778	0.00570516	0.393577
GOTERM_MF_DIRECT	GO:0005509~calcium ion binding	4	30.7692	0.00169349	C07E3.9, GSNL-1, OST-1, ITR-1	13	197	9479	14.8052	0.0575972	0.0575972	1.49009
GOTERM_BP_DIRECT	GO:0051045~negative regulation of membrane protein ectodomain proteolysis	2	15.3846	0.00189133	CRI-2, K07C11.3	12	2	11627	968.917	0.127424	0.127424	1.95122
GOTERM_BP_DIRECT	GO:0010033~response to organic substance	2	15.3846	0.00189133	CRI-2, K07C11.3	12	2	11627	968.917	0.127424	0.127424	1.95122
GOTERM_MF_DIRECT	GO:0008191~metalloendopeptidase inhibitor activity	2	15.3846	0.00253044	CRI-2, K07C11.3	13	2	9479	729.154	0.0848596	0.0433703	2.21922
GOTERM_CC_DIRECT	GO:0005576~extracellular region	4	30.7692	0.00442024	CRI-2, C07E3.9, OST-1, K07C11.3	13	331	11373	10.5722	0.096872	0.0333934	3.45048
muscle	blood_vessel
Category	Term	Count	%	PValue	Genes	List Total	Pop Hits	Pop Total	Fold Enrichment	Bonferroni	Benjamini	FDR
GOTERM_CC_DIRECT	GO:0005604~basement membrane	4	66.6667	3.945e-08	LET-2, LAM-1, EPI-1, EMB-9	6	19	11373	399.053	4.734e-07	4.734e-07	2.53809e-05
GOTERM_MF_DIRECT	GO:0005201~extracellular matrix structural constituent	3	50	2.80295e-06	LET-2, EPI-1, EMB-9	5	7	9479	812.486	1.40147e-05	1.40147e-05	0.00121902
GOTERM_BP_DIRECT	GO:0040017~positive regulation of locomotion	3	50	0.000114653	LAM-1, EPI-1, PAT-2	6	40	11627	145.338	0.00469	0.00469	0.105462
GOTERM_BP_DIRECT	GO:0040011~locomotion	5	83.3333	0.000959698	LET-2, LAM-1, EPI-1, EMB-9, PAT-2	6	1405	11627	6.8962	0.0386017	0.0194908	0.879712
GOTERM_BP_DIRECT	GO:0040039~inductive cell migration	3	50	0.00148647	LET-2, EMB-9, PAT-2	6	144	11627	40.3715	0.0591681	0.020125	1.35965
GOTERM_BP_DIRECT	GO:0002119~nematode larval development	5	83.3333	0.00371625	LET-2, LAM-1, EPI-1, EMB-9, PAT-2	6	1993	11627	4.8616	0.14157	0.0374435	3.36829
GOTERM_BP_DIRECT	GO:0000003~reproduction	5	83.3333	0.00547559	LET-2, LAM-1, EPI-1, EMB-9, PAT-2	6	2205	11627	4.39418	0.201577	0.0440247	4.92733
muscle	bronchoalveolar_lavage
Category	Term	Count	%	PValue	Genes	List Total	Pop Hits	Pop Total	Fold Enrichment	Bonferroni	Benjamini	FDR
GOTERM_CC_DIRECT	GO:0055120~striated muscle dense body	5	33.3333	2.95571e-06	GSNL-1, F42H10.3, TLN-1, ATN-1, UNC-112	14	94	11373	43.2105	6.50236e-05	6.50236e-05	0.00231322
GOTERM_BP_DIRECT	GO:0030728~ovulation	4	26.6667	4.09681e-06	LEV-11, PLC-3, TLN-1, ITR-1	13	32	11627	111.798	0.00036455	0.00036455	0.00444712
GOTERM_BP_DIRECT	GO:0030163~protein catabolic process	5	33.3333	1.4558e-05	TLN-1, ATN-1, ITR-1, UNC-112, ASP-4	13	157	11627	28.4836	0.00129483	0.000647626	0.015802
GOTERM_MF_DIRECT	GO:0003779~actin binding	4	26.6667	8.44128e-05	LEV-11, GSNL-1, TLN-1, ATN-1	13	71	9479	41.0791	0.00261349	0.00261349	0.0724945
GOTERM_MF_DIRECT	GO:0051015~actin filament binding	3	20	0.000805897	LEV-11, GSNL-1, TLN-1	13	34	9479	64.3371	0.0246831	0.0124187	0.69022
GOTERM_BP_DIRECT	GO:0007155~cell adhesion	3	20	0.000943192	TLN-1, EPI-1, UNC-112	13	45	11627	59.6256	0.0805538	0.0276064	1.01912
muscle	cardiac_myocyte
Category	Term	Count	%	PValue	Genes	List Total	Pop Hits	Pop Total	Fold Enrichment	Bonferroni	Benjamini	FDR
GOTERM_MF_DIRECT	GO:0030172~troponin C binding	3	30	4.80371e-06	UNC-27, TNI-1, TNI-3	10	4	9479	710.925	7.20532e-05	7.20532e-05	0.00333978
GOTERM_CC_DIRECT	GO:0005861~troponin complex	3	30	1.20981e-05	UNC-27, TNI-1, TNI-3	9	8	11373	473.875	0.000181456	0.000181456	0.00841102
GOTERM_MF_DIRECT	GO:0003779~actin binding	4	40	3.27554e-05	DEB-1, UNC-27, TNI-1, TNI-3	10	71	9479	53.4028	0.000491218	0.000245639	0.0227712
GOTERM_BP_DIRECT	GO:0006936~muscle contraction	3	30	6.35586e-05	UNC-27, TNI-1, TNI-3	10	16	11627	218.006	0.00165121	0.00165121	0.0521111
GOTERM_MF_DIRECT	GO:0008289~lipid binding	3	30	0.00124485	LBP-3, LBP-2, LBP-1	10	57	9479	49.8895	0.0185109	0.00620875	0.862291
GOTERM_MF_DIRECT	GO:0005215~transporter activity	3	30	0.00447471	LBP-3, LBP-2, LBP-1	10	109	9479	26.089	0.0650584	0.0166772	3.06995
muscle	cartilage
Category	Term	Count	%	PValue	Genes	List Total	Pop Hits	Pop Total	Fold Enrichment	Bonferroni	Benjamini	FDR
GOTERM_BP_DIRECT	GO:0051045~negative regulation of membrane protein ectodomain proteolysis	2	28.5714	0.00103186	CRI-2, K07C11.3	7	2	11627	1661	0.0434219	0.0434219	0.956141
GOTERM_BP_DIRECT	GO:0010033~response to organic substance	2	28.5714	0.00103186	CRI-2, K07C11.3	7	2	11627	1661	0.0434219	0.0434219	0.956141
GOTERM_MF_DIRECT	GO:0008191~metalloendopeptidase inhibitor activity	2	28.5714	0.00105474	CRI-2, K07C11.3	6	2	9479	1579.83	0.0177801	0.0177801	0.761178
GOTERM_MF_DIRECT	GO:0002020~protease binding	2	28.5714	0.0036877	CRI-2, K07C11.3	6	7	9479	451.381	0.0608751	0.0309154	2.63956
muscle	colon_descendens
Category	Term	Count	%	PValue	Genes	List Total	Pop Hits	Pop Total	Fold Enrichment	Bonferroni	Benjamini	FDR
GOTERM_MF_DIRECT	GO:0008289~lipid binding	3	60	0.000211528	LBP-3, LBP-2, LBP-1	5	57	9479	99.7789	0.000845845	0.000845845	0.0807389
GOTERM_MF_DIRECT	GO:0005215~transporter activity	3	60	0.000774395	LBP-3, LBP-2, LBP-1	5	109	9479	52.178	0.00309398	0.00154819	0.295347
GOTERM_CC_DIRECT	GO:0005576~extracellular region	3	60	0.00248481	LBP-3, LBP-2, LBP-1	4	331	11373	25.7696	0.0148165	0.0148165	1.18362
GOTERM_BP_DIRECT	GO:0006810~transport	3	60	0.0264608	LBP-3, LBP-2, LBP-1	5	810	11627	8.61259	0.313014	0.313014	16.6538
muscle	cornea
Category	Term	Count	%	PValue	Genes	List Total	Pop Hits	Pop Total	Fold Enrichment	Bonferroni	Benjamini	FDR
GOTERM_CC_DIRECT	GO:0005604~basement membrane	4	44.4444	1.37784e-07	LET-2, EPI-1, EMB-9, OST-1	8	19	11373	299.289	2.48011e-06	2.48011e-06	0.000101564
GOTERM_MF_DIRECT	GO:0030172~troponin C binding	3	33.3333	2.80295e-06	UNC-27, TNI-1, TNI-3	8	4	9479	888.656	3.0832e-05	3.0832e-05	0.00174608
GOTERM_CC_DIRECT	GO:0005861~troponin complex	3	33.3333	9.07677e-06	UNC-27, TNI-1, TNI-3	8	8	11373	533.109	0.000163369	8.1688e-05	0.0066905
GOTERM_MF_DIRECT	GO:0005201~extracellular matrix structural constituent	3	33.3333	9.79998e-06	LET-2, EPI-1, EMB-9	8	7	9479	507.804	0.000107795	5.38987e-05	0.00610472
GOTERM_MF_DIRECT	GO:0003779~actin binding	4	44.4444	1.3796e-05	DEB-1, UNC-27, TNI-1, TNI-3	8	71	9479	66.7535	0.000151745	5.05843e-05	0.00859386
GOTERM_BP_DIRECT	GO:0006936~muscle contraction	3	33.3333	3.71354e-05	UNC-27, TNI-1, TNI-3	8	16	11627	272.508	0.00163266	0.00163266	0.0347376
GOTERM_CC_DIRECT	GO:0005578~proteinaceous extracellular matrix	3	33.3333	0.000159661	LET-2, EMB-9, OST-1	8	32	11373	133.277	0.00286999	0.000957581	0.11763
muscle	intestine
Category	Term	Count	%	PValue	Genes	List Total	Pop Hits	Pop Total	Fold Enrichment	Bonferroni	Benjamini	FDR
GOTERM_BP_DIRECT	GO:0040017~positive regulation of locomotion	5	22.7273	4.48424e-07	LAM-2, LAM-1, EPI-1, PAT-2, PAT-3	20	40	11627	72.6688	3.54249e-05	3.54249e-05	0.000475538
GOTERM_BP_DIRECT	GO:0007155~cell adhesion	5	22.7273	7.27305e-07	TLN-1, EPI-1, PAT-2, PAT-3, UNC-112	20	45	11627	64.5944	5.74555e-05	2.87281e-05	0.000771279
GOTERM_CC_DIRECT	GO:0031430~M band	4	18.1818	1.06396e-05	TLN-1, PAT-2, PAT-3, UNC-112	19	28	11373	85.5113	0.000297867	0.000297867	0.00890037
GOTERM_CC_DIRECT	GO:0055120~striated muscle dense body	5	22.7273	1.22549e-05	GSNL-1, TLN-1, PAT-2, PAT-3, UNC-112	19	94	11373	31.8393	0.000343082	0.000171556	0.0102516
GOTERM_BP_DIRECT	GO:0007229~integrin-mediated signaling pathway	3	13.6364	9.04619e-05	TLN-1, PAT-2, PAT-3	20	9	11627	193.783	0.00712134	0.00237944	0.0958901
GOTERM_CC_DIRECT	GO:0005604~basement membrane	3	13.6364	0.00039818	LAM-2, LAM-1, EPI-1	19	19	11373	94.5125	0.0110893	0.00371019	0.332615
GOTERM_BP_DIRECT	GO:0061199~striated muscle contraction involved in embryonic body morphogenesis	3	13.6364	0.000573156	PAT-2, PAT-3, UNC-112	20	22	11627	79.275	0.0442819	0.0112592	0.606142
GOTERM_BP_DIRECT	GO:0016477~cell migration	4	18.1818	0.00101262	LAM-2, LAM-1, EPI-1, PAT-3	20	124	11627	18.7532	0.0769182	0.0158801	1.06864
GOTERM_BP_DIRECT	GO:0040039~inductive cell migration	4	18.1818	0.00155875	TLN-1, PAT-2, PAT-3, UNC-112	20	144	11627	16.1486	0.115946	0.0203301	1.64069
GOTERM_CC_DIRECT	GO:0005576~extracellular region	5	22.7273	0.00156023	LBP-3, LBP-2, HEH-1, C07E3.9, LBP-1	19	331	11373	9.04198	0.0427787	0.0108706	1.29776
GOTERM_BP_DIRECT	GO:0030163~protein catabolic process	4	18.1818	0.00199672	TLN-1, PAT-2, PAT-3, UNC-112	20	157	11627	14.8115	0.146064	0.0223044	2.09726
GOTERM_BP_DIRECT	GO:0060279~positive regulation of ovulation	2	9.09091	0.0048948	PAT-3, UNC-112	20	3	11627	387.567	0.321342	0.0472996	5.07045
GOTERM_BP_DIRECT	GO:1903356~positive regulation of distal tip cell migration	2	9.09091	0.0048948	PAT-3, UNC-112	20	3	11627	387.567	0.321342	0.0472996	5.07045
GOTERM_BP_DIRECT	GO:1904901~positive regulation of myosin II filament organization	2	9.09091	0.0048948	PAT-3, UNC-112	20	3	11627	387.567	0.321342	0.0472996	5.07045
muscle	muscle
Category	Term	Count	%	PValue	Genes	List Total	Pop Hits	Pop Total	Fold Enrichment	Bonferroni	Benjamini	FDR
GOTERM_MF_DIRECT	GO:0003779~actin binding	8	20.5128	2.83522e-09	MYO-3, MYO-5, UNC-54, UNC-27, TLN-1, TNI-1, ATN-1, TNI-3	33	71	9479	32.3653	1.75784e-07	1.75784e-07	2.86116e-06
GOTERM_CC_DIRECT	GO:0005861~troponin complex	5	12.8205	4.07779e-09	MUP-2, UNC-27, TNT-2, TNI-1, TNI-3	34	8	11373	209.062	1.99812e-07	1.99812e-07	3.90978e-06
GOTERM_BP_DIRECT	GO:0007155~cell adhesion	6	15.3846	2.38161e-07	CLE-1, TLN-1, EPI-1, PAT-2, PAT-3, UNC-112	37	45	11627	41.8991	3.04841e-05	3.04841e-05	0.000276584
GOTERM_CC_DIRECT	GO:0016459~myosin complex	5	12.8205	5.99108e-07	MYO-3, MLC-2, MYO-5, MLC-1, UNC-54	34	24	11373	69.6875	2.93559e-05	1.4678e-05	0.000574421
GOTERM_BP_DIRECT	GO:0040011~locomotion	17	43.5897	1.29721e-06	MLC-2, MLC-1, LAM-2, TLN-1, LAM-1, EPI-1, TNI-1, PAT-2, PAT-3, UNC-112, MYO-3, MUP-2, UNC-54, UNC-27, TNT-2, F49E2.1, CSQ-1	37	1405	11627	3.80223	0.000166029	8.30178e-05	0.00150648
GOTERM_BP_DIRECT	GO:0040017~positive regulation of locomotion	5	12.8205	6.53363e-06	LAM-2, LAM-1, EPI-1, PAT-2, PAT-3	37	40	11627	39.2804	0.000835958	0.00027873	0.00758746
GOTERM_CC_DIRECT	GO:0055120~striated muscle dense body	6	15.3846	6.84828e-06	F42H10.3, TLN-1, ATN-1, PAT-2, PAT-3, UNC-112	34	94	11373	21.3511	0.000335511	0.000111849	0.00656592
GOTERM_BP_DIRECT	GO:0006937~regulation of muscle contraction	4	10.2564	7.63257e-06	MLC-2, MLC-1, MUP-2, TNT-2	37	13	11627	96.6902	0.000976495	0.000244213	0.0088636
GOTERM_BP_DIRECT	GO:0006936~muscle contraction	4	10.2564	1.48497e-05	UNC-54, UNC-27, TNI-1, TNI-3	37	16	11627	78.5608	0.00189897	0.000380083	0.0172441
GOTERM_CC_DIRECT	GO:0005604~basement membrane	4	10.2564	2.08969e-05	CLE-1, LAM-2, LAM-1, EPI-1	34	19	11373	70.4211	0.00102343	0.000255956	0.020034
GOTERM_BP_DIRECT	GO:0061199~striated muscle contraction involved in embryonic body morphogenesis	4	10.2564	4.03184e-05	MYO-3, PAT-2, PAT-3, UNC-112	37	22	11627	57.1351	0.00514756	0.000859772	0.046813
GOTERM_MF_DIRECT	GO:0030172~troponin C binding	3	7.69231	6.59704e-05	UNC-27, TNI-1, TNI-3	33	4	9479	215.432	0.00408194	0.00204306	0.066554
GOTERM_CC_DIRECT	GO:0031430~M band	4	10.2564	6.94014e-05	TLN-1, PAT-2, PAT-3, UNC-112	34	28	11373	47.7857	0.00339501	0.000679926	0.066522
GOTERM_BP_DIRECT	GO:0030163~protein catabolic process	6	15.3846	0.000113227	MUP-2, TLN-1, ATN-1, PAT-2, PAT-3, UNC-112	37	157	11627	12.0093	0.0143894	0.00206842	0.131416
GOTERM_BP_DIRECT	GO:0007229~integrin-mediated signaling pathway	3	7.69231	0.000331013	TLN-1, PAT-2, PAT-3	37	9	11627	104.748	0.0414913	0.00528308	0.383742
GOTERM_BP_DIRECT	GO:0010171~body morphogenesis	9	23.0769	0.000479109	MYO-3, UNC-54, LAM-2, LAM-1, TLN-1, TNI-1, EPI-1, LET-268, UNC-112	37	616	11627	4.59122	0.0594972	0.00679246	0.554993
GOTERM_CC_DIRECT	GO:0030016~myofibril	3	7.69231	0.000529177	MYO-3, UNC-54, TNI-3	34	12	11373	83.625	0.0256031	0.00431343	0.506222
GOTERM_BP_DIRECT	GO:0040039~inductive cell migration	5	12.8205	0.000976936	CLE-1, TLN-1, PAT-2, PAT-3, UNC-112	37	144	11627	10.9112	0.117599	0.012433	1.12869
GOTERM_BP_DIRECT	GO:0007517~muscle organ development	3	7.69231	0.00123116	SGN-1, MLC-1, UNC-112	37	17	11627	55.4547	0.145881	0.0142328	1.42048
GOTERM_MF_DIRECT	GO:0003774~motor activity	3	7.69231	0.00315569	MYO-3, MYO-5, UNC-54	33	25	9479	34.4691	0.177957	0.0632331	3.13927
GOTERM_BP_DIRECT	GO:0018991~oviposition	6	15.3846	0.00415209	LET-23, MLC-2, UNC-54, TNI-1, PAT-2, TNI-3	37	349	11627	5.40246	0.412908	0.0434107	4.71711
GOTERM_BP_DIRECT	GO:0030728~ovulation	3	7.69231	0.00436106	LET-23, MUP-2, TLN-1	37	32	11627	29.4603	0.428469	0.0421208	4.94906
GOTERM_BP_DIRECT	GO:0002119~nematode larval development	14	35.8974	0.0049256	LET-23, MLC-2, SCA-1, MLC-1, LAM-2, TLN-1, LAM-1, EPI-1, LET-268, PAT-2, UNC-112, TNI-3, MYO-3, UNC-54	37	1993	11627	2.20743	0.468491	0.0441415	5.57308
GOTERM_BP_DIRECT	GO:0010033~response to organic substance	2	5.12821	0.00618316	CRI-2, K07C11.3	37	2	11627	314.243	0.547923	0.0515505	6.9497
GOTERM_BP_DIRECT	GO:0051045~negative regulation of membrane protein ectodomain proteolysis	2	5.12821	0.00618316	CRI-2, K07C11.3	37	2	11627	314.243	0.547923	0.0515505	6.9497
GOTERM_BP_DIRECT	GO:0055001~muscle cell development	2	5.12821	0.00618316	SGN-1, PAT-3	37	2	11627	314.243	0.547923	0.0515505	6.9497
GOTERM_BP_DIRECT	GO:0006898~receptor-mediated endocytosis	8	20.5128	0.00643822	MYO-3, SCA-1, MUP-2, TLN-1, EPI-1, LET-268, PAT-2, UNC-112	37	733	11627	3.42967	0.562534	0.05036	7.22666
GOTERM_BP_DIRECT	GO:0016477~cell migration	4	10.2564	0.00654046	LAM-2, LAM-1, EPI-1, PAT-3	37	124	11627	10.1369	0.568259	0.0482069	7.33747
muscle	serum
Category	Term	Count	%	PValue	Genes	List Total	Pop Hits	Pop Total	Fold Enrichment	Bonferroni	Benjamini	FDR
GOTERM_BP_DIRECT	GO:0061199~striated muscle contraction involved in embryonic body morphogenesis	5	19.2308	9.96274e-08	MYO-3, LEV-11, PAT-10, PAT-3, UNC-112	25	22	11627	105.7	9.66382e-06	9.66382e-06	0.000109945
GOTERM_MF_DIRECT	GO:0003779~actin binding	6	23.0769	4.8752e-07	MYO-3, LEV-11, MYO-5, UNC-54, GSNL-1, TLN-1	23	71	9479	34.8279	2.34007e-05	2.34007e-05	0.000465268
GOTERM_BP_DIRECT	GO:0030163~protein catabolic process	6	23.0769	1.45481e-05	MUP-2, TLN-1, PAT-3, UNC-22, UNC-112, ASP-4	25	157	11627	17.7738	0.00141018	0.000705341	0.0160537
GOTERM_CC_DIRECT	GO:0055120~striated muscle dense body	5	19.2308	3.43579e-05	GSNL-1, F42H10.3, TLN-1, PAT-3, UNC-112	24	94	11373	25.2061	0.00133908	0.00133908	0.0312405
GOTERM_BP_DIRECT	GO:0030728~ovulation	4	15.3846	3.68537e-05	LEV-11, PAT-10, MUP-2, TLN-1	25	32	11627	58.135	0.00356849	0.00119092	0.0406629
GOTERM_MF_DIRECT	GO:0051015~actin filament binding	4	15.3846	6.19808e-05	LEV-11, UNC-54, GSNL-1, TLN-1	23	34	9479	48.4859	0.00297075	0.00148648	0.0591362
GOTERM_BP_DIRECT	GO:0040011~locomotion	11	42.3077	0.00025377	MYO-3, LEV-11, PAT-10, MUP-2, UNC-54, TNT-2, LAM-2, TLN-1, PAT-3, UNC-22, UNC-112	25	1405	11627	3.6412	0.0243182	0.0061358	0.279695
GOTERM_CC_DIRECT	GO:0016459~myosin complex	3	11.5385	0.00105096	MYO-3, MYO-5, UNC-54	24	24	11373	59.2344	0.0401797	0.0202958	0.951686
GOTERM_CC_DIRECT	GO:0031430~M band	3	11.5385	0.0014323	TLN-1, PAT-3, UNC-112	24	28	11373	50.7723	0.0543662	0.0184608	1.295
GOTERM_MF_DIRECT	GO:0003774~motor activity	3	11.5385	0.00149361	MYO-3, MYO-5, UNC-54	23	25	9479	49.4557	0.0692333	0.0236318	1.41637
GOTERM_CC_DIRECT	GO:0005615~extracellular space	5	19.2308	0.00163074	CRI-2, PVF-1, TBH-1, K07C11.3, ASP-4	24	258	11373	9.18362	0.0616675	0.0157868	1.47324
GOTERM_BP_DIRECT	GO:0007155~cell adhesion	3	11.5385	0.00382955	TLN-1, PAT-3, UNC-112	25	45	11627	31.0053	0.310769	0.071733	4.14587
GOTERM_CC_DIRECT	GO:0005576~extracellular region	5	19.2308	0.00402609	LBP-3, CRI-2, LBP-2, LBP-1, K07C11.3	24	331	11373	7.15823	0.145582	0.030977	3.60221
muscle	skin
Category	Term	Count	%	PValue	Genes	List Total	Pop Hits	Pop Total	Fold Enrichment	Bonferroni	Benjamini	FDR
GOTERM_BP_DIRECT	GO:0040017~positive regulation of locomotion	5	19.2308	1.2142e-06	LAM-2, LAM-1, EPI-1, PAT-2, PAT-3	25	40	11627	58.135	0.000123841	0.000123841	0.0013527
GOTERM_CC_DIRECT	GO:0005604~basement membrane	4	15.3846	5.15895e-06	LAM-2, LAM-1, EPI-1, OST-1	22	19	11373	108.833	0.000170231	0.000170231	0.00450291
GOTERM_BP_DIRECT	GO:0016477~cell migration	5	19.2308	0.000111007	LAM-2, LAM-1, EPI-1, PAT-3, GALE-1	25	124	11627	18.7532	0.0112594	0.00564565	0.1236
GOTERM_CC_DIRECT	GO:0005576~extracellular region	5	19.2308	0.00284864	LBP-3, LBP-2, C07E3.9, LBP-1, OST-1	22	331	11373	7.80898	0.0898441	0.0459791	2.45925
muscle	skin_fibroblast
Category	Term	Count	%	PValue	Genes	List Total	Pop Hits	Pop Total	Fold Enrichment	Bonferroni	Benjamini	FDR
GOTERM_MF_DIRECT	GO:0008289~lipid binding	3	21.4286	0.00225592	LBP-3, LBP-2, LBP-1	13	57	9479	38.3765	0.0925474	0.0925474	2.07979
muscle	smooth_muscle
Category	Term	Count	%	PValue	Genes	List Total	Pop Hits	Pop Total	Fold Enrichment	Bonferroni	Benjamini	FDR
GOTERM_CC_DIRECT	GO:0055120~striated muscle dense body	3	30	0.00138162	DEB-1, F42H10.3, ATN-1	8	94	11373	45.371	0.0259269	0.0259269	1.03081
muscle	vascular_endothelium
Category	Term	Count	%	PValue	Genes	List Total	Pop Hits	Pop Total	Fold Enrichment	Bonferroni	Benjamini	FDR
GOTERM_MF_DIRECT	GO:0008289~lipid binding	3	50	0.000351184	LBP-3, LBP-2, LBP-1	6	57	9479	83.1491	0.00420608	0.00420608	0.225725
GOTERM_MF_DIRECT	GO:0005215~transporter activity	3	50	0.00128096	LBP-3, LBP-2, LBP-1	6	109	9479	43.4817	0.0152637	0.00766119	0.821266

## Sheet: Worm Neuron GO terms
Worm tissue	Human tissue
neurons	amygdala
Category	Term	Count	%	PValue	Genes	List Total	Pop Hits	Pop Total	Fold Enrichment	Bonferroni	Benjamini	FDR
GOTERM_CC_DIRECT	GO:0030424~axon	14	15.2174	7.32268e-12	SLO-2, UNC-73, SEB-3, NLG-1, SAD-1, BRA-1, CASY-1, UNC-79, DGK-1, TAX-6, UNC-31, UNC-104, EHS-1, KLP-4	77	141	11373	14.6654	4.90621e-10	4.90621e-10	7.51038e-09
GOTERM_CC_DIRECT	GO:0005886~plasma membrane	21	22.8261	1.12436e-09	RBF-1, EAT-16, DES-2, MGL-2, KCNL-1, KCNL-2, DEG-3, TOM-1, LGC-38, CCA-1, EAT-4, SNT-4, NEP-21, NLG-1, EGL-10, ADD-1, ITSN-1, RGS-1, RGS-2, UNC-104, EHS-1	77	593	11373	5.23057	7.53323e-08	3.76662e-08	1.15318e-06
GOTERM_MF_DIRECT	GO:0005509~calcium ion binding	13	14.1304	2.03313e-08	RBF-1, NLR-1, Y64G10A.7, RGEF-1, NCS-5, SNT-4, NCS-6, CASY-1, ITSN-1, TAX-6, UNC-31, EHS-1, NCX-4	72	197	9479	8.68775	2.29744e-06	2.29744e-06	2.30848e-05
GOTERM_BP_DIRECT	GO:0007165~signal transduction	16	17.3913	6.84219e-08	LGC-31, ARRD-18, DES-2, PDE-6, MGL-2, DEG-3, LGC-38, GPB-2, PDE-1, SEB-3, DGK-1, GBB-2, ARRD-22, SER-3, ZK1073.1, SEM-4	77	420	11627	5.75238	1.75159e-05	1.75159e-05	8.92181e-05
GOTERM_CC_DIRECT	GO:0043025~neuronal cell body	10	10.8696	3.13985e-07	CASY-1, KCNL-1, KCNL-2, TAX-6, GPB-2, UNC-31, IRK-1, UNC-104, KLP-4, SEB-3	77	138	11373	10.703	2.10368e-05	7.01232e-06	0.000322033
GOTERM_CC_DIRECT	GO:0045202~synapse	10	10.8696	3.54979e-07	RBF-1, NLG-1, SLO-1, SAD-1, DEG-3, LGC-38, UNC-13, UNC-31, EHS-1, EAT-4	77	140	11373	10.5501	2.37833e-05	5.94589e-06	0.000364077
GOTERM_BP_DIRECT	GO:0006813~potassium ion transport	7	7.6087	3.69954e-07	SLO-1, SLO-2, KCNL-1, KCNL-2, EGL-2, SHL-1, IRK-1	77	44	11627	24.0227	9.47038e-05	4.7353e-05	0.000482398
GOTERM_BP_DIRECT	GO:0008277~regulation of G-protein coupled receptor protein signaling pathway	4	4.34783	1.06862e-06	EAT-16, EGL-10, GPB-2, IRK-1	77	4	11627	151	0.000273531	9.11852e-05	0.00139342
GOTERM_BP_DIRECT	GO:0007411~axon guidance	8	8.69565	2.88142e-06	PDE-6, SAD-1, SAX-3, UNC-70, UNC-73, UNC-13, UNC-104, MAB-20	77	96	11627	12.5833	0.000737373	0.000184394	0.00375714
GOTERM_BP_DIRECT	GO:0046662~regulation of oviposition	6	6.52174	7.3562e-06	EAT-16, EGL-10, DGK-1, GPB-2, UNC-13, IRK-1	77	42	11627	21.5714	0.00188142	0.000376568	0.00959163
GOTERM_CC_DIRECT	GO:0030425~dendrite	7	7.6087	1.18654e-05	NLG-1, EGL-10, SAD-1, BRA-1, TAX-6, SER-3, UNC-104	77	77	11373	13.4274	0.000794673	0.000158985	0.0121689
GOTERM_MF_DIRECT	GO:0005096~GTPase activator activity	7	7.6087	1.28034e-05	EAT-16, EGL-10, RGS-1, RGS-2, TOM-1, TBC-18, TBC-8	72	70	9479	13.1653	0.00144575	0.000723137	0.0145364
GOTERM_BP_DIRECT	GO:0071805~potassium ion transmembrane transport	7	7.6087	1.40496e-05	SLO-1, SLO-2, KCNL-1, KCNL-2, EGL-2, TWK-46, SHL-1	77	81	11627	13.0494	0.00359025	0.000599272	0.0183183
GOTERM_MF_DIRECT	GO:0015269~calcium-activated potassium channel activity	4	4.34783	2.19549e-05	SLO-1, SLO-2, KCNL-1, KCNL-2	72	8	9479	65.8264	0.00247786	0.000826635	0.0249254
GOTERM_BP_DIRECT	GO:0043547~positive regulation of GTPase activity	7	7.6087	6.15561e-05	EAT-16, EGL-10, RGS-1, RGS-2, TOM-1, UNC-73, RGEF-1	77	105	11627	10.0667	0.0156353	0.00224873	0.0802358
GOTERM_BP_DIRECT	GO:0035556~intracellular signal transduction	8	8.69565	6.34567e-05	EAT-16, EGL-10, SAD-1, PMK-2, DGK-1, DGK-5, UNC-13, RGEF-1	77	154	11627	7.84416	0.0161142	0.00202862	0.0827122
GOTERM_BP_DIRECT	GO:0007212~dopamine receptor signaling pathway	4	4.34783	7.3232e-05	EAT-16, EGL-10, DGK-1, GPB-2	77	13	11627	46.4615	0.0185734	0.00208095	0.0954481
GOTERM_BP_DIRECT	GO:0040012~regulation of locomotion	5	5.43478	9.45325e-05	EAT-16, DGK-1, GPB-2, UNC-70, UNC-73	77	37	11627	20.4054	0.023911	0.00241722	0.123195
GOTERM_BP_DIRECT	GO:0043051~regulation of pharyngeal pumping	5	5.43478	0.000105133	EAT-16, GPB-2, UNC-13, CCA-1, EAT-4	77	38	11627	19.8684	0.0265564	0.00244387	0.137
GOTERM_BP_DIRECT	GO:0006811~ion transport	11	11.9565	0.000110592	LGC-31, SLO-1, DES-2, DEG-3, EGL-2, TWK-46, LGC-38, SHL-1, CCA-1, IRK-1, EAT-4	77	360	11627	4.61389	0.027916	0.00235664	0.144109
GOTERM_BP_DIRECT	GO:0007271~synaptic transmission, cholinergic	6	6.52174	0.000126204	LGC-31, DES-2, UNC-75, DEG-3, DGK-1, UNC-104	77	75	11627	12.08	0.0317939	0.00248232	0.164438
GOTERM_BP_DIRECT	GO:0007635~chemosensory behavior	5	5.43478	0.000156298	RGS-1, EGL-2, TAX-6, PDE-1, EAT-4	77	42	11627	17.9762	0.0392254	0.00285416	0.203612
GOTERM_MF_DIRECT	GO:0005516~calmodulin binding	5	5.43478	0.000195018	CMK-1, KCNL-1, KCNL-2, UNC-13, PDE-1	72	39	9479	16.8786	0.0217981	0.00549463	0.221205
GOTERM_BP_DIRECT	GO:0034765~regulation of ion transmembrane transport	4	4.34783	0.000432637	SLO-1, SHL-1, CCA-1, IRK-1	77	23	11627	26.2609	0.104863	0.00735806	0.562667
GOTERM_CC_DIRECT	GO:0098793~presynapse	4	4.34783	0.000593375	TOM-1, UNC-31, UNC-104, SNT-4	77	25	11373	23.6322	0.0389875	0.00660607	0.606915
GOTERM_BP_DIRECT	GO:0007205~protein kinase C-activating G-protein coupled receptor signaling pathway	3	3.26087	0.00062185	MGL-2, DGK-1, DGK-5	77	6	11627	75.5	0.147211	0.00990333	0.807828
GOTERM_MF_DIRECT	GO:0004871~signal transducer activity	7	7.6087	0.0006305	EAT-16, EGL-10, MGL-2, GBB-2, GPB-2, SER-3, SEB-3	72	141	9479	6.53595	0.0687886	0.0141527	0.713556
GOTERM_MF_DIRECT	GO:0005244~voltage-gated ion channel activity	4	4.34783	0.000640509	SLO-1, SHL-1, CCA-1, IRK-1	72	23	9479	22.8961	0.0698419	0.0119943	0.724846
GOTERM_CC_DIRECT	GO:0030054~cell junction	7	7.6087	0.000685008	RBF-1, SAD-1, DEG-3, LGC-38, UNC-70, UNC-31, EAT-4	77	160	11373	6.46193	0.0448733	0.00653729	0.700342
GOTERM_BP_DIRECT	GO:0007268~chemical synaptic transmission	4	4.34783	0.000867843	UNC-13, SER-3, EHS-1, CAB-1	77	29	11627	20.8276	0.199296	0.0129893	1.12572
GOTERM_MF_DIRECT	GO:0017137~Rab GTPase binding	4	4.34783	0.00204033	RBF-1, TOM-1, TBC-18, TBC-8	72	34	9479	15.4886	0.206096	0.0324328	2.29234
GOTERM_BP_DIRECT	GO:0009968~negative regulation of signal transduction	3	3.26087	0.00223228	EGL-10, RGS-1, RGS-2	77	11	11627	41.1818	0.435662	0.0312837	2.87197
GOTERM_MF_DIRECT	GO:0005216~ion channel activity	5	5.43478	0.00355244	SLO-1, EGL-2, LGC-38, SHL-1, CCA-1	72	84	9479	7.83647	0.331113	0.049025	3.96017
GOTERM_BP_DIRECT	GO:0032094~response to food	3	3.26087	0.00419009	EAT-16, DGK-1, GPB-2	77	15	11627	30.2	0.658674	0.055004	5.32793
GOTERM_BP_DIRECT	GO:0007631~feeding behavior	3	3.26087	0.00476848	EGL-10, GPB-2, UNC-104	77	16	11627	28.3125	0.705846	0.0593485	6.04244
GOTERM_CC_DIRECT	GO:0008076~voltage-gated potassium channel complex	3	3.26087	0.0056166	SLO-1, SLO-2, SHL-1	77	17	11373	26.0649	0.314339	0.0460763	5.6131
neurons	brain
Category	Term	Count	%	PValue	Genes	List Total	Pop Hits	Pop Total	Fold Enrichment	Bonferroni	Benjamini	FDR
GOTERM_CC_DIRECT	GO:0030424~axon	33	13.9831	8.02328e-28	DYC-1, FMI-1, DYN-1, CDKA-1, UNC-73, EGL-21, SEB-3, SAD-1, CASY-1, UNC-64, UNC-119, DGK-1, MPZ-1, UNC-25, CAM-1, SYG-1, JNK-1, SLO-2, PTL-1, EGL-3, SYD-2, UNC-6, PCT-1, UNC-76, NLG-1, BRA-1, UNC-18, TAX-6, UNC-31, CHO-1, UNC-104, EHS-1, KLP-4	190	141	11373	14.0093	9.22677e-26	9.22677e-26	9.13917e-25
GOTERM_CC_DIRECT	GO:0045202~synapse	28	11.8644	1.43361e-21	RBF-1, IDA-1, DYN-1, PKC-1, GLR-4, GLR-2, GLR-1, SAD-1, SNT-1, UNC-41, UNC-26, CAM-1, SYG-1, RIC-4, LIN-10, SLO-1, RPY-1, DEG-3, LGC-38, PITP-1, SYD-2, EAT-4, PTP-3, NLG-1, UNC-31, UNC-13, CHO-1, EHS-1	190	140	11373	11.9716	1.64865e-19	8.24323e-20	1.63299e-18
GOTERM_CC_DIRECT	GO:0005886~plasma membrane	42	17.7966	2.87129e-15	FMI-1, RBF-1, DES-2, EAT-16, KCNL-1, PLX-2, KCNL-2, DYB-1, GLR-4, CCA-1, GLR-2, GLR-1, F39B2.8, ITSN-1, SNT-1, SCD-2, SYG-1, CAM-1, SHK-1, ACY-1, RIC-4, LIN-10, MGL-2, DEG-3, TOM-1, LGC-38, RAB-3, SYD-2, SNT-6, EAT-4, PTP-3, SNT-4, NEP-21, NLG-1, EGL-10, ADD-1, RGS-1, MTM-6, RGS-2, EGL-19, UNC-104, EHS-1	190	593	11373	4.23951	3.31957e-13	1.10689e-13	3.28626e-12
GOTERM_CC_DIRECT	GO:0008021~synaptic vesicle	11	4.66102	6.88512e-13	RBF-1, AEX-6, SNN-1, UNC-64, SNG-1, SNT-1, CAT-1, UNC-26, UNC-25, RAB-3, CHO-1	190	22	11373	29.9289	7.91844e-11	1.97962e-11	7.84328e-10
GOTERM_CC_DIRECT	GO:0043025~neuronal cell body	19	8.05085	1.17753e-11	JNK-1, LIN-10, KCNL-1, KCNL-2, GPB-2, PKC-2, GLR-1, EGL-21, SEB-3, UNC-76, CASY-1, UNC-64, TAX-6, UNC-31, IRK-1, UNC-25, CHO-1, UNC-104, KLP-4	190	138	11373	8.2413	1.35415e-09	2.70831e-10	1.3413e-08
GOTERM_BP_DIRECT	GO:0007165~signal transduction	31	13.1356	4.67953e-11	ARRD-18, DES-2, PLC-1, PLX-2, GPB-2, Y52B11A.4, SEB-3, DGK-1, UNC-44, SER-4, SER-3, RGA-6, ZK1073.1, CKR-2, SEM-4, LGC-31, ARR-1, PDE-6, MGL-2, DEG-3, DRN-1, LGC-38, SSR-2, PLL-1, PDE-1, UNC-76, DOP-5, DOP-1, DOP-2, GBB-2, ARRD-22	205	420	11627	4.18626	2.4006e-08	2.4006e-08	6.76304e-08
GOTERM_BP_DIRECT	GO:0006813~potassium ion transport	12	5.08475	1.71239e-10	SHW-1, KCC-2, SLO-1, SLO-2, KCNL-1, KCNL-2, EGL-2, SHL-1, EXP-2, IRK-1, SHK-1, UNC-103	205	44	11627	15.4683	8.78457e-08	4.39228e-08	2.47481e-07
GOTERM_CC_DIRECT	GO:0030425~dendrite	14	5.9322	3.53741e-10	PCT-1, LIN-10, NLG-1, EGL-10, SAD-1, BRA-1, UNC-64, CDKA-1, TAX-6, SER-4, SER-3, CAM-1, UNC-104, GLR-1	190	77	11373	10.8833	4.06802e-08	6.78003e-09	4.02939e-07
GOTERM_BP_DIRECT	GO:0007268~chemical synaptic transmission	10	4.23729	9.76388e-10	CCB-1, RPY-1, UNC-64, AEX-3, CAT-1, UNC-13, SER-4, SER-3, EHS-1, CAB-1	205	29	11627	19.5576	5.00887e-07	1.66962e-07	1.41111e-06
GOTERM_MF_DIRECT	GO:0005216~ion channel activity	15	6.35593	1.90681e-09	SHW-1, SLO-1, DEG-1, LGC-38, CCA-1, GLR-2, GLR-1, UNC-2, TRP-2, EGL-2, SHL-1, EGL-19, EXP-2, SHK-1, UNC-103	201	84	9479	8.42129	4.78608e-07	4.78608e-07	2.47868e-06
GOTERM_BP_DIRECT	GO:0034765~regulation of ion transmembrane transport	9	3.81356	3.06285e-09	SHW-1, SLO-1, UNC-2, SHL-1, CCA-1, EGL-19, EXP-2, IRK-1, SHK-1	205	23	11627	22.1936	1.57124e-06	3.92811e-07	4.42655e-06
GOTERM_CC_DIRECT	GO:0098793~presynapse	9	3.81356	4.26025e-09	RIC-4, UNC-18, TOM-1, PKC-1, UNC-31, SNT-6, UNC-104, SNT-4, EGL-21	190	25	11373	21.5488	4.89928e-07	6.99898e-08	4.85277e-06
GOTERM_MF_DIRECT	GO:0005509~calcium ion binding	21	8.89831	5.30174e-09	FMI-1, RBF-1, CNB-1, F43C9.2, NLR-1, MEC-1, Y64G10A.7, SPC-1, SNT-6, NCS-5, RGEF-1, SNT-4, NCS-6, UNC-2, ITSN-1, CASY-1, SNT-1, TAX-6, UNC-31, EHS-1, NCX-4	201	197	9479	5.02712	1.33074e-06	6.65369e-07	6.8918e-06
GOTERM_BP_DIRECT	GO:0040012~regulation of locomotion	10	4.23729	1.07405e-08	EAT-16, DOP-1, DGK-1, GPB-2, UNC-70, PKC-1, UNC-73, UNC-30, SPC-1, RAB-3	205	37	11627	15.3289	5.50984e-06	1.10197e-06	1.55225e-05
GOTERM_BP_DIRECT	GO:0007411~axon guidance	14	5.9322	1.14509e-08	PDE-6, SAX-3, ZAG-1, UNC-70, UNC-73, UNC-6, PTP-3, UNC-76, SAD-1, UNC-13, UNC-44, CAM-1, UNC-104, MAB-20	205	96	11627	8.27124	5.8743e-06	9.79052e-07	1.65493e-05
GOTERM_MF_DIRECT	GO:0005244~voltage-gated ion channel activity	9	3.81356	1.27637e-08	SHW-1, SLO-1, UNC-2, SHL-1, CCA-1, EGL-19, EXP-2, IRK-1, SHK-1	201	23	9479	18.4536	3.20369e-06	1.0679e-06	1.65917e-05
GOTERM_BP_DIRECT	GO:0043051~regulation of pharyngeal pumping	10	4.23729	1.38616e-08	EAT-16, SNT-1, UNC-119, DAF-7, GPB-2, UNC-13, CCA-1, EGL-19, RAB-3, EAT-4	205	38	11627	14.9255	7.11098e-06	1.01586e-06	2.00333e-05
GOTERM_BP_DIRECT	GO:0046662~regulation of oviposition	10	4.23729	3.56821e-08	DYC-1, EAT-16, EGL-10, UNC-119, DGK-1, STN-1, GPB-2, UNC-13, IRK-1, UNC-103	205	42	11627	13.5041	1.83047e-05	2.28811e-06	5.15691e-05
GOTERM_CC_DIRECT	GO:0030054~cell junction	16	6.77966	6.39101e-08	RBF-1, LIN-10, DEG-3, LGC-38, UNC-70, GLR-4, GLR-2, SYD-2, EAT-4, GLR-1, PTP-3, SAD-1, SNT-1, UNC-31, CAM-1, SYG-1	190	160	11373	5.98579	7.34963e-06	9.18707e-07	7.27987e-05
GOTERM_BP_DIRECT	GO:0035556~intracellular signal transduction	16	6.77966	7.91771e-08	EAT-16, PLC-1, PMK-2, DGK-5, PKC-1, PKC-2, PLL-1, RGEF-1, EGL-10, SAD-1, HDA-4, DGK-1, RHGF-1, UNC-13, RSKN-1, ACY-1	205	154	11627	5.89268	4.0617e-05	4.51309e-06	0.00011443
GOTERM_BP_DIRECT	GO:0006811~ion transport	24	10.1695	8.16415e-08	KCC-2, LGC-31, SHW-1, DES-2, SLO-1, DEG-1, DEG-3, TWK-46, LGC-38, GLR-4, CCA-1, GLR-2, EAT-4, GLR-1, UNC-2, TRP-2, EGL-2, SHL-1, EGL-19, EXP-2, IRK-1, CHO-1, SHK-1, UNC-103	205	360	11627	3.78114	4.18812e-05	4.1882e-06	0.000117991
GOTERM_BP_DIRECT	GO:0032094~response to food	7	2.9661	1.18923e-07	EAT-16, DOP-1, DOP-2, DAF-7, DGK-1, GPB-2, GLR-1	205	15	11627	26.468	6.10057e-05	5.54613e-06	0.000171872
GOTERM_BP_DIRECT	GO:0071805~potassium ion transmembrane transport	12	5.08475	1.53579e-07	SHW-1, KCC-2, SLO-1, SLO-2, KCNL-1, KCNL-2, EGL-2, TWK-46, SHL-1, EXP-2, SHK-1, UNC-103	205	81	11627	8.40253	7.87828e-05	6.56547e-06	0.000221958
GOTERM_BP_DIRECT	GO:0006810~transport	37	15.678	1.85871e-07	SHW-1, DES-2, TWK-46, GLR-4, CCA-1, GLR-2, CEH-44, GLR-1, NSF-1, UNC-64, UNC-119, SHL-1, EXP-2, IRK-1, SHK-1, LIN-10, KCC-2, LGC-31, SLO-1, ARL-3, DEG-1, DEG-3, LGC-38, RAB-3, PITP-1, EAT-4, UNC-2, UNC-18, RIC-19, TRP-2, EGL-2, UNC-31, EGL-19, Y41E3.7, CHO-1, UNC-104, UNC-103	205	810	11627	2.59078	9.53475e-05	7.33475e-06	0.000268628
GOTERM_BP_DIRECT	GO:0043547~positive regulation of GTPase activity	13	5.50847	2.87803e-07	EGL-10, FLCN-1, EAT-16, SIPA-1, PLC-1, AEX-3, RGS-1, TOM-1, RGS-2, RHGF-1, UNC-73, AGS-3, RGEF-1	205	105	11627	7.02211	0.000147632	1.05459e-05	0.000415942
GOTERM_BP_DIRECT	GO:0040017~positive regulation of locomotion	9	3.81356	3.71851e-07	DYC-1, RBF-1, EGL-10, CCB-1, DYB-1, STN-1, UNC-41, UNC-6, ACY-1	205	40	11627	12.7613	0.000190742	1.27172e-05	0.000537412
GOTERM_BP_DIRECT	GO:0007271~synaptic transmission, cholinergic	11	4.66102	6.81465e-07	RIC-4, LGC-31, DES-2, UNC-75, UNC-64, UNC-18, DEG-3, DYB-1, DGK-1, RAB-3, UNC-104	205	75	11627	8.3185	0.00034953	2.18492e-05	0.000984874
GOTERM_MF_DIRECT	GO:0019905~syntaxin binding	8	3.38983	1.04041e-06	UNC-76, RBF-1, RIC-4, UNC-18, SNT-1, TOM-1, SNT-6, SNT-4	201	27	9479	13.9731	0.000261108	6.52834e-05	0.00135243
GOTERM_MF_DIRECT	GO:0004871~signal transducer activity	15	6.35593	1.51097e-06	EAT-16, PLC-1, MGL-2, GPB-2, PLL-1, SEB-3, UNC-76, DOP-5, EGL-10, DOP-1, DOP-2, GBB-2, SER-4, SER-3, CKR-2	201	141	9479	5.01694	0.000379181	7.58477e-05	0.00196411
GOTERM_BP_DIRECT	GO:0007626~locomotory behavior	7	2.9661	1.59986e-06	DYC-1, UNC-2, SNT-1, DYB-1, UNC-31, SYD-2, SEB-3	205	22	11627	18.0463	0.000820391	4.82769e-05	0.00231215
GOTERM_BP_DIRECT	GO:0010940~positive regulation of necrotic cell death	6	2.54237	1.81738e-06	UNC-57, SNT-1, DYN-1, UNC-26, UNC-11, UNC-104	205	13	11627	26.1771	0.000931881	5.1794e-05	0.00262651
GOTERM_BP_DIRECT	GO:0007212~dopamine receptor signaling pathway	6	2.54237	1.81738e-06	EAT-16, EGL-10, DOP-1, DOP-2, DGK-1, GPB-2	205	13	11627	26.1771	0.000931881	5.1794e-05	0.00262651
GOTERM_CC_DIRECT	GO:0043005~neuron projection	10	4.23729	3.48156e-06	LIN-10, EAT-16, EGL-10, KCNL-2, PTL-1, PKC-2, IRK-1, CAM-1, CHO-1, GLR-1	190	74	11373	8.0889	0.0004003	4.44856e-05	0.0039657
GOTERM_BP_DIRECT	GO:0030163~protein catabolic process	14	5.9322	3.7698e-06	EAT-16, KCNL-1, DYN-1, EGL-3, GPB-2, UNC-73, UNC-6, AEX-3, UNC-64, UNC-119, EGL-2, UNC-26, EXP-2, UNC-103	205	157	11627	5.05757	0.00193204	0.00010178	0.00544812
GOTERM_BP_DIRECT	GO:0007631~feeding behavior	6	2.54237	5.90858e-06	EGL-10, UNC-119, CAT-1, GPB-2, UNC-104, GLR-1	205	16	11627	21.2689	0.00302652	0.000151544	0.00853897
GOTERM_MF_DIRECT	GO:0005249~voltage-gated potassium channel activity	7	2.9661	6.12441e-06	SHW-1, SLO-1, EGL-2, SHL-1, EXP-2, SHK-1, UNC-103	201	23	9479	14.3528	0.00153605	0.000256172	0.0079609
GOTERM_CC_DIRECT	GO:0008076~voltage-gated potassium channel complex	6	2.54237	6.32493e-06	SHW-1, SLO-1, SLO-2, SHL-1, EXP-2, SHK-1	190	17	11373	21.1263	0.000727105	7.27343e-05	0.00720437
GOTERM_BP_DIRECT	GO:0007635~chemosensory behavior	8	3.38983	7.40007e-06	RGS-1, UNC-119, EGL-2, TAX-6, EGL-3, PKC-1, PDE-1, EAT-4	205	42	11627	10.8033	0.00378905	0.000180757	0.0106943
GOTERM_BP_DIRECT	GO:0006935~chemotaxis	9	3.81356	8.05838e-06	DAF-19, SAX-3, SCD-2, TAX-6, PKC-1, RAB-3, PDE-1, RGEF-1, ACY-1	205	59	11627	8.65176	0.00412543	0.00018789	0.0116456
GOTERM_MF_DIRECT	GO:0005515~protein binding	42	17.7966	1.10931e-05	DYC-1, SAX-3, PLX-2, DYB-1, DYN-1, GLR-1, NSF-1, SOX-2, SAD-1, ITSN-1, CASY-1, UNC-64, UNC-119, MPZ-1, UNC-41, SYG-1, CAM-1, PDL-1, SEM-4, JNK-1, LIN-10, SIPA-1, SLO-1, ARL-3, RIMB-1, RPY-1, SNN-1, STN-1, RAB-3, PCT-1, UNC-76, GOPC-1, BRA-1, UNC-18, RIC-19, DOP-2, TAX-6, AGS-3, UNC-11, UNC-104, TBC-8, F54C9.11	201	975	9479	2.03147	0.00278051	0.00039769	0.0144191
GOTERM_CC_DIRECT	GO:0005737~cytoplasm	48	20.339	1.2582e-05	CKK-1, EAT-16, PMK-2, ERP-1, DYB-1, DYN-1, CDKA-1, UNC-70, UNC-73, PKC-1, UBH-1, RGEF-1, NSF-1, SAD-1, INPP-1, HDA-4, RHGF-1, UNC-41, RSKN-1, MYRF-1, UNC-44, C35D10.12, ZK1073.1, JNK-1, K09E9.4, LIN-10, MKK-4, PTL-1, STN-1, Y57G11C.22, SYD-2, UNC-6, UNC-76, PCT-1, FOX-1, EGL-10, UBC-17, UNC-57, ADD-1, CMK-1, RIC-19, AEX-3, RGS-1, MTM-6, RGS-2, TAX-6, CLS-3, UNC-104	190	1518	11373	1.89274	0.00144589	0.000131531	0.014331
GOTERM_BP_DIRECT	GO:0043050~pharyngeal pumping	7	2.9661	1.38385e-05	SLO-1, UNC-57, UNC-2, UNC-13, UNC-26, UNC-11, UNC-103	205	31	11627	12.8071	0.00707406	0.000308613	0.0199981
GOTERM_BP_DIRECT	GO:0008277~regulation of G-protein coupled receptor protein signaling pathway	4	1.69492	2.10173e-05	EAT-16, EGL-10, GPB-2, IRK-1	205	4	11627	56.7171	0.0107241	0.000449149	0.0303707
GOTERM_BP_DIRECT	GO:0001956~positive regulation of neurotransmitter secretion	4	1.69492	2.10173e-05	IDA-1, SLO-2, UNC-18, UNC-26	205	4	11627	56.7171	0.0107241	0.000449149	0.0303707
GOTERM_CC_DIRECT	GO:0048786~presynaptic active zone	5	2.11864	4.69777e-05	CCB-1, DYN-1, UNC-13, NRX-1, SYD-2	190	13	11373	23.0223	0.005388	0.000450112	0.0534984
GOTERM_BP_DIRECT	GO:0040013~negative regulation of locomotion	6	2.54237	5.12806e-05	EAT-16, DGK-1, STN-1, SER-4, SER-3, ACY-1	205	24	11627	14.1793	0.0259646	0.00105175	0.0740871
GOTERM_BP_DIRECT	GO:1990504~dense core granule exocytosis	4	1.69492	5.18624e-05	RBF-1, AEX-6, PKC-1, UNC-31	205	5	11627	45.3737	0.0262553	0.00102279	0.0749274
GOTERM_BP_DIRECT	GO:0046716~muscle cell cellular homeostasis	4	1.69492	5.18624e-05	DYC-1, DYB-1, STN-1, UNC-70	205	5	11627	45.3737	0.0262553	0.00102279	0.0749274
GOTERM_CC_DIRECT	GO:0005622~intracellular	19	8.05085	9.22934e-05	PLC-1, PMK-2, DRN-1, SSR-2, DGK-5, PKC-1, TBC-18, UBH-1, PLL-1, PITP-1, RAB-3, RGEF-1, Y52B11A.4, AEX-6, APT-9, EGL-2, UNC-13, RSKN-1, ACY-1	190	392	11373	2.90128	0.0105581	0.000816146	0.105079
GOTERM_BP_DIRECT	GO:0016079~synaptic vesicle exocytosis	4	1.69492	0.000102382	SNT-1, PKC-1, UNC-13, UNC-31	205	6	11627	37.8114	0.051169	0.00194346	0.147864
GOTERM_MF_DIRECT	GO:0005096~GTPase activator activity	9	3.81356	0.000105069	EAT-16, SIPA-1, EGL-10, RGS-1, RGS-2, TOM-1, TBC-18, AGS-3, TBC-8	201	70	9479	6.06333	0.0260289	0.00329128	0.136494
GOTERM_BP_DIRECT	GO:0070588~calcium ion transmembrane transport	6	2.54237	0.000133414	UNC-2, CCB-1, TRP-2, CCA-1, EGL-19, NCX-4	205	29	11627	11.7346	0.066156	0.00244151	0.192642
GOTERM_BP_DIRECT	GO:0048489~synaptic vesicle transport	5	2.11864	0.000141927	SAD-1, SNG-1, CDKA-1, UNC-26, SYD-2	205	16	11627	17.7241	0.0702261	0.00250767	0.204923
GOTERM_MF_DIRECT	GO:0005516~calmodulin binding	7	2.9661	0.000149412	CKK-1, CMK-1, KCNL-1, KCNL-2, HDA-4, UNC-13, PDE-1	201	39	9479	8.46447	0.0368105	0.00415857	0.194048
GOTERM_CC_DIRECT	GO:0005891~voltage-gated calcium channel complex	4	1.69492	0.000150521	UNC-2, CCB-1, CCA-1, EGL-19	190	7	11373	34.2045	0.0171623	0.00123575	0.171322
GOTERM_BP_DIRECT	GO:0006897~endocytosis	7	2.9661	0.000159793	CNB-1, UNC-57, MTM-6, DYN-1, TAX-6, UNC-41, UNC-11	205	47	11627	8.44722	0.0787101	0.00272895	0.230691
GOTERM_BP_DIRECT	GO:0048488~synaptic vesicle endocytosis	4	1.69492	0.00017685	SNT-1, UNC-26, UNC-11, EHS-1	205	7	11627	32.4098	0.0867378	0.00292257	0.255287
GOTERM_BP_DIRECT	GO:0043058~regulation of backward locomotion	4	1.69492	0.000279303	STN-1, UNC-26, ACE-3, GLR-1	205	8	11627	28.3585	0.133508	0.00446818	0.402901
GOTERM_BP_DIRECT	GO:0050808~synapse organization	4	1.69492	0.000413543	SAD-1, STN-1, SYG-1, SYD-2	205	9	11627	25.2076	0.19119	0.00640941	0.596008
GOTERM_BP_DIRECT	GO:1903998~regulation of eating behavior	4	1.69492	0.000413543	DAF-7, EGL-3, UNC-31, EGL-21	205	9	11627	25.2076	0.19119	0.00640941	0.596008
GOTERM_BP_DIRECT	GO:0016310~phosphorylation	17	7.20339	0.000418586	JNK-1, CKK-1, MKK-4, PMK-2, CKA-2, DGK-5, PKC-1, PKC-2, PCT-1, KIN-1, SAD-1, CMK-1, PPK-2, DGK-1, SCD-2, RSKN-1, CAM-1	205	348	11627	2.77066	0.193281	0.00629713	0.603256
GOTERM_MF_DIRECT	GO:0015269~calcium-activated potassium channel activity	4	1.69492	0.000479213	SLO-1, SLO-2, KCNL-1, KCNL-2	201	8	9479	23.5796	0.113356	0.0119591	0.621147
GOTERM_BP_DIRECT	GO:0048675~axon extension	6	2.54237	0.000496132	UNC-76, SAX-3, UNC-73, UNC-44, UNC-6, SEM-4	205	38	11627	8.95533	0.224757	0.00724729	0.71464
GOTERM_BP_DIRECT	GO:0007399~nervous system development	8	3.38983	0.000496575	FOX-1, LIN-10, SAD-1, UNC-64, CAM-1, SYG-1, UNC-104, PTP-3	205	80	11627	5.67171	0.224933	0.00705296	0.715277
GOTERM_MF_DIRECT	GO:0030276~clathrin binding	5	2.11864	0.000581293	RBF-1, SNT-1, UNC-11, SNT-6, SNT-4	201	19	9479	12.4103	0.135797	0.0131803	0.753001
GOTERM_MF_DIRECT	GO:0017137~Rab GTPase binding	6	2.54237	0.000672627	RBF-1, LIN-10, RIC-19, TOM-1, TBC-18, TBC-8	201	34	9479	8.32221	0.155395	0.0139753	0.870836
GOTERM_MF_DIRECT	GO:0005245~voltage-gated calcium channel activity	4	1.69492	0.000707667	UNC-2, CCB-1, CCA-1, EGL-19	201	9	9479	20.9596	0.162796	0.0135753	0.916009
GOTERM_BP_DIRECT	GO:0017158~regulation of calcium ion-dependent exocytosis	4	1.69492	0.000791493	RBF-1, SNT-1, SNT-6, SNT-4	205	11	11627	20.6244	0.333821	0.0109183	1.13783
GOTERM_BP_DIRECT	GO:0045214~sarcomere organization	4	1.69492	0.000791493	DYC-1, SLO-1, DYB-1, STN-1	205	11	11627	20.6244	0.333821	0.0109183	1.13783
GOTERM_BP_DIRECT	GO:0048791~calcium ion-regulated exocytosis of neurotransmitter	4	1.69492	0.00104173	RBF-1, SNT-1, SNT-6, SNT-4	205	12	11627	18.9057	0.414146	0.0139721	1.49504
GOTERM_BP_DIRECT	GO:0030536~larval feeding behavior	4	1.69492	0.00104173	DAF-7, EGL-3, UNC-31, EGL-21	205	12	11627	18.9057	0.414146	0.0139721	1.49504
GOTERM_CC_DIRECT	GO:0030672~synaptic vesicle membrane	4	1.69492	0.00114259	SNG-1, SNT-1, CAT-1, EAT-4	190	13	11373	18.4178	0.123197	0.00872653	1.2938
GOTERM_BP_DIRECT	GO:0040011~locomotion	41	17.3729	0.00125204	SAX-3, DYB-1, DYN-1, UNC-70, UNC-73, SPC-1, CDGS-1, SOX-2, SAD-1, CCB-1, UNC-64, UNC-119, HDA-4, RHGF-1, UNC-41, UNC-26, MYRF-1, UNC-44, UNC-25, CAM-1, JNK-1, SLO-1, TOM-1, F26A10.2, SYD-2, UNC-6, UNC-76, AEX-6, UNC-57, UNC-2, UNC-18, DOP-1, ZTF-11, TAX-6, UNC-13, UNC-31, UNC-30, UNC-11, UNC-104, EHS-1, UNC-103	205	1405	11627	1.65509	0.474128	0.0163444	1.79433
GOTERM_BP_DIRECT	GO:0034220~ion transmembrane transport	10	4.23729	0.00136275	DES-2, DEG-1, DEG-3, EGL-2, LGC-38, GLR-4, CCA-1, GLR-2, UNC-103, GLR-1	205	151	11627	3.7561	0.503199	0.0173371	1.95154
GOTERM_BP_DIRECT	GO:0007264~small GTPase mediated signal transduction	8	3.38983	0.00138524	AEX-6, ARL-3, PLC-1, DRN-1, SSR-2, RAB-3, RGEF-1, Y52B11A.4	205	95	11627	4.77617	0.508906	0.0171948	1.98345
GOTERM_MF_DIRECT	GO:0005262~calcium channel activity	5	2.11864	0.00146737	UNC-2, TRP-2, CCA-1, EGL-19, NCX-4	201	24	9479	9.82483	0.308285	0.0259837	1.89075
GOTERM_MF_DIRECT	GO:0005267~potassium channel activity	7	2.9661	0.00158859	SHW-1, SLO-1, EGL-2, TWK-46, SHL-1, EXP-2, SHK-1	201	60	9479	5.50191	0.329044	0.0262527	2.04545
GOTERM_BP_DIRECT	GO:0017157~regulation of exocytosis	3	1.27119	0.00179583	UNC-64, SNG-1, TOM-1	205	4	11627	42.5378	0.602313	0.0217153	2.56429
GOTERM_BP_DIRECT	GO:0046928~regulation of neurotransmitter secretion	3	1.27119	0.00179583	SLO-1, RIC-19, SNT-1	205	4	11627	42.5378	0.602313	0.0217153	2.56429
GOTERM_CC_DIRECT	GO:0005829~cytosol	14	5.9322	0.00184757	SNG-1, CDKA-1, PKC-1, PKC-2, SYD-2, SAD-1, SNT-1, DGK-1, UNC-31, UNC-26, UNC-13, UNC-11, TBC-8, EHS-1	190	307	11373	2.72968	0.191575	0.0132037	2.08445
GOTERM_MF_DIRECT	GO:0016301~kinase activity	17	7.20339	0.0018632	JNK-1, CKK-1, MKK-4, PMK-2, CKA-2, DGK-5, PKC-1, PKC-2, PCT-1, KIN-1, SAD-1, CMK-1, PPK-2, DGK-1, SCD-2, RSKN-1, CAM-1	201	334	9479	2.40032	0.373808	0.0288323	2.3951
GOTERM_BP_DIRECT	GO:0006836~neurotransmitter transport	5	2.11864	0.00252745	UNC-64, RIC-19, DYB-1, STN-1, EAT-4	205	33	11627	8.5935	0.726984	0.0297401	3.59132
GOTERM_MF_DIRECT	GO:0008331~high voltage-gated calcium channel activity	3	1.27119	0.00258453	UNC-2, CCB-1, EGL-19	201	4	9479	35.3694	0.477723	0.0374885	3.30806
GOTERM_MF_DIRECT	GO:0005251~delayed rectifier potassium channel activity	4	1.69492	0.0028366	SHW-1, SHL-1, EXP-2, SHK-1	201	14	9479	13.4741	0.509828	0.0388368	3.62523
GOTERM_BP_DIRECT	GO:0086010~membrane depolarization during action potential	3	1.27119	0.00295848	UNC-2, CCA-1, EGL-19	205	5	11627	34.0302	0.781277	0.0339545	4.19166
GOTERM_BP_DIRECT	GO:0018991~oviposition	15	6.35593	0.0034059	LIN-11, UNC-73, SYD-2, FOX-1, KIN-1, SOX-2, CCB-1, AEX-3, EGL-2, RHGF-1, UNC-31, MYRF-1, EGL-19, COG-1, SEM-4	205	349	11627	2.4377	0.826262	0.0381469	4.81115
GOTERM_BP_DIRECT	GO:0030334~regulation of cell migration	6	2.54237	0.00424816	PLX-2, MTM-6, LIN-11, MIG-1, UNC-6, MAB-20	205	61	11627	5.57873	0.887404	0.0463678	5.96723
GOTERM_BP_DIRECT	GO:0015870~acetylcholine transport	3	1.27119	0.00438653	DYB-1, STN-1, UNC-26	205	6	11627	28.3585	0.895152	0.0468508	6.15589
GOTERM_BP_DIRECT	GO:0007269~neurotransmitter secretion	3	1.27119	0.00438653	SNN-1, UNC-64, PKC-1	205	6	11627	28.3585	0.895152	0.0468508	6.15589
GOTERM_BP_DIRECT	GO:0007205~protein kinase C-activating G-protein coupled receptor signaling pathway	3	1.27119	0.00438653	MGL-2, DGK-1, DGK-5	205	6	11627	28.3585	0.895152	0.0468508	6.15589
GOTERM_BP_DIRECT	GO:0033563~dorsal/ventral axon guidance	4	1.69492	0.00486803	SAX-3, UNC-44, UNC-30, UNC-6	205	20	11627	11.3434	0.918194	0.0508175	6.80969
GOTERM_CC_DIRECT	GO:0016010~dystrophin-associated glycoprotein complex	3	1.27119	0.00546075	DYC-1, DYB-1, STN-1	190	7	11373	25.6534	0.467252	0.0363639	6.04675
neurons	caudate_nucleus
Category	Term	Count	%	PValue	Genes	List Total	Pop Hits	Pop Total	Fold Enrichment	Bonferroni	Benjamini	FDR
GOTERM_CC_DIRECT	GO:0030424~axon	13	13.8298	2.07108e-10	JNK-1, SLO-2, UNC-73, NLG-1, SAD-1, BRA-1, CASY-1, UNC-79, DGK-1, UNC-31, UNC-104, KLP-4, EHS-1	80	141	11373	13.1072	1.38762e-08	1.38762e-08	2.12416e-07
GOTERM_CC_DIRECT	GO:0005886~plasma membrane	22	23.4043	3.50566e-10	RBF-1, EAT-16, DES-2, MGL-2, KCNL-1, KCNL-2, DEG-3, TOM-1, LGC-38, CCA-1, EAT-4, SNT-4, NEP-21, NLG-1, EGL-10, ADD-1, ITSN-1, SNT-1, RGS-1, RGS-2, UNC-104, EHS-1	80	593	11373	5.27416	2.34879e-08	1.17439e-08	3.59551e-07
GOTERM_BP_DIRECT	GO:0007165~signal transduction	17	18.0851	2.04149e-08	LGC-31, ARRD-18, DES-2, PDE-6, MGL-2, DEG-3, LGC-38, GPB-2, PDE-1, DOP-5, DOP-2, DGK-1, GBB-2, ARRD-22, SER-3, ZK1073.1, SEM-4	81	420	11627	5.81008	5.24663e-06	5.24663e-06	2.66362e-05
GOTERM_MF_DIRECT	GO:0005509~calcium ion binding	13	13.8298	3.29984e-08	RBF-1, NLR-1, Y64G10A.7, RGEF-1, NCS-5, SNT-4, NCS-6, CASY-1, ITSN-1, SNT-1, UNC-31, EHS-1, NCX-4	75	197	9479	8.34024	3.76182e-06	3.76182e-06	3.75279e-05
GOTERM_CC_DIRECT	GO:0045202~synapse	11	11.7021	4.04359e-08	RBF-1, NLG-1, SLO-1, SAD-1, SNT-1, DEG-3, LGC-38, UNC-13, UNC-31, EHS-1, EAT-4	80	140	11373	11.1699	2.7092e-06	9.03067e-07	4.14723e-05
GOTERM_BP_DIRECT	GO:0006813~potassium ion transport	7	7.44681	5.02833e-07	SLO-1, SLO-2, KCNL-1, KCNL-2, EGL-2, SHL-1, IRK-1	81	44	11627	22.8364	0.00012922	6.4612e-05	0.000656064
GOTERM_BP_DIRECT	GO:0008277~regulation of G-protein coupled receptor protein signaling pathway	4	4.25532	1.24858e-06	EAT-16, EGL-10, GPB-2, IRK-1	81	4	11627	143.543	0.000320835	0.000106956	0.00162906
GOTERM_BP_DIRECT	GO:0007212~dopamine receptor signaling pathway	5	5.31915	1.41734e-06	EAT-16, EGL-10, DOP-2, DGK-1, GPB-2	81	13	11627	55.2089	0.00036419	9.10601e-05	0.00184924
GOTERM_BP_DIRECT	GO:0007411~axon guidance	8	8.51064	4.07611e-06	PDE-6, SAD-1, SAX-3, UNC-70, UNC-73, UNC-13, UNC-104, MAB-20	81	96	11627	11.9619	0.00104701	0.000209491	0.00531813
GOTERM_CC_DIRECT	GO:0043025~neuronal cell body	9	9.57447	4.84492e-06	JNK-1, CASY-1, KCNL-1, KCNL-2, GPB-2, UNC-31, IRK-1, UNC-104, KLP-4	80	138	11373	9.27147	0.000324558	8.11493e-05	0.00496899
GOTERM_BP_DIRECT	GO:0043051~regulation of pharyngeal pumping	6	6.38298	5.70989e-06	EAT-16, SNT-1, GPB-2, UNC-13, CCA-1, EAT-4	81	38	11627	22.6647	0.00146637	0.000244544	0.00744965
GOTERM_BP_DIRECT	GO:0046662~regulation of oviposition	6	6.38298	9.47097e-06	EAT-16, EGL-10, DGK-1, GPB-2, UNC-13, IRK-1	81	42	11627	20.5062	0.00243109	0.000347661	0.0123564
GOTERM_MF_DIRECT	GO:0005516~calmodulin binding	6	6.38298	1.18404e-05	CKK-1, CMK-1, KCNL-1, KCNL-2, UNC-13, PDE-1	75	39	9479	19.4441	0.0013489	0.000674679	0.0134648
GOTERM_MF_DIRECT	GO:0005096~GTPase activator activity	7	7.44681	1.62756e-05	EAT-16, EGL-10, RGS-1, RGS-2, TOM-1, TBC-18, TBC-8	75	70	9479	12.6387	0.00185371	0.000618286	0.0185081
GOTERM_BP_DIRECT	GO:0071805~potassium ion transmembrane transport	7	7.44681	1.88893e-05	SLO-1, SLO-2, KCNL-1, KCNL-2, EGL-2, TWK-46, SHL-1	81	81	11627	12.405	0.00484282	0.000606639	0.0246427
GOTERM_MF_DIRECT	GO:0015269~calcium-activated potassium channel activity	4	4.25532	2.48711e-05	SLO-1, SLO-2, KCNL-1, KCNL-2	75	8	9479	63.1933	0.00283133	0.000708584	0.0282814
GOTERM_BP_DIRECT	GO:0043547~positive regulation of GTPase activity	7	7.44681	8.21819e-05	EAT-16, EGL-10, RGS-1, RGS-2, TOM-1, UNC-73, RGEF-1	81	105	11627	9.56955	0.0209001	0.0023441	0.107173
GOTERM_BP_DIRECT	GO:0035556~intracellular signal transduction	8	8.51064	8.82248e-05	EAT-16, EGL-10, SAD-1, PMK-2, DGK-1, DGK-5, UNC-13, RGEF-1	81	154	11627	7.45679	0.0224196	0.00226491	0.115049
GOTERM_MF_DIRECT	GO:0004871~signal transducer activity	8	8.51064	0.000108793	DOP-5, EAT-16, EGL-10, MGL-2, DOP-2, GBB-2, GPB-2, SER-3	75	141	9479	7.17087	0.0123264	0.00247753	0.123656
GOTERM_BP_DIRECT	GO:0040012~regulation of locomotion	5	5.31915	0.000115481	EAT-16, DGK-1, GPB-2, UNC-70, UNC-73	81	37	11627	19.3977	0.0292443	0.00269458	0.150568
GOTERM_CC_DIRECT	GO:0030054~cell junction	8	8.51064	0.000118594	RBF-1, SAD-1, SNT-1, DEG-3, LGC-38, UNC-70, UNC-31, EAT-4	80	160	11373	7.10813	0.00791479	0.00158799	0.121567
GOTERM_BP_DIRECT	GO:0032094~response to food	4	4.25532	0.000134466	EAT-16, DOP-2, DGK-1, GPB-2	81	15	11627	38.2782	0.0339698	0.00287587	0.175301
GOTERM_BP_DIRECT	GO:0007271~synaptic transmission, cholinergic	6	6.38298	0.000160967	LGC-31, DES-2, UNC-75, DEG-3, DGK-1, UNC-104	81	75	11627	11.4835	0.0405276	0.00317738	0.209816
GOTERM_BP_DIRECT	GO:0006811~ion transport	11	11.7021	0.000170958	LGC-31, SLO-1, DES-2, DEG-3, EGL-2, TWK-46, LGC-38, SHL-1, CCA-1, IRK-1, EAT-4	81	360	11627	4.38604	0.0429886	0.00313365	0.222826
GOTERM_CC_DIRECT	GO:0030425~dendrite	6	6.38298	0.000190225	NLG-1, EGL-10, SAD-1, BRA-1, SER-3, UNC-104	80	77	11373	11.0776	0.0126654	0.00212213	0.194929
GOTERM_BP_DIRECT	GO:0034765~regulation of ion transmembrane transport	4	4.25532	0.000503024	SLO-1, SHL-1, CCA-1, IRK-1	81	23	11627	24.964	0.121298	0.0085836	0.65433
GOTERM_CC_DIRECT	GO:0098793~presynapse	4	4.25532	0.000664579	TOM-1, UNC-31, UNC-104, SNT-4	80	25	11373	22.746	0.0435642	0.00634288	0.67952
GOTERM_BP_DIRECT	GO:0016079~synaptic vesicle exocytosis	3	3.19149	0.000688856	SNT-1, UNC-13, UNC-31	81	6	11627	71.7716	0.162301	0.0110075	0.895056
GOTERM_BP_DIRECT	GO:0007205~protein kinase C-activating G-protein coupled receptor signaling pathway	3	3.19149	0.000688856	MGL-2, DGK-1, DGK-5	81	6	11627	71.7716	0.162301	0.0110075	0.895056
GOTERM_MF_DIRECT	GO:0005244~voltage-gated ion channel activity	4	4.25532	0.000723013	SLO-1, SHL-1, CCA-1, IRK-1	75	23	9479	21.9803	0.0791455	0.0136482	0.81918
GOTERM_BP_DIRECT	GO:0007268~chemical synaptic transmission	4	4.25532	0.00100749	UNC-13, SER-3, EHS-1, CAB-1	81	29	11627	19.7991	0.228219	0.015123	1.30656
GOTERM_MF_DIRECT	GO:0019905~syntaxin binding	4	4.25532	0.00116769	RBF-1, SNT-1, TOM-1, SNT-4	75	27	9479	18.724	0.124705	0.0188479	1.31996
GOTERM_MF_DIRECT	GO:0017137~Rab GTPase binding	4	4.25532	0.00229721	RBF-1, TOM-1, TBC-18, TBC-8	75	34	9479	14.869	0.23063	0.0322417	2.58163
GOTERM_BP_DIRECT	GO:0017158~regulation of calcium ion-dependent exocytosis	3	3.19149	0.00246998	RBF-1, SNT-1, SNT-4	81	11	11627	39.1481	0.470367	0.0346934	3.17517
GOTERM_BP_DIRECT	GO:0009968~negative regulation of signal transduction	3	3.19149	0.00246998	EGL-10, RGS-1, RGS-2	81	11	11627	39.1481	0.470367	0.0346934	3.17517
GOTERM_BP_DIRECT	GO:0048791~calcium ion-regulated exocytosis of neurotransmitter	3	3.19149	0.00295078	RBF-1, SNT-1, SNT-4	81	12	11627	35.8858	0.532086	0.0391838	3.7823
GOTERM_BP_DIRECT	GO:0007635~chemosensory behavior	4	4.25532	0.00296851	RGS-1, EGL-2, PDE-1, EAT-4	81	42	11627	13.6708	0.53422	0.0374816	3.80462
GOTERM_BP_DIRECT	GO:0010940~positive regulation of necrotic cell death	3	3.19149	0.00347176	UNC-57, SNT-1, UNC-104	81	13	11627	33.1254	0.5909	0.0416687	4.43621
neurons	caudate_putamen
Category	Term	Count	%	PValue	Genes	List Total	Pop Hits	Pop Total	Fold Enrichment	Bonferroni	Benjamini	FDR
GOTERM_CC_DIRECT	GO:0005886~plasma membrane	18	28.5714	4.93112e-10	EAT-16, MGL-2, KCNL-1, KCNL-2, LGC-38, CCA-1, RAB-3, SNT-6, EAT-4, NEP-21, NLG-1, EGL-10, ADD-1, ITSN-1, MTM-6, RGS-1, RGS-2, EHS-1	53	593	11373	6.51354	2.31762e-08	2.31762e-08	4.68368e-07
GOTERM_CC_DIRECT	GO:0030424~axon	10	15.873	1.25285e-08	JNK-1, NLG-1, SLO-2, BRA-1, DGK-1, UNC-31, CHO-1, EHS-1, KLP-4, SEB-3	53	141	11373	15.2188	5.88838e-07	2.94419e-07	1.18998e-05
GOTERM_BP_DIRECT	GO:0006813~potassium ion transport	7	11.1111	4.14425e-08	SLO-1, SLO-2, KCNL-1, KCNL-2, EGL-2, SHL-1, IRK-1	54	44	11627	34.2546	7.62538e-06	7.62538e-06	5.1234e-05
GOTERM_CC_DIRECT	GO:0043025~neuronal cell body	9	14.2857	1.83995e-07	JNK-1, KCNL-1, KCNL-2, GPB-2, UNC-31, IRK-1, CHO-1, KLP-4, SEB-3	53	138	11373	13.9947	8.64775e-06	2.88259e-06	0.000174762
GOTERM_BP_DIRECT	GO:0008277~regulation of G-protein coupled receptor protein signaling pathway	4	6.34921	3.56628e-07	EAT-16, EGL-10, GPB-2, IRK-1	54	4	11627	215.315	6.56174e-05	3.28092e-05	0.000440887
GOTERM_BP_DIRECT	GO:0071805~potassium ion transmembrane transport	7	11.1111	1.67557e-06	SLO-1, SLO-2, KCNL-1, KCNL-2, EGL-2, TWK-46, SHL-1	54	81	11627	18.6075	0.000308258	0.000102763	0.00207144
GOTERM_MF_DIRECT	GO:0015269~calcium-activated potassium channel activity	4	6.34921	9.59249e-06	SLO-1, SLO-2, KCNL-1, KCNL-2	55	8	9479	86.1727	0.000968377	0.000968377	0.0106665
GOTERM_MF_DIRECT	GO:0005509~calcium ion binding	9	14.2857	1.38427e-05	ITSN-1, NLR-1, UNC-31, SNT-6, EHS-1, NCS-5, RGEF-1, NCX-4, NCS-6	55	197	9479	7.87365	0.00139714	0.000698817	0.0153922
GOTERM_BP_DIRECT	GO:0007165~signal transduction	11	17.4603	1.64611e-05	PDE-6, MGL-2, DRN-1, DGK-1, LGC-38, GBB-2, GPB-2, SER-3, PDE-1, ZK1073.1, SEB-3	54	420	11627	5.6392	0.00302429	0.000756932	0.0203485
GOTERM_BP_DIRECT	GO:0040012~regulation of locomotion	5	7.93651	2.27327e-05	EAT-16, DGK-1, GPB-2, UNC-70, RAB-3	54	37	11627	29.0966	0.00417412	0.000836222	0.0281001
GOTERM_BP_DIRECT	GO:0007212~dopamine receptor signaling pathway	4	6.34921	2.47685e-05	EAT-16, EGL-10, DGK-1, GPB-2	54	13	11627	66.2507	0.0045471	0.00075929	0.0306163
GOTERM_BP_DIRECT	GO:0043051~regulation of pharyngeal pumping	5	7.93651	2.53216e-05	EAT-16, GPB-2, CCA-1, RAB-3, EAT-4	54	38	11627	28.3309	0.0046484	0.000665384	0.0312998
GOTERM_BP_DIRECT	GO:0046662~regulation of oviposition	5	7.93651	3.78826e-05	EAT-16, EGL-10, DGK-1, GPB-2, IRK-1	54	42	11627	25.6327	0.00694629	0.000870937	0.046823
GOTERM_CC_DIRECT	GO:0045202~synapse	7	11.1111	3.9944e-05	NLG-1, SLO-1, LGC-38, UNC-31, CHO-1, EHS-1, EAT-4	53	140	11373	10.7292	0.00187564	0.000469241	0.0379332
GOTERM_MF_DIRECT	GO:0005516~calmodulin binding	5	7.93651	6.67426e-05	CKK-1, CMK-1, KCNL-1, KCNL-2, PDE-1	55	39	9479	22.0956	0.00671856	0.00224455	0.0741937
GOTERM_BP_DIRECT	GO:0035556~intracellular signal transduction	7	11.1111	6.72651e-05	EAT-16, EGL-10, PMK-2, DGK-1, RSKN-1, DGK-5, RGEF-1	54	154	11627	9.78704	0.0123009	0.0013743	0.0831259
GOTERM_MF_DIRECT	GO:0004871~signal transducer activity	7	11.1111	0.000139814	EAT-16, EGL-10, MGL-2, GBB-2, GPB-2, SER-3, SEB-3	55	141	9479	8.55616	0.014023	0.00352433	0.155366
GOTERM_BP_DIRECT	GO:0034765~regulation of ion transmembrane transport	4	6.34921	0.000148508	SLO-1, SHL-1, CCA-1, IRK-1	54	23	11627	37.4461	0.0269575	0.00272902	0.183441
GOTERM_BP_DIRECT	GO:0006811~ion transport	9	14.2857	0.000204785	SLO-1, EGL-2, TWK-46, LGC-38, SHL-1, CCA-1, IRK-1, CHO-1, EAT-4	54	360	11627	5.38287	0.0369831	0.00341999	0.252875
GOTERM_MF_DIRECT	GO:0005244~voltage-gated ion channel activity	4	6.34921	0.000285544	SLO-1, SHL-1, CCA-1, IRK-1	55	23	9479	29.9731	0.028432	0.0057522	0.31707
GOTERM_BP_DIRECT	GO:0007205~protein kinase C-activating G-protein coupled receptor signaling pathway	3	4.7619	0.000302264	MGL-2, DGK-1, DGK-5	54	6	11627	107.657	0.0541062	0.00462469	0.373038
GOTERM_CC_DIRECT	GO:0043005~neuron projection	5	7.93651	0.000353021	EAT-16, EGL-10, KCNL-2, IRK-1, CHO-1	53	74	11373	14.499	0.016458	0.00331349	0.334805
GOTERM_BP_DIRECT	GO:0007635~chemosensory behavior	4	6.34921	0.000905579	RGS-1, EGL-2, PDE-1, EAT-4	54	42	11627	20.5062	0.153548	0.0127414	1.1138
GOTERM_BP_DIRECT	GO:0009968~negative regulation of signal transduction	3	4.7619	0.00109222	EGL-10, RGS-1, RGS-2	54	11	11627	58.7222	0.182151	0.0142601	1.34193
GOTERM_MF_DIRECT	GO:0005216~ion channel activity	5	7.93651	0.00129562	SLO-1, EGL-2, LGC-38, SHL-1, CCA-1	55	84	9479	10.2587	0.122732	0.0215874	1.43134
GOTERM_BP_DIRECT	GO:0043547~positive regulation of GTPase activity	5	7.93651	0.00130914	EAT-16, EGL-10, RGS-1, RGS-2, RGEF-1	54	105	11627	10.2531	0.21419	0.0159409	1.60647
GOTERM_BP_DIRECT	GO:0032094~response to food	3	4.7619	0.00206093	EAT-16, DGK-1, GPB-2	54	15	11627	43.063	0.315867	0.023446	2.51825
GOTERM_CC_DIRECT	GO:0008076~voltage-gated potassium channel complex	3	4.7619	0.0026688	SLO-1, SLO-2, SHL-1	53	17	11373	37.8679	0.118034	0.020716	2.50633
GOTERM_BP_DIRECT	GO:0006810~transport	11	17.4603	0.00319888	SLO-1, EGL-2, TWK-46, LGC-38, SHL-1, UNC-31, CCA-1, IRK-1, RAB-3, CHO-1, EAT-4	54	810	11627	2.92403	0.445416	0.0340843	3.88359
GOTERM_CC_DIRECT	GO:0008021~synaptic vesicle	3	4.7619	0.00446733	SNN-1, RAB-3, CHO-1	53	22	11373	29.2616	0.189768	0.0296147	4.16351
GOTERM_MF_DIRECT	GO:0005267~potassium channel activity	4	6.34921	0.00475573	SLO-1, EGL-2, TWK-46, SHL-1	55	60	9479	11.4897	0.382129	0.06647	5.163
GOTERM_BP_DIRECT	GO:0016310~phosphorylation	7	11.1111	0.00483067	JNK-1, CKK-1, PMK-2, CMK-1, DGK-1, RSKN-1, DGK-5	54	348	11627	4.33105	0.589753	0.0482947	5.8108
GOTERM_CC_DIRECT	GO:0030425~dendrite	4	6.34921	0.00519731	NLG-1, EGL-10, BRA-1, SER-3	53	77	11373	11.1473	0.217226	0.03015	4.8289
GOTERM_BP_DIRECT	GO:0040013~negative regulation of locomotion	3	4.7619	0.00527709	EAT-16, DGK-1, SER-3	54	24	11627	26.9144	0.622263	0.0499492	6.33183
GOTERM_CC_DIRECT	GO:0005737~cytoplasm	15	23.8095	0.00681384	JNK-1, CKK-1, EAT-16, PMK-2, UNC-70, RGEF-1, FOX-1, EGL-10, ADD-1, CMK-1, MTM-6, RGS-1, RGS-2, RSKN-1, ZK1073.1	53	1518	11373	2.1204	0.274828	0.0350753	6.28771
neurons	cerebellum
Category	Term	Count	%	PValue	Genes	List Total	Pop Hits	Pop Total	Fold Enrichment	Bonferroni	Benjamini	FDR
GOTERM_CC_DIRECT	GO:0030424~axon	17	14.9123	4.42815e-14	JNK-1, SLO-2, CPX-1, SEB-3, NLG-1, SAD-1, BRA-1, CASY-1, UNC-18, UNC-79, DGK-1, TAX-6, MPZ-1, UNC-31, UNC-25, UNC-104, EHS-1	98	141	11373	13.992	3.05656e-12	3.05656e-12	4.57079e-11
GOTERM_CC_DIRECT	GO:0005886~plasma membrane	22	19.2982	1.93945e-08	RBF-1, EAT-16, MGL-2, KCNL-1, KCNL-2, TOM-1, LGC-38, GLR-4, CCA-1, RAB-3, SNT-6, EAT-4, NEP-21, NLG-1, EGL-10, ADD-1, ITSN-1, MTM-6, RGS-1, RGS-2, UNC-104, EHS-1	98	593	11373	4.30543	1.33822e-06	6.6911e-07	2.00125e-05
GOTERM_CC_DIRECT	GO:0045202~synapse	12	10.5263	2.67118e-08	RBF-1, NLG-1, SLO-1, SAD-1, RPY-1, LGC-38, UNC-13, UNC-31, GLR-4, CPX-1, EHS-1, EAT-4	98	140	11373	9.94723	1.84311e-06	6.14371e-07	2.7563e-05
GOTERM_MF_DIRECT	GO:0005509~calcium ion binding	14	12.2807	4.80827e-08	RBF-1, NLR-1, Y64G10A.7, SNT-6, RGEF-1, NCS-5, NCS-6, UNC-2, CASY-1, ITSN-1, TAX-6, UNC-31, EHS-1, NCX-4	93	197	9479	7.24338	6.82772e-06	6.82772e-06	5.68739e-05
GOTERM_BP_DIRECT	GO:0007268~chemical synaptic transmission	7	6.14035	1.03546e-07	CCB-1, RPY-1, AEX-3, UNC-13, SER-3, EHS-1, CAB-1	96	29	11627	29.2346	2.95101e-05	2.95101e-05	0.000137285
GOTERM_CC_DIRECT	GO:0043025~neuronal cell body	11	9.64912	2.55613e-07	JNK-1, CASY-1, KCNL-1, KCNL-2, TAX-6, GPB-2, UNC-31, IRK-1, UNC-25, UNC-104, SEB-3	98	138	11373	9.25044	1.76371e-05	4.40931e-06	0.000263758
GOTERM_BP_DIRECT	GO:0006813~potassium ion transport	7	6.14035	1.39427e-06	SLO-1, SLO-2, KCNL-1, KCNL-2, EGL-2, SHL-1, IRK-1	96	44	11627	19.2682	0.000397288	0.000198664	0.00184857
GOTERM_BP_DIRECT	GO:0008277~regulation of G-protein coupled receptor protein signaling pathway	4	3.50877	2.10144e-06	EAT-16, EGL-10, GPB-2, IRK-1	96	4	11627	121.115	0.000598733	0.000199617	0.00278615
GOTERM_BP_DIRECT	GO:0007212~dopamine receptor signaling pathway	5	4.38596	2.82645e-06	EAT-16, EGL-10, DOP-2, DGK-1, GPB-2	96	13	11627	46.5825	0.000805216	0.000201365	0.00374738
GOTERM_MF_DIRECT	GO:0005096~GTPase activator activity	8	7.01754	4.69768e-06	EAT-16, EGL-10, RGS-1, RGS-2, TOM-1, TBC-18, AGS-3, TBC-8	93	70	9479	11.6485	0.00066685	0.00033348	0.00555644
GOTERM_MF_DIRECT	GO:0019905~syntaxin binding	6	5.26316	5.26418e-06	RBF-1, CPX-2, UNC-18, TOM-1, SNT-6, CPX-1	93	27	9479	22.6499	0.000747236	0.000249141	0.00622648
GOTERM_BP_DIRECT	GO:0043051~regulation of pharyngeal pumping	6	5.26316	1.32812e-05	EAT-16, GPB-2, UNC-13, CCA-1, RAB-3, EAT-4	96	38	11627	19.1234	0.00377801	0.000756747	0.0176074
GOTERM_BP_DIRECT	GO:0046662~regulation of oviposition	6	5.26316	2.19353e-05	EAT-16, EGL-10, DGK-1, GPB-2, UNC-13, IRK-1	96	42	11627	17.3021	0.00623212	0.00104139	0.0290789
GOTERM_BP_DIRECT	GO:0043547~positive regulation of GTPase activity	8	7.01754	2.30675e-05	EAT-16, EGL-10, AEX-3, RGS-1, RGS-2, TOM-1, AGS-3, RGEF-1	96	105	11627	9.22778	0.00655275	0.000938746	0.0305796
GOTERM_BP_DIRECT	GO:0034765~regulation of ion transmembrane transport	5	4.38596	3.28783e-05	SLO-1, UNC-2, SHL-1, CCA-1, IRK-1	96	23	11627	26.3293	0.00932669	0.00117062	0.0435827
GOTERM_BP_DIRECT	GO:0007165~signal transduction	14	12.2807	3.48993e-05	ARRD-18, MGL-2, DRN-1, LGC-38, GPB-2, PDE-1, SEB-3, DOP-5, DOP-2, DGK-1, GBB-2, ARRD-22, SER-3, ZK1073.1	96	420	11627	4.03715	0.00989718	0.00110455	0.0462612
GOTERM_BP_DIRECT	GO:0035556~intracellular signal transduction	9	7.89474	3.62153e-05	EAT-16, EGL-10, SAD-1, PMK-2, DGK-1, RSKN-1, DGK-5, UNC-13, RGEF-1	96	154	11627	7.07812	0.0102685	0.00103162	0.0480052
GOTERM_MF_DIRECT	GO:0015269~calcium-activated potassium channel activity	4	3.50877	4.78378e-05	SLO-1, SLO-2, KCNL-1, KCNL-2	93	8	9479	50.9624	0.00677011	0.00169684	0.0565696
GOTERM_CC_DIRECT	GO:0030425~dendrite	7	6.14035	4.79326e-05	NLG-1, EGL-10, SAD-1, BRA-1, TAX-6, SER-3, UNC-104	98	77	11373	10.5501	0.00330197	0.000661267	0.049449
GOTERM_BP_DIRECT	GO:0071805~potassium ion transmembrane transport	7	6.14035	5.02858e-05	SLO-1, SLO-2, KCNL-1, KCNL-2, EGL-2, TWK-46, SHL-1	96	81	11627	10.4667	0.0142296	0.00130204	0.0666506
GOTERM_CC_DIRECT	GO:0098793~presynapse	5	4.38596	5.48223e-05	UNC-18, TOM-1, UNC-31, SNT-6, UNC-104	98	25	11373	23.2102	0.00377569	0.000630275	0.0565548
GOTERM_MF_DIRECT	GO:0004871~signal transducer activity	9	7.89474	6.38503e-05	DOP-5, EAT-16, EGL-10, MGL-2, DOP-2, GBB-2, GPB-2, SER-3, SEB-3	93	141	9479	6.50583	0.00902605	0.00181176	0.0754983
GOTERM_MF_DIRECT	GO:0005244~voltage-gated ion channel activity	5	4.38596	6.38944e-05	SLO-1, UNC-2, SHL-1, CCA-1, IRK-1	93	23	9479	22.1576	0.00903226	0.00151107	0.0755504
GOTERM_BP_DIRECT	GO:0070588~calcium ion transmembrane transport	5	4.38596	8.49374e-05	UNC-2, CCB-1, TRP-2, CCA-1, NCX-4	96	29	11627	20.8818	0.0239175	0.00201532	0.112555
GOTERM_MF_DIRECT	GO:0005216~ion channel activity	7	6.14035	0.000156962	SLO-1, UNC-2, TRP-2, EGL-2, LGC-38, SHL-1, CCA-1	93	84	9479	8.49373	0.0220438	0.00317928	0.185503
GOTERM_BP_DIRECT	GO:0032094~response to food	4	3.50877	0.000223915	EAT-16, DOP-2, DGK-1, GPB-2	96	15	11627	32.2972	0.061829	0.00489743	0.29647
GOTERM_BP_DIRECT	GO:0040012~regulation of locomotion	5	4.38596	0.000224673	EAT-16, DGK-1, GPB-2, UNC-70, RAB-3	96	37	11627	16.3668	0.0620315	0.00456376	0.297471
GOTERM_BP_DIRECT	GO:0007635~chemosensory behavior	5	4.38596	0.00036907	RGS-1, EGL-2, TAX-6, PDE-1, EAT-4	96	42	11627	14.4184	0.0998593	0.00698908	0.488224
GOTERM_MF_DIRECT	GO:0005516~calmodulin binding	5	4.38596	0.000527125	CKK-1, KCNL-1, KCNL-2, UNC-13, PDE-1	93	39	9479	13.0673	0.0721373	0.00931528	0.621726
GOTERM_BP_DIRECT	GO:0006811~ion transport	11	9.64912	0.000696252	SLO-1, UNC-2, TRP-2, EGL-2, TWK-46, LGC-38, SHL-1, GLR-4, CCA-1, IRK-1, EAT-4	96	360	11627	3.70072	0.180041	0.0123297	0.919194
GOTERM_BP_DIRECT	GO:0006810~transport	17	14.9123	0.000806898	SLO-1, TWK-46, LGC-38, GLR-4, CCA-1, RAB-3, CPX-1, EAT-4, NSF-1, UNC-2, UNC-18, TRP-2, EGL-2, SHL-1, UNC-31, IRK-1, UNC-104	96	810	11627	2.54191	0.205513	0.0134417	1.06455
GOTERM_CC_DIRECT	GO:0008021~synaptic vesicle	4	3.50877	0.000823408	RBF-1, SNN-1, UNC-25, RAB-3	98	22	11373	21.1002	0.0552534	0.00808692	0.846395
GOTERM_BP_DIRECT	GO:0007205~protein kinase C-activating G-protein coupled receptor signaling pathway	3	2.63158	0.000969982	MGL-2, DGK-1, DGK-5	96	6	11627	60.5573	0.241626	0.015248	1.27843
GOTERM_BP_DIRECT	GO:0006887~exocytosis	4	3.50877	0.00106681	RBF-1, UNC-31, RAB-3, CPX-1	96	25	11627	19.3783	0.262289	0.0158832	1.40521
GOTERM_BP_DIRECT	GO:0007411~axon guidance	6	5.26316	0.00111415	SAD-1, SAX-3, UNC-70, UNC-13, UNC-104, MAB-20	96	96	11627	7.56966	0.272187	0.01576	1.46715
GOTERM_BP_DIRECT	GO:0006935~chemotaxis	5	4.38596	0.00135001	SAX-3, TAX-6, RAB-3, PDE-1, RGEF-1	96	59	11627	10.2639	0.319557	0.0181668	1.77516
GOTERM_CC_DIRECT	GO:0005891~voltage-gated calcium channel complex	3	2.63158	0.00147041	UNC-2, CCB-1, CCA-1	98	7	11373	49.7362	0.0965484	0.0126114	1.50691
GOTERM_MF_DIRECT	GO:0005262~calcium channel activity	4	3.50877	0.00154496	UNC-2, TRP-2, CCA-1, NCX-4	93	24	9479	16.9875	0.197123	0.0240997	1.81222
GOTERM_BP_DIRECT	GO:0043050~pharyngeal pumping	4	3.50877	0.00201235	SLO-1, UNC-57, UNC-2, UNC-13	96	31	11627	15.6277	0.436787	0.0257578	2.6354
GOTERM_CC_DIRECT	GO:0030054~cell junction	7	6.14035	0.00243208	RBF-1, SAD-1, LGC-38, UNC-70, UNC-31, GLR-4, EAT-4	98	160	11373	5.07723	0.154661	0.0184954	2.48133
GOTERM_MF_DIRECT	GO:0005245~voltage-gated calcium channel activity	3	2.63158	0.00320912	UNC-2, CCB-1, CCA-1	93	9	9479	33.9749	0.366457	0.0446168	3.7306
GOTERM_BP_DIRECT	GO:0007271~synaptic transmission, cholinergic	5	4.38596	0.00326469	UNC-75, UNC-18, DGK-1, RAB-3, UNC-104	96	75	11627	8.07431	0.606219	0.03971	4.24292
GOTERM_BP_DIRECT	GO:0009968~negative regulation of signal transduction	3	2.63158	0.0034631	EGL-10, RGS-1, RGS-2	96	11	11627	33.0312	0.627939	0.0403587	4.49533
GOTERM_CC_DIRECT	GO:0005737~cytoplasm	24	21.0526	0.00379288	JNK-1, CKK-1, EAT-16, PMK-2, ERP-1, UNC-70, CPX-1, RGEF-1, NSF-1, FOX-1, EGL-10, SAD-1, ADD-1, UNC-57, AEX-3, MTM-6, RGS-1, RGS-2, TAX-6, RSKN-1, MYRF-1, C35D10.12, UNC-104, ZK1073.1	98	1518	11373	1.8348	0.230647	0.0258798	3.8453
GOTERM_BP_DIRECT	GO:0040017~positive regulation of locomotion	4	3.50877	0.00419482	RBF-1, EGL-10, CCB-1, UNC-79	96	40	11627	12.1115	0.698214	0.0467914	5.42092
GOTERM_MF_DIRECT	GO:0017137~Rab GTPase binding	4	3.50877	0.00425904	RBF-1, TOM-1, TBC-18, TBC-8	93	34	9479	11.9911	0.454512	0.0536074	4.92318
GOTERM_CC_DIRECT	GO:0048786~presynaptic active zone	3	2.63158	0.00528237	CCB-1, UNC-13, NRX-1	98	13	11373	26.781	0.306115	0.0326769	5.31849
GOTERM_MF_DIRECT	GO:0005515~protein binding	19	16.6667	0.00531797	JNK-1, SLO-1, RPY-1, SNN-1, SAX-3, RIMB-1, RAB-3, NSF-1, SAD-1, ITSN-1, BRA-1, CASY-1, UNC-18, DOP-2, TAX-6, MPZ-1, AGS-3, UNC-104, TBC-8	93	975	9479	1.98623	0.531007	0.0611478	6.11229
GOTERM_CC_DIRECT	GO:0005622~intracellular	10	8.77193	0.00617646	PMK-2, DRN-1, EGL-2, RSKN-1, DGK-5, UNC-13, TBC-18, RAB-3, RAB-37, RGEF-1	98	392	11373	2.96049	0.347861	0.0349977	6.19298
GOTERM_BP_DIRECT	GO:0007631~feeding behavior	3	2.63158	0.00735783	EGL-10, GPB-2, UNC-104	96	16	11627	22.709	0.878122	0.0777614	9.32733
GOTERM_CC_DIRECT	GO:0008076~voltage-gated potassium channel complex	3	2.63158	0.00900841	SLO-1, SLO-2, SHL-1	98	17	11373	20.4796	0.464416	0.0468953	8.91491
neurons	cerebral_cortex
Category	Term	Count	%	PValue	Genes	List Total	Pop Hits	Pop Total	Fold Enrichment	Bonferroni	Benjamini	FDR
GOTERM_CC_DIRECT	GO:0005886~plasma membrane	24	35.8209	1.30858e-15	DES-2, EAT-16, MGL-2, KCNL-1, KCNL-2, DEG-3, LGC-38, GLR-4, CCA-1, GLR-2, RAB-3, SNT-6, EAT-4, GLR-1, NEP-21, EGL-10, ADD-1, ITSN-1, MTM-6, RGS-1, RGS-2, NPR-29, SHK-1, EHS-1	57	593	11373	8.07526	7.32747e-14	7.32747e-14	1.31006e-12
GOTERM_BP_DIRECT	GO:0006811~ion transport	15	22.3881	1.0324e-09	LGC-31, DES-2, SLO-1, DEG-3, TWK-46, EGL-2, LGC-38, SHL-1, GLR-4, IRK-1, CCA-1, GLR-2, SHK-1, EAT-4, GLR-1	57	360	11627	8.49927	1.97189e-07	1.97189e-07	1.28425e-06
GOTERM_BP_DIRECT	GO:0006813~potassium ion transport	8	11.9403	1.36235e-09	SLO-1, SLO-2, KCNL-1, KCNL-2, EGL-2, SHL-1, IRK-1, SHK-1	57	44	11627	37.0877	2.60209e-07	1.30104e-07	1.69468e-06
GOTERM_BP_DIRECT	GO:0007165~signal transduction	15	22.3881	7.53152e-09	LGC-31, DES-2, PDE-6, MGL-2, DEG-3, DRN-1, LGC-38, GPB-2, PDE-1, SEB-3, DGK-1, NPR-29, SER-3, ZK1073.1, NPR-25	57	420	11627	7.28509	1.43852e-06	4.79507e-07	9.36878e-06
GOTERM_BP_DIRECT	GO:0071805~potassium ion transmembrane transport	8	11.9403	1.07804e-07	SLO-1, SLO-2, KCNL-1, KCNL-2, EGL-2, TWK-46, SHL-1, SHK-1	57	81	11627	20.1464	2.05904e-05	5.14763e-06	0.000134102
GOTERM_CC_DIRECT	GO:0045202~synapse	9	13.4328	3.72415e-07	SLO-1, DEG-3, LGC-38, UNC-31, GLR-4, GLR-2, EHS-1, EAT-4, GLR-1	57	140	11373	12.8267	2.04826e-05	1.02414e-05	0.000366301
GOTERM_BP_DIRECT	GO:0008277~regulation of G-protein coupled receptor protein signaling pathway	4	5.97015	4.21916e-07	EAT-16, EGL-10, GPB-2, IRK-1	57	4	11627	203.982	8.05827e-05	1.61171e-05	0.000524838
GOTERM_MF_DIRECT	GO:0005216~ion channel activity	8	11.9403	6.15755e-07	SLO-1, EGL-2, LGC-38, SHL-1, CCA-1, GLR-2, SHK-1, GLR-1	58	84	9479	15.5649	6.46522e-05	6.46522e-05	0.00068972
GOTERM_BP_DIRECT	GO:0006810~transport	17	25.3731	7.87367e-07	LGC-31, SLO-1, DES-2, DEG-3, TWK-46, LGC-38, GLR-4, CCA-1, GLR-2, RAB-3, EAT-4, GLR-1, EGL-2, SHL-1, UNC-31, IRK-1, SHK-1	57	810	11627	4.28111	0.000150376	2.50642e-05	0.000979434
GOTERM_BP_DIRECT	GO:0034765~regulation of ion transmembrane transport	5	7.46269	3.99206e-06	SLO-1, SHL-1, CCA-1, IRK-1, SHK-1	57	23	11627	44.344	0.000762194	0.00010892	0.00496578
GOTERM_CC_DIRECT	GO:0043025~neuronal cell body	8	11.9403	4.69651e-06	KCNL-1, KCNL-2, GPB-2, UNC-31, IRK-1, KLP-4, SEB-3, GLR-1	57	138	11373	11.5667	0.000258276	8.60992e-05	0.00461932
GOTERM_BP_DIRECT	GO:0034220~ion transmembrane transport	8	11.9403	7.3785e-06	DES-2, DEG-3, EGL-2, LGC-38, GLR-4, CCA-1, GLR-2, GLR-1	57	151	11627	10.807	0.00140831	0.000176147	0.00917804
GOTERM_MF_DIRECT	GO:0005244~voltage-gated ion channel activity	5	7.46269	9.55561e-06	SLO-1, SHL-1, CCA-1, IRK-1, SHK-1	58	23	9479	35.5285	0.00100284	0.000501546	0.0107029
GOTERM_MF_DIRECT	GO:0015269~calcium-activated potassium channel activity	4	5.97015	1.13023e-05	SLO-1, SLO-2, KCNL-1, KCNL-2	58	8	9479	81.7155	0.00118604	0.000395504	0.0126592
GOTERM_CC_DIRECT	GO:0030054~cell junction	8	11.9403	1.24349e-05	DEG-3, LGC-38, UNC-70, UNC-31, GLR-4, GLR-2, EAT-4, GLR-1	57	160	11373	9.97632	0.000683689	0.000170966	0.0122301
GOTERM_MF_DIRECT	GO:0004871~signal transducer activity	8	11.9403	1.97233e-05	EAT-16, EGL-10, MGL-2, GPB-2, NPR-29, SER-3, SEB-3, NPR-25	58	141	9479	9.27268	0.00206883	0.000517608	0.0220904
GOTERM_BP_DIRECT	GO:0040012~regulation of locomotion	5	7.46269	2.832e-05	EAT-16, DGK-1, GPB-2, UNC-70, RAB-3	57	37	11627	27.5652	0.00539458	0.00060084	0.0352227
GOTERM_BP_DIRECT	GO:0007271~synaptic transmission, cholinergic	6	8.95522	2.88429e-05	LGC-31, DES-2, UNC-75, DEG-3, DGK-1, RAB-3	57	75	11627	16.3186	0.00549393	0.000550756	0.035873
GOTERM_BP_DIRECT	GO:0007212~dopamine receptor signaling pathway	4	5.97015	2.92519e-05	EAT-16, EGL-10, DGK-1, GPB-2	57	13	11627	62.7638	0.00557161	0.000507797	0.0363815
GOTERM_BP_DIRECT	GO:0043051~regulation of pharyngeal pumping	5	7.46269	3.15387e-05	EAT-16, GPB-2, CCA-1, RAB-3, EAT-4	57	38	11627	26.8398	0.00600588	0.000501873	0.0392253
GOTERM_BP_DIRECT	GO:0032094~response to food	4	5.97015	4.62199e-05	EAT-16, DGK-1, GPB-2, GLR-1	57	15	11627	54.3953	0.00878934	0.000678861	0.0574796
GOTERM_BP_DIRECT	GO:0046662~regulation of oviposition	5	7.46269	4.7145e-05	EAT-16, EGL-10, DGK-1, GPB-2, IRK-1	57	42	11627	24.2836	0.00896448	0.000643	0.0586298
GOTERM_BP_DIRECT	GO:0007631~feeding behavior	4	5.97015	5.66918e-05	EGL-10, CAT-1, GPB-2, GLR-1	57	16	11627	50.9956	0.01077	0.000721636	0.0704985
GOTERM_CC_DIRECT	GO:0030424~axon	7	10.4478	6.36641e-05	SLO-2, BRA-1, DGK-1, UNC-31, EHS-1, KLP-4, SEB-3	57	141	11373	9.90556	0.00349551	0.000700082	0.0626013
GOTERM_CC_DIRECT	GO:0008076~voltage-gated potassium channel complex	4	5.97015	7.32271e-05	SLO-1, SLO-2, SHL-1, SHK-1	57	17	11373	46.9474	0.00401954	0.000671048	0.0720017
GOTERM_MF_DIRECT	GO:0005516~calmodulin binding	5	7.46269	8.26287e-05	CKK-1, CMK-1, KCNL-1, KCNL-2, PDE-1	58	39	9479	20.9527	0.00863884	0.00173377	0.0925154
GOTERM_BP_DIRECT	GO:0035556~intracellular signal transduction	7	10.4478	9.20751e-05	EAT-16, EGL-10, PMK-2, DGK-1, RSKN-1, DGK-5, RGEF-1	57	154	11627	9.27193	0.0174334	0.00109859	0.114476
GOTERM_MF_DIRECT	GO:0005249~voltage-gated potassium channel activity	4	5.97015	0.000335246	SLO-1, EGL-2, SHL-1, SHK-1	58	23	9479	28.4228	0.0345942	0.00585061	0.374876
GOTERM_BP_DIRECT	GO:0007205~protein kinase C-activating G-protein coupled receptor signaling pathway	3	4.47761	0.000337566	MGL-2, DGK-1, DGK-5	57	6	11627	101.991	0.0624507	0.00378611	0.419103
GOTERM_MF_DIRECT	GO:0005267~potassium channel activity	5	7.46269	0.000446041	SLO-1, EGL-2, TWK-46, SHL-1, SHK-1	58	60	9479	13.6193	0.0457645	0.00666977	0.498486
GOTERM_CC_DIRECT	GO:0043005~neuron projection	5	7.46269	0.000469638	EAT-16, EGL-10, KCNL-2, IRK-1, GLR-1	57	74	11373	13.4815	0.0255053	0.00368408	0.460971
GOTERM_BP_DIRECT	GO:0007635~chemosensory behavior	4	5.97015	0.00106355	RGS-1, EGL-2, PDE-1, EAT-4	57	42	11627	19.4269	0.183922	0.0112279	1.31497
GOTERM_MF_DIRECT	GO:0005509~calcium ion binding	7	10.4478	0.00112218	ITSN-1, NLR-1, UNC-31, SNT-6, EHS-1, RGEF-1, NCX-4	58	197	9479	5.80719	0.11121	0.0146288	1.24981
GOTERM_BP_DIRECT	GO:0009968~negative regulation of signal transduction	3	4.47761	0.00121873	EGL-10, RGS-1, RGS-2	57	11	11627	55.6316	0.207783	0.0121841	1.50551
GOTERM_BP_DIRECT	GO:0035235~ionotropic glutamate receptor signaling pathway	3	4.47761	0.00121873	GLR-4, GLR-2, GLR-1	57	11	11627	55.6316	0.207783	0.0121841	1.50551
GOTERM_CC_DIRECT	GO:0045211~postsynaptic membrane	4	5.97015	0.00147752	DEG-3, GLR-4, GLR-2, GLR-1	57	46	11373	17.3501	0.0781048	0.010114	1.44382
GOTERM_MF_DIRECT	GO:0005234~extracellular-glutamate-gated ion channel activity	3	4.47761	0.00155005	GLR-4, GLR-2, GLR-1	58	10	9479	49.0293	0.150309	0.0179352	1.72259
GOTERM_BP_DIRECT	GO:0043547~positive regulation of GTPase activity	5	7.46269	0.00160844	EAT-16, EGL-10, RGS-1, RGS-2, RGEF-1	57	105	11627	9.71345	0.264687	0.0152554	1.9825
GOTERM_MF_DIRECT	GO:0004970~ionotropic glutamate receptor activity	3	4.47761	0.00188721	GLR-4, GLR-2, GLR-1	58	11	9479	44.5721	0.179912	0.019639	2.09367
GOTERM_BP_DIRECT	GO:0055085~transmembrane transport	8	11.9403	0.00350079	SLO-1, CAT-1, EGL-2, SHL-1, CCA-1, SHK-1, EAT-4, NCX-4	57	413	11627	3.95123	0.488201	0.0313931	4.26864
GOTERM_BP_DIRECT	GO:0040013~negative regulation of locomotion	3	4.47761	0.00587529	EAT-16, DGK-1, SER-3	57	24	11627	25.4978	0.675507	0.0498721	7.06787
GOTERM_CC_DIRECT	GO:0030425~dendrite	4	5.97015	0.00639433	EGL-10, BRA-1, SER-3, GLR-1	57	77	11373	10.365	0.297294	0.0384435	6.11462
neurons	frontal_lobe
Category	Term	Count	%	PValue	Genes	List Total	Pop Hits	Pop Total	Fold Enrichment	Bonferroni	Benjamini	FDR
GOTERM_CC_DIRECT	GO:0005886~plasma membrane	20	28.5714	3.1552e-11	DES-2, EAT-16, MGL-2, DEG-3, LGC-38, CCA-1, GLR-2, RAB-3, SNT-6, EAT-4, GLR-1, NEP-21, NLG-1, EGL-10, ADD-1, ITSN-1, MTM-6, RGS-1, RGS-2, EHS-1	58	593	11373	6.61336	1.83002e-09	1.83002e-09	3.13922e-08
GOTERM_CC_DIRECT	GO:0030424~axon	11	15.7143	1.63546e-09	JNK-1, NLG-1, SLO-2, BRA-1, DGK-1, TAX-6, UNC-31, UNC-25, EHS-1, KLP-4, SEB-3	58	141	11373	15.2975	9.48565e-08	4.74283e-08	1.62717e-06
GOTERM_BP_DIRECT	GO:0007165~signal transduction	15	21.4286	1.56257e-08	LGC-31, DES-2, PDE-6, MGL-2, DEG-3, DRN-1, LGC-38, GPB-2, PDE-1, SEB-3, DOP-5, DOP-2, DGK-1, UNC-44, ZK1073.1	60	420	11627	6.92083	3.18764e-06	3.18764e-06	1.96487e-05
GOTERM_BP_DIRECT	GO:0006811~ion transport	13	18.5714	1.9493e-07	LGC-31, DES-2, SLO-1, DEG-3, TWK-46, EGL-2, LGC-38, SHL-1, IRK-1, CCA-1, GLR-2, EAT-4, GLR-1	60	360	11627	6.99773	3.9765e-05	1.98827e-05	0.000245117
GOTERM_CC_DIRECT	GO:0043025~neuronal cell body	9	12.8571	3.83938e-07	JNK-1, TAX-6, GPB-2, UNC-31, IRK-1, UNC-25, KLP-4, SEB-3, GLR-1	58	138	11373	12.7882	2.22682e-05	7.42278e-06	0.000381993
GOTERM_BP_DIRECT	GO:0007212~dopamine receptor signaling pathway	5	7.14286	4.13221e-07	EAT-16, EGL-10, DOP-2, DGK-1, GPB-2	60	13	11627	74.5321	8.42936e-05	2.80987e-05	0.000519608
GOTERM_CC_DIRECT	GO:0045202~synapse	9	12.8571	4.28757e-07	NLG-1, SLO-1, DEG-3, LGC-38, UNC-31, GLR-2, EHS-1, EAT-4, GLR-1	58	140	11373	12.6055	2.48676e-05	6.21696e-06	0.000426585
GOTERM_BP_DIRECT	GO:0008277~regulation of G-protein coupled receptor protein signaling pathway	4	5.71429	4.94711e-07	EAT-16, EGL-10, GPB-2, IRK-1	60	4	11627	193.783	0.000100916	2.523e-05	0.000622078
GOTERM_BP_DIRECT	GO:0032094~response to food	5	7.14286	7.82921e-07	EAT-16, DOP-2, DGK-1, GPB-2, GLR-1	60	15	11627	64.5944	0.000159703	3.19427e-05	0.000984487
GOTERM_MF_DIRECT	GO:0005509~calcium ion binding	10	14.2857	3.56362e-06	ITSN-1, NLR-1, TAX-6, UNC-31, SNT-6, EHS-1, NCS-5, RGEF-1, NCX-4, NCS-6	61	197	9479	7.88799	0.000402608	0.000402608	0.00404616
GOTERM_MF_DIRECT	GO:0005216~ion channel activity	7	10	1.38094e-05	SLO-1, EGL-2, LGC-38, SHL-1, CCA-1, GLR-2, GLR-1	61	84	9479	12.9495	0.00155925	0.00077993	0.0156784
GOTERM_BP_DIRECT	GO:0040012~regulation of locomotion	5	7.14286	3.48543e-05	EAT-16, DGK-1, GPB-2, UNC-70, RAB-3	60	37	11627	26.1869	0.00708518	0.00118436	0.043819
GOTERM_BP_DIRECT	GO:0007271~synaptic transmission, cholinergic	6	8.57143	3.72384e-05	LGC-31, DES-2, UNC-75, DEG-3, DGK-1, RAB-3	60	75	11627	15.5027	0.00756799	0.00108466	0.0468157
GOTERM_BP_DIRECT	GO:0043051~regulation of pharyngeal pumping	5	7.14286	3.88078e-05	EAT-16, GPB-2, CCA-1, RAB-3, EAT-4	60	38	11627	25.4978	0.00788568	0.000989128	0.0487883
GOTERM_BP_DIRECT	GO:0006810~transport	15	21.4286	3.94511e-05	LGC-31, SLO-1, DES-2, DEG-3, TWK-46, LGC-38, CCA-1, GLR-2, RAB-3, EAT-4, GLR-1, EGL-2, SHL-1, UNC-31, IRK-1	60	810	11627	3.58858	0.00801589	0.000893844	0.0495969
GOTERM_BP_DIRECT	GO:0007635~chemosensory behavior	5	7.14286	5.79633e-05	RGS-1, EGL-2, TAX-6, PDE-1, EAT-4	60	42	11627	23.0694	0.0117552	0.00118179	0.0728621
GOTERM_BP_DIRECT	GO:0046662~regulation of oviposition	5	7.14286	5.79633e-05	EAT-16, EGL-10, DGK-1, GPB-2, IRK-1	60	42	11627	23.0694	0.0117552	0.00118179	0.0728621
GOTERM_BP_DIRECT	GO:0006813~potassium ion transport	5	7.14286	6.97696e-05	SLO-1, SLO-2, EGL-2, SHL-1, IRK-1	60	44	11627	22.0208	0.0141327	0.00129312	0.0876971
GOTERM_BP_DIRECT	GO:0034220~ion transmembrane transport	7	10	0.000110979	DES-2, DEG-3, EGL-2, LGC-38, CCA-1, GLR-2, GLR-1	60	151	11627	8.98333	0.0223866	0.00188497	0.139462
GOTERM_BP_DIRECT	GO:0035556~intracellular signal transduction	7	10	0.000123672	EAT-16, EGL-10, PMK-2, DGK-1, RSKN-1, DGK-5, RGEF-1	60	154	11627	8.80833	0.024915	0.00193894	0.155401
GOTERM_CC_DIRECT	GO:0030054~cell junction	7	10	0.000141601	DEG-3, LGC-38, UNC-70, UNC-31, GLR-2, EAT-4, GLR-1	58	160	11373	8.57877	0.00817982	0.00164134	0.140795
GOTERM_BP_DIRECT	GO:0034765~regulation of ion transmembrane transport	4	5.71429	0.0002045	SLO-1, SHL-1, CCA-1, IRK-1	60	23	11627	33.7014	0.0408639	0.00297573	0.256847
GOTERM_MF_DIRECT	GO:0004871~signal transducer activity	7	10	0.000251925	DOP-5, EAT-16, EGL-10, MGL-2, DOP-2, GPB-2, SEB-3	61	141	9479	7.71457	0.0280697	0.00944549	0.285671
GOTERM_BP_DIRECT	GO:0007205~protein kinase C-activating G-protein coupled receptor signaling pathway	3	4.28571	0.00037479	MGL-2, DGK-1, DGK-5	60	6	11627	96.8917	0.0736207	0.00508513	0.470263
GOTERM_MF_DIRECT	GO:0005244~voltage-gated ion channel activity	4	5.71429	0.000390219	SLO-1, SHL-1, CCA-1, IRK-1	61	23	9479	27.0249	0.0431449	0.0109653	0.442172
GOTERM_CC_DIRECT	GO:0030425~dendrite	5	7.14286	0.000584586	NLG-1, EGL-10, BRA-1, TAX-6, GLR-1	58	77	11373	12.7329	0.0333472	0.0056367	0.580106
GOTERM_BP_DIRECT	GO:0071805~potassium ion transmembrane transport	5	7.14286	0.000743685	SLO-1, SLO-2, EGL-2, TWK-46, SHL-1	60	81	11627	11.9619	0.140813	0.00944066	0.93114
GOTERM_BP_DIRECT	GO:0009968~negative regulation of signal transduction	3	4.28571	0.00135196	EGL-10, RGS-1, RGS-2	60	11	11627	52.85	0.241177	0.0161035	1.6868
GOTERM_BP_DIRECT	GO:0016310~phosphorylation	8	11.4286	0.00181308	JNK-1, CKK-1, PMK-2, CMK-1, PPK-2, DGK-1, RSKN-1, DGK-5	60	348	11627	4.45479	0.309406	0.0203568	2.2561
GOTERM_BP_DIRECT	GO:0043547~positive regulation of GTPase activity	5	7.14286	0.00195232	EAT-16, EGL-10, RGS-1, RGS-2, RGEF-1	60	105	11627	9.22778	0.328783	0.0207637	2.42742
GOTERM_CC_DIRECT	GO:0005737~cytoplasm	17	24.2857	0.00250399	JNK-1, CKK-1, EAT-16, PMK-2, UNC-70, RGEF-1, FOX-1, EGL-10, ADD-1, CMK-1, MTM-6, RGS-1, RGS-2, TAX-6, UNC-44, RSKN-1, ZK1073.1	58	1518	11373	2.19596	0.135336	0.0205591	2.46358
GOTERM_BP_DIRECT	GO:0007631~feeding behavior	3	4.28571	0.00290202	EGL-10, GPB-2, GLR-1	60	16	11627	36.3344	0.447263	0.0292086	3.58851
GOTERM_CC_DIRECT	GO:0008076~voltage-gated potassium channel complex	3	4.28571	0.00319816	SLO-1, SLO-2, SHL-1	58	17	11373	34.6034	0.169552	0.0229562	3.13681
GOTERM_BP_DIRECT	GO:0006935~chemotaxis	4	5.71429	0.00329811	TAX-6, RAB-3, PDE-1, RGEF-1	60	59	11627	13.1379	0.490296	0.0315822	4.06899
neurons	hippocampus
Category	Term	Count	%	PValue	Genes	List Total	Pop Hits	Pop Total	Fold Enrichment	Bonferroni	Benjamini	FDR
GOTERM_CC_DIRECT	GO:0030424~axon	18	16.8224	5.98594e-16	JNK-1, SLO-2, CDKA-1, UNC-73, CPX-1, SEB-3, NLG-1, SAD-1, BRA-1, CASY-1, UNC-79, DGK-1, TAX-6, UNC-31, CAM-1, UNC-104, EHS-1, KLP-4	91	141	11373	15.9546	4.27436e-14	4.27436e-14	5.88418e-13
GOTERM_CC_DIRECT	GO:0045202~synapse	15	14.0187	3.86681e-12	RBF-1, SLO-1, DEG-3, LGC-38, GLR-4, GLR-2, CPX-1, EAT-4, GLR-1, NLG-1, SAD-1, UNC-31, UNC-13, CAM-1, EHS-1	91	140	11373	13.3905	2.97743e-10	1.48872e-10	4.0797e-09
GOTERM_CC_DIRECT	GO:0005886~plasma membrane	25	23.3645	1.76859e-11	RBF-1, DES-2, EAT-16, MGL-2, KCNL-1, KCNL-2, DEG-3, TOM-1, LGC-38, GLR-4, CCA-1, GLR-2, EAT-4, GLR-1, SNT-4, NEP-21, NLG-1, EGL-10, ADD-1, ITSN-1, RGS-1, RGS-2, CAM-1, UNC-104, EHS-1	91	593	11373	5.26889	1.36182e-09	4.5394e-10	1.86597e-08
GOTERM_CC_DIRECT	GO:0030425~dendrite	10	9.34579	8.40963e-09	NLG-1, EGL-10, SAD-1, BRA-1, CDKA-1, TAX-6, SER-3, CAM-1, UNC-104, GLR-1	91	77	11373	16.2309	6.47541e-07	1.61885e-07	8.87266e-06
GOTERM_CC_DIRECT	GO:0043025~neuronal cell body	12	11.215	1.03325e-08	JNK-1, CASY-1, KCNL-1, KCNL-2, TAX-6, GPB-2, UNC-31, IRK-1, UNC-104, KLP-4, SEB-3, GLR-1	91	138	11373	10.8677	7.95603e-07	1.59121e-07	1.09014e-05
GOTERM_MF_DIRECT	GO:0005509~calcium ion binding	14	13.0841	2.09068e-08	RBF-1, NLR-1, Y64G10A.7, RGEF-1, NCS-5, SNT-4, NCS-6, UNC-2, CASY-1, ITSN-1, TAX-6, UNC-31, EHS-1, NCX-4	87	197	9479	7.74293	2.67607e-06	2.67607e-06	2.42798e-05
GOTERM_BP_DIRECT	GO:0007165~signal transduction	18	16.8224	2.16426e-08	LGC-31, ARRD-18, PDE-6, DES-2, MGL-2, DEG-3, LGC-38, GPB-2, PDE-1, SEB-3, DOP-5, DOP-2, DGK-1, GBB-2, ARRD-22, SER-3, ZK1073.1, SEM-4	92	420	11627	5.4163	6.31961e-06	6.31961e-06	2.88018e-05
GOTERM_BP_DIRECT	GO:0006813~potassium ion transport	8	7.47664	4.31143e-08	SHW-1, SLO-1, SLO-2, KCNL-1, KCNL-2, EGL-2, SHL-1, IRK-1	92	44	11627	22.9783	1.25893e-05	6.29466e-06	5.73761e-05
GOTERM_BP_DIRECT	GO:0006811~ion transport	16	14.9533	1.11215e-07	LGC-31, SHW-1, SLO-1, DES-2, DEG-3, TWK-46, LGC-38, GLR-4, CCA-1, GLR-2, EAT-4, GLR-1, UNC-2, EGL-2, SHL-1, IRK-1	92	360	11627	5.61691	3.24744e-05	1.08249e-05	0.000148005
GOTERM_CC_DIRECT	GO:0030054~cell junction	11	10.2804	4.98821e-07	RBF-1, SAD-1, DEG-3, LGC-38, UNC-70, UNC-31, GLR-4, GLR-2, CAM-1, EAT-4, GLR-1	91	160	11373	8.59224	3.84085e-05	6.40151e-06	0.000526284
GOTERM_BP_DIRECT	GO:0007411~axon guidance	9	8.41121	7.78636e-07	PDE-6, SAD-1, SAX-3, UNC-70, UNC-73, UNC-13, CAM-1, UNC-104, MAB-20	92	96	11627	11.8482	0.000227336	5.68389e-05	0.0010362
GOTERM_BP_DIRECT	GO:0034765~regulation of ion transmembrane transport	6	5.60748	7.91357e-07	SHW-1, SLO-1, UNC-2, SHL-1, CCA-1, IRK-1	92	23	11627	32.9688	0.000231049	4.62142e-05	0.00105313
GOTERM_MF_DIRECT	GO:0005216~ion channel activity	9	8.41121	8.21114e-07	SHW-1, SLO-1, UNC-2, EGL-2, LGC-38, SHL-1, CCA-1, GLR-2, GLR-1	87	84	9479	11.6736	0.000105097	5.255e-05	0.000953583
GOTERM_MF_DIRECT	GO:0005244~voltage-gated ion channel activity	6	5.60748	1.61758e-06	SHW-1, SLO-1, UNC-2, SHL-1, CCA-1, IRK-1	87	23	9479	28.4228	0.000207029	6.90145e-05	0.00187854
GOTERM_BP_DIRECT	GO:0008277~regulation of G-protein coupled receptor protein signaling pathway	4	3.73832	1.84489e-06	EAT-16, EGL-10, GPB-2, IRK-1	92	4	11627	126.38	0.000538563	8.97806e-05	0.00245514
GOTERM_BP_DIRECT	GO:0007212~dopamine receptor signaling pathway	5	4.6729	2.3788e-06	EAT-16, EGL-10, DOP-2, DGK-1, GPB-2	92	13	11627	48.6079	0.000694368	9.9225e-05	0.00316564
GOTERM_BP_DIRECT	GO:0071805~potassium ion transmembrane transport	8	7.47664	3.0947e-06	SHW-1, SLO-1, SLO-2, KCNL-1, KCNL-2, EGL-2, TWK-46, SHL-1	92	81	11627	12.482	0.000903246	0.00011295	0.00411833
GOTERM_BP_DIRECT	GO:0032094~response to food	5	4.6729	4.48721e-06	EAT-16, DOP-2, DGK-1, GPB-2, GLR-1	92	15	11627	42.1268	0.00130941	0.000145575	0.00597138
GOTERM_BP_DIRECT	GO:0046662~regulation of oviposition	6	5.60748	1.77938e-05	EAT-16, EGL-10, DGK-1, GPB-2, UNC-13, IRK-1	92	42	11627	18.0543	0.00518235	0.000519448	0.0236772
GOTERM_MF_DIRECT	GO:0005516~calmodulin binding	6	5.60748	2.46945e-05	CKK-1, CMK-1, KCNL-1, KCNL-2, UNC-13, PDE-1	87	39	9479	16.7622	0.00315594	0.000789921	0.0286748
GOTERM_MF_DIRECT	GO:0005096~GTPase activator activity	7	6.54206	3.85327e-05	EAT-16, EGL-10, RGS-1, RGS-2, TOM-1, TBC-18, TBC-8	87	70	9479	10.8954	0.00492014	0.000985971	0.0447402
GOTERM_MF_DIRECT	GO:0015269~calcium-activated potassium channel activity	4	3.73832	3.90781e-05	SLO-1, SLO-2, KCNL-1, KCNL-2	87	8	9479	54.477	0.0049896	0.000833334	0.0453732
GOTERM_MF_DIRECT	GO:0004871~signal transducer activity	9	8.41121	3.92277e-05	DOP-5, EAT-16, EGL-10, MGL-2, DOP-2, GBB-2, GPB-2, SER-3, SEB-3	87	141	9479	6.95451	0.00500866	0.000717064	0.045547
GOTERM_BP_DIRECT	GO:0006810~transport	19	17.757	4.6229e-05	LGC-31, SHW-1, SLO-1, DES-2, DEG-3, TWK-46, LGC-38, GLR-4, CCA-1, GLR-2, CPX-1, EAT-4, GLR-1, UNC-2, EGL-2, SHL-1, UNC-31, IRK-1, UNC-104	92	810	11627	2.96448	0.0134085	0.00122645	0.0615038
GOTERM_BP_DIRECT	GO:0007268~chemical synaptic transmission	5	4.6729	7.18e-05	CCB-1, UNC-13, SER-3, EHS-1, CAB-1	92	29	11627	21.7897	0.0207481	0.00174567	0.0955088
GOTERM_BP_DIRECT	GO:0043050~pharyngeal pumping	5	4.6729	9.39892e-05	SLO-1, UNC-57, UNC-2, UNC-13, UNC-11	92	31	11627	20.3839	0.0270729	0.00210901	0.125008
GOTERM_MF_DIRECT	GO:0019905~syntaxin binding	5	4.6729	9.4523e-05	RBF-1, CPX-2, TOM-1, CPX-1, SNT-4	87	27	9479	20.1767	0.0120266	0.0015113	0.109718
GOTERM_BP_DIRECT	GO:0043547~positive regulation of GTPase activity	7	6.54206	0.00016827	EAT-16, EGL-10, RGS-1, RGS-2, TOM-1, UNC-73, RGEF-1	92	105	11627	8.42536	0.0479513	0.00350378	0.223701
GOTERM_BP_DIRECT	GO:0034220~ion transmembrane transport	8	7.47664	0.000176318	DES-2, DEG-3, EGL-2, LGC-38, GLR-4, CCA-1, GLR-2, GLR-1	92	151	11627	6.69565	0.0501864	0.00342675	0.234389
GOTERM_BP_DIRECT	GO:0040012~regulation of locomotion	5	4.6729	0.000190338	EAT-16, DGK-1, GPB-2, UNC-70, UNC-73	92	37	11627	17.0784	0.0540674	0.00346797	0.253004
GOTERM_BP_DIRECT	GO:0035556~intracellular signal transduction	8	7.47664	0.000199109	EAT-16, EGL-10, SAD-1, PMK-2, DGK-1, DGK-5, UNC-13, RGEF-1	92	154	11627	6.56522	0.0564874	0.00341449	0.264648
GOTERM_BP_DIRECT	GO:0043051~regulation of pharyngeal pumping	5	4.6729	0.000211465	EAT-16, GPB-2, UNC-13, CCA-1, EAT-4	92	38	11627	16.629	0.0598861	0.00342491	0.28105
GOTERM_BP_DIRECT	GO:0007631~feeding behavior	4	3.73832	0.000241259	EGL-10, GPB-2, UNC-104, GLR-1	92	16	11627	31.5951	0.0680314	0.00370135	0.32059
GOTERM_CC_DIRECT	GO:0043005~neuron projection	6	5.60748	0.000290806	EAT-16, EGL-10, KCNL-2, IRK-1, CAM-1, GLR-1	91	74	11373	10.1334	0.0221464	0.00319422	0.306392
GOTERM_BP_DIRECT	GO:0007271~synaptic transmission, cholinergic	6	5.60748	0.000294719	LGC-31, DES-2, UNC-75, DEG-3, DGK-1, UNC-104	92	75	11627	10.1104	0.0824705	0.00429428	0.391499
GOTERM_CC_DIRECT	GO:0008076~voltage-gated potassium channel complex	4	3.73832	0.000300741	SHW-1, SLO-1, SLO-2, SHL-1	91	17	11373	29.4066	0.0228944	0.00289088	0.316844
GOTERM_BP_DIRECT	GO:0007635~chemosensory behavior	5	4.6729	0.000313094	RGS-1, EGL-2, TAX-6, PDE-1, EAT-4	92	42	11627	15.0453	0.087382	0.00434472	0.415862
GOTERM_BP_DIRECT	GO:0007205~protein kinase C-activating G-protein coupled receptor signaling pathway	3	2.80374	0.000890422	MGL-2, DGK-1, DGK-5	92	6	11627	63.1902	0.22904	0.011754	1.1785
GOTERM_CC_DIRECT	GO:0098793~presynapse	4	3.73832	0.000971691	TOM-1, UNC-31, UNC-104, SNT-4	91	25	11373	19.9965	0.0721234	0.0082829	1.02045
GOTERM_MF_DIRECT	GO:0005249~voltage-gated potassium channel activity	4	3.73832	0.00111999	SHW-1, SLO-1, EGL-2, SHL-1	87	23	9479	18.9485	0.133627	0.0158114	1.29298
GOTERM_CC_DIRECT	GO:0005891~voltage-gated calcium channel complex	3	2.80374	0.00126742	UNC-2, CCB-1, CCA-1	91	7	11373	53.562	0.0930367	0.0097178	1.32914
GOTERM_BP_DIRECT	GO:0070588~calcium ion transmembrane transport	4	3.73832	0.00146255	UNC-2, CCB-1, CCA-1, NCX-4	92	29	11627	17.4318	0.347783	0.0184101	1.92893
GOTERM_MF_DIRECT	GO:0005267~potassium channel activity	5	4.6729	0.00209227	SHW-1, SLO-1, EGL-2, TWK-46, SHL-1	87	60	9479	9.0795	0.235162	0.026453	2.40303
GOTERM_MF_DIRECT	GO:0005245~voltage-gated calcium channel activity	3	2.80374	0.00281034	UNC-2, CCB-1, CCA-1	87	9	9479	36.318	0.302485	0.0322178	3.21551
GOTERM_CC_DIRECT	GO:0005829~cytosol	9	8.41121	0.00292953	SAD-1, CDKA-1, DGK-1, UNC-13, UNC-31, UNC-11, CPX-1, TBC-8, EHS-1	91	307	11373	3.66385	0.202206	0.0203274	3.04795
GOTERM_BP_DIRECT	GO:0035235~ionotropic glutamate receptor signaling pathway	3	2.80374	0.00318269	GLR-4, GLR-2, GLR-1	92	11	11627	34.4674	0.605773	0.038042	4.15353
GOTERM_BP_DIRECT	GO:0009968~negative regulation of signal transduction	3	2.80374	0.00318269	EGL-10, RGS-1, RGS-2	92	11	11627	34.4674	0.605773	0.038042	4.15353
GOTERM_CC_DIRECT	GO:0043204~perikaryon	4	3.73832	0.00330931	JNK-1, TAX-6, IRK-1, CAM-1	91	38	11373	13.1556	0.225269	0.0210454	3.43686
GOTERM_MF_DIRECT	GO:0005234~extracellular-glutamate-gated ion channel activity	3	2.80374	0.00349227	GLR-4, GLR-2, GLR-1	87	10	9479	32.6862	0.360963	0.0366284	3.98136
GOTERM_MF_DIRECT	GO:0017137~Rab GTPase binding	4	3.73832	0.00352201	RBF-1, TOM-1, TBC-18, TBC-8	87	34	9479	12.8181	0.3634	0.034143	4.01464
GOTERM_BP_DIRECT	GO:0040017~positive regulation of locomotion	4	3.73832	0.0037168	RBF-1, EGL-10, CCB-1, UNC-79	92	40	11627	12.638	0.662884	0.0425608	4.83473
GOTERM_CC_DIRECT	GO:0032809~neuronal cell body membrane	3	2.80374	0.00388203	CASY-1, CAM-1, SEB-3	91	12	11373	31.2445	0.25881	0.022775	4.02068
GOTERM_MF_DIRECT	GO:0004970~ionotropic glutamate receptor activity	3	2.80374	0.00424324	GLR-4, GLR-2, GLR-1	87	11	9479	29.7147	0.419747	0.0381319	4.81835
GOTERM_BP_DIRECT	GO:0010940~positive regulation of necrotic cell death	3	2.80374	0.00446793	UNC-57, UNC-11, UNC-104	92	13	11627	29.1647	0.72952	0.0490471	5.78513
GOTERM_CC_DIRECT	GO:0048786~presynaptic active zone	3	2.80374	0.00456433	CCB-1, UNC-13, NRX-1	91	13	11373	28.8411	0.296901	0.0248473	4.71202
GOTERM_BP_DIRECT	GO:0040011~locomotion	21	19.6262	0.00537086	JNK-1, SLO-1, SAX-3, SOAP-1, TOM-1, UNC-70, UNC-73, SAD-1, UNC-2, UNC-57, CCB-1, UNC-79, ZTF-11, TAX-6, MYRF-1, UNC-31, UNC-13, UNC-11, CAM-1, UNC-104, EHS-1	92	1405	11627	1.88896	0.792478	0.0565778	6.91598
GOTERM_CC_DIRECT	GO:0045211~postsynaptic membrane	4	3.73832	0.00569022	DEG-3, GLR-4, GLR-2, GLR-1	91	46	11373	10.8677	0.355576	0.0288683	5.843
GOTERM_CC_DIRECT	GO:0005737~cytoplasm	22	20.5607	0.0067085	JNK-1, CKK-1, EAT-16, PMK-2, ERP-1, CDKA-1, UNC-70, UNC-73, CPX-1, RGEF-1, EGL-10, SAD-1, ADD-1, UNC-57, CMK-1, RGS-1, RGS-2, TAX-6, MYRF-1, C35D10.12, UNC-104, ZK1073.1	91	1518	11373	1.81128	0.404465	0.0318744	6.85541
GOTERM_CC_DIRECT	GO:0042995~cell projection	5	4.6729	0.00864585	JNK-1, EGL-10, CDKA-1, IRK-1, CAM-1	91	102	11373	6.12637	0.487587	0.0385674	8.7544
neurons	hypophysis
ategory	Term	Count	%	PValue	Genes	List Total	Pop Hits	Pop Total	Fold Enrichment	Bonferroni	Benjamini	FDR
GOTERM_BP_DIRECT	GO:0007165~signal transduction	10	22.7273	4.86104e-06	DAF-38, DOP-5, PDE-6, DOP-2, GBB-2, SER-3, PDE-1, ZK1073.1, SEB-3, SEM-4	38	420	11627	7.28509	0.000636595	0.000636595	0.00566849
GOTERM_CC_DIRECT	GO:0043025~neuronal cell body	6	13.6364	5.92544e-05	KCNL-1, KCNL-2, IRK-1, KLP-4, SEB-3, EGL-21	36	138	11373	13.7355	0.0022492	0.0022492	0.0535375
GOTERM_MF_DIRECT	GO:0004930~G-protein coupled receptor activity	8	18.1818	6.15461e-05	DAF-38, DOP-5, DOP-2, GBB-2, GNRR-4, SER-3, SEB-3, GBB-1	36	281	9479	7.49624	0.00411523	0.00411523	0.0631056
GOTERM_CC_DIRECT	GO:0030424~axon	6	13.6364	6.56498e-05	BRA-1, EGL-3, EHS-1, KLP-4, SEB-3, EGL-21	36	141	11373	13.4433	0.00249166	0.00124661	0.0593143
GOTERM_MF_DIRECT	GO:0004871~signal transducer activity	6	13.6364	0.000153747	DAF-38, DOP-5, DOP-2, GBB-2, SER-3, SEB-3	36	141	9479	11.2045	0.010249	0.00513768	0.157575
neurons	hypothalamus
Category	Term	Count	%	PValue	Genes	List Total	Pop Hits	Pop Total	Fold Enrichment	Bonferroni	Benjamini	FDR
GOTERM_MF_DIRECT	GO:0004871~signal transducer activity	7	43.75	2.6515e-08	DOP-5, EAT-16, EGL-10, DOP-2, GBB-2, SER-3, SEB-3	15	141	9479	31.3726	6.09845e-07	6.09845e-07	2.10168e-05
GOTERM_BP_DIRECT	GO:0007186~G-protein coupled receptor signaling pathway	8	50	2.77335e-06	DOP-5, EAT-16, EGL-10, DOP-2, GBB-2, SER-3, SEB-3, GBB-1	14	677	11627	9.81388	0.000224617	0.000224617	0.00295561
GOTERM_BP_DIRECT	GO:0008277~regulation of G-protein coupled receptor protein signaling pathway	3	18.75	6.9156e-06	EAT-16, EGL-10, IRK-1	14	4	11627	622.875	0.000560009	0.000280043	0.00736993
GOTERM_MF_DIRECT	GO:0004930~G-protein coupled receptor activity	6	37.5	3.55048e-05	DOP-5, DOP-2, GBB-2, SER-3, SEB-3, GBB-1	15	281	9479	13.4932	0.000816291	0.000408229	0.0281389
GOTERM_BP_DIRECT	GO:0007212~dopamine receptor signaling pathway	3	18.75	8.93937e-05	EAT-16, EGL-10, DOP-2	14	13	11627	191.654	0.00721506	0.00241083	0.0952287
GOTERM_BP_DIRECT	GO:0007165~signal transduction	5	31.25	0.000925609	DOP-5, DOP-2, GBB-2, SER-3, SEB-3	14	420	11627	9.8869	0.0722649	0.0185775	0.982055
GOTERM_BP_DIRECT	GO:0046662~regulation of oviposition	3	18.75	0.000968882	EAT-16, EGL-10, IRK-1	14	42	11627	59.3214	0.0755141	0.0155808	1.02775
GOTERM_BP_DIRECT	GO:0006813~potassium ion transport	3	18.75	0.00106319	SLO-1, SLO-2, IRK-1	14	44	11627	56.625	0.0825565	0.0142581	1.12728
GOTERM_BP_DIRECT	GO:0048149~behavioral response to ethanol	2	12.5	0.00223502	SLO-1, SEB-3	14	2	11627	830.5	0.165764	0.025559	2.35639
GOTERM_MF_DIRECT	GO:0004965~G-protein coupled GABA receptor activity	2	12.5	0.00295187	GBB-2, GBB-1	15	2	9479	631.933	0.0657334	0.0224096	2.31598
GOTERM_CC_DIRECT	GO:0043005~neuron projection	3	18.75	0.00311011	EAT-16, EGL-10, IRK-1	14	74	11373	32.9334	0.0633205	0.0633205	2.37648
GOTERM_BP_DIRECT	GO:0050804~modulation of synaptic transmission	2	12.5	0.0033508	EAT-16, SLO-1	14	3	11627	553.667	0.238047	0.0334129	3.51383
GOTERM_CC_DIRECT	GO:0030425~dendrite	3	18.75	0.00336268	EGL-10, TAX-6, SER-3	14	77	11373	31.6503	0.0682916	0.0347495	2.56729
GOTERM_BP_DIRECT	GO:0071805~potassium ion transmembrane transport	3	18.75	0.00355741	SLO-1, SLO-2, TWK-46	14	81	11627	30.7593	0.250736	0.0315649	3.72679
neurons	medulla_oblongata
Category	Term	Count	%	PValue	Genes	List Total	Pop Hits	Pop Total	Fold Enrichment	Bonferroni	Benjamini	FDR
GOTERM_CC_DIRECT	GO:0030424~axon	10	20.8333	1.33906e-09	NLG-1, SLO-2, BRA-1, DGK-1, TAX-6, UNC-31, CHO-1, EHS-1, KLP-4, SEB-3	42	141	11373	19.2047	6.15969e-08	6.15969e-08	1.26566e-06
GOTERM_BP_DIRECT	GO:0008277~regulation of G-protein coupled receptor protein signaling pathway	4	8.33333	1.50536e-07	EAT-16, EGL-10, GPB-2, IRK-1	41	4	11627	283.585	2.33327e-05	2.33327e-05	0.000180784
GOTERM_CC_DIRECT	GO:0005886~plasma membrane	13	27.0833	7.08879e-07	EAT-16, LGC-38, CCA-1, RAB-3, NEP-21, NLG-1, EGL-10, ADD-1, ITSN-1, MTM-6, RGS-1, RGS-2, EHS-1	42	593	11373	5.93628	3.26079e-05	1.63041e-05	0.000670017
GOTERM_BP_DIRECT	GO:0040012~regulation of locomotion	5	10.4167	7.30745e-06	EAT-16, DGK-1, GPB-2, UNC-70, RAB-3	41	37	11627	38.3223	0.00113202	0.000566169	0.00877544
GOTERM_CC_DIRECT	GO:0043025~neuronal cell body	7	14.5833	9.07647e-06	TAX-6, GPB-2, UNC-31, IRK-1, CHO-1, KLP-4, SEB-3	42	138	11373	13.7355	0.000417432	0.000139163	0.00857858
GOTERM_BP_DIRECT	GO:0007212~dopamine receptor signaling pathway	4	8.33333	1.05343e-05	EAT-16, EGL-10, DGK-1, GPB-2	41	13	11627	87.257	0.0016315	0.000544129	0.0126503
GOTERM_BP_DIRECT	GO:0046662~regulation of oviposition	5	10.4167	1.22318e-05	EAT-16, EGL-10, DGK-1, GPB-2, IRK-1	41	42	11627	33.7602	0.00189415	0.000473874	0.0146887
GOTERM_BP_DIRECT	GO:0035556~intracellular signal transduction	7	14.5833	1.29589e-05	EAT-16, EGL-10, PMK-2, DGK-1, RSKN-1, DGK-5, RGEF-1	41	154	11627	12.8902	0.00200663	0.000401649	0.0155618
GOTERM_BP_DIRECT	GO:0034765~regulation of ion transmembrane transport	4	8.33333	6.36932e-05	SLO-1, SHL-1, CCA-1, IRK-1	41	23	11627	49.3192	0.00982419	0.00164411	0.0764647
GOTERM_MF_DIRECT	GO:0005244~voltage-gated ion channel activity	4	8.33333	0.000107736	SLO-1, SHL-1, CCA-1, IRK-1	40	23	9479	41.213	0.00922297	0.00922297	0.116114
GOTERM_MF_DIRECT	GO:0005509~calcium ion binding	7	14.5833	0.000137534	ITSN-1, NLR-1, TAX-6, UNC-31, EHS-1, RGEF-1, NCX-4	40	197	9479	8.42043	0.0117591	0.00589693	0.148208
GOTERM_CC_DIRECT	GO:0045202~synapse	6	12.5	0.000138071	NLG-1, SLO-1, LGC-38, UNC-31, CHO-1, EHS-1	42	140	11373	11.6051	0.00633158	0.00158667	0.130426
GOTERM_BP_DIRECT	GO:0043051~regulation of pharyngeal pumping	4	8.33333	0.000292738	EAT-16, GPB-2, CCA-1, RAB-3	41	38	11627	29.8511	0.0443668	0.00646204	0.350994
GOTERM_BP_DIRECT	GO:0043547~positive regulation of GTPase activity	5	10.4167	0.00044697	EAT-16, EGL-10, RGS-1, RGS-2, RGEF-1	41	105	11627	13.5041	0.0669494	0.00862457	0.535464
GOTERM_BP_DIRECT	GO:0006813~potassium ion transport	4	8.33333	0.00045306	SLO-1, SLO-2, SHL-1, IRK-1	41	44	11627	25.7805	0.0678302	0.0077741	0.542742
GOTERM_BP_DIRECT	GO:0009968~negative regulation of signal transduction	3	6.25	0.0006224	EGL-10, RGS-1, RGS-2	41	11	11627	77.3415	0.0919919	0.00960378	0.744907
GOTERM_BP_DIRECT	GO:0032094~response to food	3	6.25	0.00117792	EAT-16, DGK-1, GPB-2	41	15	11627	56.7171	0.166969	0.0164706	1.40547
GOTERM_BP_DIRECT	GO:0006811~ion transport	7	14.5833	0.00133117	SLO-1, TWK-46, LGC-38, SHL-1, CCA-1, IRK-1, CHO-1	41	360	11627	5.51416	0.186548	0.0170586	1.58699
GOTERM_CC_DIRECT	GO:0008076~voltage-gated potassium channel complex	3	6.25	0.00166641	SLO-1, SLO-2, SHL-1	42	17	11373	47.7857	0.0738497	0.0152266	1.56401
GOTERM_CC_DIRECT	GO:0043005~neuron projection	4	8.33333	0.00236058	EAT-16, EGL-10, IRK-1, CHO-1	42	74	11373	14.6371	0.103014	0.017956	2.20905
GOTERM_CC_DIRECT	GO:0030425~dendrite	4	8.33333	0.00264394	NLG-1, EGL-10, BRA-1, TAX-6	42	77	11373	14.0668	0.114659	0.017247	2.47126
GOTERM_BP_DIRECT	GO:0071805~potassium ion transmembrane transport	4	8.33333	0.00267298	SLO-1, SLO-2, TWK-46, SHL-1	41	81	11627	14.0042	0.339571	0.0314089	3.16326
GOTERM_CC_DIRECT	GO:0008021~synaptic vesicle	3	6.25	0.00279835	SNN-1, RAB-3, CHO-1	42	22	11373	36.9253	0.120942	0.015984	2.61389
GOTERM_BP_DIRECT	GO:0007165~signal transduction	7	14.5833	0.00290206	PDE-6, DRN-1, DGK-1, LGC-38, GPB-2, ZK1073.1, SEB-3	41	420	11627	4.72642	0.362674	0.0316645	3.43005
neurons	nervous_system
Category	Term	Count	%	PValue	Genes	List Total	Pop Hits	Pop Total	Fold Enrichment	Bonferroni	Benjamini	FDR
GOTERM_BP_DIRECT	GO:0007165~signal transduction	7	35	8.13115e-06	DOP-5, MGL-2, PLX-2, DOP-1, DOP-2, CKR-2, SEM-4	16	420	11627	12.1115	0.000861535	0.000861535	0.00912361
GOTERM_MF_DIRECT	GO:0004871~signal transducer activity	5	25	7.43085e-05	DOP-5, MGL-2, DOP-1, DOP-2, CKR-2	17	141	9479	19.7726	0.00363463	0.00363463	0.071224
GOTERM_MF_DIRECT	GO:0004930~G-protein coupled receptor activity	5	25	0.0010378	DOP-5, MGL-2, DOP-1, DOP-2, CKR-2	17	281	9479	9.9215	0.0496058	0.0251184	0.990614
neurons	nucleus_accumbens
Category	Term	Count	%	PValue	Genes	List Total	Pop Hits	Pop Total	Fold Enrichment	Bonferroni	Benjamini	FDR
GOTERM_MF_DIRECT	GO:0004871~signal transducer activity	6	27.2727	2.597e-06	DOP-5, EAT-16, EGL-10, DOP-2, GBB-2, SEB-3	17	141	9479	23.7272	8.82942e-05	8.82942e-05	0.0022838
GOTERM_BP_DIRECT	GO:0007212~dopamine receptor signaling pathway	3	13.6364	0.000174797	EAT-16, EGL-10, DOP-2	19	13	11627	141.219	0.0118169	0.0118169	0.17968
GOTERM_BP_DIRECT	GO:0007165~signal transduction	6	27.2727	0.000348408	DOP-5, PDE-6, DOP-2, GBB-2, ZK1073.1, SEB-3	19	420	11627	8.74211	0.0234173	0.011778	0.357853
GOTERM_BP_DIRECT	GO:0007186~G-protein coupled receptor signaling pathway	7	31.8182	0.000386672	DOP-5, EAT-16, EGL-10, DOP-2, GBB-2, SEB-3, GBB-1	19	677	11627	6.32737	0.025956	0.00872794	0.397084
GOTERM_MF_DIRECT	GO:0004930~G-protein coupled receptor activity	5	22.7273	0.0010378	DOP-5, DOP-2, GBB-2, SEB-3, GBB-1	17	281	9479	9.9215	0.0346875	0.0174968	0.908964
GOTERM_CC_DIRECT	GO:0005886~plasma membrane	6	27.2727	0.00138831	EAT-16, EGL-10, ADD-1, ITSN-1, CCA-1, EHS-1	18	593	11373	6.39292	0.0341355	0.0341355	1.12082
GOTERM_MF_DIRECT	GO:0004965~G-protein coupled GABA receptor activity	2	9.09091	0.00337321	GBB-2, GBB-1	17	2	9479	557.588	0.10853	0.0375704	2.92773
neurons	occipital_pole
Category	Term	Count	%	PValue	Genes	List Total	Pop Hits	Pop Total	Fold Enrichment	Bonferroni	Benjamini	FDR
GOTERM_CC_DIRECT	GO:0005886~plasma membrane	18	30.5085	1.15998e-10	EAT-16, DES-2, MGL-2, DEG-3, LGC-38, CCA-1, RAB-3, SNT-6, EAT-4, NEP-21, NLG-1, EGL-10, ADD-1, ITSN-1, MTM-6, RGS-1, RGS-2, EHS-1	49	593	11373	7.04526	5.45189e-09	5.45189e-09	1.10177e-07
GOTERM_BP_DIRECT	GO:0008277~regulation of G-protein coupled receptor protein signaling pathway	4	6.77966	2.63392e-07	EAT-16, EGL-10, GPB-2, IRK-1	49	4	11627	237.286	4.39856e-05	4.39856e-05	0.000320368
GOTERM_BP_DIRECT	GO:0006811~ion transport	11	18.6441	1.63688e-06	LGC-31, SLO-1, DES-2, DEG-3, EGL-2, TWK-46, LGC-38, SHL-1, CCA-1, IRK-1, EAT-4	49	360	11627	7.2504	0.000273322	0.00013667	0.00199094
GOTERM_BP_DIRECT	GO:0007165~signal transduction	11	18.6441	6.48981e-06	LGC-31, PDE-6, DES-2, MGL-2, DEG-3, DRN-1, DGK-1, LGC-38, GPB-2, PDE-1, ZK1073.1	49	420	11627	6.21463	0.00108321	0.000361202	0.00789337
GOTERM_MF_DIRECT	GO:0005509~calcium ion binding	9	15.2542	6.55788e-06	ITSN-1, NLR-1, UNC-31, SNT-6, EHS-1, NCS-5, RGEF-1, NCX-4, NCS-6	50	197	9479	8.66102	0.000609699	0.000609699	0.007179
GOTERM_BP_DIRECT	GO:0007271~synaptic transmission, cholinergic	6	10.1695	1.34586e-05	LGC-31, DES-2, UNC-75, DEG-3, DGK-1, RAB-3	49	75	11627	18.9829	0.00224507	0.000561742	0.0163686
GOTERM_BP_DIRECT	GO:0040012~regulation of locomotion	5	8.47458	1.52782e-05	EAT-16, DGK-1, GPB-2, UNC-70, RAB-3	49	37	11627	32.0656	0.00254823	0.000510166	0.0185816
GOTERM_BP_DIRECT	GO:0043051~regulation of pharyngeal pumping	5	8.47458	1.7024e-05	EAT-16, GPB-2, CCA-1, RAB-3, EAT-4	49	38	11627	31.2218	0.002839	0.000473728	0.0207046
GOTERM_BP_DIRECT	GO:0007212~dopamine receptor signaling pathway	4	6.77966	1.83464e-05	EAT-16, EGL-10, DGK-1, GPB-2	49	13	11627	73.011	0.00305919	0.000437601	0.0223127
GOTERM_CC_DIRECT	GO:0045202~synapse	7	11.8644	2.50688e-05	NLG-1, SLO-1, DEG-3, LGC-38, UNC-31, EHS-1, EAT-4	49	140	11373	11.6051	0.00117755	0.00058895	0.0238083
GOTERM_BP_DIRECT	GO:0046662~regulation of oviposition	5	8.47458	2.55039e-05	EAT-16, EGL-10, DGK-1, GPB-2, IRK-1	49	42	11627	28.2483	0.00425014	0.000532259	0.0310163
GOTERM_CC_DIRECT	GO:0030424~axon	7	11.8644	2.60999e-05	NLG-1, SLO-2, BRA-1, DGK-1, UNC-31, EHS-1, KLP-4	49	141	11373	11.5228	0.00122596	0.000408821	0.0247875
GOTERM_BP_DIRECT	GO:0006813~potassium ion transport	5	8.47458	3.0745e-05	SLO-1, SLO-2, EGL-2, SHL-1, IRK-1	49	44	11627	26.9643	0.00512133	0.000570336	0.0373892
GOTERM_BP_DIRECT	GO:0035556~intracellular signal transduction	7	11.8644	3.79684e-05	EAT-16, EGL-10, PMK-2, DGK-1, RSKN-1, DGK-5, RGEF-1	49	154	11627	10.7857	0.00632078	0.000633883	0.0461717
GOTERM_BP_DIRECT	GO:0006810~transport	13	22.0339	8.10169e-05	LGC-31, DES-2, SLO-1, DEG-3, TWK-46, EGL-2, LGC-38, SHL-1, UNC-31, IRK-1, CCA-1, RAB-3, EAT-4	49	810	11627	3.80829	0.0134393	0.00122928	0.0984976
GOTERM_BP_DIRECT	GO:0034765~regulation of ion transmembrane transport	4	6.77966	0.000110357	SLO-1, SHL-1, CCA-1, IRK-1	49	23	11627	41.2671	0.0182618	0.0015347	0.134146
GOTERM_MF_DIRECT	GO:0005244~voltage-gated ion channel activity	4	6.77966	0.000213782	SLO-1, SHL-1, CCA-1, IRK-1	50	23	9479	32.9704	0.0196875	0.00989267	0.233789
GOTERM_BP_DIRECT	GO:0007205~protein kinase C-activating G-protein coupled receptor signaling pathway	3	5.08475	0.000247711	MGL-2, DGK-1, DGK-5	49	6	11627	118.643	0.0405287	0.00317747	0.300879
GOTERM_BP_DIRECT	GO:0071805~potassium ion transmembrane transport	5	8.47458	0.000336933	SLO-1, SLO-2, EGL-2, TWK-46, SHL-1	49	81	11627	14.6473	0.0547231	0.00401174	0.409047
GOTERM_BP_DIRECT	GO:0007635~chemosensory behavior	4	6.77966	0.000677046	RGS-1, EGL-2, PDE-1, EAT-4	49	42	11627	22.5986	0.106943	0.00751198	0.820397
GOTERM_BP_DIRECT	GO:0009968~negative regulation of signal transduction	3	5.08475	0.000896376	EGL-10, RGS-1, RGS-2	49	11	11627	64.7143	0.139087	0.00931645	1.08484
GOTERM_MF_DIRECT	GO:0005216~ion channel activity	5	8.47458	0.000897639	SLO-1, EGL-2, LGC-38, SHL-1, CCA-1	50	84	9479	11.2845	0.0801254	0.0274554	0.978314
GOTERM_BP_DIRECT	GO:0043547~positive regulation of GTPase activity	5	8.47458	0.000900455	EAT-16, EGL-10, RGS-1, RGS-2, RGEF-1	49	105	11627	11.2993	0.139674	0.00881059	1.08975
GOTERM_BP_DIRECT	GO:0032094~response to food	3	5.08475	0.00169333	EAT-16, DGK-1, GPB-2	49	15	11627	47.4571	0.246499	0.0156007	2.04027
GOTERM_CC_DIRECT	GO:0008076~voltage-gated potassium channel complex	3	5.08475	0.00227828	SLO-1, SLO-2, SHL-1	49	17	11373	40.9592	0.101655	0.0264444	2.14313
GOTERM_BP_DIRECT	GO:0034220~ion transmembrane transport	5	8.47458	0.00341345	DES-2, DEG-3, EGL-2, LGC-38, CCA-1	49	151	11627	7.85714	0.435052	0.0296066	4.07364
neurons	olfactory_bulb
Category	Term	Count	%	PValue	Genes	List Total	Pop Hits	Pop Total	Fold Enrichment	Bonferroni	Benjamini	FDR
GOTERM_MF_DIRECT	GO:0016286~small conductance calcium-activated potassium channel activity	2	33.3333	0.00210859	KCNL-1, KCNL-2	6	4	9479	789.917	0.0167448	0.0167448	1.14893
GOTERM_MF_DIRECT	GO:0015269~calcium-activated potassium channel activity	2	33.3333	0.00421363	KCNL-1, KCNL-2	6	8	9479	394.958	0.033216	0.0167483	2.28514
neurons	spinal_cord
Category	Term	Count	%	PValue	Genes	List Total	Pop Hits	Pop Total	Fold Enrichment	Bonferroni	Benjamini	FDR
GOTERM_CC_DIRECT	GO:0045202~synapse	16	15.0943	1.55704e-13	RBF-1, IDA-1, SLO-1, DEG-3, LGC-38, GLR-2, EAT-4, GLR-1, NLG-1, SAD-1, UNC-41, UNC-31, UNC-13, CAM-1, CHO-1, EHS-1	89	140	11373	14.6042	1.18296e-11	1.18296e-11	1.63791e-10
GOTERM_CC_DIRECT	GO:0030424~axon	16	15.0943	1.73225e-13	JNK-1, SLO-2, PTL-1, UNC-6, NLG-1, SAD-1, CASY-1, UNC-79, DGK-1, TAX-6, UNC-31, CAM-1, CHO-1, UNC-104, EHS-1, KLP-4	89	141	11373	14.5006	1.31628e-11	6.5814e-12	1.82254e-10
GOTERM_CC_DIRECT	GO:0005886~plasma membrane	27	25.4717	1.79515e-13	RBF-1, EAT-16, DES-2, KCNL-1, KCNL-2, CCA-1, GLR-2, GLR-1, ITSN-1, CAM-1, SHK-1, MGL-2, DEG-3, TOM-1, LGC-38, RAB-3, EAT-4, NEP-21, NLG-1, EGL-10, ADD-1, MTM-6, RGS-1, RGS-2, NPR-29, UNC-104, EHS-1	89	593	11373	5.81827	1.36438e-11	4.54792e-12	1.88916e-10
GOTERM_CC_DIRECT	GO:0043025~neuronal cell body	12	11.3208	8.11415e-09	JNK-1, CASY-1, KCNL-1, KCNL-2, TAX-6, GPB-2, UNC-31, IRK-1, CHO-1, UNC-104, KLP-4, GLR-1	89	138	11373	11.1119	6.16675e-07	1.54169e-07	8.53853e-06
GOTERM_BP_DIRECT	GO:0007165~signal transduction	16	15.0943	9.29529e-07	LGC-31, ARRD-18, DES-2, PDE-6, MGL-2, DEG-3, LGC-38, GPB-2, PDE-1, Y52B11A.4, DGK-1, GBB-2, ARRD-22, NPR-29, ZK1073.1, NPR-25	93	420	11627	4.76272	0.000261164	0.000261164	0.00122973
GOTERM_BP_DIRECT	GO:0006813~potassium ion transport	7	6.60377	1.15363e-06	SLO-1, SLO-2, KCNL-1, KCNL-2, SHL-1, IRK-1, SHK-1	93	44	11627	19.8898	0.000324117	0.000162072	0.00152619
GOTERM_CC_DIRECT	GO:0043005~neuron projection	8	7.54717	1.54196e-06	EAT-16, EGL-10, KCNL-2, PTL-1, IRK-1, CAM-1, CHO-1, GLR-1	89	74	11373	13.8148	0.000117182	2.34375e-05	0.00162259
GOTERM_BP_DIRECT	GO:0008277~regulation of G-protein coupled receptor protein signaling pathway	4	3.77358	1.90695e-06	EAT-16, EGL-10, GPB-2, IRK-1	93	4	11627	125.022	0.00053571	0.000178602	0.0025228
GOTERM_MF_DIRECT	GO:0005096~GTPase activator activity	8	7.54717	2.98393e-06	EAT-16, SIPA-1, EGL-10, RGS-1, RGS-2, TOM-1, TBC-18, TBC-8	87	70	9479	12.4519	0.000399767	0.000399767	0.00349362
GOTERM_CC_DIRECT	GO:0030054~cell junction	10	9.43396	3.8108e-06	RBF-1, SAD-1, DEG-3, LGC-38, UNC-70, UNC-31, GLR-2, CAM-1, EAT-4, GLR-1	89	160	11373	7.98666	0.00028958	4.82691e-05	0.00401004
GOTERM_BP_DIRECT	GO:0006811~ion transport	14	13.2075	4.73359e-06	LGC-31, SLO-1, DES-2, DEG-3, TWK-46, LGC-38, CCA-1, GLR-2, EAT-4, GLR-1, SHL-1, IRK-1, CHO-1, SHK-1	93	360	11627	4.86195	0.00132926	0.000332481	0.00626219
GOTERM_BP_DIRECT	GO:0007631~feeding behavior	5	4.71698	6.21236e-06	EGL-10, CAT-1, GPB-2, UNC-104, GLR-1	93	16	11627	39.0692	0.00174416	0.000349075	0.00821841
GOTERM_BP_DIRECT	GO:0007411~axon guidance	8	7.54717	1.03719e-05	PDE-6, SAD-1, SAX-3, UNC-70, UNC-13, CAM-1, UNC-104, UNC-6	93	96	11627	10.4185	0.00291027	0.000485634	0.0137207
GOTERM_MF_DIRECT	GO:0005509~calcium ion binding	11	10.3774	1.07385e-05	RBF-1, CASY-1, ITSN-1, NLR-1, TAX-6, UNC-31, Y64G10A.7, EHS-1, NCS-5, RGEF-1, NCS-6	87	197	9479	6.08373	0.00143793	0.000719225	0.0125722
GOTERM_BP_DIRECT	GO:0043051~regulation of pharyngeal pumping	6	5.66038	1.13529e-05	EAT-16, GPB-2, UNC-13, CCA-1, RAB-3, EAT-4	93	38	11627	19.7402	0.00318509	0.000455636	0.0150184
GOTERM_BP_DIRECT	GO:0043547~positive regulation of GTPase activity	8	7.54717	1.86971e-05	EAT-16, SIPA-1, EGL-10, AEX-3, RGS-1, RGS-2, TOM-1, RGEF-1	93	105	11627	9.52545	0.00524017	0.000656527	0.0247328
GOTERM_BP_DIRECT	GO:0046662~regulation of oviposition	6	5.66038	1.87665e-05	EAT-16, EGL-10, DGK-1, GPB-2, UNC-13, IRK-1	93	42	11627	17.8602	0.00525956	0.000585766	0.0248245
GOTERM_CC_DIRECT	GO:0008021~synaptic vesicle	5	4.71698	2.20084e-05	RBF-1, SNN-1, CAT-1, RAB-3, CHO-1	89	22	11373	29.0424	0.00167126	0.000238923	0.023157
GOTERM_CC_DIRECT	GO:0030425~dendrite	7	6.60377	2.75835e-05	NLG-1, EGL-10, SAD-1, TAX-6, CAM-1, UNC-104, GLR-1	89	77	11373	11.617	0.00209418	0.000262013	0.0290224
GOTERM_BP_DIRECT	GO:0035556~intracellular signal transduction	9	8.49057	2.86769e-05	EAT-16, EGL-10, SAD-1, PMK-2, DGK-1, RSKN-1, DGK-5, UNC-13, RGEF-1	93	154	11627	7.30645	0.00802594	0.000805507	0.0379318
GOTERM_BP_DIRECT	GO:0034765~regulation of ion transmembrane transport	5	4.71698	2.89705e-05	SLO-1, SHL-1, CCA-1, IRK-1, SHK-1	93	23	11627	27.1786	0.00810778	0.000739801	0.0383201
GOTERM_MF_DIRECT	GO:0015269~calcium-activated potassium channel activity	4	3.77358	3.90781e-05	SLO-1, SLO-2, KCNL-1, KCNL-2	87	8	9479	54.477	0.00522287	0.001744	0.0457442
GOTERM_BP_DIRECT	GO:0071805~potassium ion transmembrane transport	7	6.60377	4.19469e-05	SLO-1, SLO-2, KCNL-1, KCNL-2, TWK-46, SHL-1, SHK-1	93	81	11627	10.8043	0.0117181	0.000981795	0.05548
GOTERM_MF_DIRECT	GO:0005244~voltage-gated ion channel activity	5	4.71698	4.90305e-05	SLO-1, SHL-1, CCA-1, IRK-1, SHK-1	87	23	9479	23.6857	0.00654871	0.00164121	0.0573913
GOTERM_BP_DIRECT	GO:0007268~chemical synaptic transmission	5	4.71698	7.49345e-05	AEX-3, CAT-1, UNC-13, EHS-1, CAB-1	93	29	11627	21.5554	0.0208372	0.00161849	0.0990902
GOTERM_MF_DIRECT	GO:0005216~ion channel activity	7	6.60377	0.000107959	SLO-1, LGC-38, SHL-1, CCA-1, GLR-2, SHK-1, GLR-1	87	84	9479	9.0795	0.0143632	0.00288928	0.126329
GOTERM_BP_DIRECT	GO:0007212~dopamine receptor signaling pathway	4	3.77358	0.000129471	EAT-16, EGL-10, DGK-1, GPB-2	93	13	11627	38.4682	0.0357297	0.00259546	0.171149
GOTERM_BP_DIRECT	GO:0040012~regulation of locomotion	5	4.71698	0.000198539	EAT-16, DGK-1, GPB-2, UNC-70, RAB-3	93	37	11627	16.8948	0.054267	0.00371275	0.262341
GOTERM_BP_DIRECT	GO:0032094~response to food	4	3.77358	0.000203625	EAT-16, DGK-1, GPB-2, GLR-1	93	15	11627	33.3391	0.055618	0.00357015	0.269054
GOTERM_BP_DIRECT	GO:0040017~positive regulation of locomotion	5	4.71698	0.000269799	RBF-1, EGL-10, UNC-79, UNC-41, UNC-6	93	40	11627	15.6277	0.0730203	0.00445028	0.356345
GOTERM_CC_DIRECT	GO:0008076~voltage-gated potassium channel complex	4	3.77358	0.000281437	SLO-1, SLO-2, SHL-1, SHK-1	89	17	11373	30.0674	0.021165	0.00237409	0.29576
GOTERM_BP_DIRECT	GO:0007271~synaptic transmission, cholinergic	6	5.66038	0.000310103	LGC-31, DES-2, DEG-3, DGK-1, RAB-3, UNC-104	93	75	11627	10.0017	0.0834627	0.0048301	0.409478
GOTERM_BP_DIRECT	GO:0006810~transport	17	16.0377	0.000560669	LGC-31, SLO-1, DES-2, DEG-3, TWK-46, LGC-38, CCA-1, GLR-2, RAB-3, EAT-4, GLR-1, SHL-1, UNC-31, IRK-1, CHO-1, UNC-104, SHK-1	93	810	11627	2.62391	0.145802	0.00826003	0.739207
GOTERM_BP_DIRECT	GO:0007205~protein kinase C-activating G-protein coupled receptor signaling pathway	3	2.83019	0.000909999	MGL-2, DGK-1, DGK-5	93	6	11627	62.5108	0.225724	0.0127099	1.19722
GOTERM_BP_DIRECT	GO:0006887~exocytosis	4	3.77358	0.000972009	RBF-1, IDA-1, UNC-31, RAB-3	93	25	11627	20.0034	0.239111	0.0129284	1.27832
GOTERM_BP_DIRECT	GO:0006935~chemotaxis	5	4.71698	0.00119833	SAX-3, TAX-6, RAB-3, PDE-1, RGEF-1	93	59	11627	10.595	0.286042	0.0151984	1.57378
GOTERM_MF_DIRECT	GO:0004871~signal transducer activity	7	6.60377	0.00172574	EAT-16, EGL-10, MGL-2, GBB-2, GPB-2, NPR-29, NPR-25	87	141	9479	5.40906	0.206616	0.0378402	2.00198
GOTERM_CC_DIRECT	GO:0005737~cytoplasm	23	21.6981	0.00227786	JNK-1, EAT-16, PMK-2, ERP-1, PTL-1, UNC-70, UNC-6, RGEF-1, EGL-10, SAD-1, ADD-1, UNC-57, AEX-3, MTM-6, RGS-1, RGS-2, TAX-6, UNC-41, RSKN-1, MYRF-1, C35D10.12, UNC-104, ZK1073.1	89	1518	11373	1.93616	0.159127	0.0171821	2.37116
GOTERM_CC_DIRECT	GO:0043204~perikaryon	4	3.77358	0.00310539	JNK-1, TAX-6, IRK-1, CAM-1	89	38	11373	13.4512	0.210517	0.0212595	3.2199
GOTERM_BP_DIRECT	GO:0009968~negative regulation of signal transduction	3	2.83019	0.00325174	EGL-10, RGS-1, RGS-2	93	11	11627	34.0968	0.599574	0.0390112	4.21742
neurons	substantia_nigra
Category	Term	Count	%	PValue	Genes	List Total	Pop Hits	Pop Total	Fold Enrichment	Bonferroni	Benjamini	FDR
GOTERM_CC_DIRECT	GO:0030424~axon	13	15.2941	4.73112e-11	SLO-2, UNC-73, NLG-1, SAD-1, BRA-1, CASY-1, UNC-79, DGK-1, TAX-6, UNC-31, UNC-104, KLP-4, EHS-1	71	141	11373	14.7687	2.93329e-09	2.93329e-09	4.77441e-08
GOTERM_MF_DIRECT	GO:0005509~calcium ion binding	13	15.2941	7.13367e-09	RBF-1, NLR-1, Y64G10A.7, RGEF-1, NCS-5, SNT-4, NCS-6, CASY-1, ITSN-1, TAX-6, UNC-31, EHS-1, NCX-4	66	197	9479	9.47754	7.34768e-07	7.34768e-07	7.96196e-06
GOTERM_CC_DIRECT	GO:0005886~plasma membrane	18	21.1765	7.34224e-08	RBF-1, MGL-2, KCNL-1, KCNL-2, TOM-1, LGC-38, CCA-1, EAT-4, SNT-4, NEP-21, NLG-1, ADD-1, ITSN-1, RGS-1, RGS-2, NPR-29, UNC-104, EHS-1	71	593	11373	4.86222	4.55218e-06	2.27609e-06	7.40942e-05
GOTERM_CC_DIRECT	GO:0045202~synapse	10	11.7647	1.72483e-07	RBF-1, NLG-1, SLO-1, SAD-1, LGC-38, UNC-13, UNC-31, PITP-1, EHS-1, EAT-4	71	140	11373	11.4416	1.06939e-05	3.56464e-06	0.000174061
GOTERM_BP_DIRECT	GO:0007165~signal transduction	15	17.6471	1.90295e-07	ARRD-18, PDE-6, MGL-2, LGC-38, GPB-2, PDE-1, DOP-5, DOP-2, DGK-1, GBB-2, ARRD-22, NPR-29, ZK1073.1, SEM-4, NPR-25	72	420	11627	5.76736	4.49086e-05	4.49086e-05	0.000244969
GOTERM_BP_DIRECT	GO:0007411~axon guidance	8	9.41176	1.8126e-06	PDE-6, SAD-1, SAX-3, UNC-70, UNC-73, UNC-13, UNC-104, MAB-20	72	96	11627	13.4572	0.000427683	0.000213864	0.00233336
GOTERM_CC_DIRECT	GO:0043025~neuronal cell body	9	10.5882	1.92138e-06	CASY-1, KCNL-1, KCNL-2, TAX-6, GPB-2, UNC-31, IRK-1, UNC-104, KLP-4	71	138	11373	10.4467	0.000119118	2.97809e-05	0.00193894
GOTERM_BP_DIRECT	GO:0006813~potassium ion transport	6	7.05882	6.64371e-06	SLO-1, SLO-2, KCNL-1, KCNL-2, SHL-1, IRK-1	72	44	11627	22.0208	0.00156669	0.000522504	0.00855219
GOTERM_MF_DIRECT	GO:0015269~calcium-activated potassium channel activity	4	4.70588	1.68188e-05	SLO-1, SLO-2, KCNL-1, KCNL-2	66	8	9479	71.8106	0.00173085	0.000865801	0.01877
GOTERM_BP_DIRECT	GO:0071805~potassium ion transmembrane transport	6	7.05882	0.000131599	SLO-1, SLO-2, KCNL-1, KCNL-2, TWK-46, SHL-1	72	81	11627	11.9619	0.0305819	0.00773476	0.169276
GOTERM_MF_DIRECT	GO:0005516~calmodulin binding	5	5.88235	0.000138318	CMK-1, KCNL-1, KCNL-2, UNC-13, PDE-1	66	39	9479	18.413	0.0141467	0.00473797	0.154269
GOTERM_BP_DIRECT	GO:0034765~regulation of ion transmembrane transport	4	4.70588	0.000354016	SLO-1, SHL-1, CCA-1, IRK-1	72	23	11627	28.0845	0.0801664	0.0165736	0.454772
GOTERM_MF_DIRECT	GO:0004871~signal transducer activity	7	8.23529	0.000391122	DOP-5, MGL-2, DOP-2, GBB-2, GPB-2, NPR-29, NPR-25	66	141	9479	7.13013	0.0394925	0.0100228	0.435669
GOTERM_CC_DIRECT	GO:0098793~presynapse	4	4.70588	0.000466074	TOM-1, UNC-31, UNC-104, SNT-4	71	25	11373	25.6293	0.0284896	0.00576399	0.469344
GOTERM_MF_DIRECT	GO:0005244~voltage-gated ion channel activity	4	4.70588	0.000494169	SLO-1, SHL-1, CCA-1, IRK-1	66	23	9479	24.9776	0.0496377	0.0101307	0.550164
GOTERM_BP_DIRECT	GO:0007205~protein kinase C-activating G-protein coupled receptor signaling pathway	3	3.52941	0.000542833	MGL-2, DGK-1, DGK-5	72	6	11627	80.7431	0.120273	0.0211308	0.696548
GOTERM_CC_DIRECT	GO:0030425~dendrite	5	5.88235	0.00126982	NLG-1, SAD-1, BRA-1, TAX-6, UNC-104	71	77	11373	10.4015	0.075756	0.013044	1.27407
GOTERM_MF_DIRECT	GO:0005096~GTPase activator activity	5	5.88235	0.00131526	RGS-1, RGS-2, TOM-1, TBC-18, TBC-8	66	70	9479	10.2587	0.126774	0.0223401	1.4582
GOTERM_BP_DIRECT	GO:0040012~regulation of locomotion	4	4.70588	0.00146101	DGK-1, GPB-2, UNC-70, UNC-73	72	37	11627	17.458	0.291816	0.0480978	1.86455
GOTERM_BP_DIRECT	GO:0043051~regulation of pharyngeal pumping	4	4.70588	0.00157934	GPB-2, UNC-13, CCA-1, EAT-4	72	38	11627	16.9985	0.311347	0.0455569	2.01414
GOTERM_MF_DIRECT	GO:0017137~Rab GTPase binding	4	4.70588	0.00158232	RBF-1, TOM-1, TBC-18, TBC-8	66	34	9479	16.8966	0.150501	0.0230318	1.75192
neurons	subthalamic_nucleus
Category	Term	Count	%	PValue	Genes	List Total	Pop Hits	Pop Total	Fold Enrichment	Bonferroni	Benjamini	FDR
GOTERM_BP_DIRECT	GO:0006813~potassium ion transport	7	11.1111	3.26935e-08	SLO-1, SLO-2, KCNL-1, KCNL-2, EGL-2, SHL-1, IRK-1	52	44	11627	35.5721	6.47329e-06	6.47329e-06	4.09105e-05
GOTERM_CC_DIRECT	GO:0030424~axon	9	14.2857	2.53218e-07	NLG-1, SLO-2, SAD-1, CASY-1, DGK-1, UNC-79, UNC-73, UNC-31, UNC-104	54	141	11373	13.4433	1.44333e-05	1.44333e-05	0.000250994
GOTERM_CC_DIRECT	GO:0005886~plasma membrane	14	22.2222	2.25588e-06	NEP-21, RBF-1, NLG-1, MGL-2, KCNL-1, KCNL-2, RGS-1, TOM-1, RGS-2, LGC-38, CCA-1, UNC-104, EAT-4, SNT-4	54	593	11373	4.97227	0.000128577	6.42907e-05	0.00223605
GOTERM_CC_DIRECT	GO:0045202~synapse	8	12.6984	3.54114e-06	RBF-1, NLG-1, SLO-1, SAD-1, LGC-38, UNC-13, UNC-31, EAT-4	54	140	11373	12.0349	0.000201825	6.72796e-05	0.00351
GOTERM_BP_DIRECT	GO:0007411~axon guidance	7	11.1111	3.61175e-06	SAD-1, SAX-3, UNC-70, UNC-73, UNC-13, UNC-104, MAB-20	52	96	11627	16.3039	0.000714872	0.0003575	0.00451941
GOTERM_MF_DIRECT	GO:0015269~calcium-activated potassium channel activity	4	6.34921	5.50736e-06	SLO-1, SLO-2, KCNL-1, KCNL-2	46	8	9479	103.033	0.000468017	0.000468017	0.00592506
GOTERM_BP_DIRECT	GO:0071805~potassium ion transmembrane transport	6	9.52381	2.64707e-05	SLO-1, SLO-2, KCNL-1, KCNL-2, EGL-2, SHL-1	52	81	11627	16.5627	0.00522755	0.00174556	0.0331186
GOTERM_CC_DIRECT	GO:0043025~neuronal cell body	7	11.1111	4.11287e-05	CASY-1, KCNL-1, KCNL-2, GPB-2, UNC-31, IRK-1, UNC-104	54	138	11373	10.6832	0.00234164	0.000585925	0.0407602
GOTERM_BP_DIRECT	GO:0034765~regulation of ion transmembrane transport	4	6.34921	0.00013236	SLO-1, SHL-1, CCA-1, IRK-1	52	23	11627	38.8863	0.0258686	0.00653084	0.165501
GOTERM_MF_DIRECT	GO:0005244~voltage-gated ion channel activity	4	6.34921	0.000165699	SLO-1, SHL-1, CCA-1, IRK-1	46	23	9479	35.8374	0.0139868	0.00701803	0.178127
GOTERM_CC_DIRECT	GO:0098793~presynapse	4	6.34921	0.000204434	TOM-1, UNC-31, UNC-104, SNT-4	54	25	11373	33.6978	0.0115863	0.00232807	0.202455
GOTERM_BP_DIRECT	GO:0007205~protein kinase C-activating G-protein coupled receptor signaling pathway	3	4.7619	0.0002798	MGL-2, DGK-1, DGK-5	52	6	11627	111.798	0.053901	0.0110204	0.349559
GOTERM_MF_DIRECT	GO:0005509~calcium ion binding	7	11.1111	0.000309598	RBF-1, CASY-1, NLR-1, UNC-31, Y64G10A.7, RGEF-1, SNT-4	46	197	9479	7.32211	0.0259765	0.00873491	0.332585
GOTERM_MF_DIRECT	GO:0005096~GTPase activator activity	5	7.93651	0.000323389	RGS-1, RGS-2, TOM-1, TBC-18, TBC-8	46	70	9479	14.7189	0.027118	0.00684956	0.347377
GOTERM_MF_DIRECT	GO:0017137~Rab GTPase binding	4	6.34921	0.00053981	RBF-1, TOM-1, TBC-18, TBC-8	46	34	9479	24.243	0.044859	0.00913725	0.57924
GOTERM_BP_DIRECT	GO:0035556~intracellular signal transduction	6	9.52381	0.000549119	SAD-1, PMK-2, DGK-1, DGK-5, UNC-13, RGEF-1	52	154	11627	8.71154	0.10305	0.0179626	0.684963
GOTERM_BP_DIRECT	GO:0040012~regulation of locomotion	4	6.34921	0.000556123	DGK-1, GPB-2, UNC-70, UNC-73	52	37	11627	24.1726	0.104294	0.0156116	0.693672
GOTERM_BP_DIRECT	GO:0043051~regulation of pharyngeal pumping	4	6.34921	0.00060193	GPB-2, UNC-13, CCA-1, EAT-4	52	38	11627	23.5364	0.112386	0.0147918	0.75061
GOTERM_MF_DIRECT	GO:0005216~ion channel activity	5	7.93651	0.000648428	SLO-1, EGL-2, LGC-38, SHL-1, CCA-1	46	84	9479	12.2658	0.0536419	0.00914695	0.695423
GOTERM_BP_DIRECT	GO:0046662~regulation of oviposition	4	6.34921	0.000809078	DGK-1, GPB-2, UNC-13, IRK-1	52	42	11627	21.2949	0.14808	0.0176493	1.00772
GOTERM_CC_DIRECT	GO:0030054~cell junction	6	9.52381	0.00086164	RBF-1, SAD-1, LGC-38, UNC-70, UNC-31, EAT-4	54	160	11373	7.89792	0.0479471	0.00815567	0.850803
GOTERM_BP_DIRECT	GO:0043547~positive regulation of GTPase activity	5	7.93651	0.00113276	RGS-1, RGS-2, TOM-1, UNC-73, RGEF-1	52	105	11627	10.6474	0.201015	0.0221914	1.40825
GOTERM_BP_DIRECT	GO:0007165~signal transduction	8	12.6984	0.00223681	ARRD-18, MGL-2, DGK-1, LGC-38, GPB-2, ARRD-22, ZK1073.1, SEM-4	52	420	11627	4.25897	0.35814	0.0395062	2.76324
GOTERM_CC_DIRECT	GO:0008076~voltage-gated potassium channel complex	3	4.7619	0.00277103	SLO-1, SLO-2, SHL-1	54	17	11373	37.1667	0.146294	0.022342	2.71303
neurons	temporal_lobe
Category	Term	Count	%	PValue	Genes	List Total	Pop Hits	Pop Total	Fold Enrichment	Bonferroni	Benjamini	FDR
GOTERM_CC_DIRECT	GO:0005886~plasma membrane	17	27.4194	3.18517e-09	EAT-16, DES-2, DEG-3, LGC-38, CCA-1, RAB-3, SNT-6, EAT-4, NEP-21, NLG-1, EGL-10, ADD-1, ITSN-1, MTM-6, RGS-1, RGS-2, EHS-1	52	593	11373	6.26998	1.52888e-07	1.52888e-07	3.03979e-06
GOTERM_BP_DIRECT	GO:0007165~signal transduction	13	20.9677	1.86556e-07	LGC-31, DES-2, PDE-6, DEG-3, DRN-1, LGC-38, GPB-2, PDE-1, DOP-5, DOP-2, DGK-1, GBB-2, ZK1073.1	52	420	11627	6.92083	3.32064e-05	3.32064e-05	0.000229361
GOTERM_BP_DIRECT	GO:0007212~dopamine receptor signaling pathway	5	8.06452	2.28021e-07	EAT-16, EGL-10, DOP-2, DGK-1, GPB-2	52	13	11627	85.9985	4.0587e-05	2.02937e-05	0.00028034
GOTERM_BP_DIRECT	GO:0008277~regulation of G-protein coupled receptor protein signaling pathway	4	6.45161	3.17072e-07	EAT-16, EGL-10, GPB-2, IRK-1	52	4	11627	223.596	5.64373e-05	1.88128e-05	0.000389824
GOTERM_MF_DIRECT	GO:0005509~calcium ion binding	10	16.129	1.02377e-06	ITSN-1, NLR-1, TAX-6, UNC-31, SNT-6, EHS-1, NCS-5, RGEF-1, NCX-4, NCS-6	53	197	9479	9.07863	9.93006e-05	9.93006e-05	0.00112979
GOTERM_CC_DIRECT	GO:0030424~axon	8	12.9032	2.8469e-06	NLG-1, SLO-2, BRA-1, DGK-1, TAX-6, UNC-31, EHS-1, KLP-4	52	141	11373	12.4092	0.000136642	6.83235e-05	0.00271693
GOTERM_BP_DIRECT	GO:0006811~ion transport	11	17.7419	2.94384e-06	LGC-31, SLO-1, DES-2, DEG-3, EGL-2, TWK-46, LGC-38, SHL-1, CCA-1, IRK-1, EAT-4	52	360	11627	6.8321	0.000523866	0.000130992	0.00361924
GOTERM_BP_DIRECT	GO:0007271~synaptic transmission, cholinergic	6	9.67742	1.81877e-05	LGC-31, DES-2, UNC-75, DEG-3, DGK-1, RAB-3	52	75	11627	17.8877	0.00323221	0.000647279	0.0223586
GOTERM_BP_DIRECT	GO:0040012~regulation of locomotion	5	8.06452	1.94886e-05	EAT-16, DGK-1, GPB-2, UNC-70, RAB-3	52	37	11627	30.2157	0.003463	0.000578001	0.0239577
GOTERM_BP_DIRECT	GO:0043051~regulation of pharyngeal pumping	5	8.06452	2.17111e-05	EAT-16, GPB-2, CCA-1, RAB-3, EAT-4	52	38	11627	29.4205	0.00385716	0.000551936	0.0266894
GOTERM_BP_DIRECT	GO:0007635~chemosensory behavior	5	8.06452	3.24989e-05	RGS-1, EGL-2, TAX-6, PDE-1, EAT-4	52	42	11627	26.6186	0.00576819	0.00072285	0.0399484
GOTERM_BP_DIRECT	GO:0046662~regulation of oviposition	5	8.06452	3.24989e-05	EAT-16, EGL-10, DGK-1, GPB-2, IRK-1	52	42	11627	26.6186	0.00576819	0.00072285	0.0399484
GOTERM_BP_DIRECT	GO:0032094~response to food	4	6.45161	3.48581e-05	EAT-16, DOP-2, DGK-1, GPB-2	52	15	11627	59.6256	0.00618564	0.00068919	0.0428478
GOTERM_CC_DIRECT	GO:0045202~synapse	7	11.2903	3.56933e-05	NLG-1, SLO-1, DEG-3, LGC-38, UNC-31, EHS-1, EAT-4	52	140	11373	10.9356	0.00171184	0.000570941	0.034059
GOTERM_BP_DIRECT	GO:0006813~potassium ion transport	5	8.06452	3.91613e-05	SLO-1, SLO-2, EGL-2, SHL-1, IRK-1	52	44	11627	25.4087	0.00694662	0.000696843	0.0481363
GOTERM_BP_DIRECT	GO:0035556~intracellular signal transduction	7	11.2903	5.39296e-05	EAT-16, EGL-10, PMK-2, DGK-1, RSKN-1, DGK-5, RGEF-1	52	154	11627	10.1635	0.00955379	0.000872321	0.0662835
GOTERM_BP_DIRECT	GO:0034765~regulation of ion transmembrane transport	4	6.45161	0.00013236	SLO-1, SHL-1, CCA-1, IRK-1	52	23	11627	38.8863	0.0232863	0.00196155	0.162609
GOTERM_BP_DIRECT	GO:0006810~transport	13	20.9677	0.00015212	LGC-31, DES-2, SLO-1, DEG-3, TWK-46, EGL-2, LGC-38, SHL-1, UNC-31, IRK-1, CCA-1, RAB-3, EAT-4	52	810	11627	3.58858	0.026716	0.00208086	0.186863
GOTERM_MF_DIRECT	GO:0005244~voltage-gated ion channel activity	4	6.45161	0.000255222	SLO-1, SHL-1, CCA-1, IRK-1	53	23	9479	31.1042	0.0244557	0.0123035	0.281293
GOTERM_BP_DIRECT	GO:0071805~potassium ion transmembrane transport	5	8.06452	0.00042593	SLO-1, SLO-2, EGL-2, TWK-46, SHL-1	52	81	11627	13.8022	0.0730277	0.0054019	0.522401
GOTERM_MF_DIRECT	GO:0004871~signal transducer activity	6	9.67742	0.0010053	DOP-5, EAT-16, EGL-10, DOP-2, GBB-2, GPB-2	53	141	9479	7.6106	0.092955	0.0319979	1.10384
GOTERM_BP_DIRECT	GO:0009968~negative regulation of signal transduction	3	4.83871	0.00101162	EGL-10, RGS-1, RGS-2	52	11	11627	60.9808	0.164863	0.0119388	1.23666
GOTERM_MF_DIRECT	GO:0005216~ion channel activity	5	8.06452	0.00112409	SLO-1, EGL-2, LGC-38, SHL-1, CCA-1	53	84	9479	10.6458	0.103358	0.026906	1.23354
GOTERM_BP_DIRECT	GO:0043547~positive regulation of GTPase activity	5	8.06452	0.00113276	EAT-16, EGL-10, RGS-1, RGS-2, RGEF-1	52	105	11627	10.6474	0.182697	0.0125299	1.38379
GOTERM_BP_DIRECT	GO:0006935~chemotaxis	4	6.45161	0.00217423	TAX-6, RAB-3, PDE-1, RGEF-1	52	59	11627	15.1591	0.321204	0.0225325	2.64053
GOTERM_CC_DIRECT	GO:0008076~voltage-gated potassium channel complex	3	4.83871	0.00256841	SLO-1, SLO-2, SHL-1	52	17	11373	38.5962	0.116127	0.0303892	2.42446
GOTERM_CC_DIRECT	GO:0043025~neuronal cell body	5	8.06452	0.00333502	TAX-6, GPB-2, UNC-31, IRK-1, KLP-4	52	138	11373	7.92433	0.148153	0.0315609	3.13783
GOTERM_BP_DIRECT	GO:0034220~ion transmembrane transport	5	8.06452	0.00425441	DES-2, DEG-3, EGL-2, LGC-38, CCA-1	52	151	11627	7.40385	0.531819	0.0412847	5.10673
neurons	thalamus
Category	Term	Count	%	PValue	Genes	List Total	Pop Hits	Pop Total	Fold Enrichment	Bonferroni	Benjamini	FDR
GOTERM_CC_DIRECT	GO:0030424~axon	14	16.092	3.54612e-12	JNK-1, SLO-2, UNC-73, SEB-3, NLG-1, BRA-1, CASY-1, UNC-79, DGK-1, TAX-6, UNC-31, UNC-104, KLP-4, EHS-1	73	141	11373	15.469	2.16316e-10	2.16316e-10	3.56634e-09
GOTERM_BP_DIRECT	GO:0007165~signal transduction	18	20.6897	6.05726e-10	LGC-31, ARRD-18, PDE-6, DES-2, MGL-2, DEG-3, LGC-38, GPB-2, PDE-1, SEB-3, DGK-1, GBB-2, ARRD-22, SER-3, NPR-29, ZK1073.1, NPR-25, SEM-4	74	420	11627	6.73378	1.5446e-07	1.5446e-07	7.89347e-07
GOTERM_CC_DIRECT	GO:0005886~plasma membrane	20	22.9885	2.79313e-09	RBF-1, DES-2, MGL-2, KCNL-1, KCNL-2, DEG-3, TOM-1, LGC-38, CCA-1, EAT-4, SNT-4, NEP-21, NLG-1, ADD-1, ITSN-1, RGS-1, RGS-2, NPR-29, UNC-104, EHS-1	73	593	11373	5.25445	1.70381e-07	8.51905e-08	2.80902e-06
GOTERM_MF_DIRECT	GO:0005509~calcium ion binding	13	14.9425	1.22125e-08	RBF-1, NLR-1, Y64G10A.7, RGEF-1, NCS-5, SNT-4, NCS-6, CASY-1, ITSN-1, TAX-6, UNC-31, EHS-1, NCX-4	69	197	9479	9.06547	1.3678e-06	1.3678e-06	1.38438e-05
GOTERM_CC_DIRECT	GO:0043025~neuronal cell body	11	12.6437	1.40937e-08	JNK-1, CASY-1, KCNL-1, KCNL-2, TAX-6, GPB-2, UNC-31, IRK-1, UNC-104, KLP-4, SEB-3	73	138	11373	12.4184	8.59713e-07	2.86571e-07	1.41738e-05
GOTERM_CC_DIRECT	GO:0045202~synapse	9	10.3448	2.65932e-06	RBF-1, NLG-1, SLO-1, DEG-3, LGC-38, UNC-13, UNC-31, EHS-1, EAT-4	73	140	11373	10.0154	0.000162206	4.05538e-05	0.00267441
GOTERM_BP_DIRECT	GO:0006813~potassium ion transport	6	6.89655	7.62169e-06	SLO-1, SLO-2, KCNL-1, KCNL-2, SHL-1, IRK-1	74	44	11627	21.4257	0.00194165	0.000971297	0.00993169
GOTERM_MF_DIRECT	GO:0015269~calcium-activated potassium channel activity	4	4.5977	1.9274e-05	SLO-1, SLO-2, KCNL-1, KCNL-2	69	8	9479	68.6884	0.00215638	0.00107877	0.0218464
GOTERM_BP_DIRECT	GO:0007411~axon guidance	7	8.04598	2.9503e-05	PDE-6, SAX-3, UNC-70, UNC-73, UNC-13, UNC-104, MAB-20	74	96	11627	11.4568	0.00749516	0.00250465	0.0384398
GOTERM_BP_DIRECT	GO:0007271~synaptic transmission, cholinergic	6	6.89655	0.000104158	LGC-31, DES-2, UNC-75, DEG-3, DGK-1, UNC-104	74	75	11627	12.5697	0.0262121	0.00661843	0.135648
GOTERM_BP_DIRECT	GO:0071805~potassium ion transmembrane transport	6	6.89655	0.000150178	SLO-1, SLO-2, KCNL-1, KCNL-2, TWK-46, SHL-1	74	81	11627	11.6386	0.0375741	0.00763038	0.195526
GOTERM_MF_DIRECT	GO:0005516~calmodulin binding	5	5.74713	0.00016491	CMK-1, KCNL-1, KCNL-2, UNC-13, PDE-1	69	39	9479	17.6124	0.0183019	0.00613822	0.186779
GOTERM_BP_DIRECT	GO:0034765~regulation of ion transmembrane transport	4	4.5977	0.000384247	SLO-1, SHL-1, CCA-1, IRK-1	74	23	11627	27.3255	0.0933528	0.016201	0.499573
GOTERM_BP_DIRECT	GO:0006811~ion transport	10	11.4943	0.000399666	LGC-31, SLO-1, DES-2, DEG-3, TWK-46, LGC-38, SHL-1, CCA-1, IRK-1, EAT-4	74	360	11627	4.36449	0.096912	0.0144567	0.519572
GOTERM_MF_DIRECT	GO:0004871~signal transducer activity	7	8.04598	0.00049973	MGL-2, GBB-2, GPB-2, NPR-29, SER-3, SEB-3, NPR-25	69	141	9479	6.82013	0.0544455	0.0138985	0.565023
GOTERM_CC_DIRECT	GO:0098793~presynapse	4	4.5977	0.000506325	TOM-1, UNC-31, UNC-104, SNT-4	73	25	11373	24.9271	0.0304213	0.00615967	0.508039
GOTERM_MF_DIRECT	GO:0005244~voltage-gated ion channel activity	4	4.5977	0.000564297	SLO-1, SHL-1, CCA-1, IRK-1	69	23	9479	23.8916	0.0612623	0.0125642	0.637813
GOTERM_BP_DIRECT	GO:0007205~protein kinase C-activating G-protein coupled receptor signaling pathway	3	3.44828	0.000573807	MGL-2, DGK-1, DGK-5	74	6	11627	78.5608	0.136156	0.018129	0.745176
GOTERM_BP_DIRECT	GO:0007268~chemical synaptic transmission	4	4.5977	0.000771665	UNC-13, SER-3, EHS-1, CAB-1	74	29	11627	21.6719	0.178687	0.0216348	1.00093
GOTERM_CC_DIRECT	GO:0030425~dendrite	5	5.74713	0.00141034	NLG-1, BRA-1, TAX-6, SER-3, UNC-104	73	77	11373	10.1165	0.0824895	0.0142461	1.40933
GOTERM_BP_DIRECT	GO:0040012~regulation of locomotion	4	4.5977	0.00158294	DGK-1, GPB-2, UNC-70, UNC-73	74	37	11627	16.9861	0.332336	0.0395919	2.04327
GOTERM_BP_DIRECT	GO:0043051~regulation of pharyngeal pumping	4	4.5977	0.00171092	GPB-2, UNC-13, CCA-1, EAT-4	74	38	11627	16.5391	0.353808	0.0389187	2.20677
GOTERM_BP_DIRECT	GO:0007635~chemosensory behavior	4	4.5977	0.00228687	RGS-1, TAX-6, PDE-1, EAT-4	74	42	11627	14.964	0.442236	0.0474871	2.93946
GOTERM_BP_DIRECT	GO:0046662~regulation of oviposition	4	4.5977	0.00228687	DGK-1, GPB-2, UNC-13, IRK-1	74	42	11627	14.964	0.442236	0.0474871	2.93946
GOTERM_CC_DIRECT	GO:0030054~cell junction	6	6.89655	0.00339289	RBF-1, DEG-3, LGC-38, UNC-70, UNC-31, EAT-4	73	160	11373	5.84229	0.187239	0.0291826	3.36024
