# Supplementary material for: Transcriptome analysis of adult Caenorhabditis elegans cells reveals tissue-specific gene and isoform expression
Source: PLoS Genet. 2018 Aug 10;14(8):e1007559. doi: 10.1371/journal.pgen.1007559 (PMC6105014; doi:10.1371/journal.pgen.1007559)
Supplement: S12 Table — DEXSeq was used for differential exon usage (splicing) analysis. Significant splicing events for each tissue are listed. (TXT) [file pgen.1007559.s021.txt]

symbol	ensembl	featureID	padj	hypodermis	intestine	muscle	neurons
unc-119	WBGene00006843	E007	1.74E-107	9.506373092	9.009017987	8.975073751	3.760537338
T26C5.3	WBGene00012033	E001	3.58E-79	0.446367958	8.108765123	0.468728962	0.011430729
T26C5.3	WBGene00012033	E002	1.26E-74	0.510176717	8.418435779	0.009704868	0.366043382
unc-44	WBGene00006780	E020	1.16E-67	17.19908154	16.13741542	20.63720654	10.65610667
unc-44	WBGene00006780	E024	3.63E-50	13.16004567	14.53356919	17.51610109	7.693699768
unc-54	WBGene00006789	E003	9.82E-50	28.30705081	18.31875158	17.37999517	24.98398588
cle-1	WBGene00000527	E017	9.82E-42	4.541576559	7.911622009	2.411302148	7.857635342
vab-10	WBGene00006876	E008	5.69E-41	11.30229948	13.85358015	14.98523821	14.09940977
cle-1	WBGene00000527	E016	1.44E-39	4.90478959	5.877023282	1.904757692	7.092878913
vab-10	WBGene00006876	E005	8.56E-36	7.460720812	8.729809382	9.872493846	9.523850625
cle-1	WBGene00000527	E015	5.86E-35	5.908806398	5.249687193	1.543412654	6.825013881
unc-54	WBGene00006789	E004	2.14E-34	31.23583367	21.6586066	21.892563	25.75703112
ssq-2	WBGene00006051	E001	9.16E-33	3.901889121	6.802173256	6.799169314	2.496214584
ceh-44	WBGene00000464	E002	9.89E-31	7.977763067	6.595747461	6.202841353	5.114099739
W05B5.1	WBGene00012274	E006	1.25E-30	11.57490707	2.144239301	3.73603903	3.204457149
erp-1	WBGene00001335	E007	3.46E-29	2.295454125	4.234523779	1.431136219	5.294844866
vab-10	WBGene00006876	E037	1.57E-28	4.946620413	8.335582376	8.918669821	9.475132699
cle-1	WBGene00000527	E020	8.15E-28	1.061444253	4.226984313	0.81600177	4.358443736
vab-10	WBGene00006876	E007	1.46E-27	14.94455503	17.09204542	18.24732877	17.13849437
C49F8.1	WBGene00008213	E006	2.49E-27	5.629714628	3.645709409	4.960348513	5.121225945
gcy-25	WBGene00001549	E006	1.24E-26	3.52735333	0.74752799	1.409423147	0.318374163
cdh-12	WBGene00022103	E002	5.96E-26	6.098747384	2.410879981	2.150758536	0.497488537
unc-60	WBGene00006794	E005	1.07E-25	16.10459999	13.61484168	11.71530546	16.54010659
lev-11	WBGene00002978	E016	1.10E-25	11.20763207	11.30811202	6.613774671	16.07757281
cle-1	WBGene00000527	E014	1.38E-25	7.963273535	6.360896949	2.146220808	8.330220028
cle-1	WBGene00000527	E019	2.41E-25	0.818884428	5.684810336	1.311677467	4.929630796
zmp-4	WBGene00012364	E002	3.19E-25	6.302751583	8.071413799	9.792861006	8.786905612
gyg-1	WBGene00006863	E006	3.35E-25	12.10299746	8.281373159	3.892008164	10.27755262
pkg-2	WBGene00015650	E005	4.99E-25	2.781534126	5.537365109	2.647443567	9.38655644
vab-10	WBGene00006876	E035	4.99E-25	5.804480553	7.151004667	7.913935299	8.970078116
acs-1	WBGene00018488	E002	5.38E-25	7.489722614	8.059900482	4.692358591	2.018213549
unc-54	WBGene00006789	E007	6.91E-25	25.10035796	29.78925501	30.11051559	27.13966744
unc-54	WBGene00006789	E002	1.46E-24	22.62950595	15.99283611	14.6848156	22.73443099
gei-4	WBGene00001561	E011	4.61E-24	6.785732125	8.313747938	8.798947135	4.3764317
Y37A1B.5	WBGene00012538	E001	4.46E-23	10.80808751	2.698336864	3.639231597	1.950424073
vab-10	WBGene00006876	E013	1.18E-22	8.894145341	12.64151091	13.48105068	11.83410998
cle-1	WBGene00000527	E022	1.34E-22	1.462589399	4.838079523	1.101936074	5.052515924
vab-10	WBGene00006876	E009	1.83E-22	15.22134832	17.64272787	18.96170513	17.68167592
kin-1	WBGene00002189	E014	3.48E-22	15.79649687	10.34622952	6.906109652	6.212444862
zyx-1	WBGene00006999	E003	6.36E-22	15.82398475	14.72752379	15.14266753	10.0199485
vab-10	WBGene00006876	E012	8.98E-22	11.41832581	13.67945019	14.80854367	13.71092975
ceh-44	WBGene00000464	E003	1.94E-21	9.715997729	7.378876646	7.546046961	5.480156573
Y106G6A.4	WBGene00013696	E001	3.48E-21	2.228356352	4.614282414	4.456123344	2.173120275
unc-44	WBGene00006780	E021	3.54E-21	16.62998899	15.52101015	19.00439149	13.96084311
cle-1	WBGene00000527	E023	3.70E-21	1.435675107	5.906898649	2.279827031	6.462416824
K09G1.1	WBGene00010727	E001	5.41E-21	2.802407529	8.395403818	10.88334145	10.66455297
C49F8.1	WBGene00008213	E001	5.59E-21	0.540477408	9.080740158	0.023772302	1.155692054
cle-1	WBGene00000527	E013	7.94E-21	7.425345485	5.731703605	2.263811004	8.038994984
cah-4	WBGene00000282	E002	1.77E-20	3.079715271	7.040940378	8.741274794	10.36196999
nurf-1	WBGene00009180	E015	1.77E-20	17.24543009	11.88591013	14.6150355	15.53693781
far-1	WBGene00001385	E002	2.23E-20	16.75880054	21.4135678	21.23259495	20.46070635
vab-10	WBGene00006876	E019	2.84E-20	26.06321925	19.76334037	18.29935338	19.34968617
mex-3	WBGene00003229	E002	5.08E-20	0.433580685	4.118322899	0.393551901	3.241080996
ret-1	WBGene00004336	E006	1.44E-19	7.730452691	11.59095343	9.676372958	5.488298082
lipl-5	WBGene00022642	E008	1.52E-19	1.890857305	5.014682676	2.278196435	5.502257223
vab-10	WBGene00006876	E011	1.52E-19	6.679452305	10.0235231	11.05487074	9.947183895
eat-17	WBGene00020770	E010	1.59E-19	8.328573023	7.818183095	5.406093507	8.036087373
clec-50	WBGene00012253	E001	3.09E-19	9.458426466	12.53071224	12.25671263	11.95239549
jac-1	WBGene00002175	E017	5.24E-19	0.811650153	4.17742481	4.137810146	5.604112954
ceh-44	WBGene00000464	E013	5.24E-19	6.005516866	6.610534245	5.660134711	3.203901458
sea-2	WBGene00004751	E007	6.03E-19	11.39215033	10.59694613	10.47053379	6.49378599
unc-32	WBGene00006768	E011	6.20E-19	7.347160914	8.264814376	8.710760513	4.716874696
egl-8	WBGene00001177	E004	6.32E-19	10.52296656	9.008390167	8.556693744	5.415681665
Y57G11A.2	WBGene00013290	E006	6.75E-19	3.331394822	4.768124606	5.297494242	3.777007161
unc-52	WBGene00006787	E028	6.75E-19	14.06268726	12.91973676	9.933636322	13.09980732
gei-4	WBGene00001561	E012	1.10E-18	7.828062243	9.043016279	9.489847537	5.151571119
vab-10	WBGene00006876	E036	1.12E-18	5.498150848	7.431295805	8.253646246	8.82578025
let-2	WBGene00002280	E015	1.13E-18	8.30877656	9.914101405	8.121707499	13.16276119
lev-11	WBGene00002978	E021	1.17E-18	11.55982268	17.43413168	7.527726178	16.94850664
dnj-20	WBGene00001038	E002	1.56E-18	20.39742078	18.30383431	19.59924567	17.93833978
vab-10	WBGene00006876	E038	1.88E-18	4.067324272	7.871102177	8.245143309	8.877729958
unc-52	WBGene00006787	E002	1.94E-18	1.63167579	8.053848757	9.875171973	6.603353097
Y105E8A.20	WBGene00013678	E007	1.97E-18	15.7405286	4.860953457	6.387685276	6.230738831
unc-44	WBGene00006780	E026	2.22E-18	22.91283429	21.17095738	20.48627094	26.39501894
ZK1193.2	WBGene00022858	E012	2.78E-18	3.18334006	2.044259409	0.780714037	1.537670287
cle-1	WBGene00000527	E012	3.43E-18	12.81362934	9.028574022	13.28616714	5.345558106
unc-52	WBGene00006787	E025	4.97E-18	15.96457852	13.29777148	8.578941815	10.75140135
anc-1	WBGene00000140	E011	9.34E-18	9.640017938	11.03583788	10.47807221	12.98760056
pkg-2	WBGene00015650	E007	1.08E-17	2.483780474	5.333638869	3.277386764	7.797735601
tir-1	WBGene00006575	E007	1.31E-17	10.69466576	8.683530912	7.4208465	3.938365248
lim-9	WBGene00006407	E022	1.50E-17	11.56803396	8.454133972	5.960050145	6.416280731
hmr-1	WBGene00001980	E039	1.52E-17	0.992505414	4.054371184	2.711168962	4.864703413
Y105E8A.20	WBGene00013678	E004	1.52E-17	4.156854421	7.421252166	7.109066508	7.393034175
cle-1	WBGene00000527	E010	1.52E-17	7.098745601	5.046097679	2.819289371	8.037586872
unc-52	WBGene00006787	E003	1.83E-17	2.046711595	6.772612962	7.815899852	6.34719433
mec-5	WBGene00003169	E001	1.85E-17	0.626992456	6.888852884	6.873805213	5.53917738
gyg-1	WBGene00006863	E007	2.10E-17	10.22372142	4.503873488	2.574384171	10.76968111
unc-60	WBGene00006794	E004	2.37E-17	15.6750094	15.2584488	12.64279386	16.61448529
unc-60	WBGene00006794	E003	2.97E-17	12.23474806	12.15419434	9.409726187	13.20698842
D2024.5	WBGene00017053	E003	3.46E-17	2.317853824	3.092091081	1.505885818	5.948397657
tba-9	WBGene00006535	E005	4.96E-17	1.266116315	4.294552253	3.645454175	5.695642552
vab-10	WBGene00006876	E017	5.62E-17	4.658299656	8.688474584	9.496991812	8.706936338
clec-199	WBGene00007820	E016	5.70E-17	1.54946108	3.74000692	4.029298153	1.956545008
pqn-22	WBGene00004112	E008	6.66E-17	12.85783369	7.051995537	10.79297368	10.61235955
unc-60	WBGene00006794	E009	6.81E-17	13.17500292	14.20452253	17.12227811	11.56184105
tax-6	WBGene00006527	E002	7.08E-17	7.569535781	8.579537868	11.36958492	4.403451986
cle-1	WBGene00000527	E011	7.37E-17	7.271483412	5.552641488	2.879076685	8.211776917
F45D3.4	WBGene00009724	E004	9.57E-17	2.418615052	7.146670412	6.967450108	6.492538231
larp-5	WBGene00004147	E003	1.02E-16	10.09876426	7.73929583	8.937242001	4.326679875
F56A11.6	WBGene00018926	E003	1.06E-16	1.247183378	3.034232788	3.396508653	0.760300433
tln-1	WBGene00006771	E001	1.15E-16	4.990403446	9.677578123	9.790785688	9.674397972
cle-1	WBGene00000527	E018	1.22E-16	4.404820078	7.202725442	2.340226051	6.95797285
F45D3.4	WBGene00009724	E005	1.37E-16	1.70058709	7.021351134	6.554144368	6.282178638
tbc-17	WBGene00012894	E016	1.71E-16	10.07995592	7.587103297	7.645553547	7.919275421
C24D10.2	WBGene00016054	E003	1.93E-16	2.215927855	3.495850855	3.542488874	2.888312317
cdh-12	WBGene00022103	E003	2.42E-16	8.819446886	3.649220729	2.339230831	1.706061075
T22E5.1	WBGene00020690	E001	2.55E-16	3.400845618	3.829915383	1.025148108	4.091460783
spv-1	WBGene00014051	E016	4.96E-16	7.594564009	9.823057982	9.759059171	7.985992572
unc-60	WBGene00006794	E008	4.96E-16	11.14873402	12.89253965	15.66922983	9.995119558
cdh-12	WBGene00022103	E005	5.16E-16	6.03781907	6.914338295	7.182128797	1.649155832
epi-1	WBGene00001328	E020	6.61E-16	2.397214809	2.086343213	1.599720153	7.749389029
F23D12.11	WBGene00194674	E001	6.74E-16	13.02918522	10.57564491	10.6148356	10.47064934
unc-60	WBGene00006794	E006	7.69E-16	16.24246697	11.88690864	11.03501152	16.29287911
nrfl-1	WBGene00006438	E002	8.23E-16	4.515918007	5.930913784	4.397624618	1.895838596
nrfl-1	WBGene00006438	E003	1.08E-15	4.402455385	5.783966544	4.274270377	1.836697659
Y71H2AM.15	WBGene00022180	E013	1.11E-15	1.365679151	3.280514593	0.743001283	0.430604317
C24D10.2	WBGene00016054	E001	1.12E-15	1.656194973	3.138497747	3.137295076	3.682166694
unc-60	WBGene00006794	E010	1.12E-15	13.08920782	13.95692329	16.79073239	11.45065732
unc-54	WBGene00006789	E009	1.24E-15	17.3516653	21.43503251	21.61616335	18.94456986
ZK84.1	WBGene00022649	E002	1.48E-15	4.758714668	6.161500471	6.371146376	6.344140768
F23D12.11	WBGene00194674	E002	1.56E-15	6.953600352	9.320691021	9.279946136	9.430315551
C50C3.2	WBGene00016800	E012	1.66E-15	5.16307993	3.881782786	8.443467707	3.133923086
crt-1	WBGene00000802	E001	1.98E-15	18.999171	20.18290146	20.10460404	20.03222151
ceh-44	WBGene00000464	E010	1.99E-15	6.412250128	8.725547769	8.86131096	12.72975079
mec-5	WBGene00003169	E002	2.16E-15	1.402117315	7.763666999	7.632871485	6.531686817
zmp-4	WBGene00012364	E003	2.74E-15	6.243994808	7.473774152	9.210297557	8.208127726
vab-10	WBGene00006876	E016	3.10E-15	4.810389185	8.907534958	9.992906377	8.543862527
unc-43	WBGene00006779	E012	3.31E-15	13.60256335	12.54979671	10.71701455	10.08326978
C24D10.2	WBGene00016054	E002	3.59E-15	2.148766272	3.328848979	3.406628345	3.671365701
T01D3.6	WBGene00011330	E001	3.88E-15	2.189194553	5.486459687	6.193511141	4.570497221
unc-52	WBGene00006787	E001	3.88E-15	3.169129284	9.246258201	11.18867028	7.944210851
hmr-1	WBGene00001980	E040	3.92E-15	0.032437688	2.954024365	1.621066286	3.892809689
acox-1	WBGene00008564	E006	5.23E-15	4.536902873	2.762017874	1.475080584	1.717408119
unc-54	WBGene00006789	E001	5.98E-15	20.59546233	15.74758109	14.26710006	22.25820704
tbc-7	WBGene00016292	E004	6.97E-15	0.723351928	3.698839247	3.52470135	5.618371504
cdh-12	WBGene00022103	E007	9.60E-15	7.489451168	9.415207639	10.33986369	3.005720626
lin-1	WBGene00002990	E005	1.38E-14	1.314108189	4.179212872	5.235923047	5.14382105
T28C12.4	WBGene00020891	E001	1.75E-14	0.78924766	1.423244817	1.911607056	5.928409364
tln-1	WBGene00006771	E002	1.76E-14	10.83924902	15.2034868	15.45125575	15.08133428
unc-11	WBGene00006751	E010	2.33E-14	4.344876023	6.516178158	6.002556435	8.531367301
Y54G2A.32	WBGene00021894	E008	2.64E-14	2.46652781	5.111968237	5.222325652	5.65024755
frm-1	WBGene00001488	E015	2.64E-14	7.765896948	8.002180006	11.94448029	5.04909869
cle-1	WBGene00000527	E024	2.79E-14	1.744478928	5.860709792	1.904484246	6.407974578
anc-1	WBGene00000140	E007	3.86E-14	4.956917682	11.95681345	11.39657714	13.04174004
glod-4	WBGene00006448	E002	5.51E-14	3.293009409	7.222228488	6.425470321	5.805401627
kin-1	WBGene00002189	E001	6.02E-14	10.5205928	8.843781082	10.80751112	4.371547057
F53C3.13	WBGene00018756	E001	7.23E-14	8.740330027	9.087903465	8.398513373	11.82793678
lev-11	WBGene00002978	E009	7.54E-14	15.77681463	15.98063741	7.832296603	15.30504607
T05E12.6	WBGene00011487	E002	8.42E-14	5.322418401	3.530440643	3.106480921	1.112687626
col-60	WBGene00000636	E003	8.69E-14	6.752091857	4.372498953	4.267661179	5.232809729
C30G4.4	WBGene00016269	E020	9.28E-14	5.424902617	2.667773397	0.481719682	2.244446431
C53B7.3	WBGene00016894	E010	1.14E-13	7.794478125	1.401292069	7.587053025	4.927190997
skih-2	WBGene00008502	E011	1.20E-13	4.648945131	7.732970223	7.560005377	6.614625488
tnt-3	WBGene00006588	E018	1.20E-13	17.77080011	14.17231612	17.33350784	14.77681794
zyx-1	WBGene00006999	E004	1.25E-13	13.05323811	13.15459463	13.08434782	8.589917658
akap-1	WBGene00016977	E011	1.42E-13	10.20414757	11.64362054	10.71478734	7.039557727
hif-1	WBGene00001851	E008	1.44E-13	6.047430023	10.62795769	6.511834068	5.919673221
anc-1	WBGene00000140	E006	1.51E-13	9.288333813	12.066748	11.72459094	13.81376736
afd-1	WBGene00021009	E007	1.54E-13	7.439947865	2.952117033	5.099693062	5.184067037
dpf-6	WBGene00001059	E007	1.61E-13	4.580698793	6.713270272	6.502641084	6.93138767
alg-1	WBGene00000105	E001	1.92E-13	7.561736764	10.46846432	11.085649	11.13303562
unc-132	WBGene00021078	E005	2.92E-13	5.052346275	8.970501361	9.302794305	7.486864855
F52B10.3	WBGene00044304	E006	2.99E-13	2.024024164	4.407970308	3.988587789	3.490523889
unc-44	WBGene00006780	E023	3.93E-13	13.82951979	13.01464915	16.30789409	11.81428915
Y111B2A.12	WBGene00013735	E009	4.26E-13	2.932649135	5.793025548	5.406948521	5.460477835
C28A5.6	WBGene00007791	E013	4.62E-13	5.517842488	4.941895333	5.363072345	2.26730164
lev-11	WBGene00002978	E012	5.49E-13	10.70561465	10.42150351	8.383300413	15.84605707
F27C1.2	WBGene00017852	E001	5.78E-13	1.046300928	7.452099207	7.086142685	6.630348166
pxl-1	WBGene00016197	E010	5.78E-13	5.218933488	8.314357015	3.442577251	9.097595281
lim-9	WBGene00006407	E021	5.90E-13	12.00594183	7.634293809	5.133136818	5.372974644
nmgp-1	WBGene00017437	E005	6.30E-13	1.571045204	4.487021138	3.677863268	4.616228078
pcyt-1	WBGene00017241	E001	7.99E-13	1.057154728	3.687535965	4.692142361	2.232902512
T02G6.2	WBGene00011385	E002	7.99E-13	3.795692433	7.732678717	7.851250264	7.110078343
eef-1A.1	WBGene00001168	E002	8.18E-13	28.22577561	26.67328315	27.0055955	27.28133818
mel-11	WBGene00003196	E013	8.33E-13	9.852122952	9.362570086	10.26313672	7.09257349
rbc-1	WBGene00004313	E030	8.51E-13	1.159208741	2.926189751	1.416523823	5.146222236
F54E2.2	WBGene00018824	E003	9.09E-13	0.178368887	4.454801228	3.885843069	5.37484032
Y45F10A.7	WBGene00012869	E001	9.17E-13	1.568942	4.005302227	4.658773768	5.890797889
Y71H2AM.13	WBGene00022178	E004	9.17E-13	7.044068964	5.034088462	4.538033758	3.899763639
ptc-3	WBGene00004210	E007	9.17E-13	9.82440977	11.9202993	11.52217396	11.5008446
Y54G2A.32	WBGene00021894	E007	9.75E-13	3.205921373	5.519384278	5.66687559	6.674823262
lev-11	WBGene00002978	E022	9.88E-13	8.615345901	17.11473562	7.874390264	15.69759587
alx-1	WBGene00007010	E007	1.03E-12	10.21951891	8.071374822	8.602259535	6.00297592
Y54G2A.32	WBGene00021894	E005	1.17E-12	6.798678426	5.018149396	4.712899309	4.052611057
F21C10.9	WBGene00017658	E006	1.28E-12	4.756103631	4.835370017	5.273564671	2.140351373
Y45F10A.7	WBGene00012869	E003	1.35E-12	2.182886947	4.634466424	5.267840947	3.822441832
unc-60	WBGene00006794	E011	1.35E-12	13.65722411	15.86723369	18.41432195	12.78260782
unc-54	WBGene00006789	E008	1.36E-12	19.8467956	22.59972292	22.79704821	20.00204978
ptp-1	WBGene00004213	E004	1.38E-12	4.447905947	5.29474032	6.709812093	7.031870843
F47B7.2	WBGene00018533	E014	1.77E-12	4.656927912	7.168693366	8.498579404	6.527670292
ptp-3	WBGene00004215	E020	2.01E-12	6.165434212	6.189868906	7.924977873	3.215080416
acs-9	WBGene00020634	E011	2.11E-12	8.290857868	0.962622909	0.657734277	0.714063114
pqn-44	WBGene00004131	E012	2.42E-12	5.906627828	7.943519513	10.33533959	3.500700042
far-1	WBGene00001385	E003	2.53E-12	18.45014892	22.00771	21.85665095	21.1943219
zmp-4	WBGene00012364	E009	3.11E-12	9.058577242	5.320016444	1.691136115	3.821623221
zyx-1	WBGene00006999	E002	3.16E-12	9.299660129	11.87058616	12.04092514	7.099523419
ZK1193.2	WBGene00022858	E013	4.42E-12	2.49363157	1.528917416	0.451090212	1.581423987
C53B4.4	WBGene00008274	E009	4.55E-12	7.57688764	11.18561912	10.88189223	10.37289397
ZK1320.3	WBGene00014253	E002	5.24E-12	2.403433387	5.261320526	5.864440351	4.588405677
K03E5.2	WBGene00019361	E007	5.34E-12	11.17235457	12.1010916	6.298107368	11.19885813
pqn-22	WBGene00004112	E010	5.34E-12	11.90155965	4.78262768	9.052121118	9.318393679
sqrd-1	WBGene00008538	E004	5.35E-12	7.635581661	5.774184931	5.939472533	5.459981083
pqn-22	WBGene00004112	E009	6.03E-12	13.80214557	6.88689584	10.87638714	10.89437848
Y48G1BR.1	WBGene00021675	E001	6.20E-12	1.606404865	4.25108873	4.090553625	3.262676747
knl-3	WBGene00020392	E003	6.84E-12	6.746379139	7.324908946	7.436016451	4.847623064
unc-32	WBGene00006768	E006	8.25E-12	6.467582222	4.84856562	4.763636744	9.055144791
npp-21	WBGene00019940	E015	8.25E-12	10.27604777	7.501086757	7.720834596	7.961038959
cdh-12	WBGene00022103	E001	8.39E-12	3.874265078	1.323008717	0.019005851	0.285413631
anc-1	WBGene00000140	E008	8.39E-12	5.471391745	11.91597806	11.23621081	13.15535581
DH11.5	WBGene00008438	E006	9.37E-12	6.032383081	9.546341582	9.741847764	8.934335223
pkg-2	WBGene00015650	E004	1.03E-11	1.145934168	5.535218042	3.271879234	8.905368301
lim-9	WBGene00006407	E020	1.05E-11	11.09032989	6.973198787	4.34257705	4.909391211
unc-52	WBGene00006787	E020	1.10E-11	3.630465034	3.74706199	1.679100979	9.486305446
M70.3	WBGene00019785	E002	1.11E-11	4.463057256	5.196835471	5.329887367	7.569580917
lev-11	WBGene00002978	E017	1.25E-11	12.96765087	15.75676297	7.975699502	14.09437733
unc-52	WBGene00006787	E004	1.29E-11	4.387381558	11.87022015	13.86491212	9.658866451
Y106G6A.4	WBGene00013696	E003	1.35E-11	6.32783091	3.731162235	4.090161736	7.932855757
unc-43	WBGene00006779	E007	1.44E-11	10.3317826	12.25239591	12.74430218	11.50844276
unc-119	WBGene00006843	E008	1.45E-11	1.382802719	4.919331793	3.753657818	1.392972416
dim-1	WBGene00001000	E008	1.48E-11	7.904575207	3.501737224	2.799616854	10.10000535
grd-3	WBGene00001692	E003	1.51E-11	9.798693248	11.30861507	11.03264383	11.03956792
F22B5.4	WBGene00009042	E001	1.55E-11	1.044700616	1.899695768	2.819815448	0.004989882
nstp-10	WBGene00008237	E001	1.55E-11	6.001251265	8.975637112	8.812372965	7.936099192
Y38F1A.1	WBGene00012605	E004	1.57E-11	1.856043035	4.162092022	4.208945665	4.464105613
Y6B3B.4	WBGene00012389	E012	1.58E-11	4.91796917	7.606831256	8.516136959	7.771609351
nurf-1	WBGene00009180	E030	1.66E-11	5.944508996	11.05885879	6.909187457	6.19398959
Y105E8A.20	WBGene00013678	E005	1.67E-11	4.610969889	6.901576887	6.384403224	6.561174158
Y79H2A.3	WBGene00013580	E032	1.75E-11	3.524789134	6.819502991	6.75708247	6.641496082
cnb-1	WBGene00000554	E007	1.89E-11	4.990388167	7.701509394	8.879214141	2.488123467
Y37A1B.5	WBGene00012538	E010	1.89E-11	8.457455983	10.76454153	10.07200943	10.58440929
zyx-1	WBGene00006999	E011	2.03E-11	16.99533642	15.17441431	15.38957949	17.95985441
R13D7.2	WBGene00020054	E004	2.08E-11	3.841569636	5.283486049	5.133159906	9.370873606
unc-44	WBGene00006780	E022	2.20E-11	4.52657991	5.973358346	8.751329368	4.919452193
unc-44	WBGene00006780	E025	2.21E-11	2.669695971	9.508946619	11.00268975	4.145285994
vhp-1	WBGene00006923	E001	2.21E-11	9.805743878	5.195839129	6.614017997	3.055961883
clec-50	WBGene00012253	E003	2.33E-11	12.37276872	10.29058784	10.19403886	10.75643262
F52H2.7	WBGene00018719	E017	2.35E-11	1.55936171	5.517526868	4.768255144	5.63765009
unc-32	WBGene00006768	E007	2.35E-11	8.339775682	7.679433237	6.382862629	4.511120138
cle-1	WBGene00000527	E021	2.38E-11	1.431284727	3.423846068	1.160892237	4.72953547
spk-1	WBGene00004980	E015	2.38E-11	6.664608708	7.877901014	7.955324617	10.66555685
qars-1	WBGene00001336	E002	2.39E-11	5.461686551	9.962739231	9.509740528	9.513581882
cdh-12	WBGene00022103	E004	2.63E-11	7.882839276	4.278069632	4.526289383	1.356801969
ZK84.1	WBGene00022649	E001	2.68E-11	2.519062393	4.723467086	4.705720381	5.479936227
zmp-4	WBGene00012364	E011	3.08E-11	7.530686557	5.284220361	2.176180017	2.299236574
ZK1320.3	WBGene00014253	E001	3.09E-11	1.452719955	4.312497993	4.579181553	3.674156848
LLC1.2	WBGene00010793	E019	3.31E-11	0.37290142	2.988137744	0.016431543	1.936228433
nmy-1	WBGene00003776	E005	3.40E-11	4.640872459	2.935705623	2.52006875	6.061821755
him-4	WBGene00001863	E002	3.45E-11	7.879111211	5.08620846	4.90456513	2.598376903
Y106G6D.6	WBGene00013702	E001	3.65E-11	3.373755143	1.528851356	2.275241272	0.972881478
rla-0	WBGene00004408	E002	3.81E-11	22.59497856	22.47647795	22.45869057	22.62821581
nmgp-1	WBGene00017437	E002	4.12E-11	8.244265868	1.885813358	3.096534568	2.516587825
vab-10	WBGene00006876	E004	4.20E-11	7.03639332	7.381815892	8.327441873	7.90033386
1-Jun	WBGene00012005	E008	4.59E-11	7.146866642	11.40331926	7.855679797	6.506960702
rpl-7A	WBGene00004419	E001	5.02E-11	15.47903826	19.92879868	19.20960489	18.36976216
pkg-2	WBGene00015650	E001	5.22E-11	0.931985149	4.356832331	3.451559209	9.06638342
col-99	WBGene00000674	E014	5.22E-11	6.977090534	2.742919681	3.016191701	1.076510999
ceh-44	WBGene00000464	E012	5.27E-11	4.783541927	6.018834766	4.603488882	2.15249294
clec-147	WBGene00007313	E005	5.72E-11	4.353006183	2.808956276	3.083458147	0.020487549
rme-1	WBGene00004373	E004	5.91E-11	8.181906354	10.61652779	12.10220234	6.725420188
unc-60	WBGene00006794	E007	5.91E-11	19.39269486	15.89825217	15.07628745	19.29758667
fln-2	WBGene00016006	E002	6.88E-11	0.638275877	4.931760137	3.90147782	4.070628821
zyx-1	WBGene00006999	E005	6.88E-11	12.52563312	16.97631486	16.79605659	11.58417517
2RSSE.1	WBGene00007064	E007	6.95E-11	1.924667528	4.447148155	4.604325558	5.014086803
ttr-15	WBGene00011561	E002	6.95E-11	17.07413319	17.74638856	17.69673488	17.77497663
anc-1	WBGene00000140	E002	7.28E-11	5.263678358	7.713425593	7.470183273	9.632301499
sydn-1	WBGene00021473	E005	7.35E-11	6.92861622	10.13521458	10.23348846	9.510831886
ttr-15	WBGene00011561	E001	7.39E-11	15.80013429	15.09277489	15.14488766	15.06278095
ceh-18	WBGene00000441	E013	7.84E-11	3.525742508	8.442817419	8.411135046	3.361927773
C53B7.2	WBGene00016893	E002	7.93E-11	6.292416743	5.612517482	5.585399352	5.157174429
B0462.5	WBGene00194695	E001	7.96E-11	3.737220485	2.769098537	2.583327521	2.862183997
icl-1	WBGene00001564	E001	8.15E-11	4.832037602	9.843068355	9.184851013	9.172571189
Y17G7B.10	WBGene00012463	E007	8.25E-11	6.273258598	3.248122796	5.119612578	2.624396161
perm-4	WBGene00016638	E001	8.25E-11	17.57906776	19.62224233	19.2374914	18.59919707
Y111B2A.9	WBGene00013733	E006	9.16E-11	4.943661775	8.401350954	7.650925232	8.406278869
vab-10	WBGene00006876	E014	9.16E-11	11.25665041	13.94997672	15.03183509	14.09292942
unc-68	WBGene00006801	E049	9.62E-11	2.69481026	2.158307812	1.776662599	6.608783159
unc-68	WBGene00006801	E010	9.64E-11	7.086490225	3.693999398	4.87941053	8.653686591
gcy-28	WBGene00020131	E009	9.81E-11	11.40755777	12.84433899	13.38527274	12.86208836
magi-1	WBGene00010444	E005	9.84E-11	4.34331533	7.798369728	7.998614177	5.968111046
Y55B1AR.2	WBGene00021906	E010	1.01E-10	6.562384897	12.86380439	11.49415652	4.871142795
ampd-1	WBGene00016415	E005	1.04E-10	1.996997302	2.400488102	2.940137015	6.655110184
tba-9	WBGene00006535	E008	1.04E-10	9.149924911	6.605045973	7.317542031	6.246393896
plx-1	WBGene00004047	E005	1.16E-10	5.280347265	8.486035014	8.347853002	7.589939223
T15B12.1	WBGene00020530	E005	1.27E-10	5.257802271	4.739142698	2.544401269	6.856343739
erp-1	WBGene00001335	E004	1.27E-10	9.935437341	6.992128949	9.419897485	4.963681983
R08F11.1	WBGene00019965	E013	1.35E-10	2.32072983	5.476008047	5.460907221	4.949709723
pkg-2	WBGene00015650	E003	1.39E-10	0.795737469	7.192396765	4.653819471	10.7151514
vab-10	WBGene00006876	E010	1.55E-10	8.012368849	10.17688165	11.36977642	10.19009124
ubxn-5	WBGene00011336	E003	1.66E-10	2.087564381	3.218515117	3.252412402	1.476026922
nsf-1	WBGene00003818	E012	1.85E-10	2.551219751	6.526602322	6.470403989	2.066592395
afd-1	WBGene00021009	E003	1.93E-10	5.184606429	7.80786674	9.31605621	7.784909674
C15F1.1	WBGene00015794	E002	2.09E-10	0.678385511	1.915067193	3.867363588	9.414669812
ZK1320.3	WBGene00014253	E007	2.21E-10	3.955749616	0.690560201	3.391213248	1.795924315
cgef-1	WBGene00006496	E003	2.21E-10	3.964284537	6.172238065	4.663499796	6.727475736
F19B10.1	WBGene00017583	E004	2.28E-10	4.869035305	8.23261432	7.720510969	5.325173196
E02A10.3	WBGene00008453	E003	2.32E-10	2.192987069	2.585609533	0.704941906	3.553758374
rme-1	WBGene00004373	E006	2.34E-10	10.98668513	12.16484418	14.0402236	10.34923778
tbc-6	WBGene00015410	E001	2.36E-10	1.091299477	5.615113624	3.26672775	6.278729711
Y41C4A.11	WBGene00012757	E003	2.42E-10	1.491762541	2.070953521	2.529097655	6.317029353
C49F8.1	WBGene00008213	E007	2.42E-10	6.146344528	4.762202698	6.354588586	5.794411139
zyx-1	WBGene00006999	E001	2.42E-10	6.533834792	10.72511602	10.86233827	6.307389973
Y17G7B.10	WBGene00012463	E006	2.43E-10	6.530084616	3.285536235	5.423453724	2.859348831
sca-1	WBGene00004736	E006	2.44E-10	18.58134669	10.27077615	9.038807238	16.87473511
par-1	WBGene00003916	E018	2.49E-10	10.52932494	7.605178863	6.322050662	9.178479864
mbk-2	WBGene00003150	E005	2.53E-10	11.121388	6.540927429	7.821246074	7.530024747
Y56A3A.7	WBGene00013228	E003	2.60E-10	4.777854209	3.737941762	9.310743287	6.999849853
clp-1	WBGene00000542	E001	2.62E-10	2.897988306	10.14343046	9.454876539	9.960763262
dpf-6	WBGene00001059	E010	2.64E-10	12.07159784	5.014164064	4.869812733	6.564159908
unc-69	WBGene00006802	E006	2.81E-10	3.38785841	6.794202136	4.884520833	1.473776992
spc-1	WBGene00004951	E008	2.94E-10	3.791571649	2.981223833	2.537933487	5.94961214
miz-1	WBGene00011259	E003	3.00E-10	8.602704793	8.138924443	6.538989719	5.360456167
mel-32	WBGene00003214	E006	3.06E-10	1.867354188	2.176063562	3.563430564	6.647466943
anc-1	WBGene00000140	E010	3.35E-10	4.326054857	9.212638864	8.451960139	9.934912186
zmp-4	WBGene00012364	E008	3.35E-10	9.084721187	5.779483129	2.310848602	4.16822472
F54D5.4	WBGene00010050	E005	3.37E-10	2.902295057	5.703089397	6.043869656	5.430002693
fat-6	WBGene00001398	E005	3.37E-10	7.650499893	5.901984123	5.540582405	5.953591143
F52C9.5	WBGene00018675	E009	3.45E-10	9.891797171	1.871601083	1.214162113	2.141460905
meg-1	WBGene00010492	E003	3.71E-10	3.841402952	5.603158743	5.366062328	5.233262048
set-10	WBGene00009370	E002	4.08E-10	12.32127596	4.274436917	7.438184588	8.838092193
pat-12	WBGene00003936	E048	4.21E-10	0.329911531	4.389734293	3.069139018	2.056123741
pxl-1	WBGene00016197	E009	4.21E-10	4.400870465	7.174921756	2.527428682	7.74775877
del-10	WBGene00020897	E005	4.48E-10	6.077268629	2.72745215	2.68568811	2.340412852
hpo-15	WBGene00016061	E009	4.51E-10	1.224206532	2.08453862	0.007006325	3.40003684
lev-11	WBGene00002978	E008	4.58E-10	16.91056678	12.51015029	8.819031143	18.50208
H06I04.6	WBGene00019170	E002	4.83E-10	4.946584982	6.36467838	6.536100425	4.176037522
set-18	WBGene00044070	E007	4.85E-10	7.850662125	9.290594651	9.317267533	9.172816863
H06I04.6	WBGene00019170	E009	5.07E-10	5.008719045	3.718437585	4.49461865	0.990476269
wah-1	WBGene00006937	E009	5.07E-10	5.175000476	10.51788707	8.486277009	10.31759047
F33H2.8	WBGene00009371	E002	5.09E-10	0.536577194	2.586921035	3.72901543	2.118191683
mvk-1	WBGene00021534	E009	5.17E-10	12.15769795	12.04611535	9.977776104	8.977943822
asp-2	WBGene00000215	E010	5.35E-10	3.860044696	8.412863861	6.382699181	8.395071427
hmr-1	WBGene00001980	E035	5.40E-10	5.276591242	3.7651051	3.403173618	6.836181525
avr-15	WBGene00000233	E008	5.43E-10	2.089217534	8.095340864	5.600802282	6.465899308
unc-54	WBGene00006789	E013	5.53E-10	13.42793267	18.18673258	18.24091295	16.04368064
slo-1	WBGene00004830	E001	6.17E-10	0.863757613	8.382296013	7.529960204	6.934704079
Y71H2AM.15	WBGene00022180	E012	6.51E-10	1.36706626	3.293805805	1.163108098	0.427048269
T02G6.2	WBGene00011385	E007	6.51E-10	7.202887241	3.619871346	2.799820763	4.99153219
vab-10	WBGene00006876	E022	6.62E-10	10.89187947	11.35230218	9.814892664	10.46086144
Y106G6D.6	WBGene00013702	E002	7.04E-10	5.864699281	2.457116225	2.68876839	2.004163607
fbxa-184	WBGene00018439	E003	7.23E-10	0.439077082	2.603899314	4.901636536	1.341361783
memb-1	WBGene00007128	E005	7.51E-10	2.691926108	4.660884283	4.901747414	4.582768017
spv-1	WBGene00014051	E017	7.69E-10	6.69648436	7.35844131	8.173302997	6.392225544
fln-2	WBGene00016006	E003	7.80E-10	1.077865337	4.812848703	3.509871973	4.128909338
mel-32	WBGene00003214	E007	7.95E-10	0.992365099	1.275385494	2.240300841	6.542761441
lpr-2	WBGene00011726	E018	8.31E-10	1.829801512	1.315294669	1.770395551	5.741453125
F55G11.4	WBGene00010124	E001	8.31E-10	4.585266623	1.592547053	3.615832191	1.358641996
mlk-1	WBGene00003374	E007	8.52E-10	7.565982868	7.856648759	7.455056128	3.97422501
tba-2	WBGene00006529	E001	8.63E-10	14.78484819	18.15098083	17.78534726	17.57843733
Y79H2A.3	WBGene00013580	E034	9.00E-10	1.106164121	5.463282067	5.682705375	5.20979952
hlh-30	WBGene00020930	E024	9.05E-10	9.395128818	9.159961536	9.627122406	5.989659868
tni-1	WBGene00006584	E006	9.45E-10	11.0656366	9.383507772	9.576930804	10.38593456
eef-1A.1	WBGene00001168	E001	9.61E-10	21.70336468	22.95211317	22.95135016	22.59404984
ZK180.5	WBGene00022679	E006	9.78E-10	1.519429313	5.595668091	5.175720332	5.11236157
vab-10	WBGene00006876	E034	1.02E-09	5.424930127	6.186185917	7.119223246	7.803649495
T13H5.1	WBGene00011755	E026	1.06E-09	1.530007107	3.870623714	6.497553719	1.368993352
2RSSE.1	WBGene00007064	E004	1.09E-09	10.61662093	8.611906829	8.626078954	9.151548633
sars-2	WBGene00005662	E002	1.10E-09	3.612588105	6.861106859	6.463672702	6.113356582
hsp-43	WBGene00002024	E001	1.14E-09	2.709365976	8.057907266	6.530629989	5.730494305
acs-2	WBGene00009221	E002	1.20E-09	6.696036237	9.496320089	9.40108088	8.444092663
zyx-1	WBGene00006999	E013	1.22E-09	17.06661678	16.88367195	16.66388974	19.03506005
dnj-20	WBGene00001038	E005	1.25E-09	6.533389364	12.39011249	8.619580099	12.20678014
pbo-6	WBGene00017375	E013	1.32E-09	1.157221124	4.90836573	4.256699424	3.943155594
T27E7.1	WBGene00012087	E001	1.32E-09	6.415587785	4.541661749	4.303778401	7.342990385
nsf-1	WBGene00003818	E013	1.38E-09	2.880848121	6.673436069	6.64913283	2.126770838
clip-1	WBGene00010796	E017	1.38E-09	4.076781591	7.649635751	4.753653599	9.229059263
cab-1	WBGene00000277	E009	1.44E-09	4.762791762	3.72010365	3.046452361	1.469882979
vbh-1	WBGene00006888	E012	1.45E-09	5.357118149	8.790083447	7.630778626	6.484779949
knl-3	WBGene00020392	E004	1.45E-09	6.768539967	6.674863441	6.534960004	11.89100075
tpa-1	WBGene00006599	E005	1.50E-09	4.590507917	8.074386244	8.47139626	8.148648121
F45E10.2	WBGene00009729	E009	1.52E-09	1.038257205	6.466185068	1.274991179	4.629321599
pept-3	WBGene00003878	E008	1.52E-09	3.444170809	5.938679753	7.008224342	5.161314463
smg-2	WBGene00004880	E003	1.52E-09	4.533495145	10.69316641	10.10687316	9.44793143
sur-2	WBGene00006349	E018	1.53E-09	2.30283506	7.124473436	5.962271376	4.440988624
C53B7.2	WBGene00016893	E003	1.65E-09	7.051921629	8.311147648	8.451640611	15.37934417
Y20F4.4	WBGene00021239	E003	1.67E-09	5.845303854	8.247176039	7.537846899	6.481826055
avr-15	WBGene00000233	E009	1.68E-09	1.330841397	5.605723786	3.149378141	3.711687996
unc-52	WBGene00006787	E029	1.72E-09	3.538407636	5.449329979	2.988292829	9.586259822
lim-9	WBGene00006407	E019	1.74E-09	12.63037831	11.02892665	7.515914299	8.92364942
toca-1	WBGene00017298	E001	1.75E-09	1.854609205	4.212789962	4.559304238	3.480478783
tir-1	WBGene00006575	E012	1.75E-09	5.669605543	9.374641472	9.532989735	10.30124431
unc-52	WBGene00006787	E010	1.82E-09	1.844636753	6.180402173	7.46610242	5.198328425
unc-122	WBGene00006845	E002	1.90E-09	1.9096243	4.132843945	4.671024482	3.507851662
qars-1	WBGene00001336	E003	1.94E-09	8.156985298	11.49037218	11.38754081	10.80210068
C05G5.1	WBGene00007347	E009	1.96E-09	0.009276632	2.638668642	1.456759141	4.557702422
vab-10	WBGene00006876	E001	1.98E-09	8.942935389	9.289123119	10.47612698	9.579145084
anc-1	WBGene00000140	E004	2.03E-09	6.15836172	10.38798828	9.907132543	11.2687751
rpl-19	WBGene00004431	E003	2.03E-09	18.57540047	16.80565167	16.9952314	16.94686398
unc-32	WBGene00006768	E010	2.08E-09	6.365936882	6.966546827	5.628466623	8.933185275
moe-3	WBGene00003388	E002	2.12E-09	4.099306947	6.555839252	6.289386997	7.455717939
nmgp-1	WBGene00017437	E006	2.21E-09	1.184077102	3.963479399	3.602213382	3.153563448
nurf-1	WBGene00009180	E016	2.23E-09	15.82979088	9.259972877	12.81027805	13.54287746
best-20	WBGene00021368	E001	2.31E-09	0.853757488	3.705690218	2.908864349	0.034340046
col-103	WBGene00000677	E001	2.32E-09	22.48322845	17.88763991	18.13351588	18.19305438
C17F3.1	WBGene00015907	E002	2.34E-09	9.866877753	8.026545621	8.060648	6.760350829
twk-43	WBGene00006693	E004	2.35E-09	4.24801042	2.714904117	1.670490614	4.307658913
F41E6.12	WBGene00018293	E001	2.35E-09	4.817021861	5.030972158	5.058111198	9.146253175
aakb-2	WBGene00012928	E001	2.44E-09	5.641476437	8.404775159	8.222302518	7.701240626
ZK822.4	WBGene00014091	E004	2.49E-09	7.633862556	5.437402309	5.548118905	7.075139949
vbh-1	WBGene00006888	E011	2.50E-09	6.525116233	9.436771996	8.42594311	7.412944765
col-14	WBGene00000603	E001	2.53E-09	1.316573478	4.279098636	4.450935969	4.365225474
unc-68	WBGene00006801	E059	2.66E-09	5.773278896	7.344324293	7.628071217	4.327723986
unc-64	WBGene00006798	E009	2.66E-09	6.746670237	6.191294198	7.341407518	3.415093945
Y43F8B.2	WBGene00012813	E016	2.67E-09	0.982712651	2.660287446	5.343416016	4.668621121
acs-1	WBGene00018488	E004	2.67E-09	7.386879552	7.615747394	4.625300432	5.176658434
dys-1	WBGene00001131	E032	2.72E-09	14.89972539	11.07567419	11.07822387	11.79936886
dur-1	WBGene00001113	E007	2.76E-09	8.942071076	3.612679331	4.44383234	6.393902956
unc-68	WBGene00006801	E058	2.90E-09	3.58131858	3.522149	2.198440958	6.147983965
sup-26	WBGene00006331	E019	2.98E-09	0.762235595	2.10507008	1.971609461	3.510692618
C35E7.9	WBGene00016461	E001	2.98E-09	2.97820195	3.452977828	3.802417016	0.805282381
hum-2	WBGene00002036	E019	2.98E-09	13.06187901	9.835445713	11.48571716	12.77554953
vab-10	WBGene00006876	E039	2.99E-09	3.690433583	6.550263851	6.151469299	8.225915586
dct-16	WBGene00012615	E019	2.99E-09	12.56570737	15.03195648	15.69923396	14.66216084
ant-1.1	WBGene00006439	E092	3.01E-09	9.096138032	17.83338521	16.82191536	15.39913146
tpa-1	WBGene00006599	E001	3.13E-09	2.50919498	6.401116071	6.580112219	5.751911471
tba-9	WBGene00006535	E004	3.14E-09	0.675051913	2.526354303	1.911995788	3.950517168
C49F8.1	WBGene00008213	E005	3.14E-09	5.150394524	1.563649763	3.187213453	3.652683302
grd-3	WBGene00001692	E002	3.14E-09	13.67028283	11.51506557	12.1763055	11.58198363
ubxn-5	WBGene00011336	E001	3.18E-09	5.170200343	3.342740085	3.223018702	10.94522046
anc-1	WBGene00000140	E003	3.18E-09	6.073310771	8.030774733	7.859273483	9.917570633
col-103	WBGene00000677	E002	3.18E-09	7.408661877	11.65945462	11.41800369	11.35971015
vab-10	WBGene00006876	E006	3.19E-09	2.20759258	2.150386844	3.716530706	5.931890317
F58F9.7	WBGene00019060	E008	3.27E-09	4.638337569	2.765234755	3.084448963	1.347529479
mlt-8	WBGene00021095	E004	3.37E-09	2.814688056	4.49337018	4.698141297	3.960892306
unc-68	WBGene00006801	E022	3.47E-09	3.42965525	3.823051798	5.229081766	8.070643187
ptp-3	WBGene00004215	E002	3.55E-09	1.66607578	3.620752706	0.927524284	3.255083453
C44C10.9	WBGene00008089	E003	3.55E-09	2.649835717	4.705731557	3.795017146	4.894145925
K09D9.1	WBGene00019564	E001	3.62E-09	1.391192349	5.421072852	4.72494987	4.530821225
ZK1193.2	WBGene00022858	E015	3.68E-09	2.952304208	2.920285908	0.897316087	2.083836419
istr-1	WBGene00010736	E008	3.71E-09	6.667891912	2.573415915	4.474639761	11.8004215
nuo-5	WBGene00021562	E003	3.75E-09	0.837962419	0.966142387	0.713381716	3.718857983
Y105E8A.1	WBGene00013666	E003	3.94E-09	7.916958742	5.949414774	3.620604659	8.091759395
T28F12.1	WBGene00020904	E002	4.04E-09	0.663817724	1.642687516	0.008503229	3.008423447
ZK484.7	WBGene00022753	E006	4.09E-09	1.303947369	2.786882181	3.477293984	0.966298886
trpp-11	WBGene00015173	E009	4.09E-09	3.679218246	6.846943073	5.82760807	5.704404264
unc-82	WBGene00006814	E021	4.09E-09	7.97710821	4.851692677	3.739730392	7.687577515
nep-21	WBGene00011794	E007	4.18E-09	2.643684202	4.794635226	5.139471491	5.22954322
T02G6.2	WBGene00011385	E003	4.18E-09	6.676434256	8.538542653	8.943699344	7.912392995
ife-3	WBGene00002061	E001	4.46E-09	3.598873928	8.655220152	7.280180496	7.478353806
dur-1	WBGene00001113	E005	4.66E-09	8.774919365	3.651121922	4.210731143	6.367189523
rpl-38	WBGene00004452	E003	4.72E-09	17.81831149	18.30180039	18.20568239	18.25355312
rbf-1	WBGene00004316	E007	4.77E-09	2.962752966	8.06455321	7.187818073	6.888247882
col-60	WBGene00000636	E002	4.82E-09	6.858772971	9.103249304	9.000669872	8.380674747
unc-122	WBGene00006845	E009	4.87E-09	2.039630414	5.146190433	4.984204036	4.64670953
T22E5.1	WBGene00020690	E002	4.99E-09	3.681046847	4.164101819	1.635614647	4.448938113
gpcp-2	WBGene00011511	E008	5.21E-09	2.39450062	5.523251083	1.589006124	0.647810787
atic-1	WBGene00016957	E002	5.21E-09	5.331089181	9.145478912	6.794436706	2.194561664
nurf-1	WBGene00009180	E029	5.33E-09	5.461880217	11.50234603	7.493574736	6.280696707
unc-54	WBGene00006789	E010	5.38E-09	17.81689761	20.74727649	21.04185103	18.72373069
M153.2	WBGene00010925	E001	5.40E-09	1.851577744	1.997068846	2.932511052	5.256582361
zip-10	WBGene00012101	E001	5.59E-09	4.90773403	5.114894344	4.925531305	6.687863304
rpl-31	WBGene00004445	E005	5.59E-09	13.19498111	8.63169998	10.28344926	9.654049438
zmp-4	WBGene00012364	E010	5.61E-09	8.951074763	5.330142188	2.117776694	3.879603534
rmd-2	WBGene00007786	E007	5.73E-09	4.935442996	5.528742027	7.003024469	4.43151901
mrp-5	WBGene00003411	E020	5.94E-09	2.910333021	7.778421617	7.342421636	6.294097573
tag-273	WBGene00013289	E012	6.06E-09	2.295931221	5.020633924	1.894829166	6.816390288
vab-10	WBGene00006876	E015	6.15E-09	10.2864773	13.47074509	14.61315944	13.16032475
unc-32	WBGene00006768	E005	6.28E-09	7.739959211	8.303533042	9.542695836	5.723487815
unc-52	WBGene00006787	E007	6.39E-09	2.722746306	8.081313993	9.838199701	7.428318372
fmo-3	WBGene00001478	E001	6.59E-09	1.340605901	3.794206145	3.621197124	3.584160149
fln-2	WBGene00016006	E055	6.68E-09	14.47569904	10.73142513	11.00768369	10.92488509
R08E3.3	WBGene00019959	E007	6.69E-09	2.773898739	7.78075688	6.481249677	6.533678314
hsp-25	WBGene00002023	E007	6.69E-09	11.48913707	12.78865573	12.17601208	10.4758742
daf-12	WBGene00000908	E002	6.74E-09	5.628850385	8.053721804	6.664046383	8.276266547
avr-15	WBGene00000233	E010	7.02E-09	0.798793913	4.402347435	3.217257959	3.78263445
hsp-17	WBGene00002021	E005	7.03E-09	4.713211826	4.13093621	4.155516957	2.501306204
dyf-5	WBGene00001121	E012	7.22E-09	6.473717613	1.846937539	2.560750296	1.703421302
dnj-20	WBGene00001038	E004	7.24E-09	6.955025397	10.40323451	7.376001408	11.49355484
pmp-5	WBGene00004062	E012	7.55E-09	5.40537158	3.507039117	3.574968301	2.158990266
Y111B2A.9	WBGene00013733	E003	7.75E-09	9.020183419	6.139431821	6.197161828	6.481483049
far-1	WBGene00001385	E005	7.76E-09	24.30851611	22.34260181	22.479276	23.01967088
anc-1	WBGene00000140	E009	7.93E-09	5.695766152	9.440640992	8.656103071	10.78926268
T19C3.4	WBGene00020562	E003	7.96E-09	6.233785661	7.567370664	7.567870717	7.590189021
vhp-1	WBGene00006923	E002	7.96E-09	7.084818497	3.522803068	4.147080053	1.746960546
him-4	WBGene00001863	E046	8.00E-09	3.897501971	3.007906273	1.318272014	6.8190992
jac-1	WBGene00002175	E016	8.14E-09	1.644965037	4.112703056	3.855723299	4.983276145
C17F3.1	WBGene00015907	E001	8.75E-09	4.316754638	5.964459197	5.929403399	7.405457344
T08B6.4	WBGene00020353	E006	8.84E-09	3.595083835	4.143637541	3.592341202	0.061891737
qars-1	WBGene00001336	E006	9.07E-09	8.933367182	5.849640853	5.710526624	6.62453897
daf-12	WBGene00000908	E001	9.50E-09	4.834105854	8.7437053	7.181460782	8.248250315
daf-5	WBGene00000901	E005	9.53E-09	5.536202851	9.433191056	9.512153	8.823621089
K09A9.6	WBGene00010703	E002	9.63E-09	2.982575912	2.579021222	1.367538183	5.722914956
EEED8.10	WBGene00017138	E003	9.63E-09	4.564453229	7.933342734	7.661349854	7.085572685
klc-2	WBGene00002215	E002	9.69E-09	4.454990612	6.286638315	6.212061067	7.991859755
zmp-4	WBGene00012364	E001	9.83E-09	4.902778819	6.615473765	8.004914326	7.356977689
alh-8	WBGene00000114	E012	9.94E-09	1.81273334	7.817029275	7.202672611	7.502705393
ZK1320.2	WBGene00014252	E006	1.02E-08	4.874921063	3.477874914	5.277699167	3.106249975
lea-1	WBGene00002263	E004	1.02E-08	10.48514965	9.574716308	10.8559417	7.49951407
npp-13	WBGene00003799	E003	1.04E-08	4.311032243	7.928127791	7.636387754	7.017859227
dpl-1	WBGene00001061	E003	1.05E-08	3.410184469	9.051418625	7.086449953	7.049180569
ego-2	WBGene00001215	E011	1.05E-08	4.414825128	8.432213648	8.323735549	7.091352135
T23E7.2	WBGene00020732	E012	1.06E-08	4.553158206	9.752485291	2.620399942	6.515722661
rrf-2	WBGene00004509	E014	1.07E-08	2.395871326	5.439682362	5.475630345	5.820343546
zmp-1	WBGene00006987	E007	1.07E-08	2.521021232	5.114971362	10.10883401	3.997122617
larp-1	WBGene00020097	E015	1.07E-08	14.34339926	13.98175677	13.58173358	11.79017848
act-1	WBGene00000063	E004	1.07E-08	19.44514464	15.74707342	16.70253975	17.01964414
ndk-1	WBGene00009119	E006	1.08E-08	2.562389088	4.811912151	3.051600362	4.669662907
Y54G2A.32	WBGene00021894	E009	1.09E-08	1.054487462	2.97323642	2.915877868	0.036597585
zyx-1	WBGene00006999	E012	1.11E-08	17.62226857	14.5650977	15.54926007	18.35851233
ipgm-1	WBGene00019001	E006	1.12E-08	3.248760578	7.437866279	7.469911029	6.24512254
spv-1	WBGene00014051	E015	1.12E-08	7.855031894	10.06980687	9.571750701	7.830324725
F49E2.5	WBGene00009888	E015	1.13E-08	14.51361652	14.10421975	14.56997156	11.65578771
R31.2	WBGene00011270	E008	1.14E-08	2.728040781	11.08728387	8.304239773	7.650101463
F26E4.6	WBGene00009161	E002	1.14E-08	17.0362131	17.76098889	17.59024883	17.49783882
mlt-8	WBGene00021095	E003	1.16E-08	5.376930419	5.968484995	6.097362604	5.195266586
nas-38	WBGene00003554	E002	1.21E-08	1.37121975	3.534818395	3.638053026	1.416976435
F26E4.6	WBGene00009161	E001	1.21E-08	15.41023451	14.65091164	14.8293474	14.92603844
npp-13	WBGene00003799	E002	1.23E-08	1.498689162	5.139118742	5.242472229	4.637239166
unc-16	WBGene00006755	E023	1.25E-08	5.397440839	6.206948951	5.0277845	8.084132229
tba-9	WBGene00006535	E009	1.26E-08	9.229547752	7.188292655	7.561548472	5.916902503
rme-1	WBGene00004373	E003	1.27E-08	5.572796567	8.665414614	9.948251737	5.09888892
clec-199	WBGene00007820	E015	1.30E-08	1.321604534	3.797843967	3.946348424	2.021385844
ZK185.3	WBGene00022683	E004	1.30E-08	4.894193156	3.093368787	3.544120854	2.300456759
Y71G12B.13	WBGene00022153	E006	1.31E-08	2.97497952	9.17329402	7.85481097	7.514411047
rpn-2	WBGene00004459	E009	1.34E-08	14.30385929	11.09665699	11.82379965	12.31627866
F53C3.13	WBGene00018756	E006	1.36E-08	8.706687199	10.64830999	10.8266695	7.318494008
lat-1	WBGene00002251	E004	1.37E-08	2.524883809	3.917833848	3.68088078	7.32134839
ugt-50	WBGene00011564	E011	1.38E-08	5.16767423	5.224383217	2.287404862	1.756953019
frm-9	WBGene00001495	E006	1.38E-08	5.568227565	7.549633919	7.329252376	1.98600645
rmd-1	WBGene00011501	E002	1.39E-08	2.354844029	7.879285235	5.578807314	3.518842087
hmr-1	WBGene00001980	E030	1.39E-08	3.693402174	4.243210697	3.072142714	6.189846594
mcd-1	WBGene00013096	E004	1.44E-08	6.356379464	7.587068355	7.843126583	7.800270255
moe-3	WBGene00003388	E003	1.47E-08	4.704615312	6.874016999	6.387514481	7.56917045
F52H2.7	WBGene00018719	E018	1.53E-08	0.009851317	3.173136924	3.623501233	3.588033588
nas-38	WBGene00003554	E003	1.53E-08	1.553746949	3.835323517	3.62429502	2.032423486
atic-1	WBGene00016957	E001	1.53E-08	1.819065498	4.568019765	2.57803068	0.999113279
anc-1	WBGene00000140	E005	1.60E-08	9.695898972	12.54524743	12.10460551	13.78163891
Y105E8A.20	WBGene00013678	E008	1.65E-08	4.965801267	6.790819273	6.471806747	6.037767029
R08F11.1	WBGene00019965	E012	1.66E-08	2.70646309	6.346964476	6.428906476	5.553182406
col-99	WBGene00000674	E013	1.66E-08	7.308839762	3.691831209	3.923038417	1.803983101
deb-1	WBGene00000942	E018	1.68E-08	2.032669728	6.590087176	1.311199899	3.709397933
nmgp-1	WBGene00017437	E004	1.68E-08	2.155443361	4.20101212	3.308700985	4.492402479
F52G2.3	WBGene00009943	E001	1.68E-08	2.582106849	4.363482446	3.779715009	3.378688119
col-14	WBGene00000603	E002	1.70E-08	1.647119973	4.387174287	4.531119606	4.39095772
eor-1	WBGene00001324	E009	1.70E-08	2.446262009	5.118491307	4.865350584	4.45048842
cgef-1	WBGene00006496	E008	1.71E-08	4.334995101	5.739987656	4.310751887	6.512425291
zip-10	WBGene00012101	E002	1.72E-08	4.299903292	4.015087356	4.274517392	2.449758207
F54D7.2	WBGene00018797	E005	1.72E-08	8.430373578	4.993376295	6.223942332	7.094337568
igdb-2	WBGene00007736	E004	1.74E-08	3.728299288	8.737855355	9.224270094	8.541607247
col-99	WBGene00000674	E010	1.74E-08	4.751047122	7.307004252	7.318564768	7.553114814
etr-1	WBGene00001340	E008	1.78E-08	7.782256806	10.32954292	9.944572932	9.405915661
K05B2.2	WBGene00019403	E004	1.86E-08	3.316068221	5.443718132	4.6826913	5.155374433
C49F8.1	WBGene00008213	E002	1.90E-08	0.603459492	7.106456958	0.658031608	0.970056052
nurf-1	WBGene00009180	E031	1.99E-08	7.571982795	13.11715218	9.076154301	8.141567013
pac-1	WBGene00015418	E003	2.02E-08	4.828750445	8.016836173	6.750018359	3.592932684
nurf-1	WBGene00009180	E002	2.07E-08	6.474230253	9.027370142	10.27779436	10.37004639
rps-8	WBGene00004477	E002	2.13E-08	16.44817679	22.84060613	21.7634175	20.62182276
F11E6.8	WBGene00008711	E008	2.18E-08	2.327822342	5.137095374	5.534948427	3.870020809
tep-1	WBGene00013969	E003	2.21E-08	6.997123767	9.940568553	9.817493546	9.708785579
klu-1	WBGene00013970	E003	2.31E-08	11.17032337	6.23708227	7.125546991	7.107667735
C53B7.2	WBGene00016893	E001	2.32E-08	4.010338754	3.978135515	3.931500906	1.816694959
lam-1	WBGene00002247	E003	2.32E-08	5.743623325	9.573942729	9.299602064	9.062182864
dao-2	WBGene00000928	E003	2.32E-08	6.592649755	7.387917169	7.200483313	8.929951325
ubxn-5	WBGene00011336	E002	2.34E-08	3.258797034	3.343964016	3.400220076	2.084363482
C39D10.8	WBGene00016535	E001	2.43E-08	1.024837784	4.859473457	2.898153351	4.312208201
C15F1.1	WBGene00015794	E005	2.49E-08	4.756949329	4.027019764	2.757207104	1.43299987
ptb-1	WBGene00004207	E010	2.49E-08	7.352742302	9.892282352	8.940129616	9.332371048
vab-10	WBGene00006876	E029	2.49E-08	8.169665241	10.8213225	6.943622969	8.697139559
F37C4.5	WBGene00018145	E002	2.49E-08	21.82341118	18.93651437	19.69925609	19.71842903
aqp-7	WBGene00000175	E001	2.50E-08	5.239903797	5.264311923	5.439672697	9.09680538
ugt-50	WBGene00011564	E005	2.55E-08	4.226335927	4.933019497	6.555714527	6.777646969
unc-52	WBGene00006787	E009	2.59E-08	1.973951816	4.980263065	6.422019987	3.645496435
dpy-7	WBGene00001069	E001	2.69E-08	6.340055588	6.058067374	6.080934223	6.865089799
clec-62	WBGene00009393	E001	2.71E-08	0.269898282	2.216220917	0.066576672	2.398682748
pqn-52	WBGene00019713	E003	2.76E-08	2.993047668	10.13222016	1.530823531	3.893999547
fasn-1	WBGene00009342	E011	2.76E-08	3.558495063	7.727714295	2.952961031	4.720486469
F57C7.4	WBGene00010200	E014	2.77E-08	1.502108712	4.458516687	2.580793205	3.87053985
aldo-2	WBGene00017166	E008	2.77E-08	4.371610203	9.248786581	8.215245618	6.265196484
mthf-1	WBGene00015512	E008	2.79E-08	5.745927514	10.34102752	8.958728214	8.688984235
C23H3.2	WBGene00016018	E005	2.86E-08	5.489023689	5.876735872	3.03131546	5.174772283
cmk-1	WBGene00000553	E003	2.86E-08	6.707292925	8.811786682	7.973488679	7.876155891
spp-10	WBGene00004995	E007	2.95E-08	4.626049649	5.1540419	1.075135997	7.021441908
VF13D12L.3	WBGene00012149	E001	2.98E-08	5.061964454	8.948684404	8.183263387	8.523544911
pccb-1	WBGene00018701	E004	2.98E-08	9.333844833	14.72975437	14.44251687	14.09766441
vha-7	WBGene00006916	E006	2.99E-08	5.309344902	4.18451526	3.683120426	1.717871433
F19C7.8	WBGene00017597	E013	3.00E-08	0.57210897	4.614655667	4.024112259	2.22969948
2RSSE.1	WBGene00007064	E006	3.00E-08	2.770317794	5.932825175	6.201915494	6.46146159
F54D5.3	WBGene00010049	E001	3.06E-08	6.153347953	4.071079342	5.028063758	3.57582964
ceh-62	WBGene00011069	E003	3.07E-08	7.350797965	4.85571674	6.358957433	7.692735356
ZK809.3	WBGene00014086	E006	3.07E-08	8.518144336	11.05393678	10.6766502	10.09607055
rmd-2	WBGene00007786	E001	3.11E-08	20.56560048	16.41256213	14.6302528	17.5893241
Y55F3AM.3	WBGene00021921	E003	3.21E-08	4.235495465	7.542992394	6.898050904	6.238740043
dur-1	WBGene00001113	E003	3.25E-08	8.307502451	3.305945741	4.001045964	6.017900475
Y75B8A.24	WBGene00013557	E016	3.27E-08	2.881669105	7.908080939	6.706334534	6.305807112
T07H6.1	WBGene00020330	E004	3.35E-08	6.347581482	1.993752879	1.92538931	3.082974405
dhhc-14	WBGene00044071	E002	3.36E-08	2.343724823	4.975113228	5.153039468	4.560265283
ant-1.1	WBGene00006439	E091	3.37E-08	10.80166586	17.12451753	16.34623399	15.02516684
Y79H2A.3	WBGene00013580	E033	3.42E-08	2.353335459	5.395675006	5.704698965	5.47942789
rps-18	WBGene00004487	E003	3.45E-08	15.25108622	22.75098367	21.36047559	19.52113065
K07E3.4	WBGene00019492	E007	3.48E-08	5.996170463	10.07368344	9.376930921	9.498221097
T28F12.1	WBGene00020904	E008	3.53E-08	9.061757333	7.695177542	10.59619138	7.211989495
erp-1	WBGene00001335	E001	3.57E-08	4.930005755	6.464150923	5.743497413	7.874349999
rga-5	WBGene00010374	E013	3.60E-08	4.265744039	3.459508828	3.77072485	1.698219932
Y69A2AR.22	WBGene00022093	E001	3.64E-08	5.719153564	7.309110306	7.500828124	8.308082099
Y106G6G.1	WBGene00013710	E001	3.74E-08	1.156171298	4.359460681	4.547039427	1.66353929
lea-1	WBGene00002263	E014	3.74E-08	9.763382872	10.78064119	7.743008715	12.23044084
rgs-7	WBGene00004350	E007	3.75E-08	4.260960403	4.873730474	6.677946314	4.754618648
F41H10.1	WBGene00018314	E003	3.75E-08	5.031836803	7.23923789	7.285822752	6.27236795
ant-1.1	WBGene00006439	E068	3.89E-08	6.828598674	10.4728991	9.666984321	10.81292526
nkcc-1	WBGene00012543	E006	3.91E-08	1.573072739	2.652159211	1.997427629	6.33380653
F26F12.3	WBGene00017834	E006	3.91E-08	2.775324892	9.012068443	5.243924859	4.96002162
tald-1	WBGene00021286	E002	3.91E-08	3.6925851	9.570731187	9.102421173	8.501503514
K08E3.5	WBGene00010665	E014	3.91E-08	3.951748795	6.991431453	8.122414629	8.640133219
unc-68	WBGene00006801	E036	3.95E-08	6.867219808	4.558655257	2.9455703	8.1355836
magi-1	WBGene00010444	E007	3.99E-08	5.3936309	1.464305585	3.093157755	4.607794534
F13A2.3	WBGene00017412	E003	4.14E-08	3.324821339	2.413730212	2.292804812	2.159443937
C27F2.8	WBGene00016170	E012	4.32E-08	3.969878917	10.47954906	10.09282572	8.593605184
ifb-1	WBGene00002053	E001	4.32E-08	5.660535229	12.70049656	11.99152547	11.79297517
K09H11.1	WBGene00019599	E001	4.34E-08	3.722478735	1.845347951	1.970705167	0.029354804
Y52E8A.6	WBGene00021798	E007	4.36E-08	2.319405756	1.231934002	2.105975	1.043666195
C01G5.4	WBGene00015306	E008	4.45E-08	2.409475199	4.653179267	5.352026076	4.755608881
Y53G8AL.2	WBGene00021800	E001	4.48E-08	11.73820348	14.04545296	14.18267496	13.84746686
akt-2	WBGene00000103	E002	4.49E-08	2.322274541	8.026280503	7.06968858	6.069207409
pkc-1	WBGene00004032	E014	4.49E-08	2.483450572	6.061919277	3.755519881	0.99624592
itx-1	WBGene00002174	E018	4.58E-08	1.062491134	2.717096913	3.704128264	2.444901201
Y54G2A.32	WBGene00021894	E010	4.76E-08	1.02035214	2.878734905	2.728159357	0.036597569
svh-2	WBGene00020504	E014	4.89E-08	6.491540374	10.37005527	9.993983381	9.299640078
nra-1	WBGene00012128	E002	4.99E-08	11.895009	6.861150392	7.277305975	8.128663682
cpr-4	WBGene00000784	E002	5.02E-08	12.96888997	14.20265489	14.73499189	14.38842929
K04B12.2	WBGene00010550	E005	5.06E-08	3.127981967	6.128440555	4.94119415	4.572342132
efhd-1	WBGene00012980	E009	5.10E-08	5.770740975	8.887502194	9.196988005	8.280730424
ssq-2	WBGene00006051	E003	5.12E-08	10.96779826	6.329418203	6.164757614	11.52904248
pqn-20	WBGene00004110	E009	5.19E-08	5.970381065	9.424862008	8.96560407	8.944219874
larp-1	WBGene00020097	E013	5.28E-08	12.5425915	12.2180058	12.08165964	10.49210821
T24B8.4	WBGene00011978	E005	5.30E-08	5.426701494	3.411653614	2.208997302	5.913830643
glt-4	WBGene00001622	E008	5.39E-08	9.55454582	5.901611512	6.571141315	6.687101435
tax-6	WBGene00006527	E005	5.47E-08	9.148932785	8.212678975	6.102036173	9.125269298
larp-1	WBGene00020097	E016	5.47E-08	12.95970137	13.7965672	13.78678656	11.918051
tbc-11	WBGene00018075	E003	5.55E-08	1.607949704	3.980927526	2.006491161	3.884895981
lec-3	WBGene00002266	E012	5.57E-08	12.00636885	10.33987461	9.314715747	11.17682987
klp-3	WBGene00002216	E003	5.61E-08	4.271257806	6.239425306	5.562548815	3.119957079
K06G5.1	WBGene00010605	E016	5.64E-08	1.526102772	4.415440584	1.435094217	3.034872413
ttr-7	WBGene00020566	E002	5.80E-08	3.058817288	2.639331615	3.043889219	0.833294804
Y73F4A.2	WBGene00013515	E001	5.80E-08	7.647542252	10.71689132	10.35626702	10.65771401
Y62H9A.6	WBGene00013394	E003	6.03E-08	8.543411107	11.83822154	11.17863708	10.73956818
ceh-19	WBGene00000442	E006	6.06E-08	1.924450413	3.388308485	0.630901837	3.966561181
acsd-1	WBGene00022104	E006	6.06E-08	2.775071736	2.509989893	1.602451276	0.500558072
pyp-1	WBGene00008149	E016	6.10E-08	1.382463552	4.946867292	5.453576908	1.669697019
obr-1	WBGene00012930	E003	6.15E-08	5.406992057	7.623954002	8.298433587	7.656224648
T02G6.2	WBGene00011385	E006	6.29E-08	6.803860407	3.246755052	2.349838398	4.539969319
Y69A2AR.19	WBGene00022090	E011	6.40E-08	1.698994105	3.180500269	4.094611116	3.290270272
F39G3.2	WBGene00018207	E003	6.48E-08	0.580433109	2.817935289	2.475486415	1.385989996
M110.9	WBGene00010917	E001	6.51E-08	1.994151446	1.65771594	1.767048992	0.880023446
hxk-1	WBGene00008780	E008	6.97E-08	3.201726549	4.945045595	2.632678113	7.190397665
ZK1193.2	WBGene00022858	E001	7.09E-08	2.548247411	4.146526302	10.43385984	3.64330061
dct-16	WBGene00012615	E018	7.12E-08	12.63169995	15.03890873	15.73660555	14.6800028
srgp-1	WBGene00006406	E007	7.14E-08	13.14399394	11.48865681	11.31371524	12.22594206
mbk-2	WBGene00003150	E006	7.16E-08	9.196936038	4.82166854	6.333313702	5.56290267
tba-2	WBGene00006529	E003	7.17E-08	21.16858532	18.40657408	18.94855557	19.30037315
ZK1098.1	WBGene00014218	E009	7.31E-08	3.293829222	7.466131457	7.89855275	6.864178889
W01C8.5	WBGene00020921	E007	7.36E-08	2.54045899	2.892202272	5.559679977	1.584306366
pbo-6	WBGene00017375	E012	7.37E-08	0.909027436	4.343770776	3.927541483	3.615460295
ZK858.2	WBGene00014116	E005	7.47E-08	2.756701116	2.836633159	2.817928292	0.750104112
mel-32	WBGene00003214	E005	7.51E-08	3.269365013	4.277169828	4.373807715	7.285292834
rsf-1	WBGene00011995	E011	7.55E-08	6.448207985	9.739039083	7.969691298	8.541734891
fln-2	WBGene00016006	E001	7.93E-08	0.676568125	3.583675892	3.240700694	2.615684089
tald-1	WBGene00021286	E013	7.97E-08	1.878509239	6.381853257	5.757783683	5.360421737
Y37D8A.3	WBGene00012545	E007	8.06E-08	4.259938103	5.58425942	5.624031892	5.659946682
spc-1	WBGene00004951	E014	8.06E-08	13.35856867	14.3099025	14.36261603	14.05862243
ZK1193.2	WBGene00022858	E018	8.18E-08	3.142529921	2.838799727	1.240641026	2.05731485
cor-1	WBGene00000768	E007	8.38E-08	4.567714135	7.367193851	7.131511342	7.160627362
clec-178	WBGene00020585	E003	8.38E-08	10.55836816	6.735296256	6.366221462	8.057513092
B0393.5	WBGene00007170	E016	8.42E-08	4.345639224	3.95855349	3.903630566	7.788024946
ZK1193.2	WBGene00022858	E008	8.43E-08	3.685797006	4.952239795	2.541879857	4.862200249
lec-1	WBGene00002264	E002	8.46E-08	6.6259947	11.75826499	10.59342158	9.177824419
mpz-1	WBGene00003404	E043	8.59E-08	5.706344708	7.41257514	8.366178929	7.411149432
unc-16	WBGene00006755	E011	8.63E-08	4.912494006	5.78477597	3.27778401	7.612331062
Y97E10AR.2	WBGene00022397	E005	8.69E-08	0.968551005	3.753592162	3.724408378	4.538212667
pdi-2	WBGene00003963	E009	9.13E-08	11.38629653	14.91879444	14.34170152	13.62066427
hmr-1	WBGene00001980	E031	9.24E-08	3.435292262	4.392065681	3.42418886	6.923986713
K09C6.7	WBGene00019561	E007	9.24E-08	4.854919428	4.879759799	5.292943176	3.128928665
H43I07.1	WBGene00019274	E004	9.36E-08	0.538387493	2.784803071	2.547092206	4.466223532
ceh-62	WBGene00011069	E004	9.48E-08	6.155018043	5.113013668	5.967494024	7.25892788
Y41C4A.11	WBGene00012757	E002	9.50E-08	0.728254862	1.654780677	1.537341869	4.86514994
cogc-5	WBGene00016608	E006	9.53E-08	3.525836044	7.113705874	6.917785695	6.395496558
vbh-1	WBGene00006888	E013	9.54E-08	5.313094554	8.808462202	7.888844475	6.714789806
ccr-4	WBGene00000376	E013	9.64E-08	15.72725819	8.011437329	11.52200512	11.08567222
gei-1	WBGene00001559	E010	9.74E-08	3.096391356	3.455943039	0.408202675	2.558669445
pcp-3	WBGene00003958	E005	9.76E-08	3.387975647	7.02600968	8.128931359	7.271054258
C34F6.9	WBGene00007943	E007	9.76E-08	3.612271556	6.296590563	6.205810706	5.37380285
C24H12.4	WBGene00016073	E002	9.79E-08	3.63459175	7.954500664	7.803479379	6.920441986
lim-9	WBGene00006407	E018	9.89E-08	7.916030144	9.479856875	13.08050917	12.00267402
dyn-1	WBGene00001130	E009	9.92E-08	7.874030511	9.437794175	9.206926026	11.82466745
F28B4.3	WBGene00017892	E002	9.94E-08	0.294779825	3.128053964	3.088416433	2.80893541
zyx-1	WBGene00006999	E009	9.94E-08	6.738930005	9.894831974	7.794332899	11.5640592
ncbp-2	WBGene00009141	E011	1.00E-07	4.09587834	6.771538053	6.485716646	6.012166205
zmp-4	WBGene00012364	E004	1.00E-07	6.988017951	6.452423484	8.641410057	7.909383027
unc-87	WBGene00006819	E006	1.00E-07	8.799285892	12.1665238	4.704112741	10.50307611
eat-17	WBGene00020770	E013	1.03E-07	3.61227575	7.141249951	4.43963249	5.43937711
npa-1	WBGene00003786	E015	1.03E-07	6.099260812	9.866567296	9.616773325	9.43144617
tald-1	WBGene00021286	E001	1.05E-07	1.94441257	4.844397065	4.587904462	4.440624765
ugt-50	WBGene00011564	E012	1.05E-07	6.695326195	3.853246496	0.730038669	1.195769207
acdh-10	WBGene00020366	E003	1.05E-07	12.49067298	9.522805176	9.755240206	10.03394144
sas-6	WBGene00012888	E003	1.06E-07	3.122312694	6.319937312	5.294317772	6.308612369
hum-7	WBGene00002040	E003	1.06E-07	5.740707407	7.740416095	7.552496121	8.12704928
C46H11.7	WBGene00016731	E004	1.07E-07	1.728782594	1.211264545	1.595071595	1.297249517
pmt-2	WBGene00018811	E006	1.07E-07	11.48883509	13.48999874	13.00309572	13.19061434
Y106G6D.6	WBGene00013702	E003	1.09E-07	6.031880045	2.21448985	1.865925928	2.208342085
miz-1	WBGene00011259	E002	1.14E-07	7.561516105	7.518178145	6.299029465	4.730022102
abt-2	WBGene00000020	E029	1.15E-07	4.295494671	7.821441478	7.681750908	6.895546012
sem-4	WBGene00004773	E003	1.15E-07	6.078930507	8.068498795	8.053209459	7.399029757
T21H3.1	WBGene00020662	E006	1.15E-07	8.278059381	11.45297922	9.888042333	11.1590031
acn-1	WBGene00000039	E012	1.16E-07	3.452584738	3.52940054	4.879830248	1.710802118
cep-1	WBGene00000467	E005	1.18E-07	2.390622123	4.946178391	4.069752292	2.803623789
F46C5.1	WBGene00009778	E002	1.18E-07	5.331164882	3.361348178	3.998253906	3.674797507
AC3.5	WBGene00007071	E006	1.18E-07	10.11330364	6.378714942	6.608468436	6.611161065
ugt-63	WBGene00015449	E006	1.19E-07	5.451735259	3.917411731	3.308764461	1.724315544
pkc-1	WBGene00004032	E015	1.22E-07	0.715073075	3.923204589	1.953140664	0.007498742
K09H11.1	WBGene00019599	E002	1.24E-07	5.089647559	2.936260713	3.115523881	1.37424787
hpo-13	WBGene00013670	E003	1.28E-07	2.492166133	2.697205486	0.704035731	0.490344744
ndk-1	WBGene00009119	E005	1.29E-07	3.667554932	5.644128244	4.21727242	5.443537216
fasn-1	WBGene00009342	E010	1.29E-07	6.375623921	10.64228666	9.840366836	8.838345917
F52C9.5	WBGene00018675	E003	1.30E-07	0.011538591	1.949253096	2.829641608	2.372532505
F23B12.4	WBGene00009081	E006	1.30E-07	0.938739206	3.186763679	1.534329842	0.815432546
pde-6	WBGene00022389	E013	1.30E-07	4.833343231	9.734398888	10.0836384	8.462392827
afd-1	WBGene00021009	E008	1.32E-07	9.020925976	5.002089804	6.678482816	6.545637631
hum-1	WBGene00002035	E017	1.34E-07	3.618576589	9.017598829	8.527152883	7.296465599
vha-7	WBGene00006916	E007	1.34E-07	6.614761368	5.882221193	5.577688362	3.71354455
hpl-2	WBGene00001996	E005	1.36E-07	2.390811228	6.08027971	5.348505349	5.912586793
twk-13	WBGene00006668	E012	1.36E-07	5.152840371	5.161763415	3.228514921	5.944056177
C32C4.1	WBGene00007862	E017	1.38E-07	2.202787244	3.924603389	4.225455206	3.914784502
Y57A10A.5	WBGene00013250	E001	1.41E-07	0.707396534	2.395709875	2.571008397	1.127050175
ccr-4	WBGene00000376	E003	1.42E-07	1.554889581	4.811108926	5.627105052	1.460157312
tag-273	WBGene00013289	E002	1.49E-07	4.990920527	2.310757896	1.136656746	5.052490925
pdr-1	WBGene00003967	E006	1.49E-07	7.819759985	5.370890774	5.189936978	5.424945507
sqrd-1	WBGene00008538	E005	1.51E-07	6.723494966	4.70802366	5.121714127	5.192824469
hsp-25	WBGene00002023	E005	1.51E-07	15.79301972	15.45218736	15.53239545	14.86328932
shk-1	WBGene00014261	E002	1.52E-07	1.911905844	5.950127151	5.896271333	2.655868628
ugt-50	WBGene00011564	E013	1.52E-07	8.062339038	5.076165968	1.254338103	1.786039118
eat-17	WBGene00020770	E014	1.54E-07	3.997656286	8.309752112	4.895715274	5.82914215
tpa-1	WBGene00006599	E004	1.54E-07	5.082634845	8.865791988	9.191023345	7.933797965
F40E10.6	WBGene00009574	E007	1.54E-07	6.721367742	10.19242273	9.291504938	9.110962422
hsp-3	WBGene00002007	E003	1.54E-07	14.08069739	12.06207495	11.86112696	12.30753346
C50C3.2	WBGene00016800	E015	1.55E-07	2.23204441	2.340743623	4.822107947	0.852681158
tbb-2	WBGene00006537	E002	1.55E-07	16.43428961	20.10221138	19.7831949	19.04257517
scpl-1	WBGene00007054	E012	1.56E-07	7.585641604	10.27849571	8.388116786	12.93869277
clec-199	WBGene00007820	E020	1.57E-07	1.436643999	3.415078575	3.610311036	4.353004338
dpy-23	WBGene00001082	E004	1.58E-07	1.588620593	3.029424311	1.4224245	5.552076325
ric-7	WBGene00010259	E014	1.62E-07	1.458750748	6.030281034	4.455419088	3.575511543
F13B9.1	WBGene00017419	E003	1.62E-07	7.572636373	11.63516901	11.33856709	10.79350946
perm-4	WBGene00016638	E002	1.62E-07	23.00424461	18.74136909	19.30435892	21.1770944
H28O16.1	WBGene00010419	E022	1.65E-07	6.59734416	4.680813968	5.133990351	6.756206608
spat-2	WBGene00012973	E010	1.68E-07	16.00844484	9.306996763	10.628708	12.33255591
F55F10.1	WBGene00018898	E013	1.69E-07	6.01394198	11.66204525	11.25005225	10.75184718
Y69A2AR.22	WBGene00022093	E004	1.71E-07	7.383815187	5.813777406	5.455854225	7.904245697
zyx-1	WBGene00006999	E007	1.71E-07	12.0856226	14.89766264	14.87580467	10.40222669
alp-1	WBGene00001132	E012	1.73E-07	8.370822454	6.725021512	1.993103442	6.436205334
Y43F8B.2	WBGene00012813	E015	1.74E-07	1.23034181	2.945424533	4.921370385	5.41939471
kin-1	WBGene00002189	E009	1.75E-07	11.5843601	15.87411457	15.91275287	15.64966849
miz-1	WBGene00011259	E004	1.76E-07	9.006842308	7.939795998	6.848388905	5.918988587
Y59C2A.1	WBGene00021984	E007	1.78E-07	8.756646679	5.375951033	5.845316307	6.45587936
C46H11.7	WBGene00016731	E003	1.80E-07	1.783041248	1.761159667	1.605259533	1.819747321
max-1	WBGene00003143	E004	1.80E-07	6.57571416	5.184537426	2.898477524	5.48279821
ipgm-1	WBGene00019001	E002	1.86E-07	2.819350752	8.085865952	8.47879878	8.27891302
Y53F4B.39	WBGene00013176	E002	1.87E-07	1.731832212	2.238756717	3.566039184	4.330086783
hum-2	WBGene00002036	E020	1.88E-07	13.72466176	7.854347853	11.29414823	12.17139106
rig-1	WBGene00004369	E010	1.89E-07	7.510650426	4.242781816	3.311082679	5.37930433
tep-1	WBGene00013969	E021	1.93E-07	9.511857597	5.14330019	3.032092827	5.990990309
H18N23.2	WBGene00019211	E008	1.94E-07	6.00288875	10.03401708	8.887241803	8.305535833
T20H4.5	WBGene00020636	E004	1.95E-07	10.62437782	8.200395429	8.210199896	8.617556878
AC3.5	WBGene00007071	E005	2.00E-07	9.665520385	6.887086026	6.145061095	6.122797027
dct-16	WBGene00012615	E015	2.01E-07	15.52016064	15.65940777	15.68007365	15.61680558
Y55F3AM.3	WBGene00021921	E004	2.02E-07	4.275045332	6.789083249	5.913211414	5.692607833
Y73E7A.3	WBGene00022270	E004	2.04E-07	1.21357854	1.663733753	2.452785713	0.227938146
sorb-1	WBGene00012891	E009	2.05E-07	1.230523774	1.139341533	1.040158552	4.591914214
cgef-1	WBGene00006496	E011	2.05E-07	4.671351703	7.020261391	4.207082079	6.91986317
lst-6	WBGene00016889	E010	2.05E-07	6.703132833	5.526782909	5.667479536	3.082986174
ptp-3	WBGene00004215	E035	2.05E-07	9.356812415	11.35659785	11.24625475	11.0457969
act-3	WBGene00000065	E004	2.05E-07	15.17481845	14.23338295	14.3365936	13.98330679
pde-6	WBGene00022389	E004	2.07E-07	0.779154472	3.555433148	2.709634891	3.884594289
ZK1193.2	WBGene00022858	E017	2.07E-07	3.360998206	3.750522243	1.575599836	4.040077663
pad-1	WBGene00003905	E011	2.07E-07	6.15837952	12.37799172	11.62104639	9.723426225
amx-2	WBGene00000138	E001	2.12E-07	3.255074707	6.91787556	5.618065229	5.509925807
Y45F10D.7	WBGene00012887	E004	2.12E-07	6.123079054	7.488921128	7.355402437	6.965378249
gei-1	WBGene00001559	E009	2.16E-07	2.55297689	3.839206073	1.14057232	3.739365048
mix-1	WBGene00003367	E014	2.24E-07	11.28839303	5.308019541	5.122477893	7.507574426
Y48C3A.14	WBGene00012995	E015	2.26E-07	3.475884226	6.610689555	5.923392001	5.214185174
dao-2	WBGene00000928	E002	2.27E-07	5.483831524	4.5792413	4.592009345	2.881349044
pyk-1	WBGene00009126	E006	2.31E-07	3.622467363	8.125046859	9.900113995	10.25914008
xbp-1	WBGene00006959	E009	2.34E-07	1.94146303	9.391166785	8.530066511	7.682373862
toh-1	WBGene00006591	E008	2.34E-07	2.328615404	5.13330851	5.182053286	4.847429743
unc-52	WBGene00006787	E006	2.39E-07	2.712309406	6.687167369	8.345137281	6.25713517
ldp-1	WBGene00017719	E003	2.42E-07	14.49367852	10.63357408	11.18981751	11.95251458
R11F4.3	WBGene00020009	E007	2.43E-07	5.095150609	8.046244173	7.792777454	7.236212435
mbl-1	WBGene00019347	E006	2.43E-07	9.798593114	10.45082354	10.15122565	7.797587454
icd-2	WBGene00022042	E009	2.43E-07	12.30798799	14.90742679	14.08382073	14.27390369
D2021.4	WBGene00017048	E003	2.44E-07	2.632380369	3.023816389	1.749948145	0.592489971
W03D8.9	WBGene00020990	E001	2.44E-07	2.743986268	4.449356183	4.489908096	2.377302397
pyp-1	WBGene00008149	E015	2.44E-07	2.902613942	6.789423658	7.7728307	2.818715375
sax-7	WBGene00004732	E001	2.46E-07	4.159598669	5.936502711	6.651423026	3.477844028
T27E7.1	WBGene00012087	E004	2.47E-07	4.380194001	6.131875582	6.370521535	4.236951644
dct-16	WBGene00012615	E017	2.48E-07	15.51189331	15.62321679	15.65330128	15.57111922
M28.10	WBGene00010901	E002	2.49E-07	4.544338492	3.600704165	4.101580896	3.797485113
T15B12.1	WBGene00020530	E002	2.58E-07	2.020530449	5.225391163	2.230985983	6.554922352
mix-1	WBGene00003367	E010	2.58E-07	8.907847121	11.64663596	11.67198934	11.1040631
F19C7.8	WBGene00017597	E014	2.62E-07	0.785845074	5.740781264	5.146996131	2.286386661
hsp-3	WBGene00002007	E001	2.63E-07	19.85875653	20.95848583	20.90590604	20.64928865
rsp-1	WBGene00004698	E005	2.64E-07	8.843317778	5.493746207	6.127084719	8.083392315
R08D7.4	WBGene00011144	E003	2.67E-07	2.222863718	5.687862667	3.988070379	3.172941186
Y45G5AM.9	WBGene00021561	E007	2.68E-07	3.619865824	8.918985995	7.052944095	6.824378076
Y66H1A.5	WBGene00022047	E002	2.69E-07	3.414288076	2.666466303	2.55142589	1.949057385
M28.8	WBGene00010899	E016	2.73E-07	0.750255906	3.124004221	0.661950951	3.203930225
Y41D4A.4	WBGene00021506	E016	2.77E-07	1.18457467	6.901241098	5.548739254	4.93671973
Y41E3.7	WBGene00012765	E004	2.80E-07	5.305839452	5.852417049	5.067994339	3.205599637
Y94H6A.8	WBGene00022380	E002	2.82E-07	8.568608598	11.93732541	11.37297051	11.44545244
C18D11.1	WBGene00007679	E001	2.83E-07	2.194824606	5.223477524	5.348874994	4.657483009
dct-16	WBGene00012615	E012	2.83E-07	15.51903617	15.66659171	15.68882033	15.62094025
D1086.11	WBGene00044081	E004	2.89E-07	3.489901159	5.498327671	4.572467048	1.37941709
rgl-1	WBGene00017891	E012	2.91E-07	5.636125306	4.436072454	2.092689897	4.621408454
eva-1	WBGene00009304	E002	2.92E-07	11.60325347	5.425591633	6.738579708	7.670654104
hlb-1	WBGene00011904	E014	2.94E-07	4.324886909	7.52070894	7.858265381	3.184163602
B0511.13	WBGene00015238	E005	2.96E-07	2.288209563	4.198279862	3.282570139	4.153660872
ugt-7	WBGene00015739	E004	2.98E-07	3.581082218	2.241445794	1.893354292	0.907426309
F42G10.1	WBGene00009645	E002	2.98E-07	5.836380018	7.750887163	7.932109281	9.481189827
rnh-1.1	WBGene00022888	E010	2.99E-07	1.231213335	2.932963731	3.284553749	0.027319364
F31C3.2	WBGene00009284	E011	3.01E-07	3.870129859	8.642087968	9.083723549	6.849857597
Y69A2AR.19	WBGene00022090	E003	3.06E-07	3.41072469	2.134950932	1.367148449	0.862835072
clec-78	WBGene00018547	E003	3.07E-07	0.012083079	2.407908152	0.37137609	0.624774304
vps-28	WBGene00013598	E001	3.08E-07	3.600995882	6.876838438	6.245392162	5.116048476
acox-1	WBGene00008564	E005	3.10E-07	4.539369386	2.674642245	1.812257425	2.508184778
K08E3.5	WBGene00010665	E008	3.11E-07	4.982888503	6.134756848	3.879809903	3.01942204
F58F9.7	WBGene00019060	E011	3.14E-07	1.4736775	4.463617453	5.211812667	4.759051135
dyf-6	WBGene00001122	E012	3.14E-07	4.390612321	3.429820721	1.876612042	4.20249466
ets-6	WBGene00017606	E001	3.15E-07	4.813127854	5.961189401	6.516658303	6.273549127
larp-1	WBGene00020097	E012	3.15E-07	11.06330588	10.95057939	10.67534329	9.203109445
ZK1193.2	WBGene00022858	E014	3.16E-07	2.64643289	2.224751873	0.635605184	0.426388707
nipa-1	WBGene00021820	E008	3.19E-07	0.987773559	4.758190667	4.171794976	3.061453481
K02D7.1	WBGene00019298	E004	3.19E-07	8.837239163	10.756976	10.12544811	10.61368208
rpl-14	WBGene00004426	E004	3.19E-07	15.66749514	18.91334452	17.8927724	17.71448596
2-Oct	WBGene00003843	E015	3.20E-07	1.022363348	4.72243196	4.671856989	3.626637734
adt-2	WBGene00000083	E019	3.20E-07	8.897376743	9.135171485	11.23779441	9.280258945
dct-16	WBGene00012615	E013	3.23E-07	15.52926244	15.6676211	15.70137052	15.62212604
C18A3.10	WBGene00015946	E001	3.26E-07	2.677859561	2.248132771	2.22022559	1.417993159
magi-1	WBGene00010444	E011	3.30E-07	3.669112302	2.571786492	2.578907544	6.098943067
F39H12.1	WBGene00018212	E006	3.32E-07	3.096626961	5.556930645	5.113686006	6.082513326
R07B7.8	WBGene00011092	E012	3.35E-07	3.423641343	0.832432917	2.145129018	0.014584503
lim-8	WBGene00017904	E003	3.35E-07	4.151357016	3.804821176	2.073898454	6.950762163
R151.6	WBGene00020109	E004	3.36E-07	2.095060504	4.65613518	4.935214804	4.266518339
icd-2	WBGene00022042	E010	3.37E-07	3.974583763	7.361277451	6.231046738	5.098478276
ugt-50	WBGene00011564	E001	3.39E-07	7.703263297	4.391581716	0.736898604	1.864677957
lin-59	WBGene00003040	E004	3.39E-07	14.18354612	16.13357308	16.0068214	15.49089954
sams-4	WBGene00015540	E006	3.45E-07	3.521719185	3.913277056	4.494929959	7.398947599
T04F8.6	WBGene00011444	E008	3.45E-07	4.87040009	7.746050574	7.42781215	7.705461728
pyk-1	WBGene00009126	E005	3.49E-07	4.530694224	9.370523553	10.79516408	11.52567174
dct-16	WBGene00012615	E014	3.49E-07	15.54250236	15.6696717	15.69941339	15.62477596
H18N23.2	WBGene00019211	E009	3.51E-07	4.116115499	8.377484617	7.382552037	7.224927486
sax-3	WBGene00004729	E004	3.52E-07	4.932125395	9.334998285	9.177628426	8.439435938
nhr-86	WBGene00003676	E004	3.53E-07	3.765328706	6.63714278	6.414402275	5.996782774
C53H9.2	WBGene00016907	E010	3.61E-07	2.60287971	6.427514419	5.242507388	5.199784605
tln-1	WBGene00006771	E008	3.61E-07	8.002075274	8.919547452	9.982029958	6.385162353
let-23	WBGene00002299	E001	3.66E-07	1.470827013	5.893043898	5.97823592	3.721130763
pyc-1	WBGene00004258	E003	3.66E-07	11.39735521	13.91027694	13.61986972	13.56319439
T13F2.2	WBGene00011743	E003	3.71E-07	5.055576668	7.010863523	6.978272097	7.271399435
rmd-2	WBGene00007786	E008	3.73E-07	4.908869035	6.020619935	7.637035432	5.467135291
lst-5	WBGene00016890	E001	3.75E-07	0.821414367	2.957754552	3.28196794	1.002110345
C34D4.3	WBGene00016399	E001	3.77E-07	3.015833424	4.084265912	4.436350862	1.931958042
pqn-53	WBGene00004138	E005	3.78E-07	11.96652774	8.811476103	9.691427378	11.06244264
rpl-13	WBGene00004425	E006	3.78E-07	12.75562842	17.94402235	16.58015596	15.53244916
cgef-1	WBGene00006496	E002	3.80E-07	3.672327983	5.664102165	3.686690125	6.066276918
lst-4	WBGene00003086	E014	3.82E-07	3.015909003	2.183855196	1.693349917	5.734709303
W03G9.8	WBGene00044431	E002	3.82E-07	6.764174862	5.328668725	5.469615045	5.339038726
F56D3.1	WBGene00018969	E002	3.87E-07	2.822816028	4.862174954	5.17524118	3.282845272
mgl-1	WBGene00003232	E001	3.87E-07	3.39135212	3.290342166	5.556843583	3.123246979
nono-1	WBGene00017778	E001	3.87E-07	6.939567824	8.187732632	8.396488408	8.171366974
hmr-1	WBGene00001980	E032	3.88E-07	5.406871024	6.306349409	5.290878945	8.441770439
fln-1	WBGene00022048	E007	3.89E-07	11.21851904	14.19443464	16.19305664	13.43612739
ldp-1	WBGene00017719	E007	3.93E-07	1.831487605	4.926241043	4.166867623	3.46260982
T24H10.5	WBGene00012003	E001	3.98E-07	0.035533347	3.138404969	0.281636106	0.702116545
arrd-3	WBGene00006429	E004	4.03E-07	1.891351855	1.33200412	1.331892337	2.584405304
F55A3.3	WBGene00018849	E005	4.04E-07	15.01702943	10.65308374	11.26986985	11.30198204
unc-43	WBGene00006779	E032	4.09E-07	2.339670918	2.556912879	0.725022287	0.268129415
ncbp-2	WBGene00009141	E010	4.10E-07	4.898722055	7.473108552	6.966035468	6.793346719
ipgm-1	WBGene00019001	E001	4.14E-07	2.223149565	7.297288796	7.529390523	7.889234863
T01D3.6	WBGene00011330	E002	4.14E-07	2.893236793	5.626871863	5.850541897	5.214805666
pccb-1	WBGene00018701	E002	4.15E-07	4.087269795	10.74896654	11.08273355	10.16893431
pccb-1	WBGene00018701	E003	4.26E-07	5.561484367	12.66541569	12.62074841	11.91505428
vab-3	WBGene00006870	E003	4.29E-07	1.522317932	2.793695389	1.305547977	3.681088476
cyb-3	WBGene00000868	E004	4.29E-07	3.648911881	7.539120861	6.248322639	6.658718826
kvs-5	WBGene00021948	E010	4.30E-07	1.857936767	3.747723648	4.005134585	0.725023047
dur-1	WBGene00001113	E023	4.31E-07	6.413769958	4.41576585	4.936136454	6.893306424
cpr-4	WBGene00000784	E001	4.32E-07	5.538610469	3.89909725	3.3234931	3.689422996
egl-15	WBGene00001184	E007	4.34E-07	1.727952258	3.192002247	6.628692478	4.444022432
R07C12.2	WBGene00019932	E006	4.35E-07	3.44374497	1.537498943	3.236496775	2.646608235
hmr-1	WBGene00001980	E023	4.37E-07	3.634831974	3.342736905	2.836442414	5.36025676
dig-1	WBGene00000998	E039	4.48E-07	10.61801023	14.89167914	15.29549362	14.50449965
nipa-1	WBGene00021820	E009	4.49E-07	1.033627897	4.672935985	4.159452723	2.898068055
W05F2.4	WBGene00021036	E016	4.49E-07	5.498431598	6.989121301	6.834771393	4.689760056
wah-1	WBGene00006937	E010	4.50E-07	6.084648932	9.22412031	7.578793286	9.076716916
myo-5	WBGene00019064	E008	4.50E-07	11.71999606	6.238246282	6.417035564	7.329100152
F13C5.2	WBGene00017423	E001	4.52E-07	1.470436516	5.131270368	4.557283385	4.75502344
tba-2	WBGene00006529	E005	4.52E-07	6.259655869	3.387991415	3.343564167	0.916129294
rsp-3	WBGene00004700	E003	4.56E-07	10.91886455	13.17768833	12.37281599	11.28723762
C10G11.8	WBGene00015688	E004	4.61E-07	1.875757793	3.849865765	3.826566233	0.064213417
F28B4.3	WBGene00017892	E003	4.71E-07	1.378572043	5.390140356	6.879847339	4.944670448
sth-1	WBGene00006060	E005	4.71E-07	7.462751728	4.153710108	3.992977988	5.638785256
T08A11.2	WBGene00011605	E010	4.71E-07	8.888054053	11.81584635	11.10223096	10.74003037
dip-2	WBGene00017885	E021	4.83E-07	5.527299914	8.702126492	8.441924915	7.032734767
eat-17	WBGene00020770	E012	4.83E-07	5.561876126	7.782238762	5.260318092	6.499400989
col-99	WBGene00000674	E007	4.92E-07	2.639340157	1.989256759	0.729910037	3.485453444
ceh-18	WBGene00000441	E012	4.96E-07	6.093040232	10.80412556	10.79252405	5.684411381
deb-1	WBGene00000942	E008	4.98E-07	10.5482268	5.265015588	3.417583512	6.376220739
unc-70	WBGene00006803	E011	5.04E-07	6.857800549	9.766314896	7.100799348	4.856690487
Y111B2A.9	WBGene00013733	E009	5.08E-07	3.600868345	5.892408597	6.197188954	6.390945757
obr-1	WBGene00012930	E005	5.12E-07	9.504747361	7.000161708	7.040373268	7.671672936
Y105C5B.25	WBGene00013662	E008	5.17E-07	4.780959393	2.392823684	2.86274244	2.615114262
H28G03.2	WBGene00019250	E003	5.18E-07	4.180958561	6.885822366	6.984881148	6.499481319
kin-1	WBGene00002189	E007	5.20E-07	10.17706336	15.13804224	15.52134202	14.85665784
kel-1	WBGene00002184	E005	5.23E-07	3.366987037	5.724724978	5.142248892	5.208502805
H14N18.4	WBGene00019204	E001	5.26E-07	0.626153325	3.02955131	3.328709635	2.627354301
W10G11.17	WBGene00021147	E006	5.26E-07	3.981327714	6.726938621	6.45306285	5.766404616
T28B11.1	WBGene00012117	E001	5.29E-07	1.826495375	6.192110729	5.167487004	4.657901905
pept-3	WBGene00003878	E007	5.31E-07	3.742260634	6.415385977	6.962666772	5.07393107
lntl-1	WBGene00016289	E015	5.34E-07	3.372583305	9.384986508	8.854592719	8.519731925
Y54G2A.32	WBGene00021894	E003	5.34E-07	3.762380737	0.993701668	1.72013278	1.523364407
ifb-2	WBGene00002054	E002	5.40E-07	7.875175761	10.37926943	11.45418206	10.66003914
afd-1	WBGene00021009	E013	5.40E-07	9.213820033	5.272932881	7.085127056	6.80920184
nhr-95	WBGene00003685	E001	5.42E-07	1.174572895	1.966469729	1.316218923	4.451203838
pmr-1	WBGene00004063	E007	5.43E-07	8.490155578	11.81565682	11.52873857	11.01348013
klp-7	WBGene00002219	E003	5.49E-07	6.888333253	9.436181281	8.878263767	8.407298805
tps-1	WBGene00006602	E016	5.50E-07	5.360238228	10.03380181	9.575071513	9.296041182
tmc-2	WBGene00015177	E021	5.54E-07	2.67669573	4.455538049	4.511141054	3.896687402
arrd-3	WBGene00006429	E003	5.58E-07	1.892884121	1.352683289	1.551021259	0.039682211
ptr-6	WBGene00004221	E011	5.58E-07	3.756668178	5.96466913	5.891569417	6.187515218
nstp-4	WBGene00015404	E007	5.58E-07	6.646295034	8.457232525	8.052779917	7.79236576
alh-5	WBGene00000111	E001	5.60E-07	2.254888859	3.807314408	2.51682917	0.707231728
cpsf-1	WBGene00022301	E016	5.61E-07	3.960620063	6.018362161	5.898166711	5.357640135
rpl-12	WBGene00004424	E020	5.62E-07	5.677146782	12.33878279	12.00624082	12.11165461
him-4	WBGene00001863	E029	5.65E-07	8.236884407	6.021625015	6.423152235	11.50615212
abts-1	WBGene00009920	E013	5.68E-07	3.196609506	4.173976749	2.957556866	6.075579481
npp-3	WBGene00003789	E019	5.72E-07	2.894571198	7.429455828	6.336574835	5.89129584
skpo-1	WBGene00009897	E016	5.78E-07	12.1187143	8.359664103	9.0238336	10.96335744
rnf-121	WBGene00007626	E007	5.80E-07	2.602854421	7.704129779	6.677276927	6.200427384
R07E3.2	WBGene00011103	E003	5.81E-07	8.675675386	10.27058817	9.438409369	9.170121173
vab-10	WBGene00006876	E026	5.87E-07	14.05573795	10.0126464	9.203885271	9.634716285
gcy-28	WBGene00020131	E026	5.90E-07	12.76426818	9.118047155	9.376768376	9.761166931
act-3	WBGene00000065	E003	5.93E-07	18.1238664	16.76617556	16.94037379	17.05537439
aco-2	WBGene00000041	E003	5.94E-07	11.49956449	12.58481526	12.63216118	12.35817945
sel-1	WBGene00004759	E005	5.96E-07	10.77217721	9.263544485	9.268869702	9.78119408
M153.1	WBGene00010924	E002	5.97E-07	3.554984603	3.677284407	4.407374791	1.147270886
glr-4	WBGene00001615	E014	6.04E-07	1.692558237	4.087741098	3.94422647	3.827158588
nhx-9	WBGene00003736	E010	6.10E-07	3.197450279	1.342826617	0.681397956	0.722438118
T13H5.1	WBGene00011755	E021	6.10E-07	3.492625378	3.332099079	2.285708866	5.771470988
acs-2	WBGene00009221	E003	6.10E-07	7.697860553	11.28745597	10.92308772	9.781170612
M28.10	WBGene00010901	E001	6.12E-07	3.664950627	2.282066424	3.221548869	2.557129495
K10C2.1	WBGene00019617	E001	6.12E-07	4.723550208	7.574679957	8.037985112	6.947931155
ipgm-1	WBGene00019001	E003	6.15E-07	3.471860486	8.051450406	8.55538937	7.878898418
usp-50	WBGene00008441	E018	6.16E-07	1.738482342	3.459652246	3.695500822	3.278986101
clec-199	WBGene00007820	E014	6.19E-07	1.828434243	4.248146304	4.068052958	3.964955914
F13B9.1	WBGene00017419	E002	6.19E-07	6.689196499	11.67410993	10.95407788	10.69148751
igdb-2	WBGene00007736	E005	6.25E-07	6.044881044	8.771190617	9.458646732	8.815672959
unc-54	WBGene00006789	E011	6.26E-07	18.68128032	21.24547495	21.66902649	19.34842495
eor-1	WBGene00001324	E010	6.40E-07	2.083399323	4.638102102	5.038516207	4.342490349
hda-10	WBGene00001838	E002	6.48E-07	5.736611215	3.996169893	3.454154379	3.884448399
vit-6	WBGene00006930	E008	6.68E-07	2.415240307	8.3776844	6.161974982	6.678250716
cul-2	WBGene00000837	E014	6.76E-07	0.884953709	5.569788111	3.746617544	3.742371627
dys-1	WBGene00001131	E045	6.84E-07	5.97190553	10.26165497	10.22630739	10.81972937
eat-17	WBGene00020770	E009	6.92E-07	10.87371016	9.90066367	7.288952447	10.37945253
T02G6.2	WBGene00011385	E008	6.94E-07	8.092184916	3.337404126	2.511387717	5.056317064
C30F12.2	WBGene00016261	E009	6.97E-07	1.124815161	3.960963471	3.216318145	3.288594176
catp-7	WBGene00022010	E005	6.99E-07	3.436359413	3.052207872	0.271361175	1.334787689
ftt-2	WBGene00001502	E003	7.00E-07	9.486821824	19.61056424	17.82736299	16.14164306
shw-1	WBGene00008819	E001	7.01E-07	2.062363382	6.001613355	5.142451857	3.418798026
clec-199	WBGene00007820	E004	7.01E-07	8.101698254	2.54329473	2.561425152	2.185096286
acs-2	WBGene00009221	E004	7.08E-07	13.56087283	10.00104259	10.10167285	10.96223914
ZK688.5	WBGene00022800	E004	7.12E-07	5.030022561	8.05194815	7.115714779	7.561331827
pmt-2	WBGene00018811	E005	7.18E-07	14.00188283	15.50754416	15.08538803	14.87775742
nrfl-1	WBGene00006438	E001	7.21E-07	2.792148995	2.625862602	1.745939868	0.474674955
R08F11.1	WBGene00019965	E001	7.22E-07	9.720893595	4.238267564	4.357848302	5.737969627
nra-1	WBGene00012128	E007	7.25E-07	8.400670664	10.88129334	10.6456213	10.46135603
ehs-1	WBGene00001224	E007	7.30E-07	11.22111044	8.504853341	9.031685619	9.683635964
C53B4.4	WBGene00008274	E006	7.35E-07	5.64460388	7.991680872	7.902302882	7.727796626
mcp-1	WBGene00015678	E003	7.36E-07	10.0554874	4.994616865	6.529070068	6.799612007
C14F11.4	WBGene00015780	E010	7.37E-07	5.345779415	7.664905812	7.53090732	8.09404944
dys-1	WBGene00001131	E031	7.41E-07	11.16089895	7.491316082	7.325340515	8.654806997
R151.10	WBGene00020113	E002	7.48E-07	3.715070512	5.268006857	5.390054149	5.146712116
rbc-1	WBGene00004313	E004	7.50E-07	8.432415159	13.28430187	12.87811675	11.34834076
C28H8.4	WBGene00016195	E004	7.51E-07	3.570462277	6.860530182	5.983844422	4.746995739
F37C4.5	WBGene00018145	E001	7.51E-07	15.05912008	15.31376434	15.1494711	15.16526345
rga-4	WBGene00022286	E009	7.53E-07	2.496051779	5.853935218	5.42812054	4.096006152
tba-9	WBGene00006535	E002	7.64E-07	1.129229666	3.409036172	2.435206757	3.623917144
erp-1	WBGene00001335	E002	7.65E-07	4.56591357	5.585423415	4.935258427	7.250237104
ppm-1	WBGene00006460	E003	7.68E-07	5.953744338	9.619739872	8.796814065	8.075651289
R74.8	WBGene00011282	E009	7.70E-07	9.944332321	7.358416195	8.265130247	8.233835431
eor-1	WBGene00001324	E011	7.78E-07	2.753831346	6.653123564	6.983960321	6.089323854
T09F3.2	WBGene00011662	E003	7.84E-07	4.960921737	8.270965962	7.831816722	7.28107403
dnj-20	WBGene00001038	E008	7.85E-07	2.539801852	7.579370475	4.646252754	6.796621114
rnh-1.1	WBGene00022888	E009	7.87E-07	1.271929714	3.120185104	3.358964403	1.874285564
kin-1	WBGene00002189	E006	7.87E-07	9.534426567	6.03902219	5.256683326	9.022093405
frm-1	WBGene00001488	E004	7.87E-07	14.00617483	14.40270299	13.64634337	14.66144535
nrfl-1	WBGene00006438	E004	7.91E-07	7.193188265	7.631532173	6.035660576	4.914232235
Y37H9A.3	WBGene00012578	E001	8.00E-07	1.119491753	5.410642402	5.084946664	4.657256335
slo-1	WBGene00004830	E002	8.00E-07	3.704032415	7.305020858	6.573403145	6.599145968
rme-1	WBGene00004373	E005	8.00E-07	8.82355536	10.53588032	12.41508888	8.107630781
dhp-1	WBGene00000963	E009	8.03E-07	1.278481535	2.758677062	2.94936107	4.37472879
igdb-2	WBGene00007736	E002	8.10E-07	10.76061979	7.904733073	7.520248705	8.017292778
ndk-1	WBGene00009119	E007	8.15E-07	2.444867573	4.471524315	2.870036287	4.172339705
itx-1	WBGene00002174	E020	8.24E-07	1.917177946	3.155484034	0.987612456	4.070129283
eat-17	WBGene00020770	E015	8.29E-07	3.679221548	7.607243632	3.483937011	4.64943604
C05B5.8	WBGene00007324	E003	8.29E-07	4.555728329	3.549974907	4.012858192	1.850786314
unc-54	WBGene00006789	E012	8.29E-07	17.20618512	20.12813531	20.41161703	18.19394085
mca-1	WBGene00003151	E001	8.32E-07	0.667972443	3.627578191	2.524525963	3.419428935
acp-6	WBGene00022245	E001	8.32E-07	9.390283749	13.16511758	12.15953728	12.77510972
egl-8	WBGene00001177	E007	8.35E-07	12.70080613	9.502379169	9.671416057	10.33166163
T01G1.4	WBGene00044025	E002	8.62E-07	9.331706632	3.907656994	3.698209744	4.857535129
ppk-1	WBGene00004087	E007	8.64E-07	7.200019779	11.47055398	10.84519598	10.18391803
col-184	WBGene00000757	E004	8.90E-07	14.27513615	13.11469806	13.22683288	13.32053674
C17H12.12	WBGene00015937	E010	9.03E-07	1.228858847	3.555658875	2.855895046	2.103165048
dao-3	WBGene00000929	E004	9.03E-07	5.172428986	8.536286136	6.975631282	6.807875071
crh-1	WBGene00000793	E001	9.04E-07	2.18722899	6.15880889	5.817357222	4.030404607
rpl-9	WBGene00004420	E001	9.04E-07	15.2988169	18.5163129	18.0271402	17.27760698
ZK930.2	WBGene00014152	E004	9.08E-07	1.957921049	6.573083725	6.796570665	5.411151667
AC3.5	WBGene00007071	E013	9.14E-07	8.478683741	12.09688158	12.39414261	12.83279987
clp-1	WBGene00000542	E002	9.15E-07	4.356520294	9.915403575	9.290531972	9.204004001
rmd-2	WBGene00007786	E015	9.27E-07	3.07935352	5.439008248	7.727222893	5.535283642
ndk-1	WBGene00009119	E004	9.27E-07	4.404674161	5.878236357	4.513211346	5.66876921
nurf-1	WBGene00009180	E018	9.27E-07	13.38398784	7.882031541	11.18781008	10.91403737
T26C5.3	WBGene00012033	E008	9.33E-07	5.234595887	8.15016871	6.675165969	7.368079613
rig-1	WBGene00004369	E009	9.37E-07	5.858874371	4.323053886	2.759128762	5.131566337
C01G12.3	WBGene00007244	E003	9.44E-07	1.524264344	3.098085655	3.241314377	1.278207645
fbxa-184	WBGene00018439	E002	9.63E-07	2.497581162	1.136519393	1.131831259	1.619077428
vig-1	WBGene00006924	E009	9.63E-07	21.3496993	16.63616592	17.70017397	18.62394224
pqn-48	WBGene00004135	E006	9.70E-07	7.674794136	5.512362913	6.101602023	7.180162985
dur-1	WBGene00001113	E035	9.81E-07	6.684364003	11.59176172	10.09370437	5.454041221
nipa-1	WBGene00021820	E007	9.92E-07	2.181087054	7.203546472	5.506229951	4.673431163
act-2	WBGene00000064	E001	1.00E-06	13.18604699	17.88607983	16.64646311	16.08338535
grld-1	WBGene00017929	E007	1.01E-06	5.630344231	7.795717047	7.331976907	6.634951874
pat-12	WBGene00003936	E040	1.01E-06	12.22140862	8.880299059	10.25493406	10.01959951
gcy-33	WBGene00001553	E007	1.02E-06	0.022961652	1.509935195	3.67940077	2.492709175
unc-132	WBGene00021078	E003	1.02E-06	2.43861988	5.386184334	7.334360983	4.613831253
klu-1	WBGene00013970	E008	1.03E-06	4.892250508	9.301619469	8.248555541	8.046400808
cgef-1	WBGene00006496	E001	1.04E-06	1.974640995	4.422805041	3.619919851	4.868205637
H25P19.1	WBGene00019244	E001	1.04E-06	2.261938065	7.517924447	6.765268212	6.284025913
F35F10.6	WBGene00018056	E005	1.04E-06	4.961142597	3.586382191	3.660449609	1.316759679
egl-8	WBGene00001177	E009	1.04E-06	11.66216762	7.823565324	10.09108668	9.662253621
cyb-3	WBGene00000868	E006	1.04E-06	15.19330722	10.54431121	12.40231848	13.02419378
eps-8	WBGene00001330	E004	1.05E-06	3.131437737	3.243159226	5.5705228	4.494069862
R10E4.1	WBGene00011198	E002	1.05E-06	3.967586975	7.551733086	6.870513165	7.130678938
pck-3	WBGene00019151	E006	1.05E-06	5.125872584	2.473591876	2.104942384	3.897790356
syd-2	WBGene00006364	E002	1.05E-06	9.04372468	2.788200684	5.561009924	5.647809393
C36E8.1	WBGene00007980	E010	1.07E-06	0.676505649	5.558155865	4.945871739	4.388822685
B0212.3	WBGene00015037	E005	1.07E-06	2.057419522	4.053049203	4.237707813	4.522257794
Y54E5B.2	WBGene00013204	E009	1.07E-06	2.525739715	4.234402674	4.543810379	4.132233799
sqd-1	WBGene00022235	E001	1.07E-06	2.782659623	8.437334693	7.839210219	6.793671265
gap-2	WBGene00001516	E002	1.07E-06	4.597291312	2.478521376	1.629620878	4.281428562
unc-57	WBGene00006791	E005	1.07E-06	5.598167541	5.548262424	4.763375573	2.550595634
C24D10.2	WBGene00016054	E006	1.07E-06	7.428064322	2.189852693	1.90439169	3.042997691
ztf-1	WBGene00018833	E013	1.08E-06	2.089388977	4.266638872	3.651441347	2.167292869
rig-6	WBGene00016354	E011	1.08E-06	4.285681885	7.860254123	8.237450268	7.528201845
sad-1	WBGene00004719	E016	1.09E-06	3.474112507	8.027809475	7.570681929	6.472994213
act-4	WBGene00000066	E003	1.09E-06	16.84714555	21.6852078	20.91764565	20.3782826
hmp-1	WBGene00001978	E008	1.10E-06	2.522588665	2.398084728	4.134027044	6.284980572
dao-3	WBGene00000929	E005	1.10E-06	3.077671245	7.953960381	6.21951803	5.875186234
rpl-22	WBGene00004434	E002	1.10E-06	6.896543904	3.413833106	2.994892877	5.52718368
Y73F4A.2	WBGene00013515	E003	1.11E-06	10.96277951	8.166977322	8.546379377	8.28924582
ampd-1	WBGene00016415	E012	1.12E-06	2.999740767	3.377344655	6.280233075	3.110058339
ears-1	WBGene00001337	E006	1.12E-06	5.570877478	8.562896778	8.123360702	8.577575906
ntl-3	WBGene00003826	E007	1.12E-06	11.48659855	9.274114004	8.88918262	10.52687626
pxn-2	WBGene00004257	E002	1.14E-06	4.172398961	5.893416255	8.056019682	5.671838586
K10C2.1	WBGene00019617	E016	1.14E-06	8.476384116	5.929333132	5.959187852	7.266594789
C08F11.1	WBGene00007450	E006	1.16E-06	3.720352243	7.341326898	7.576633699	7.561860482
ace-2	WBGene00000036	E003	1.16E-06	5.395427053	8.360236454	8.367891212	7.958590587
F52A8.5	WBGene00009918	E005	1.17E-06	4.066182265	3.008807791	3.485954124	5.83674976
F14B8.5	WBGene00017447	E003	1.17E-06	4.769901647	4.544700476	6.207678149	6.722660232
glod-4	WBGene00006448	E004	1.17E-06	9.200260395	6.530345924	7.041798673	7.342123237
pde-3	WBGene00008443	E001	1.18E-06	2.388719815	5.561596439	5.987263699	2.534604333
dcr-1	WBGene00000939	E007	1.18E-06	3.084035347	5.825225787	5.481829423	5.517011538
Y69A2AR.31	WBGene00022100	E010	1.18E-06	5.375397478	7.776635463	7.553049041	4.892553597
C07A12.7	WBGene00015561	E002	1.18E-06	7.603874549	10.04476927	9.574002072	10.01663385
dkf-2	WBGene00012019	E019	1.18E-06	8.72289648	8.372196554	6.082191113	4.806698263
scc-3	WBGene00004738	E001	1.19E-06	1.98270268	6.471245075	5.038640526	4.481340177
rpl-38	WBGene00004452	E001	1.19E-06	14.16937415	8.302858792	9.989046652	10.47916728
Y37A1B.5	WBGene00012538	E012	1.20E-06	2.471898642	5.460450278	5.30544567	5.933722141
nhr-31	WBGene00003625	E001	1.20E-06	2.655865789	7.9015129	7.544459487	5.581625508
tpa-1	WBGene00006599	E003	1.20E-06	4.268745015	7.957131709	8.044696569	7.122277064
tnt-3	WBGene00006588	E007	1.20E-06	8.333025971	9.959980156	5.70973418	9.023452032
ZK1193.2	WBGene00022858	E011	1.21E-06	2.647887791	2.145884413	0.994862411	2.93758416
rmd-2	WBGene00007786	E009	1.21E-06	4.140536055	5.47056991	7.207934031	5.344946749
C23H3.9	WBGene00016022	E005	1.21E-06	4.550344039	1.575364675	4.866848069	6.959352844
far-1	WBGene00001385	E001	1.23E-06	3.617271526	11.91650698	10.94212847	9.653267685
W08E3.2	WBGene00012343	E002	1.23E-06	14.76288471	11.96516091	12.24931057	12.42093793
C50C3.2	WBGene00016800	E014	1.24E-06	3.535954708	2.275193275	5.80817419	2.027413203
C49F8.1	WBGene00008213	E003	1.25E-06	0.528718703	6.545559557	2.594913046	0.684651307
M28.10	WBGene00010901	E004	1.25E-06	3.064064943	7.024482586	4.673209133	5.529795455
dim-1	WBGene00001000	E007	1.25E-06	5.46680992	1.86149777	1.509404036	7.743817528
Y116A8C.9	WBGene00013789	E003	1.26E-06	3.760025178	8.455907796	8.436961088	7.424357028
tag-147	WBGene00006493	E001	1.27E-06	1.261894126	5.569539187	5.50054991	4.94955197
H18N23.2	WBGene00019211	E001	1.27E-06	2.348395731	7.04734493	5.813954927	5.332393241
gsp-2	WBGene00001748	E002	1.27E-06	7.086963493	9.522792141	9.376899229	9.237379838
pkg-2	WBGene00015650	E009	1.27E-06	7.768700248	10.35080492	9.835283575	9.252663141
2RSSE.1	WBGene00007064	E003	1.27E-06	10.77550584	7.964850703	7.579043043	8.720136061
tbc-17	WBGene00012894	E010	1.29E-06	5.925973449	11.38162351	10.86613948	10.05903746
zmp-4	WBGene00012364	E012	1.31E-06	5.628205147	4.453857669	1.655120798	1.76756731
C14F11.4	WBGene00015780	E003	1.32E-06	11.62362402	8.986170856	9.525748045	11.13935772
trt-1	WBGene00006618	E013	1.33E-06	2.399342379	5.071677157	2.972746296	2.676153579
pod-1	WBGene00004075	E010	1.34E-06	1.715103261	7.481304955	6.791223152	5.35595598
tmc-2	WBGene00015177	E022	1.34E-06	2.522404817	4.611775935	4.753360356	3.817888683
dbl-1	WBGene00000936	E006	1.34E-06	4.275147239	8.56304621	8.157682074	7.412819798
cyld-1	WBGene00009594	E017	1.34E-06	5.848651807	9.111328139	7.946784966	7.265113216
nuo-3	WBGene00013308	E009	1.34E-06	9.978980881	9.50532217	7.618979341	11.43175863
sem-4	WBGene00004773	E002	1.35E-06	4.833001017	7.308686321	6.728812623	6.966219243
rpl-25.2	WBGene00004439	E004	1.36E-06	14.85675372	17.71324007	17.36335016	17.37156433
cept-1	WBGene00009057	E003	1.37E-06	4.934245414	6.938578098	6.33989869	3.745745629
tbc-3	WBGene00009322	E004	1.37E-06	6.722930934	4.473511385	7.159284795	6.815051652
fln-2	WBGene00016006	E007	1.38E-06	0.881341319	4.944777956	3.851631166	3.897017578
col-99	WBGene00000674	E011	1.38E-06	1.390451635	4.190711575	4.351148857	4.850698688
catp-7	WBGene00022010	E006	1.38E-06	2.513507664	2.419872709	0.271577673	0.562231225
Y48C3A.14	WBGene00012995	E002	1.38E-06	2.728666427	6.802061092	5.493320698	5.198977089
dhhc-14	WBGene00044071	E003	1.38E-06	3.131718561	5.666004729	5.504305144	4.670974579
cyp-35B1	WBGene00019472	E004	1.38E-06	5.302061886	2.897803264	3.497026403	2.630636742
dnj-24	WBGene00001042	E002	1.38E-06	11.31492915	8.004651565	8.657647683	8.654083575
R151.10	WBGene00020113	E001	1.39E-06	9.651383277	8.087514866	7.973775756	8.334328734
mup-4	WBGene00003497	E002	1.39E-06	13.11895579	8.209545667	8.779098023	10.66259211
F18F11.1	WBGene00017574	E003	1.40E-06	3.851993369	3.065461727	4.249406339	3.372188953
gcy-28	WBGene00020131	E006	1.42E-06	16.19807424	11.35124894	12.75911291	11.06160914
ymel-1	WBGene00010842	E002	1.43E-06	2.125736458	6.768320217	5.004388075	5.008105186
W01C8.5	WBGene00020921	E010	1.45E-06	5.284275074	7.370818838	4.103967713	7.755949486
rpl-33	WBGene00004447	E005	1.45E-06	13.70034872	15.33508454	14.81710055	14.57239932
Y69H2.3	WBGene00013481	E028	1.46E-06	2.449135758	8.383271065	9.280108642	4.879510704
dkf-2	WBGene00012019	E008	1.47E-06	2.741681668	7.30477357	9.729258464	8.25362946
Y17G7B.10	WBGene00012463	E002	1.48E-06	0.618281701	3.167046149	2.205186397	4.144186049
R07E3.2	WBGene00011103	E002	1.49E-06	2.826507619	0.892045057	1.341803469	1.896301249
fig-1	WBGene00009968	E005	1.49E-06	6.827942608	6.232729084	5.768145952	3.498944807
unc-68	WBGene00006801	E028	1.50E-06	3.024714063	1.539134616	1.891957562	5.946867596
clec-147	WBGene00007313	E003	1.50E-06	3.166493402	4.990145344	4.773884261	6.483044137
spp-14	WBGene00004999	E001	1.50E-06	4.877460217	2.605042716	2.731327337	2.388136391
acs-16	WBGene00018579	E006	1.50E-06	5.030189638	2.358927828	2.667263229	1.236915636
lea-1	WBGene00002263	E005	1.50E-06	8.363321104	8.078689531	8.917349844	5.809100522
rps-5	WBGene00004474	E001	1.50E-06	18.29956159	20.96292163	20.42909158	19.85585325
R07E3.1	WBGene00011102	E007	1.51E-06	3.333622289	5.132570215	6.381001267	5.191178272
zig-7	WBGene00006984	E003	1.51E-06	8.878663988	6.882343347	7.824941061	6.232826728
camt-1	WBGene00020251	E003	1.52E-06	3.478276007	3.233372903	2.302279989	7.060327167
K02D7.1	WBGene00019298	E006	1.53E-06	2.460235385	4.74221409	4.523967965	4.486187988
K02E10.7	WBGene00019321	E006	1.54E-06	1.925222682	5.063397277	4.426052884	4.231292792
syg-2	WBGene00007750	E016	1.55E-06	2.504840987	7.139874307	6.7122244	5.901782706
H28G03.2	WBGene00019250	E013	1.56E-06	9.217545546	6.534922776	6.357356923	7.238802288
dct-16	WBGene00012615	E022	1.57E-06	9.390124822	3.318739075	5.546545339	4.0380793
F56D3.1	WBGene00018969	E009	1.61E-06	7.984975781	2.992163617	3.162110674	4.97002447
act-4	WBGene00000066	E008	1.63E-06	6.9288738	5.487659347	5.021467165	9.715079766
alx-1	WBGene00007010	E010	1.63E-06	7.777856473	10.06803762	9.98666203	9.791007004
epg-3	WBGene00012559	E002	1.63E-06	13.50448128	9.502190793	10.23074192	9.843015594
clec-147	WBGene00007313	E002	1.65E-06	1.442171692	2.643561974	1.865170724	5.817626243
F58H1.3	WBGene00010286	E008	1.65E-06	2.280668659	4.984321385	3.448002325	4.513425524
F14B8.5	WBGene00017447	E010	1.65E-06	3.762080659	2.801490541	0.017092575	1.04578923
cgef-1	WBGene00006496	E021	1.65E-06	11.76145971	9.240946524	10.42776857	8.909695408
lim-9	WBGene00006407	E023	1.66E-06	8.38954357	7.255107595	5.241277809	5.266498114
mbk-2	WBGene00003150	E030	1.67E-06	3.871959328	11.25287743	9.838010573	9.347246218
ttyh-1	WBGene00009632	E004	1.67E-06	6.070016415	10.68080217	9.484875818	8.764088513
dct-16	WBGene00012615	E016	1.67E-06	15.42862576	15.61657127	15.72805121	15.54043038
C53D6.10	WBGene00023424	E002	1.68E-06	3.975439864	4.21730254	4.482976029	6.510303546
let-502	WBGene00002694	E003	1.69E-06	8.256719972	5.671061606	5.923604301	6.352623891
cids-2	WBGene00009451	E017	1.70E-06	3.531028223	6.513564743	6.047337065	5.462533902
tir-1	WBGene00006575	E016	1.70E-06	3.879258626	2.662996045	4.153393977	6.371114855
pros-1	WBGene00000448	E009	1.70E-06	6.162539004	3.379915929	3.432157129	4.606511379
tag-322	WBGene00044326	E004	1.70E-06	6.576259718	8.431320812	8.192477927	8.191292829
flcn-1	WBGene00017699	E022	1.70E-06	12.29805281	8.244034773	8.987609765	11.80803034
aagr-2	WBGene00019895	E002	1.71E-06	7.05234851	9.961813995	9.833295978	9.974063576
tbc-11	WBGene00018075	E004	1.72E-06	2.055774011	4.577853919	2.901987452	4.719509741
T24D1.2	WBGene00011985	E001	1.72E-06	8.174753389	4.442326365	5.722130605	5.898462145
dip-2	WBGene00017885	E024	1.72E-06	13.31530948	8.174366	8.966628537	9.917965578
sup-26	WBGene00006331	E020	1.73E-06	0.767037357	1.97943142	1.486602076	3.366939149
R10H10.3	WBGene00011222	E006	1.73E-06	3.063247352	5.443629728	3.610145518	4.719832969
kin-20	WBGene00002203	E006	1.73E-06	3.552877882	3.316028291	3.679357442	6.736792459
F42A10.6	WBGene00018342	E001	1.74E-06	2.779352169	4.708206988	3.051551423	4.579336103
sdhb-1	WBGene00006433	E007	1.74E-06	3.643605726	6.647877783	6.520501205	5.715173764
clp-1	WBGene00000542	E007	1.74E-06	6.583735735	2.884240963	3.65506432	4.241723717
bath-42	WBGene00016803	E001	1.74E-06	13.99330734	10.47832798	11.96130742	11.56805579
Y69E1A.1	WBGene00013473	E001	1.75E-06	2.661896601	5.955354402	5.258545512	3.027969558
ajm-1	WBGene00000100	E001	1.75E-06	13.10003968	7.314672399	8.311438386	8.288234817
T23F2.2	WBGene00020735	E002	1.76E-06	4.559535893	7.742214135	7.477352421	7.319273302
aman-2	WBGene00010284	E010	1.76E-06	7.119944319	10.70095388	10.42478813	9.283449537
Y48E1C.2	WBGene00013015	E001	1.77E-06	2.58495158	6.659500853	5.295070931	6.21174775
C44C10.9	WBGene00008089	E004	1.77E-06	3.829620957	5.848984019	5.154402227	6.635711914
dhp-1	WBGene00000963	E005	1.77E-06	6.213050993	4.287465343	4.033448157	3.767550498
lrp-1	WBGene00003071	E014	1.77E-06	6.781166534	8.584718228	8.520935297	8.661046734
zip-3	WBGene00012330	E005	1.77E-06	7.307420029	3.517767478	4.093258543	5.706451664
ril-1	WBGene00008262	E004	1.77E-06	8.587468561	5.565193456	6.576799773	6.824571171
math-33	WBGene00010406	E005	1.78E-06	11.74722549	15.16069959	14.70332325	14.26742867
F49E12.8	WBGene00009901	E004	1.79E-06	3.64273095	1.890476336	3.102882578	3.265762143
ife-3	WBGene00002061	E002	1.79E-06	5.354967265	7.949433755	7.218747686	7.806886022
icd-2	WBGene00022042	E001	1.79E-06	11.14935907	8.937375231	9.689353488	9.427110134
acdh-10	WBGene00020366	E005	1.80E-06	4.324134089	7.909701892	7.947160797	7.510827179
hmr-1	WBGene00001980	E020	1.80E-06	4.61419887	3.452620437	3.915616874	6.892135962
magi-1	WBGene00010444	E006	1.80E-06	4.825268972	7.670071457	7.991125698	6.796267897
eps-8	WBGene00001330	E007	1.83E-06	3.121970014	3.299984033	5.601647119	4.408316628
atic-1	WBGene00016957	E003	1.83E-06	4.876770258	6.13433001	5.108895726	2.754250675
mrp-5	WBGene00003411	E019	1.85E-06	3.85226486	8.626612604	8.360010171	6.871678495
ser-5	WBGene00008890	E004	1.86E-06	6.03506463	3.474058795	5.110998304	5.486659403
C50F2.4	WBGene00016838	E005	1.86E-06	6.944111374	6.592748561	6.74758871	4.403792675
syg-1	WBGene00006365	E008	1.88E-06	3.79475171	6.227815911	6.293051336	5.988603334
nurf-1	WBGene00009180	E028	1.88E-06	4.205564741	11.25450458	6.472064273	5.287647502
ifa-1	WBGene00002050	E014	1.88E-06	6.321670547	11.30603473	11.13706376	10.26761258
pqn-27	WBGene00004116	E003	1.88E-06	7.869689061	9.753014968	11.4310525	8.896235032
R74.8	WBGene00011282	E008	1.88E-06	10.11636012	7.347330365	8.740261127	8.528101065
lin-10	WBGene00002999	E008	1.90E-06	6.829489588	11.99898235	11.44182559	10.72494602
ZK795.1	WBGene00014081	E007	1.91E-06	8.763067875	5.345027355	5.242751778	5.931184031
K03E5.2	WBGene00019361	E009	1.91E-06	11.29344692	11.72409552	6.533071669	11.14489488
lam-1	WBGene00002247	E009	1.91E-06	13.46351322	11.26642455	11.49346542	11.59425198
F41E6.12	WBGene00018293	E004	1.92E-06	5.090944193	6.0795414	5.552357181	4.085065779
gsp-2	WBGene00001748	E001	1.93E-06	3.047332661	7.447241862	7.049671272	6.962341437
act-4	WBGene00000066	E001	1.93E-06	12.18099492	5.673214062	8.607173169	10.31890388
rla-0	WBGene00004408	E003	1.93E-06	22.12865538	23.79631883	23.63808596	22.13034177
F54D5.3	WBGene00010049	E005	1.94E-06	4.09091101	7.262169646	6.300982011	7.434639567
C30G4.4	WBGene00016269	E002	1.95E-06	0.437430013	4.039255335	3.06358521	3.332805733
T12G3.2	WBGene00011738	E001	1.95E-06	0.554927534	3.316354951	2.183439961	4.149608092
F59A7.5	WBGene00019092	E001	1.95E-06	1.704289146	1.496867851	1.581291134	7.070484909
F58H1.5	WBGene00010288	E004	1.95E-06	5.7990003	8.880133832	7.937326706	7.337981727
T13H5.1	WBGene00011755	E032	1.96E-06	1.38397639	2.572675071	3.621008676	2.070179612
pac-1	WBGene00015418	E002	1.96E-06	2.448427052	4.551233125	3.602216609	1.340242964
R04A9.9	WBGene00195183	E004	1.96E-06	2.677953657	2.710846996	2.66958048	0.01545348
dkf-2	WBGene00012019	E010	1.96E-06	3.006243789	6.989614287	7.468799991	7.951684248
F54A3.6	WBGene00018785	E001	1.96E-06	3.467080361	6.977764586	6.904365354	6.600318609
Y44E3A.6	WBGene00021551	E014	1.96E-06	5.120137739	8.747383467	8.168174049	7.217005226
vit-2	WBGene00006926	E005	1.96E-06	9.860216192	14.61154876	13.66579533	14.75084648
F48E3.8	WBGene00018607	E030	1.97E-06	3.612665028	5.681392401	6.183845626	4.623594932
hum-2	WBGene00002036	E004	1.97E-06	4.425170536	9.429508942	7.447316378	5.451651378
bre-1	WBGene00000266	E005	1.98E-06	1.782480302	2.91535252	0.975055252	0.008075664
rin-1	WBGene00008183	E040	1.98E-06	2.427153586	4.976016605	4.746902113	1.44209589
T19B4.5	WBGene00020558	E003	1.99E-06	7.219444336	9.284915123	8.944441088	8.232366787
hsp-25	WBGene00002023	E002	1.99E-06	14.90102315	16.67926145	16.04366529	17.17348459
F42G10.1	WBGene00009645	E005	2.02E-06	6.614798056	3.095007753	2.980998306	2.677510802
mppb-1	WBGene00013880	E004	2.03E-06	2.703129702	6.096988084	5.759943376	5.269842185
ugt-63	WBGene00015449	E002	2.03E-06	4.141190309	5.789933016	6.360079278	5.934527931
mbk-2	WBGene00003150	E032	2.05E-06	1.506937798	7.129144505	5.777437243	5.934770277
ptp-3	WBGene00004215	E010	2.06E-06	3.406188674	5.239600518	7.475040271	3.364889368
ccch-1	WBGene00009532	E002	2.07E-06	1.451806822	6.456845942	2.389774677	1.69645323
C35A5.8	WBGene00007952	E004	2.07E-06	2.887257289	6.210165506	5.122344755	5.406087912
rpl-13	WBGene00004425	E007	2.07E-06	10.42165344	17.34334638	15.71731601	14.08757925
C05D12.3	WBGene00014666	E019	2.09E-06	0.936330612	2.78176461	2.470763574	2.115423086
unc-73	WBGene00006805	E006	2.09E-06	1.946774008	3.628730419	5.126141277	1.222352756
rme-8	WBGene00004378	E019	2.09E-06	2.103214113	2.820487089	0.897145898	3.606176183
dpf-6	WBGene00001059	E006	2.09E-06	4.633672916	7.836080896	7.511683486	7.993619729
syx-16	WBGene00022534	E002	2.09E-06	5.252598752	7.736776361	7.479998091	7.722581601
egl-8	WBGene00001177	E001	2.09E-06	7.998500213	9.806859827	9.862019395	10.21378844
spp-10	WBGene00004995	E006	2.09E-06	10.74864364	13.55090149	13.85961063	12.16104199
din-1	WBGene00008549	E015	2.09E-06	11.6454475	7.264277961	8.380673498	8.356820692
pqn-27	WBGene00004116	E001	2.10E-06	15.79254983	9.423416363	12.0068442	11.08009258
nurf-1	WBGene00009180	E027	2.11E-06	6.335922746	12.09508557	7.53376899	5.982913679
pmt-2	WBGene00018811	E007	2.13E-06	3.128828258	9.39493481	7.686168972	8.740095304
sqd-1	WBGene00022235	E004	2.13E-06	3.680409906	9.722274216	9.105057805	8.452044177
gcy-12	WBGene00001538	E006	2.13E-06	6.004054687	9.028183821	8.980976111	8.649937314
C30G4.4	WBGene00016269	E001	2.15E-06	0.385781553	3.671488213	2.798033396	3.15126152
nhr-136	WBGene00003726	E009	2.15E-06	1.911887014	3.87696658	3.878173158	4.6744586
F49C12.15	WBGene00009884	E007	2.15E-06	3.08694002	4.364123345	3.532435001	1.694839531
pqn-52	WBGene00019713	E004	2.15E-06	3.102461517	9.510486955	1.739123489	3.616046191
sta-2	WBGene00010251	E011	2.15E-06	4.395772584	6.039732461	4.676715796	6.76968278
F53H1.4	WBGene00018778	E014	2.15E-06	10.3689335	7.777707237	8.275056474	8.432724322
emb-9	WBGene00001263	E005	2.15E-06	10.47006614	15.72815933	15.76349969	15.35233557
slo-2	WBGene00004831	E025	2.16E-06	2.210529898	3.285006764	0.893974273	1.718384032
H28O16.1	WBGene00010419	E004	2.16E-06	5.449500817	8.967235111	7.782031771	8.72827133
unc-89	WBGene00006820	E049	2.16E-06	9.885307671	12.28418307	11.73354217	11.78163963
kat-1	WBGene00002183	E001	2.17E-06	3.878691818	2.289405607	2.741173758	1.119185446
sek-1	WBGene00004758	E003	2.17E-06	3.973956725	10.57144977	9.590575834	8.842882658
dhs-13	WBGene00000976	E004	2.18E-06	4.267517748	8.665667551	6.582974981	5.141570152
F39B2.8	WBGene00009558	E001	2.19E-06	5.346960437	8.99865083	8.780077032	8.146149453
C48E7.1	WBGene00016749	E004	2.19E-06	8.168189492	7.217408791	8.363945312	6.883530924
gpa-12	WBGene00001674	E001	2.23E-06	1.263024742	4.039721653	2.662808785	2.972382194
unc-68	WBGene00006801	E004	2.23E-06	6.051138045	9.927026275	9.536894039	9.110233318
hxk-3	WBGene00022306	E016	2.23E-06	7.644086571	8.715574732	8.890629844	8.134194013
ZK822.4	WBGene00014091	E005	2.23E-06	7.685291376	5.620875155	5.560782171	6.288437101
F56D5.6	WBGene00010150	E005	2.23E-06	8.886629611	2.705910252	10.03997067	9.669546205
sek-1	WBGene00004758	E002	2.25E-06	2.310001383	8.724928828	7.74235099	7.073513825
hum-4	WBGene00002037	E027	2.28E-06	6.900455415	3.356287675	5.379043206	2.992791302
gcc-1	WBGene00002220	E001	2.29E-06	0.84374802	3.170048434	3.530105288	3.19800637
C24H12.4	WBGene00016073	E001	2.29E-06	2.659994461	8.270887481	7.633450073	7.13349889
unc-60	WBGene00006794	E002	2.30E-06	10.41774861	12.07081641	13.08204838	10.93115473
C01B10.11	WBGene00044294	E004	2.32E-06	6.83596408	5.616408928	5.04378838	5.822043988
F52E4.5	WBGene00018702	E005	2.33E-06	3.643844732	6.036923677	5.635980266	6.282016025
F22H10.6	WBGene00017730	E001	2.34E-06	10.76776957	6.25094149	6.777706804	5.5755799
F01F1.3	WBGene00017160	E005	2.35E-06	4.935167906	7.161418335	7.317590755	6.323911625
F53C3.13	WBGene00018756	E004	2.37E-06	1.139418865	5.066577285	4.146173627	3.138490967
nkcc-1	WBGene00012543	E007	2.38E-06	1.066627427	1.795310484	1.331643848	4.647267208
K06G5.1	WBGene00010605	E017	2.38E-06	1.49724275	4.337460274	1.434236988	2.937394726
T10B10.3	WBGene00011680	E003	2.39E-06	4.389848445	7.827192039	7.260069284	6.706760002
sqrd-1	WBGene00008538	E003	2.40E-06	6.048353503	5.390472768	5.241120931	3.841065994
gtl-1	WBGene00001795	E012	2.41E-06	1.168956956	2.269106193	2.89554654	4.199225145
acs-16	WBGene00018579	E005	2.42E-06	5.926924352	2.619395691	2.849011965	2.010662011
Y71H2AM.15	WBGene00022180	E011	2.43E-06	1.708924884	2.93782312	1.202042143	0.427281987
T02G6.2	WBGene00011385	E005	2.43E-06	5.785794897	3.388507916	3.92457687	1.627950962
clp-1	WBGene00000542	E020	2.43E-06	6.230127114	10.63742533	10.55278942	9.744996596
unc-52	WBGene00006787	E031	2.43E-06	8.109289441	12.30515817	5.920245641	11.32624977
T15B12.2	WBGene00020531	E011	2.44E-06	1.118760054	2.175385264	3.705755277	0.538973008
unc-122	WBGene00006845	E003	2.44E-06	3.021698409	3.952452735	4.713626959	4.005349156
ugt-41	WBGene00017336	E003	2.44E-06	3.546888663	2.505453811	2.228718897	0.987650654
rpl-30	WBGene00004444	E002	2.44E-06	9.32323088	3.317829713	4.043929134	4.883643838
C27C12.4	WBGene00007774	E008	2.45E-06	2.591872431	6.776314705	7.016502788	5.183612898
dnj-20	WBGene00001038	E009	2.47E-06	1.810941321	6.881444827	4.107080814	4.574790629
cpg-3	WBGene00011063	E004	2.47E-06	5.518518279	9.072730917	7.877647663	7.18179906
Y53H1B.2	WBGene00013181	E001	2.47E-06	9.035141708	13.21457154	12.91320462	12.68150451
ret-1	WBGene00004336	E008	2.47E-06	12.06890748	9.341437114	9.414313466	11.59615813
rmd-1	WBGene00011501	E008	2.48E-06	14.51086021	10.34086805	11.8510618	13.00810978
srr-4	WBGene00005655	E002	2.49E-06	0.898867768	3.094505312	2.554490077	0.515248837
lat-1	WBGene00002251	E005	2.49E-06	5.896688181	8.859238234	8.187489545	4.747773301
dpy-18	WBGene00001077	E003	2.54E-06	10.40911571	13.41113537	13.0365928	12.5809795
C30F12.5	WBGene00016264	E013	2.55E-06	5.356169917	9.293937627	8.253618542	8.585173905
hrp-2	WBGene00002000	E002	2.56E-06	4.929957481	8.009467091	8.10999522	7.503901643
C05C8.5	WBGene00015462	E004	2.60E-06	4.824222531	6.438446783	6.227727779	5.98276248
cct-5	WBGene00000380	E003	2.61E-06	7.85064176	9.635120387	9.231749998	9.185226369
cgef-1	WBGene00006496	E010	2.62E-06	4.670164606	7.259501628	4.471352552	7.033258052
tbc-14	WBGene00008444	E004	2.62E-06	6.836932779	10.38607655	10.15532395	9.320391423
frm-1	WBGene00001488	E014	2.63E-06	11.1454104	14.56176686	14.87595292	12.50639467
Y69A2AR.18	WBGene00022089	E010	2.63E-06	12.73977008	19.03840311	16.79672718	15.56468492
rps-6	WBGene00004475	E009	2.63E-06	17.83204409	22.46482127	21.93847585	20.97745674
col-182	WBGene00000755	E003	2.64E-06	1.753650954	2.908121819	2.900864843	1.144680887
clec-199	WBGene00007820	E002	2.64E-06	7.175725106	2.406502428	2.221102024	1.933037321
mrp-1	WBGene00003407	E014	2.64E-06	7.516061364	3.652446345	1.94345663	2.867380214
F36G3.1	WBGene00009482	E008	2.64E-06	8.088890457	6.277592476	4.385593062	5.841901394
bicd-1	WBGene00016611	E011	2.65E-06	3.450733623	7.950177176	7.706286944	7.351951317
F36D4.5	WBGene00018090	E004	2.65E-06	4.150296768	10.44817581	9.04608645	9.070929155
dip-2	WBGene00017885	E004	2.66E-06	4.776372618	8.588666423	5.947304214	4.644244514
asp-1	WBGene00000214	E004	2.66E-06	9.032090255	4.666563978	5.598937007	5.25672822
eel-1	WBGene00022069	E017	2.66E-06	11.91046343	13.99495406	13.75976806	13.73345019
pde-3	WBGene00008443	E002	2.67E-06	1.802647549	3.397036243	4.174426332	1.829609029
col-125	WBGene00000699	E002	2.67E-06	14.64616391	16.0392319	15.60303396	15.71725523
prmt-1	WBGene00013766	E002	2.70E-06	3.753996441	10.23926678	8.813826056	7.597209467
gcy-28	WBGene00020131	E018	2.70E-06	8.830434478	13.17402205	13.39944721	12.81892615
F54D7.2	WBGene00018797	E006	2.70E-06	9.337467634	7.314807658	7.341210203	8.066755367
unc-60	WBGene00006794	E012	2.73E-06	0.699528828	4.41150195	4.503759679	2.445254624
T08G11.2	WBGene00044684	E003	2.73E-06	3.366597996	1.733488142	1.280066091	0.781364011
atg-2	WBGene00019748	E015	2.75E-06	0.013030198	2.52999915	2.948289005	2.172597551
tbc-7	WBGene00016292	E003	2.75E-06	4.714658069	5.219934042	4.887899683	1.849567476
F56D5.6	WBGene00010150	E012	2.76E-06	4.104220267	3.128810211	0.756017697	2.402169565
F09F7.4	WBGene00017301	E001	2.77E-06	0.418722537	4.048399077	4.027235271	2.874519453
tbc-7	WBGene00016292	E005	2.77E-06	0.981537391	2.71704122	2.71318869	4.361457739
hcp-6	WBGene00001833	E001	2.77E-06	1.678902646	5.170206312	4.766840763	4.565405837
bed-2	WBGene00012943	E009	2.77E-06	1.719653744	5.144781002	3.317799338	5.220294761
ZK858.2	WBGene00014116	E004	2.77E-06	3.067336039	3.161396571	2.979585103	1.859600789
ego-2	WBGene00001215	E012	2.77E-06	3.901948149	6.147988342	5.33566762	5.66861052
pros-1	WBGene00000448	E003	2.77E-06	4.432549823	6.984800338	7.640523008	5.9564724
dyf-5	WBGene00001121	E011	2.77E-06	6.551331751	1.981620481	2.697296947	2.452519596
ZK909.6	WBGene00014150	E004	2.77E-06	9.876415129	6.335351643	6.485337087	6.253529088
ccr-4	WBGene00000376	E005	2.77E-06	10.00660035	11.16831798	11.20030864	10.44388831
cyk-4	WBGene00000875	E002	2.77E-06	12.02113392	9.134646105	10.05446197	10.99549284
spk-1	WBGene00004980	E008	2.77E-06	12.14179726	10.71587231	12.44602389	7.079937522
F23H11.5	WBGene00000263	E001	2.77E-06	14.95679697	17.74446181	17.14468869	16.90509647
set-27	WBGene00022173	E003	2.78E-06	8.628481314	7.832570281	7.741359163	8.042000676
frm-9	WBGene00001495	E015	2.80E-06	2.89748216	5.535525272	4.835119832	5.045473037
dbn-1	WBGene00010664	E003	2.80E-06	7.246066535	10.66410401	10.24243743	10.30025225
ptr-21	WBGene00004235	E009	2.85E-06	7.190270343	11.45837198	10.47376137	10.54430113
F58G11.3	WBGene00010281	E010	2.89E-06	2.028205538	3.532477975	3.519292226	0.779908449
R11G1.6	WBGene00020012	E008	2.90E-06	5.277607846	9.440118852	9.314896197	8.242263647
ubql-1	WBGene00008852	E016	2.92E-06	2.138767745	9.111243715	7.121642696	7.07811004
rha-1	WBGene00004355	E008	2.94E-06	5.761326926	8.618158103	7.994486178	7.534924647
let-391	WBGene00006492	E006	2.95E-06	2.482274637	6.638210245	5.582567078	4.863990426
mbk-2	WBGene00003150	E007	2.95E-06	10.3768304	6.934389411	7.846096041	7.51764589
obr-4	WBGene00016331	E002	2.97E-06	2.918168148	6.666978655	6.177391111	5.958929388
R12E2.13	WBGene00020038	E001	2.97E-06	8.290988657	10.9416491	10.58960875	10.053531
Y48G1A.4	WBGene00021660	E007	3.00E-06	9.022072912	4.085527189	5.264719641	6.251070777
ccch-1	WBGene00009532	E001	3.02E-06	0.700614777	5.088344468	1.641406435	1.722587852
K11D2.4	WBGene00010770	E007	3.02E-06	7.962957163	9.268991243	8.787062184	9.256903306
H28O16.1	WBGene00010419	E005	3.03E-06	6.15895693	11.74643939	10.93043879	11.16713008
cgef-1	WBGene00006496	E020	3.03E-06	11.58536562	6.833820085	8.633658685	7.440662667
lipl-2	WBGene00009773	E001	3.06E-06	1.904477507	3.826649462	2.812144821	3.643199313
F33G12.6	WBGene00018018	E001	3.07E-06	1.344902526	6.657579192	5.399146002	4.865773499
F11F1.1	WBGene00008714	E005	3.07E-06	5.638348978	2.17616725	2.954548634	0.851820673
F33H1.4	WBGene00009365	E002	3.07E-06	5.957807979	8.396934453	7.829812809	7.484118135
egl-4	WBGene00001173	E004	3.07E-06	7.333193243	8.595575055	11.16354262	9.103623295
ttr-59	WBGene00020339	E007	3.08E-06	0.915346149	3.78743761	3.248994485	3.658553295
F36F2.1	WBGene00009475	E001	3.09E-06	2.180698181	4.571184862	1.691326353	3.97590777
cec-1	WBGene00000414	E003	3.09E-06	11.98719328	15.29020638	15.07974126	14.27840556
sqd-1	WBGene00022235	E003	3.11E-06	3.381888234	9.479586659	8.918686663	8.014755573
clpp-1	WBGene00014172	E003	3.11E-06	6.721969205	7.707576536	7.928394726	7.896311442
tbc-17	WBGene00012894	E009	3.12E-06	1.705004818	5.293361988	6.610867744	6.944816432
F53H2.3	WBGene00010006	E008	3.12E-06	6.66910408	10.9256701	10.13058709	8.919760555
unc-122	WBGene00006845	E005	3.12E-06	10.66274954	4.734546056	4.537953385	5.184313804
daf-3	WBGene00000899	E017	3.16E-06	3.713353347	5.062343653	6.626705081	7.075406854
pkc-2	WBGene00004033	E004	3.17E-06	5.387266308	5.110120139	4.998748703	2.101770575
soc-2	WBGene00004929	E013	3.18E-06	1.420647798	4.651506396	4.812986452	6.680775615
T08B6.4	WBGene00020353	E001	3.18E-06	2.079377541	3.112582849	3.574174221	1.543609324
kin-1	WBGene00002189	E008	3.18E-06	11.94015196	12.44032559	8.611013072	10.20398428
B0511.13	WBGene00015238	E006	3.21E-06	2.442004388	5.052255005	4.704621579	5.451364907
rmd-1	WBGene00011501	E003	3.21E-06	3.391434427	8.337547539	6.702821305	5.47784253
hmr-1	WBGene00001980	E028	3.21E-06	6.820242011	5.595328454	5.047429974	8.394138472
col-125	WBGene00000699	E001	3.21E-06	11.20921546	9.750828752	10.20072636	10.08228724
dep-1	WBGene00009717	E002	3.22E-06	9.415595188	4.072502606	6.870492448	7.605978837
K05B2.2	WBGene00019403	E003	3.23E-06	3.054443686	4.953828565	3.914696798	5.419511694
ZC412.3	WBGene00013884	E004	3.23E-06	5.615313721	8.007543991	7.88187641	7.875637363
ivd-1	WBGene00015326	E004	3.24E-06	5.558974795	10.49469743	10.24192171	9.47642879
mcm-7	WBGene00003159	E003	3.24E-06	12.41010934	11.04003136	11.68261371	12.0769102
C28H8.4	WBGene00016195	E006	3.25E-06	4.670757864	9.431060355	8.375347422	8.175150165
clh-1	WBGene00000528	E001	3.25E-06	7.845268225	10.87244606	11.03234849	11.11510209
dcp-66	WBGene00000938	E002	3.25E-06	10.64057413	6.934828778	7.646536087	9.334710182
F25E5.8	WBGene00017789	E005	3.26E-06	1.593501615	4.694964265	3.852941599	4.773636853
col-42	WBGene00013489	E002	3.26E-06	18.40650914	19.39558512	19.32795245	19.05322483
rpl-9	WBGene00004420	E003	3.27E-06	20.52961479	19.41875229	19.64179836	19.93447714
act-1	WBGene00000063	E003	3.29E-06	15.56132339	12.84320988	13.61457907	13.55939109
pqn-8	WBGene00004100	E004	3.31E-06	4.623717676	2.446039762	2.919919287	1.03500296
trr-1	WBGene00007028	E014	3.33E-06	1.110320389	2.506310156	2.755492487	0.215427394
C10C5.4	WBGene00007508	E006	3.33E-06	3.452428787	3.024775722	1.952525672	4.778741838
dur-1	WBGene00001113	E024	3.33E-06	5.315872774	4.253736296	4.938122941	6.830325088
mdt-15	WBGene00007016	E002	3.33E-06	13.27280745	4.629591201	9.764111833	10.12901177
sec-8	WBGene00004753	E002	3.36E-06	2.936911895	6.691033397	5.712087567	4.950489613
Y105C5B.5	WBGene00013647	E004	3.36E-06	7.889190911	11.41942168	11.50088418	10.93466496
ctn-1	WBGene00000832	E011	3.36E-06	9.600007021	6.234516898	4.943212162	4.966819454
cit-1.2	WBGene00000508	E001	3.41E-06	1.450603671	6.874999585	6.193567673	5.162721363
par-1	WBGene00003916	E017	3.41E-06	3.351999332	2.478604458	1.557638875	4.012771048
R10E4.1	WBGene00011198	E001	3.43E-06	1.031631677	3.734792593	1.949708338	3.801805281
hum-4	WBGene00002037	E041	3.43E-06	1.791115417	3.975955066	4.524631876	6.408751443
Y6G8.16	WBGene00194801	E001	3.43E-06	2.728710134	1.816500904	1.774555538	2.178203232
eps-8	WBGene00001330	E008	3.43E-06	3.196563609	3.359615115	5.632954908	4.436044624
F54G2.1	WBGene00018837	E018	3.45E-06	7.939498383	10.87950986	10.7206771	10.04790116
sue-1	WBGene00006306	E008	3.47E-06	5.223731635	7.306079436	7.063044512	7.035901336
F55F10.1	WBGene00018898	E016	3.48E-06	6.101531265	10.57976154	10.31690894	10.2015187
nrfl-1	WBGene00006438	E009	3.50E-06	8.123482032	8.702492003	11.54684763	10.74122577
Y46G5A.29	WBGene00012917	E008	3.51E-06	1.279292803	2.583011	3.198002661	0.829084224
snr-1	WBGene00004914	E001	3.52E-06	4.927899805	8.86445671	8.548546383	8.504989213
F13D12.6	WBGene00008741	E002	3.53E-06	0.606360148	2.258858982	3.378557162	2.939423353
chaf-1	WBGene00011532	E005	3.54E-06	4.2243161	8.042687783	7.379643124	6.497112529
dnj-23	WBGene00001041	E003	3.54E-06	8.073789799	11.23145544	10.28050191	9.943422607
F20D12.2	WBGene00017642	E006	3.54E-06	10.68325538	8.947855583	8.835926806	9.0281982
grld-1	WBGene00017929	E008	3.56E-06	4.209330528	6.459133064	5.848180109	5.439351869
R11A8.7	WBGene00011240	E007	3.56E-06	5.518235643	9.239850779	8.484420266	8.227816931
col-42	WBGene00013489	E001	3.57E-06	13.54483943	12.51673341	12.58660018	12.87108996
him-17	WBGene00001874	E005	3.58E-06	6.177714593	7.939976248	7.819055373	7.581340096
ccr-4	WBGene00000376	E008	3.59E-06	5.816306065	10.38955486	7.03542421	9.877560852
bre-1	WBGene00000266	E008	3.61E-06	3.229238411	3.988397248	2.989874332	1.498066316
fbp-1	WBGene00001404	E002	3.61E-06	7.624072256	10.8894605	10.83704829	9.689818906
F16B12.4	WBGene00008880	E001	3.62E-06	8.930118225	4.161745701	5.909480748	4.777075503
C36C5.12	WBGene00016481	E003	3.63E-06	2.454220149	3.029391678	2.772217769	0.604752726
EEED8.10	WBGene00017138	E002	3.63E-06	3.654151442	6.419716388	6.497687835	5.92343014
pod-2	WBGene00004076	E003	3.64E-06	2.672887942	2.04721255	1.835960269	4.976863928
F10E7.5	WBGene00017347	E001	3.67E-06	2.326691039	7.17385631	4.039840136	3.201118116
W02B12.12	WBGene00012207	E008	3.67E-06	3.178866462	4.304477372	4.717604111	1.139802869
T05G5.1	WBGene00011498	E003	3.67E-06	6.251542287	7.584607797	7.488040752	6.859222753
unc-119	WBGene00006843	E005	3.67E-06	8.368411353	11.0040843	10.78961179	14.59938019
col-107	WBGene00000681	E001	3.72E-06	3.856040934	9.763399226	9.932902207	9.044745604
gmps-1	WBGene00010912	E009	3.73E-06	3.868725906	6.914208408	4.895929475	5.886102852
dab-1	WBGene00000894	E004	3.79E-06	4.251353198	9.073044798	7.816434802	6.94452718
R151.6	WBGene00020109	E003	3.80E-06	3.927876191	6.131381005	6.017729717	6.056177532
T13G4.4	WBGene00020491	E005	3.81E-06	1.047041432	3.666257005	2.870946588	3.310575513
ptr-5	WBGene00004220	E008	3.81E-06	5.592119855	9.262212697	8.562565448	7.942585085
rle-1	WBGene00010923	E002	3.81E-06	8.520197647	10.39187992	10.40464432	10.0288996
arx-3	WBGene00000201	E001	3.84E-06	6.1167234	11.10277831	9.463486856	8.519312447
pro-1	WBGene00004185	E002	3.84E-06	9.440634884	6.778187444	7.246925341	7.506156481
F33H1.4	WBGene00009365	E004	3.88E-06	12.65959867	8.135776555	8.983937028	9.934541564
B0205.9	WBGene00015023	E003	3.89E-06	3.591508441	6.316477638	5.477814179	6.377630611
ZC412.3	WBGene00013884	E003	3.89E-06	11.01841017	12.76491032	12.70338524	12.55848889
T13C2.6	WBGene00020481	E008	3.90E-06	6.27010975	8.510120475	8.562244511	8.494501159
W01C8.5	WBGene00020921	E008	3.91E-06	4.202840675	4.401429411	1.48778455	4.950760234
dnj-20	WBGene00001038	E006	3.92E-06	4.907535687	9.991267825	6.150681269	9.253673844
C33G8.2	WBGene00016360	E003	3.93E-06	7.394188065	6.066576808	6.243989089	6.854173937
epc-1	WBGene00007030	E001	3.96E-06	17.87186301	12.01781058	13.89429515	14.87563182
magu-4	WBGene00009678	E010	4.02E-06	3.574116428	6.463617458	5.895255165	5.700728705
F49E8.6	WBGene00018637	E001	4.03E-06	4.57316782	8.605673425	7.71870096	7.205920747
D2045.5	WBGene00008423	E001	4.05E-06	3.719649372	2.937703949	2.911774804	5.389384542
Y77E11A.7	WBGene00022310	E002	4.05E-06	5.380317139	7.715251587	8.364289973	7.035902025
cav-2	WBGene00000302	E003	4.06E-06	3.764842786	1.455582052	0.389442197	1.4876292
abt-1	WBGene00000019	E001	4.08E-06	0.968562878	1.896908149	1.737888911	4.674290183
acs-16	WBGene00018579	E007	4.08E-06	8.839929383	6.7829054	5.775477555	11.10750723
rpl-10	WBGene00004421	E004	4.08E-06	19.09290731	20.16364494	19.98185119	19.97160226
Y17G7B.10	WBGene00012463	E003	4.10E-06	0.598749548	3.166337489	2.174721313	4.08705666
F38A1.8	WBGene00009521	E007	4.14E-06	8.750811725	5.570607268	6.024817898	6.55641829
tbb-2	WBGene00006537	E004	4.19E-06	23.92578443	20.75832282	21.85032193	21.84902896
itr-1	WBGene00002173	E025	4.21E-06	2.539823575	1.894461552	6.942886743	4.748752951
aagr-3	WBGene00009583	E010	4.21E-06	5.987108517	2.556901182	3.567370254	2.867090897
Y106G6D.6	WBGene00013702	E005	4.22E-06	1.493174813	4.649226507	4.209815284	5.082631938
1-Jun	WBGene00012005	E001	4.25E-06	6.623632046	8.293983313	10.3206838	9.092809292
gdh-1	WBGene00014095	E006	4.28E-06	12.47159868	17.40043135	16.79744408	16.09153132
praf-3	WBGene00017070	E005	4.33E-06	2.561622713	8.36345583	6.686704175	6.052897514
B0252.5	WBGene00015089	E001	4.35E-06	1.084479442	1.666292483	0.692919387	6.888256092
unc-52	WBGene00006787	E008	4.35E-06	2.625395244	7.194887379	8.756949463	6.089801619
atg-7	WBGene00010882	E007	4.39E-06	2.545758942	7.747825064	7.148153637	6.942378213
F22H10.6	WBGene00017730	E002	4.39E-06	3.209591266	4.284284973	3.573789994	4.299904549
Y54F10BM.1	WBGene00021856	E009	4.39E-06	9.739737192	6.330484343	7.494011817	7.425465377
mes-3	WBGene00003221	E006	4.41E-06	9.795655543	7.048005608	7.13369682	7.916224086
sli-1	WBGene00004829	E007	4.43E-06	7.313904205	8.912651778	9.248839281	8.303195795
K08D10.14	WBGene00219216	E009	4.47E-06	0.619165284	1.575743586	1.543617191	1.087037689
cle-1	WBGene00000527	E025	4.47E-06	1.321779289	4.090566972	0.935767924	3.927486146
wdfy-3	WBGene00007752	E031	4.47E-06	5.879801859	10.34515006	9.377243654	9.083921915
aakb-2	WBGene00012928	E003	4.47E-06	12.95305378	7.158840577	7.472603184	8.333804713
T13F2.2	WBGene00011743	E001	4.49E-06	9.944576196	6.475012138	6.873686438	5.537643742
sqd-1	WBGene00022235	E002	4.51E-06	2.977189565	9.085513511	8.401636305	7.582910558
zig-7	WBGene00006984	E002	4.52E-06	9.358611307	7.838781008	8.68958809	7.442494573
M05D6.9	WBGene00010881	E002	4.55E-06	0.961042032	3.530030927	4.218293362	3.326548553
T05D4.3	WBGene00011476	E006	4.56E-06	2.576557554	2.861146323	0.027257751	3.21102846
T02G6.2	WBGene00011385	E001	4.56E-06	3.95629093	6.19367724	6.365262149	6.564800659
gmps-1	WBGene00010912	E008	4.57E-06	4.260791023	7.137260762	5.037530274	5.964090493
C28H8.4	WBGene00016195	E005	4.58E-06	3.353483892	6.804344648	5.8900939	4.477135851
T13F3.6	WBGene00011753	E001	4.58E-06	4.702213953	7.210474571	6.772132573	7.348851376
clh-5	WBGene00000532	E010	4.59E-06	2.203947403	6.918541099	6.532574056	5.662166283
gfm-1	WBGene00009246	E006	4.59E-06	7.070578213	11.62412606	10.83236872	10.04337436
Y71G12B.13	WBGene00022153	E002	4.61E-06	9.058171314	4.938131589	5.623320175	6.239101267
mod-5	WBGene00003387	E010	4.64E-06	0.776830379	3.469213263	2.653909822	2.486992344
larp-1	WBGene00020097	E014	4.64E-06	11.4449285	11.52302204	11.27822372	9.606214025
nfm-1	WBGene00003593	E001	4.65E-06	2.795683045	4.608041087	4.423655054	2.789890553
clec-89	WBGene00015631	E004	4.66E-06	1.721199399	1.778665239	4.240162309	2.575303703
cit-1.2	WBGene00000508	E002	4.66E-06	3.264032612	9.041791239	7.927834952	7.086373647
him-4	WBGene00001863	E025	4.66E-06	7.194958703	9.234835229	9.222910635	9.709228277
H28G03.2	WBGene00019250	E001	4.72E-06	5.745322932	8.954036831	9.07902886	8.246034857
R08E3.3	WBGene00019959	E008	4.75E-06	2.782623919	7.393717449	6.067422549	6.172864215
Y54G2A.32	WBGene00021894	E004	4.80E-06	6.361570366	4.318564619	4.123607482	2.603258235
catp-1	WBGene00013672	E003	4.81E-06	7.246903565	3.310481195	2.508368425	4.104359235
Y37A1B.5	WBGene00012538	E013	4.83E-06	1.602627508	4.482144836	3.970125269	5.211656854
tps-1	WBGene00006602	E015	4.85E-06	4.79291729	7.783552771	7.411235384	6.894430869
atln-1	WBGene00021868	E003	4.86E-06	5.072304537	10.21541946	10.02325182	8.232960635
T23F2.2	WBGene00020735	E003	4.88E-06	4.355804132	7.927028654	7.332428826	7.064336986
unc-73	WBGene00006805	E007	4.93E-06	1.276576826	4.112816275	5.374117939	2.414508414
magu-3	WBGene00016841	E005	4.98E-06	2.302190625	6.508169297	5.501741632	4.812766937
F07C6.3	WBGene00008554	E004	4.98E-06	6.872736064	5.790495369	5.747995781	6.987386908
gcy-28	WBGene00020131	E005	5.03E-06	5.762200381	9.806954467	7.262694371	8.906533775
gcy-12	WBGene00001538	E007	5.04E-06	6.592702661	9.063080578	9.233892316	8.891249234
F36A2.3	WBGene00009453	E003	5.05E-06	2.807273254	4.529499001	4.252997665	1.508470506
C47D12.2	WBGene00008136	E003	5.05E-06	6.616526898	8.977312708	8.121931914	6.926766596
F07C6.4	WBGene00008555	E003	5.06E-06	2.368374579	3.936433607	2.264190166	4.950247759
C53D6.10	WBGene00023424	E001	5.06E-06	3.802919141	3.395496415	3.007873511	1.31430514
Y32H12A.8	WBGene00021316	E013	5.06E-06	5.990162948	8.38276083	8.374432841	8.870263897
H40L08.2	WBGene00014793	E008	5.07E-06	3.688299369	7.046211728	6.078998677	5.484519808
dpy-7	WBGene00001069	E002	5.12E-06	0.730701971	2.578997507	2.331977949	0.07253274
seu-1	WBGene00004783	E013	5.12E-06	13.15539358	11.9094981	12.24661339	12.00329598
fbp-1	WBGene00001404	E001	5.13E-06	1.74427361	6.627372332	6.370923014	5.269955858
denn-4	WBGene00018681	E007	5.16E-06	6.738137795	4.635451907	4.939749451	5.722381948
H28G03.1	WBGene00019249	E010	5.23E-06	2.229688809	7.900901169	6.871451347	6.41199808
capg-2	WBGene00010093	E005	5.23E-06	2.299655596	5.483529461	4.940857654	3.566411223
F38A1.8	WBGene00009521	E005	5.24E-06	3.685250205	8.074077424	7.626239829	7.159662767
tbc-11	WBGene00018075	E005	5.25E-06	1.894472098	4.382471828	3.222727939	4.331105999
tsn-1	WBGene00006626	E002	5.25E-06	14.53463212	17.12637394	16.66956061	16.38217204
spe-11	WBGene00004965	E006	5.28E-06	2.855286323	5.092831886	5.469362614	7.522297132
cutl-21	WBGene00018861	E004	5.29E-06	0.629722987	2.454359546	2.588729781	3.013829157
F33E11.2	WBGene00018010	E001	5.30E-06	1.31020764	0.453059221	0.337648019	4.534038064
twk-24	WBGene00006677	E008	5.30E-06	2.177367345	4.172435343	4.283284756	4.776218187
F08F1.4	WBGene00017258	E002	5.30E-06	5.253443343	0.32120844	1.258352274	1.618780551
gem-1	WBGene00008214	E004	5.30E-06	6.636156174	12.05955498	12.04112968	10.77583596
unc-101	WBGene00006829	E010	5.30E-06	8.9638662	5.947239342	6.547495783	6.450664966
VF13D12L.3	WBGene00012149	E002	5.31E-06	7.409820924	10.73668895	10.08491182	10.31961172
lmd-3	WBGene00018700	E005	5.33E-06	5.613477745	7.785209575	5.500833977	3.896774154
unc-44	WBGene00006780	E019	5.33E-06	8.572448204	10.52074989	11.09586479	9.142176904
unc-96	WBGene00006825	E003	5.40E-06	4.510881488	6.095266439	1.212938262	5.009467649
aps-1	WBGene00000159	E003	5.41E-06	8.297684414	12.2047228	9.895129589	10.26826635
Y18D10A.8	WBGene00012478	E001	5.43E-06	6.651054607	10.37041316	10.06397984	9.241083777
mex-3	WBGene00003229	E001	5.45E-06	0.440307232	3.400840988	0.402059518	2.574390982
spp-8	WBGene00004993	E009	5.45E-06	2.820079176	5.570749105	5.87234354	5.383752606
lst-1	WBGene00003083	E011	5.45E-06	9.895548021	5.451820888	8.130848569	9.424570578
F32A5.4	WBGene00017970	E006	5.45E-06	11.11639287	13.90851184	13.41971304	13.5467164
pbo-6	WBGene00017375	E011	5.47E-06	1.134394064	3.906640944	3.491289012	2.439081409
par-5	WBGene00003920	E005	5.47E-06	15.06616722	9.98516575	10.11839757	13.46079066
grdn-1	WBGene00013082	E016	5.49E-06	3.430630327	4.90617412	4.908437779	3.009704724
rpn-2	WBGene00004459	E006	5.49E-06	8.210961726	10.99337506	10.54661929	10.5084684
dur-1	WBGene00001113	E004	5.50E-06	6.984383228	2.572244459	2.883396768	4.402861329
Y62H9A.5	WBGene00013393	E003	5.50E-06	14.92040107	14.21086212	14.54445699	14.28283985
hmr-1	WBGene00001980	E022	5.51E-06	5.280629035	3.847899196	3.484852413	6.267831625
C35A5.8	WBGene00007952	E005	5.53E-06	2.936735927	6.178610124	5.242776714	5.210078535
ptr-5	WBGene00004220	E012	5.56E-06	7.737899617	4.99175367	3.879604223	5.512686062
hpo-24	WBGene00011945	E009	5.65E-06	2.286134279	4.493707845	3.518703123	7.114272701
pmp-1	WBGene00004058	E005	5.66E-06	2.480938699	4.613911679	4.391156752	4.995797418
mua-3	WBGene00003482	E001	5.67E-06	0.459553158	1.23393951	4.011731681	3.739785692
sars-2	WBGene00005662	E001	5.70E-06	4.161863249	5.753072743	5.889324438	5.858406538
gcy-35	WBGene00001555	E010	5.73E-06	6.271427656	2.89174197	2.844362515	2.886717713
gar-2	WBGene00001518	E003	5.74E-06	7.073586515	3.125457385	3.503172356	4.626572509
F56A8.3	WBGene00010139	E015	5.74E-06	14.84499836	8.63388522	9.975758628	12.86082411
eef-1G	WBGene00008920	E011	5.74E-06	17.71339091	16.56074759	16.79299514	16.45628115
calf-1	WBGene00007119	E001	5.77E-06	2.754469581	5.089390138	4.836147791	5.229453566
Y16B4A.2	WBGene00012445	E010	5.78E-06	5.73474443	3.540927941	3.449085753	3.383067481
rpl-37	WBGene00004451	E003	5.78E-06	10.76501727	14.32797505	12.20525657	11.92594581
R17.3	WBGene00011269	E003	5.79E-06	7.43769553	6.19383399	6.116223248	5.754620668
dod-23	WBGene00009898	E001	5.82E-06	5.911339036	7.182107088	7.211015636	6.031696022
Y62H9A.5	WBGene00013393	E001	5.82E-06	13.8077223	16.47654301	15.62288011	15.26669925
Y69H2.3	WBGene00013481	E009	5.83E-06	6.020252	4.462154442	2.296827491	3.110639231
F25E5.8	WBGene00017789	E002	5.83E-06	12.52815521	10.65690184	11.12659669	9.715582848
prdx-2	WBGene00006434	E001	5.84E-06	2.690627267	4.154203585	3.171978438	8.606337121
K05B2.2	WBGene00019403	E005	5.84E-06	4.180418753	6.433598281	6.083443957	5.235757109
Y56A3A.7	WBGene00013228	E002	5.84E-06	7.459943601	5.030060466	9.302228055	7.722977636
mca-2	WBGene00019875	E010	5.88E-06	9.651289874	6.618483321	8.167873903	7.592190138
frm-9	WBGene00001495	E007	5.89E-06	4.777990582	5.689408557	4.858374505	1.438828694
F58H1.6	WBGene00010289	E003	5.90E-06	4.622287932	5.752916501	5.359617282	7.558921346
haf-6	WBGene00001816	E003	5.91E-06	3.233220058	7.644849209	7.292660099	5.845455379
pkc-1	WBGene00004032	E010	5.92E-06	2.135174563	5.962439815	1.112656597	1.864597316
mrpl-45	WBGene00022493	E002	5.93E-06	5.395800976	7.814461968	7.579982937	6.750098696
bet-2	WBGene00010199	E002	5.94E-06	8.443446178	12.84260142	12.552763	11.1603917
mig-6	WBGene00003242	E001	5.95E-06	5.232426085	4.865551156	4.97734696	7.231607623
F13D12.9	WBGene00008743	E008	5.99E-06	2.024307072	2.65489829	4.634400783	3.379539774
rps-18	WBGene00004487	E001	5.99E-06	22.75129976	18.14980411	20.73008886	21.58914688
ifta-2	WBGene00012132	E004	6.00E-06	1.249049893	3.510757187	3.924506018	3.556627342
qdpr-1	WBGene00011398	E005	6.00E-06	8.795227036	12.94940257	11.31293056	11.11611718
W05B5.1	WBGene00012274	E011	6.01E-06	4.068228573	4.304575345	4.978474664	8.460580649
nhr-50	WBGene00003640	E001	6.01E-06	4.168609392	6.36718664	6.166954476	6.316207076
mct-4	WBGene00003986	E014	6.01E-06	6.572355622	8.88266158	8.751868677	7.967900327
eri-12	WBGene00007091	E015	6.03E-06	6.448130197	9.284541805	9.331496674	8.991632104
H05C05.1	WBGene00019157	E001	6.06E-06	3.353309885	3.91501552	3.217492894	0.939522414
Y47H9C.7	WBGene00012950	E003	6.08E-06	3.53101979	6.62938078	6.302210766	5.603370065
pkg-2	WBGene00015650	E010	6.11E-06	12.0769954	12.65288416	12.55724677	10.76786453
vha-20	WBGene00010993	E004	6.14E-06	12.76921219	9.933764481	10.513942	10.5310346
C49G9.2	WBGene00045474	E002	6.17E-06	3.398141773	3.253450491	3.486993144	2.381152691
ces-2	WBGene00000469	E001	6.20E-06	3.827949376	2.044417773	2.369566927	3.047484912
F11G11.4	WBGene00017384	E001	6.21E-06	1.563694568	3.622038667	3.784145501	4.767861304
csq-1	WBGene00000822	E003	6.24E-06	8.60222339	15.71298614	15.38975156	15.09883782
nep-11	WBGene00017557	E011	6.26E-06	3.77319753	6.642375567	6.837453382	6.215911893
nhr-34	WBGene00003627	E013	6.27E-06	1.160906162	4.03023126	3.216646254	3.001015665
rmd-2	WBGene00007786	E014	6.27E-06	3.204480483	5.314669286	7.557432208	5.358124199
lbp-2	WBGene00002254	E001	6.27E-06	5.997492601	2.459592132	2.581616336	1.668507517
gei-1	WBGene00001559	E006	6.29E-06	3.031714464	5.092801608	2.503470284	5.606398543
eps-8	WBGene00001330	E003	6.29E-06	3.370232166	3.310287185	5.883607778	4.563791873
C49H3.9	WBGene00016794	E001	6.34E-06	6.394473148	8.975071872	8.086912606	8.07998042
ptr-2	WBGene00004217	E001	6.35E-06	4.229756752	6.916619462	6.022677422	4.735927592
rpl-37	WBGene00004451	E002	6.37E-06	10.59529701	7.445955134	9.153718667	9.349362014
prmt-1	WBGene00013766	E003	6.38E-06	4.177067117	9.797123741	8.702361561	7.550026815
fln-1	WBGene00022048	E016	6.38E-06	11.09147938	10.87256428	8.452943463	10.05024443
memo-1	WBGene00016500	E006	6.42E-06	3.187692115	7.620166815	7.398084478	7.187765135
gur-4	WBGene00001805	E007	6.45E-06	5.215727204	7.437332456	3.529871688	3.919002408
knl-3	WBGene00020392	E002	6.51E-06	6.809371032	6.24369411	6.287426111	5.566665506
ima-3	WBGene00002074	E006	6.54E-06	4.21821482	9.166241091	8.490498811	7.650134606
unc-2	WBGene00006742	E016	6.54E-06	5.702381776	8.35359048	8.308558141	8.232337881
nhr-1	WBGene00003600	E006	6.54E-06	7.784988442	11.83224097	11.10319208	10.50020897
unc-68	WBGene00006801	E018	6.60E-06	2.93408248	4.60399395	2.021076215	4.230839938
pqn-11	WBGene00004103	E013	6.62E-06	4.855815752	1.754385176	1.740721133	0.820129444
bed-2	WBGene00012943	E008	6.63E-06	2.208384703	4.945658815	4.252211849	5.578770027
C02B10.5	WBGene00015330	E010	6.64E-06	13.23862326	11.38717684	11.29834124	11.73974681
act-1	WBGene00000063	E006	6.67E-06	18.05505011	21.52330287	21.11232829	20.17768736
F53H2.3	WBGene00010006	E007	6.70E-06	8.316251069	12.04715488	11.51129915	10.91528356
ctn-1	WBGene00000832	E012	6.73E-06	3.952181078	6.789481027	6.785745227	6.943099651
egas-3	WBGene00013480	E010	6.74E-06	3.246831381	1.714157415	1.997915308	1.05806794
nuo-3	WBGene00013308	E002	6.76E-06	10.28326979	13.62252511	13.23647213	12.72118723
T04F8.6	WBGene00011444	E007	6.77E-06	4.739230613	6.756600073	6.506138517	6.924566108
fln-2	WBGene00016006	E043	6.80E-06	2.127833554	7.406009179	4.618799105	6.109060562
pde-3	WBGene00008443	E003	6.81E-06	2.772788147	4.612278358	5.141673589	3.006800608
W05B5.1	WBGene00012274	E009	6.81E-06	4.08248572	4.253855616	4.976171402	8.351428776
tag-322	WBGene00044326	E006	6.81E-06	8.021714994	4.09433897	4.681837454	3.908059548
mct-5	WBGene00020168	E003	6.81E-06	8.734147092	5.948236453	7.264045645	7.642078626
saeg-1	WBGene00010012	E010	6.81E-06	10.7527393	7.605223773	8.108348246	9.181702651
act-4	WBGene00000066	E004	6.81E-06	19.06288773	21.9795063	21.43508481	20.88061633
mtm-3	WBGene00003476	E007	6.84E-06	10.33397594	13.3239193	12.36535217	12.34041332
unc-52	WBGene00006787	E005	6.86E-06	2.330978653	5.978033224	7.662105054	4.420317118
nkb-2	WBGene00008074	E007	6.86E-06	3.300771887	1.603488928	1.151386491	4.491621363
dur-1	WBGene00001113	E025	6.88E-06	4.267416539	3.902023906	4.945004252	6.401583761
C06B3.6	WBGene00007365	E001	6.92E-06	9.304129923	11.6837824	11.6663544	10.34874721
C34D4.3	WBGene00016399	E003	6.96E-06	5.390250558	4.718551595	4.563728221	7.542547597
ced-2	WBGene00000416	E001	6.96E-06	5.565839093	10.43848604	8.715434351	8.385958697
asp-1	WBGene00000214	E001	6.99E-06	1.368823707	6.082287758	4.23965888	6.065401678
ral-1	WBGene00021811	E005	7.02E-06	6.491213799	9.235925142	7.862628275	7.155564737
vab-19	WBGene00006882	E013	7.05E-06	2.173723174	4.172312984	4.805210422	3.367390232
W05B5.1	WBGene00012274	E010	7.05E-06	4.176473525	4.395510106	5.15186125	8.53660056
dab-1	WBGene00000894	E002	7.06E-06	3.229098788	8.510668419	7.14501935	6.465602526
sek-1	WBGene00004758	E004	7.06E-06	6.491860425	10.32592972	9.538603385	9.146089127
egl-8	WBGene00001177	E019	7.08E-06	9.958519293	13.13723089	12.70725234	12.15065013
unc-41	WBGene00006777	E006	7.11E-06	3.891147504	7.732724031	7.196209901	6.840137754
hmr-1	WBGene00001980	E021	7.18E-06	5.012895541	3.088546536	3.35004028	6.378365407
par-1	WBGene00003916	E016	7.20E-06	10.00182606	7.48794514	7.515805191	8.063389334
fln-2	WBGene00016006	E054	7.20E-06	13.20918893	9.819724196	9.758798952	9.542227446
drd-2	WBGene00018237	E001	7.21E-06	3.295858479	7.664330691	5.825576087	6.781141346
T16G1.6	WBGene00011800	E006	7.21E-06	3.417101508	3.499985297	1.869906026	1.391777929
cgef-1	WBGene00006496	E007	7.21E-06	3.964947613	5.050472953	3.798497609	5.81722989
cdh-12	WBGene00022103	E017	7.21E-06	4.858075367	6.71355714	6.907107643	7.80691064
gst-4	WBGene00001752	E002	7.21E-06	9.314192721	7.610802925	8.076793301	8.363249541
tsn-1	WBGene00006626	E001	7.21E-06	10.15276827	14.19516984	13.74705445	13.24340623
crt-1	WBGene00000802	E003	7.24E-06	22.11941998	18.47823439	18.6186679	18.90881218
nrfl-1	WBGene00006438	E022	7.26E-06	1.559743516	5.916236101	5.765615869	4.805154866
rmd-2	WBGene00007786	E002	7.26E-06	10.28577453	10.3186221	8.670273379	9.121626922
phf-5	WBGene00004016	E003	7.29E-06	8.746573902	6.422430927	6.29341905	7.409874602
F14B8.5	WBGene00017447	E012	7.36E-06	3.671658783	3.508472718	2.172145512	1.147044509
F43C9.2	WBGene00018376	E001	7.40E-06	7.696162994	10.52484939	10.41509687	9.621516774
zyx-1	WBGene00006999	E006	7.40E-06	8.316975458	14.51024401	14.3547494	9.313007958
dyci-1	WBGene00015927	E001	7.40E-06	13.53515382	8.861297358	10.61203542	11.1164673
lex-1	WBGene00008682	E001	7.41E-06	3.407457514	7.035990671	6.457068611	5.81888869
gdh-1	WBGene00014095	E001	7.42E-06	13.71065324	16.65322489	16.25761472	15.78938137
unc-5	WBGene00006745	E009	7.44E-06	3.077428794	5.903827309	5.483230311	5.414489564
tln-1	WBGene00006771	E011	7.49E-06	19.99096233	17.34138478	16.75030155	18.35731068
unc-43	WBGene00006779	E025	7.51E-06	2.316661488	4.653347254	5.791845181	2.079351623
elo-2	WBGene00001240	E003	7.53E-06	10.60002655	9.509692882	9.52984252	9.659435628
F33D11.7	WBGene00018004	E010	7.58E-06	0.665981853	2.484279224	2.347612399	3.514523372
aakg-2	WBGene00020633	E008	7.58E-06	2.217430495	5.997197231	4.764404541	4.968567867
H41C03.1	WBGene00019268	E003	7.61E-06	3.774687217	3.023561584	3.682497869	1.909862577
lim-9	WBGene00006407	E015	7.72E-06	1.034304636	5.568335731	1.408576206	2.329608739
cdh-12	WBGene00022103	E016	7.72E-06	3.719719362	5.984181186	7.227086219	6.862329956
Y59E9AL.6	WBGene00021996	E002	7.73E-06	9.16014286	9.719998596	9.852999393	10.3554103
mpz-1	WBGene00003404	E042	7.74E-06	5.06240818	7.312563179	7.813428914	6.940393409
pho-1	WBGene00004020	E008	7.82E-06	4.441688212	1.778200568	3.130497672	2.515046175
Y62E10A.2	WBGene00013373	E009	7.82E-06	6.186181708	8.845595046	8.645288167	6.584499253
kin-10	WBGene00002196	E006	7.97E-06	8.230401973	11.32772633	10.29560032	9.92059557
rpl-10	WBGene00004421	E002	7.97E-06	18.24501662	17.27556969	17.32467936	17.25521183
C18H9.3	WBGene00016002	E008	8.05E-06	9.954743207	6.544478342	7.49272752	7.822436684
unc-7	WBGene00006747	E008	8.07E-06	1.917888944	3.922105781	4.776920815	2.681337248
dhhc-4	WBGene00014075	E012	8.11E-06	4.536979613	6.050461619	6.283974492	6.23428706
nhr-86	WBGene00003676	E006	8.13E-06	9.065459908	6.187253439	6.145116828	6.485782687
pmt-2	WBGene00018811	E003	8.13E-06	14.55679065	10.26158604	11.3116738	11.90258909
F09F7.4	WBGene00017301	E002	8.16E-06	1.40096336	6.263244358	5.75426256	5.892523659
nlg-1	WBGene00006412	E006	8.17E-06	4.537123685	2.250105611	2.266633293	4.789937897
R08F11.1	WBGene00019965	E008	8.17E-06	6.459315223	8.876123102	8.877636271	8.96838705
rpl-3	WBGene00004414	E016	8.17E-06	7.345465229	18.16072849	16.51466053	14.30013554
F20G2.3	WBGene00008987	E007	8.19E-06	1.418753669	3.792893623	4.138755795	2.270013066
M57.2	WBGene00019778	E011	8.20E-06	1.849527994	6.386973172	5.066782853	4.901091184
hinf-1	WBGene00009553	E002	8.20E-06	7.433705397	9.530838849	8.117487015	8.374227994
F28H1.4	WBGene00017909	E011	8.21E-06	0.877176	2.366556341	0.009385526	3.099856867
F54D5.15	WBGene00010057	E003	8.24E-06	6.305722161	4.171937723	6.373817061	3.633419554
ccr-4	WBGene00000376	E016	8.30E-06	3.556878551	9.085801349	8.091411739	6.899698213
rab-7	WBGene00004271	E006	8.33E-06	6.540248472	9.348852362	8.620100372	8.21878497
nhr-5	WBGene00003604	E002	8.34E-06	2.454936261	2.891294442	0.897768325	0.930699727
zmp-1	WBGene00006987	E004	8.34E-06	4.428282482	2.838717213	1.566196394	2.668587041
F49H12.5	WBGene00018656	E005	8.35E-06	8.74909369	11.48093391	10.98001708	11.01506705
cpz-1	WBGene00000788	E005	8.35E-06	11.02697688	9.839086525	10.03305958	9.989536795
F35H10.10	WBGene00018073	E006	8.37E-06	3.463298283	6.516803562	6.901945711	6.578937346
F11C3.1	WBGene00008695	E006	8.42E-06	1.678739034	5.215234508	3.171666595	2.952510756
test-1	WBGene00016918	E002	8.42E-06	1.731907437	6.624505946	5.920327356	4.357267856
D2021.4	WBGene00017048	E007	8.42E-06	2.161441504	2.110609209	3.301212182	4.297679343
bath-42	WBGene00016803	E002	8.42E-06	11.85575535	12.97762367	12.55128561	12.63010627
lin-1	WBGene00002990	E006	8.45E-06	1.101717974	2.960361758	3.704921519	3.886962484
gly-6	WBGene00001631	E001	8.45E-06	3.251232288	7.440811542	7.756206394	7.219394179
Y102A11A.9	WBGene00022419	E008	8.49E-06	2.399041987	5.13226091	5.896290121	4.241168546
act-3	WBGene00000065	E001	8.50E-06	18.27710576	23.38778979	22.4410165	20.99136913
epi-1	WBGene00001328	E007	8.51E-06	6.457398127	4.850485953	5.14354212	2.32393361
C53B7.3	WBGene00016894	E002	8.52E-06	2.454900502	4.82553692	3.946608024	5.420748447
unc-43	WBGene00006779	E027	8.53E-06	9.576000657	11.91069162	11.77036876	11.95375226
T28B4.1	WBGene00020884	E003	8.54E-06	2.48496389	4.904804236	5.826698963	3.838309434
Y37E3.8	WBGene00021350	E002	8.55E-06	18.52074044	19.78920746	19.5093777	19.13917445
F55A4.8	WBGene00018860	E015	8.59E-06	0.657543936	1.68545845	2.957589157	0.01261237
cpz-1	WBGene00000788	E008	8.59E-06	6.146369961	11.02039262	11.27850228	11.49194624
dtmk-1	WBGene00011272	E005	8.59E-06	7.20790811	10.05271169	9.199846912	8.731015551
C07D8.6	WBGene00015565	E004	8.59E-06	7.682173542	11.41679449	10.82514775	10.33445652
unc-22	WBGene00006759	E031	8.63E-06	4.833842707	5.290249096	5.509093516	2.847191797
smn-1	WBGene00004887	E002	8.66E-06	8.369475994	4.878149672	5.611012331	5.667675223
mcp-1	WBGene00015678	E004	8.70E-06	9.221942959	4.160948951	5.430464574	5.993712029
gei-1	WBGene00001559	E002	8.73E-06	2.714095972	4.808175712	2.523758905	4.638482425
spv-1	WBGene00014051	E018	8.76E-06	6.049068481	6.044970742	6.773427482	5.383840169
dhhc-2	WBGene00012948	E001	8.79E-06	0.804850673	4.242393001	1.931828955	0.48419783
hst-1	WBGene00002028	E008	8.79E-06	3.186769355	6.702440144	5.558535482	4.996260704
B0272.4	WBGene00007130	E004	8.81E-06	4.169252588	3.902529635	4.112656059	3.079205833
twk-31	WBGene00006683	E004	8.87E-06	1.519028771	3.88267367	3.843056407	1.760216818
F54D5.3	WBGene00010049	E004	8.87E-06	5.363057114	7.223011534	6.554398922	7.578461451
nurf-1	WBGene00009180	E032	8.89E-06	6.485562775	9.332239011	6.374848396	4.48610956
ajm-1	WBGene00000100	E015	8.89E-06	10.40980355	6.155370828	6.588915011	7.938068376
pde-4	WBGene00020114	E026	8.91E-06	5.31112476	7.090055594	9.017754738	6.373724918
F40E10.6	WBGene00009574	E006	8.91E-06	8.819905126	11.33384442	9.990650565	10.41711936
gck-2	WBGene00022603	E008	8.94E-06	2.444881985	5.117244061	4.798392737	4.593527483
unc-5	WBGene00006745	E008	8.94E-06	3.931270484	7.509657069	7.228042311	6.498084068
Y11D7A.10	WBGene00012434	E001	8.97E-06	1.68454075	6.699520678	5.033562973	5.087512381
set-10	WBGene00009370	E006	8.97E-06	1.842537654	3.909202562	2.857825794	2.82270628
ZK262.3	WBGene00013950	E001	8.97E-06	7.95702067	1.98968372	2.231490583	2.394890056
srap-1	WBGene00011522	E023	8.97E-06	8.027265696	3.368458415	6.902282935	6.210336503
ZK1128.7	WBGene00014233	E001	8.99E-06	2.263153691	4.489203027	3.55887057	6.239687639
lgc-21	WBGene00007903	E004	9.00E-06	5.42647125	3.225641897	2.375032568	4.115134851
C25A1.4	WBGene00007706	E004	9.00E-06	5.688951543	7.335058812	7.023043233	6.90351016
rpl-30	WBGene00004444	E003	9.00E-06	8.002246893	3.122948231	3.457523172	4.419876057
sur-5	WBGene00006351	E003	9.06E-06	7.602861254	10.12680152	10.0564386	9.605452771
rmd-1	WBGene00011501	E004	9.10E-06	3.380481154	8.382768749	6.670542005	5.873960758
C44C10.9	WBGene00008089	E002	9.15E-06	1.608767795	4.051740097	3.735378941	3.812146731
larp-1	WBGene00020097	E003	9.17E-06	12.85841892	7.342139596	9.412281802	12.02765987
sms-3	WBGene00004894	E002	9.22E-06	8.732513615	5.882617725	6.626020717	7.094274965
ncbp-2	WBGene00009141	E003	9.23E-06	7.546349798	2.491919713	2.996981606	3.042270974
Y37E3.10	WBGene00021351	E003	9.29E-06	1.355305357	2.910717247	2.139211666	3.920016891
clec-147	WBGene00007313	E006	9.30E-06	6.543399343	3.067838997	3.462643423	3.831605805
idha-1	WBGene00009664	E008	9.30E-06	8.21821265	13.35385293	12.70226879	11.7194986
aat-4	WBGene00000005	E001	9.34E-06	2.01816012	3.916896671	3.404584392	1.718986573
csq-1	WBGene00000822	E004	9.34E-06	9.720600544	14.62186444	14.2842132	13.86533006
T10E9.3	WBGene00020413	E002	9.35E-06	1.798909699	4.603036033	4.231363106	4.144452504
ifa-1	WBGene00002050	E003	9.35E-06	6.86044615	3.889189852	4.443713265	5.736287163
jmjd-1.2	WBGene00017920	E004	9.36E-06	3.178800158	7.08818005	6.67729098	6.192717775
W03G9.8	WBGene00044431	E001	9.37E-06	5.237742536	6.983210259	6.45833336	6.221214586
swsn-1	WBGene00004203	E001	9.43E-06	1.185992525	4.913331662	3.946734147	3.406198933
hpk-1	WBGene00001994	E001	9.43E-06	3.500614548	8.862894701	7.935540684	7.272990563
T01G1.4	WBGene00044025	E005	9.46E-06	3.556735265	6.931444636	6.312329332	6.339417064
Y59C2A.1	WBGene00021984	E008	9.46E-06	8.478712463	5.616752489	6.036362649	6.427243423
mup-4	WBGene00003497	E012	9.47E-06	3.824569929	6.801464711	5.982749826	6.64816212
nid-1	WBGene00003738	E011	9.47E-06	7.507771497	1.820000713	3.698525412	3.570711635
lron-1	WBGene00008093	E011	9.48E-06	8.387304928	2.18542051	2.107174166	3.583830016
igcm-3	WBGene00020160	E008	9.51E-06	6.140753941	8.217567736	7.403443185	6.752015299
B0511.12	WBGene00015237	E021	9.51E-06	6.478548681	11.94706888	11.04358216	10.19883829
vdac-1	WBGene00019900	E002	9.51E-06	20.25691566	18.51144179	19.11740997	19.17088028
puf-12	WBGene00014165	E001	9.52E-06	2.610022482	6.038156943	5.376774086	5.599175002
toh-1	WBGene00006591	E002	9.52E-06	8.451238284	5.362167764	4.959229476	5.932216939
igdb-2	WBGene00007736	E003	9.59E-06	6.654291641	4.460262522	3.235461327	3.898594297
D1086.6	WBGene00008393	E002	9.59E-06	13.13510493	10.08773957	11.25703138	12.73095947
Y55F3AM.3	WBGene00021921	E002	9.73E-06	2.032378335	5.250963389	4.866543819	4.722407387
Y45F10D.7	WBGene00012887	E008	9.73E-06	10.57603581	7.621934454	7.940191741	8.222672305
C05B5.8	WBGene00007324	E001	9.74E-06	4.166898245	5.909917083	4.777491215	8.268342131
snr-1	WBGene00004914	E003	9.76E-06	14.20005951	11.82524749	12.30952509	12.09823434
cgt-3	WBGene00019127	E015	9.79E-06	1.147878568	6.08786562	5.143003681	4.814908973
Y75B8A.24	WBGene00013557	E015	9.80E-06	4.352126638	7.748329941	6.764044755	6.512690158
sos-1	WBGene00004947	E009	9.80E-06	7.806088913	4.916242796	4.951045152	6.387528696
lst-4	WBGene00003086	E022	9.83E-06	3.939288082	4.566302708	3.841586468	7.930934221
far-2	WBGene00001386	E001	9.83E-06	16.81788399	11.0564814	12.20345871	12.29042069
prmt-1	WBGene00013766	E001	9.84E-06	3.614342744	10.55062241	8.935244337	7.766393179
zmp-4	WBGene00012364	E007	9.84E-06	7.875905489	5.271323031	2.619822101	4.534529185
F11E6.8	WBGene00008711	E009	9.85E-06	2.278984495	5.228451454	5.643371822	3.630095606
Y17G7B.17	WBGene00012468	E001	9.95E-06	1.832450002	6.147316362	6.260280739	4.83504827
eef-1G	WBGene00008920	E013	9.95E-06	17.38911236	19.99507582	19.63924034	19.26750928
twk-13	WBGene00006668	E014	9.96E-06	0.97276919	3.769529187	5.081263281	2.825530061
C23H3.2	WBGene00016018	E004	9.96E-06	4.76126052	5.990019975	3.162326847	5.45136692
ced-10	WBGene00000424	E001	9.99E-06	13.34460752	7.473284806	8.675302142	9.514728153
nkcc-1	WBGene00012543	E008	1.00E-05	6.103754601	9.85291526	9.439529855	8.063881148
rbpl-1	WBGene00009477	E009	1.00E-05	7.807813421	5.571418037	4.735141873	5.38391001
let-502	WBGene00002694	E002	1.00E-05	9.445678697	7.218633322	7.364682517	7.544584039
K02D7.1	WBGene00019298	E005	1.01E-05	3.582560965	6.856009208	6.309074068	6.514348295
F52E4.5	WBGene00018702	E004	1.01E-05	5.617734347	6.912860693	6.381045431	7.009071081
sorb-1	WBGene00012891	E013	1.01E-05	5.807622748	7.947022792	7.061950036	7.409164422
unc-16	WBGene00006755	E013	1.01E-05	6.002443273	7.325517004	6.22027958	3.115193016
csn-5	WBGene00000817	E003	1.01E-05	9.926352233	7.253450842	8.147062966	8.632425701
let-805	WBGene00002915	E031	1.02E-05	0.669372891	2.494859362	0.859796861	1.790020793
dyc-1	WBGene00001116	E009	1.02E-05	3.697943313	5.234977915	6.442210148	2.815999247
zoo-1	WBGene00013683	E012	1.02E-05	5.76063753	6.104165919	6.444759177	3.684155948
rsd-6	WBGene00004684	E007	1.02E-05	6.813240347	11.15301141	10.21345407	9.268257644
hinf-1	WBGene00009553	E003	1.02E-05	16.32463056	8.779596527	11.96908845	13.16280107
unc-69	WBGene00006802	E005	1.03E-05	2.927633809	4.636663839	3.3934622	1.333237977
C53A5.13	WBGene00008270	E006	1.03E-05	3.796294461	3.337507554	1.317635353	1.587850542
egal-1	WBGene00015680	E002	1.03E-05	4.537258328	9.407417922	8.251607138	8.85770492
mct-4	WBGene00003986	E015	1.03E-05	5.52661031	7.401264003	7.658363185	7.118586722
ZK6.11	WBGene00022645	E008	1.03E-05	9.656948578	5.178414878	6.177906973	5.531618446
F39G3.3	WBGene00018208	E006	1.03E-05	12.93487322	9.121717179	10.1834904	10.99918628
mbk-2	WBGene00003150	E031	1.04E-05	1.619774991	6.976527054	5.76060594	5.965761702
H03E18.1	WBGene00019148	E001	1.04E-05	2.074537743	2.457232334	2.519168713	0.414781012
lgc-22	WBGene00017483	E003	1.04E-05	4.057038301	1.489073531	3.511912891	1.670094426
cpg-3	WBGene00011063	E003	1.04E-05	7.332087119	8.269946187	7.834450298	8.251406923
aak-2	WBGene00020142	E003	1.04E-05	8.404972055	11.74775755	10.61729274	10.30686032
F52B10.3	WBGene00044304	E001	1.04E-05	9.372767327	4.704691542	4.61858952	4.431674146
Y39E4B.6	WBGene00012717	E005	1.04E-05	11.74690015	7.91185486	8.500695532	8.992082167
glod-4	WBGene00006448	E001	1.05E-05	1.313300459	4.139913732	3.310200226	3.472497291
spat-2	WBGene00012973	E002	1.05E-05	1.433262058	6.920908964	7.357912388	4.614606481
C50C3.2	WBGene00016800	E003	1.05E-05	1.490029308	3.750832457	0.937681589	5.829100252
unc-16	WBGene00006755	E012	1.05E-05	6.146946343	6.60995622	5.86671242	2.899469353
C14H10.2	WBGene00007592	E007	1.05E-05	8.108654262	6.795437524	3.473340442	6.324953235
F27C1.2	WBGene00017852	E002	1.05E-05	8.80190484	10.75245803	10.57352576	10.59146906
Y69H2.3	WBGene00013481	E013	1.05E-05	12.66230242	14.37629963	14.58801077	14.33502938
Y71G12B.13	WBGene00022153	E005	1.06E-05	3.662896351	8.787131531	7.526622534	7.346546199
ndg-4	WBGene00003577	E005	1.06E-05	6.448804929	3.535311273	3.792920529	2.635309724
tir-1	WBGene00006575	E001	1.07E-05	0.549471692	4.746835575	3.855458752	2.489826252
noca-1	WBGene00011647	E004	1.07E-05	1.562032147	1.898322208	0.420768137	3.405106336
cdh-12	WBGene00022103	E019	1.07E-05	2.928097521	5.464824821	6.762484477	7.509980929
rpl-31	WBGene00004445	E006	1.07E-05	11.98578132	8.633890769	9.804783896	9.034080587
anc-1	WBGene00000140	E013	1.07E-05	16.71016552	10.94610801	12.08100191	11.50981698
twk-43	WBGene00006693	E016	1.08E-05	2.014466221	4.172532448	4.513157367	2.94017339
T15B12.1	WBGene00020530	E003	1.08E-05	2.420891695	4.963265152	1.918657714	5.896005926
F10B5.8	WBGene00008642	E005	1.08E-05	3.092125449	5.057378964	5.009212807	3.634005977
K10D6.4	WBGene00010744	E005	1.08E-05	3.419986709	4.570648567	5.080631336	3.974857557
lbp-9	WBGene00021486	E003	1.08E-05	15.35138261	16.44610284	16.16943856	15.98565983
Y43F8B.2	WBGene00012813	E017	1.09E-05	0.850364104	1.629294072	5.017137951	3.577515504
pbs-3	WBGene00003949	E003	1.09E-05	4.294767453	7.493483979	6.732177312	6.757034676
rps-4	WBGene00004473	E001	1.09E-05	16.85123994	20.14223945	19.5873319	18.8114571
sucg-1	WBGene00016844	E001	1.10E-05	2.707771223	9.753337614	8.803038328	6.943426874
faah-3	WBGene00019068	E001	1.10E-05	4.16573119	5.882940726	6.1119537	6.755927738
nlp-40	WBGene00022276	E013	1.10E-05	6.501340844	11.79884949	9.481484971	9.771049872
ZK809.3	WBGene00014086	E001	1.10E-05	12.23731316	10.16006728	10.6262626	11.15781618
jmjd-3.1	WBGene00017571	E001	1.11E-05	0.915762425	3.592901093	3.272507176	2.764523749
fer-1	WBGene00001414	E017	1.11E-05	1.548074725	2.495740264	3.369433581	0.008599205
F41C3.2	WBGene00018268	E001	1.11E-05	1.821902094	3.66852922	5.206919738	3.017826809
B0511.11	WBGene00015236	E003	1.11E-05	5.746245564	3.221554878	3.399770293	4.317409414
flp-1	WBGene00001444	E010	1.11E-05	11.32701006	16.50323752	14.37233993	14.74933308
cisd-3.2	WBGene00022053	E004	1.11E-05	11.79537389	15.08452387	13.64193043	13.19839895
eif-3.C	WBGene00001226	E003	1.11E-05	12.83786279	15.41579581	15.14436661	14.92035715
acs-22	WBGene00017012	E001	1.12E-05	0.880537752	1.883459549	3.846130448	0.675430171
F53B6.7	WBGene00009962	E003	1.12E-05	2.973306117	1.770736448	1.573292603	4.850260067
R08E3.2	WBGene00019958	E007	1.12E-05	3.10270147	2.952840038	6.460580008	2.799748237
gap-1	WBGene00001515	E007	1.12E-05	3.757743206	7.309950147	6.532280937	5.900406568
ifa-1	WBGene00002050	E002	1.12E-05	6.498298337	3.358627763	3.732591702	4.990986763
mdh-1	WBGene00018491	E001	1.12E-05	6.986646452	14.02835632	12.88196003	12.6637428
tnt-3	WBGene00006588	E009	1.12E-05	8.342921458	3.711674165	6.896778775	7.197513218
C50B8.1	WBGene00008224	E002	1.12E-05	10.7670581	9.32989289	9.950345592	10.32895557
pmt-2	WBGene00018811	E002	1.12E-05	15.28126231	10.90801675	11.9437599	12.25054065
rpl-14	WBGene00004426	E002	1.12E-05	17.61767212	16.02733911	16.5082281	16.9788775
pho-1	WBGene00004020	E004	1.13E-05	2.231276552	3.758089809	3.163903466	3.730288688
gfat-1	WBGene00008546	E001	1.13E-05	2.636081485	6.579978667	5.953935052	4.834808876
pod-1	WBGene00004075	E008	1.13E-05	5.665977274	10.4467723	9.603860284	9.282271874
fbxa-184	WBGene00018439	E001	1.14E-05	2.443672996	0.799452073	0.022993432	0.71472801
col-124	WBGene00000698	E003	1.14E-05	3.306952847	1.419973328	0.859842149	0.750554337
K05F1.1	WBGene00019405	E011	1.14E-05	5.339914028	5.750655194	4.644366177	1.972747203
rhr-1	WBGene00004358	E007	1.14E-05	8.072686416	12.69725905	12.17796291	11.71303489
pdi-2	WBGene00003963	E010	1.14E-05	9.12455277	14.56738464	13.99797878	13.07020056
dep-1	WBGene00009717	E001	1.14E-05	9.147167431	7.259036017	9.656454971	8.848204638
T22C1.6	WBGene00011917	E006	1.14E-05	13.17160838	6.802142866	7.778085397	8.22278364
C52E2.4	WBGene00016883	E006	1.15E-05	0.630155025	1.402931027	0.035140248	2.509466048
tftc-1	WBGene00021423	E003	1.15E-05	3.909614495	6.971497746	6.29130366	6.370730761
cec-1	WBGene00000414	E004	1.15E-05	11.68215322	9.029587327	9.50681928	9.807181756
zyx-1	WBGene00006999	E010	1.15E-05	14.84375261	13.52988151	13.57405652	15.84026119
Y45F10A.7	WBGene00012869	E002	1.16E-05	3.281350188	4.568576468	4.97159966	4.633638426
sur-2	WBGene00006349	E009	1.17E-05	5.775622184	7.226667256	7.215024354	6.578289664
unc-89	WBGene00006820	E010	1.17E-05	6.967870434	8.403302176	9.388363103	9.166502462
sma-1	WBGene00004855	E002	1.18E-05	4.978077646	8.952388366	7.851757992	7.953011037
fhod-1	WBGene00016735	E010	1.18E-05	8.624871122	9.364310499	5.481835695	9.29855329
B0272.3	WBGene00007129	E001	1.18E-05	9.748344207	8.361069509	8.251082296	9.027996184
pld-1	WBGene00004040	E014	1.19E-05	5.879500737	9.626623325	8.903722219	8.541645506
unc-73	WBGene00006805	E009	1.19E-05	15.87795305	8.534237658	11.05190017	12.72442652
tag-4	WBGene00006399	E002	1.20E-05	0.935712391	1.663679154	0.02369809	3.730773643
cbp-1	WBGene00000366	E006	1.21E-05	4.90224036	6.543171284	6.269871329	4.825875633
gly-5	WBGene00001630	E011	1.21E-05	5.658136778	5.021287737	7.197933421	7.729670908
rpl-13	WBGene00004425	E005	1.21E-05	18.48060245	21.93852407	21.24761356	20.29834138
pamn-1	WBGene00020556	E010	1.22E-05	3.660981653	5.906533096	6.008675875	5.739179274
del-6	WBGene00011891	E002	1.22E-05	10.05905648	12.8235986	12.15834777	12.05873544
Y38F1A.8	WBGene00012610	E003	1.23E-05	2.720483727	2.073233555	2.588117299	1.042148767
T24B8.4	WBGene00011978	E001	1.23E-05	3.601086594	6.862074936	6.409053732	6.821125409
W07E11.1	WBGene00012326	E011	1.23E-05	4.416241551	7.213048655	7.339263945	7.035364403
akt-2	WBGene00000103	E003	1.23E-05	4.646958966	8.645126767	7.442410832	7.323076174
K07H8.11	WBGene00044510	E001	1.23E-05	4.902305123	0.897374721	0.147848144	0.913447189
vhp-1	WBGene00006923	E007	1.23E-05	6.627147794	8.377016819	8.985500804	11.78678356
ubql-1	WBGene00008852	E007	1.23E-05	10.72248664	12.88061433	12.31630521	12.26758828
ikke-1	WBGene00011299	E008	1.23E-05	10.94077416	11.81660735	11.71029001	11.28288071
T05G5.1	WBGene00011498	E001	1.23E-05	11.6596279	3.822305507	4.233461029	4.352556744
inf-1	WBGene00002083	E003	1.23E-05	12.87667271	16.20489125	15.39593939	14.65732047
sta-1	WBGene00013111	E003	1.24E-05	3.340878766	7.203301488	5.992955045	5.301993269
eri-12	WBGene00007091	E013	1.24E-05	11.93571059	10.3587306	10.56925041	10.91180657
grld-1	WBGene00017929	E005	1.24E-05	12.14728913	7.227352065	8.052807944	8.039924948
B0252.5	WBGene00015089	E002	1.25E-05	0.80854352	1.525100152	0.693357214	6.262790914
atn-1	WBGene00000228	E006	1.25E-05	6.246267555	7.593559785	3.466256459	6.678267429
T13G4.4	WBGene00020491	E006	1.26E-05	0.646972295	2.915692769	2.670336812	3.107310886
sqrd-1	WBGene00008538	E001	1.27E-05	1.20751775	5.29885111	5.021177838	4.556422909
lin-41	WBGene00003026	E019	1.27E-05	1.902619994	7.230207482	4.685622444	6.126189573
F26A3.1	WBGene00009140	E006	1.27E-05	2.206811548	6.684027036	5.834279533	4.980737068
bli-4	WBGene00000254	E014	1.27E-05	7.212796321	3.164193227	3.559524621	4.257766624
spat-2	WBGene00012973	E004	1.27E-05	10.09172551	14.17669156	13.80785834	13.18141688
T14G10.5	WBGene00011775	E004	1.27E-05	13.11548312	9.874735276	10.76663215	11.09036372
csn-5	WBGene00000817	E001	1.28E-05	1.826946987	4.773046173	3.486304078	2.944063378
lin-9	WBGene00002998	E007	1.28E-05	2.742009091	2.376266182	3.462875208	0.675835192
fat-1	WBGene00001393	E003	1.28E-05	14.88664165	16.06828992	15.92269999	15.34952086
Y45G5AM.2	WBGene00021555	E012	1.29E-05	1.951962332	3.449475955	3.922148556	3.235440127
F15G9.1	WBGene00008865	E001	1.29E-05	3.915274486	8.856407105	9.086000345	4.844061586
cids-2	WBGene00009451	E004	1.29E-05	5.562800919	7.949125382	7.547799576	7.681976572
fig-1	WBGene00009968	E006	1.29E-05	5.639565412	3.04592486	3.22782688	1.464764094
rpn-11	WBGene00004467	E002	1.29E-05	15.37659735	14.05173333	14.37836354	14.20994312
asns-1	WBGene00003816	E001	1.30E-05	2.328745822	3.663580865	2.826103868	2.03124297
che-10	WBGene00018051	E004	1.30E-05	5.066454869	5.481660928	5.280874796	2.984053445
C11G10.1	WBGene00007525	E004	1.31E-05	1.956176009	2.49050213	2.265068589	0.492046731
trpp-10	WBGene00022138	E003	1.32E-05	3.64217745	5.779574015	5.942480484	5.456695408
ttr-54	WBGene00011774	E002	1.32E-05	5.610853658	4.955185864	5.098143278	4.357155756
spat-2	WBGene00012973	E003	1.32E-05	7.60298385	11.79486859	11.44762368	9.845971676
tax-6	WBGene00006527	E003	1.32E-05	15.08079181	10.81142542	11.18270184	13.80990704
rpn-6.1	WBGene00004462	E007	1.33E-05	1.413646467	3.853709535	6.103594228	2.816939757
gei-1	WBGene00001559	E004	1.33E-05	2.359126379	4.599005701	2.433953037	4.466317809
cpg-4	WBGene00015677	E007	1.33E-05	4.53011371	6.336037751	6.090145531	6.717306301
unc-52	WBGene00006787	E012	1.34E-05	1.925653647	5.618247959	6.815303885	3.878484578
fln-2	WBGene00016006	E036	1.34E-05	8.066049091	10.01320691	9.969382615	9.610055706
F54E12.2	WBGene00010061	E006	1.34E-05	9.81677915	9.309533238	9.957101745	6.537539594
mep-1	WBGene00003218	E002	1.34E-05	10.18881421	13.44137157	13.28409269	12.40229827
max-2	WBGene00003144	E011	1.34E-05	11.27267634	9.010272824	9.958972807	10.07697205
T08B1.1	WBGene00020340	E002	1.35E-05	1.693856107	4.809468536	5.77781003	4.12083993
C05D12.1	WBGene00007339	E001	1.35E-05	4.615003595	5.767907972	6.163430579	8.674570771
Y106G6D.3	WBGene00013700	E003	1.35E-05	4.973704588	3.186602777	3.135849622	4.62387992
egl-4	WBGene00001173	E008	1.35E-05	11.09602562	14.56620546	14.52760615	14.07424112
ram-2	WBGene00004300	E001	1.35E-05	13.76329419	15.86469148	15.55838527	15.07918276
F48E3.8	WBGene00018607	E004	1.36E-05	5.821142376	3.337552522	4.647517846	2.455821126
etr-1	WBGene00001340	E012	1.36E-05	7.960405827	10.126716	9.752731605	9.687147622
eor-1	WBGene00001324	E002	1.36E-05	12.07868452	5.242204903	6.472633733	6.789412821
ttx-3	WBGene00006654	E001	1.37E-05	2.563291999	5.9143002	3.226533263	2.279404927
acs-16	WBGene00018579	E004	1.37E-05	6.611480574	3.039274312	3.873038125	2.809073267
pfd-5	WBGene00020112	E001	1.37E-05	9.308130717	11.45207046	10.68605906	10.44037547
F56D3.1	WBGene00018969	E010	1.37E-05	9.31616456	4.765219151	5.143920325	7.203461442
C34F6.10	WBGene00007944	E003	1.37E-05	14.07939366	8.901274493	10.27127847	11.15474893
lin-1	WBGene00002990	E008	1.38E-05	1.174709016	3.281717747	3.994961542	4.425551396
ten-1	WBGene00006498	E002	1.38E-05	4.21944726	4.533281389	4.763456071	1.990837644
klp-7	WBGene00002219	E001	1.39E-05	1.461206479	3.183675735	0.020815908	0.242749011
zyg-9	WBGene00006994	E001	1.39E-05	3.401416443	7.23246089	6.302590186	6.630377677
eor-1	WBGene00001324	E003	1.39E-05	10.82567628	5.395080325	5.182517502	5.826015685
lbp-9	WBGene00021486	E002	1.39E-05	17.205301	16.1287532	16.64606607	16.61273592
Y55F3AM.3	WBGene00021921	E001	1.40E-05	1.897991585	5.254111376	4.881368195	4.668290151
mek-2	WBGene00003186	E006	1.40E-05	5.530451139	10.24459312	10.05907688	9.415891965
C54D2.1	WBGene00016915	E002	1.40E-05	5.706588557	3.839696564	4.141135509	5.535308252
pab-1	WBGene00003902	E021	1.40E-05	8.143646262	4.242728292	4.852149044	4.811376849
sams-1	WBGene00008205	E008	1.41E-05	0.37177907	2.289111308	0.022101505	3.755127436
T15B12.1	WBGene00020530	E001	1.41E-05	1.76616922	4.834072596	2.279367921	5.416875402
fozi-1	WBGene00010453	E001	1.41E-05	3.591365472	2.647337212	1.685003325	0.79264994
pkc-2	WBGene00004033	E022	1.41E-05	5.000788389	4.225751829	5.368899177	7.715622417
mut-14	WBGene00003507	E005	1.41E-05	5.287933149	3.175129352	3.66407441	5.60747921
elo-5	WBGene00001243	E003	1.41E-05	8.123247201	5.762951303	6.965240093	5.653438567
fmo-5	WBGene00001480	E007	1.42E-05	1.271153775	3.467995837	3.668598463	4.725590045
prp-21	WBGene00004188	E005	1.42E-05	5.217538269	10.2813523	9.186341892	8.782177013
cct-5	WBGene00000380	E002	1.42E-05	7.291413159	9.226855406	8.84001823	8.791524728
Y45G5AM.9	WBGene00021561	E002	1.42E-05	10.71907638	6.706664896	8.423872886	7.854280976
unc-52	WBGene00006787	E030	1.43E-05	2.139888423	3.981818072	1.823285725	7.827270664
F22H10.6	WBGene00017730	E003	1.43E-05	2.849660984	3.566067845	3.701475639	3.925643948
K09E2.3	WBGene00019572	E001	1.43E-05	6.088681774	6.619442211	5.920877695	3.173616731
npr-10	WBGene00008278	E005	1.44E-05	1.812244058	4.836708797	4.440040875	3.882826165
mak-1	WBGene00010681	E003	1.44E-05	4.469832158	8.891426696	7.579041849	6.885428623
ZK1193.2	WBGene00022858	E007	1.45E-05	1.310239906	4.069192923	2.226760114	4.017800797
W09D10.1	WBGene00012359	E004	1.45E-05	3.271754083	7.3242363	5.78725216	5.559310055
ptp-1	WBGene00004213	E003	1.45E-05	4.46860361	4.873272868	6.394883919	6.918363733
cah-3	WBGene00000281	E001	1.45E-05	4.993064026	11.12664558	10.22608436	9.606529599
pat-12	WBGene00003936	E034	1.45E-05	5.045123809	9.825413763	8.116937795	8.626185325
F35G2.1	WBGene00009435	E013	1.45E-05	9.165371721	11.93023273	11.74952275	10.77744743
sas-5	WBGene00009385	E013	1.46E-05	2.464413725	4.921663883	3.679314303	6.322225871
tnt-3	WBGene00006588	E006	1.46E-05	7.712042128	9.0192965	5.152648072	8.628302581
hsp-3	WBGene00002007	E006	1.46E-05	12.49023395	6.48411074	7.643451426	9.139996472
sel-2	WBGene00004760	E018	1.47E-05	5.263471773	10.96069089	9.702062341	8.728421616
daf-1	WBGene00000897	E010	1.47E-05	8.973946534	6.95142185	7.471896097	7.718384411
unc-73	WBGene00006805	E010	1.47E-05	18.26622867	8.216764228	12.42598844	14.59431696
F19C7.8	WBGene00017597	E012	1.48E-05	2.384816197	5.023279571	4.643064307	2.94641351
asd-2	WBGene00006423	E008	1.48E-05	5.88266087	9.680341459	10.30671641	6.424509512
nid-1	WBGene00003738	E012	1.48E-05	6.391158123	2.208170658	4.329130827	4.884814548
aman-2	WBGene00010284	E005	1.48E-05	7.469163948	8.820301516	8.831293902	8.769758229
vab-19	WBGene00006882	E005	1.48E-05	9.000030806	5.142249226	4.938480881	6.813832163
ptb-1	WBGene00004207	E015	1.48E-05	13.7272833	9.202063734	10.94517403	11.26060464
rpl-12	WBGene00004424	E002	1.48E-05	13.84712	16.89112879	16.12238528	15.63451171
ptl-1	WBGene00004212	E015	1.49E-05	3.523241564	1.86621891	4.73629308	4.48980365
unc-53	WBGene00006788	E004	1.49E-05	3.575413625	2.997304184	2.543095855	5.797340149
dkf-2	WBGene00012019	E009	1.49E-05	3.951025536	7.491837424	8.220998533	8.512786311
vab-8	WBGene00006874	E016	1.49E-05	6.199468714	8.779451333	9.411360789	8.19831731
mca-3	WBGene00003153	E022	1.49E-05	12.91199633	14.42946204	13.97389895	14.04522376
clip-1	WBGene00010796	E001	1.49E-05	15.23562497	9.333022833	10.9840092	11.59674876
itr-1	WBGene00002173	E005	1.50E-05	2.173014589	5.477811225	5.796010867	3.505437318
hsp-25	WBGene00002023	E006	1.50E-05	2.760179529	1.674138308	2.024767365	4.721750245
Y39B6A.30	WBGene00012689	E003	1.50E-05	3.359874142	3.820614179	3.791965032	7.354414804
idhg-2	WBGene00016266	E006	1.50E-05	3.665576431	6.537218085	6.478579875	6.362862324
T14F9.2	WBGene00020508	E002	1.50E-05	4.804961959	7.870165334	7.525325886	6.696628807
isp-1	WBGene00002162	E001	1.50E-05	13.31307869	15.77316753	15.34899813	15.1051554
smg-1	WBGene00004879	E043	1.51E-05	1.78970146	5.67475788	5.308926243	4.380374453
ral-1	WBGene00021811	E003	1.51E-05	2.165257049	7.773122174	5.62600477	4.961790604
ard-1	WBGene00000181	E001	1.51E-05	3.712796747	7.860777535	7.546411033	5.748369127
madd-4	WBGene00009958	E014	1.51E-05	6.625176483	3.788190038	3.911395876	4.976311202
wdr-23	WBGene00008419	E003	1.51E-05	7.13440793	6.005040658	4.886972308	3.20320259
egl-3	WBGene00001172	E012	1.51E-05	10.55236021	14.92922437	14.33458523	14.11129601
math-33	WBGene00010406	E013	1.51E-05	12.69677132	7.772490908	9.22794725	10.41450575
ZC262.2	WBGene00022579	E002	1.52E-05	2.547848125	6.195763029	5.335448469	4.5087271
mup-4	WBGene00003497	E008	1.53E-05	7.456093485	11.04417355	10.79466335	10.55476737
slo-1	WBGene00004830	E015	1.54E-05	5.208987847	2.735951262	2.413285381	4.345625435
rei-2	WBGene00019365	E003	1.54E-05	9.488583109	7.427158476	7.390761705	8.306197543
F20D6.6	WBGene00017636	E003	1.55E-05	2.365285325	0.839408132	0.716639694	4.323698235
klp-11	WBGene00002222	E006	1.55E-05	4.025063113	5.918335989	5.207038092	5.029188167
R74.8	WBGene00011282	E004	1.55E-05	4.05710394	10.27070822	7.082422705	7.706000727
let-23	WBGene00002299	E003	1.56E-05	2.317914057	6.848099238	6.450120269	4.526840985
rbf-1	WBGene00004316	E006	1.56E-05	2.711284895	7.234496896	6.404731073	6.65063544
idha-1	WBGene00009664	E009	1.56E-05	5.152907063	10.84680829	9.930320439	9.032453826
nep-21	WBGene00011794	E006	1.57E-05	4.043888018	5.761219625	5.786674807	5.744400321
set-30	WBGene00022499	E010	1.57E-05	7.168358652	11.8355903	10.75803975	10.78983937
clec-199	WBGene00007820	E013	1.58E-05	1.848850093	3.82082154	3.641592528	3.725050032
acsd-1	WBGene00022104	E005	1.58E-05	2.706169476	2.362744702	1.943555386	0.628170772
F10E7.5	WBGene00017347	E002	1.58E-05	4.007281727	8.869323118	6.235973048	5.300615152
gob-1	WBGene00001649	E006	1.58E-05	5.398874329	8.637838386	7.972944499	6.881532446
spp-10	WBGene00004995	E009	1.58E-05	6.569024599	5.205803622	2.792660448	7.173464522
unc-52	WBGene00006787	E024	1.58E-05	14.13107515	13.65671471	14.3659377	10.68062401
unc-18	WBGene00006757	E003	1.60E-05	3.055843275	9.398964429	8.686786748	7.262676665
eif-3.D	WBGene00001227	E001	1.60E-05	7.724994943	9.336104072	9.428657547	8.643562272
sam-10	WBGene00012990	E001	1.60E-05	13.80917015	6.718711776	8.658796238	9.459194586
F57C7.4	WBGene00010200	E013	1.61E-05	1.081643867	4.010963445	3.675103222	3.955018592
cpg-3	WBGene00011063	E002	1.61E-05	12.99004331	10.01463728	11.44176749	11.60619841
nphp-4	WBGene00011261	E005	1.62E-05	3.074630528	2.518602908	4.329186163	1.789395797
D2085.7	WBGene00008432	E003	1.62E-05	3.726023157	1.457587233	0.854742005	0.795483316
K04C1.5	WBGene00010555	E002	1.62E-05	3.96192516	2.317665442	2.496731942	2.005883726
pqn-27	WBGene00004116	E004	1.62E-05	4.546924748	8.835105129	10.09890587	7.853260617
pcbd-1	WBGene00020397	E001	1.62E-05	6.082298156	7.914923955	6.91463111	7.174508811
elo-2	WBGene00001240	E001	1.62E-05	6.647556623	11.04089008	10.44630062	9.197103956
Y20F4.4	WBGene00021239	E002	1.62E-05	7.231538271	8.311959062	7.703070289	6.568459917
Y41E3.7	WBGene00012765	E007	1.62E-05	7.277833482	5.522164257	4.743706064	3.648170681
B0495.8	WBGene00015207	E006	1.62E-05	7.603585402	6.309275041	6.159320078	6.675648501
rcor-1	WBGene00022278	E005	1.62E-05	8.365314377	6.249087469	5.632357674	6.149000087
eif-1.A	WBGene00019162	E003	1.62E-05	18.1725351	15.38923631	15.61832602	15.8545455
C53B7.3	WBGene00016894	E014	1.63E-05	0.760128573	4.808005865	4.821082698	4.254255277
rmd-2	WBGene00007786	E016	1.63E-05	1.470450543	2.075036653	4.686824249	3.012259127
abts-3	WBGene00019018	E005	1.63E-05	5.272542665	8.31215169	7.959414658	7.352205536
pat-12	WBGene00003936	E016	1.63E-05	5.511495107	7.7260555	7.138294398	8.375943605
eif-3.C	WBGene00001226	E002	1.63E-05	16.25402734	13.36377725	14.12102177	14.68297483
hat-1	WBGene00044069	E004	1.64E-05	8.054381918	10.83267804	9.48505988	9.240363963
smc-5	WBGene00016151	E007	1.65E-05	9.045158125	5.396577	6.181813081	5.640287182
let-526	WBGene00002717	E001	1.66E-05	1.548556632	5.64065	4.80020769	3.850123836
nhr-46	WBGene00003636	E011	1.66E-05	4.125848363	5.543596148	6.377026078	6.844310909
bli-4	WBGene00000254	E012	1.66E-05	12.36576784	10.29846752	9.961959497	10.33550473
fln-1	WBGene00022048	E022	1.66E-05	14.21531607	11.44558818	10.63575703	12.02179932
K10C9.7	WBGene00019626	E001	1.67E-05	1.943413714	4.117090235	3.811041292	1.231190136
mct-4	WBGene00003986	E017	1.67E-05	2.613943077	2.982932094	4.849087482	5.133581427
twk-2	WBGene00006657	E025	1.68E-05	1.641561173	7.109796732	5.616460469	5.407834667
haf-9	WBGene00001819	E006	1.68E-05	4.585897068	3.390060784	2.742019475	3.357061856
saeg-2	WBGene00011964	E005	1.69E-05	8.333802907	5.261146827	5.702587972	6.572626723
ram-2	WBGene00004300	E002	1.69E-05	9.797580937	7.745503933	8.031667574	8.488762081
Y57G11C.38	WBGene00013327	E008	1.70E-05	3.157762881	6.296528117	6.172414841	8.651988265
C06A12.3	WBGene00007357	E006	1.70E-05	3.805473364	1.253968007	1.744847052	0.649180925
magi-1	WBGene00010444	E004	1.70E-05	4.040040372	7.08982336	6.966390751	5.427026632
mdt-30	WBGene00004125	E004	1.70E-05	4.516826432	7.255834795	6.971594138	6.664771378
F01F1.3	WBGene00017160	E001	1.70E-05	6.581092032	2.184377754	2.230396567	3.440645635
rpl-6	WBGene00004417	E006	1.70E-05	7.002852157	13.50019278	12.20844928	11.21414813
pptr-2	WBGene00007554	E007	1.72E-05	2.03664958	5.825626936	4.112159585	2.916272204
ace-2	WBGene00000036	E005	1.72E-05	11.40465318	7.67621946	7.804120503	7.991245071
cpna-1	WBGene00006495	E003	1.72E-05	14.61122492	13.83431605	13.86262803	15.47342601
sams-4	WBGene00015540	E009	1.74E-05	4.185825387	6.801152986	7.390030831	4.642526174
Y57E12AL.1	WBGene00021956	E010	1.74E-05	7.838792607	9.611138777	9.572027905	9.460890728
guk-1	WBGene00020190	E003	1.74E-05	8.794493297	10.89282466	10.47532454	9.815669719
F11C7.2	WBGene00017376	E001	1.75E-05	2.671287896	3.800614145	4.070258147	6.482940349
toe-2	WBGene00016971	E008	1.75E-05	4.21970081	8.381763725	7.794183202	6.375677579
ppk-1	WBGene00004087	E008	1.75E-05	5.354250871	8.323164043	7.564943003	7.166795812
baz-2	WBGene00001470	E005	1.76E-05	2.165919085	6.617279698	6.39124725	5.860842222
ptr-13	WBGene00004227	E005	1.76E-05	2.77220036	5.955568097	5.119758823	5.209442801
C33F10.11	WBGene00016357	E003	1.77E-05	4.963230522	4.061920528	3.768348864	6.037615979
ddx-19	WBGene00011580	E013	1.77E-05	6.26057096	9.117987571	8.472415521	9.001376892
kin-3	WBGene00002191	E003	1.77E-05	10.54716592	13.43487201	12.25785869	11.80600232
F10D11.2	WBGene00008648	E009	1.78E-05	4.151652428	5.832639949	5.643339054	5.221416006
nphp-4	WBGene00011261	E006	1.78E-05	5.002618831	4.232061762	4.987765217	3.329903877
lec-1	WBGene00002264	E001	1.78E-05	7.071943499	13.06281522	11.45842427	11.35315669
Y59C2A.1	WBGene00021984	E012	1.79E-05	5.279555445	8.103238103	7.566691025	7.184346676
clec-199	WBGene00007820	E012	1.81E-05	1.904650141	3.811600693	3.588133561	3.646033324
E01G4.3	WBGene00008446	E002	1.82E-05	1.185466696	5.486575694	5.375226856	4.305373385
ZK669.5	WBGene00014055	E007	1.82E-05	1.289558923	3.757156444	1.84101012	3.384106862
C01G5.4	WBGene00015306	E004	1.82E-05	3.253126549	1.10215504	1.745747166	0.019565205
ugt-13	WBGene00019232	E004	1.82E-05	3.867664501	2.466062576	3.545701475	2.026747637
F20D1.3	WBGene00008975	E006	1.82E-05	11.5773314	15.49560802	14.8244938	14.05721766
egl-4	WBGene00001173	E002	1.83E-05	1.903687274	4.056543259	4.893329893	3.607766886
mpk-1	WBGene00003401	E007	1.84E-05	4.874610674	5.86662495	5.850450585	2.590033067
F13D12.6	WBGene00008741	E001	1.85E-05	0.521965648	2.164478362	3.794120315	3.215470094
olrn-1	WBGene00007260	E001	1.85E-05	0.982615782	2.963713386	3.943056263	3.616626498
acs-1	WBGene00018488	E001	1.85E-05	1.853155404	4.112832856	2.873447993	0.815422055
fln-2	WBGene00016006	E004	1.86E-05	0.8925573	4.160695352	3.540005754	4.238365149
pssy-1	WBGene00013920	E003	1.86E-05	1.503864932	5.818741105	5.274030934	4.851556805
let-355	WBGene00020263	E009	1.86E-05	1.92557817	4.941560911	4.84337381	4.512465047
nra-4	WBGene00015344	E006	1.86E-05	9.149231738	11.75678502	11.83965589	10.98744195
mcm-2	WBGene00003154	E001	1.87E-05	0.467153779	2.504224714	1.81124639	0.877083516
exos-8	WBGene00018305	E005	1.87E-05	2.451816837	4.49900139	4.092387772	2.688887932
ZK1193.2	WBGene00022858	E009	1.87E-05	3.096222324	2.203201671	1.550983503	2.928943669
fasn-1	WBGene00009342	E009	1.88E-05	10.73022141	12.49501519	12.58955937	11.87395335
ceh-14	WBGene00000438	E010	1.89E-05	1.980917187	5.055431374	3.977167817	3.713524643
pxl-1	WBGene00016197	E001	1.89E-05	3.611431811	8.08628017	7.798236144	5.689611127
flcn-1	WBGene00017699	E003	1.89E-05	4.340476298	5.805985188	5.640125242	4.137804129
Y37A1B.17	WBGene00044989	E013	1.89E-05	5.593081064	9.061936525	8.279580451	7.929519017
lst-4	WBGene00003086	E023	1.89E-05	7.128188177	7.292288962	7.490501584	5.149267892
sca-1	WBGene00004736	E003	1.89E-05	7.483833762	12.46713531	12.19509529	10.0792026
hum-1	WBGene00002035	E001	1.89E-05	7.510315787	9.429432117	9.41507287	8.585745145
R13H4.2	WBGene00014826	E015	1.89E-05	7.648092242	11.36770351	10.66778306	10.60717028
egl-8	WBGene00001177	E020	1.89E-05	10.75183866	13.70070578	13.47349258	13.14403824
umps-1	WBGene00011559	E003	1.89E-05	10.86345107	8.071731772	8.24176505	9.316438065
gcy-28	WBGene00020131	E024	1.89E-05	12.86237986	8.97224707	9.0690822	9.342120721
F13C5.2	WBGene00017423	E005	1.89E-05	13.22696707	7.861457661	7.999076142	9.715247967
gpx-5	WBGene00007516	E006	1.90E-05	0.555452406	3.262849686	2.587627856	2.550736435
T04B8.5	WBGene00020207	E018	1.90E-05	0.874003181	2.94972094	2.062342089	2.970145947
npp-16	WBGene00003802	E001	1.90E-05	2.610298062	4.623891728	4.657914539	4.132001538
T07E3.4	WBGene00020315	E001	1.90E-05	3.257072787	7.995830713	7.064572611	7.456616016
C50C3.2	WBGene00016800	E009	1.90E-05	4.004266975	5.072966186	1.920746002	6.331055736
rpt-6	WBGene00004506	E001	1.90E-05	4.868605018	7.887226798	7.76421298	6.585584424
gck-4	WBGene00007287	E008	1.90E-05	7.16501702	10.90533272	10.59537142	9.969413059
nuo-4	WBGene00019401	E012	1.90E-05	9.954344901	14.03031716	14.00413159	13.3477715
tom-1	WBGene00006594	E014	1.90E-05	10.310895	5.00423948	6.604104704	7.243959852
tsn-1	WBGene00006626	E004	1.90E-05	17.10572529	13.5133457	14.36309774	14.96116507
sqst-1	WBGene00011737	E006	1.90E-05	19.17814778	17.42806823	18.03842513	18.0705757
dnj-16	WBGene00001034	E001	1.91E-05	4.155582459	2.911161415	3.390718114	0.76498643
xbp-1	WBGene00006959	E005	1.91E-05	18.10761585	14.65081887	15.63206946	16.25459728
T26C5.2	WBGene00012032	E003	1.92E-05	4.307411064	3.326731247	2.847278532	1.81798179
mpz-1	WBGene00003404	E041	1.92E-05	6.109662977	8.124168467	8.977815224	7.186021554
sma-9	WBGene00004862	E037	1.93E-05	7.31210036	10.18513046	10.00004368	9.773600145
dpy-21	WBGene00001080	E003	1.93E-05	9.552887709	6.274436805	6.975656033	7.359827237
smg-6	WBGene00004884	E017	1.93E-05	11.22028578	5.163635583	6.330598549	5.928717182
F32A5.4	WBGene00017970	E007	1.94E-05	1.608742154	7.531934526	6.733078758	7.104535742
ces-2	WBGene00000469	E003	1.94E-05	3.326602941	7.352049826	6.689072127	3.678589581
crh-2	WBGene00016162	E006	1.94E-05	5.601643139	6.882246448	5.560856901	3.119568742
nhr-1	WBGene00003600	E007	1.94E-05	7.352901486	11.09033574	10.531102	9.877591673
hxk-3	WBGene00022306	E015	1.94E-05	7.579956637	8.868291645	8.769453061	8.593950086
vps-4	WBGene00021334	E009	1.95E-05	1.553674114	6.548488945	5.214860092	5.920750571
fln-2	WBGene00016006	E005	1.96E-05	0.987556979	5.027666582	4.401554953	3.688897371
sel-2	WBGene00004760	E029	1.96E-05	7.548607169	10.27828933	10.04354741	9.343895037
istr-1	WBGene00010736	E009	1.96E-05	12.34432414	8.781781567	10.06970974	13.84735726
mca-3	WBGene00003153	E017	1.96E-05	12.97813199	14.18158868	13.94047183	13.98439111
spp-17	WBGene00005002	E002	1.96E-05	13.59558637	11.89634231	11.88683219	11.71104646
H06I04.6	WBGene00019170	E008	1.97E-05	6.108930491	5.534216187	6.578607885	3.089538827
let-711	WBGene00002845	E013	1.97E-05	9.849243646	14.06197964	12.99711108	12.96438214
F13E6.1	WBGene00008745	E001	1.97E-05	10.02132399	15.00158773	13.36238355	12.56036685
pkn-1	WBGene00009793	E002	1.98E-05	4.684464379	8.414248309	8.435467042	7.443555272
afd-1	WBGene00021009	E017	1.99E-05	1.554853245	4.636225229	2.620382295	4.450311142
W05F2.4	WBGene00021036	E021	1.99E-05	6.864274716	12.10253201	12.1061118	12.22120113
pptr-2	WBGene00007554	E009	2.00E-05	3.949483313	9.229803833	7.791748732	8.358491608
C49H3.16	WBGene00219436	E001	2.00E-05	3.97328212	3.856600469	3.323018575	1.868788907
hmr-1	WBGene00001980	E034	2.00E-05	4.520852202	3.692590267	2.452395369	6.195359391
gls-1	WBGene00007975	E004	2.01E-05	4.747092189	8.702689123	8.450745322	7.278810869
acly-2	WBGene00007150	E002	2.01E-05	4.786352569	11.15886903	10.03655765	9.910963937
F01F1.3	WBGene00017160	E006	2.01E-05	5.786157323	7.237582982	7.50281587	6.770494971
ptr-12	WBGene00004226	E007	2.02E-05	1.203894434	4.331478518	2.205068522	3.076827823
mbk-1	WBGene00003149	E001	2.02E-05	4.000986653	6.730502999	6.879752865	6.738486499
C14H10.1	WBGene00007591	E008	2.03E-05	1.458504158	7.879072416	7.306641011	6.128771493
let-765	WBGene00002889	E007	2.03E-05	14.25099629	16.51569085	16.57631893	15.78745882
sam-10	WBGene00012990	E006	2.04E-05	4.267058776	7.576391174	8.039810284	7.414724865
K02F3.2	WBGene00019326	E004	2.04E-05	5.416827315	4.539354155	3.166784821	5.512297419
pck-1	WBGene00021043	E003	2.04E-05	5.677282898	3.574502039	2.973628301	5.35800176
aagr-2	WBGene00019895	E007	2.04E-05	11.30439003	10.15875846	10.25644715	10.63791675
F09F9.2	WBGene00017307	E003	2.05E-05	2.825457573	2.694630999	2.042214114	1.441732479
unc-2	WBGene00006742	E026	2.05E-05	8.473573729	5.556518589	4.321607169	6.266089366
vha-11	WBGene00006920	E008	2.06E-05	9.707804168	13.7616336	12.8853395	12.78088294
lit-1	WBGene00003048	E016	2.06E-05	16.24127403	11.6506035	13.1015358	13.57302206
hum-1	WBGene00002035	E016	2.07E-05	5.630983588	10.06859516	9.76208746	8.910174695
akap-1	WBGene00016977	E015	2.07E-05	14.39750134	10.47295543	11.05949442	10.94774783
ZK632.12	WBGene00014019	E002	2.08E-05	7.513289391	11.07995005	10.3474894	9.776577404
klp-7	WBGene00002219	E007	2.08E-05	15.4197601	11.59431264	12.95329456	13.18091129
pkg-2	WBGene00015650	E006	2.09E-05	0.210801772	3.067647865	1.409995097	3.003443725
Y37A1B.5	WBGene00012538	E011	2.09E-05	5.605689803	8.620948121	8.20817801	8.73529484
snx-17	WBGene00008927	E010	2.09E-05	5.638126009	8.655587121	8.524693268	8.139127737
camt-1	WBGene00020251	E006	2.09E-05	6.88938659	5.385918117	7.174989049	3.767344757
pmt-2	WBGene00018811	E001	2.09E-05	15.26754282	10.22196873	12.31364566	11.58520928
C49F8.1	WBGene00008213	E004	2.10E-05	0.013495881	7.912297694	2.517402619	0.729022162
egl-15	WBGene00001184	E006	2.10E-05	5.269772288	7.409548328	2.687179421	5.27431571
eva-1	WBGene00009304	E006	2.10E-05	5.336892358	7.334762695	7.304505051	6.775690624
C47D12.2	WBGene00008136	E002	2.10E-05	5.930464926	8.46238206	7.710570466	6.829777273
act-4	WBGene00000066	E009	2.10E-05	6.327794638	6.285283753	3.875145874	9.239733454
Y48E1C.4	WBGene00013017	E004	2.10E-05	6.42709975	8.533966918	8.46603337	8.624837054
tns-1	WBGene00006508	E010	2.11E-05	2.574552013	4.490546991	3.855979397	6.462993211
tmc-2	WBGene00015177	E003	2.11E-05	3.342027839	3.992672064	3.710934492	1.387600903
F10D11.6	WBGene00008652	E008	2.11E-05	5.604034584	4.026781204	4.158992806	5.152662533
mep-1	WBGene00003218	E001	2.11E-05	5.697882206	9.612148561	9.378691632	8.480925941
spp-17	WBGene00005002	E001	2.11E-05	8.908373879	10.57427927	10.58393025	10.76296344
C10G8.8	WBGene00015684	E009	2.12E-05	8.17900994	5.914075834	6.029481348	6.180559379
math-33	WBGene00010406	E011	2.12E-05	14.26354081	9.319371523	11.34560504	11.94294164
skn-1	WBGene00004804	E016	2.14E-05	4.862111753	8.575897431	7.873631668	7.612673963
R13D7.2	WBGene00020054	E003	2.14E-05	5.165825472	4.791964083	4.727454408	3.003252048
gst-5	WBGene00001753	E001	2.15E-05	4.557140511	7.684042956	7.522744469	7.135032728
rfip-1	WBGene00018869	E006	2.15E-05	12.62814767	15.79661855	14.78272401	14.68871512
R53.4	WBGene00011273	E002	2.15E-05	17.98883428	17.69223603	17.71343251	17.81480231
C14H10.2	WBGene00007592	E017	2.16E-05	1.491742008	3.968394644	5.254505665	3.758157302
Y48A6C.4	WBGene00012977	E001	2.16E-05	3.056877542	6.326400244	5.049044307	4.461361999
ncbp-2	WBGene00009141	E009	2.16E-05	4.845859406	7.142870776	6.566807363	6.484636452
smc-5	WBGene00016151	E004	2.16E-05	6.28750698	8.446267278	7.814127302	7.144593681
gpdh-2	WBGene00010778	E011	2.17E-05	0.847966044	2.168437294	2.997383033	3.418104748
paqr-2	WBGene00021313	E002	2.17E-05	10.55039245	5.915184159	7.604591099	7.976695907
ceh-18	WBGene00000441	E004	2.17E-05	12.02453956	9.58626187	9.633977524	11.12180472
seb-3	WBGene00007664	E002	2.18E-05	1.120136872	4.970748807	2.877101747	3.451688807
fust-1	WBGene00016173	E002	2.19E-05	2.040734332	7.815510409	7.928291731	6.824165521
cyp-36A1	WBGene00007913	E008	2.19E-05	2.075794403	4.978707	4.705909196	3.799299173
nhr-8	WBGene00003607	E002	2.19E-05	2.874607026	2.490356094	1.413798025	1.530436827
eat-6	WBGene00001137	E001	2.19E-05	4.509731828	12.48291823	10.64597667	8.954376996
gcy-28	WBGene00020131	E004	2.19E-05	6.15584907	10.00365	7.236852219	9.161648797
fln-1	WBGene00022048	E010	2.19E-05	11.84816905	12.3320752	11.24945734	13.05186414
F15G9.1	WBGene00008865	E006	2.19E-05	12.88202726	12.01823947	12.24618636	13.14078103
M28.8	WBGene00010899	E017	2.20E-05	0.653013959	3.448129146	1.436885823	2.823329623
aman-2	WBGene00010284	E002	2.20E-05	15.75331178	8.762000668	9.821885443	9.838855549
F33D4.6	WBGene00017998	E002	2.21E-05	2.174831712	4.64193775	4.90194187	6.433673192
slo-1	WBGene00004830	E011	2.21E-05	3.56386525	4.181216034	5.922045063	2.02896716
piki-1	WBGene00009552	E016	2.21E-05	3.915030004	7.01594558	6.668421824	5.462435854
rfl-1	WBGene00004341	E009	2.21E-05	4.803882377	7.300506621	6.967287569	6.508457914
lim-9	WBGene00006407	E011	2.21E-05	8.549789902	12.27907397	11.83668621	11.775933
smg-1	WBGene00004879	E042	2.23E-05	2.327752759	7.46856407	6.806907479	6.038967322
set-10	WBGene00009370	E003	2.23E-05	3.890624001	3.740760449	4.020377108	4.198407735
kin-1	WBGene00002189	E005	2.23E-05	7.941037533	8.600634531	10.98370504	6.122169893
T24B8.7	WBGene00011980	E025	2.24E-05	5.579191204	9.026008798	8.006899808	7.939004056
C27F2.8	WBGene00016170	E005	2.24E-05	8.283173653	6.341607743	6.968449162	6.253855683
swan-2	WBGene00009976	E002	2.24E-05	10.61202688	5.840066534	7.224723073	8.187722533
clec-199	WBGene00007820	E018	2.25E-05	1.515074881	3.124494633	3.620504876	3.532934595
Y73E7A.3	WBGene00022270	E002	2.25E-05	2.720417844	5.509276113	3.097915573	5.321838457
com-1	WBGene00008082	E006	2.25E-05	4.278901942	7.178763599	7.117951106	6.901212525
unc-89	WBGene00006820	E050	2.26E-05	8.631557792	10.87687726	10.49756123	10.92732626
col-184	WBGene00000757	E005	2.26E-05	17.64053869	19.11744882	19.10436161	18.87511935
trxr-2	WBGene00014028	E002	2.27E-05	2.702041877	6.419582477	6.916362918	5.776121149
acs-18	WBGene00011173	E001	2.28E-05	1.788342002	2.7935206	3.999148852	0.046794862
eor-1	WBGene00001324	E008	2.28E-05	3.108762295	5.154539272	4.48909912	5.202307206
ZC262.2	WBGene00022579	E003	2.28E-05	5.253047001	8.238873243	7.714524581	7.152686442
nep-11	WBGene00017557	E012	2.29E-05	2.467228155	4.882886025	4.764000668	4.090663579
dpy-22	WBGene00001081	E019	2.29E-05	3.181759244	5.918346669	5.750930136	5.234769297
T13F2.2	WBGene00011743	E004	2.29E-05	3.668932755	6.082921097	6.422988207	6.374059444
grld-1	WBGene00017929	E009	2.29E-05	5.024877131	7.186507194	6.563779872	6.033112824
shn-1	WBGene00006444	E012	2.29E-05	7.252301573	9.257886457	9.523500796	8.705895926
Y37D8A.2	WBGene00012544	E005	2.31E-05	12.541867	10.11542092	10.44351012	10.9879819
F56A8.3	WBGene00010139	E016	2.31E-05	14.51913098	10.24872787	11.33169727	13.41267282
F33H2.8	WBGene00009371	E001	2.32E-05	0.793052411	3.038478883	2.067734107	2.365181813
hrpf-1	WBGene00020936	E008	2.32E-05	2.042327753	5.369027679	4.798184065	4.641535662
hgo-1	WBGene00001843	E001	2.32E-05	5.200828167	11.46892941	8.440825158	10.1252556
lir-3	WBGene00003046	E002	2.32E-05	7.215205334	2.459072585	4.282041391	4.578826028
ech-1.2	WBGene00020347	E003	2.32E-05	10.51028139	6.87696381	7.588382624	9.284152593
fln-1	WBGene00022048	E023	2.32E-05	11.99774197	12.61215033	10.6648198	10.82446603
Y71H10B.1	WBGene00022201	E006	2.33E-05	6.04507139	11.06153415	10.68029974	10.02736794
T28D6.3	WBGene00012123	E003	2.34E-05	7.390481355	4.764998129	5.350838899	4.377902421
pqn-74	WBGene00004156	E002	2.34E-05	11.1121666	12.87595855	12.07512629	12.16339872
Y58A7A.3	WBGene00021977	E002	2.35E-05	5.150445434	3.65124636	3.17447511	4.246448959
aco-1	WBGene00000040	E005	2.35E-05	16.85762511	13.0364468	14.09856205	14.36633812
nft-1	WBGene00003594	E008	2.36E-05	4.919733661	6.910128206	6.528817467	6.901873173
W05E10.5	WBGene00012282	E001	2.38E-05	4.890086309	2.860567955	4.775168626	2.874313992
F52G3.1	WBGene00018710	E002	2.38E-05	12.47907174	7.229904331	8.20084377	9.753297181
Y39D8A.1	WBGene00021448	E005	2.39E-05	0.728069106	1.103468568	2.002777777	3.635577883
F54A3.6	WBGene00018785	E006	2.39E-05	5.052993563	6.15997091	6.653018613	5.132564064
tir-1	WBGene00006575	E013	2.39E-05	5.530973333	7.474797925	7.520993002	8.85468928
C53C9.2	WBGene00016898	E003	2.39E-05	12.93723608	14.24663142	14.36161529	14.26003384
ZK909.3	WBGene00014148	E001	2.40E-05	4.221146467	5.25610876	4.740431625	5.64480308
abts-4	WBGene00019844	E001	2.41E-05	1.767709812	5.846434155	4.801708703	5.77173489
eif-1.A	WBGene00019162	E001	2.41E-05	7.492093184	10.57246054	10.2575012	9.801605862
rad-23	WBGene00013924	E002	2.41E-05	15.82582435	13.92473493	14.53880119	14.69468471
R12E2.11	WBGene00020036	E001	2.42E-05	7.36044543	9.98178757	9.412371469	9.200455855
K09G1.1	WBGene00010727	E004	2.42E-05	8.353207344	9.338393281	10.87864197	11.11161651
cysl-1	WBGene00007653	E003	2.42E-05	12.18142552	11.28649561	11.46757963	11.25702746
F49C5.4	WBGene00009867	E005	2.43E-05	7.380716664	1.977344497	2.70670819	1.834521291
F49E8.6	WBGene00018637	E003	2.43E-05	8.009735115	6.355994165	6.643268755	6.912233362
F52G3.1	WBGene00018710	E001	2.43E-05	9.907006757	4.418081011	5.912111957	6.956552314
T19D12.6	WBGene00020581	E003	2.43E-05	15.04146884	11.74983112	11.90534931	13.32112986
C53B7.3	WBGene00016894	E013	2.44E-05	0.811874789	4.842142873	4.87903962	4.251363134
miz-1	WBGene00011259	E001	2.45E-05	4.403401854	5.806924503	4.712756131	2.887117763
tbc-14	WBGene00008444	E002	2.45E-05	10.25760592	8.7696953	8.90153823	9.329279418
mua-6	WBGene00003485	E006	2.45E-05	10.41002833	12.23297133	12.06002894	11.75660701
ZK355.2	WBGene00022712	E008	2.47E-05	3.90611994	6.597593528	6.029305823	4.991493284
mcp-1	WBGene00015678	E007	2.47E-05	3.941282723	6.126759388	5.753173121	5.553593975
lit-1	WBGene00003048	E007	2.47E-05	8.515214393	11.78720309	10.06494839	9.558415851
nhr-71	WBGene00003661	E012	2.47E-05	12.90148038	7.64977866	9.050142015	9.166830736
unc-68	WBGene00006801	E051	2.47E-05	17.15401352	18.14427033	18.30991379	17.09063474
rps-7	WBGene00004476	E004	2.47E-05	17.76626705	19.0097257	18.63559359	18.31211051
ndk-1	WBGene00009119	E001	2.47E-05	21.38928741	22.34856348	23.32820357	20.65602929
acs-5	WBGene00013575	E003	2.48E-05	3.576673284	7.161524876	6.887762729	7.378095604
trak-1	WBGene00020838	E003	2.48E-05	5.631901031	10.40728003	9.216656121	9.386859275
sart-3	WBGene00007111	E005	2.48E-05	12.02492556	6.614509056	8.548074105	8.287481941
K11E4.1	WBGene00010773	E009	2.50E-05	1.763588152	3.829098574	3.477008792	1.25202706
H14N18.4	WBGene00019204	E013	2.50E-05	2.577496093	5.891930297	4.266348156	3.062692802
C18B12.4	WBGene00007666	E008	2.50E-05	4.684801485	9.229585349	8.348670284	7.431963434
lim-8	WBGene00017904	E004	2.50E-05	4.953408847	3.062648978	1.806438923	6.420932175
sel-1	WBGene00004759	E002	2.50E-05	7.629628554	11.65276258	11.50363949	10.73677284
C25H3.8	WBGene00016117	E006	2.50E-05	8.96632576	12.46241785	12.04096995	11.34914433
F10G7.10	WBGene00017373	E024	2.51E-05	1.800944373	4.861455773	4.36548785	4.190038852
C26D10.6	WBGene00007746	E001	2.51E-05	2.095037366	5.64782807	3.846007767	4.238329654
fln-2	WBGene00016006	E006	2.52E-05	1.121275127	5.317321849	3.907963319	4.264241563
C23H3.2	WBGene00016018	E006	2.52E-05	2.494363419	4.259878636	6.28680188	5.588114051
lit-1	WBGene00003048	E014	2.52E-05	6.806403037	8.513287849	8.0145515	7.664811088
herc-1	WBGene00021685	E001	2.53E-05	0.958111449	4.683419668	3.915724477	4.04227106
Y57G11C.33	WBGene00013323	E002	2.53E-05	4.065454406	7.046614481	6.311439258	6.12166718
W04A4.2	WBGene00012231	E008	2.55E-05	3.815899943	5.535386354	5.681931028	2.649660537
ZC247.1	WBGene00013859	E005	2.55E-05	11.0695345	14.73937699	14.33624041	13.76323599
gpdh-2	WBGene00010778	E004	2.56E-05	3.318643357	4.889344444	6.838140465	4.298825225
cpd-1	WBGene00019074	E010	2.56E-05	3.56756113	6.850745252	6.609063816	7.005408078
T01G1.4	WBGene00044025	E004	2.56E-05	3.820576892	6.945020341	6.459166775	6.094486819
C10G8.8	WBGene00015684	E008	2.56E-05	11.29291358	9.234297474	9.183820692	9.557973143
ptr-6	WBGene00004221	E002	2.57E-05	3.703896904	1.231518087	1.470366109	0.675523283
usp-5	WBGene00020839	E002	2.57E-05	4.2631998	8.48007309	7.530900953	7.093718617
F07C6.3	WBGene00008554	E003	2.57E-05	7.536453542	6.959691055	6.594271793	8.086667579
T10E9.4	WBGene00020414	E001	2.58E-05	1.217422045	2.910897458	2.952029566	0.05165412
F25H2.6	WBGene00009120	E008	2.58E-05	5.006321184	10.57931019	9.498652418	8.814107333
unc-82	WBGene00006814	E019	2.58E-05	6.162099642	9.894929018	9.639106046	9.221031957
haly-1	WBGene00009813	E009	2.58E-05	6.388741605	10.54117969	9.795302325	9.973649008
Y54F10BM.1	WBGene00021856	E004	2.59E-05	4.293998714	6.144226983	5.896246654	6.445715136
eef-2	WBGene00001167	E015	2.59E-05	24.99164374	22.94063834	23.09924916	22.93914198
sod-1	WBGene00004930	E001	2.60E-05	12.65241792	17.02001215	14.7694017	14.34974333
tbc-11	WBGene00018075	E006	2.61E-05	3.138306816	6.806211493	4.348751073	7.218413073
prkl-1	WBGene00022727	E008	2.61E-05	3.707662673	6.556829755	6.139325993	5.587051208
Y37A1B.17	WBGene00044989	E014	2.61E-05	6.216192606	11.0774566	10.42058764	9.751584567
C01F1.6	WBGene00015301	E004	2.61E-05	8.038020504	9.816603838	9.776938082	9.116431961
dab-1	WBGene00000894	E005	2.61E-05	10.88527384	13.90533695	12.86524089	12.68673676
mfn-1	WBGene00012204	E002	2.62E-05	9.956639569	7.923135099	8.929321871	9.405680091
dcap-2	WBGene00003582	E007	2.63E-05	6.951267482	8.551895134	8.559875869	8.208760793
gdh-1	WBGene00014095	E003	2.63E-05	23.8833446	21.19657689	21.5288794	21.99564239
M60.4	WBGene00019780	E004	2.64E-05	3.012854237	2.122241348	2.673159978	0.797029361
cpl-1	WBGene00000776	E005	2.64E-05	13.07532613	12.59807068	12.69621041	12.51322043
sec-31	WBGene00011338	E016	2.65E-05	3.053021824	7.078908368	6.036383172	6.299629739
F49H12.5	WBGene00018656	E006	2.65E-05	5.737240952	10.60968826	9.964962785	10.12405951
T07H6.1	WBGene00020330	E002	2.66E-05	1.278712522	2.584292782	2.828289147	1.797334191
cgef-1	WBGene00006496	E013	2.66E-05	5.156588826	6.4741528	6.708176608	6.691916597
W05F2.7	WBGene00021039	E021	2.67E-05	1.164564371	3.811980381	2.617965709	2.971442303
pssy-1	WBGene00013920	E004	2.67E-05	2.734660353	7.086588888	6.26317634	6.091312778
tag-123	WBGene00006472	E002	2.67E-05	6.765299876	8.70349046	8.550405226	8.838716439
idhg-2	WBGene00016266	E001	2.67E-05	7.341683797	4.44780351	4.732987588	4.984860737
C32F10.8	WBGene00016333	E001	2.68E-05	6.516514815	10.17338688	9.679849189	9.310789321
unc-52	WBGene00006787	E011	2.70E-05	1.586389717	4.702370184	5.666569471	3.446673466
smn-1	WBGene00004887	E005	2.70E-05	1.620277651	4.710133077	4.647456331	4.339634034
T05A12.3	WBGene00020234	E003	2.70E-05	6.730823318	9.397743822	9.303220447	9.379386207
pqn-20	WBGene00004110	E008	2.70E-05	8.363225033	10.4972793	10.20394431	10.15164526
B0379.1	WBGene00007155	E002	2.71E-05	4.688873229	4.757601114	4.340382851	2.605473896
F21D5.1	WBGene00009006	E006	2.71E-05	8.900697692	5.196267276	6.160760736	7.66584402
sli-1	WBGene00004829	E002	2.71E-05	10.59957254	6.713020212	7.892170514	8.090164771
rrc-1	WBGene00009800	E005	2.73E-05	2.14270033	5.700572026	5.119654002	5.144978433
clec-199	WBGene00007820	E003	2.73E-05	6.694302017	2.112397087	1.97569527	0.928553679
ubr-4	WBGene00016650	E016	2.73E-05	7.551555674	11.76279733	11.70962931	11.44912714
H18N23.2	WBGene00019211	E003	2.73E-05	15.00089979	12.69308375	13.32032238	13.33954816
C09G5.13	WBGene00206538	E005	2.74E-05	4.181743028	3.004227511	1.488267881	2.877222871
M28.8	WBGene00010899	E002	2.74E-05	4.29043797	2.135105922	3.187749323	1.865317089
acs-9	WBGene00020634	E007	2.77E-05	0.833334277	1.543564419	0.000181944	1.635921855
din-1	WBGene00008549	E024	2.77E-05	3.686748512	6.068625521	5.736359976	5.250619627
F54E12.2	WBGene00010061	E002	2.77E-05	7.6996622	7.308372144	7.494806525	9.112497707
C09E8.1	WBGene00015644	E015	2.78E-05	5.638540474	9.017842064	9.035390095	7.595816028
Y4C6B.7	WBGene00021161	E005	2.78E-05	8.405087507	6.833010997	7.214578778	6.764131916
Y45G5AM.9	WBGene00021561	E001	2.78E-05	11.27670122	7.296191211	9.05443267	8.728579102
max-2	WBGene00003144	E013	2.79E-05	10.73616273	7.908937293	9.03147572	9.25094286
B0252.5	WBGene00015089	E006	2.81E-05	2.777619845	3.126675465	3.828319584	2.385928323
lbp-9	WBGene00021486	E001	2.81E-05	2.875889046	2.349827726	0.014515417	1.324764192
Y48A6C.4	WBGene00012977	E002	2.82E-05	5.158653675	7.398319866	6.10071419	6.798869154
C01C4.3	WBGene00015293	E010	2.82E-05	6.293619155	5.620734422	6.867936428	3.718048794
col-174	WBGene00000747	E005	2.82E-05	7.765990185	4.837341004	4.525901506	4.859978877
daf-7	WBGene00000903	E005	2.82E-05	11.20754891	8.882333471	9.013681402	8.770251512
emb-9	WBGene00001263	E002	2.82E-05	22.15371356	16.14415171	16.18214229	17.22983769
lin-13	WBGene00003002	E008	2.85E-05	12.02713596	4.896497496	8.013427494	10.19441914
mig-6	WBGene00003242	E003	2.85E-05	12.23034666	14.36025356	14.4550984	13.98435374
rpl-14	WBGene00004426	E001	2.86E-05	10.84783837	6.890350826	8.435309583	9.560608977
T22C1.8	WBGene00011918	E008	2.87E-05	2.234356948	4.018884537	4.250502649	1.768284037
smg-6	WBGene00004884	E018	2.87E-05	9.152915131	5.014516966	4.833687078	4.993019335
ncx-2	WBGene00003567	E003	2.87E-05	12.21450273	15.19635699	14.6911815	14.06565689
ampd-1	WBGene00016415	E008	2.88E-05	1.987708026	1.540781987	2.070006932	5.630701277
R04B5.5	WBGene00011003	E005	2.88E-05	5.400733958	5.177667219	5.562542122	3.688313718
cct-5	WBGene00000380	E001	2.88E-05	7.314079647	9.552512743	9.054414917	8.96887665
F10B5.8	WBGene00008642	E004	2.90E-05	4.347906953	5.748269262	5.676767601	5.129369918
hum-2	WBGene00002036	E003	2.91E-05	2.102048568	7.656249722	5.753780414	4.407982891
sdhb-1	WBGene00006433	E006	2.91E-05	7.364257568	12.14444759	11.86554761	11.30127071
nhr-46	WBGene00003636	E017	2.91E-05	7.500970926	7.951581423	5.052035451	4.79350483
atgp-1	WBGene00000224	E010	2.91E-05	12.98980936	8.017366094	8.953371523	9.733854795
prde-1	WBGene00008995	E007	2.92E-05	0.018107542	1.766032308	1.806006743	4.693451511
gei-1	WBGene00001559	E001	2.92E-05	2.169412757	3.696739442	1.578882037	4.287448214
F10G7.10	WBGene00017373	E023	2.92E-05	3.181624963	6.996921425	6.91584651	6.209970269
dnj-13	WBGene00001031	E001	2.92E-05	5.57685975	11.7980625	9.897356543	9.578702283
ldp-1	WBGene00017719	E006	2.92E-05	5.800609015	8.342390242	7.690868054	7.279276755
kin-10	WBGene00002196	E007	2.92E-05	5.999492183	10.12158078	8.626820388	8.214613281
idhg-1	WBGene00009440	E006	2.92E-05	7.166029642	9.226733694	9.304226339	9.035042729
C39D10.7	WBGene00016534	E002	2.92E-05	14.77657228	17.03961417	16.68504239	15.13427822
plc-3	WBGene00004038	E006	2.93E-05	4.518953385	8.310095783	7.641478163	7.110984679
K07E3.4	WBGene00019492	E005	2.93E-05	8.622584152	11.16637073	10.5064902	10.67639538
D2023.1	WBGene00014300	E007	2.94E-05	0.585381274	2.792113667	1.740684322	1.990793172
vap-1	WBGene00006886	E001	2.95E-05	0.785695106	3.580288047	3.087672517	3.055782824
R151.2	WBGene00020107	E009	2.95E-05	0.80503346	1.895314296	3.226969242	3.534475613
R02D3.1	WBGene00019819	E005	2.95E-05	8.623685086	5.372407649	6.232004786	5.498416166
fshr-1	WBGene00008239	E007	2.96E-05	2.050269458	3.458021072	4.109659607	4.124989811
fbf-1	WBGene00001401	E003	2.96E-05	2.368720927	2.475967104	2.952012665	0.481099837
unc-6	WBGene00006746	E004	2.96E-05	3.950331202	7.152166369	7.753643377	6.101618605
dhhc-14	WBGene00044071	E012	2.96E-05	8.612735292	5.315290874	5.677923216	6.743659753
sec-61	WBGene00013311	E001	2.96E-05	21.46599463	17.64540964	18.65904552	19.24322162
afd-1	WBGene00021009	E002	2.97E-05	9.914404231	10.210972	12.1903681	11.20964595
dnj-20	WBGene00001038	E007	2.98E-05	4.704162593	9.264865321	5.853912882	8.773993079
tbc-19	WBGene00007849	E010	2.99E-05	1.401183794	4.116511998	4.351160826	2.904216472
C10H11.7	WBGene00015696	E001	2.99E-05	2.787808786	2.304903143	2.455541118	1.15693222
tbc-11	WBGene00018075	E010	2.99E-05	2.947392502	4.885743598	3.779538517	5.440662954
T14G10.5	WBGene00011775	E007	2.99E-05	8.741319968	11.1252015	11.0065045	10.43992458
frm-1	WBGene00001488	E005	2.99E-05	13.54774001	9.979596231	12.56180466	13.03584124
che-3	WBGene00000485	E032	3.00E-05	0.890439318	2.997187462	1.781104112	2.647423413
rad-26	WBGene00007761	E007	3.00E-05	8.47059722	10.31863873	9.59485153	9.819675518
unc-43	WBGene00006779	E020	3.00E-05	10.10581098	11.60348826	11.57052017	11.6531245
spat-2	WBGene00012973	E011	3.00E-05	13.06206615	7.231294882	8.349287958	10.44241581
F35E12.6	WBGene00009430	E002	3.01E-05	0.964002252	4.631929474	2.398009174	1.665669619
T19D12.1	WBGene00020576	E009	3.01E-05	2.386624914	2.96648958	5.391631186	2.671337576
pxn-2	WBGene00004257	E015	3.01E-05	5.009228293	3.868621911	2.137184795	3.616483514
T08A11.2	WBGene00011605	E011	3.01E-05	6.031930704	8.319981515	7.894577794	7.608128987
K05B2.2	WBGene00019403	E008	3.01E-05	10.99003276	6.950234434	7.832550073	7.42645926
BE10.1	WBGene00007209	E005	3.05E-05	0.827396939	1.97154111	3.447017933	0.324148039
F53A10.2	WBGene00018734	E002	3.05E-05	4.006784506	6.674802934	6.46597486	6.020972925
Y55F3AM.3	WBGene00021921	E011	3.05E-05	15.56297493	8.679328421	10.99471835	11.32285999
icl-1	WBGene00001564	E004	3.05E-05	20.06789619	18.93564595	19.03111264	19.19650529
Y22D7AR.6	WBGene00021260	E001	3.06E-05	2.161907931	6.020136275	5.304954789	5.985508952
T11G6.5	WBGene00011720	E010	3.06E-05	5.013025154	7.954155512	7.429353894	6.788449097
T20B12.3	WBGene00020601	E003	3.06E-05	7.096784414	4.401299799	5.336049209	5.695045673
F01G4.4	WBGene00008503	E004	3.06E-05	8.442415824	12.1649499	11.31598569	10.96200912
cutc-1	WBGene00022702	E001	3.06E-05	11.41597399	8.274703051	9.038963481	8.870022814
Y64G10A.7	WBGene00013416	E021	3.07E-05	6.389490321	4.026793134	2.852219786	4.622458774
mig-6	WBGene00003242	E019	3.07E-05	10.23542573	7.758949936	5.671647589	11.39641974
rmd-2	WBGene00007786	E013	3.08E-05	3.875834052	5.463223132	7.641860236	4.9921937
letm-1	WBGene00010279	E002	3.08E-05	5.422306891	9.999563096	9.111133825	9.322426651
pink-1	WBGene00017137	E001	3.08E-05	6.782099542	9.63435661	8.993363102	9.069514768
blmp-1	WBGene00003847	E003	3.09E-05	4.916788797	7.45799684	7.545338962	6.798283587
tni-1	WBGene00006584	E002	3.10E-05	10.9731081	15.03301658	14.96053625	14.31470656
gly-6	WBGene00001631	E016	3.12E-05	0.450796459	3.263290821	0.877445921	3.739189103
tat-1	WBGene00013034	E013	3.12E-05	4.627411296	8.205715292	8.268359978	6.894452652
unc-73	WBGene00006805	E026	3.12E-05	5.356622651	5.098994866	7.870656053	2.665274856
F46F11.6	WBGene00018509	E004	3.12E-05	5.445553058	8.356124368	7.643257256	7.48457051
dep-1	WBGene00009717	E003	3.12E-05	10.25768111	4.50223861	6.941503374	8.137961867
apl-1	WBGene00000149	E008	3.12E-05	10.96770154	18.5505884	18.22836404	16.8920046
trak-1	WBGene00020838	E002	3.13E-05	4.419739549	9.223333879	8.211355917	7.761354982
K07F5.15	WBGene00010639	E010	3.14E-05	0.945660796	6.010222617	4.784382302	5.146450969
Y39E4B.6	WBGene00012717	E009	3.14E-05	1.15498999	4.704334592	4.965496322	5.008771453
smp-1	WBGene00004889	E003	3.14E-05	2.885576757	6.389566975	6.012796061	5.06993127
hmit-1.3	WBGene00010811	E006	3.14E-05	5.205962439	3.261331676	2.763498979	2.98007678
col-107	WBGene00000681	E002	3.14E-05	9.96631156	12.13186873	12.23056655	11.91519149
rpn-2	WBGene00004459	E005	3.14E-05	13.1550758	15.25180495	14.89828032	14.57249308
spk-1	WBGene00004980	E004	3.16E-05	5.866976789	9.19764769	7.969674992	8.699112273
sam-10	WBGene00012990	E005	3.17E-05	2.498655089	4.368424577	4.241621456	3.877300608
mpst-3	WBGene00010383	E009	3.18E-05	3.463946429	5.200007501	5.772896216	4.151030135
C27A7.5	WBGene00007756	E013	3.18E-05	6.536283284	4.308349214	2.956465132	4.743213722
dct-16	WBGene00012615	E023	3.18E-05	8.703718361	1.314604918	2.20967475	2.447747491
sma-2	WBGene00004856	E002	3.19E-05	2.073525436	4.461026685	4.491236544	3.794335217
spk-1	WBGene00004980	E024	3.19E-05	6.131098855	9.686780535	9.097872438	8.466024631
F31F7.1	WBGene00017964	E008	3.21E-05	2.73112973	4.328331229	4.16308077	4.558104138
ant-1.1	WBGene00006439	E090	3.22E-05	11.9583283	16.97992746	16.25532854	15.05501069
C15B12.4	WBGene00015786	E003	3.23E-05	3.635628015	2.861427501	2.87865412	0.856758655
unc-15	WBGene00006754	E007	3.23E-05	11.63415725	17.29957913	16.45895431	16.056196
fln-1	WBGene00022048	E006	3.23E-05	12.88589648	15.43447553	17.36627246	14.97927454
frm-1	WBGene00001488	E013	3.24E-05	12.49441169	15.08662616	14.47691155	13.43025066
B0261.8	WBGene00015096	E003	3.25E-05	3.75883884	9.033174952	8.1992532	8.056391596
kin-3	WBGene00002191	E002	3.26E-05	9.897020006	14.04556754	12.65757704	11.86750907
egl-4	WBGene00001173	E018	3.27E-05	18.30571902	11.64993033	13.67317598	14.61431412
pkc-2	WBGene00004033	E020	3.28E-05	6.512549974	6.801357972	5.859593422	3.280787533
fln-2	WBGene00016006	E024	3.29E-05	7.392628482	8.80918472	8.602434406	8.807787168
C16A3.10	WBGene00015814	E002	3.29E-05	10.93339855	12.98861561	12.60028263	12.54431836
ral-1	WBGene00021811	E004	3.30E-05	3.617265089	9.098534264	6.742528257	5.863986157
pak-1	WBGene00003911	E012	3.30E-05	5.845825691	10.61427242	9.66649274	9.205172222
C07A12.7	WBGene00015561	E003	3.30E-05	8.612690493	10.97755567	10.40398586	10.97767377
tba-1	WBGene00006528	E001	3.30E-05	17.3969698	20.08634152	19.42337495	18.84605992
D1086.11	WBGene00044081	E005	3.31E-05	8.16978336	11.25867846	10.79388822	10.97260268
tre-2	WBGene00006608	E004	3.32E-05	4.80456718	9.188718352	8.727283508	8.30522959
sax-2	WBGene00004728	E027	3.32E-05	7.852871275	13.00657916	12.02646676	10.60901829
mig-6	WBGene00003242	E002	3.32E-05	8.361637292	9.665594086	10.04952708	10.68117728
rpt-2	WBGene00004502	E003	3.32E-05	11.95541656	14.86071837	14.12517807	13.67844231
rpl-21	WBGene00004433	E001	3.32E-05	19.06969777	20.36328766	20.20507701	20.0619099
T25F10.3	WBGene00020806	E002	3.33E-05	2.90747242	5.290779313	5.59085326	4.290324162
prdx-2	WBGene00006434	E003	3.34E-05	17.82644137	19.04800506	18.60020709	18.11167477
F07C6.4	WBGene00008555	E004	3.36E-05	2.690362747	4.107872244	2.303681473	5.065498609
dyf-6	WBGene00001122	E001	3.37E-05	4.796408557	4.807246379	6.777137552	4.76149476
lam-2	WBGene00016913	E010	3.37E-05	7.339911425	10.66997433	10.63068337	10.03300513
F26G1.1	WBGene00017837	E003	3.38E-05	0.336920523	1.773912706	2.100262711	5.178106823
Y105E8B.7	WBGene00013692	E004	3.38E-05	3.043686014	4.98205563	4.604078517	4.433666976
F49E2.1	WBGene00009885	E001	3.38E-05	3.736670647	9.065504335	7.854219827	8.871934647
tcer-1	WBGene00022855	E008	3.38E-05	6.53342647	3.804822576	3.697484738	4.954201265
ubxn-2	WBGene00022381	E001	3.40E-05	1.057151192	3.735406388	3.525774391	2.638582477
K07F5.15	WBGene00010639	E009	3.40E-05	5.741471636	10.09154563	9.124383058	9.062451571
Y39G8B.1	WBGene00012722	E003	3.40E-05	9.318343599	9.994212151	10.39337555	10.10203001
lin-42	WBGene00018572	E008	3.42E-05	8.82003202	8.465731938	6.228107035	8.074809822
C23H3.2	WBGene00016018	E011	3.44E-05	6.928701097	11.07555364	12.0704832	9.643983947
mop-25.1	WBGene00019827	E002	3.45E-05	6.084528805	10.12361203	8.878854097	8.015355812
syd-2	WBGene00006364	E007	3.45E-05	6.563725134	9.062443442	9.434476301	8.355559429
clpf-1	WBGene00010304	E002	3.46E-05	2.405813265	6.046923855	5.008778265	5.203798745
Y43F4B.7	WBGene00012804	E012	3.46E-05	2.550754324	6.166352009	5.279757225	4.3785509
tsr-1	WBGene00006647	E008	3.46E-05	3.917205745	7.463986837	7.293032841	6.402605437
cdh-12	WBGene00022103	E006	3.46E-05	3.925789455	4.864834885	4.82687866	1.394620418
F13G3.10	WBGene00008768	E004	3.46E-05	5.255365169	5.254653324	6.882462676	5.007487518
tag-294	WBGene00016937	E002	3.46E-05	6.317599445	3.539105541	3.841466356	4.699427442
dcp-66	WBGene00000938	E003	3.47E-05	10.46551204	8.104390284	8.67361022	8.999266839
mlc-5	WBGene00011734	E006	3.48E-05	1.068066627	6.778386498	5.285577446	4.336259836
gnrr-4	WBGene00016570	E011	3.48E-05	2.814027399	5.045325766	4.78734615	4.654197143
rsp-1	WBGene00004698	E001	3.48E-05	4.233677604	8.28186681	7.159274965	5.310893224
C56C10.9	WBGene00016965	E002	3.48E-05	6.92216881	3.779633225	4.319699432	5.254237886
R31.2	WBGene00011270	E012	3.48E-05	17.44747727	14.48432652	15.74142155	15.80919452
T04A8.6	WBGene00011408	E001	3.49E-05	2.522703299	5.90007014	4.777023041	5.674523262
ZC449.1	WBGene00022611	E004	3.50E-05	2.390626707	2.787813218	2.33323138	0.763887583
elf-1	WBGene00016029	E002	3.50E-05	2.800716004	1.089663143	3.83142454	0.683854756
unc-5	WBGene00006745	E005	3.50E-05	12.83543069	8.282890986	8.706776328	10.48551099
T04G9.7	WBGene00020218	E001	3.51E-05	4.608190709	10.36791956	10.24081989	9.183449521
gpb-1	WBGene00001679	E010	3.51E-05	13.98557219	16.90299653	15.8501088	15.6796475
C16A3.10	WBGene00015814	E001	3.52E-05	2.328488938	6.949724459	5.485556444	5.443116365
gip-1	WBGene00001589	E008	3.52E-05	3.550912559	5.976702074	6.073965151	5.046542548
R08C7.12	WBGene00019955	E005	3.52E-05	3.993714794	6.358858864	6.139181961	6.880580668
F10D7.5	WBGene00017342	E004	3.52E-05	6.088983858	8.913215971	7.551556978	7.156678527
K07C5.4	WBGene00010627	E008	3.52E-05	11.25408404	5.373477169	8.919535395	10.31358816
egl-30	WBGene00001196	E003	3.52E-05	12.48507214	17.07169957	16.32728956	15.50569734
egl-8	WBGene00001177	E006	3.52E-05	15.29255332	11.13149981	11.40107537	12.65972225
ZC262.2	WBGene00022579	E010	3.53E-05	10.49550134	7.642292695	7.96145475	8.214840663
asp-1	WBGene00000214	E002	3.54E-05	2.926940309	9.00934972	4.463781114	8.028184285
Y48G1A.4	WBGene00021660	E002	3.54E-05	3.890742111	7.882722403	7.049871959	6.313025833
lfe-2	WBGene00002979	E013	3.54E-05	6.838849758	10.70530714	8.950291911	9.28505013
pitr-1	WBGene00016739	E016	3.54E-05	7.816483251	13.02506037	12.00205106	11.38683905
zig-5	WBGene00006982	E003	3.56E-05	5.171615496	6.161205119	4.139167988	6.18370275
let-2	WBGene00002280	E022	3.58E-05	9.638926633	15.17926657	15.07790296	14.64758465
unc-54	WBGene00006789	E006	3.58E-05	20.27965212	21.59970617	21.95769786	19.85873862
swp-1	WBGene00006359	E009	3.60E-05	4.866465113	6.686677283	6.943007052	6.05613998
F28B3.5	WBGene00017886	E003	3.60E-05	5.930661901	6.936321102	7.220393183	7.100006413
hcp-2	WBGene00001830	E003	3.60E-05	7.372755698	9.162943171	8.987815572	7.821386978
cyb-1	WBGene00000865	E009	3.61E-05	0.897783283	3.962364549	1.391888861	1.771079753
hrp-2	WBGene00002000	E008	3.61E-05	6.589487802	11.19395171	10.22687994	9.975048077
ubr-5	WBGene00009460	E023	3.61E-05	6.676612192	8.923705539	8.444457218	8.512382589
ctl-2	WBGene00000831	E003	3.61E-05	7.18172054	9.437593528	8.798943415	9.403201738
moe-3	WBGene00003388	E007	3.61E-05	9.939393555	7.940444776	8.210231839	7.943293492
F15A4.6	WBGene00008841	E004	3.62E-05	6.507716224	10.38958634	9.077829846	9.673025978
gcy-35	WBGene00001555	E009	3.65E-05	6.069821944	2.488727009	2.467480738	2.435429786
tag-131	WBGene00006478	E004	3.65E-05	6.787185104	9.208977502	8.690166532	8.115959197
fln-2	WBGene00016006	E008	3.66E-05	0.829276066	4.344530109	3.806581439	3.045077
lin-1	WBGene00002990	E009	3.66E-05	1.191944907	3.167754638	4.031402946	4.535157977
tag-80	WBGene00018468	E027	3.67E-05	5.870711418	10.09535475	9.215547765	8.644722126
dct-6	WBGene00017773	E013	3.67E-05	6.436006958	8.055490238	8.166825901	8.619873631
mdt-6	WBGene00003164	E003	3.67E-05	6.453463707	4.911091502	4.999715256	4.906443026
unc-15	WBGene00006754	E012	3.67E-05	19.25804558	17.08477563	17.2235349	17.57706495
nhr-21	WBGene00003620	E017	3.68E-05	0.647300705	3.516784623	2.853555371	3.312766585
pqn-52	WBGene00019713	E002	3.68E-05	4.136868487	8.083838933	1.046573637	3.074558284
unc-15	WBGene00006754	E008	3.68E-05	14.22752648	16.17709965	15.68046936	15.58793746
lim-8	WBGene00017904	E022	3.69E-05	0.529301952	3.935123127	3.32218163	4.329333408
gon-2	WBGene00001651	E033	3.69E-05	1.775424749	3.011043365	2.14642732	0.603684888
F59E12.9	WBGene00019124	E011	3.69E-05	2.569239822	7.989646958	6.869558462	6.451953143
uig-1	WBGene00009337	E016	3.69E-05	7.146184751	9.780427638	9.346935284	8.970879147
col-107	WBGene00000681	E003	3.69E-05	11.83534297	9.741514601	9.959803211	9.915054762
VF13D12L.3	WBGene00012149	E007	3.69E-05	12.46348226	9.768961521	10.07942987	10.61470626
taf-6.2	WBGene00021363	E008	3.70E-05	3.49005492	6.447534251	5.678077407	5.79289597
F25B4.5	WBGene00017768	E004	3.70E-05	10.15379396	7.337889607	8.058634441	8.381668524
F48E3.8	WBGene00018607	E011	3.72E-05	0.916016597	2.678226723	1.231425311	3.533530122
slc-17.1	WBGene00022647	E010	3.73E-05	1.812760444	4.084045091	2.36837579	0.723249442
lon-2	WBGene00003056	E006	3.73E-05	3.187880988	4.399568508	3.788193784	1.740138534
arp-1	WBGene00013168	E001	3.73E-05	5.008884968	8.659306758	7.831082542	7.005105492
lev-11	WBGene00002978	E011	3.73E-05	24.8022402	20.84982305	22.71642686	22.39694606
bah-1	WBGene00050875	E003	3.74E-05	2.465522103	2.665666072	2.828007719	3.425674926
unc-57	WBGene00006791	E006	3.74E-05	5.671331503	5.612732674	4.917764494	3.112416503
ced-7	WBGene00000421	E005	3.74E-05	8.189745659	5.188405849	5.560750792	5.626649509
apm-1	WBGene00000150	E008	3.75E-05	2.118519287	8.093326966	6.586182697	6.74434068
unc-53	WBGene00006788	E008	3.75E-05	3.911674294	5.354161545	3.254956359	7.194855347
F21C10.4	WBGene00017654	E003	3.75E-05	4.239123363	2.947375369	3.385370506	2.232824086
dcp-66	WBGene00000938	E010	3.75E-05	11.98068386	13.58357856	13.73895219	12.561965
arf-6	WBGene00000184	E003	3.76E-05	6.78402321	9.118539499	8.262179444	7.772199992
swsn-7	WBGene00007433	E001	3.76E-05	6.881483349	9.121029356	8.798607916	9.100699457
twk-39	WBGene00006690	E005	3.76E-05	7.050611063	1.979922384	1.492080009	2.890001838
sec-16	WBGene00013985	E009	3.76E-05	8.735194131	13.2527687	11.79762847	10.74493386
ucr-2.1	WBGene00012158	E009	3.76E-05	10.89142303	13.41438282	12.90735052	13.0837575
mcp-1	WBGene00015678	E009	3.77E-05	4.20038122	5.538664711	5.437342327	5.415599949
tax-6	WBGene00006527	E012	3.78E-05	8.793433518	12.7034503	12.22607697	11.43384315
F52A8.5	WBGene00009918	E002	3.78E-05	11.80698214	13.48808616	12.90489043	11.82859332
col-122	WBGene00000696	E002	3.78E-05	19.48710324	22.9416185	22.65077246	22.07644591
K07A1.17	WBGene00044987	E001	3.79E-05	3.717317242	5.049169794	5.689542326	3.381690432
Y12A6A.1	WBGene00012439	E002	3.79E-05	6.284268353	5.471838233	5.693872897	4.880187926
C25E10.5	WBGene00016095	E005	3.79E-05	7.26692984	5.836187373	6.281538868	6.909418144
adm-4	WBGene00000075	E012	3.79E-05	8.636477707	4.176881583	4.488500241	4.312937724
acs-13	WBGene00022037	E001	3.79E-05	17.17008363	12.06378635	14.11340428	13.62820532
gei-1	WBGene00001559	E005	3.82E-05	2.242107427	4.302815954	1.99243186	4.689325379
arf-6	WBGene00000184	E002	3.82E-05	5.744209603	8.515832006	7.724791499	7.356451684
C25A1.4	WBGene00007706	E002	3.83E-05	9.960591705	6.353415742	7.728742595	7.78784821
icl-1	WBGene00001564	E005	3.83E-05	19.22971255	17.35511846	17.54645186	17.74142774
F13H8.5	WBGene00017438	E002	3.84E-05	6.767381544	3.365524197	1.561598454	4.456780946
mig-38	WBGene00009587	E008	3.84E-05	7.103635274	11.7431133	11.50550411	10.87499363
nkcc-1	WBGene00012543	E004	3.84E-05	7.309745646	9.431597596	9.072651912	8.473587646
nmgp-1	WBGene00017437	E003	3.84E-05	8.280815722	2.769825609	3.196894388	3.523849388
col-122	WBGene00000696	E001	3.84E-05	13.19498244	9.882240112	10.15234425	10.69143921
ret-1	WBGene00004336	E009	3.84E-05	15.02363687	16.06077605	15.38505464	16.75647896
rpl-13	WBGene00004425	E002	3.85E-05	21.79755198	19.77658555	20.15558801	21.11997034
C14H10.1	WBGene00007591	E007	3.86E-05	4.119539439	9.125334224	8.653578363	7.147911004
ptb-1	WBGene00004207	E011	3.86E-05	5.528747993	6.984316843	6.845517736	7.676698656
F33H2.8	WBGene00009371	E008	3.86E-05	8.9319261	2.232128238	2.572067878	2.905894583
ucr-1	WBGene00018963	E010	3.86E-05	12.61704153	14.65871425	14.85827247	14.37142472
gcy-18	WBGene00001543	E001	3.87E-05	1.567562982	4.944845095	4.600983534	3.889574177
twk-39	WBGene00006690	E004	3.87E-05	5.954212736	1.793526417	1.235764244	2.706443572
Y37D8A.3	WBGene00012545	E006	3.89E-05	5.606428401	6.755728999	6.54993819	6.595191799
Y14H12B.1	WBGene00021191	E004	3.89E-05	6.143167048	6.6920955	5.947192328	4.262270947
ril-1	WBGene00008262	E001	3.92E-05	17.49787413	19.47180879	19.21121646	18.75612071
gei-1	WBGene00001559	E003	3.93E-05	2.557778945	4.646623245	2.365617676	4.823087337
nhr-50	WBGene00003640	E011	3.93E-05	4.32677135	3.677774785	3.3077874	2.120983066
ptp-1	WBGene00004213	E009	3.93E-05	5.130177062	1.393473635	0.739435446	1.42493995
fntb-1	WBGene00006465	E005	3.94E-05	6.360641668	11.05897128	9.883919259	9.304042071
M02E1.1	WBGene00019733	E005	3.94E-05	6.750496478	9.095974034	8.572218043	8.515881478
T05A12.3	WBGene00020234	E009	3.94E-05	8.258179994	4.863790256	4.694663965	5.39053348
C44C10.9	WBGene00008089	E006	3.94E-05	11.98203427	6.369677952	9.206154033	7.391091529
C45G9.4	WBGene00016675	E003	3.95E-05	2.225318105	1.829715908	0.628977285	2.397356146
dur-1	WBGene00001113	E028	3.95E-05	5.523464329	10.17241106	8.176084879	4.627134441
lpd-3	WBGene00003060	E004	3.95E-05	8.016160329	9.6151705	9.243370015	9.26057131
R74.8	WBGene00011282	E010	3.96E-05	10.96946982	9.932099059	9.808134217	9.708717285
shn-1	WBGene00006444	E011	3.97E-05	6.009743794	8.217013798	8.400222606	8.275636195
mig-6	WBGene00003242	E014	3.97E-05	6.737344009	6.022465447	4.360996918	7.492092654
eor-1	WBGene00001324	E016	3.99E-05	1.394994766	3.478142914	4.456468761	2.763452133
acly-2	WBGene00007150	E001	4.00E-05	2.460403546	6.408552813	5.481610942	3.91895599
M01G5.3	WBGene00019716	E004	4.01E-05	6.49980663	4.020524638	4.311652607	4.959542719
unc-27	WBGene00006764	E005	4.01E-05	16.53970023	20.47207178	19.71579243	18.79554683
F13B9.1	WBGene00017419	E011	4.02E-05	9.434604093	11.65964812	11.76971959	11.55664573
F49E2.5	WBGene00009888	E019	4.02E-05	11.96503127	15.2114049	14.66756376	14.15018229
unc-68	WBGene00006801	E035	4.03E-05	9.375980427	4.712208579	4.016256484	9.362606243
C03H12.1	WBGene00007284	E001	4.06E-05	1.815249573	4.320894216	4.855378977	4.26292857
ZK688.5	WBGene00022800	E012	4.07E-05	7.576518918	6.084500507	6.35795509	5.807220031
sec-8	WBGene00004753	E001	4.10E-05	1.635743101	5.120687415	4.332303701	3.395148623
npp-13	WBGene00003799	E004	4.10E-05	3.780375935	6.043256328	5.038632391	5.66524991
gck-1	WBGene00001526	E009	4.10E-05	3.913410332	6.474354433	5.809967657	4.786823974
sft-4	WBGene00004788	E002	4.10E-05	13.52194503	11.50470858	12.19491594	13.00632548
rpl-33	WBGene00004447	E003	4.10E-05	18.23033799	17.30416635	17.56259731	17.67387522
lmd-3	WBGene00018700	E018	4.12E-05	2.315347809	2.541274333	3.96645879	5.006560153
mel-46	WBGene00020284	E013	4.14E-05	8.734449547	5.977293121	6.220611938	7.242545494
lin-59	WBGene00003040	E002	4.14E-05	15.06252329	13.94717272	13.84588917	14.23538637
F17H10.1	WBGene00008925	E002	4.15E-05	2.10369758	5.000238083	4.728744943	5.185670677
Y43F8C.13	WBGene00012834	E003	4.16E-05	4.957618993	4.118973056	4.80676864	4.379212773
ifc-2	WBGene00002056	E019	4.17E-05	3.894570713	5.832409884	7.279204152	8.178831254
R08D7.4	WBGene00011144	E004	4.18E-05	2.854280411	6.489306595	5.090077675	4.940983457
R31.2	WBGene00011270	E009	4.19E-05	1.417610247	6.082146073	7.008083003	4.682821507
C50C3.2	WBGene00016800	E005	4.19E-05	4.098012066	3.921678311	1.867350355	5.75651733
crtc-1	WBGene00021237	E007	4.19E-05	5.684894838	7.896977946	7.467718757	7.650711472
praf-3	WBGene00017070	E001	4.22E-05	4.12857249	7.844276708	7.24740542	6.811599207
Y52B11A.10	WBGene00013129	E010	4.22E-05	6.770460294	3.250743483	2.697372939	3.732359291
F39G3.3	WBGene00018208	E004	4.22E-05	9.184937614	12.47455098	11.84733576	11.25797534
plx-1	WBGene00004047	E013	4.23E-05	3.716433	6.787307465	6.295396068	5.838322968
mig-22	WBGene00003253	E009	4.24E-05	3.947976305	6.301179522	6.755474963	6.382861977
C01C4.3	WBGene00015293	E011	4.24E-05	9.702754379	8.069940204	7.070487784	8.959668285
clec-178	WBGene00020585	E001	4.25E-05	5.81960782	8.227438692	7.731697771	6.591019702
F31C3.2	WBGene00009284	E008	4.25E-05	12.79055392	8.766152102	9.193579056	9.833255082
saeg-1	WBGene00010012	E006	4.26E-05	8.443705185	14.19711488	13.2858039	11.97348791
larp-1	WBGene00020097	E006	4.28E-05	10.23066114	11.41149132	10.74368375	10.15446301
csq-1	WBGene00000822	E009	4.28E-05	18.31161254	13.01379512	13.45365832	13.9676022
rbc-1	WBGene00004313	E005	4.29E-05	7.970366747	10.72113886	10.39991677	9.832843609
ceh-44	WBGene00000464	E017	4.31E-05	5.181009848	5.082618799	4.48516426	2.361913621
C15C6.2	WBGene00007601	E005	4.31E-05	5.281831343	7.784778752	7.863428097	7.093959518
kvs-5	WBGene00021948	E013	4.33E-05	3.529677728	4.557693046	4.411930776	1.876139286
wht-3	WBGene00007631	E010	4.33E-05	4.541974765	2.303279574	2.368465087	1.475357524
spk-1	WBGene00004980	E005	4.33E-05	5.595764231	8.943853325	7.621027731	8.369906757
sca-1	WBGene00004736	E004	4.33E-05	11.94360484	13.45545031	13.26317293	11.70920918
Y45F10A.7	WBGene00012869	E004	4.34E-05	2.705991031	4.100016435	4.281587272	5.046535256
F09G2.2	WBGene00017311	E002	4.34E-05	9.600261207	10.99928701	10.56781559	10.244703
gfat-1	WBGene00008546	E002	4.35E-05	3.098535511	6.661760699	6.265389678	5.662085224
nra-4	WBGene00015344	E007	4.36E-05	4.895438555	8.880608292	8.090423568	7.951941159
natc-2	WBGene00015074	E004	4.36E-05	5.824451761	9.876585853	8.967979665	7.905514842
lev-11	WBGene00002978	E028	4.36E-05	6.822201233	14.82020179	14.68836478	11.48002385
pmp-3	WBGene00004060	E008	4.36E-05	13.81810633	10.45130315	11.08098156	10.69626442
hinf-1	WBGene00009553	E001	4.36E-05	16.90609142	13.79298107	12.78288223	9.855526639
R74.8	WBGene00011282	E007	4.37E-05	9.836221256	7.569681773	8.635389124	8.615494174
K09H11.1	WBGene00019599	E003	4.38E-05	4.089235199	2.925876665	2.678727568	2.194799351
ncx-2	WBGene00003567	E017	4.39E-05	16.36467841	11.20478406	11.36069782	12.81580572
T13C2.6	WBGene00020481	E015	4.40E-05	0.435394794	2.612125595	2.145047076	2.164680418
fat-3	WBGene00001395	E005	4.41E-05	3.87341179	8.584259276	7.74756721	8.081927413
F10G8.8	WBGene00008666	E012	4.42E-05	10.50326519	7.298374082	6.784863165	7.981012483
tftc-1	WBGene00021423	E001	4.43E-05	1.373994197	5.976962285	4.696889454	4.736941278
rhgf-2	WBGene00006476	E003	4.43E-05	3.136917525	6.43090992	5.694883096	5.53361752
spv-1	WBGene00014051	E012	4.43E-05	9.111711317	5.614109258	5.867062674	6.799775095
dnj-8	WBGene00001026	E002	4.43E-05	12.12316378	7.238419285	8.50530152	9.412543383
rps-9	WBGene00004478	E001	4.43E-05	18.25602051	19.2765572	19.07271934	18.63948357
M117.1	WBGene00010918	E009	4.44E-05	5.405637124	9.539296215	9.436988772	7.915877806
sams-4	WBGene00015540	E008	4.46E-05	6.718529694	8.255645893	8.573302801	7.099724285
ugt-50	WBGene00011564	E004	4.46E-05	6.756968573	6.761381526	7.99063603	7.795330872
Y105E8A.20	WBGene00013678	E009	4.47E-05	3.179266258	4.53405608	4.085120602	3.482941045
fat-3	WBGene00001395	E002	4.47E-05	3.392028245	6.615975399	6.265912485	6.837087531
pgp-14	WBGene00004008	E001	4.47E-05	10.02289979	9.03658618	7.800262577	8.385094722
emb-4	WBGene00001258	E021	4.49E-05	6.157315845	9.214920278	9.160022447	8.988532615
dgk-2	WBGene00000959	E016	4.50E-05	3.874911397	6.699962882	5.633132353	6.916384293
Y69A2AR.18	WBGene00022089	E011	4.50E-05	4.148601005	15.60853905	12.90237119	11.00183913
T10E9.3	WBGene00020413	E001	4.51E-05	0.920452669	3.682354	3.350709889	3.513002634
klp-19	WBGene00002229	E004	4.51E-05	3.740141424	8.026044267	7.508172409	5.547542918
wnk-1	WBGene00006941	E018	4.51E-05	14.10538606	10.7863178	12.48523049	12.12037786
Y37A1A.4	WBGene00045063	E009	4.52E-05	4.250931483	3.527871681	3.018352801	1.883394045
B0491.6	WBGene00007193	E002	4.54E-05	4.770311058	6.760193975	5.894887403	6.135137259
xbp-1	WBGene00006959	E001	4.54E-05	14.77747794	19.70984701	19.03695738	17.82509352
ugt-41	WBGene00017336	E009	4.56E-05	2.018337457	3.647315765	3.687314055	2.125007866
Y43F4B.7	WBGene00012804	E011	4.56E-05	2.353015508	5.682509498	5.149659708	4.360214693
F55A11.4	WBGene00010077	E008	4.57E-05	1.121691597	2.787514862	2.123200009	1.142179585
goa-1	WBGene00001648	E002	4.58E-05	11.95968877	16.1118996	15.19132254	14.35685563
F09F7.7	WBGene00017304	E003	4.59E-05	6.031626558	7.951979427	7.625578997	7.909206302
pqn-65	WBGene00004148	E012	4.59E-05	11.84495496	10.42157713	10.51794092	13.1609286
tag-250	WBGene00016203	E010	4.60E-05	0.705456024	2.622589256	1.592481751	4.223616349
hxk-3	WBGene00022306	E021	4.60E-05	11.95548607	8.472349708	9.047859011	9.662403108
Y37E11AM.3	WBGene00021367	E001	4.61E-05	4.861220082	7.42721005	6.757509652	7.011157166
ubql-1	WBGene00008852	E015	4.61E-05	9.431110151	14.21486128	13.05746824	12.69389774
vars-1	WBGene00006935	E005	4.63E-05	2.994639465	5.511562336	4.897957909	5.151653165
aqp-7	WBGene00000175	E006	4.63E-05	11.22334803	17.06392429	16.22721207	15.23481656
T23H2.3	WBGene00020742	E003	4.64E-05	7.811499269	10.20001053	10.04222174	9.265842265
act-1	WBGene00000063	E007	4.64E-05	13.53967059	18.84604528	18.05568197	17.01157579
C15H9.9	WBGene00015803	E002	4.65E-05	11.69466931	13.88601732	13.60142151	12.54892565
C49A9.2	WBGene00016756	E009	4.66E-05	1.238294602	2.232860079	3.477923114	1.359732288
pqn-72	WBGene00004154	E003	4.66E-05	3.602686029	5.217327611	5.748161484	4.210831407
Y41D4A.4	WBGene00021506	E009	4.67E-05	8.195415008	13.54941293	12.6289115	12.51071292
tom-1	WBGene00006594	E012	4.68E-05	9.87584312	5.019275653	5.57831326	7.033673241
cutc-1	WBGene00022702	E002	4.69E-05	4.330074237	6.948556919	6.214407662	6.370890927
C06B3.6	WBGene00007365	E003	4.69E-05	10.39010647	9.890762418	9.716415609	10.30900052
pod-1	WBGene00004075	E011	4.71E-05	1.229484388	4.526947162	3.9317596	2.013155085
Y54F10BM.3	WBGene00021858	E005	4.71E-05	3.099530756	0.50322788	1.110824473	1.316199076
tram-1	WBGene00007696	E001	4.71E-05	10.2010498	13.74436502	12.96968014	11.5803678
aldo-2	WBGene00017166	E002	4.71E-05	12.64664953	15.6682237	14.86400758	15.28940087
F36D4.5	WBGene00018090	E002	4.71E-05	13.16101925	8.93922911	11.00143123	10.73285233
nhr-34	WBGene00003627	E001	4.73E-05	0.228349604	3.497820482	2.547140171	1.834918192
lin-10	WBGene00002999	E007	4.73E-05	6.321594126	9.678423499	9.149695714	8.377756758
K07C5.4	WBGene00010627	E001	4.73E-05	11.20574111	13.95316256	12.66122267	11.61363314
dhp-1	WBGene00000963	E001	4.74E-05	2.928543604	3.261349085	4.509523854	5.481940861
zoo-1	WBGene00013683	E014	4.76E-05	8.245517432	10.97009193	10.7966277	10.62894719
C37C3.2	WBGene00016496	E013	4.76E-05	11.64617006	10.46668722	10.04105711	10.86457237
C33F10.11	WBGene00016357	E001	4.77E-05	1.074294988	2.498991632	2.95678018	0.070673221
fln-2	WBGene00016006	E012	4.77E-05	4.155073619	6.734767516	5.474626255	5.317039824
pqn-48	WBGene00004135	E002	4.77E-05	4.916716777	7.52880989	6.736661879	6.92630424
uso-1	WBGene00010713	E004	4.77E-05	5.119443324	9.187195597	8.490164253	8.367754129
mau-8	WBGene00003142	E003	4.77E-05	7.781209643	5.285610809	6.576697072	7.766283107
klp-19	WBGene00002229	E007	4.79E-05	2.186329169	5.416869602	4.634210514	3.569060432
smg-1	WBGene00004879	E041	4.79E-05	3.084296642	7.369903858	6.402434587	6.168353943
myo-2	WBGene00003514	E005	4.79E-05	6.993495549	10.9671646	10.84809698	10.36341988
F15G9.1	WBGene00008865	E002	4.79E-05	7.523832308	11.10071182	11.56839801	5.73646744
ikke-1	WBGene00011299	E002	4.80E-05	0.601287088	2.989447298	2.048950412	2.980847311
mnk-1	WBGene00011304	E006	4.81E-05	11.78841797	18.85268532	17.82391758	16.83972171
mbd-2	WBGene00023409	E002	4.82E-05	5.342820142	7.595046674	6.905648666	6.814745529
nsf-1	WBGene00003818	E007	4.82E-05	9.817474745	13.3156012	12.69830766	12.9855775
K04G7.1	WBGene00019400	E002	4.83E-05	1.085506402	3.779458551	3.644158528	3.122722371
C30F12.5	WBGene00016264	E014	4.83E-05	3.443086584	7.378420835	5.978003608	6.386039596
mlt-11	WBGene00012186	E001	4.85E-05	3.2411398	1.79190418	0.002136181	1.861656654
ostd-1	WBGene00019693	E005	4.87E-05	3.246939034	3.515101274	3.235924081	6.289619507
rla-1	WBGene00004409	E004	4.91E-05	13.1659646	7.658618769	9.544386444	11.13847549
unc-5	WBGene00006745	E010	4.92E-05	3.793331875	6.011946619	6.156270242	5.971911988
glt-4	WBGene00001622	E004	4.92E-05	4.700787976	8.349727496	8.050433331	7.443785222
eef-1A.2	WBGene00001169	E010	4.92E-05	21.83076371	15.73692638	17.81471029	18.28005551
lev-11	WBGene00002978	E024	4.93E-05	16.36495515	22.95961654	22.79175991	20.12621536
pde-1	WBGene00011433	E012	4.94E-05	2.638235997	5.438243942	5.492936346	4.126339776
gbb-2	WBGene00022675	E009	4.94E-05	4.284716355	9.456501322	9.175472242	8.664807022
grd-6	WBGene00001695	E004	4.94E-05	5.610448277	3.420267054	2.854184602	4.533140788
ifet-1	WBGene00004132	E010	4.94E-05	7.25884238	11.23779719	10.41742278	10.45278656
Y6G8.16	WBGene00194801	E002	4.97E-05	1.490865302	2.403656442	2.4683949	1.948919277
Y54F10AL.1	WBGene00021847	E001	4.97E-05	2.820486463	6.466656614	5.478932278	5.133542641
zig-11	WBGene00021305	E006	4.98E-05	6.485502762	9.621812662	9.000674124	8.678670055
C01F1.1	WBGene00015296	E003	4.99E-05	10.74710784	8.796185373	8.667211961	9.849996344
sec-16	WBGene00013985	E017	4.99E-05	12.30178262	7.74295877	9.59161116	10.71506856
ZC247.1	WBGene00013859	E004	4.99E-05	23.39761441	21.40834671	22.38569708	22.45678453
mca-3	WBGene00003153	E011	5.00E-05	3.766151243	4.764869818	4.69878106	7.576299801
spp-18	WBGene00005003	E005	5.01E-05	0.96864794	3.90692859	3.556584818	3.949343193
C53H9.2	WBGene00016907	E011	5.01E-05	2.224944122	5.995541963	4.513343141	4.788849108
let-2	WBGene00002280	E005	5.01E-05	25.10007107	16.13584417	16.45688583	17.69810944
chk-2	WBGene00000499	E004	5.04E-05	4.400209574	2.91029077	2.469225223	1.291038326
slr-2	WBGene00013350	E010	5.05E-05	2.884285539	5.623768466	5.527685596	4.370386258
C32E8.5	WBGene00016323	E002	5.05E-05	4.453920109	8.988721617	8.126667005	7.875119503
Y48C3A.12	WBGene00012994	E005	5.05E-05	13.20269469	8.332344778	9.810336773	9.743631334
F52G3.1	WBGene00018710	E003	5.07E-05	12.54982559	9.234084826	9.194329415	10.64596464
B0393.5	WBGene00007170	E015	5.08E-05	4.050301532	3.01894897	2.78964288	6.421527691
lfe-2	WBGene00002979	E006	5.08E-05	4.515212956	2.459856909	3.636037146	2.281610644
unc-43	WBGene00006779	E021	5.08E-05	10.75440444	12.13403275	12.43964666	12.48791412
F49C5.4	WBGene00009867	E009	5.10E-05	0.604232645	1.585660763	1.328678852	1.954806714
fat-3	WBGene00001395	E003	5.10E-05	0.852159657	2.979083628	2.459212469	1.672164343
wht-3	WBGene00007631	E009	5.10E-05	1.139980674	2.796935818	3.089400365	1.182442551
Y111B2A.9	WBGene00013733	E007	5.10E-05	3.342986868	5.061889277	5.413089903	6.161207511
T20F7.1	WBGene00020630	E001	5.12E-05	3.632387549	6.526539099	5.635168096	4.734732304
oaz-1	WBGene00022748	E015	5.13E-05	2.80264564	15.29795955	12.1619437	12.02780981
C31H2.4	WBGene00016294	E004	5.14E-05	1.864762807	1.514767074	1.888200903	0.581945808
F56D3.1	WBGene00018969	E006	5.14E-05	4.300152341	9.403814867	8.916355751	8.669391581
F01D5.8	WBGene00008498	E007	5.14E-05	5.266096632	3.860724607	3.313375525	4.558774837
saeg-2	WBGene00011964	E003	5.14E-05	6.955167447	8.509210898	8.18171422	7.620787971
C05G5.1	WBGene00007347	E010	5.15E-05	0.009277725	2.477638303	1.843691737	4.570850882
avr-15	WBGene00000233	E002	5.16E-05	8.29759601	5.197235581	5.716264363	5.296887956
let-716	WBGene00002850	E007	5.16E-05	12.02840884	6.213174678	8.141938681	9.310973653
apm-1	WBGene00000150	E009	5.17E-05	0.885785509	4.897642422	3.081033388	3.506126939
slr-2	WBGene00013350	E011	5.17E-05	3.096020499	7.450619748	5.798654869	5.956670361
C05G5.2	WBGene00007348	E009	5.19E-05	2.903198215	5.164774519	4.814440707	4.246821457
T15B12.1	WBGene00020530	E004	5.20E-05	3.636072927	4.945645207	2.407542955	6.288556907
nurf-1	WBGene00009180	E038	5.23E-05	1.10609419	4.101467132	1.769354236	0.897516459
fat-3	WBGene00001395	E004	5.23E-05	4.451589361	9.068943165	8.264507623	8.621443044
2RSSE.1	WBGene00007064	E001	5.23E-05	6.868685952	9.156840021	9.138604383	7.981630564
cal-5	WBGene00006861	E002	5.23E-05	11.10609014	9.18172107	10.01114757	10.33260104
wrn-1	WBGene00006944	E007	5.24E-05	2.108863317	4.74941671	4.475602712	3.669218686
D2045.5	WBGene00008423	E002	5.26E-05	1.791278951	2.891551242	2.968752796	0.792375734
erp-1	WBGene00001335	E003	5.27E-05	4.206883025	4.971517937	4.455441218	6.427269563
twk-31	WBGene00006683	E006	5.29E-05	1.23911041	4.285917161	4.516105337	4.596555715
R08E3.2	WBGene00019958	E006	5.29E-05	4.190060958	3.674589835	6.824761045	4.840293586
C24G6.2	WBGene00016059	E003	5.29E-05	7.276766009	4.21638019	3.562375461	4.060581122
F52C12.2	WBGene00018679	E002	5.29E-05	8.86096162	7.222326997	7.44059779	7.447450732
tbc-12	WBGene00044061	E008	5.33E-05	4.879866135	8.28836645	7.926968641	6.759863338
lmd-3	WBGene00018700	E019	5.34E-05	2.432073527	2.213199538	1.446935136	0.440953407
sqv-5	WBGene00005023	E008	5.34E-05	11.32570984	8.944213412	9.125626593	9.145001259
Y87G2A.2	WBGene00013594	E004	5.38E-05	4.71844157	3.529170642	3.126189692	4.155512731
rps-2	WBGene00004471	E003	5.38E-05	14.04846868	19.82714009	18.96340186	17.11031572
Y43F8B.2	WBGene00012813	E011	5.39E-05	3.780068227	8.386603035	6.192643636	6.386056599
arrd-28	WBGene00009000	E001	5.40E-05	0.936058346	3.321477388	2.6565561	2.801430867
myo-6	WBGene00009730	E019	5.40E-05	5.369870131	8.877856744	7.274094598	6.139361704
let-2	WBGene00002280	E021	5.40E-05	11.29995678	15.75881831	15.64380744	15.38651304
vit-6	WBGene00006930	E006	5.40E-05	12.18896718	12.91315835	12.69069885	13.02425426
aldo-2	WBGene00017166	E005	5.40E-05	19.70345092	17.97579978	18.31945794	18.73035641
zfh-2	WBGene00022518	E007	5.41E-05	4.087819173	5.836473586	5.435423775	7.298928523
cle-1	WBGene00000527	E008	5.42E-05	2.886587754	2.433342973	1.763246513	4.229227177
efhd-1	WBGene00012980	E008	5.42E-05	3.315919223	7.524472577	6.422839926	6.999966003
Y71H2AM.20	WBGene00022185	E001	5.42E-05	3.508450162	7.629931763	7.103589785	6.353441728
tag-273	WBGene00013289	E001	5.43E-05	4.41016124	2.735018496	1.479760528	5.52832943
clpp-1	WBGene00014172	E002	5.43E-05	4.531203388	6.052504981	5.870982798	6.108389573
lir-2	WBGene00003045	E008	5.43E-05	7.493471797	6.120324921	5.559893908	6.375389164
D2023.1	WBGene00014300	E013	5.44E-05	1.660993914	4.14465102	1.619614247	2.884549394
fncm-1	WBGene00018908	E011	5.44E-05	1.885654387	2.343873672	1.150376352	0.018731716
F49E2.2	WBGene00009886	E013	5.44E-05	6.139440336	7.466380938	7.236047614	9.862203675
pkc-1	WBGene00004032	E002	5.46E-05	12.63222741	8.811091754	10.27027307	10.97446074
syx-17	WBGene00012150	E001	5.47E-05	2.404556313	4.772807841	4.52972152	4.241246608
dpy-31	WBGene00006592	E001	5.47E-05	4.200431524	7.048549221	7.497591877	5.88993868
sek-1	WBGene00004758	E008	5.48E-05	15.45984207	9.495376648	11.68022249	12.16196789
jip-1	WBGene00002176	E012	5.49E-05	4.907694003	7.88513375	7.22896238	7.631159581
dyci-1	WBGene00015927	E011	5.49E-05	6.056118874	9.193767549	8.742664253	7.946771733
F43G9.12	WBGene00009672	E002	5.49E-05	7.743995868	9.951350143	9.361108223	9.092266116
memo-1	WBGene00016500	E009	5.50E-05	3.746449074	10.20288226	9.802602183	9.0022009
kcc-1	WBGene00006504	E015	5.50E-05	6.173928073	8.097967342	8.373004542	7.818223212
clec-87	WBGene00007709	E001	5.53E-05	9.810989151	14.21927698	11.81949459	10.91258953
Y44E3A.4	WBGene00021549	E004	5.57E-05	7.602077677	9.80122073	9.638048788	9.296246354
R193.2	WBGene00020128	E024	5.58E-05	3.022804826	1.125573137	1.953310872	0.480429092
pct-1	WBGene00003961	E007	5.58E-05	7.781061447	8.732662684	11.08065377	11.76579104
ima-3	WBGene00002074	E005	5.61E-05	6.275087994	9.975372423	9.258599662	8.946391804
mak-1	WBGene00010681	E004	5.62E-05	5.088120644	9.324641054	8.639090001	7.9381628
rps-20	WBGene00004489	E002	5.63E-05	17.28358513	18.71942731	18.55660531	17.91128032
eor-1	WBGene00001324	E012	5.64E-05	1.964422184	3.63391766	4.055243164	3.986881228
mpz-1	WBGene00003404	E044	5.70E-05	1.785201221	2.627833438	3.379789962	1.308523446
R08D7.4	WBGene00011144	E002	5.70E-05	1.837471689	4.56898396	3.069058154	2.464263449
set-10	WBGene00009370	E005	5.70E-05	1.844732932	3.607687589	2.829199141	2.154781973
crls-1	WBGene00017763	E001	5.70E-05	6.603940395	9.670376614	8.868578737	8.145799538
acs-1	WBGene00018488	E005	5.70E-05	8.644380788	8.923040249	7.529164198	6.919301821
lam-1	WBGene00002247	E008	5.70E-05	16.26722597	17.46190138	17.60377866	16.89736865
daf-7	WBGene00000903	E001	5.71E-05	5.303312301	8.629285683	8.580616652	8.127486675
rfip-1	WBGene00018869	E003	5.71E-05	6.32783929	4.742878185	2.86518767	3.968923726
daf-15	WBGene00000911	E003	5.72E-05	3.572710897	8.905427182	8.310583666	7.447055405
mbk-2	WBGene00003150	E011	5.73E-05	6.714684366	5.448838277	5.654616312	8.827732746
cpg-2	WBGene00015102	E005	5.74E-05	4.089229014	7.851656052	6.288431566	5.201257497
F09F7.7	WBGene00017304	E005	5.74E-05	7.101303331	5.023548413	5.410878085	5.200035672
T21B10.3	WBGene00011885	E004	5.74E-05	8.211015884	10.11540024	10.13366597	7.889401473
gld-4	WBGene00014115	E004	5.74E-05	10.51331766	8.262645786	9.03638303	8.869113758
ant-1.1	WBGene00006439	E080	5.74E-05	19.86062806	18.97436533	19.29282638	19.16116661
Y48G1BM.6	WBGene00021671	E007	5.75E-05	2.347809475	2.7034854	2.892816214	0.923518198
C06A12.3	WBGene00007357	E005	5.75E-05	3.745929042	1.251275407	1.638021292	0.606916732
srp-6	WBGene00005647	E003	5.75E-05	8.043946533	4.981655944	5.059206851	5.363473074
vab-19	WBGene00006882	E004	5.75E-05	8.831541219	4.544313766	4.414583272	5.221723302
ubc-25	WBGene00006720	E004	5.75E-05	12.98943283	7.841476635	9.819572218	10.80895998
tat-5	WBGene00009498	E009	5.77E-05	5.40661232	8.455367976	8.208735127	7.210140126
F11C3.1	WBGene00008695	E005	5.78E-05	2.631022698	3.166466434	2.524418829	1.74346302
cutl-14	WBGene00015231	E002	5.79E-05	1.500274036	2.788445364	3.127978251	2.809136439
mkk-4	WBGene00003368	E002	5.79E-05	3.354065942	7.929830043	6.051010195	6.105673367
sorb-1	WBGene00012891	E012	5.79E-05	3.80273696	7.393009341	6.451482931	6.984376982
unc-116	WBGene00006840	E002	5.80E-05	12.01398191	9.174360318	10.28202841	9.006696076
unc-44	WBGene00006780	E010	5.82E-05	12.88748593	12.63535656	11.36538049	12.69952402
csn-4	WBGene00000816	E006	5.84E-05	2.399058744	5.397482158	4.442113344	4.216376594
mig-38	WBGene00009587	E001	5.84E-05	3.13510439	6.993657926	4.599945662	5.273366696
grl-7	WBGene00001716	E004	5.84E-05	4.504142734	6.236471545	5.823891396	2.394391046
wars-1	WBGene00006945	E004	5.86E-05	5.249312982	8.150982931	7.937907866	7.558459571
lin-9	WBGene00002998	E006	5.86E-05	5.507672901	9.362804062	8.319957322	7.968152363
pak-1	WBGene00003911	E013	5.86E-05	5.571872571	10.15426444	8.868538614	8.434757459
pbo-4	WBGene00003943	E011	5.88E-05	1.240577216	3.60546501	2.865103042	3.466337537
F31C3.2	WBGene00009284	E002	5.88E-05	4.514301921	9.954830588	10.25536542	7.893434265
inx-10	WBGene00002132	E004	5.88E-05	9.092801284	7.518439966	7.474589575	7.883891731
unc-83	WBGene00006815	E003	5.89E-05	10.03465302	6.294985301	7.910716535	5.745132215
set-27	WBGene00022173	E004	5.90E-05	8.565267916	11.30509742	11.17141305	10.10508378
ant-1.1	WBGene00006439	E081	5.90E-05	19.87018109	18.89546323	19.22530419	19.13060184
F48E3.8	WBGene00018607	E016	5.93E-05	1.731471271	3.38127704	1.163711861	3.338334907
jph-1	WBGene00002179	E007	5.93E-05	12.58050696	14.81373235	14.51258015	13.7969036
clr-1	WBGene00000548	E023	5.93E-05	13.23117924	8.966662336	9.840576152	10.99677162
ant-1.1	WBGene00006439	E082	5.93E-05	19.86621368	18.89944502	19.22990664	19.11364619
arp-1	WBGene00013168	E002	5.98E-05	10.18700106	14.449353	13.84523369	12.92853968
asp-3	WBGene00000216	E003	5.99E-05	12.54964647	10.75049787	10.85036508	10.6338281
rnh-1.1	WBGene00022888	E004	6.00E-05	3.565863148	1.869249218	0.983411363	3.541494478
R148.5	WBGene00020104	E002	6.00E-05	5.728142632	8.327243913	7.882323697	6.909643851
dog-1	WBGene00001049	E009	6.02E-05	2.573839644	4.099222343	3.633838984	1.422393024
hsp-43	WBGene00002024	E005	6.03E-05	13.13773739	9.187669376	10.96430876	10.8179974
T24H7.3	WBGene00020782	E005	6.05E-05	5.798243026	8.019075454	7.203767124	6.81884604
hum-4	WBGene00002037	E026	6.05E-05	7.874065586	4.645348842	6.436730151	3.56903979
pqn-44	WBGene00004131	E002	6.05E-05	17.07842967	11.778751	14.0138052	14.99480763
maco-1	WBGene00017066	E006	6.06E-05	7.944114786	10.99447929	10.61328761	9.513809877
T14G8.3	WBGene00011771	E012	6.06E-05	11.3579955	14.45019766	14.7086278	13.01423496
inx-18	WBGene00002140	E001	6.07E-05	0.80476851	3.498372097	3.047503287	2.864811
K07H8.11	WBGene00044510	E004	6.08E-05	0.012638743	0.767204421	8.919909346	0.621636056
E02A10.4	WBGene00008454	E001	6.08E-05	6.557635121	9.017992346	9.279498738	7.651968938
nsy-1	WBGene00003822	E010	6.08E-05	15.15837215	7.951534117	9.557801494	11.34445267
F38E9.5	WBGene00018187	E010	6.09E-05	1.838664791	8.537112556	7.138625707	6.001624968
F37A4.1	WBGene00018131	E004	6.09E-05	6.42026499	8.747531889	8.793458357	8.187684104
rsp-1	WBGene00004698	E002	6.09E-05	8.309719798	11.04986623	10.13371594	9.12256045
glt-4	WBGene00001622	E001	6.11E-05	2.61715688	6.267839466	6.175619703	5.632603917
catp-7	WBGene00022010	E004	6.11E-05	2.677832606	2.348774612	0.007515189	1.163556891
zbp-1	WBGene00010908	E004	6.12E-05	1.007189076	2.422378463	1.315279831	5.166519411
F54D7.2	WBGene00018797	E001	6.12E-05	2.446158052	5.313331801	4.449555775	3.073162146
T23B5.3	WBGene00011940	E014	6.12E-05	4.280486557	8.744723815	7.060497866	8.53490203
Y71H10B.1	WBGene00022201	E007	6.12E-05	5.129341639	8.630661561	8.257391086	7.611457597
F08F8.9	WBGene00017274	E009	6.13E-05	5.368048037	7.418065252	6.980317107	7.305716467
tald-1	WBGene00021286	E004	6.13E-05	5.94608367	10.33146154	10.07855248	9.574133221
Y54G2A.73	WBGene00219425	E002	6.13E-05	7.155744488	7.462826214	7.977005178	9.967202324
srap-1	WBGene00011522	E025	6.16E-05	8.763086072	4.643860505	5.972592941	4.767787422
cpt-1	WBGene00012907	E007	6.17E-05	9.729933949	6.95144281	7.829090754	8.770087888
ZC434.9	WBGene00013895	E018	6.19E-05	0.596871949	2.602711992	1.832771453	2.762188193
sqv-5	WBGene00005023	E007	6.19E-05	8.106929343	10.14857402	10.06305443	9.366122486
fat-6	WBGene00001398	E003	6.19E-05	11.01484853	8.005323092	8.385786913	8.356536344
twk-24	WBGene00006677	E009	6.20E-05	2.733541187	5.661207823	5.884809755	4.874561777
pept-3	WBGene00003878	E012	6.20E-05	8.598521023	4.307241682	4.26668064	6.111455475
col-107	WBGene00000681	E004	6.20E-05	12.47537334	9.796088237	9.610537873	9.682728256
ptp-3	WBGene00004215	E008	6.21E-05	5.372800971	4.785917997	3.774300804	6.310227799
F56C9.10	WBGene00018953	E008	6.21E-05	7.698860099	12.17059338	11.60615278	10.60949131
tni-3	WBGene00006585	E003	6.21E-05	13.04945319	11.88744209	11.87393776	12.2330108
B0205.8	WBGene00015022	E004	6.24E-05	2.781272256	4.484912212	4.392126926	4.224419647
ksr-1	WBGene00002239	E014	6.24E-05	8.861903666	5.965231193	6.278408766	7.179319977
Y111B2A.9	WBGene00013733	E002	6.24E-05	9.188421836	7.786029101	8.388747469	7.292797168
sec-61	WBGene00013311	E015	6.24E-05	10.6405912	11.71220597	11.54584369	11.15995452
F28H7.8	WBGene00009241	E002	6.25E-05	4.812235787	2.83528678	3.680302148	2.555275582
ubr-1	WBGene00016326	E017	6.25E-05	5.210918974	10.61058275	10.26823562	8.562211954
sax-7	WBGene00004732	E004	6.26E-05	11.10954901	9.548812395	10.54361482	8.496057189
rme-8	WBGene00004378	E015	6.27E-05	7.731407479	4.53516807	4.878825662	5.413170705
unc-13	WBGene00006752	E013	6.28E-05	9.484475422	12.68654244	12.21708473	11.17862375
acdh-11	WBGene00012860	E001	6.30E-05	2.129608933	4.914008895	5.482638278	4.047349004
irld-57	WBGene00012401	E001	6.31E-05	3.61305287	3.817027689	5.475489113	2.340173523
prg-2	WBGene00004179	E009	6.31E-05	8.764491796	5.167728832	5.937682173	5.069322166
sem-4	WBGene00004773	E001	6.32E-05	1.831842933	5.00415575	3.418579983	4.616021828
M60.4	WBGene00019780	E001	6.32E-05	11.9125133	14.5082749	14.14119369	14.03826131
kin-1	WBGene00002189	E010	6.32E-05	11.92156649	12.75063882	13.0034604	13.36140841
Y32G9B.1	WBGene00021309	E001	6.33E-05	3.33644323	6.658512305	7.481200606	6.13717203
F14B8.5	WBGene00017447	E011	6.34E-05	2.694308176	2.247707216	0.017092423	0.764308477
M162.5	WBGene00010931	E003	6.36E-05	2.703737868	2.545144855	1.601597749	1.422069117
drd-2	WBGene00018237	E002	6.36E-05	5.666073146	9.662165331	10.20908368	8.816537226
dab-1	WBGene00000894	E003	6.38E-05	2.238362691	4.758500934	4.578492332	2.373848615
T16G1.9	WBGene00011802	E008	6.38E-05	8.165203551	4.237826292	5.13711425	6.154448077
AH9.1	WBGene00014998	E007	6.39E-05	1.068181165	2.29400833	2.089464884	2.746748646
rpn-6.1	WBGene00004462	E006	6.39E-05	4.454343898	9.416557236	8.332158258	7.090219591
egl-9	WBGene00001178	E008	6.39E-05	4.676323469	7.387941155	6.877305073	5.847178651
istr-1	WBGene00010736	E003	6.39E-05	11.99656593	12.97001118	12.49829755	11.07004774
tir-1	WBGene00006575	E017	6.40E-05	3.10315345	2.170642006	2.91945	5.070707045
saeg-1	WBGene00010012	E005	6.41E-05	8.395202218	12.44584402	11.26650352	10.69082906
Y87G2A.2	WBGene00013594	E006	6.43E-05	1.785856615	3.455774701	5.390642665	2.530955644
gar-2	WBGene00001518	E004	6.43E-05	8.36066761	5.009764512	5.362017488	6.455770806
F42A10.5	WBGene00018341	E003	6.43E-05	10.68037565	12.8134892	12.73270048	12.43258644
sec-31	WBGene00011338	E015	6.44E-05	4.268391665	7.687321077	6.901462331	6.823292247
ugt-41	WBGene00017336	E004	6.44E-05	4.477441067	2.539672874	3.060058044	1.589412913
C14A4.3	WBGene00007556	E005	6.44E-05	4.783518695	6.348410625	6.087720439	5.603965449
moma-1	WBGene00019333	E001	6.44E-05	8.547831743	10.07557277	9.756529164	9.813524251
bre-3	WBGene00000268	E005	6.47E-05	6.037501521	9.173211709	8.797205168	8.30813546
kin-10	WBGene00002196	E008	6.49E-05	6.373297327	10.30556677	9.20824043	8.553824292
cka-1	WBGene00000509	E008	6.49E-05	6.534154728	6.974556256	6.751044596	4.427647863
hat-1	WBGene00044069	E006	6.49E-05	10.99325327	7.986471515	8.430512679	8.901361739
cka-2	WBGene00000510	E003	6.50E-05	2.922135263	7.085472546	5.545977835	6.050650068
dcs-1	WBGene00000940	E003	6.50E-05	3.108796759	6.957810132	5.264552053	4.866656297
hmr-1	WBGene00001980	E038	6.50E-05	5.799591755	4.706446412	3.732877301	7.162189936
F38B2.4	WBGene00009531	E002	6.50E-05	8.21870592	10.98811673	10.30840006	10.03640267
emre-1	WBGene00008980	E003	6.50E-05	9.966853304	11.52699771	10.96003126	11.19017129
sulp-6	WBGene00020914	E007	6.51E-05	1.803354998	2.404303365	3.051921249	0.013282889
Y67A10A.10	WBGene00013459	E001	6.51E-05	3.15733069	4.979512909	4.598496322	3.11384712
col-34	WBGene00000611	E003	6.51E-05	8.699886121	6.158731642	6.98676225	6.611672826
klc-2	WBGene00002215	E003	6.51E-05	13.35359591	10.31654565	10.78922196	8.916284335
F19B10.1	WBGene00017583	E002	6.52E-05	5.174346868	3.96509426	4.144964139	4.704859852
Y45G12B.3	WBGene00021564	E005	6.53E-05	1.323800602	5.158463617	4.467629277	4.054353616
daf-5	WBGene00000901	E004	6.53E-05	6.049256977	7.952020389	7.801079024	7.483365149
pph-1	WBGene00004083	E001	6.55E-05	4.471233564	7.959952294	6.442555914	6.685941683
nlp-16	WBGene00003754	E004	6.56E-05	10.03906524	8.734917199	8.866677189	9.166764169
frm-9	WBGene00001495	E014	6.58E-05	3.44267847	5.336630788	4.516356789	5.387784074
gsa-1	WBGene00001745	E014	6.59E-05	17.82693123	11.92341871	14.09341356	14.57820159
fat-2	WBGene00001394	E007	6.60E-05	12.04107534	15.10066587	14.32908056	13.7724986
rps-4	WBGene00004473	E003	6.62E-05	22.71952874	20.30065825	20.76860367	21.48920364
nlr-1	WBGene00003772	E009	6.65E-05	5.450013994	9.209506005	8.313152484	7.779499869
Y57G11C.5	WBGene00013303	E001	6.66E-05	2.384580055	4.333340869	4.750872092	2.625935732
Y39E4B.6	WBGene00012717	E001	6.66E-05	7.547472504	12.09985901	11.7702257	10.96964581
tag-173	WBGene00006518	E001	6.66E-05	7.946967743	11.44356528	11.17006081	10.55740881
C32F10.8	WBGene00016333	E002	6.67E-05	10.14571702	11.53068309	11.42252801	10.97792358
ced-1	WBGene00000415	E015	6.68E-05	2.215497137	6.888754471	5.844104102	5.793686272
B0035.18	WBGene00044290	E002	6.68E-05	4.743071119	5.149893981	5.311192314	7.168384355
Y54F10BM.1	WBGene00021856	E008	6.68E-05	9.505993441	5.014458254	6.726715938	5.98303801
lgx-1	WBGene00002983	E024	6.69E-05	1.53416053	3.014742074	5.182335513	2.651909101
pkn-1	WBGene00009793	E001	6.70E-05	3.858639158	7.647258627	7.632002798	6.384315259
dapk-1	WBGene00003400	E009	6.70E-05	8.529813062	5.26287108	7.31337034	9.658976664
Y105E8B.7	WBGene00013692	E003	6.70E-05	9.213713557	7.123042475	7.764572022	7.292975559
W09C5.8	WBGene00012354	E003	6.70E-05	13.56551088	14.14728373	14.05155289	14.15987045
Y47D3B.1	WBGene00012939	E001	6.73E-05	1.341512625	1.819703546	3.644842845	0.552655754
ace-2	WBGene00000036	E002	6.73E-05	5.113596178	7.474456321	7.546105704	7.678976266
smd-1	WBGene00004875	E008	6.73E-05	6.499518914	9.900994566	8.478036068	9.276805353
dbl-1	WBGene00000936	E007	6.73E-05	8.099908678	10.2032435	9.774332775	9.564122954
ncx-1	WBGene00003566	E002	6.73E-05	10.08850477	6.931844119	7.182928497	7.841082752
lev-11	WBGene00002978	E027	6.73E-05	13.3274391	22.41141355	22.2146088	19.16482761
C04F1.1	WBGene00015442	E001	6.74E-05	2.339646361	2.184020961	2.709405801	2.58811014
M01F1.8	WBGene00010814	E001	6.74E-05	2.796368709	6.262834094	4.282441278	4.331530961
asd-2	WBGene00006423	E007	6.74E-05	10.12239473	13.46833719	12.78423346	11.69193554
baz-2	WBGene00001470	E002	6.74E-05	12.96203445	9.594385535	9.629239527	10.58797503
ceh-100	WBGene00012584	E011	6.75E-05	2.485022936	6.032896671	5.958127681	5.089954643
rin-1	WBGene00008183	E038	6.75E-05	2.999894002	6.706954453	6.503680307	4.066954445
W05F2.4	WBGene00021036	E012	6.75E-05	4.329219014	8.639739109	7.688860217	7.456473608
vha-4	WBGene00006913	E004	6.75E-05	6.928031008	9.986029835	9.61410499	8.9552403
grk-2	WBGene00001709	E005	6.75E-05	7.714865256	10.4250954	10.03974778	9.055328938
dnj-5	WBGene00001023	E019	6.76E-05	12.55933832	7.696813658	10.4945093	10.48941536
aakb-1	WBGene00010115	E005	6.77E-05	1.269788954	4.80043202	4.306215558	3.508165019
cnnm-3	WBGene00016343	E003	6.77E-05	2.344701966	4.496367298	4.533737894	4.43250867
ceh-44	WBGene00000464	E016	6.77E-05	4.572152484	3.066023828	3.718604945	1.664077405
cpl-1	WBGene00000776	E007	6.77E-05	11.82404558	10.17667797	10.29375282	10.09285199
pct-1	WBGene00003961	E014	6.77E-05	11.97693489	6.380959251	8.222336252	8.816991447
haly-1	WBGene00009813	E007	6.78E-05	10.03921464	5.843172783	6.933885293	5.843279777
ant-1.1	WBGene00006439	E083	6.78E-05	20.10601203	19.07520393	19.42222592	19.32145258
pho-4	WBGene00004023	E001	6.79E-05	2.907357961	5.369739388	5.108013465	4.196507798
sue-1	WBGene00006306	E007	6.79E-05	3.676595289	6.526591548	6.000565182	6.258477895
fat-4	WBGene00001396	E002	6.79E-05	5.690431668	8.52703291	8.584780484	7.68558907
K07A1.10	WBGene00010616	E001	6.79E-05	6.716762938	9.903762056	9.407025492	9.44643043
vab-3	WBGene00006870	E006	6.82E-05	2.235561029	3.9992822	3.194636513	5.234033678
pkc-3	WBGene00004034	E006	6.84E-05	4.606078943	8.588848336	6.630081826	7.275167974
F23H11.5	WBGene00000263	E005	6.85E-05	11.21433892	6.539410335	8.659405279	8.669206999
ect-2	WBGene00002297	E016	6.86E-05	2.041116669	4.712479005	3.936027443	2.202362254
atg-2	WBGene00019748	E014	6.86E-05	13.13861495	7.597896259	7.670955878	9.906800776
K07H8.2	WBGene00019504	E003	6.87E-05	2.289672459	6.663712566	5.743291428	5.000790035
soc-2	WBGene00004929	E008	6.87E-05	6.335057036	12.22327346	10.1249435	8.402336987
saeg-1	WBGene00010012	E015	6.89E-05	8.191405512	11.42358809	11.49469019	10.65847164
hpo-34	WBGene00009259	E001	6.90E-05	2.058296255	6.524129465	4.189538071	6.211264619
F53E4.1	WBGene00009978	E001	6.90E-05	12.41866289	6.115647797	7.789558937	8.80614925
T19H5.4	WBGene00011849	E004	6.91E-05	1.285986869	4.206884533	2.041577827	4.544585295
H28O16.1	WBGene00010419	E003	6.91E-05	4.399110284	7.673954457	6.554791185	7.438121119
spe-15	WBGene00004969	E005	6.92E-05	6.643069987	9.691721768	9.3015017	8.838699493
C07H6.4	WBGene00015581	E005	6.92E-05	12.69679601	11.35558798	11.60998432	11.71229401
rpl-3	WBGene00004414	E017	6.96E-05	4.898842735	16.82692347	15.12600102	12.94856212
oac-57	WBGene00019579	E001	6.97E-05	2.421857788	2.161274017	2.427200364	1.217552289
tom-1	WBGene00006594	E013	6.97E-05	10.0764195	4.311561418	6.050129004	7.120215827
Y55F3AM.3	WBGene00021921	E006	6.98E-05	6.33448078	7.802295054	6.967191352	6.99799578
glh-2	WBGene00001599	E001	6.99E-05	0.773342341	3.82705636	3.788117374	1.610655767
lea-1	WBGene00002263	E015	6.99E-05	5.139642828	6.289851295	2.835595154	6.475980962
unc-83	WBGene00006815	E007	6.99E-05	5.279047045	10.44275204	9.757671108	8.280195024
dig-1	WBGene00000998	E038	7.01E-05	6.528740615	10.81997329	10.97525782	9.424247483
dpf-6	WBGene00001059	E003	7.02E-05	2.753058627	5.095684749	5.21687538	3.192353224
Y47G6A.21	WBGene00021646	E006	7.03E-05	2.067637903	5.406892814	4.828108624	4.095161063
aps-1	WBGene00000159	E002	7.03E-05	7.800538444	6.502516791	7.132671506	7.124251367
far-1	WBGene00001385	E006	7.06E-05	23.85945183	22.03162675	22.1470356	22.6856967
decr-1.3	WBGene00011467	E004	7.07E-05	2.259777252	4.514383837	4.807348155	4.041962105
tba-1	WBGene00006528	E002	7.08E-05	20.020349	18.01288435	18.51769336	18.78620547
T16G1.9	WBGene00011802	E009	7.09E-05	7.959979335	4.903551558	5.481807724	6.840927315
mrp-6	WBGene00003412	E013	7.10E-05	3.214133091	6.28591748	6.235394444	5.479707139
ymel-1	WBGene00010842	E007	7.10E-05	8.529439948	4.513690704	5.219818848	6.023693943
F54D7.2	WBGene00018797	E009	7.12E-05	4.083103831	7.907776235	7.249953858	6.499122649
vdac-1	WBGene00019900	E005	7.12E-05	13.61685783	15.72047608	14.86713762	14.85877005
R07E3.1	WBGene00011102	E002	7.13E-05	6.56291547	3.766849762	1.540254647	4.209535894
C07E3.9	WBGene00007419	E004	7.13E-05	7.933313606	5.234173046	5.875139087	5.033926347
T14B1.1	WBGene00011763	E006	7.14E-05	1.264545323	5.558110333	4.647179524	3.993172761
K07H8.2	WBGene00019504	E005	7.14E-05	2.544979863	6.627991111	5.709772437	5.059349238
cdh-12	WBGene00022103	E008	7.14E-05	5.054256819	3.186318711	2.980780121	1.867934679
H24G06.1	WBGene00019237	E003	7.15E-05	6.024575806	8.814695635	8.972635731	7.867816108
taf-3	WBGene00006384	E007	7.15E-05	7.240055151	9.230759114	9.495716747	9.214542763
gcy-28	WBGene00020131	E019	7.18E-05	10.15938573	13.6011754	13.90960518	13.59391881
pamn-1	WBGene00020556	E011	7.19E-05	5.547748892	7.900359754	7.58827131	7.33319461
hum-2	WBGene00002036	E009	7.19E-05	7.293978591	9.04287159	8.222007596	6.066051496
zig-7	WBGene00006984	E001	7.19E-05	12.9248092	16.40879723	10.33910679	15.6324276
Y80D3A.9	WBGene00013587	E001	7.20E-05	2.079122717	3.99320404	4.28070887	4.401837396
F52H3.6	WBGene00009948	E003	7.20E-05	3.712309742	3.018370654	3.08309957	1.478648305
T02C5.1	WBGene00020158	E004	7.20E-05	5.04533638	6.964017465	7.298808448	6.388275183
eif-1.A	WBGene00019162	E002	7.20E-05	14.10889817	14.65448487	14.62765755	14.65240663
T01B7.5	WBGene00011311	E001	7.21E-05	0.882296791	4.561175086	3.752778928	4.177295203
dlat-1	WBGene00009082	E003	7.21E-05	17.97580463	16.71324576	16.79528361	17.06126356
hum-7	WBGene00002040	E026	7.23E-05	1.960301462	5.407767444	5.263943841	4.23364903
dnj-20	WBGene00001038	E001	7.23E-05	3.333569591	11.70519017	10.18806743	8.789999194
pcp-2	WBGene00003957	E002	7.24E-05	2.572129743	3.759170091	2.748670657	2.695006017
kcc-1	WBGene00006504	E001	7.26E-05	1.165145562	3.995688325	2.387087307	3.439535031
nuo-4	WBGene00019401	E010	7.26E-05	9.889777735	13.01555974	12.88749556	12.65143493
xbp-1	WBGene00006959	E006	7.26E-05	16.09659711	12.51311651	13.23188139	14.08182325
unc-89	WBGene00006820	E012	7.29E-05	7.711623512	11.74308873	11.29604892	11.5765268
acl-4	WBGene00018657	E008	7.29E-05	9.270848182	5.291805624	5.65002092	7.053198096
T01B7.5	WBGene00011311	E010	7.30E-05	8.36640423	6.024779472	5.589225512	5.106631239
Y97E10AR.2	WBGene00022397	E002	7.31E-05	0.969523568	3.616909737	3.427389219	3.364873101
wah-1	WBGene00006937	E007	7.31E-05	3.860334291	5.952631346	4.27345453	6.660102943
mca-3	WBGene00003153	E018	7.31E-05	11.77883075	13.33011048	12.94054704	12.97686672
kin-1	WBGene00002189	E004	7.38E-05	5.420498029	7.054985356	5.906296718	9.950692036
F54D1.6	WBGene00010047	E008	7.38E-05	6.100215568	7.875248923	8.074119532	7.27668507
shc-2	WBGene00020867	E016	7.39E-05	0.878182592	5.007197614	3.827161466	2.3990183
nhr-46	WBGene00003636	E016	7.39E-05	5.331161989	3.476900262	2.581962659	2.179805035
C07E3.9	WBGene00007419	E002	7.40E-05	3.724310635	4.893445069	4.493026623	4.606891213
sup-37	WBGene00006342	E013	7.40E-05	10.33090592	13.64126257	13.4764935	10.78365253
gbb-2	WBGene00022675	E004	7.41E-05	1.71171693	4.4152813	3.98532475	3.882520314
C05D2.10	WBGene00015470	E002	7.41E-05	8.567755968	6.935964367	7.078934725	7.738034056
Y37E3.10	WBGene00021351	E002	7.41E-05	10.52635052	14.95514597	13.90833493	13.18217724
rpl-3	WBGene00004414	E015	7.41E-05	17.92995075	22.46432487	21.61007344	19.99704826
ceh-100	WBGene00012584	E012	7.44E-05	2.770177187	5.745516934	5.885693687	4.850397566
tyra-3	WBGene00006475	E009	7.44E-05	3.00006372	6.437846317	5.569580261	4.917812665
oxi-1	WBGene00003898	E009	7.45E-05	3.5317634	5.697091292	5.316869513	4.755578714
lex-1	WBGene00008682	E002	7.45E-05	4.69663718	9.307586311	8.448948111	7.807341738
scrm-1	WBGene00011935	E001	7.46E-05	1.549926291	5.166611531	4.435492882	3.573241377
Y69H2.3	WBGene00013481	E010	7.46E-05	5.804510711	4.334026589	1.999545773	3.488590738
glb-13	WBGene00008957	E004	7.47E-05	4.138860192	6.891441473	6.572404291	6.09947746
dhs-13	WBGene00000976	E003	7.47E-05	7.084783241	10.67072316	8.546276861	8.550296498
unc-70	WBGene00006803	E017	7.47E-05	11.84344998	10.51500018	10.02349337	13.615459
F02H6.2	WBGene00008535	E004	7.51E-05	4.119041949	2.84121494	3.188835576	5.479677088
dld-1	WBGene00010794	E008	7.51E-05	16.66410438	11.62249215	13.55600176	14.78759129
cnk-1	WBGene00000564	E002	7.53E-05	2.107097848	5.821036464	4.993843763	3.874656783
twk-2	WBGene00006657	E024	7.57E-05	1.787674663	5.809631472	4.389592974	4.456196241
C01B10.6	WBGene00015280	E025	7.57E-05	4.895900144	2.632971129	4.942078656	2.807408791
best-22	WBGene00013921	E010	7.57E-05	10.239069	7.735679984	8.053021362	8.912744714
rad-26	WBGene00007761	E009	7.57E-05	11.22564087	7.769482087	8.82934702	9.204408464
nhr-17	WBGene00003616	E003	7.60E-05	7.749748594	4.230955885	5.160209117	6.34208517
arf-3	WBGene00000183	E004	7.60E-05	18.5830522	16.63012108	17.51535116	17.71306091
ddx-17	WBGene00010260	E009	7.62E-05	5.662091109	9.465885166	8.534300705	9.028920315
twk-7	WBGene00006662	E013	7.63E-05	2.623012531	6.904441973	5.350652897	6.1652208
C37A5.7	WBGene00007991	E008	7.64E-05	1.741361379	3.704241784	3.012462101	3.163531829
hke-4.2	WBGene00006494	E004	7.64E-05	4.931283819	8.41795004	8.120565772	7.159531524
twk-31	WBGene00006683	E005	7.67E-05	2.004903917	4.080178437	4.05134832	2.499083752
eri-9	WBGene00016143	E014	7.67E-05	3.249010021	5.851661856	5.696631642	5.335886403
Y34B4A.6	WBGene00021322	E008	7.69E-05	3.27876185	7.483299318	6.879770355	6.53771658
R06F6.8	WBGene00011071	E010	7.69E-05	5.120022505	7.857103199	7.340518806	6.832125613
par-5	WBGene00003920	E003	7.73E-05	14.4702994	13.37958624	12.41839896	14.98182327
lev-11	WBGene00002978	E013	7.73E-05	22.24078349	20.46704571	21.29252935	21.0836713
cpna-2	WBGene00015061	E002	7.74E-05	8.117917354	11.05607996	9.899800657	10.00675407
mthf-1	WBGene00015512	E009	7.75E-05	1.85466465	4.049093158	3.273975513	2.642390768
feh-1	WBGene00001410	E001	7.76E-05	0.022927849	4.578123936	3.931173272	1.905157446
lev-11	WBGene00002978	E005	7.76E-05	4.906587946	15.85593579	14.20896639	12.42243811
pqn-44	WBGene00004131	E007	7.76E-05	6.010955813	11.18124619	10.02815797	9.279617842
rpl-7A	WBGene00004419	E003	7.76E-05	18.67797939	18.10521658	18.22816502	18.0241044
rgs-7	WBGene00004350	E017	7.78E-05	1.958003031	4.475510979	1.816867767	1.182288848
ZK792.5	WBGene00014078	E002	7.78E-05	4.061196986	5.724830656	5.635033257	5.704222314
ran-3	WBGene00004304	E003	7.78E-05	10.70065584	8.121774773	8.531014025	8.44505736
nxf-1	WBGene00003834	E002	7.78E-05	12.94795365	7.032151769	8.741584486	9.702893489
pitp-1	WBGene00010813	E003	7.78E-05	13.24743083	9.866237761	10.79076189	10.72713921
dct-16	WBGene00012615	E002	7.79E-05	22.64725009	17.14885786	17.01527753	17.68112565
T20B3.1	WBGene00011850	E004	7.80E-05	2.19085195	5.727095249	6.179894706	4.689756085
toca-1	WBGene00017298	E006	7.83E-05	6.694837712	10.66418661	10.08487694	9.246412411
picc-1	WBGene00017931	E005	7.83E-05	8.145962599	10.74390666	9.630316963	9.568382607
C15C6.2	WBGene00007601	E003	7.85E-05	6.962682343	5.503195964	5.799190766	6.180431312
ave-1	WBGene00044341	E001	7.86E-05	6.447751172	7.814037612	7.039565776	6.901008236
ZK652.6	WBGene00022785	E005	7.86E-05	10.62400621	8.375385519	9.063767974	8.609117094
T19D12.4	WBGene00020579	E013	7.88E-05	1.59516727	4.414253011	3.683186777	3.665907917
pat-12	WBGene00003936	E029	7.89E-05	4.659914505	8.467496252	5.67423202	7.023613884
acs-9	WBGene00020634	E004	7.90E-05	0.802790588	1.519857406	2.873076716	1.618022472
B0035.18	WBGene00044290	E001	7.90E-05	4.902691241	4.464534978	4.305139635	2.902503581
C30G4.4	WBGene00016269	E018	7.90E-05	7.734101061	5.178498621	5.99561371	6.181733994
T26C5.3	WBGene00012033	E013	7.90E-05	9.727946387	6.755091194	7.672365893	7.539288965
rsd-3	WBGene00004682	E009	7.90E-05	10.87020773	6.639422261	8.666742185	8.841459523
M117.1	WBGene00010918	E005	7.90E-05	12.34740862	9.440648611	10.28357481	10.75226934
F26F12.3	WBGene00017834	E003	7.90E-05	16.18682	10.58494255	11.92384098	13.31649243
rpl-13	WBGene00004425	E003	7.90E-05	21.99357887	20.49854965	20.81801751	21.37799444
aex-5	WBGene00000088	E003	7.91E-05	2.941321513	2.558835033	2.741393564	2.094345764
exos-2	WBGene00022232	E002	7.91E-05	3.839330686	5.485380022	5.47011478	4.138438562
bcmo-2	WBGene00018755	E001	7.92E-05	2.741150973	5.58454328	4.359143852	5.629805496
best-22	WBGene00013921	E015	7.93E-05	1.928037571	3.366775403	4.69366071	4.338736772
kin-10	WBGene00002196	E003	7.93E-05	14.15196833	10.1762339	11.90574025	12.68833009
ttx-7	WBGene00008765	E001	7.94E-05	1.936114044	7.270994184	6.217051991	4.757099088
lin-1	WBGene00002990	E003	7.95E-05	10.37031561	7.402604649	7.09820401	6.582479043
F48E3.8	WBGene00018607	E033	7.97E-05	2.615649192	2.710709617	3.105577242	0.941238743
cah-3	WBGene00000281	E002	7.99E-05	8.498790593	13.70202383	13.06211519	12.69460639
Y41C4A.11	WBGene00012757	E005	8.01E-05	8.307839627	7.431110724	7.664004683	4.641940765
T24H10.1	WBGene00012000	E001	8.04E-05	3.35222291	8.939702638	6.762720524	6.954646449
rme-4	WBGene00004375	E007	8.04E-05	6.600085443	8.719744363	8.43037765	7.929236907
C16A3.10	WBGene00015814	E004	8.04E-05	14.54665016	12.14173473	12.4236492	12.87953441
ave-1	WBGene00044341	E002	8.05E-05	6.989003644	5.616260775	6.357479081	6.499954596
Y111B2A.10	WBGene00013734	E004	8.06E-05	2.607336694	6.928342684	5.56989665	5.03775882
nstp-10	WBGene00008237	E003	8.08E-05	9.132272815	6.522182041	6.776696796	7.464836482
sel-2	WBGene00004760	E026	8.09E-05	5.969483608	8.595257506	7.519436164	7.84874756
dhhc-14	WBGene00044071	E011	8.12E-05	8.533742806	4.756115808	4.811684469	6.546577837
ZK484.7	WBGene00022753	E007	8.13E-05	0.93794236	2.281115907	3.00274064	0.01757827
egl-4	WBGene00001173	E005	8.13E-05	13.71186367	13.71014329	14.29791369	13.98783208
pix-1	WBGene00010776	E007	8.15E-05	4.571208141	6.287889915	6.091370326	5.651602061
zig-7	WBGene00006984	E004	8.15E-05	8.334100432	7.098635403	7.687621331	7.328672878
H11E01.3	WBGene00019188	E003	8.16E-05	6.845839739	9.492896406	9.625609055	8.895179849
vha-7	WBGene00006916	E002	8.17E-05	1.021708306	3.846577198	3.871091002	3.664823492
F46B6.6	WBGene00009771	E007	8.17E-05	5.966699701	4.647484708	4.455040177	4.678611678
R09E10.6	WBGene00011176	E001	8.17E-05	7.980810869	10.83482453	11.00090546	9.807547444
ifc-2	WBGene00002056	E009	8.17E-05	8.319567829	8.635459296	6.073154892	7.989602495
fmo-3	WBGene00001478	E002	8.18E-05	2.401748485	3.8232183	3.569291437	2.597081052
amt-4	WBGene00000136	E006	8.19E-05	0.803536859	3.599022746	3.247067991	3.369877511
unc-82	WBGene00006814	E017	8.19E-05	8.287740209	12.25668632	12.00309455	11.28645441
eri-12	WBGene00007091	E012	8.19E-05	12.41727595	8.71650163	9.699845898	10.47850303
rps-22	WBGene00004491	E006	8.19E-05	14.82523631	14.79266509	14.62100498	14.64246108
skn-1	WBGene00004804	E014	8.21E-05	4.319259418	7.721947831	7.532134998	7.128068929
ceh-44	WBGene00000464	E001	8.22E-05	5.423862027	4.498231439	4.27058572	3.803545203
T22E5.1	WBGene00020690	E004	8.22E-05	6.379160145	5.754041498	8.251972897	5.790805657
F11C3.1	WBGene00008695	E002	8.22E-05	15.154357	1.341419827	10.45397306	12.32577376
rps-5	WBGene00004474	E003	8.22E-05	20.92257672	19.64039402	19.97522918	20.13414765
ret-1	WBGene00004336	E012	8.25E-05	3.069506659	3.792760747	6.396208926	2.014184595
sma-9	WBGene00004862	E040	8.25E-05	6.28144764	9.321782151	8.639224031	8.507261044
par-1	WBGene00003916	E015	8.25E-05	13.7780007	11.69495155	12.39937132	12.06477454
chhy-1	WBGene00011923	E006	8.27E-05	6.65662054	4.257788251	4.07756898	4.930941952
plx-1	WBGene00004047	E006	8.30E-05	5.315162031	7.418492907	7.591573908	6.907841533
rsks-1	WBGene00012929	E005	8.30E-05	12.53724038	8.223257552	8.927855615	9.895552169
pct-1	WBGene00003961	E005	8.31E-05	6.541106881	6.668803171	5.086259197	4.801082061
F49D11.10	WBGene00045433	E001	8.39E-05	1.315695228	1.552135117	2.86331673	0.016725712
mel-46	WBGene00020284	E014	8.39E-05	8.185631238	5.114622625	5.896198083	6.494048536
eat-6	WBGene00001137	E008	8.39E-05	13.46254614	14.89643112	14.4287432	14.43743158
clec-199	WBGene00007820	E017	8.40E-05	1.858730283	3.472800059	3.837859216	1.940647798
elt-3	WBGene00001251	E002	8.43E-05	0.384420251	2.398437676	1.919827128	1.55214021
D2007.1	WBGene00017041	E001	8.43E-05	6.374244985	4.235796549	4.998035256	6.020728088
pqn-20	WBGene00004110	E013	8.43E-05	12.05974563	9.850590443	10.29560157	10.76878252
daf-16	WBGene00000912	E010	8.43E-05	13.72987055	11.04925633	12.24699419	10.98349191
rps-14	WBGene00004483	E001	8.43E-05	19.13121805	20.91338487	20.50015515	20.12413506
syx-16	WBGene00022534	E001	8.46E-05	4.122962434	6.118294584	6.657636326	5.041630784
Y52B11A.10	WBGene00013129	E001	8.50E-05	2.13465011	6.611339538	5.809636858	5.300464736
Y51H7C.5	WBGene00021783	E007	8.50E-05	8.482633185	5.038592376	6.139048176	6.007821453
bre-1	WBGene00000266	E002	8.51E-05	2.069631582	1.880233761	0.998759928	0.310963672
oac-10	WBGene00016773	E008	8.52E-05	0.903122164	1.248820898	1.941233624	3.600116594
E01G4.3	WBGene00008446	E003	8.52E-05	1.779077872	6.325931403	6.011433759	5.436333875
unc-115	WBGene00006839	E014	8.53E-05	3.97209112	9.521626653	8.759568123	8.203058924
R09F10.5	WBGene00019988	E003	8.53E-05	4.626728462	6.604247885	6.5782079	6.313755794
rpy-1	WBGene00004507	E008	8.54E-05	5.411595407	8.201571615	7.983547711	7.280069057
F52G3.1	WBGene00018710	E015	8.58E-05	9.524179926	11.89171196	11.6663317	11.04717716
gly-12	WBGene00001637	E015	8.59E-05	5.725955442	3.831244571	3.080070405	4.037643032
Y17G7B.10	WBGene00012463	E005	8.59E-05	7.246200939	4.384980166	6.178831732	4.219321418
rpl-3	WBGene00004414	E018	8.62E-05	3.873895398	15.51353009	13.74944369	11.53515844
ZK596.3	WBGene00014008	E003	8.62E-05	4.146848695	4.077314506	4.304736123	6.355619359
B0491.5	WBGene00007192	E003	8.63E-05	3.943106353	8.188415076	7.099063647	7.426830428
vab-10	WBGene00006876	E040	8.64E-05	2.545786158	3.719663913	3.96248034	5.069910323
lst-2	WBGene00003084	E003	8.64E-05	8.488862597	5.355794776	6.885279313	6.274825131
ftt-2	WBGene00001502	E001	8.65E-05	3.276128526	15.69551815	13.54853751	12.13070604
gck-2	WBGene00022603	E001	8.65E-05	8.78859708	7.275994972	7.437251358	8.040659
zer-1	WBGene00020762	E006	8.65E-05	9.474582821	8.170939902	8.837412804	8.285952464
Y73E7A.3	WBGene00022270	E001	8.66E-05	1.331376045	2.841958716	0.8907488	3.681643804
K04C2.2	WBGene00019380	E010	8.66E-05	4.014095063	9.288025732	7.9325682	6.06216268
hint-1	WBGene00009002	E003	8.66E-05	7.132121327	5.522585548	5.889162266	6.990919764
itsn-1	WBGene00006405	E004	8.66E-05	12.4840317	14.44450127	14.27587832	13.99679354
ifc-2	WBGene00002056	E020	8.69E-05	3.936380932	5.605398653	8.166256529	7.71187918
R09F10.5	WBGene00019988	E001	8.69E-05	9.548237187	5.195179328	5.738865314	5.573368605
ZK1128.3	WBGene00014229	E008	8.70E-05	0.809532413	2.379305348	4.460980783	0.431527678
spe-46	WBGene00012296	E007	8.73E-05	2.027823152	3.60509531	3.454111063	4.536752659
ZK265.7	WBGene00013959	E008	8.73E-05	2.167875286	7.64981117	6.527756841	6.743699222
dur-1	WBGene00001113	E002	8.73E-05	6.089091252	2.462655491	3.126274706	4.702460513
dpt-1	WBGene00008532	E007	8.73E-05	7.511126735	5.212196497	5.151685574	5.635917208
acs-22	WBGene00017012	E002	8.75E-05	0.97562926	2.401380053	3.467953573	1.824559084
ifb-2	WBGene00002054	E001	8.75E-05	3.811279877	5.706959944	6.867063442	5.766610457
ceh-44	WBGene00000464	E015	8.75E-05	4.500510705	3.0631291	3.701692492	1.716282981
map-1	WBGene00003129	E003	8.75E-05	4.890702806	6.337524694	6.383799395	5.792010001
skpo-2	WBGene00015841	E011	8.76E-05	3.598390692	3.426850684	4.787634234	2.44212166
tba-9	WBGene00006535	E003	8.77E-05	1.165707782	2.872376308	2.093857632	3.625569668
hmr-1	WBGene00001980	E003	8.77E-05	2.354338632	5.240623291	4.08969824	3.342748616
pdf-1	WBGene00020317	E003	8.77E-05	3.361509087	15.45635971	9.332655876	10.9537674
mup-4	WBGene00003497	E011	8.77E-05	6.907219496	7.826171145	7.731534096	4.569648768
F56A8.3	WBGene00010139	E011	8.79E-05	3.162901207	5.549563611	5.359411898	5.937427429
unc-82	WBGene00006814	E022	8.80E-05	10.82986715	7.570070875	7.740012988	8.524482906
M60.6	WBGene00019781	E007	8.84E-05	2.865169153	2.954544499	3.82292879	5.983378775
ZK484.3	WBGene00022749	E003	8.86E-05	4.618823844	6.760065961	5.65205659	5.968335091
C34F6.10	WBGene00007944	E002	8.86E-05	12.73549919	6.682588077	8.402668	9.500466966
nprl-2	WBGene00018635	E010	8.89E-05	2.122440036	4.76956187	4.114712713	3.106437219
lim-6	WBGene00002988	E008	8.89E-05	4.473133412	5.914631197	6.205884878	6.860526343
smd-1	WBGene00004875	E002	8.89E-05	12.51052462	9.009416982	10.09786829	9.820871485
Y42A5A.1	WBGene00012776	E015	8.91E-05	2.508764961	3.931641829	5.092567365	3.749392067
gon-2	WBGene00001651	E032	8.92E-05	2.310382019	5.306286407	4.917799681	3.705915781
Y105C5A.15	WBGene00013639	E015	8.95E-05	9.463876941	4.721435506	6.308862769	6.560153676
F59D12.1	WBGene00010329	E007	8.96E-05	5.867264612	6.627409142	4.110320556	5.076190782
VF13D12L.3	WBGene00012149	E003	8.96E-05	9.707026035	11.98059228	11.53592591	11.65760351
M03F8.3	WBGene00019762	E002	8.98E-05	9.298787462	11.41600003	10.85091766	10.42671508
T15B12.1	WBGene00020530	E011	8.98E-05	10.67590003	9.519148916	11.99697441	8.537881821
ZK524.4	WBGene00013994	E008	8.99E-05	9.265935203	6.279061774	6.584381979	4.597502383
R04E5.9	WBGene00019872	E001	8.99E-05	9.399668929	6.858121273	6.708022437	7.481541343
gmeb-1	WBGene00015285	E002	9.00E-05	4.0553295	6.482210021	6.162039861	5.568649699
R11.1	WBGene00011226	E007	9.00E-05	5.108452627	6.366426317	6.523944252	6.94203096
F25G6.9	WBGene00017800	E008	9.01E-05	3.626104817	6.317773852	4.488819554	4.924835055
K07A1.17	WBGene00044987	E003	9.02E-05	4.899758859	4.565294341	3.409077057	5.108038775
pld-1	WBGene00004040	E013	9.02E-05	5.026337091	8.734499908	8.269978144	8.448759886
cyld-1	WBGene00009594	E007	9.04E-05	7.397695044	9.374882322	9.392993825	9.856372493
ncx-1	WBGene00003566	E017	9.05E-05	1.364540259	4.589628495	4.317879724	3.925209109
pro-2	WBGene00007413	E001	9.05E-05	4.841511573	8.61404214	8.054358012	7.943600875
ncam-1	WBGene00017184	E003	9.05E-05	5.370475217	7.897712127	7.228040071	7.153686458
rcor-1	WBGene00022278	E012	9.07E-05	5.216519393	7.039502908	7.2096795	6.768003154
unc-73	WBGene00006805	E001	9.08E-05	2.285383059	4.279797701	5.646481665	1.924790313
tba-9	WBGene00006535	E001	9.09E-05	0.550061106	2.398365217	1.834327066	2.931376451
del-10	WBGene00020897	E004	9.10E-05	4.592577185	2.221896378	1.894454458	0.647272653
etr-1	WBGene00001340	E022	9.10E-05	10.64283566	6.730028677	7.506744145	7.347690381
rpl-7A	WBGene00004419	E005	9.12E-05	20.03519134	18.93209003	19.15536715	19.7178283
C13E3.1	WBGene00015740	E005	9.16E-05	5.590777703	7.46798489	8.062428429	7.036676031
ncbp-2	WBGene00009141	E002	9.16E-05	7.202441248	2.486875245	2.86884164	2.942683906
twk-39	WBGene00006690	E006	9.16E-05	7.902337993	4.337040771	4.648117561	4.632684481
egl-3	WBGene00001172	E001	9.16E-05	17.51500994	18.69360624	18.7035063	18.30867111
tnt-2	WBGene00006587	E007	9.17E-05	5.213750051	7.695220502	7.500401007	7.779247516
acdh-1	WBGene00016943	E002	9.18E-05	1.597817201	4.808684468	2.919025999	4.653381169
mec-5	WBGene00003169	E003	9.18E-05	4.164141189	6.164478529	6.140316533	5.515476801
T05G5.1	WBGene00011498	E008	9.18E-05	5.060047131	5.655704864	5.533101595	6.558049043
pqn-53	WBGene00004138	E001	9.18E-05	7.509828773	11.73246177	10.79136952	9.942460766
sac-1	WBGene00009264	E003	9.19E-05	8.540606151	11.6875344	11.18024755	11.02667838
cnep-1	WBGene00018474	E009	9.20E-05	8.021508114	10.4916279	9.581343061	9.974206573
vig-1	WBGene00006924	E005	9.20E-05	9.209119459	15.75539991	15.355821	14.04795849
C06G3.6	WBGene00015552	E001	9.21E-05	1.309569868	3.892818736	3.617110815	3.424113141
fum-1	WBGene00001503	E002	9.21E-05	3.596921918	8.351898282	7.888701321	6.811601957
F21D5.1	WBGene00009006	E004	9.21E-05	5.977959286	7.97685567	7.391479393	7.090440304
Y41E3.7	WBGene00012765	E006	9.22E-05	8.202598135	6.528025684	6.033809938	4.267958084
lit-1	WBGene00003048	E002	9.23E-05	9.060716412	6.291137253	8.242858725	8.778142831
cpt-1	WBGene00012907	E004	9.24E-05	10.05448316	15.12483666	14.15325773	12.97785297
dpy-23	WBGene00001082	E001	9.28E-05	1.952216414	5.488696285	5.795866951	3.929307703
Y111B2A.9	WBGene00013733	E008	9.28E-05	3.37130893	5.162470569	5.40302448	5.826306216
dhs-12	WBGene00000975	E004	9.28E-05	4.271216331	7.487937794	6.477806892	5.890587086
ngp-1	WBGene00003596	E008	9.28E-05	6.389695092	8.742666537	8.446020554	8.191172718
smg-1	WBGene00004879	E002	9.28E-05	9.838036478	4.683656614	6.128865827	7.323001767
wdr-20	WBGene00007428	E007	9.30E-05	3.829039789	6.667012867	6.313462531	6.322396086
ZK546.5	WBGene00022762	E006	9.30E-05	7.846634019	6.463061552	6.071640374	6.460680241
tre-4	WBGene00006610	E011	9.33E-05	3.837372988	4.205508707	7.170170784	4.214757337
tdc-1	WBGene00006562	E009	9.34E-05	6.632146215	6.354692626	7.123781729	3.893383006
Y43F8A.2	WBGene00012809	E005	9.35E-05	2.191560621	3.444332093	3.420288717	5.617129088
ZK180.5	WBGene00022679	E001	9.35E-05	10.61130779	7.793539284	7.690467933	7.946583236
grl-16	WBGene00001725	E005	9.36E-05	7.500492481	10.42017464	10.45796535	9.540281326
T03G6.3	WBGene00020195	E009	9.37E-05	5.182773298	7.926663837	7.737490241	5.783270363
ZK632.12	WBGene00014019	E003	9.37E-05	8.677700451	6.30446956	7.108600722	7.747905183
sup-26	WBGene00006331	E002	9.40E-05	0.947423127	5.889691216	5.324369912	5.179617241
rga-4	WBGene00022286	E001	9.43E-05	11.89985952	6.106193095	7.664778253	9.221274684
xrn-1	WBGene00012730	E008	9.44E-05	5.11615817	7.08411164	6.811611037	6.894567066
cutl-24	WBGene00021396	E007	9.45E-05	1.391079055	3.71532564	3.295792168	3.438091339
F16C3.2	WBGene00008886	E008	9.45E-05	3.169212961	4.314854869	4.056418456	6.3130374
F26A3.1	WBGene00009140	E005	9.45E-05	4.469403464	7.541403181	6.342757006	5.650344164
F08F3.4	WBGene00017262	E005	9.45E-05	6.065341258	7.887950689	7.58488843	6.372223139
peli-1	WBGene00017766	E007	9.45E-05	10.34366896	5.672540093	6.901907658	7.500963258
nxf-1	WBGene00003834	E006	9.46E-05	5.432482788	6.799887061	6.601016474	6.625034189
F57C9.4	WBGene00019011	E007	9.49E-05	6.156663043	2.801086756	4.109809396	4.890196117
asns-2	WBGene00019730	E002	9.49E-05	6.956644042	8.30789165	8.399468996	7.698144749
R11G1.6	WBGene00020012	E017	9.50E-05	3.335535808	2.207599947	0.36324657	2.713163434
Y67H2A.2	WBGene00013461	E006	9.50E-05	5.001461762	6.551385557	6.865655358	6.814735858
cdh-1	WBGene00019994	E014	9.50E-05	5.365155686	8.509501266	7.913509996	7.745951261
Y71H2AM.20	WBGene00022185	E002	9.51E-05	2.523597149	5.739678085	5.628987478	4.539829197
gfat-1	WBGene00008546	E003	9.51E-05	4.198582105	7.091348935	6.464976126	6.182101051
pqn-52	WBGene00019713	E007	9.54E-05	12.80401136	13.84810623	14.36171804	13.74132089
lev-11	WBGene00002978	E004	9.56E-05	4.37267787	15.67429854	14.03358712	12.25532685
unc-59	WBGene00006793	E004	9.58E-05	6.433037004	5.018952736	5.169763339	6.184511635
let-502	WBGene00002694	E004	9.59E-05	9.177451844	6.923526196	7.143917688	8.105779343
guk-1	WBGene00020190	E004	9.61E-05	5.566657986	9.993597097	9.101311112	8.372019644
zig-11	WBGene00021305	E007	9.62E-05	4.110073931	8.085889184	7.310427685	6.357721807
gln-1	WBGene00001602	E006	9.63E-05	12.44248588	6.420204991	8.371644057	7.755934814
heh-1	WBGene00006452	E001	9.64E-05	12.81265391	13.60750072	13.57085478	13.46936178
F02C12.1	WBGene00008515	E005	9.66E-05	3.093983069	7.797460507	6.596012287	7.613560115
rps-8	WBGene00004477	E006	9.66E-05	19.61383473	19.34200938	19.23536118	19.22787756
rab-10	WBGene00004273	E003	9.67E-05	13.48503473	9.161715004	11.79871037	11.94049011
pdi-1	WBGene00003962	E001	9.69E-05	11.86875267	13.76954353	13.56014571	13.49079698
gon-4	WBGene00001653	E003	9.70E-05	3.625259519	6.78249626	6.354032143	6.212229737
Y34B4A.6	WBGene00021322	E003	9.71E-05	10.40195627	7.564729823	8.866236042	7.222043356
cpt-4	WBGene00019644	E006	9.72E-05	1.747309271	3.887759883	3.029439289	2.50542601
E02A10.4	WBGene00008454	E003	9.72E-05	5.073813666	3.699014069	2.880737776	4.50458658
hpo-19	WBGene00020268	E003	9.72E-05	7.870782539	9.598760159	9.74573485	9.157189504
ykt-6	WBGene00015164	E005	9.72E-05	9.345462543	11.68344646	10.74087822	10.2478587
heh-1	WBGene00006452	E002	9.72E-05	13.64988714	12.84796376	12.88465013	12.98639881
deb-1	WBGene00000942	E004	9.73E-05	13.86904645	11.20172209	11.31261248	12.14300951
F23H11.5	WBGene00000263	E003	9.74E-05	16.00504541	14.08726474	14.53872809	15.0816599
par-1	WBGene00003916	E013	9.75E-05	7.576020713	6.511283088	5.005446889	5.760951817
des-2	WBGene00000955	E013	9.82E-05	1.479859295	4.484581218	4.298950096	3.631716179
E01G4.3	WBGene00008446	E004	9.82E-05	2.051932187	6.488629521	6.277598017	5.517556431
smg-2	WBGene00004880	E008	9.82E-05	9.376876287	5.380422329	5.522700259	6.242927037
ddp-1	WBGene00000941	E002	9.82E-05	10.84122625	11.55869464	11.38750198	11.53607597
B0393.5	WBGene00007170	E006	9.83E-05	2.293069025	4.760615037	4.083339104	3.78761498
mrpl-2	WBGene00018932	E001	9.84E-05	1.994809423	4.675871626	4.837922085	3.657964541
ZK688.10	WBGene00044447	E004	9.84E-05	2.63013905	0.831660352	0.81753036	1.775713983
R01H2.7	WBGene00023414	E005	9.84E-05	2.737684992	3.832859135	1.967985811	4.572914591
unc-33	WBGene00006769	E011	9.84E-05	15.90206779	12.12444612	12.93122819	13.80498733
csq-1	WBGene00000822	E008	9.84E-05	19.31135996	14.00537647	14.35523068	14.96746579
swm-1	WBGene00023417	E008	9.85E-05	3.433061961	6.019805125	5.486289781	5.516698157
glt-4	WBGene00001622	E005	9.85E-05	6.792951728	8.629677931	8.469862306	8.169961397
trcs-1	WBGene00009186	E007	9.85E-05	6.879791211	5.189755443	5.361090837	6.559945053
ZK418.9	WBGene00022738	E003	9.91E-05	9.555351852	11.68161974	11.29364606	11.03848819
ddp-1	WBGene00000941	E001	9.91E-05	11.82185059	11.10011277	11.27059534	11.12257628
C08G5.7	WBGene00044418	E005	9.93E-05	4.452507398	2.104630148	2.31297754	4.718934631
apm-1	WBGene00000150	E007	9.93E-05	4.709879393	9.35267937	7.994385365	7.813736526
dog-1	WBGene00001049	E006	0.000100078	2.847430278	4.554870554	3.173113645	4.598416084
mlt-9	WBGene00008605	E011	0.000100172	1.328039422	2.357347231	2.51669954	0.98038741
pst-1	WBGene00004206	E007	0.000100172	8.043884049	4.775054662	7.824575348	7.497579024
clec-198	WBGene00008203	E008	0.000100327	1.79288963	2.685935375	3.001029098	0.040108214
dnj-5	WBGene00001023	E013	0.00010061	7.240051446	13.20282966	12.2873216	11.19330023
F28H1.4	WBGene00017909	E010	0.000100671	0.617303942	2.459233878	0.553798267	3.918452557
tbc-7	WBGene00016292	E008	0.000100683	3.819611481	5.105795029	4.527295073	5.627831254
lev-11	WBGene00002978	E002	0.000100762	4.079089214	15.58597998	13.9101478	12.17960725
F55F8.3	WBGene00018891	E010	0.000101082	7.570094239	3.11589439	4.53906429	5.166585259
nhr-19	WBGene00003618	E002	0.000101118	9.695165014	3.929624093	5.659525976	8.090516396
K04C2.2	WBGene00019380	E009	0.00010114	3.380042164	7.61500382	6.933056597	5.059194303
hmr-1	WBGene00001980	E026	0.000101166	4.243738564	5.630009091	5.930885183	7.279445138
unc-51	WBGene00006786	E002	0.000101166	14.21718081	10.5637541	11.79932244	12.18849772
ifc-2	WBGene00002056	E006	0.0001014	7.666418047	10.84318221	9.258084483	8.408443259
trak-1	WBGene00020838	E016	0.000101607	14.28912517	9.804138022	11.29665275	11.85501381
Y69A2AR.18	WBGene00022089	E002	0.000101663	13.58496906	16.49790788	15.27312884	15.20941877
mrps-10	WBGene00012556	E003	0.000101751	4.791088169	7.366120454	6.557286693	6.118911759
rpn-8	WBGene00004464	E007	0.000101751	8.883378434	12.12963293	12.01058561	11.116682
pqn-31	WBGene00004119	E003	0.000102131	2.076532397	4.762900766	3.661544673	4.914585286
epc-1	WBGene00007030	E004	0.00010228	13.35735531	14.54131562	14.31708443	14.435554
cca-1	WBGene00000367	E022	0.000102377	2.719730624	4.925863216	5.113800871	4.510041748
hst-1	WBGene00002028	E009	0.000102731	2.687821958	5.724343636	4.582497066	4.129410353
gska-3	WBGene00007977	E005	0.000103138	3.660434961	2.140771613	2.249240021	5.945500392
gbb-2	WBGene00022675	E005	0.0001033	2.923468643	5.413735349	5.05279374	4.933743343
mup-4	WBGene00003497	E007	0.000103342	9.280927302	11.03017593	10.89435851	9.793419086
sel-2	WBGene00004760	E022	0.000103353	9.661468275	13.32908232	12.41004773	11.68368548
F49C12.12	WBGene00009881	E004	0.000103353	11.15400294	9.744866601	9.952784889	10.00704194
cutl-21	WBGene00018861	E005	0.000103571	0.775044264	2.27817828	3.06926249	2.962981154
nep-22	WBGene00020788	E011	0.000103604	3.101327603	4.713586847	3.276686991	4.118933602
F25B5.3	WBGene00017775	E002	0.000103627	1.626551305	4.215844279	2.19418735	5.588098908
Y69A2AR.18	WBGene00022089	E001	0.000103731	9.485752797	15.29029184	13.4684352	12.5836364
F42E11.3	WBGene00009633	E006	0.000103807	0.871707673	2.264397037	2.602583332	1.678829691
mab-10	WBGene00003107	E001	0.000103919	5.320101127	10.56548697	9.174556956	8.702597979
eor-1	WBGene00001324	E017	0.000103935	1.094303625	2.683270114	3.93655421	2.120715491
pqn-52	WBGene00019713	E001	0.000104201	4.592276622	7.616774236	1.341172805	2.947400361
vha-15	WBGene00020507	E008	0.000104221	15.53029892	11.53054913	13.47311099	13.46630918
hrp-2	WBGene00002000	E007	0.000104317	10.47387089	13.11401874	12.82164797	12.27579152
tbc-9	WBGene00012868	E012	0.000104399	5.739327496	9.16268174	8.336048505	8.386031678
rcor-1	WBGene00022278	E013	0.000104524	3.615015381	5.829081252	5.550021078	4.918696424
plx-2	WBGene00004048	E015	0.000104566	2.722167286	4.669475024	5.070318725	4.57756431
lev-11	WBGene00002978	E006	0.000104795	5.444625009	15.99140522	14.37652496	12.66863987
fln-1	WBGene00022048	E014	0.000104829	10.65618561	9.085254096	7.049664982	9.108932956
ZK688.10	WBGene00044447	E001	0.000104908	1.586507551	3.105399469	3.244599868	1.729547983
amph-1	WBGene00010272	E013	0.000104919	1.896489375	5.358532422	4.138395154	3.746555608
lron-7	WBGene00019351	E001	0.000105004	7.883354776	11.82263518	11.33018261	10.20284415
F23D12.3	WBGene00009087	E001	0.000105004	10.14160595	8.276598896	8.565406902	8.730833959
C27D8.2	WBGene00007778	E003	0.00010549	5.297633499	2.755679958	2.826495937	3.798609855
unc-10	WBGene00006750	E024	0.000105635	3.162361725	7.517740788	6.619505536	6.765774891
Y50D4C.3	WBGene00021748	E001	0.000105645	3.266881852	7.715383839	7.298429415	6.97928182
Y106G6H.14	WBGene00013724	E005	0.000105774	2.504996138	6.130971981	5.739670555	4.236850195
wah-1	WBGene00006937	E005	0.000105976	14.14687285	9.815080255	11.36440816	10.82824602
T24B8.4	WBGene00011978	E004	0.000105999	7.598759433	5.297526513	3.639115214	7.794520665
F53F4.10	WBGene00009992	E001	0.000106303	10.91740418	13.79626959	13.05147517	12.71830335
cids-2	WBGene00009451	E019	0.000106306	2.117827916	5.126800422	4.504803033	4.339578692
zmp-2	WBGene00019212	E002	0.000106666	1.710523354	6.059168734	4.496589809	5.076847746
F54D7.2	WBGene00018797	E003	0.000106666	5.722627806	8.214162867	8.024024399	7.565466956
let-526	WBGene00002717	E006	0.000106666	7.538710345	10.20049177	9.750815716	9.443757238
rps-22	WBGene00004491	E008	0.000107435	17.30751301	19.18654234	18.8453739	18.31010463
tps-1	WBGene00006602	E001	0.000107692	0.784821195	3.705860921	3.468688413	3.641089556
hipr-1	WBGene00022717	E008	0.000107742	8.700303519	4.943043181	5.815548643	6.304379991
fat-1	WBGene00001393	E002	0.000107815	16.56050392	13.61594309	14.48311354	15.15349263
tag-260	WBGene00010867	E001	0.000107882	0.655967537	3.588684876	3.2003954	3.785269618
Y71H2AM.13	WBGene00022178	E001	0.000108307	3.991867456	7.672194	7.611712007	8.246214147
F23D12.3	WBGene00009087	E002	0.000108961	7.107765562	8.916259439	8.616665449	8.448444523
gly-11	WBGene00001636	E010	0.000108983	3.417483075	5.220168621	5.278637406	3.165904976
sca-1	WBGene00004736	E002	0.000108993	9.003365696	13.8312399	13.62654234	11.34502745
slo-1	WBGene00004830	E010	0.000108999	5.324178921	3.081451506	2.634596905	5.588444569
pezo-1	WBGene00007505	E022	0.000108999	5.815399718	10.49697585	10.65403602	8.948941119
cyp-31A3	WBGene00021200	E004	0.000109058	1.101851193	3.640634904	2.322562932	2.716098883
lem-2	WBGene00002275	E001	0.000109063	7.296359447	6.168835474	6.37931815	6.644603797
Y69A2AR.18	WBGene00022089	E005	0.000109063	16.77469691	14.91049281	15.74216135	15.69740274
clec-123	WBGene00021288	E006	0.000109158	3.357194051	3.181696048	3.219518615	1.098062977
rga-5	WBGene00010374	E012	0.000109327	4.981413007	3.832669013	4.160780674	2.493439233
hipr-1	WBGene00022717	E007	0.000109453	9.388633951	5.183147282	6.764236352	6.742922444
swan-1	WBGene00009977	E006	0.000109491	4.923644953	8.81001749	7.864934942	7.336404797
tom-1	WBGene00006594	E001	0.000109622	3.224566161	7.114659765	6.251389015	6.035011867
rpl-7A	WBGene00004419	E004	0.000109882	18.93134765	17.66414908	17.90374331	18.3991801
patr-1	WBGene00009661	E003	0.00010996	10.57004654	15.04601369	13.8994479	12.99487881
chd-7	WBGene00007053	E003	0.00010996	16.28861942	14.12941572	14.17875735	14.81988991
F21F12.1	WBGene00009022	E001	0.000109961	0.913384462	3.962991542	2.167238183	2.295330423
test-1	WBGene00016918	E005	0.000110028	4.177726626	9.674914389	8.981789356	7.549745168
C04F12.7	WBGene00007301	E001	0.000110227	5.587898317	9.742535972	9.286501786	9.016628387
inx-5	WBGene00002127	E005	0.000110357	3.336873154	7.011369476	6.543357924	5.931568668
rle-1	WBGene00010923	E004	0.000110366	18.33849613	15.47552126	16.29680497	16.21102484
eef-1A.2	WBGene00001169	E011	0.000110366	20.51420059	14.46254733	16.52682613	17.02427899
taf-3	WBGene00006384	E011	0.000110368	12.6926679	6.299522782	7.001474716	10.16000705
arf-6	WBGene00000184	E006	0.000110369	10.45220253	5.121482786	7.551431763	8.119202396
syg-2	WBGene00007750	E003	0.000110437	2.465935659	4.970716964	5.382057091	4.612888266
nhr-95	WBGene00003685	E003	0.000110509	0.780680997	1.761814259	0.97059634	3.722749315
zfh-2	WBGene00022518	E006	0.000110564	3.436347649	5.485285498	4.960009381	6.748414797
hsp-43	WBGene00002024	E007	0.000110564	4.812090565	8.921443575	7.625026048	8.406861501
col-34	WBGene00000611	E001	0.000110564	8.656611852	10.92810817	10.27284366	10.58763455
blos-9	WBGene00010767	E002	0.00011067	5.403094232	3.422215521	4.376047139	4.136440487
daf-2	WBGene00000898	E007	0.000110764	2.695951204	4.960383523	5.86761377	6.256808872
dur-1	WBGene00001113	E022	0.000110765	5.865472728	3.709815089	3.907401646	5.476850292
hecd-1	WBGene00016405	E017	0.000110765	10.78827404	12.64559712	12.40731071	11.93379529
efhd-1	WBGene00012980	E005	0.000110826	4.283654982	7.848856692	5.727804625	8.014683727
lev-11	WBGene00002978	E003	0.000111113	4.149233262	15.61649354	13.95105571	12.20418983
C37H5.13	WBGene00016511	E010	0.000111113	7.399164391	5.473993501	4.60073383	3.946392577
lfi-1	WBGene00022500	E025	0.000111113	17.19324323	12.68362145	14.45810861	14.138991
ndg-4	WBGene00003577	E002	0.00011168	3.167932417	5.562362384	5.188120335	5.132548991
lec-2	WBGene00002265	E001	0.000111913	2.157224358	12.15317304	10.83653209	10.96258774
aars-2	WBGene00000197	E004	0.000111913	4.001830613	8.352630828	7.520312602	6.992072314
kcc-2	WBGene00019205	E009	0.000111913	7.856110714	10.9002346	10.89708206	9.797528579
ptp-4	WBGene00010558	E010	0.00011197	3.534227902	1.671441183	1.50045294	2.202764838
maco-1	WBGene00017066	E005	0.00011197	8.69776982	12.16676309	11.52417792	10.66285992
flcn-1	WBGene00017699	E004	0.000111974	4.594038516	6.154854629	6.012937612	4.222088299
ent-4	WBGene00008123	E005	0.000112033	3.332025976	2.068629799	1.593453525	2.165088282
sup-18	WBGene00015334	E005	0.000112165	2.21641472	3.1102731	3.052308998	4.645073062
F52H2.1	WBGene00018714	E004	0.000112273	2.33385001	3.990245328	3.794855053	3.641001825
K04C2.3	WBGene00019381	E004	0.000112273	9.522651365	10.55885313	10.21587878	9.819594515
W09G12.7	WBGene00021121	E001	0.000112447	1.782557708	3.548474425	2.959054377	3.851520012
lrch-1	WBGene00015779	E005	0.000112447	4.827528957	7.663348831	6.974496582	6.758504014
vit-1	WBGene00006925	E004	0.000112447	5.505483348	8.895540631	7.327472934	8.333904136
F54E2.2	WBGene00018824	E002	0.000112726	4.454459337	3.461609733	3.198000824	4.777977469
Y69A2AR.18	WBGene00022089	E006	0.000113087	17.3586729	15.74360702	16.48171616	16.47381182
F07C6.4	WBGene00008555	E016	0.000113091	5.273205455	8.437511494	8.957179918	7.897054693
F46H5.4	WBGene00018520	E016	0.00011329	3.622791496	7.0418386	6.087338222	5.209593039
nlp-40	WBGene00022276	E008	0.000113418	9.542820486	7.455840986	8.409547021	7.58767601
pdhb-1	WBGene00015413	E005	0.000113509	16.97157147	14.92180927	15.73049481	15.9833698
dld-1	WBGene00010794	E001	0.000113842	5.120696086	11.23680056	10.13883244	9.067499178
acs-22	WBGene00017012	E003	0.000114007	1.595217254	3.539082396	4.049196661	3.054339471
tftc-1	WBGene00021423	E002	0.000114007	2.047119173	6.312267585	5.668516908	5.375916112
D2021.4	WBGene00017048	E008	0.000114063	2.052979402	2.335471973	2.824274127	4.290147168
mex-3	WBGene00003229	E007	0.000114219	7.907810939	11.00836678	10.43243984	10.03961117
mcm-2	WBGene00003154	E006	0.000114247	3.232395505	5.604193568	5.186981086	3.878988764
rpl-17	WBGene00004429	E001	0.000114247	12.32720289	7.871375151	8.481432868	9.517654204
col-182	WBGene00000755	E001	0.000114278	7.043615277	5.056547066	4.804537809	6.182519619
Y106G6G.2	WBGene00013711	E006	0.000114316	2.280138671	4.509945013	4.374875074	4.299050823
F35D11.3	WBGene00018044	E005	0.00011433	2.58765853	6.009042445	5.680319562	5.094169406
T20B3.1	WBGene00011850	E003	0.000114434	2.331534348	6.186654993	6.28323122	4.800589453
adr-1	WBGene00000079	E008	0.000114434	5.565124056	7.462150143	6.871572244	6.798022503
F11E6.3	WBGene00008707	E002	0.000114434	10.84959449	12.53729738	12.55356163	12.42719133
dtmk-1	WBGene00011272	E002	0.000114606	12.1940393	7.783951535	9.603423442	9.933168617
asd-2	WBGene00006423	E005	0.000114606	14.83046916	11.06619603	12.35418301	12.76004458
mth-2	WBGene00017947	E015	0.000114772	1.077819798	2.174240965	2.283270184	0.454176919
gana-1	WBGene00011095	E002	0.000114935	4.868982038	4.393517253	4.290562068	3.269417374
pgl-3	WBGene00003994	E010	0.00011506	6.684075898	8.315152361	8.597684861	7.393001203
dpl-1	WBGene00001061	E002	0.000115088	4.160708862	9.255760632	6.732297777	6.307792926
nmy-1	WBGene00003776	E013	0.000115133	8.256282619	13.8880975	13.85067641	12.8778073
hum-1	WBGene00002035	E018	0.000115247	3.710838037	8.070896885	7.191315997	6.225982131
aex-5	WBGene00000088	E001	0.000115379	5.037997929	4.134194422	4.777026004	4.535230021
ZC513.3	WBGene00022628	E003	0.000115473	4.611216086	1.209737142	1.984324572	0.000517458
qars-1	WBGene00001336	E007	0.000115632	11.78314966	8.894319096	9.141052529	10.43798202
nhr-34	WBGene00003627	E011	0.00011573	9.16423639	6.602211296	6.537593215	6.464805364
arf-3	WBGene00000183	E002	0.00011573	13.65013313	15.34246051	14.59107734	14.82332623
aakg-2	WBGene00020633	E007	0.000116113	5.645294041	9.766023188	8.564005392	7.920929973
JC8.2	WBGene00010435	E003	0.000116653	5.068756591	9.626153504	9.474383751	8.115462688
prdx-2	WBGene00006434	E002	0.000116666	19.46525653	17.74484101	18.45945064	18.17030345
mes-3	WBGene00003221	E013	0.000116678	4.796647636	7.41264002	7.457248205	7.008110271
T04A6.1	WBGene00020200	E005	0.000116924	4.769116135	6.448838075	6.362692791	6.645615757
Y67D2.2	WBGene00022052	E006	0.000116978	5.164129723	7.401245326	6.770844477	7.105427599
daf-5	WBGene00000901	E002	0.000117161	16.36308732	15.4269957	15.32383595	15.59464775
mex-3	WBGene00003229	E010	0.000117274	10.75247137	5.379223174	8.10538102	9.367388633
mix-1	WBGene00003367	E015	0.000117277	11.53502093	6.063798398	7.289707031	7.722616002
gob-1	WBGene00001649	E003	0.000117458	2.665213335	6.717874581	6.576477234	6.222234507
ddx-17	WBGene00010260	E014	0.000117475	3.707436857	4.669055218	3.671570069	2.422924339
Y34B4A.4	WBGene00021320	E006	0.000117475	6.82552409	9.282825794	9.687621829	8.206926501
math-33	WBGene00010406	E004	0.000117475	9.857415689	13.1459184	12.56777779	11.73474979
tir-1	WBGene00006575	E018	0.000117541	0.90971921	1.118149006	0.68816486	2.940871952
rrf-1	WBGene00004508	E008	0.000117541	3.54882054	6.129227523	5.278344655	5.645519314
mnp-1	WBGene00007139	E004	0.000117567	2.758304972	5.820126102	5.636136665	6.018563832
Y62E10A.13	WBGene00013379	E006	0.000117687	3.472017685	2.774387158	2.46266037	1.227505938
memb-1	WBGene00007128	E004	0.000117687	4.29045856	4.50655859	4.608930955	4.517386172
sma-1	WBGene00004855	E015	0.000117687	7.884187035	7.133669429	7.541812264	5.296300146
vit-6	WBGene00006930	E004	0.000117687	14.0557607	14.85747198	15.14320285	14.9395722
sdha-1	WBGene00015391	E002	0.000117687	16.61908827	13.6099274	13.74252207	14.07027016
C35A11.4	WBGene00016431	E007	0.000117731	1.935399085	2.315577675	3.208557086	0.423267199
Y45G5AM.9	WBGene00021561	E003	0.000117961	0.916366567	3.547224663	1.658915024	3.72712719
trr-1	WBGene00007028	E029	0.000118409	2.806283619	6.860189315	6.20598034	5.503580239
wdr-23	WBGene00008419	E016	0.000118607	1.236246608	5.448290351	4.900674668	4.51760735
Y71H2AM.13	WBGene00022178	E005	0.000118647	7.060196962	4.200055046	4.732011373	3.748581114
unc-89	WBGene00006820	E011	0.000118647	7.212102321	10.76333624	10.44782542	9.970896568
bli-4	WBGene00000254	E006	0.000118692	6.716124337	11.53808496	11.24686526	9.889506161
spr-5	WBGene00005010	E004	0.000118692	7.361423624	10.30323239	9.306014767	8.669719434
vps-25	WBGene00012193	E002	0.000118692	9.490796653	10.79022006	10.705682	10.65360492
T02H6.11	WBGene00020181	E001	0.000118758	3.250586439	9.649608545	8.849620187	8.805626538
dhs-29	WBGene00000992	E008	0.000119157	1.784327319	4.690448809	2.167146827	4.043733809
exc-5	WBGene00001366	E010	0.000119185	4.008666822	6.385543971	6.437945725	5.970464524
frm-1	WBGene00001488	E010	0.00011937	13.60658848	14.96388239	13.65588681	13.19166939
cisd-3.2	WBGene00022053	E002	0.00011937	13.60908604	12.84617011	13.19701529	13.23508752
cni-1	WBGene00011648	E003	0.000119379	2.592438921	6.763257841	6.014510607	5.793784966
spds-1	WBGene00012909	E008	0.000119499	7.438507605	6.258133832	4.659035641	5.081678743
frm-1	WBGene00001488	E009	0.000119511	12.40309242	13.50729835	11.67323868	11.25956566
F56A8.3	WBGene00010139	E012	0.000119577	8.546735771	10.91445432	10.14850667	10.0692566
sup-26	WBGene00006331	E022	0.00011961	3.381381586	3.552532117	3.864524072	5.80626566
W05B5.1	WBGene00012274	E008	0.000119737	15.39286706	14.65661109	14.73800979	14.09992502
vdac-1	WBGene00019900	E001	0.00011987	17.66028903	20.03955982	19.14090059	18.30055572
atln-1	WBGene00021868	E004	0.000120074	6.62524543	10.54521269	10.35965527	8.695461972
R31.2	WBGene00011270	E010	0.000120074	11.16101953	14.4208761	13.80728564	13.04263565
ist-1	WBGene00002163	E014	0.000120165	4.865732337	7.720739968	7.940577497	7.674993742
F27C1.2	WBGene00017852	E003	0.000120165	11.80006115	9.771405944	9.746892925	10.31158304
eat-6	WBGene00001137	E002	0.000120513	8.797430392	14.06654272	12.38633142	11.23610328
F55A3.3	WBGene00018849	E004	0.000120569	12.91439023	15.82505452	14.64889819	14.26084735
sec-61	WBGene00013311	E014	0.00012081	10.64442558	11.77118234	11.48948574	11.14474563
nhr-209	WBGene00011100	E001	0.000120901	0.602217496	2.300343367	1.707478194	0.596627802
ced-1	WBGene00000415	E016	0.000120901	1.722145413	6.304426553	5.273574028	4.533802653
F52C9.5	WBGene00018675	E004	0.00012098	1.192555251	1.912058974	2.896463139	2.138438279
ndk-1	WBGene00009119	E003	0.000121325	20.43645512	15.8441002	18.74367134	17.33898207
R08D7.4	WBGene00011144	E005	0.000121415	3.441575659	6.709545756	5.538660853	5.589446328
Y69A2AR.18	WBGene00022089	E007	0.00012155	18.90293753	17.87058966	18.35776365	18.45428337
Y69H2.3	WBGene00013481	E027	0.000121711	4.10824141	9.961167842	10.40453565	8.085632316
lev-11	WBGene00002978	E025	0.000121711	12.97441973	21.93479987	21.64437139	18.68820142
C34F6.10	WBGene00007944	E009	0.000121801	11.21720335	13.36700998	12.72467296	12.75269269
C07D8.6	WBGene00015565	E002	0.000121936	12.16920991	10.96797143	11.21529457	11.64301741
clec-63	WBGene00009394	E003	0.000122092	11.61733043	13.76017666	13.19507543	13.7823767
rme-2	WBGene00004374	E001	0.000122314	2.513742788	7.244085599	5.800428616	3.514614099
dhhc-14	WBGene00044071	E004	0.000122366	3.540001743	6.040249397	5.512353586	4.411259255
W05F2.4	WBGene00021036	E014	0.000122439	6.989925955	8.8516963	8.542403484	7.174989534
F37C4.5	WBGene00018145	E003	0.000122439	11.79598621	14.88120165	14.6453909	14.2314157
rps-0	WBGene00004469	E004	0.000122459	14.51458458	16.60793664	16.5034651	16.07941163
T25B9.9	WBGene00012015	E002	0.000122649	6.724854062	11.87317725	10.63806277	9.760231017
F53H2.3	WBGene00010006	E002	0.000122806	14.8831598	8.271697024	10.62428028	10.90882489
F35D11.3	WBGene00018044	E008	0.00012297	10.26874853	6.43927381	6.598503237	7.516821138
F56G4.4	WBGene00010159	E006	0.000123079	2.650453493	4.880067786	4.308372422	4.032424214
del-6	WBGene00011891	E007	0.000123137	8.822655594	7.046736706	7.474554471	6.446116284
F52A8.5	WBGene00009918	E004	0.000123138	7.834729212	6.991280019	7.353905459	7.871274767
gcy-28	WBGene00020131	E017	0.000123138	8.959756233	11.52857533	11.67292793	11.17956933
ZC412.3	WBGene00013884	E001	0.000123138	12.17447269	6.92050305	7.490154551	6.944866601
ptp-3	WBGene00004215	E042	0.000123215	0.798200749	5.390252629	4.806051288	4.107748187
clec-149	WBGene00019328	E005	0.000123215	3.551492532	5.033185911	4.734382753	2.168152551
F54A3.2	WBGene00018781	E002	0.000123671	3.687199233	6.090909257	5.773970641	5.373598799
clp-1	WBGene00000542	E006	0.000123943	4.04522684	1.911939601	1.750067076	1.278837906
wah-1	WBGene00006937	E008	0.000123943	4.201470634	8.697633122	6.547781136	8.315588821
C07A12.7	WBGene00015561	E007	0.000123985	8.013593403	9.018267163	8.427036866	5.314523509
W07G4.3	WBGene00012337	E011	0.000124093	10.30527995	11.4696275	11.36558275	11.20654687
Y43F8B.1	WBGene00012812	E003	0.000124536	4.162360783	3.678183181	2.822442881	7.489872777
Y34B4A.6	WBGene00021322	E007	0.000124549	4.868663463	8.817209246	8.208182742	8.21198869
pak-1	WBGene00003911	E004	0.000124569	11.60944603	5.911741687	7.342517962	8.500184121
K07C5.4	WBGene00010627	E007	0.000124569	12.43357999	7.747318677	10.39737706	11.9806858
F02A9.4	WBGene00008514	E011	0.000124757	8.524199343	14.68417725	14.80974866	13.10064481
sop-3	WBGene00004946	E010	0.000124757	11.60252285	9.715483049	10.07904391	10.03763306
daf-15	WBGene00000911	E004	0.000124766	6.749805144	10.21727994	9.996783787	9.121430078
eef-2	WBGene00001167	E004	0.000124766	13.05421224	16.0669432	16.07790049	15.70611803
gta-1	WBGene00001794	E010	0.000124766	16.79812558	19.30617157	19.07271115	18.43628668
atg-7	WBGene00010882	E006	0.000124853	4.449713416	7.9382651	7.580349081	7.391121212
daf-5	WBGene00000901	E003	0.000124853	8.255996587	10.0047965	9.656800252	9.214578388
qns-1	WBGene00007698	E004	0.000124934	5.310522539	2.42582704	3.805867871	4.857313435
fce-1	WBGene00001405	E004	0.000124951	4.256425914	6.867420679	6.770847008	5.575483695
dhs-29	WBGene00000992	E009	0.000125043	1.146142623	4.79456267	1.373488588	1.962758136
C25A1.5	WBGene00007707	E001	0.000125043	2.702221697	5.927446435	5.145131814	4.972361956
F12F6.1	WBGene00008720	E004	0.000125043	15.4887664	14.07255473	14.17836822	14.06381187
nmgp-1	WBGene00017437	E001	0.000125064	1.558419488	3.608181709	2.631309836	1.098745805
zip-9	WBGene00077761	E001	0.000125233	13.35249052	14.72495585	14.5159952	14.2313076
R09H10.3	WBGene00011181	E002	0.000125442	3.159704075	2.602200543	3.290886177	1.509091841
T26C5.3	WBGene00012033	E014	0.000125442	10.17240451	6.816931429	7.491670027	7.769015288
daf-15	WBGene00000911	E018	0.000125668	6.072916959	7.587850634	7.776074971	7.220477907
mlt-9	WBGene00008605	E013	0.000126146	1.217100741	1.746657638	3.599701629	3.916573635
cacn-1	WBGene00012230	E004	0.000126146	7.74989216	10.71486846	10.54642696	9.884869914
pyc-1	WBGene00004258	E010	0.000126146	11.67182031	7.316767463	8.183395074	8.833234334
C09D4.1	WBGene00015632	E002	0.00012628	2.493016469	4.112976199	4.497937293	1.728417146
Y37A1B.5	WBGene00012538	E002	0.000126629	10.40516496	6.009420229	7.051658759	6.410709239
nhr-71	WBGene00003661	E002	0.000126651	1.363508463	4.314026163	3.354430356	2.562294064
F36G3.1	WBGene00009482	E010	0.000126651	2.606447234	5.778071714	3.402853153	5.531938763
etr-1	WBGene00001340	E023	0.000126651	8.927213944	5.867297421	6.417953773	6.454973705
C34F6.10	WBGene00007944	E011	0.000126651	10.83981432	13.07241739	12.64120675	12.18540482
2-Oct	WBGene00003843	E016	0.00012683	3.641657205	6.610790015	6.135920048	5.599874352
T02H6.1	WBGene00020171	E005	0.000126987	2.862750493	5.905077674	5.132924623	5.778220057
cpi-2	WBGene00000534	E005	0.000127348	14.5629237	16.01380372	15.8503583	15.52453384
skn-1	WBGene00004804	E015	0.000127352	4.595890514	7.709743885	6.911048521	7.356881254
cra-1	WBGene00020068	E014	0.000127493	3.822075302	6.835259269	6.487579588	5.365875007
W01F3.2	WBGene00012185	E004	0.000127493	5.415205828	4.495855922	3.957262295	3.798626776
Y43F8B.2	WBGene00012813	E010	0.000127549	4.38033284	8.619015982	5.865658135	6.402378761
ajm-1	WBGene00000100	E017	0.000127559	7.317782757	4.188861919	5.928791923	3.734127897
cec-10	WBGene00022831	E002	0.000127607	3.363750589	6.967818528	7.09029873	5.834044188
F41H10.1	WBGene00018314	E001	0.000127607	6.012725196	3.649270634	3.410283626	4.08165553
ccch-1	WBGene00009532	E003	0.000127882	1.756735819	6.328461939	2.651914924	2.405477392
sup-26	WBGene00006331	E016	0.000127942	6.244212124	8.653671978	8.202333716	7.994833422
F17A9.2	WBGene00017534	E006	0.000127986	7.341864313	4.340882791	4.035018059	5.346329005
fln-1	WBGene00022048	E017	0.000127986	11.39935735	12.2812148	9.616165469	10.83506226
acs-16	WBGene00018579	E008	0.000128077	3.649629631	6.049594814	5.515520536	6.565489872
sec-61	WBGene00013311	E013	0.000128303	10.66969452	11.89682413	11.58984696	11.21607638
F32B5.6	WBGene00017979	E019	0.000128593	1.734422583	6.414835566	5.753106198	3.406224308
sorb-1	WBGene00012891	E007	0.000128822	3.356103939	6.983097499	6.538879171	4.876050884
Y17G7B.17	WBGene00012468	E002	0.000128839	3.133569146	7.143436903	6.924014423	5.682032821
acs-7	WBGene00007228	E002	0.000128839	3.871148604	1.981220586	2.15950268	1.007024914
kin-19	WBGene00002202	E008	0.000129197	10.82330936	15.54737943	14.80669714	14.08596858
rps-8	WBGene00004477	E005	0.000129363	19.66650879	19.40690077	19.28816798	19.27331506
ZC204.12	WBGene00022562	E003	0.000129607	7.910075702	6.468331229	5.925471961	6.468357086
gmeb-1	WBGene00015285	E004	0.00012963	10.33496615	6.45819909	6.732811529	8.578973278
W03F8.6	WBGene00020995	E006	0.000129642	4.64213902	3.547423258	3.455640639	1.92306685
lgc-21	WBGene00007903	E001	0.000129772	3.055747273	4.753808517	5.761928145	3.935841171
stn-1	WBGene00006062	E003	0.000129817	13.0998702	10.28410183	11.00439737	11.01731877
Y56A3A.28	WBGene00013240	E003	0.000130703	6.363647035	8.013059459	8.315147254	7.95490679
cpg-1	WBGene00000465	E007	0.000130988	0.817492383	4.975079674	3.084901386	4.009328749
pitp-1	WBGene00010813	E011	0.000130988	7.721277442	11.30884634	11.35823509	10.49314074
fgt-1	WBGene00019207	E008	0.000130988	14.93536069	10.50098022	10.85775669	12.32490808
atic-1	WBGene00016957	E006	0.000131062	3.275942354	2.286275632	2.703232934	6.197479556
utx-1	WBGene00017046	E014	0.000131433	6.491383206	3.396917905	5.179509062	4.838744036
Y71H10B.1	WBGene00022201	E005	0.000131486	6.222966035	10.62890142	10.27240522	9.74959425
F56A8.3	WBGene00010139	E004	0.000131486	7.649814866	8.82134088	8.518465041	5.387575212
F34D10.4	WBGene00009374	E001	0.000131561	1.449589246	2.977435381	2.861580601	1.373232556
ero-1	WBGene00001334	E007	0.000131709	2.828170602	9.695876049	8.99556368	4.476684404
ric-4	WBGene00004364	E006	0.000131738	6.387640764	9.886552195	8.144853482	8.846195742
crb-1	WBGene00000792	E026	0.000131841	1.134647235	2.170817861	0.60296725	2.704220154
cif-1	WBGene00019543	E004	0.000131908	9.490471187	13.14878165	12.10346453	11.80667261
C01F1.6	WBGene00015301	E002	0.000131908	10.6342175	6.360142452	6.733047824	8.22985898
R02F2.1	WBGene00019831	E013	0.000131948	0.826471853	9.252226747	7.372205608	6.839153291
ced-1	WBGene00000415	E014	0.000132235	4.148040971	7.228618089	6.685592189	6.526206879
Y69A2AR.31	WBGene00022100	E012	0.000132273	5.392512552	5.750958869	5.803271435	4.175877142
flp-1	WBGene00001444	E009	0.000132273	14.32424107	16.78239319	15.62603138	15.83054978
ZK792.5	WBGene00014078	E001	0.000132816	3.773826418	5.35108431	5.675167308	4.678044475
asm-1	WBGene00000211	E003	0.000132816	4.318304589	2.672173431	3.021958284	1.500468079
gst-15	WBGene00001763	E001	0.000133055	5.112609475	5.517061924	5.448829571	6.428103616
nhr-14	WBGene00003613	E008	0.000133055	8.411529737	12.18667299	11.27187959	10.64984047
ddx-15	WBGene00018967	E004	0.000133357	13.46342369	8.797310343	9.964027583	10.48594618
ptr-21	WBGene00004235	E007	0.000133536	11.18573152	5.252922204	7.616574284	8.522161538
fat-2	WBGene00001394	E003	0.000133718	13.02922787	11.4053034	11.80282422	12.37204922
F21F3.6	WBGene00017675	E002	0.000133718	17.4068138	13.80476404	15.14840023	15.42353847
pqn-27	WBGene00004116	E005	0.000134076	3.790755635	6.277139394	6.184059791	5.901989792
nlp-40	WBGene00022276	E006	0.000134658	5.906206205	4.434076152	5.554209415	6.317933436
mef-2	WBGene00003182	E005	0.000134667	5.92468624	9.345852921	7.956988447	8.425535027
Y73F8A.35	WBGene00013539	E004	0.000135101	2.757672098	1.56196214	0.662615308	1.238424396
pqn-41	WBGene00004128	E011	0.000135101	4.424286	6.888990395	5.715965127	5.962238583
anat-1	WBGene00015938	E001	0.000135181	1.643960408	6.811705821	4.188902972	4.461816392
pqn-87	WBGene00004167	E015	0.000135277	11.97112807	16.84129441	16.68041723	16.07847603
emc-1	WBGene00019209	E016	0.000135386	2.256064673	6.785425267	6.779673836	5.448659101
npp-21	WBGene00019940	E014	0.000135519	9.247471711	6.905846884	6.762291171	7.451086844
ipla-3	WBGene00012319	E016	0.000135574	2.244686575	4.155302296	3.82972364	2.5816164
M153.2	WBGene00010925	E004	0.000135764	2.267271071	1.202003917	1.463386127	0.005315282
Y45F10C.4	WBGene00012880	E001	0.000135778	5.75281592	7.428392534	6.438191295	6.918320956
cdc-42	WBGene00000390	E001	0.000135798	7.231313486	10.05326204	8.888982657	9.184419915
K08E7.5	WBGene00010673	E008	0.000135943	4.360620144	3.118543711	3.021339376	1.802121723
tmem-135	WBGene00019345	E004	0.000136016	2.781122319	2.954727607	2.863994792	0.700335263
C53D6.6	WBGene00008283	E003	0.00013609	2.014057449	3.504551561	3.564001056	3.510311656
ptb-1	WBGene00004207	E001	0.00013609	3.148656301	4.233734455	3.589458959	1.26632143
lgc-31	WBGene00008997	E014	0.000136208	1.526677621	5.410874071	5.105385243	5.011249168
F49H12.5	WBGene00018656	E003	0.000136208	12.61192028	9.365102064	9.851727009	9.691221338
C32E8.9	WBGene00016325	E005	0.000136537	1.850065086	4.955152127	4.846036293	5.03361598
Y77E11A.12	WBGene00022313	E010	0.000136537	1.923730911	2.912225596	1.761889288	4.991215917
unc-52	WBGene00006787	E040	0.000136537	12.46004813	14.17365162	13.41661574	13.88859878
mak-1	WBGene00010681	E011	0.000136619	14.33292369	9.183603962	10.91154795	11.98659528
T07D1.2	WBGene00020301	E006	0.00013679	3.364531936	7.77683894	7.175346456	6.738653507
ttm-2	WBGene00017840	E007	0.000136806	3.822054982	1.408973813	2.4449582	1.507268655
DH11.5	WBGene00008438	E005	0.000136806	6.705146994	9.317242639	9.034648131	8.72015495
sad-1	WBGene00004719	E010	0.000136972	5.343589059	8.568974119	7.887988228	7.801464527
C28H8.3	WBGene00016194	E009	0.000137043	14.45314531	9.339715585	11.18983111	11.52987589
lipl-2	WBGene00009773	E002	0.000137187	2.385944769	3.487221543	2.992172244	3.313537454
hum-4	WBGene00002037	E004	0.000137325	3.339518012	5.831789696	4.437495218	5.887488463
asb-2	WBGene00000207	E006	0.000137793	14.27537577	16.22903865	16.11851593	15.97975908
shn-1	WBGene00006444	E006	0.000137879	11.23842802	8.520384014	7.9234027	8.847848513
egl-4	WBGene00001173	E001	0.00013809	9.015916638	10.66722959	9.219560559	10.58130142
aldo-2	WBGene00017166	E007	0.00013809	10.5456401	13.90729539	13.46536216	12.70530521
pqn-52	WBGene00019713	E005	0.000138117	3.902960881	5.968394787	1.088161954	1.843293239
F42G10.1	WBGene00009645	E003	0.000138117	4.473835381	5.673621097	5.855433775	4.29132836
unc-96	WBGene00006825	E011	0.000138554	6.73469325	9.565903862	9.345332647	8.608663932
C34C12.8	WBGene00007927	E002	0.000138648	4.663574362	9.114107974	7.57892596	6.712731526
ZK822.4	WBGene00014091	E006	0.000138908	7.598837989	5.97090955	5.491007304	6.624387812
gcy-28	WBGene00020131	E003	0.000138959	7.546513459	9.065184456	6.371622708	8.31310656
C32F10.8	WBGene00016333	E008	0.000139108	11.88450984	9.145638457	9.284844226	9.869779941
cids-2	WBGene00009451	E020	0.000139283	1.519515435	4.637022112	3.79362934	4.124370631
egl-4	WBGene00001173	E009	0.000139283	9.565481093	12.32121812	12.18532642	11.53740899
nucb-1	WBGene00009674	E007	0.000139407	9.131710617	6.061815192	6.282647402	6.137739449
T08A11.2	WBGene00011605	E009	0.000139407	14.26863663	12.23777701	12.51372132	12.62224634
zfh-2	WBGene00022518	E008	0.000139478	3.977654005	5.775265595	5.16744225	6.660176337
H28G03.2	WBGene00019250	E012	0.000139478	11.30120751	8.837833418	9.175035846	9.41412876
rpt-2	WBGene00004502	E002	0.000139478	15.70655525	13.30899949	13.55314913	14.03966007
aat-4	WBGene00000005	E010	0.000139509	3.702910935	1.755087548	2.415496753	1.109793708
crh-2	WBGene00016162	E007	0.000139914	5.309266877	6.258385144	5.640989996	2.850822733
hmr-1	WBGene00001980	E012	0.000139958	5.873508686	7.53807057	7.803964677	5.2381866
pck-2	WBGene00011232	E003	0.000139965	2.606893556	4.851001311	4.793107629	6.194790248
tdpt-1	WBGene00013405	E006	0.000140271	0.704118863	2.338998281	2.153456473	1.52819834
dmd-7	WBGene00019521	E009	0.000140591	13.42986	10.42009444	10.83818515	11.59701306
frm-1	WBGene00001488	E007	0.000140591	13.96350935	15.8740961	15.12624303	15.7990096
lst-4	WBGene00003086	E002	0.000140744	1.951450078	4.281091841	4.153683289	3.045412006
Y48A6B.9	WBGene00012970	E004	0.000140744	2.455405397	4.109785312	4.081665718	4.441344218
adr-1	WBGene00000079	E005	0.000140744	6.009262917	8.820089067	8.315796506	8.471895629
mvk-1	WBGene00021534	E006	0.000140744	6.827343351	10.47039931	9.909000257	9.768760336
asic-1	WBGene00022815	E003	0.00014104	1.618312783	3.659945548	3.702117422	3.484367833
rnf-5	WBGene00004381	E004	0.000141197	1.308412726	3.594434921	3.247639718	3.958150782
twk-23	WBGene00006676	E008	0.000141197	1.577577345	4.568817487	3.961305763	2.34936585
F22H10.2	WBGene00017726	E002	0.000141197	5.816063578	5.821044518	5.82979146	5.822680053
Y54G11A.4	WBGene00013215	E004	0.000141241	3.873411017	5.313146002	5.402046602	5.43566823
vha-16	WBGene00016258	E001	0.000141241	14.1526911	15.70204104	15.62529533	14.93777871
F55G7.1	WBGene00010119	E007	0.000141367	1.44269086	3.450936087	2.727683601	2.690054471
eef-2	WBGene00001167	E005	0.000141398	13.17473824	16.00046421	15.93407541	15.78879165
F17C11.4	WBGene00008915	E004	0.000141403	8.456996394	6.642400476	7.801296816	7.933954803
Y69H2.3	WBGene00013481	E001	0.00014148	8.627312436	6.117188011	4.733086288	4.563846344
cls-3	WBGene00013847	E008	0.000141688	6.814453661	9.619232872	9.206923479	8.651474095
F46C5.4	WBGene00009780	E003	0.000141933	4.388707337	2.068141571	3.429363373	3.616045397
snrp-200	WBGene00012896	E012	0.000142002	7.163750081	13.63644129	12.83536624	11.28826716
K03H1.9	WBGene00010544	E002	0.000142428	3.365177433	3.460058093	3.307200115	5.244660421
ceh-21	WBGene00000444	E005	0.000142833	4.269561949	6.202820258	6.200285429	5.850175198
inx-1	WBGene00002123	E013	0.000142833	4.893014082	7.702609227	6.969699223	6.442929706
noca-1	WBGene00011647	E009	0.000142833	8.601591719	6.895033075	7.205783527	6.441628797
Y51H4A.7	WBGene00013103	E005	0.000142851	4.464794295	6.802647246	6.332909184	7.293101632
F10F2.2	WBGene00008654	E006	0.000143043	3.15957563	5.118764853	5.224767225	5.55278665
swip-10	WBGene00018738	E008	0.000143436	2.278858294	1.910824071	3.249983938	0.810251026
mnk-1	WBGene00011304	E002	0.000143436	19.19550002	15.21935934	17.28037555	17.48590133
gst-5	WBGene00001753	E002	0.000143446	5.045962933	7.743231372	7.628277152	7.157848024
dpy-21	WBGene00001080	E004	0.000143473	10.65678481	8.150334433	8.915156121	9.238409567
F36G3.1	WBGene00009482	E007	0.000143483	9.138822874	7.539701035	7.265140753	6.894179491
C10G11.8	WBGene00015688	E002	0.000143488	8.973669568	8.282554248	8.442481709	8.969489523
ndg-4	WBGene00003577	E001	0.000143649	1.056948345	3.329140775	3.213135255	2.686241176
nep-12	WBGene00017842	E006	0.00014385	1.252491825	3.255021711	2.871466153	0.687847783
alh-1	WBGene00000107	E001	0.000144123	5.625925571	10.46515501	10.38489694	10.643171
jac-1	WBGene00002175	E015	0.000144258	1.561984184	3.546834021	3.424846324	4.103205797
cua-1	WBGene00000834	E005	0.000144258	5.072253888	8.27738193	7.666508104	6.9351221
R05A10.3	WBGene00011020	E004	0.000144295	6.490424135	5.897099705	5.638686462	5.145668697
dnj-23	WBGene00001041	E001	0.000144698	9.647065714	7.340505108	8.429011618	8.524441586
acl-4	WBGene00018657	E001	0.000144721	3.510065313	6.216159817	5.983556231	5.3939093
Y45F10B.13	WBGene00012875	E011	0.000144993	10.09094592	8.138747724	7.992006498	7.835709255
eef-1G	WBGene00008920	E010	0.000144993	17.20942215	14.18850025	14.54169684	14.97915695
skpo-3	WBGene00017968	E009	0.000145127	3.574646459	5.951968459	5.828071017	5.178978424
Y45G5AM.9	WBGene00021561	E008	0.000145127	4.03590222	9.618004254	7.400180596	7.399163364
acs-6	WBGene00022849	E005	0.000145955	2.536288917	2.708734798	3.253708627	1.957244921
ccr-4	WBGene00000376	E014	0.000146181	13.20556436	8.814085259	10.41110083	10.38164289
lon-2	WBGene00003056	E005	0.000146459	3.185802155	4.144580515	4.064723142	5.168246093
fln-2	WBGene00016006	E015	0.00014647	3.579411137	5.84675508	5.820459841	3.923594099
Y87G2A.2	WBGene00013594	E003	0.00014647	4.209363732	2.799137104	1.679759731	3.120018781
bli-4	WBGene00000254	E007	0.00014647	7.834356725	12.81315581	12.2709592	11.13003586
gcy-31	WBGene00001551	E011	0.000146553	0.714184114	1.643816882	0.883113985	2.58072061
Y92H12BR.3	WBGene00022369	E004	0.000146553	7.282731681	8.33858564	8.284404657	8.156231848
snf-6	WBGene00004905	E011	0.000146603	3.445860621	6.128643009	5.792848768	5.504244343
flcn-1	WBGene00017699	E023	0.000146835	12.20059114	7.962737224	9.842791469	11.54294345
oaz-1	WBGene00022748	E013	0.000146864	17.18959854	16.44464515	16.52874669	16.62017663
Y17G7B.17	WBGene00012468	E003	0.000146934	4.300033695	7.17994227	7.215957296	5.879519335
gap-2	WBGene00001516	E003	0.000147102	3.368131765	2.819989317	1.371578448	3.639538599
M117.1	WBGene00010918	E008	0.000147157	5.720189042	8.009478744	8.386704533	7.317749039
acox-5	WBGene00008167	E003	0.000147443	3.723655241	5.289636855	5.538336736	5.700757341
F17H10.1	WBGene00008925	E003	0.000147543	3.329135084	6.577121492	6.098837215	6.836266487
Y49E10.21	WBGene00013040	E003	0.000147808	5.492368966	7.912660643	6.795079508	6.276279721
nurf-1	WBGene00009180	E033	0.000148145	9.889935865	13.8473703	10.11913885	9.254696952
soc-2	WBGene00004929	E010	0.00014836	2.293653196	5.306373017	5.900030362	7.638208263
F57C9.4	WBGene00019011	E004	0.000148561	5.966942902	7.765453282	7.845861708	6.77531417
catp-7	WBGene00022010	E011	0.000148561	6.474604662	8.788692231	9.039522558	8.683841228
T14G10.5	WBGene00011775	E006	0.000148561	7.217977915	11.58399217	10.81260298	9.952636439
ddb-1	WBGene00010890	E006	0.000148561	8.911409356	6.654722434	6.122328006	6.987142501
cpt-1	WBGene00012907	E006	0.000148561	10.65965974	8.607268203	9.196312942	9.264239114
gld-3	WBGene00001597	E010	0.000148843	8.582472347	4.232057081	6.747159326	6.398437604
T19D12.6	WBGene00020581	E012	0.000148977	10.55763873	13.73030567	13.65785182	12.77292537
lim-9	WBGene00006407	E012	0.000149318	7.036359791	11.838509	10.98273061	11.09739438
kgb-1	WBGene00002187	E005	0.000149368	4.92292151	7.259168123	6.581999264	6.928640348
F38B2.4	WBGene00009531	E001	0.000149368	6.580392399	11.2173535	10.24397222	9.388686572
ccr-4	WBGene00000376	E001	0.000149718	6.844593948	8.636703184	8.431117489	8.642476049
ZC247.1	WBGene00013859	E001	0.000150602	9.379601156	10.25512276	10.63857977	11.12115501
tni-1	WBGene00006584	E005	0.000150711	14.22101813	12.0943969	12.11674068	12.19575206
mau-8	WBGene00003142	E001	0.000150912	3.153075862	9.820871741	8.409335552	6.337899261
emb-9	WBGene00001263	E007	0.000150969	11.10805998	15.67559959	15.62094901	15.54585957
vha-11	WBGene00006920	E007	0.000150988	11.40160746	13.3968935	12.81352653	12.7218955
Y43F8B.1	WBGene00012812	E012	0.000151248	9.356763104	12.29967743	12.25306499	10.8980055
F28C10.3	WBGene00017898	E009	0.00015125	1.332472988	4.36521741	4.44563187	3.285741419
B0285.3	WBGene00007136	E004	0.00015125	1.58273882	6.881141447	5.161450984	4.706542309
Y37A1A.2	WBGene00012535	E001	0.00015137	2.728658352	4.91181689	4.980909573	3.401545443
ifet-1	WBGene00004132	E009	0.000151545	8.857031524	13.30941668	12.29371833	12.01834626
gld-3	WBGene00001597	E007	0.00015159	3.327472041	6.757670573	4.596854169	4.376202504
hcp-4	WBGene00001832	E001	0.00015159	6.136517772	8.178822189	7.791177842	7.726114171
pqn-87	WBGene00004167	E014	0.00015159	8.293020795	15.10237932	14.98056316	14.12264843
trak-1	WBGene00020838	E018	0.00015162	2.978636447	8.291613683	6.648314451	5.261592129
pqn-83	WBGene00004164	E002	0.000151795	6.102407974	9.407859353	8.970026173	8.026833196
catp-6	WBGene00012341	E019	0.000152019	4.630018573	7.537508002	7.088201879	6.204034392
F31F7.1	WBGene00017964	E005	0.000152019	6.90563327	7.613303274	7.312094162	7.48563078
trak-1	WBGene00020838	E014	0.000152035	12.17590202	7.790663037	9.60005303	10.12738246
M02E1.1	WBGene00019733	E004	0.000152133	5.01238777	6.365429592	6.272732464	6.283480403
B0511.13	WBGene00015238	E004	0.000152273	1.242902997	2.616840618	1.888350262	2.288736289
cec-6	WBGene00020463	E006	0.000152273	9.916711293	4.520963779	6.761377572	6.950748037
apl-1	WBGene00000149	E006	0.000152404	17.76074147	15.4877687	15.67239277	16.38145398
T02G5.7	WBGene00020166	E003	0.000152837	14.53845535	10.95476584	11.66034491	12.10313718
C53B4.4	WBGene00008274	E022	0.000152905	0.605329416	3.920206306	3.946597188	3.609608431
fln-1	WBGene00022048	E015	0.000152917	10.50566408	8.31526441	6.676214276	8.461303128
ptp-3	WBGene00004215	E014	0.000152924	5.237466254	3.950602215	2.781221323	5.356763432
ZC449.5	WBGene00022615	E004	0.000153061	7.303124896	6.841848091	6.904992874	7.016640562
Y53G8AL.2	WBGene00021800	E003	0.000153099	11.11071564	7.605530513	7.979969702	8.085198988
gas-1	WBGene00001520	E004	0.000153183	11.06165534	9.960749971	9.78255793	10.22754275
syd-2	WBGene00006364	E006	0.000153212	7.104634503	10.16444673	10.41045978	9.3319783
H36L18.2	WBGene00010424	E001	0.000153774	13.35212386	17.16290744	15.28770935	15.3565649
F53F4.13	WBGene00009995	E002	0.000153832	13.90233716	13.36423899	13.32484147	13.09550479
rpl-17	WBGene00004429	E002	0.000154133	20.46300752	19.26079133	19.37743162	19.5611657
hum-4	WBGene00002037	E023	0.000154143	5.107170473	1.852472527	3.901154894	2.057606589
pde-6	WBGene00022389	E012	0.000154186	6.474008726	8.366031738	8.38077574	8.051293948
F28C1.1	WBGene00009200	E007	0.000154378	8.703914292	9.075460766	8.739797516	11.62071653
pxn-1	WBGene00004256	E003	0.000154444	8.15430405	5.68391012	6.390803278	6.419883818
ptb-1	WBGene00004207	E016	0.000154568	14.58705126	10.56284715	12.52893751	12.3551355
unc-94	WBGene00006823	E007	0.000154741	8.623099324	12.24676017	10.86464371	10.6673177
ZC262.2	WBGene00022579	E006	0.000154834	7.515416055	8.551147326	8.362362015	8.236158216
sgo-1	WBGene00016381	E003	0.000155038	1.702593815	2.020541852	2.56850426	0.287658861
C09B8.4	WBGene00015623	E002	0.000155038	2.479477509	2.125588579	2.260421432	0.963193631
Y43F8B.3	WBGene00012814	E021	0.00015511	3.235876481	2.14025566	0.830280553	3.701879122
dpf-2	WBGene00001055	E017	0.000155119	5.149592759	6.913160319	7.27287057	6.227848946
far-2	WBGene00001386	E003	0.000155302	20.37969694	24.64229852	23.86153063	23.44749001
snx-17	WBGene00008927	E013	0.000155421	1.851056726	3.245707572	3.333992597	4.443641339
plin-1	WBGene00007024	E011	0.000155577	4.846087533	8.358338574	6.843235461	6.901577808
F44A2.5	WBGene00018405	E007	0.000155748	6.09392801	11.29940285	9.95526872	10.19827887
Y17G7B.10	WBGene00012463	E001	0.000155752	0.351268891	1.645025324	1.779075051	3.81026964
C28G1.6	WBGene00016191	E007	0.000155983	0.853175671	1.194595679	4.238803602	0.605211426
T04F8.8	WBGene00011446	E003	0.000156167	9.069439059	7.473848452	7.641935998	7.43600194
imb-1	WBGene00002075	E013	0.000156306	3.8521607	6.827249397	6.149819856	5.70437698
ykt-6	WBGene00015164	E003	0.000156306	9.144827473	4.402398628	6.883236344	7.747464519
R151.2	WBGene00020107	E006	0.000156571	1.391666496	4.294703333	0.887703434	0.777854732
C46A5.6	WBGene00016702	E006	0.000157054	7.911460205	3.886849373	4.584641217	7.082045606
F01G4.4	WBGene00008503	E006	0.000157081	8.095547501	6.573935669	7.806844104	7.779783365
saps-1	WBGene00008166	E005	0.00015734	4.141990018	9.515934535	8.218485034	8.355329962
gstk-1	WBGene00014251	E002	0.000157603	8.203194752	9.766892851	9.684198546	8.921627014
ubxn-3	WBGene00018586	E010	0.000157708	7.73914955	11.39046088	11.1441898	10.14113722
Y71F9B.6	WBGene00022128	E007	0.000157881	2.980735665	4.41159118	3.213959717	4.613741355
dur-1	WBGene00001113	E016	0.000157939	5.171706947	4.717630337	5.131637513	6.604257988
haao-1	WBGene00010595	E001	0.000157939	6.015128706	6.141025585	5.668706766	3.925631894
M176.4	WBGene00010943	E003	0.000158004	8.384827619	6.320092223	6.343547987	7.079678853
nkb-1	WBGene00007646	E004	0.000158004	11.34843045	12.78857722	12.50588261	12.38872963
F08G2.8	WBGene00008579	E004	0.000158051	4.172115447	6.305476668	5.472789518	5.30987971
eri-6	WBGene00016561	E022	0.000158069	2.539933348	3.903513745	2.793299898	5.305628856
nep-17	WBGene00010070	E001	0.00015838	1.454180849	3.949229083	3.218018742	3.286908862
F44D12.8	WBGene00009685	E007	0.000159055	1.910723483	2.213352139	2.284491019	5.880856625
M01B12.4	WBGene00019697	E002	0.000159055	9.131157276	10.59604151	10.09959387	10.15981996
glna-1	WBGene00007480	E017	0.000159171	1.038158797	2.2545342	3.031909149	1.569844665
cgef-1	WBGene00006496	E009	0.000159171	4.532916558	6.114970175	4.558575156	6.593909541
pct-1	WBGene00003961	E013	0.000159364	12.43680498	8.012529918	9.248588607	9.959056234
set-26	WBGene00013106	E004	0.000159409	8.892875806	6.889220652	6.696043966	7.433737941
hpo-8	WBGene00020517	E006	0.000159409	9.16214815	12.11767462	11.24058716	11.74804064
C04E6.5	WBGene00015422	E003	0.000159747	2.334251473	4.136449822	4.983821209	3.341815362
ZK632.12	WBGene00014019	E004	0.000160143	7.865890791	6.149746951	6.406999818	7.27108269
ptp-1	WBGene00004213	E011	0.000160197	10.40039539	7.827985335	7.960256364	7.61850412
pars-2	WBGene00004190	E011	0.000160293	3.94753908	5.68202943	5.562062644	5.006600733
pdr-1	WBGene00003967	E007	0.000160293	8.841146185	6.431164395	6.561075386	7.026970871
ZK354.2	WBGene00022705	E006	0.000160593	1.969284036	3.155403331	3.490942283	1.46933246
srp-2	WBGene00005643	E001	0.000160816	2.133328605	1.707101985	0.771840086	0.457995389
R13D7.2	WBGene00020054	E002	0.000161044	4.370095898	3.047771832	3.216994722	1.53936345
C17E4.6	WBGene00007645	E001	0.000161047	2.569741194	7.652955996	6.362030416	5.404875384
trr-1	WBGene00007028	E015	0.00016116	1.866224922	5.389203476	5.163564493	4.797777008
trpp-12	WBGene00016614	E008	0.000161225	8.615294303	6.587546851	6.723809491	7.747503934
F54B3.1	WBGene00010013	E014	0.000161256	8.405143616	11.95495896	11.73362488	11.24515206
F35E12.6	WBGene00009430	E003	0.000161424	3.623308907	7.867215861	6.23293041	7.393970522
T10B5.10	WBGene00020396	E007	0.000161677	1.855422025	2.720490502	4.419162173	3.078700902
cct-5	WBGene00000380	E009	0.000161743	9.914782901	13.07515605	12.76691665	12.39960792
swan-2	WBGene00009976	E006	0.000161853	6.219634231	10.05512394	8.874270392	8.324732354
prp-31	WBGene00022458	E003	0.000161853	7.643722739	6.716966747	6.360554614	7.124192283
arx-2	WBGene00000200	E006	0.000161948	4.560591481	8.720536677	7.613091069	6.16137006
F14B8.5	WBGene00017447	E014	0.000161957	3.116837995	3.769943863	2.960006168	1.303741322
cyld-1	WBGene00009594	E018	0.000161957	3.486371811	7.379138862	5.359950626	5.679956677
aly-3	WBGene00000122	E006	0.000161957	9.147998621	7.010292775	8.379966656	9.228711443
maco-1	WBGene00017066	E002	0.000162481	9.830863322	6.482385795	6.93919803	7.6075361
sesn-1	WBGene00022279	E008	0.000162486	2.371456903	6.138302956	4.562783169	4.026429128
vps-32.1	WBGene00016961	E002	0.000162749	7.033819919	10.34354417	9.576803932	9.770484378
frm-4	WBGene00001491	E005	0.000162885	6.440663915	10.04555819	8.423608391	8.436789943
mig-5	WBGene00003241	E001	0.000162994	0.545246095	3.170022998	2.269427466	2.822746983
ulp-4	WBGene00006739	E002	0.00016309	6.403638669	12.39424764	11.77013078	11.47951629
spat-3	WBGene00020496	E007	0.000163179	10.03577853	6.031864729	5.670476949	6.360325849
paqr-2	WBGene00021313	E004	0.000163931	6.582236088	10.07677265	9.652539466	8.892890023
C13B4.1	WBGene00007545	E010	0.000164084	2.964604008	5.40088823	4.790398467	5.510031261
ntl-2	WBGene00003825	E009	0.000164281	7.170932909	11.88470666	11.22173476	11.54787816
dkf-2	WBGene00012019	E014	0.00016431	4.797568723	8.074474545	8.954824552	9.159085535
D2021.4	WBGene00017048	E005	0.000164468	3.379770842	2.025201183	3.267944931	0.874434876
Y37E3.17	WBGene00021355	E010	0.000164468	12.18990445	9.210137977	10.00009926	10.70664907
C28H8.3	WBGene00016194	E004	0.000164568	13.92333954	16.45463294	16.30925659	15.7725545
madd-3	WBGene00006517	E011	0.000164816	3.336649775	3.795385207	2.56877804	4.635267757
ZK1058.9	WBGene00014207	E005	0.000165136	9.911764308	12.5832482	12.17995026	12.07545449
F11C1.5	WBGene00008694	E004	0.000165341	6.483364705	10.62403352	10.50323535	9.271982013
T04A6.1	WBGene00020200	E002	0.000165647	7.611330989	4.746900748	4.894604899	4.926802228
Y87G2A.17	WBGene00013603	E003	0.000165801	7.383779711	8.944472806	8.431061747	8.52853865
gfi-2	WBGene00001582	E012	0.00016592	13.92774597	10.74826174	11.5917059	11.72943284
nhr-71	WBGene00003661	E001	0.000165987	1.126664581	4.378575985	2.997976727	2.461683492
T22H9.1	WBGene00020705	E002	0.000166218	4.576629108	5.690791567	5.807238379	5.026200998
vha-11	WBGene00006920	E009	0.000166452	8.455998524	13.3322562	12.50020617	12.28820495
C14B9.3	WBGene00015753	E002	0.000166493	1.841284259	2.587145392	3.60768805	0.89451611
ZK1058.9	WBGene00014207	E002	0.000166493	13.87047125	10.53183635	11.45082534	11.29962954
arrd-10	WBGene00010268	E012	0.000166504	3.494411132	5.983782969	6.079775947	5.302973497
lfi-1	WBGene00022500	E009	0.000166544	8.41776366	12.64268716	11.63647896	11.48854906
folt-2	WBGene00018138	E003	0.000166597	8.298423871	4.977137928	6.747573147	7.995268427
H05L03.3	WBGene00019160	E004	0.00016696	14.15380682	16.91635733	15.55064361	15.97251539
C32D5.10	WBGene00016317	E008	0.000166999	3.826426938	6.531922976	5.850037263	5.511904709
ribo-1	WBGene00020683	E002	0.000167006	13.80475517	17.4968612	16.41463016	15.02697092
dhhc-14	WBGene00044071	E001	0.000167078	3.155464439	5.570999891	5.890447487	5.114772759
arrd-5	WBGene00014161	E007	0.000167587	1.10523304	2.268585284	1.504504512	2.522289225
T24B8.7	WBGene00011980	E027	0.000167587	7.019150255	8.959154287	8.262395007	8.354087221
pamn-1	WBGene00020556	E009	0.000167637	4.402292474	6.436622323	6.520959197	6.029749853
ccb-1	WBGene00000368	E009	0.00016767	5.562556158	9.335361709	9.385315466	8.41089203
wrn-1	WBGene00006944	E006	0.000167834	1.968280504	5.703175305	4.618893637	3.843503827
C16C2.4	WBGene00007621	E002	0.000168585	7.734775629	10.32305472	10.27528107	9.810710896
rle-1	WBGene00010923	E001	0.000168678	5.48886383	7.5107532	7.286369136	5.741839279
sli-1	WBGene00004829	E011	0.000168693	4.613541828	6.256214589	4.974758995	5.91220824
ccch-1	WBGene00009532	E004	0.000168779	8.943317531	6.957812333	8.877107267	7.431598691
Y87G2A.17	WBGene00013603	E001	0.000168779	9.680478748	7.494527667	8.304907207	7.994976186
F46A9.1	WBGene00009754	E003	0.000168803	4.289482134	5.797601367	5.90998382	2.95396416
cdc-48.1	WBGene00007352	E004	0.000168803	12.75656759	17.32389405	16.33178416	15.59073578
ril-1	WBGene00008262	E003	0.000168803	16.79881508	16.422328	16.39165143	16.42770431
nhr-203	WBGene00019743	E007	0.000168976	3.139875784	4.937532241	5.621923908	4.081812127
mltn-1	WBGene00009311	E004	0.000169138	3.22828713	5.018389824	5.975819901	4.623427695
Y53C12B.2	WBGene00013144	E005	0.0001696	8.254650055	11.2421641	10.95661476	10.80206276
gpa-12	WBGene00001674	E002	0.000169686	2.028715223	4.897314147	3.402723263	4.305564461
pab-1	WBGene00003902	E002	0.000170468	3.206773462	9.022090398	7.689762837	6.447870398
pis-1	WBGene00004031	E016	0.00017077	3.843576454	7.578003994	6.453941987	6.323180246
F49C12.12	WBGene00009881	E002	0.000170963	1.847053211	6.078117058	5.728031221	5.918377665
pvf-1	WBGene00004249	E001	0.0001713	6.451322994	6.989100033	7.299957508	8.028233961
clec-79	WBGene00018548	E001	0.000171419	1.422313259	3.07879676	2.262069464	0.024282336
ttr-18	WBGene00007142	E005	0.000172311	3.493803808	2.156463416	3.541353139	0.750486634
F25G6.9	WBGene00017800	E009	0.000172515	2.154426211	5.985226927	4.413169954	4.319109045
unc-116	WBGene00006840	E007	0.000172534	12.98443372	11.33282203	11.92322566	12.11657634
chil-10	WBGene00016642	E002	0.0001726	5.032063439	9.11729538	8.14432103	7.027344471
T07E3.4	WBGene00020315	E003	0.00017288	6.203865999	9.860603746	8.860577869	9.061619182
F29C6.1	WBGene00009243	E001	0.000173215	3.422184732	5.70120006	5.281175365	5.775764417
ZK180.5	WBGene00022679	E005	0.000173569	4.176823598	7.165596199	6.25657769	6.472503627
Y53F4B.39	WBGene00013176	E003	0.00017374	2.571749768	3.029096899	3.939797707	4.494640942
ptp-1	WBGene00004213	E005	0.000173869	6.835180075	6.18969525	7.858711421	8.793892917
hum-2	WBGene00002036	E001	0.000174009	1.76923218	7.30693493	5.72537538	4.118271172
pdhb-1	WBGene00015413	E002	0.000174062	11.65121826	13.54763629	12.82626843	12.59858649
egl-3	WBGene00001172	E003	0.000174101	19.38858796	15.89660126	17.23477943	17.05097929
F53C11.5	WBGene00009975	E011	0.000174371	8.387478261	11.41340114	10.28838673	9.640229695
rps-1	WBGene00004470	E001	0.000174371	19.7045549	17.3408781	18.07685757	19.07749381
swsn-1	WBGene00004203	E003	0.000174382	4.675018231	8.010551192	6.910454383	7.344740389
amt-4	WBGene00000136	E001	0.000174382	5.016942242	1.394186888	1.063903924	1.544764482
Y48E1C.2	WBGene00013015	E002	0.000174508	4.549079587	6.60564159	5.687340984	6.451239506
T28H10.3	WBGene00012144	E006	0.000174508	8.92065434	4.763788323	6.367352064	4.767367416
F36A2.3	WBGene00009453	E004	0.000174557	3.586139161	4.786988258	4.38551585	1.685657006
mig-6	WBGene00003242	E018	0.000174637	5.238535901	2.355391972	1.711628583	5.147730038
aman-3	WBGene00018594	E017	0.000174699	1.374840255	3.123728356	3.040310265	2.034611565
eef-1A.2	WBGene00001169	E005	0.00017471	15.08843862	19.87203046	19.52622246	18.81012116
slo-2	WBGene00004831	E003	0.000174763	4.872675891	3.306471787	4.942858201	2.294942262
ZK1193.2	WBGene00022858	E005	0.000174767	4.469258996	4.203538323	3.786899709	4.181421725
Y75B8A.8	WBGene00013545	E004	0.000174907	12.35168515	7.77185767	8.170231155	8.972261428
eps-8	WBGene00001330	E009	0.000174956	4.361173999	4.593455203	6.257895681	5.835788774
F11E6.8	WBGene00008711	E010	0.000175194	1.265908825	2.169920831	4.013479613	2.227823757
F56A11.6	WBGene00018926	E005	0.000175194	5.694668187	2.558194297	2.340320564	4.429367615
ztf-1	WBGene00018833	E003	0.000175375	6.79432164	2.729230971	4.044028676	4.220840741
F59A7.5	WBGene00019092	E003	0.000175375	7.721340654	7.250701063	7.050369321	5.562570758
lec-3	WBGene00002266	E015	0.000175375	14.46276136	13.5544538	14.1081001	13.5432337
rpy-1	WBGene00004507	E007	0.000175577	5.882820239	7.783566441	8.009923287	7.509490053
C23H3.9	WBGene00016022	E002	0.000175577	7.661472954	5.492401009	5.993413678	7.242787699
H11E01.3	WBGene00019188	E002	0.000175652	5.584215376	8.991367906	8.242754579	7.835607099
apc-10	WBGene00000144	E001	0.00017599	2.471535163	3.718893323	2.740423012	1.441334691
Y71F9AL.9	WBGene00022114	E001	0.000176153	10.28290996	13.55314119	12.49772902	12.37878009
asic-1	WBGene00022815	E002	0.0001763	1.532360311	3.929834171	4.17980705	3.412039003
H36L18.2	WBGene00010424	E003	0.000176346	10.54101766	9.009500827	9.510375784	9.456351538
tom-1	WBGene00006594	E008	0.000176744	7.175018905	10.12076592	9.619020325	8.813714453
ptr-1	WBGene00004216	E005	0.000176951	2.192569002	3.333607361	3.813137937	4.592889433
F53F10.1	WBGene00018763	E004	0.000176951	2.936715263	4.758378653	4.470733062	5.020465647
F13D2.1	WBGene00008735	E014	0.000176951	3.781611998	7.099605209	7.435414408	6.115842325
saeg-1	WBGene00010012	E009	0.000176951	10.46705893	7.110838983	7.235744537	8.308837627
rme-8	WBGene00004378	E004	0.000177558	5.343654356	10.4934641	9.606652699	9.170049582
Y57A10A.1	WBGene00013246	E006	0.000177587	5.15284245	2.880226903	2.989171377	3.375324789
dur-1	WBGene00001113	E036	0.000177641	11.25661677	15.70425154	14.47433306	10.30884717
gsy-1	WBGene00001793	E007	0.000177673	6.42820296	9.813600016	9.475961236	8.55241194
col-95	WBGene00000670	E002	0.000178131	12.12180226	12.40544069	13.72906666	13.1087513
Y75B8A.4	WBGene00013541	E003	0.000178255	4.5837762	3.083624492	1.600848728	2.978570088
F01F1.3	WBGene00017160	E002	0.000178255	7.272800066	3.596212281	3.717401905	4.628341053
cdc-14	WBGene00000383	E013	0.000178298	9.450272207	5.913475478	6.157837708	4.822669038
Y69A2AR.19	WBGene00022090	E007	0.000178334	2.539868557	2.06526882	1.774566255	0.025775661
akt-2	WBGene00000103	E010	0.000178387	11.01942916	6.643414211	7.120408563	8.589795643
lron-1	WBGene00008093	E004	0.000178494	0.024348007	2.120061117	2.144607163	3.536787807
nas-7	WBGene00003526	E009	0.000178494	1.96352122	4.086126824	4.113081139	4.16779714
F57C2.5	WBGene00010197	E001	0.000178538	7.337882859	8.603647085	8.710481446	7.825665202
C33F10.1	WBGene00016351	E002	0.000178594	7.125730628	6.268897103	6.327582804	7.289570231
F59B2.13	WBGene00010315	E001	0.000178814	1.915517258	6.752304285	5.099178074	6.034227353
epc-1	WBGene00007030	E005	0.000178844	15.07610004	16.34674527	16.13020344	16.08355692
uaf-1	WBGene00006697	E016	0.000178865	4.353260707	10.65336359	8.967059034	7.829383749
pxl-1	WBGene00016197	E005	0.00017903	11.46663632	8.71856271	10.93694706	9.994381835
eef-1A.2	WBGene00001169	E009	0.00017903	17.76487612	11.69126524	13.58817632	14.43037555
memo-1	WBGene00016500	E002	0.000179085	13.08148937	9.210571482	10.02435888	9.759727252
act-4	WBGene00000066	E017	0.000179085	26.99320843	24.76727106	25.21011736	25.50868617
toh-1	WBGene00006591	E007	0.000179117	2.581958204	5.646048009	5.641296406	4.78829059
R07C3.13	WBGene00019929	E002	0.000179782	0.849831074	1.278923413	2.12249726	3.526210771
ftt-2	WBGene00001502	E002	0.000179782	4.141618741	16.62961126	14.51288232	12.91431109
Y55F3AM.3	WBGene00021921	E012	0.000179936	12.50386836	5.926357705	7.830654225	8.195666743
Y47D3A.29	WBGene00012936	E011	0.000180074	7.712859349	3.448443574	5.148930466	6.185355184
nlr-1	WBGene00003772	E003	0.000180081	2.780439588	6.012212043	6.10023186	5.518575522
spas-1	WBGene00016045	E002	0.000180179	4.874028848	7.727358402	7.126306342	6.731143675
dlst-1	WBGene00020950	E002	0.000180179	17.27284431	15.96776766	16.06146728	16.12163217
rskd-1	WBGene00010096	E011	0.000180255	8.485061627	8.603919271	8.134218087	6.185059044
wdr-20	WBGene00007428	E008	0.00018033	3.833858798	6.025735807	6.132195856	5.988924268
nhr-136	WBGene00003726	E001	0.000180375	1.623187483	2.656309852	2.323607306	0.568003063
larp-1	WBGene00020097	E002	0.000180741	12.25846403	8.37460162	9.206444132	11.77257104
C08F8.6	WBGene00007448	E004	0.000180825	3.932450816	3.066953036	3.063586616	5.876227098
letm-1	WBGene00010279	E001	0.000180951	2.729235329	8.113713368	7.445243891	7.299999862
ten-1	WBGene00006498	E016	0.000180951	8.425113766	9.924328441	9.754258236	10.2091791
flp-1	WBGene00001444	E005	0.000180951	15.59134156	13.27784722	14.40649824	14.26084182
ubql-1	WBGene00008852	E010	0.000181038	13.19392753	11.22699931	12.14682625	12.1073713
Y22D7AL.10	WBGene00021248	E001	0.000181364	0.924925756	5.640034835	3.050773348	1.542175547
cul-1	WBGene00000836	E005	0.000181429	9.180610256	4.177257894	5.754743126	6.430338565
cdc-25.2	WBGene00000387	E001	0.000181641	0.019738001	2.502413621	1.587870359	2.445069865
npp-18	WBGene00003804	E001	0.000182404	1.110385709	3.752689179	2.576561137	2.007672583
R90.1	WBGene00011283	E012	0.000182404	3.354906027	6.091597456	5.973383776	5.428739925
lin-41	WBGene00003026	E009	0.000182597	2.493006811	2.330845786	2.870081545	0.814748503
ZK1248.19	WBGene00022885	E003	0.000182779	1.532603646	3.805684332	3.727404051	3.342518578
rgl-1	WBGene00017891	E005	0.000182779	7.851292599	10.99432897	11.21822651	10.04789121
alr-1	WBGene00044330	E001	0.000182779	8.717835881	5.843004599	4.942603471	6.978247249
prp-21	WBGene00004188	E003	0.000183169	8.621507672	5.60191391	6.379768219	6.652936008
M28.8	WBGene00010899	E015	0.000183205	0.554200166	2.821694556	0.636356735	0.018038737
Y47D3B.1	WBGene00012939	E002	0.00018338	2.111015416	2.256606478	3.925335834	0.782416196
mec-1	WBGene00003165	E033	0.000183897	3.194986657	5.666833551	4.733403108	4.516366593
lin-10	WBGene00002999	E003	0.000183897	15.11622742	9.50687161	10.18855653	11.11008613
lin-13	WBGene00003002	E009	0.000184015	11.11934207	5.933711521	7.945162285	9.526645371
cpna-1	WBGene00006495	E015	0.000184059	2.368808017	4.942507823	4.704056598	2.46338832
gcc-1	WBGene00002220	E002	0.000184199	2.116332392	4.230557219	4.663506183	3.79578622
hex-4	WBGene00021766	E002	0.000184254	3.631579168	6.260256972	5.971528068	4.917140252
C50D2.1	WBGene00016805	E003	0.000184254	3.807875555	2.231811325	2.637088906	1.396075258
fhod-1	WBGene00016735	E012	0.000184254	4.935506167	8.680475744	8.998280767	7.847178705
E04F6.9	WBGene00017128	E001	0.000184254	7.649360702	10.31675065	10.03547752	9.799268547
ran-1	WBGene00004302	E003	0.000184268	15.42747634	13.46450751	14.82993745	15.06665123
Y45G5AL.1	WBGene00021554	E002	0.000184411	3.232346864	10.73272143	8.500535252	7.680896105
mig-15	WBGene00003247	E002	0.000184434	12.50350127	7.541323608	8.631857117	9.252993539
pct-1	WBGene00003961	E008	0.000184583	8.201612776	10.72150802	10.47747809	10.49618409
del-5	WBGene00010334	E007	0.000184595	2.854776666	1.257934308	1.440529102	0.92846842
hgap-2	WBGene00008430	E001	0.000184595	6.352661687	8.585656032	8.269371832	7.316786337
hif-1	WBGene00001851	E007	0.000185441	15.14559457	17.96269417	18.12173857	17.32587283
M03F8.3	WBGene00019762	E005	0.000185573	10.92653127	9.349965647	9.578975525	9.771840535
flp-10	WBGene00001453	E002	0.000185775	12.33926972	14.71684391	13.31630038	12.81261753
lec-3	WBGene00002266	E004	0.000186147	2.128990164	1.544626373	2.257302606	4.631537221
feh-1	WBGene00001410	E008	0.000186147	6.151909616	9.280704999	8.838172343	6.33548681
C32F10.8	WBGene00016333	E012	0.000186849	6.21185761	2.592983416	2.754690921	3.961525114
orc-2	WBGene00003882	E002	0.000186858	4.958987118	8.87596743	6.606309345	6.418971521
ekl-6	WBGene00011806	E012	0.000186892	10.29712973	6.77062003	7.464589262	8.957970604
K07H8.2	WBGene00019504	E001	0.000187194	1.054359656	3.959650504	3.229762612	2.489932096
fln-2	WBGene00016006	E045	0.000187298	5.680771331	10.09670962	6.912128883	8.844704524
mes-3	WBGene00003221	E005	0.000187439	10.95931007	6.080114044	7.230308869	7.329645987
R08C7.12	WBGene00019955	E002	0.000187447	3.547031781	3.154863835	0.685371242	1.595776815
C53B7.3	WBGene00016894	E001	0.000188302	1.707316778	1.227237972	1.652498763	4.07606705
gcp-2.1	WBGene00020082	E002	0.00018846	2.21977496	7.498056123	7.089982682	6.226950459
nex-2	WBGene00003589	E006	0.000188654	3.529367654	6.045096878	4.031160993	3.701352694
sup-26	WBGene00006331	E001	0.00018878	1.046214919	5.789500934	5.007685277	4.818193955
vig-1	WBGene00006924	E006	0.000189009	10.61777589	16.37729473	15.82786537	14.77174754
F56C9.10	WBGene00018953	E001	0.000189448	13.03990278	10.27692396	10.54329198	11.24140827
larp-1	WBGene00020097	E004	0.000189448	14.24862356	10.72957498	11.68855538	14.22343442
mrpl-45	WBGene00022493	E005	0.000189449	8.651790518	5.438567393	5.692065077	6.544645038
rab-39	WBGene00004286	E004	0.000190113	3.855144157	8.517802543	6.492769533	6.537284256
C07A12.7	WBGene00015561	E008	0.000190156	14.05024644	11.73327463	11.81358676	11.61320092
daf-15	WBGene00000911	E002	0.000191009	1.801100551	6.45169799	5.609356077	5.445015428
Y38F1A.2	WBGene00012606	E008	0.000191009	4.357817389	6.836939257	6.875652066	6.692363917
aqp-11	WBGene00000179	E001	0.000191009	7.956536714	4.107665375	4.149608407	4.250341373
emc-1	WBGene00019209	E017	0.000191236	2.150080347	6.441790282	6.50635339	4.387619858
Y106G6H.14	WBGene00013724	E004	0.000191284	4.051343454	6.621864769	6.393701621	5.551231503
kel-10	WBGene00002186	E007	0.000191317	1.791685931	2.876893391	2.727470415	0.724340472
F08G2.8	WBGene00008579	E002	0.000191317	5.031230867	2.599781738	2.754680268	3.274530798
ymel-1	WBGene00010842	E001	0.000191533	1.090296109	3.824579943	3.848616016	3.390034397
F35H10.10	WBGene00018073	E007	0.000191648	5.043476861	8.163979621	8.450961125	7.574435534
hex-5	WBGene00013497	E010	0.000191778	1.291282332	3.59143932	2.666052217	3.554703504
unc-49	WBGene00006784	E038	0.000191778	6.608018489	8.395945116	8.462221438	6.77373984
epg-7	WBGene00020334	E012	0.000191778	7.370372595	5.361976373	4.867712232	6.188007124
F38B7.3	WBGene00009534	E002	0.000192517	3.944687157	5.835131054	5.907950619	5.372662312
usp-39	WBGene00017280	E007	0.000192548	7.227528258	3.336034849	5.281694611	5.560953173
Y50D4B.4	WBGene00021743	E009	0.000192752	3.242384702	3.084997541	3.711275142	1.02479781
piki-1	WBGene00009552	E015	0.000192752	4.180771878	7.73853935	6.998608492	6.574931139
abl-1	WBGene00000018	E006	0.000192752	7.768455878	9.400535449	9.234738225	9.467853818
sdhb-1	WBGene00006433	E005	0.000192752	12.97962662	15.42235253	15.09282503	14.89234121
F13H8.3	WBGene00017436	E005	0.000192944	1.828784156	3.448119194	2.615050925	1.281049067
F13C5.2	WBGene00017423	E002	0.000192944	7.131340907	9.474609872	8.902519089	8.585783697
T28F3.5	WBGene00012131	E005	0.00019351	6.538265174	3.575107681	4.475313513	3.727561342
ifb-2	WBGene00002054	E003	0.00019351	7.965236276	10.18559564	9.871367742	10.72723129
ajm-1	WBGene00000100	E016	0.000193594	13.57423079	8.767120132	9.223083311	9.468339659
C01C4.3	WBGene00015293	E004	0.000194078	5.80855671	8.822159142	7.944768676	8.08107884
rap-1	WBGene00004307	E005	0.000194436	7.042408835	10.62252648	9.482232861	9.641998799
rps-2	WBGene00004471	E004	0.000194526	3.583148071	10.54924816	9.966853016	7.602982176
ina-1	WBGene00002081	E002	0.000194754	11.388675	5.740572774	7.528393412	8.876157973
gex-3	WBGene00001580	E001	0.000194819	3.051424994	6.366966232	5.92887549	4.773073123
nfm-1	WBGene00003593	E007	0.000194855	9.510668832	4.011770095	4.777215691	4.964922186
let-60	WBGene00002335	E004	0.000195354	5.724111536	10.15329777	8.368404388	8.312657791
tbc-12	WBGene00044061	E011	0.000195466	2.778043148	5.984844505	5.778082557	5.946267493
tfg-1	WBGene00006565	E002	0.000195496	10.35449869	8.398649986	8.773355621	9.846284971
rps-23	WBGene00004492	E005	0.000195667	3.975064341	8.592327933	8.609440363	8.320468345
vha-2	WBGene00006911	E002	0.00019625	18.77238995	17.95427914	18.23028566	18.43149262
twk-1	WBGene00006656	E011	0.000196338	2.285493762	4.89243274	3.603938136	4.378946266
map-2	WBGene00003130	E010	0.000196338	2.297836907	4.715313727	4.469947099	5.134226227
T23B5.3	WBGene00011940	E013	0.000196558	4.468938446	9.040669079	7.318995212	8.861761345
Y51H7C.5	WBGene00021783	E004	0.000196558	6.486059838	8.578853741	8.250833204	7.416782927
vha-8	WBGene00006917	E003	0.000196558	18.7416521	17.22145656	18.05823689	17.92451729
mcm-3	WBGene00003155	E003	0.000196909	8.368490668	9.630955317	9.041885798	10.39836458
Y54F10BM.9	WBGene00021863	E002	0.000197224	2.733609834	6.529899076	5.90645655	4.707851091
C35C5.9	WBGene00007958	E004	0.000197385	5.746455431	5.609983593	5.274914615	4.90716627
dtmk-1	WBGene00011272	E006	0.000198017	4.286985745	7.950178311	6.558333425	5.841190887
sec-61	WBGene00013311	E016	0.000198017	9.077017311	10.42035478	10.2355603	9.939879009
vps-18	WBGene00021058	E002	0.000198281	2.447488367	4.896766993	3.802996345	3.855872708
W01C8.5	WBGene00020921	E009	0.000198281	5.083313695	5.530250078	2.0924812	5.775697286
col-95	WBGene00000670	E001	0.000198281	7.519818025	7.238208447	6.007540604	6.566813926
K08E3.5	WBGene00010665	E011	0.000198387	6.416945671	5.994986194	4.729729731	3.340476064
eef-1A.2	WBGene00001169	E018	0.000198635	2.043849722	11.90157964	10.83029901	10.41009356
adt-2	WBGene00000083	E003	0.000198989	3.966780444	4.392934005	1.940635244	4.427553444
anmt-3	WBGene00011573	E004	0.000198989	8.243802999	11.40414708	10.79736756	10.55318573
F31F7.1	WBGene00017964	E007	0.000199066	2.626949138	4.435984057	4.345330077	4.558613967
flp-11	WBGene00001454	E009	0.000199341	1.617591397	4.387046465	3.389779512	4.471090679
mca-3	WBGene00003153	E004	0.000199654	16.6827047	10.38756994	11.94635933	12.53069446
mca-2	WBGene00019875	E011	0.000199944	8.962870488	7.021142667	6.785403624	7.769555327
T22D1.3	WBGene00020682	E006	0.000200004	4.607421714	8.335170212	7.487487853	7.483329912
ceh-20	WBGene00000443	E005	0.000200004	5.703672135	9.225765659	8.357920763	6.982789621
F09C6.13	WBGene00044183	E002	0.000200052	2.456480864	2.13511	2.237976599	1.378089832
F32B4.4	WBGene00009314	E006	0.000200116	13.32162221	11.49800585	11.08648398	11.32973447
E01A2.2	WBGene00017085	E005	0.000200368	10.18591608	13.71454506	13.37673084	12.53161747
flp-10	WBGene00001453	E001	0.000200381	10.40470558	8.143688594	9.447753927	9.936478502
lim-8	WBGene00017904	E014	0.000200529	5.878877772	7.92602105	7.458312327	7.168641853
mcp-1	WBGene00015678	E008	0.000201048	3.579301983	5.556099554	5.457370929	5.45495902
C05C8.1	WBGene00015460	E001	0.000201286	2.490076219	5.02787481	4.491757251	5.802175809
uso-1	WBGene00010713	E009	0.000201286	10.46325947	5.944165594	7.218418698	7.870184416
F23B12.4	WBGene00009081	E001	0.000202325	3.262372721	1.92848988	1.551619703	0.963864686
C54G10.4	WBGene00008320	E007	0.000202325	4.997419544	3.438471472	3.167797485	3.017620577
pak-1	WBGene00003911	E005	0.000202325	10.09404782	5.777332214	6.687735018	7.599516429
tcer-1	WBGene00022855	E014	0.000202337	3.649150317	5.963680249	5.643247791	4.811116527
rle-1	WBGene00010923	E010	0.000202574	7.217325925	10.46975698	9.950412316	10.30418616
rmd-2	WBGene00007786	E017	0.000203159	1.231467983	1.300667522	3.294572109	2.966372085
eor-1	WBGene00001324	E013	0.000203316	1.890569901	4.388169895	3.283180384	3.706027532
emb-9	WBGene00001263	E006	0.000203941	11.17202582	14.56152704	14.52420586	14.50267353
hmr-1	WBGene00001980	E037	0.000204074	4.978770655	2.69465012	2.612709013	5.738394037
kcc-2	WBGene00019205	E017	0.000204139	13.95565409	8.052974154	8.877835289	11.47574206
rme-4	WBGene00004375	E006	0.000204216	6.518267172	7.962882082	8.095860117	7.741672441
ubxn-3	WBGene00018586	E011	0.00020442	3.528881087	7.794837622	7.458723817	5.948719509
eef-2	WBGene00001167	E011	0.000204611	13.48710066	16.31512518	16.19330149	15.88252428
nol-5	WBGene00020915	E001	0.000204615	5.84308364	8.591995265	7.748292787	7.480674224
cpz-1	WBGene00000788	E006	0.000204663	11.94079204	11.91623095	11.75141575	11.65108376
set-15	WBGene00020006	E001	0.000205234	4.835274229	2.62653275	2.448837578	3.013844076
spe-46	WBGene00012296	E004	0.000205268	4.869743682	2.923706891	2.670708855	2.916718588
F52D10.2	WBGene00009930	E002	0.000205268	11.13543819	6.147657069	8.749734871	8.771753222
ubr-1	WBGene00016326	E016	0.00020576	7.653439139	10.45771565	10.22372396	9.34585562
T10E9.4	WBGene00020414	E009	0.000206046	4.186703963	6.07235428	6.621720653	5.672963278
C23G10.6	WBGene00016013	E001	0.000206127	1.246612638	1.886350649	5.523070477	2.946316466
par-1	WBGene00003916	E027	0.000206154	8.996305385	14.02765142	13.99602604	12.13867064
sli-1	WBGene00004829	E003	0.000206368	11.88690732	7.362025821	8.309647008	8.734116841
pat-12	WBGene00003936	E003	0.000206426	13.72162919	10.57660271	11.7219248	10.50316992
cmk-1	WBGene00000553	E002	0.00020659	5.31101837	7.60484389	7.152711925	7.321197267
ncs-2	WBGene00003564	E003	0.000206639	9.070666792	12.57185661	11.23324236	11.44824721
Y108G3AL.2	WBGene00022434	E005	0.000206687	2.542842745	5.153687969	5.094336072	5.232678467
ribo-1	WBGene00020683	E004	0.000206781	17.15722576	13.79052135	15.73664787	16.14143094
syg-2	WBGene00007750	E011	0.000206808	2.96935227	0.627983129	0.471424847	2.084653548
ncx-2	WBGene00003567	E004	0.000206808	8.785135548	14.73427666	14.24782126	13.45408571
best-14	WBGene00009340	E005	0.000207002	7.745781678	9.283698684	9.527777375	9.746178344
F53H2.3	WBGene00010006	E006	0.00020714	7.570598249	10.4178484	9.802663874	9.694056491
vit-2	WBGene00006926	E004	0.000207143	11.93257713	17.01107371	16.97564014	16.56033858
unc-44	WBGene00006780	E009	0.000207285	10.970272	8.972227703	7.996417209	9.581900295
mif-2	WBGene00003235	E008	0.000207455	2.637232863	1.301775076	1.680716002	0.688417134
unc-43	WBGene00006779	E015	0.000207455	4.969620918	7.834291432	8.780591025	6.187638939
ptr-12	WBGene00004226	E008	0.000207611	0.927017017	3.337379068	2.148379994	2.675681744
camt-1	WBGene00020251	E011	0.000207781	4.919933774	9.009865244	7.508582531	8.053146621
scpl-1	WBGene00007054	E003	0.000207781	11.03922653	6.688941782	9.286699504	8.255262519
C24G6.8	WBGene00016062	E001	0.000207792	8.589137611	11.82062811	11.231487	10.6637071
C32F10.8	WBGene00016333	E011	0.00020822	9.349157284	5.411618485	6.262672615	6.908726271
W06A7.2	WBGene00012291	E005	0.000208608	2.29929528	5.920643839	5.038491319	5.808088348
cpna-2	WBGene00015061	E018	0.000208768	8.003232186	11.53398831	11.30177658	10.70950378
Y54G2A.11	WBGene00021876	E007	0.000208881	7.304800632	11.23998596	9.858447802	10.33475165
egl-21	WBGene00001189	E004	0.000209411	7.581647573	13.93153129	12.79094746	12.29953043
unc-73	WBGene00006805	E011	0.000209731	16.77384479	8.684278577	11.92768815	13.7951515
T23E7.2	WBGene00020732	E005	0.00020991	19.37441768	16.80399091	17.54719687	17.99780435
zfh-2	WBGene00022518	E009	0.00021	4.927295462	5.95753675	5.283851677	6.849826364
rps-1	WBGene00004470	E003	0.000210632	19.8989402	23.16088811	22.28026293	21.22411296
pde-4	WBGene00020114	E021	0.000210743	4.283725798	5.145559188	7.078360016	5.553818142
T28F3.9	WBGene00012135	E005	0.000210893	0.713678221	1.910757421	1.95251696	2.54854505
K01C8.1	WBGene00010456	E004	0.000211133	5.162699482	5.014218875	5.020431421	3.252978067
ptp-3	WBGene00004215	E007	0.000211313	4.594903848	4.393116443	3.407048607	5.297583065
pdr-1	WBGene00003967	E009	0.000211313	7.938798834	9.372918782	9.345027463	9.279870356
F23H12.3	WBGene00009093	E002	0.000211416	2.714036211	2.169848388	0.512519566	0.762948989
mrck-1	WBGene00006437	E012	0.000211416	3.234897409	7.041719736	6.266641057	5.937226015
pde-2	WBGene00011146	E008	0.000211718	8.599359004	11.92384	11.05735431	10.69028855
cogc-8	WBGene00019820	E001	0.000212068	3.216520727	6.547624871	6.528946025	6.315616276
hmg-1.1	WBGene00001971	E001	0.000212068	20.12574496	18.71837719	19.71659458	19.90010744
nhr-209	WBGene00011100	E005	0.000212119	3.430876109	2.496174448	2.688869345	1.154975104
hmg-1.1	WBGene00001971	E002	0.000212166	19.39160635	20.79980925	19.8004507	19.61701985
sec-61	WBGene00013311	E012	0.00021229	10.58094846	11.83490858	11.50303477	11.12491175
lmd-3	WBGene00018700	E006	0.000212589	9.083502855	11.59340377	10.51207068	8.035856451
par-4	WBGene00003919	E004	0.000212949	4.861686688	8.168842205	7.352235846	7.313875561
usp-33	WBGene00010702	E011	0.000213082	3.890043674	5.800344235	5.492224263	5.781935441
ngp-1	WBGene00003596	E009	0.000214398	6.218092515	9.498157684	9.288073955	8.789580069
mtm-6	WBGene00003478	E001	0.000214617	2.533679936	3.481328425	2.924088409	1.383755765
ncx-2	WBGene00003567	E014	0.000215187	7.825291883	11.95826002	11.45763163	10.75205696
dpy-31	WBGene00006592	E005	0.00021526	6.164208772	4.251373296	3.915222132	5.198862716
vbh-1	WBGene00006888	E001	0.000215834	2.942394731	6.753782594	6.616888644	6.394043134
rps-27	WBGene00004496	E003	0.000215834	18.39184633	16.71024158	17.13559216	17.49903987
K07C5.4	WBGene00010627	E002	0.000215992	11.71584422	14.09489428	12.97819552	12.27594893
goa-1	WBGene00001648	E007	0.000216034	15.41795212	10.9264608	12.80173902	13.75691518
eef-2	WBGene00001167	E010	0.000216214	13.09621338	15.98428934	15.87909427	15.6486601
fln-1	WBGene00022048	E013	0.00021651	14.20165679	13.52762622	11.27103213	12.80003912
atn-1	WBGene00000228	E001	0.000217031	6.091405066	10.86836704	10.82774889	10.5159238
abts-3	WBGene00019018	E004	0.000217031	6.686032983	10.64659355	11.06353919	10.05781001
egl-13	WBGene00001182	E004	0.000217088	5.115814558	7.901828696	7.431523412	7.746773442
scd-2	WBGene00004740	E012	0.000217199	2.342115852	4.752232776	4.959560601	4.120646925
pqn-27	WBGene00004116	E002	0.000217295	13.79378413	12.66080303	14.48617139	12.06303918
ubc-6	WBGene00006703	E008	0.000217459	8.458148314	4.915982465	6.367840365	6.680799543
jmjd-3.3	WBGene00007813	E001	0.000217684	0.015024951	1.966006772	2.056117727	0.521475132
swsn-9	WBGene00007256	E007	0.000217684	4.660646213	6.695164745	6.463555353	6.355228995
catp-1	WBGene00013672	E018	0.000217765	1.480968919	4.212243836	4.911380499	4.11729836
F35E2.5	WBGene00009412	E007	0.000217765	2.771550071	1.146176379	1.081091121	3.197630803
mcp-1	WBGene00015678	E012	0.000217765	4.565686003	7.496006357	5.72653371	6.084750538
uev-1	WBGene00006730	E004	0.000217901	1.827522641	4.866439026	4.22169	3.742543688
Y54E10BR.1	WBGene00021840	E004	0.000217901	2.563549663	4.350370254	4.079179322	4.290572399
kin-10	WBGene00002196	E002	0.000217901	14.65798054	10.98788964	12.25024638	12.99307624
gdh-1	WBGene00014095	E007	0.000218064	5.593402755	14.40351656	13.24275901	12.82934163
sup-26	WBGene00006331	E023	0.000218187	5.359253303	6.771838249	6.806686602	6.587104881
pdk-1	WBGene00003965	E001	0.000218192	2.458802149	4.429978606	3.90099978	4.110803163
eri-6	WBGene00016561	E023	0.000218192	2.69205736	4.161347893	2.52154883	5.307815909
egl-8	WBGene00001177	E018	0.000218192	10.31739809	12.94247614	12.38044588	11.9472292
T06E6.10	WBGene00011540	E002	0.000218386	6.075506402	4.49528465	4.531487269	6.423381575
eor-1	WBGene00001324	E015	0.000218427	2.29200343	4.953414509	4.735438492	4.308801774
spk-1	WBGene00004980	E003	0.000218762	6.263051016	9.527428684	8.377180011	9.0283393
ceh-62	WBGene00011069	E006	0.000218773	2.964213863	7.493026966	3.615085407	1.285062623
unc-94	WBGene00006823	E002	0.000218773	12.6656275	9.533475092	10.97025799	11.56516949
M03F8.3	WBGene00019762	E004	0.000218786	8.282449601	4.632614059	5.547444324	6.923121213
B0252.3	WBGene00015088	E006	0.000219093	3.06955262	2.252650287	2.30308667	0.014199148
sucg-1	WBGene00016844	E002	0.000219858	3.434720015	9.330860441	7.898251562	6.632152236
vha-2	WBGene00006911	E003	0.000220652	15.96911164	18.72613768	18.02795246	17.23942226
H18N23.2	WBGene00019211	E011	0.000220865	1.395012713	4.1965277	3.075474251	1.729285633
T01D3.6	WBGene00011330	E006	0.000220865	4.86147934	2.564792095	2.320224134	2.978311177
pat-3	WBGene00003930	E004	0.000221291	9.903705961	14.58900551	14.37807066	13.27124875
fust-1	WBGene00016173	E003	0.000221367	3.796049345	10.51910849	10.20275679	8.867203068
F59E11.2	WBGene00019109	E004	0.000221469	3.457181644	2.537593625	0.66914504	2.873311823
cyld-1	WBGene00009594	E012	0.000221469	8.733408121	6.954814368	6.667562705	5.982408358
F36F2.2	WBGene00009476	E004	0.000221942	4.966445043	7.751598218	7.589466769	7.015895091
clpp-1	WBGene00014172	E005	0.000221942	9.146718461	7.326946171	7.381886365	7.019222833
deb-1	WBGene00000942	E020	0.000221946	5.265750305	9.352152604	9.399130132	8.183590959
C37C3.2	WBGene00016496	E002	0.000221946	9.61610352	11.28433015	11.92644998	11.16995004
B0334.3	WBGene00007143	E004	0.000222246	7.712927181	10.16775368	9.892424448	9.536182222
kin-3	WBGene00002191	E004	0.000222367	10.07676446	12.21595614	11.05666618	10.93111006
gfat-1	WBGene00008546	E006	0.000224234	15.18142937	11.84035079	12.72159828	13.16880416
hke-4.2	WBGene00006494	E001	0.000224666	14.98352872	11.95355937	12.07976981	12.87667901
dim-1	WBGene00001000	E010	0.000224759	2.82537885	1.373983812	1.110792603	4.627008972
unc-122	WBGene00006845	E006	0.0002248	8.021695289	2.107291245	3.281823097	3.778287366
lrk-1	WBGene00003068	E012	0.000225265	6.633732607	3.910621701	3.672734949	4.963609912
ost-1	WBGene00003893	E009	0.00022541	20.13460891	20.25702305	20.24725156	20.14550983
math-26	WBGene00018100	E006	0.000225565	1.465534924	2.601849479	2.248059357	2.785157596
F57A8.4	WBGene00010179	E006	0.000225761	1.388235824	4.32298761	3.486412714	3.173932539
larp-5	WBGene00004147	E001	0.000225761	1.483334346	6.243999524	4.999839111	5.046921501
hsp-60	WBGene00002025	E009	0.000225761	17.79057683	9.412798931	12.44658827	14.65052586
hsf-1	WBGene00002004	E001	0.000225877	11.73549241	6.708742527	9.206019684	9.514004428
tln-1	WBGene00006771	E007	0.000226006	16.63213613	16.43364235	16.73095021	16.30460135
aman-2	WBGene00010284	E011	0.000226013	5.863719311	9.090524077	9.094373216	7.7346944
gei-4	WBGene00001561	E009	0.000226443	9.789315594	13.08224938	12.82845927	13.04190612
deb-1	WBGene00000942	E003	0.000226517	14.51118071	10.08497663	10.65448964	12.0572649
mpz-1	WBGene00003404	E008	0.000227199	11.89701785	13.51632598	12.83007787	12.88583964
frpr-13	WBGene00019448	E002	0.000227426	2.296286555	1.481953817	0.53295849	2.152097229
W09B6.4	WBGene00021104	E003	0.000227734	3.730228147	5.25898824	4.866324306	5.954727273
eef-2	WBGene00001167	E009	0.000228171	13.06644855	15.9780052	15.87497578	15.643575
ZK353.4	WBGene00022700	E004	0.000228206	1.594749374	2.078551636	4.016939229	2.694803442
T23B3.1	WBGene00020709	E001	0.000228206	2.919797309	5.879439868	4.816467954	5.101385627
grk-2	WBGene00001709	E001	0.000228206	3.162694117	6.644005388	5.684214415	5.47993696
ZK1307.8	WBGene00014249	E006	0.000228206	6.763616026	9.864680686	9.30406918	8.691798678
kin-2	WBGene00002190	E010	0.000228206	11.55343524	15.83995059	14.89534212	14.54677698
Y57G11C.9	WBGene00013307	E002	0.000228442	6.349280221	11.07977586	10.39954707	9.75109485
pde-6	WBGene00022389	E006	0.000228442	10.27248276	6.462048787	6.540175985	7.316975827
F56A8.3	WBGene00010139	E018	0.000228525	2.500433829	6.328644318	5.727966246	4.860182044
arrd-18	WBGene00018060	E001	0.000228525	5.116826841	8.10641283	7.016880151	6.414017193
kynu-1	WBGene00015802	E003	0.00022866	9.212405851	5.002839018	6.259643125	5.780822682
rimb-1	WBGene00006513	E014	0.000228679	3.781944412	11.82806941	10.55629416	10.28428044
ran-1	WBGene00004302	E001	0.000228679	11.70426027	15.43008316	13.2702274	12.26751529
unc-94	WBGene00006823	E008	0.000229126	6.521814461	9.636716315	8.501402251	8.801204697
unc-18	WBGene00006757	E004	0.000229396	6.072047883	11.51487625	10.2307994	9.428810831
W01D2.1	WBGene00012179	E002	0.000229649	16.3568152	16.84852212	16.79836719	16.61868316
inx-5	WBGene00002127	E001	0.000229883	0.461065287	3.008503861	2.897442942	2.506550398
Y105C5A.15	WBGene00013639	E006	0.000229943	1.797748791	2.593552275	2.560403735	4.095663837
pph-4.1	WBGene00004085	E005	0.000230236	2.97146668	6.735901777	5.142085279	5.501204332
K07H8.10	WBGene00019510	E003	0.00023075	18.46553623	17.32075218	17.46540125	17.48930363
daf-37	WBGene00016246	E003	0.000230945	3.501338246	4.033368261	2.391318842	0.443426607
dkf-2	WBGene00012019	E022	0.00023096	15.41440565	12.7524141	13.02948224	12.84686607
icd-2	WBGene00022042	E008	0.000231116	13.88488437	15.53910463	15.12556095	15.1610675
mak-1	WBGene00010681	E018	0.000231898	3.810085778	9.080755	8.345665095	6.970963167
spc-1	WBGene00004951	E006	0.000232018	20.21163339	18.05614572	18.22991895	18.23979127
K08E3.5	WBGene00010665	E013	0.000232084	2.385923867	5.56608199	2.064206018	2.65232478
Y55B1AL.1	WBGene00021903	E001	0.000232153	5.747468437	10.80131341	8.644092249	9.630845777
ten-1	WBGene00006498	E006	0.000232168	6.483839089	5.401143201	6.696115593	3.974973229
F42C5.4	WBGene00018346	E006	0.000232174	2.12836649	3.221684238	3.534522122	3.370091742
atg-18	WBGene00018294	E001	0.000232303	0.888827989	5.487407895	4.763823672	3.929290053
kin-2	WBGene00002190	E011	0.000232328	8.601397482	14.88776079	13.85315031	13.00635231
ccr-4	WBGene00000376	E002	0.000232849	3.110907418	7.60585005	6.144139615	5.76718222
F28B4.3	WBGene00017892	E004	0.000232849	3.942996534	7.351695113	8.917635868	6.907880602
vha-4	WBGene00006913	E003	0.000232849	10.8464487	13.01168567	12.32163735	12.01394121
dig-1	WBGene00000998	E050	0.000232849	14.27313389	8.28481092	9.606590076	12.03869303
K11H12.8	WBGene00019664	E014	0.00023331	6.475308959	9.746530435	9.082401167	8.184176386
mog-5	WBGene00003393	E002	0.00023331	6.90637853	9.993566689	9.571986766	8.460248667
Y37D8A.2	WBGene00012544	E001	0.000233578	3.861197634	6.516862533	6.340256065	5.998084756
egl-21	WBGene00001189	E003	0.000233578	4.512217842	12.24085991	11.40733633	10.8301574
B0393.5	WBGene00007170	E001	0.000233937	1.261211837	2.695393861	2.911721479	1.550669352
syg-1	WBGene00006365	E003	0.000233937	4.086145681	2.032124206	2.035859991	4.13368411
daf-8	WBGene00000904	E002	0.000233948	6.647403714	4.524390065	4.85951724	5.728674624
copz-1	WBGene00010333	E005	0.000234007	7.813734303	12.01510933	10.06511742	10.3752898
rpn-9	WBGene00004465	E002	0.000234353	15.40395569	11.2094339	12.72523946	13.82921753
F49E2.2	WBGene00009886	E001	0.000234772	1.868732446	0.899638017	3.804140477	1.755940082
C18A3.2	WBGene00015940	E008	0.000234828	2.187620198	4.395179205	4.003921036	3.612208725
act-3	WBGene00000065	E002	0.000234828	7.349647913	2.311023535	2.708859643	12.98558838
arx-2	WBGene00000200	E002	0.000234828	11.65631878	9.263341498	10.16334061	10.47796849
clec-199	WBGene00007820	E019	0.000235174	1.486388071	3.153063272	3.671672241	4.344102834
Y69H2.3	WBGene00013481	E026	0.00023528	5.979552627	11.26691573	10.97547791	10.09259513
rpl-12	WBGene00004424	E010	0.00023528	20.22363109	17.45322303	17.80505562	17.9909203
ztf-22	WBGene00012988	E005	0.000235565	10.1925188	5.653028547	8.028105704	7.224215214
Y69H2.3	WBGene00013481	E008	0.000236052	5.84338189	5.575208123	3.070996842	4.208060532
ptr-1	WBGene00004216	E006	0.000236407	1.231311992	1.92703822	3.615530109	0.630526774
epi-1	WBGene00001328	E012	0.000236407	14.28189789	15.93378388	15.91577458	15.61559613
gsa-1	WBGene00001745	E013	0.000236459	17.336129	11.29686873	13.63625154	14.52922661
egl-15	WBGene00001184	E013	0.000236586	3.417007759	5.929272846	5.074924063	4.988706872
lin-13	WBGene00003002	E016	0.000236586	5.769073732	9.218649202	8.640295656	7.931251762
W09C3.2	WBGene00021110	E002	0.000236653	1.757188239	2.73395301	2.871591802	0.875158979
Y92H12A.5	WBGene00022361	E010	0.000236844	5.635151455	7.885432577	8.013827625	7.863541128
vit-6	WBGene00006930	E007	0.000236844	9.368188594	11.56615661	11.21351726	10.41746806
mlt-11	WBGene00012186	E005	0.00023693	3.570584933	6.676958919	7.341664403	2.552244969
W02B12.11	WBGene00012206	E003	0.000237045	5.880631273	7.692612571	7.48149979	6.725071875
map-2	WBGene00003130	E007	0.000237062	5.926029932	8.3235031	8.100683496	7.86871171
Y39G8B.1	WBGene00012722	E005	0.000237062	13.21132587	10.69382235	11.05007742	10.7849817
gcy-8	WBGene00001535	E010	0.00023776	3.060795766	1.253870562	0.649666231	2.259024884
lec-4	WBGene00002267	E005	0.00023776	6.698172427	9.658838065	9.28391971	9.496360065
nhr-61	WBGene00003651	E008	0.000237782	3.504560681	5.416646735	5.875459559	5.033824314
T21H3.1	WBGene00020662	E001	0.000237782	5.367313488	2.279301355	2.118968483	2.622033683
emre-1	WBGene00008980	E001	0.000237986	4.724987769	2.727076704	3.246009189	3.766634596
ptr-23	WBGene00004237	E006	0.000238179	3.438942199	6.994570436	5.884630348	5.518000883
spat-2	WBGene00012973	E009	0.000238179	10.60465248	8.064765593	7.894362799	8.475423151
rpn-9	WBGene00004465	E004	0.00023878	4.010744062	8.600467651	7.337045583	6.591395539
F33A8.10	WBGene00009356	E001	0.000239107	0.334154697	3.020163677	1.195257206	2.569236927
bus-4	WBGene00044620	E006	0.000239107	2.406221924	2.573396099	1.990732895	0.921805595
atgp-2	WBGene00000225	E015	0.000239107	3.389501318	7.070284576	6.853366606	5.871848583
E02D9.1	WBGene00017098	E004	0.000239107	6.422125984	4.162771766	3.759492391	4.579598438
pis-1	WBGene00004031	E015	0.000239417	3.307453523	6.266288833	5.109627172	5.484682962
gcy-28	WBGene00020131	E022	0.000239474	13.10345446	7.468231466	8.376267564	8.481202457
Y50D4C.5	WBGene00021749	E004	0.000239635	7.303235957	8.993330075	8.718749031	8.518324595
gon-14	WBGene00002148	E001	0.000239805	1.039001208	4.238534778	3.715785366	2.922845683
K07A12.1	WBGene00010620	E002	0.000239936	8.679598659	6.88862372	7.287009256	6.437258095
imp-1	WBGene00007979	E016	0.000240004	3.10919465	5.499824406	4.683630253	4.388182514
hse-5	WBGene00002003	E001	0.000240004	3.306665728	6.643795954	6.801851	6.050930501
nfx-1	WBGene00007048	E006	0.000240004	7.509903383	10.92001283	10.63658768	10.49673418
dhhc-8	WBGene00012718	E006	0.000240073	4.673110712	8.000683474	7.112022632	6.649816052
Y44E3A.6	WBGene00021551	E015	0.000240279	2.60199249	6.784878811	6.078868365	4.517520829
F35E12.6	WBGene00009430	E004	0.000240286	4.34752061	7.197701431	5.72668962	7.138071139
Y116A8C.9	WBGene00013789	E002	0.000240384	3.586795929	8.029719024	8.322318357	7.192142359
sec-61	WBGene00013311	E011	0.000240384	10.57566509	11.8217727	11.49242294	11.11485733
dagl-2	WBGene00018364	E003	0.0002405	7.226697305	8.728072714	8.464589183	8.759705989
wht-4	WBGene00017179	E008	0.000241861	3.488441904	1.220145433	0.010457067	1.692909609
F55F8.3	WBGene00018891	E009	0.000241861	7.937422168	4.322627954	5.627074188	5.421644693
Y97E10AR.2	WBGene00022397	E003	0.000242014	4.361606228	5.574732315	5.450609429	5.220666294
W08E3.2	WBGene00012343	E003	0.000242436	11.81623723	13.5814359	13.29088411	13.00494116
ZK1058.9	WBGene00014207	E006	0.000242661	7.883252955	11.41709776	10.8621841	10.65885459
ret-1	WBGene00004336	E013	0.000242661	12.31422749	14.62384513	18.76432773	13.60416709
fhod-1	WBGene00016735	E011	0.000242767	4.825636857	8.799095595	9.058261665	8.519018856
Y18D10A.23	WBGene00012487	E005	0.000242767	7.84313808	3.612174383	6.520462504	5.259521648
cct-5	WBGene00000380	E005	0.000242976	17.46573907	12.04819695	13.58520998	14.26883108
nsy-1	WBGene00003822	E006	0.000243454	7.119259	12.96333394	12.08556061	11.34621865
nra-3	WBGene00007651	E001	0.000243634	0.842438114	4.393642259	4.448363179	2.765378516
C17G10.3	WBGene00015917	E002	0.000243866	3.166743952	5.153226946	5.191934772	2.318027272
F52C9.3	WBGene00018674	E003	0.000243866	7.06010928	4.704114166	5.08241774	5.667825551
abts-3	WBGene00019018	E006	0.000244404	4.743272057	7.299782764	6.806592353	6.16105802
ptc-3	WBGene00004210	E002	0.000245481	9.633625637	7.220107432	6.88342965	6.428256977
unc-33	WBGene00006769	E007	0.000246792	8.260931871	10.81761994	10.64951104	9.636142716
tps-1	WBGene00006602	E006	0.000247178	1.931767454	5.309667876	5.0840442	4.46037321
unc-26	WBGene00006763	E003	0.000247665	4.682263663	8.739762601	7.791553912	7.21469072
cat-2	WBGene00000296	E005	0.000247826	1.590005414	4.25182348	4.251257339	3.414071325
unc-43	WBGene00006779	E028	0.000247953	10.51131488	13.56074682	13.57791052	13.55443726
ani-1	WBGene00013038	E007	0.000247969	8.747434112	10.67490189	9.832764843	10.24276866
tcer-1	WBGene00022855	E015	0.00024819	3.848851168	6.292112508	6.109624575	5.534904193
Y54F10AL.1	WBGene00021847	E002	0.000248314	3.740894383	6.713412818	5.49479759	5.896565792
Y32B12B.2	WBGene00012522	E003	0.000248314	6.494428086	4.292316003	4.614934262	5.80297484
Y66H1A.4	WBGene00022046	E002	0.000248492	7.879571371	9.976886638	8.9364879	8.707803401
F26G1.1	WBGene00017837	E017	0.000248508	3.659093429	5.483901382	5.228708232	4.51577177
nuo-4	WBGene00019401	E005	0.000248555	12.12910003	7.53077856	8.157261734	8.82599019
col-99	WBGene00000674	E009	0.000248863	4.296289808	4.423487789	4.226333573	2.018217114
cand-1	WBGene00013606	E011	0.000248863	12.66167044	9.048074153	10.09122943	10.43677106
F41G4.7	WBGene00018310	E004	0.000249394	1.846215795	3.746741736	3.603256425	3.862746762
vab-19	WBGene00006882	E014	0.000249394	2.505393469	4.255000496	4.593455775	3.712428455
C09E9.1	WBGene00007476	E007	0.000249887	4.703591632	1.087660192	0.403081746	2.692751419
T06A1.5	WBGene00020280	E007	0.000250267	3.287714196	2.099317689	0.782219813	2.471847467
gsy-1	WBGene00001793	E006	0.000250267	8.231896757	11.02382614	10.623338	10.3106311
clp-1	WBGene00000542	E021	0.000250277	2.818359123	8.926681041	8.771395168	7.542343589
rskd-1	WBGene00010096	E012	0.000250345	8.538762575	8.237107953	8.030724852	6.21707665
W06E11.1	WBGene00021061	E001	0.000250658	8.137798518	5.084561251	5.524699304	5.541092076
let-363	WBGene00002583	E002	0.000250871	3.45098181	5.745926093	5.475476933	5.260399587
fgt-1	WBGene00019207	E004	0.000250871	6.687794601	11.01525023	11.00027536	10.14698388
zfh-2	WBGene00022518	E003	0.000250871	7.897224608	6.195491196	6.246489117	8.952634985
F52C12.2	WBGene00018679	E003	0.000251223	6.910037316	8.977676408	8.883520163	8.078666494
alg-4	WBGene00006449	E005	0.000251413	3.258275646	2.683535927	2.284591367	0.705561048
F58H1.6	WBGene00010289	E002	0.000251506	4.374621923	3.939083883	4.035210096	2.799557331
ears-1	WBGene00001337	E005	0.000251539	14.92121311	12.99446429	13.44286242	13.74382653
let-526	WBGene00002717	E005	0.000251562	11.02307291	12.56776874	12.21184683	12.33841222
W01D2.1	WBGene00012179	E001	0.000251817	20.32340076	18.27405146	18.48645161	18.80831887
metr-1	WBGene00010988	E001	0.000251997	2.996277399	7.14066285	5.858381616	5.521826947
Y62E10A.2	WBGene00013373	E006	0.000252128	6.746213774	5.405879683	5.687540565	6.168004348
C50D2.7	WBGene00016810	E005	0.00025233	3.300221585	5.157265516	5.322027311	4.160288751
ztf-16	WBGene00019960	E009	0.00025234	1.932428141	5.084301458	3.41286904	4.711379986
ten-1	WBGene00006498	E003	0.000252841	3.78943463	3.907617249	4.126404012	1.529885262
agl-1	WBGene00011050	E002	0.000252841	7.220943217	12.13386563	11.98040817	11.46508794
ztf-22	WBGene00012988	E004	0.000252841	10.50217555	7.793375229	9.019205483	8.436034244
par-4	WBGene00003919	E003	0.000253334	5.108920686	8.39016411	8.582041818	7.40516019
idh-1	WBGene00010317	E001	0.000253792	2.230637629	9.619831194	8.027371801	7.503128658
spds-1	WBGene00012909	E007	0.000253838	3.782611675	3.433159396	6.596750154	6.617880915
ZK858.2	WBGene00014116	E001	0.00025407	2.723990979	4.560359792	3.619817256	9.919806905
cct-7	WBGene00020391	E005	0.000254242	19.40797431	14.04211569	16.21778486	16.39235999
T13C5.6	WBGene00020486	E001	0.000254499	3.515718843	5.684289471	5.433688311	4.351433002
ant-1.1	WBGene00006439	E007	0.000255048	6.82710076	7.282443582	6.553110268	8.738043333
T19B10.2	WBGene00011831	E005	0.000255048	9.811104622	8.803175006	8.024611475	9.346707923
F53H1.4	WBGene00018778	E013	0.000255115	6.992829315	4.392821074	4.568749512	4.605613111
clh-4	WBGene00000531	E019	0.000255329	0.37271818	1.561811362	1.107959347	2.035321938
T02G5.3	WBGene00020163	E003	0.000255329	0.758706974	2.64902554	2.712262368	3.127623388
C04G2.2	WBGene00007305	E002	0.000255329	3.225636229	4.462811231	4.978540155	4.934961052
Y116A8B.4	WBGene00013781	E003	0.000255639	2.987739134	4.611851689	3.807440505	4.593923071
dep-1	WBGene00009717	E004	0.000255639	10.35697571	8.403676232	10.46645018	9.717952332
kvs-5	WBGene00021948	E005	0.000255737	4.69816446	8.536093488	8.108488642	8.270648059
abhd-12	WBGene00022393	E004	0.000255855	7.02722231	8.639397177	8.401518929	8.318219531
ced-7	WBGene00000421	E012	0.000255936	1.698095324	5.084906247	4.341967989	4.838839431
lec-3	WBGene00002266	E014	0.000255936	3.793274409	4.277994199	4.846033636	7.760094475
icl-1	WBGene00001564	E007	0.000255936	7.827312653	10.42190427	9.886388853	9.261412711
cdc-37	WBGene00021097	E004	0.000255936	8.174257922	12.75806298	11.9475368	11.37382087
par-1	WBGene00003916	E026	0.000256002	5.100296791	6.934149989	6.148465955	8.472594659
ivd-1	WBGene00015326	E003	0.000256002	11.27122956	13.88171211	13.65026465	13.17001889
F36G3.1	WBGene00009482	E009	0.000256056	10.67557169	12.34902384	10.05935386	12.30465678
tra-2	WBGene00006605	E016	0.000256576	2.138288128	4.584183051	4.30704746	4.344830783
Y6B3B.7	WBGene00012391	E002	0.000256632	2.436003354	4.387811	4.543796673	4.016820646
sms-1	WBGene00004892	E008	0.000257218	3.322899448	5.334306173	6.756508533	3.364745408
daf-21	WBGene00000915	E005	0.000257673	19.93436606	23.71703713	22.40598361	21.70509505
T28A8.3	WBGene00012109	E006	0.000258121	2.198811079	3.74619776	3.400844257	2.341583691
sri-40	WBGene00005552	E006	0.000258298	4.015609307	6.623455117	5.353229993	6.662690991
lin-59	WBGene00003040	E001	0.000258298	13.3624989	9.599235	10.38197831	10.83338373
mak-2	WBGene00007007	E002	0.00025836	0.681225161	2.834788222	1.698122952	3.998738942
ttr-18	WBGene00007142	E001	0.00025836	0.800349239	4.405785594	3.79408522	4.466636262
F14F9.5	WBGene00017468	E005	0.00025836	3.464673095	4.970310481	4.801651716	5.312586104
nhr-20	WBGene00003619	E005	0.000258565	7.04079461	5.981152238	5.567154181	6.167822779
M02D8.5	WBGene00019731	E009	0.000258705	1.225944811	2.445425521	2.76378535	0.98078979
T27C4.1	WBGene00020854	E002	0.00025874	3.280860764	8.6355566	7.854227788	8.09442477
pdi-3	WBGene00003964	E003	0.000258824	16.93626231	15.53121632	15.7823738	16.02174784
F33H1.4	WBGene00009365	E003	0.000258972	11.57149693	12.73420151	12.36789445	12.51425957
gbb-2	WBGene00022675	E011	0.000258999	10.74352316	6.482092078	7.019688754	7.378785071
glb-13	WBGene00008957	E001	0.000259048	9.533061879	4.208166619	5.631123897	6.261147117
M01B12.4	WBGene00019697	E004	0.000260049	12.36945161	5.771988965	8.130523732	8.77502005
C15F1.1	WBGene00015794	E007	0.000260055	8.150489479	7.785821228	7.836022344	7.620430614
Y92H12A.2	WBGene00022358	E010	0.000260675	9.074780415	12.09796708	11.8624901	11.13002138
Y61A9LA.1	WBGene00022014	E001	0.000260943	2.859697931	4.543031137	3.143121142	4.407144233
zfp-2	WBGene00009448	E004	0.00026181	7.184400743	5.207108788	5.142788042	5.62359695
K04F10.7	WBGene00019399	E005	0.00026181	8.983305964	6.129843546	6.60168938	7.261222387
ZK792.5	WBGene00014078	E004	0.000261875	12.94640002	9.735390756	10.22538828	9.944381891
twk-7	WBGene00006662	E004	0.000262518	7.101018182	3.526891366	5.138053963	3.676503351
sup-26	WBGene00006331	E003	0.000262722	0.868906363	6.585173641	5.816410023	5.69688147
C50C3.2	WBGene00016800	E013	0.000262722	3.689321505	1.856100886	5.906353268	1.508671394
rfc-2	WBGene00004338	E006	0.000262722	7.105429456	3.651001053	5.66993516	7.196613692
mec-5	WBGene00003169	E005	0.000262754	9.635832761	6.946695319	6.998975464	7.495559092
mboa-3	WBGene00016934	E004	0.00026276	4.472907154	6.869825077	6.450951159	7.657135883
T02C5.1	WBGene00020158	E006	0.00026276	7.357614853	8.921734331	9.233407105	9.596132668
Y48E1B.8	WBGene00013007	E001	0.0002634	6.566742189	4.040789848	4.128089427	5.778137536
Y48G8AL.13	WBGene00021691	E012	0.000263713	2.737297681	1.920922062	3.156993023	4.810456541
Y15E3A.5	WBGene00012444	E003	0.000263713	12.12444462	14.02858487	13.13656316	12.85394009
ost-1	WBGene00003893	E011	0.000263713	21.58297685	17.93708065	18.09341148	18.60512864
rpl-7A	WBGene00004419	E002	0.000263841	18.82276699	20.69487469	20.3795939	19.86903436
dlg-1	WBGene00001006	E018	0.000263891	0.760740584	2.626649655	2.264001161	1.288365517
arp-1	WBGene00013168	E006	0.000263891	14.08062425	10.77246262	12.5889752	12.61179041
tat-1	WBGene00013034	E014	0.000264369	3.695301591	6.560807034	6.425714529	5.242341369
R02D3.4	WBGene00019822	E001	0.000264496	3.563421067	6.205963738	5.663023855	6.292533221
C18B12.4	WBGene00007666	E007	0.000264515	6.991767225	9.429876054	8.594238959	8.612380594
F11C1.5	WBGene00008694	E005	0.000264875	6.447832726	10.32899112	10.14572034	9.020334194
istr-1	WBGene00010736	E001	0.000265493	2.700823816	7.815778932	6.260103303	5.286091239
ero-1	WBGene00001334	E008	0.000265562	7.26476346	12.73425936	12.46913961	10.99527924
akt-2	WBGene00000103	E001	0.000265921	1.660856846	6.924710192	6.618186462	5.792107131
H14A12.3	WBGene00019196	E004	0.000266038	5.520848144	8.122029408	7.515574405	6.501310618
W09C5.7	WBGene00012353	E007	0.000266282	12.06244449	8.511149738	9.135079546	10.28392217
lfi-1	WBGene00022500	E017	0.000266513	15.70684563	13.01720427	13.81821457	13.52784454
smk-1	WBGene00018285	E001	0.000266542	4.541855552	10.58728198	10.51967107	8.978877809
fat-3	WBGene00001395	E014	0.00026671	1.498746202	4.319299798	4.198314226	4.055235944
lntl-1	WBGene00016289	E014	0.00026671	5.366838413	10.29725392	9.541199995	9.153803867
ogdh-1	WBGene00020679	E006	0.000266849	6.064804789	10.06671315	9.563820005	9.302791472
F32A5.4	WBGene00017970	E004	0.000266945	12.74020366	11.36699846	11.84415476	11.55831199
sec-23	WBGene00004754	E001	0.000267953	4.709627763	8.682723014	8.362889546	7.696266498
Y59C2A.1	WBGene00021984	E003	0.000267975	6.306389263	9.090333432	8.656002427	8.047052669
M03B6.3	WBGene00010835	E004	0.00026809	2.712203481	1.900741367	0.999973335	0.784709447
pept-3	WBGene00003878	E011	0.000268212	5.92427441	3.430345495	2.630832855	4.300396915
F14H12.3	WBGene00017471	E006	0.000268411	7.690220713	10.926021	10.79071227	10.17260855
zip-9	WBGene00077761	E003	0.00026842	14.88381636	10.06804707	11.9434846	12.53695287
tli-1	WBGene00006578	E001	0.000268556	6.629957901	9.439320643	8.520959106	8.110859153
emb-5	WBGene00001259	E003	0.000268639	7.928771591	6.528616469	5.77413088	7.402273049
hecw-1	WBGene00009738	E009	0.000268875	1.351680504	5.354069854	4.741049778	4.623176934
T21C9.13	WBGene00011898	E001	0.000268875	2.231503151	4.841555233	3.846385812	2.859474828
dip-2	WBGene00017885	E010	0.000268875	6.318130634	9.483363102	8.474659682	9.08347554
Y37E3.10	WBGene00021351	E007	0.000269081	16.35935171	6.523915835	11.78347123	9.591545024
mop-25.1	WBGene00019827	E001	0.000269465	5.427749862	4.90029706	7.5195668	4.165611011
ret-1	WBGene00004336	E011	0.000269624	8.608286357	8.979284557	10.06055243	10.92395257
lin-45	WBGene00003030	E019	0.000269714	3.279931452	3.939047921	5.465310411	2.128604671
epi-1	WBGene00001328	E008	0.000269892	5.648640299	5.519666201	5.63801458	3.026667928
cni-1	WBGene00011648	E002	0.000269892	8.197893344	7.341248887	7.349988149	7.564903011
Y66H1A.4	WBGene00022046	E003	0.000269892	12.84373259	10.67936759	11.54301391	11.91604284
clec-217	WBGene00017824	E002	0.000269975	1.824699509	0.057945371	1.551239604	0.660718241
efhd-1	WBGene00012980	E013	0.000269975	13.6338456	10.67816981	11.60015997	10.42213948
far-2	WBGene00001386	E002	0.000269975	29.13645253	27.21144259	26.96507607	27.19491349
vha-7	WBGene00006916	E003	0.000270414	1.047537747	4.212902162	3.538185697	5.373086981
F40H3.1	WBGene00018249	E001	0.000270959	3.810606492	6.762586248	3.048163059	4.176252385
usp-3	WBGene00013506	E008	0.000271054	2.759607823	4.750408742	4.254598113	4.319088403
M7.12	WBGene00010887	E005	0.000271071	1.14336626	4.018304159	3.144750629	2.682634071
klp-7	WBGene00002219	E005	0.000271437	9.112419117	11.65331559	10.87406398	11.0284956
mcd-1	WBGene00013096	E006	0.000271461	6.209031126	8.297218539	7.820647771	8.04334577
M162.5	WBGene00010931	E006	0.000271995	2.478796268	3.345856215	5.468264011	4.798224049
B0511.11	WBGene00015236	E006	0.000271995	3.493950896	4.941133126	5.777778671	4.43841204
F57C9.1	WBGene00019008	E004	0.000271995	4.138478077	5.567113842	5.339091445	3.94600562
fgt-1	WBGene00019207	E003	0.000272037	5.447382837	10.08040717	10.14499268	9.297002727
T16G1.6	WBGene00011800	E007	0.000272076	1.563516745	2.903923745	1.32338442	3.16656661
dnj-25	WBGene00001043	E005	0.000272167	6.225006008	9.921142129	9.232440754	9.414212007
unc-70	WBGene00006803	E010	0.000272847	5.063411539	7.514549013	4.949937516	3.770824209
ipgm-1	WBGene00019001	E007	0.000272847	8.780631707	13.21084417	12.88495465	11.66476911
F49E2.5	WBGene00009888	E014	0.000272847	11.18735613	10.36433413	11.18930403	12.97048679
guk-1	WBGene00020190	E001	0.000272847	11.27331258	7.454582954	9.266870636	8.840608977
set-10	WBGene00009370	E007	0.000272863	2.384783014	3.93444111	2.541145137	2.339399108
ZK742.2	WBGene00022812	E002	0.000273499	3.473910898	5.900610973	5.49764004	5.128245418
F58F12.1	WBGene00019061	E004	0.00027405	15.62847209	18.22684398	17.07922866	16.61363099
lin-44	WBGene00003029	E007	0.000274121	3.415547082	1.160748288	2.27299325	1.437605371
Y49G5B.1	WBGene00021732	E003	0.000274841	4.601033632	7.076367925	6.969693265	6.900893858
F23H11.7	WBGene00017762	E001	0.000274941	1.300244843	4.92754444	3.162841349	1.916869894
grl-15	WBGene00001724	E001	0.000274941	3.797547513	3.258013113	3.657758681	5.880744456
nhr-98	WBGene00003688	E009	0.000275032	1.396670723	3.336661879	4.006466638	4.284147469
T06E6.10	WBGene00011540	E007	0.000275083	4.103581181	8.655711809	8.175177065	7.930190339
rpl-12	WBGene00004424	E013	0.000275083	7.388056714	2.223720864	3.368364272	6.872769576
larp-1	WBGene00020097	E008	0.000275083	11.97344207	15.00578683	14.71177956	16.26391578
ggr-2	WBGene00001587	E006	0.000275155	1.24889983	3.539217963	1.917234983	3.168114399
dur-1	WBGene00001113	E021	0.000275155	5.216998922	3.349348909	3.501221213	4.795227577
spat-3	WBGene00020496	E008	0.000275155	8.920925925	5.934624927	5.525850438	6.369985684
letm-1	WBGene00010279	E006	0.000275155	9.261560701	6.955680935	7.411362611	7.831605037
pfn-2	WBGene00003990	E004	0.000275155	10.12553425	12.64233365	11.64102589	11.16848695
rhgf-2	WBGene00006476	E001	0.000275377	2.358270633	5.075260471	5.273890666	5.951604364
F46H5.7	WBGene00018522	E003	0.000275699	14.21368251	10.96146655	11.68500365	11.88706762
hum-4	WBGene00002037	E028	0.000276011	7.314235392	3.363498616	5.677335909	4.495749935
dld-1	WBGene00010794	E002	0.000276171	10.03141264	14.78563764	13.9026535	12.89080792
pqn-85	WBGene00004166	E001	0.000276204	11.14975581	7.026778068	8.164300835	8.408233156
cdc-48.1	WBGene00007352	E002	0.000276204	15.58818807	13.19053191	14.14336103	14.83616722
pix-1	WBGene00010776	E006	0.000276245	3.665345191	6.594484707	5.83951201	5.661992534
ucr-2.1	WBGene00012158	E002	0.000276415	2.463242611	3.376563915	4.365347732	1.916704656
cdk-8	WBGene00000409	E008	0.000276415	5.780283644	7.189631572	6.628091879	6.748753594
W05H12.1	WBGene00012289	E007	0.000276415	8.797487247	11.79076749	10.66256224	10.75858054
C44B11.6	WBGene00016635	E002	0.000276603	8.852335101	7.525699334	7.615303446	7.728838346
unc-116	WBGene00006840	E003	0.000276603	15.78893684	19.15345488	18.63345407	18.14269781
ego-2	WBGene00001215	E010	0.00027667	8.095277534	11.53278251	11.33617502	10.23787348
EEED8.10	WBGene00017138	E008	0.000276727	10.30486298	7.926165843	8.205575404	7.9931011
Y41D4A.4	WBGene00021506	E011	0.000276727	14.88558299	11.71230296	12.41625993	13.93927428
pdcd-2	WBGene00011116	E012	0.000277721	10.25413391	7.076226949	8.282517828	8.097233327
dpf-1	WBGene00001054	E011	0.000277907	3.460675018	7.317537903	6.933652263	6.509025852
dpt-1	WBGene00008532	E008	0.000277907	9.037039785	5.333509756	6.421226491	6.110657713
sos-1	WBGene00004947	E015	0.000278663	5.632873851	9.240090937	7.93282676	6.809373838
atgp-1	WBGene00000224	E004	0.000278788	9.110009122	10.31165411	10.27334046	9.712047659
tbc-7	WBGene00016292	E006	0.000278805	4.086264379	6.130497916	6.017059396	5.649752642
mek-2	WBGene00003186	E007	0.000278853	2.295176832	6.414055197	6.057572184	5.923325336
W05H9.3	WBGene00021050	E002	0.000278853	7.167925231	9.277641491	8.560170991	8.22844923
cpd-1	WBGene00019074	E009	0.000278891	3.491323591	6.700401352	6.610671716	6.752581492
vap-1	WBGene00006886	E002	0.000279502	2.546845622	5.804480075	5.815751247	5.924467244
cpt-5	WBGene00008629	E006	0.000279695	5.286024728	3.720017168	4.994109575	3.758216989
smgl-1	WBGene00008990	E007	0.000279796	5.247775292	8.646252027	8.515461745	7.541478559
ogt-1	WBGene00003858	E009	0.000279796	8.897020359	11.13662947	10.09287011	10.1348875
reps-1	WBGene00012696	E003	0.000280175	3.094800858	7.125656865	6.953903441	6.198154025
Y32B12B.4	WBGene00012524	E004	0.000280175	4.123577812	6.985598259	6.191185009	6.798743985
F10G8.8	WBGene00008666	E006	0.000280175	8.419691565	13.17456441	13.65596879	11.80906379
C35D10.10	WBGene00016446	E004	0.000280205	3.165533274	5.488369484	5.278615472	4.664306494
nuo-3	WBGene00013308	E007	0.000280205	14.32029897	12.23506196	13.0554882	13.43449092
F54H5.5	WBGene00018841	E014	0.000280286	3.671858956	2.07289707	1.751151885	1.491777983
tag-342	WBGene00007187	E003	0.000280422	2.876144574	5.571342877	5.364335918	4.422491893
jip-1	WBGene00002176	E007	0.00028085	3.175609591	6.986965806	6.801734629	6.417758878
nuo-3	WBGene00013308	E003	0.000281398	10.3186833	12.12388207	11.94502515	10.95229413
clp-1	WBGene00000542	E015	0.000281579	13.37622084	9.676874012	10.59672195	10.36886649
C47E8.3	WBGene00008142	E004	0.000281613	2.796657618	4.418243555	4.415331169	4.103838461
picc-1	WBGene00017931	E007	0.000281757	10.39023025	7.823607874	9.029744257	8.896940341
sec-61	WBGene00013311	E005	0.000282053	10.64710287	11.89807946	11.55592894	11.14017129
dpy-10	WBGene00001072	E004	0.000282082	5.355831038	3.204907926	3.243776111	3.358812281
T01B7.5	WBGene00011311	E012	0.000282502	3.806776569	1.208242391	0.871891019	0.351267154
syd-2	WBGene00006364	E003	0.000282502	10.06652642	6.313190262	7.544103465	7.499659093
eps-8	WBGene00001330	E038	0.000282503	5.878654275	5.647215165	2.030358752	4.121790525
kin-19	WBGene00002202	E011	0.000282503	6.482895526	11.12525039	10.51634502	9.583163195
F07F6.4	WBGene00017217	E002	0.000282503	10.09240246	4.915683996	6.920100115	7.984487956
prp-38	WBGene00008380	E002	0.000282582	8.607493004	11.96117174	10.96971519	10.7142263
ndk-1	WBGene00009119	E002	0.000282599	21.03445466	17.46059799	19.7120825	18.30106714
Y34B4A.6	WBGene00021322	E005	0.00028276	5.537294727	6.585034951	6.056640198	6.566887988
nhr-21	WBGene00003620	E018	0.000282806	0.477763712	2.975029862	2.326212971	2.168479915
sart-3	WBGene00007111	E004	0.000282924	10.95802002	6.210137795	6.856347139	7.563267895
Y17G7B.17	WBGene00012468	E004	0.000283037	5.520057985	7.102789385	7.129422255	6.668464315
T06D8.9	WBGene00011529	E003	0.000284106	5.389414499	8.671333842	7.894207558	7.020563756
pis-1	WBGene00004031	E013	0.000284554	3.346777663	5.787851101	4.669764062	5.008583392
mbd-2	WBGene00023409	E004	0.00028592	6.887848608	4.039947535	4.547533624	4.812861889
C47E12.7	WBGene00008151	E005	0.000286062	1.460910982	4.824853027	4.167078801	4.844315646
nlp-40	WBGene00022276	E005	0.000286104	4.322193874	3.602758257	4.148518481	5.864491048
epg-3	WBGene00012559	E007	0.000286441	4.419271698	8.306420424	6.9130872	7.326570452
ceh-44	WBGene00000464	E009	0.000287032	4.315789343	5.938384133	5.581164457	9.007689571
sdhd-1	WBGene00009353	E001	0.000287357	14.63684065	16.44233401	16.13263958	15.56888626
fmi-1	WBGene00001475	E005	0.00028752	6.04404093	9.216245229	9.012565153	7.877348932
C27C12.4	WBGene00007774	E004	0.000289072	5.860909248	4.154758423	4.558687617	5.512613034
Y60A3A.21	WBGene00013366	E004	0.000289072	7.184844629	6.454975196	6.114318908	5.581042379
W03F11.4	WBGene00021007	E007	0.000289078	1.413822565	2.272823968	2.812778695	3.099788283
unc-68	WBGene00006801	E023	0.000289218	9.161292046	13.76923052	13.95381896	12.79396987
F46H5.3	WBGene00018519	E005	0.000289218	10.24364891	15.65082056	14.89027588	14.03131909
ZK1193.2	WBGene00022858	E003	0.000289402	4.519708918	3.188810786	9.424106237	3.764892332
2RSSE.1	WBGene00007064	E002	0.000289402	9.911759097	10.55909519	10.6683994	9.872821337
T25B2.2	WBGene00020786	E004	0.000289533	3.69703211	3.025111476	3.007523606	0.948801337
let-805	WBGene00002915	E025	0.000289533	8.624000185	11.68549296	10.79645462	11.70759048
prp-8	WBGene00004187	E005	0.000289533	12.29748516	14.95509705	14.41950408	14.16083102
tep-1	WBGene00013969	E004	0.000290021	7.875760797	9.7413109	9.522200346	9.73898475
mbk-1	WBGene00003149	E002	0.000290131	6.25298688	9.930377608	9.817205005	9.486348267
hmr-1	WBGene00001980	E011	0.000290978	3.202193886	4.892268033	5.348375504	3.350607109
his-72	WBGene00001946	E001	0.000290978	12.88870153	14.48815192	14.11303285	13.76800495
nhr-95	WBGene00003685	E002	0.000291386	1.018093816	1.668585508	1.4248137	3.974522517
C44C10.9	WBGene00008089	E001	0.000291386	1.07350286	3.580807663	3.772651837	2.053951481
nhr-14	WBGene00003613	E009	0.000291386	4.911049688	9.758625787	9.072224218	7.94693807
T13H5.8	WBGene00011761	E004	0.000291386	7.729790563	5.093422129	5.328330424	5.615749731
wago-2	WBGene00018862	E003	0.000291386	9.371177689	5.009198556	6.227849588	5.746963012
ero-1	WBGene00001334	E014	0.000291552	14.48600241	9.342910503	10.29586172	12.51250621
unc-82	WBGene00006814	E025	0.000292165	8.639840892	5.247694118	6.069663419	6.5445315
K09F6.13	WBGene00235164	E001	0.000292333	6.224260832	2.823814207	3.056608488	2.137261399
rad-51	WBGene00004297	E006	0.00029237	2.732087613	5.646368517	4.843768338	4.773706151
cpn-3	WBGene00000779	E004	0.000292826	13.84219412	18.78772404	17.63392497	16.69030653
ZK688.5	WBGene00022800	E015	0.000293037	9.739120568	7.188282542	8.141011345	7.120523728
amx-2	WBGene00000138	E003	0.000293065	3.957620552	5.005116177	5.183268584	5.125101822
F53H2.3	WBGene00010006	E009	0.000293341	0.703982641	2.743254172	2.727099473	0.762494208
fli-1	WBGene00001443	E002	0.000293341	9.647555408	5.969964127	6.715548581	7.684068707
F22F4.1	WBGene00017716	E008	0.000293709	3.14033036	3.471289623	5.194900952	1.193371522
C53A3.2	WBGene00016892	E003	0.000293709	8.651921756	9.462870146	9.262818637	10.25599307
tpa-1	WBGene00006599	E007	0.000293874	5.982150741	6.717024554	6.890716279	7.140835317
nhr-1	WBGene00003600	E005	0.000293914	8.327586801	11.44403103	10.54204319	10.23040328
B0310.2	WBGene00015138	E007	0.000294781	2.195347959	3.277696468	1.437956028	3.234111817
F54A3.2	WBGene00018781	E001	0.000294829	2.1131964	5.292743459	5.044106963	3.938279703
epc-1	WBGene00007030	E006	0.000294829	8.744696818	11.85194756	11.34990146	10.85104214
pqn-85	WBGene00004166	E024	0.000295015	6.303841304	11.17355825	10.39455755	9.6903945
C30B5.2	WBGene00016244	E006	0.000295015	9.49863198	7.238285815	8.052326818	6.081622108
ceh-62	WBGene00011069	E005	0.000295102	4.983493957	4.534776615	5.292619626	6.003938187
atx-2	WBGene00000231	E011	0.000296336	13.87626531	13.63314952	13.49418247	12.19215021
K04C2.2	WBGene00019380	E011	0.000296455	4.527324696	9.119707103	7.90284039	6.53436473
cct-5	WBGene00000380	E010	0.000296477	11.78681098	14.36045941	14.08831913	13.56680937
grdn-1	WBGene00013082	E006	0.000296612	3.169585914	2.311648874	0.380371933	1.307256319
ech-1.2	WBGene00020347	E008	0.000296612	3.409746776	5.606589787	5.523520787	5.559152121
srgp-1	WBGene00006406	E005	0.000296989	3.667669679	8.823138818	8.140057146	7.377014166
asm-1	WBGene00000211	E007	0.000297158	2.867137674	4.030461153	4.218682446	5.250794315
let-716	WBGene00002850	E003	0.000297239	8.848023868	10.81260926	10.45392499	10.38635273
cmd-1	WBGene00000552	E001	0.000297663	9.785167721	16.85312831	15.31936546	14.29427942
flcn-1	WBGene00017699	E002	0.000297728	4.214214696	5.918542497	5.374119613	3.927600363
par-3	WBGene00003918	E001	0.000297854	1.268833693	4.330007037	3.775980206	2.533356357
Y41E3.8	WBGene00012766	E004	0.000297854	3.015210514	4.689450154	4.495427199	4.431026385
Y82E9BR.14	WBGene00022347	E006	0.000297854	8.290835939	10.98586948	10.40995546	9.672777132
dpy-23	WBGene00001082	E011	0.000298164	14.0445262	11.17123426	12.13268489	11.90876502
F35F10.4	WBGene00018054	E007	0.000298181	0.015536249	1.916681822	1.976503621	0.832087184
swp-1	WBGene00006359	E005	0.000298283	11.53898826	6.889718159	7.834035256	8.184411186
nuo-4	WBGene00019401	E013	0.000298494	7.209504241	11.16994232	11.32254752	10.48492814
ZC262.2	WBGene00022579	E004	0.000298785	1.154750186	3.378476764	3.41615755	3.432495797
grsp-2	WBGene00012118	E002	0.000299482	0.912545774	2.786980061	3.026565497	2.094952733
F10G8.8	WBGene00008666	E004	0.000299482	6.891413676	4.541439603	5.822224673	6.341264577
F57A8.4	WBGene00010179	E007	0.000299542	1.66503416	4.949325194	3.632882595	3.524224538
hint-1	WBGene00009002	E001	0.000299542	8.366718317	11.22728165	10.1822025	9.223525918
ears-1	WBGene00001337	E007	0.00029965	1.542175358	4.80664066	3.409509451	3.791996402
M18.6	WBGene00010891	E006	0.000299653	3.797489494	6.767430037	5.683067272	6.113212396
clh-5	WBGene00000532	E009	0.000299907	4.246174351	8.376645286	8.120285214	6.738428047
C55A6.7	WBGene00008336	E003	0.000300071	3.811975624	2.57663529	1.814319052	3.558782593
frpr-13	WBGene00019448	E001	0.000300344	3.218741092	2.066924118	0.915482989	2.792459458
ZK470.2	WBGene00022745	E008	0.000300344	7.65862606	7.969102117	9.045177475	7.297996605
cogc-5	WBGene00016608	E004	0.000300344	9.044648389	6.592203454	6.624183311	7.330844327
dnj-24	WBGene00001042	E003	0.000300403	12.41637672	12.95510502	12.95671715	12.43040937
ccch-1	WBGene00009532	E012	0.000300986	0.892021064	5.247468492	4.75463465	2.925860355
tbc-11	WBGene00018075	E002	0.000300986	1.140480431	3.321458619	1.650037259	3.048614749
plx-1	WBGene00004047	E012	0.000301011	4.083652379	7.472183961	6.949565293	6.276285656
unc-94	WBGene00006823	E003	0.000301011	12.3943481	8.204226192	10.2880687	11.04721363
Y71F9B.13	WBGene00022131	E001	0.000301017	5.088635199	5.946888399	6.363016752	6.616955951
Y53F4B.21	WBGene00013167	E017	0.000301138	7.851330758	4.471253164	4.369584959	5.047935741
dys-1	WBGene00001131	E029	0.000301276	2.877370578	6.018621129	5.735757784	4.14661187
Y48G8AL.10	WBGene00021689	E012	0.000301494	1.509745321	3.40838423	3.618805363	3.122099989
T10E9.4	WBGene00020414	E004	0.000301494	3.511896438	2.259210885	2.566001934	2.71461005
bpl-1	WBGene00000259	E010	0.000301494	5.106086942	3.410873348	2.464900918	4.356992155
srp-1	WBGene00005642	E003	0.000301494	6.977741617	4.576580587	4.73238183	5.372295452
T19C3.4	WBGene00020562	E001	0.000301494	14.15608092	9.392693282	10.25703366	9.9423706
clec-178	WBGene00020585	E002	0.00030157	7.007285679	7.437049527	7.797856928	7.5794343
rbc-2	WBGene00004314	E015	0.00030163	3.930038921	6.893670652	6.329065799	6.086391694
unc-64	WBGene00006798	E002	0.00030163	7.832402761	12.08752181	11.33162933	11.08849511
eea-1	WBGene00011696	E001	0.00030183	10.36506035	6.553571259	6.78700306	8.079841822
tbc-9	WBGene00012868	E011	0.000302301	4.613315083	7.65416652	6.966881162	6.593968611
gld-1	WBGene00001595	E011	0.000302352	9.302095283	12.59104635	11.23829014	8.788320217
unc-18	WBGene00006757	E012	0.000302495	13.99091017	10.34027109	11.38685939	12.2369928
eel-1	WBGene00022069	E002	0.00030258	15.21480852	8.80545001	10.34433609	12.01824278
dim-1	WBGene00001000	E011	0.000303313	2.665523554	1.456059993	0.8332453	4.620301291
R05C11.4	WBGene00044467	E006	0.000303313	5.087370598	8.637903414	7.544657692	6.646661054
dig-1	WBGene00000998	E049	0.000303313	14.84393617	9.391262818	10.59629875	12.65427195
dpy-21	WBGene00001080	E002	0.000303507	10.99057675	7.509614111	8.543683534	8.89586297
K07H8.2	WBGene00019504	E002	0.000303656	1.939849007	5.944493475	5.129949262	4.610999523
T07D1.2	WBGene00020301	E005	0.000303699	8.782058737	11.48388566	11.01342037	10.67279733
iff-2	WBGene00002065	E003	0.000303699	14.25718089	17.41562199	16.45806318	15.98653813
lbp-3	WBGene00002255	E004	0.000304208	9.515413139	12.03085459	11.40705305	10.77072037
acly-1	WBGene00016995	E001	0.000304422	2.872806552	7.182780968	6.896323337	6.044164012
deg-3	WBGene00000951	E008	0.000304452	2.382004641	5.510718757	4.747162799	4.039978536
fln-2	WBGene00016006	E016	0.000304655	2.945966353	5.017718328	4.847379191	3.314467822
T06E6.10	WBGene00011540	E003	0.000304655	6.558679879	5.102208979	5.281689723	6.401600564
hpo-19	WBGene00020268	E005	0.000304828	12.30322798	9.605204331	9.83718624	10.29090069
Y61A9LA.1	WBGene00022014	E002	0.000305837	3.706887684	4.756442248	3.121610444	4.139005774
T26A8.4	WBGene00020827	E005	0.000305907	6.766165686	8.928938112	8.228115876	7.96440222
cls-1	WBGene00015580	E015	0.000306093	6.85457649	8.547649756	8.853159609	9.156263458
sax-7	WBGene00004732	E002	0.000306093	7.607454232	8.325243733	8.920555173	6.245433199
F13B9.1	WBGene00017419	E013	0.000306093	12.79786272	6.899347756	8.793861834	9.244933542
F53H4.2	WBGene00010007	E005	0.000306163	0.958697567	3.676103557	2.567370999	1.414656421
dot-1.1	WBGene00021474	E003	0.000306278	1.268632195	4.438274849	4.762130889	4.794924797
rap-1	WBGene00004307	E006	0.00030639	5.716210657	10.75207238	9.955406345	9.516862565
chaf-2	WBGene00022141	E007	0.00030639	6.299579648	9.987363376	7.166461131	5.627978854
lea-1	WBGene00002263	E002	0.00030639	7.378029511	5.506563729	7.745428826	4.349543274
K07H8.2	WBGene00019504	E006	0.000306639	5.003586989	7.419608586	6.649180266	6.681165806
dyc-1	WBGene00001116	E002	0.000307616	1.087639443	4.423082967	3.70371458	2.004374795
his-72	WBGene00001946	E002	0.000307769	14.74596098	12.26947925	13.9629699	13.7724428
sago-1	WBGene00019666	E006	0.000308237	4.875797561	9.656601722	9.172820237	7.78807873
bas-1	WBGene00000239	E003	0.000308428	0.782930802	0.947185942	0.041741715	2.435479962
kin-3	WBGene00002191	E007	0.000308493	14.80338429	10.84303077	12.97619291	13.89103276
syx-17	WBGene00012150	E006	0.000308582	8.988642529	4.648639329	5.357733244	5.212116143
hum-2	WBGene00002036	E015	0.000308731	4.831769372	4.246198996	6.26704486	8.581257734
zip-11	WBGene00021082	E001	0.000309149	1.651186958	3.778413608	3.604223894	3.349834444
pat-12	WBGene00003936	E028	0.000309149	3.658442543	6.965664952	4.824061621	5.608711578
haao-1	WBGene00010595	E004	0.000309149	5.698222541	6.075255167	6.163166829	7.25547072
lin-12	WBGene00003001	E006	0.000309149	8.428912715	5.701353862	5.685819313	6.037940926
aco-1	WBGene00000040	E002	0.000309175	7.002449469	9.425291804	9.606104129	8.322122064
twk-7	WBGene00006662	E007	0.000309208	6.647409888	5.912008796	3.519948468	5.923189775
ZK822.2	WBGene00014090	E001	0.000309433	13.35218827	14.80217455	14.84460833	14.51044668
oxi-1	WBGene00003898	E010	0.000309551	4.297194161	6.438772403	6.378822558	5.897988864
fln-2	WBGene00016006	E011	0.000310281	5.001688245	7.681862519	6.636375449	6.466123152
F28B4.3	WBGene00017892	E014	0.000310281	5.172330842	3.262144159	1.439861412	3.668149312
math-33	WBGene00010406	E006	0.000310281	8.649924696	10.54422682	9.929437949	9.632938926
vps-54	WBGene00006934	E005	0.000310281	9.347410035	5.434290685	6.761742633	7.459260985
eef-1A.2	WBGene00001169	E006	0.000310281	13.62561238	18.70902093	18.2209677	17.6766666
R02F2.1	WBGene00019831	E012	0.000310302	1.376046495	10.81712942	8.677031446	8.041781202
Y43F8C.13	WBGene00012834	E006	0.000310398	0.697149611	2.461600868	0.033054807	3.735951
drh-1	WBGene00001090	E004	0.000310398	5.837742832	7.192845502	7.617782133	7.644797465
adpr-1	WBGene00044440	E006	0.000310398	6.952785072	5.177938588	4.893267972	5.393237553
eri-12	WBGene00007091	E005	0.000310908	9.543763943	11.66540171	11.1024461	10.8320887
T09F3.2	WBGene00011662	E006	0.000311343	11.49829095	7.080098431	7.628807892	8.162043621
H28O16.1	WBGene00010419	E023	0.000311369	26.20934894	22.49959547	23.17028456	23.3523156
mec-1	WBGene00003165	E035	0.000311494	3.720018596	6.155872094	3.880765996	5.089018407
C34C6.2	WBGene00007915	E014	0.000311547	0.830677183	2.951871393	2.530601982	0.979682959
cfp-1	WBGene00009924	E015	0.000311547	6.710267653	3.89638963	3.650682695	4.519303021
T01H3.2	WBGene00011348	E009	0.000311547	6.943710413	4.698775691	5.370938645	5.097803735
rps-19	WBGene00004488	E001	0.000311547	15.1201109	17.29832177	16.58609698	16.59178763
xnp-1	WBGene00006961	E007	0.000311603	7.720356591	12.09200411	12.39113061	11.36887597
nfi-1	WBGene00003592	E013	0.000312318	5.774093758	8.711925879	7.642811445	8.243793273
C44E4.5	WBGene00016654	E008	0.000312382	8.71996773	4.643198771	6.524321777	6.721697774
pkc-2	WBGene00004033	E005	0.00031252	2.148473103	1.371736098	0.921840444	3.160144066
daf-16	WBGene00000912	E016	0.000312767	6.170717406	7.910637163	8.533724352	9.37664562
pas-5	WBGene00003926	E003	0.00031281	12.92187826	13.60275825	13.52613383	13.41053837
acox-2	WBGene00008565	E006	0.000313382	6.171719707	4.200291359	5.463219992	2.681725058
suox-1	WBGene00010397	E003	0.000313527	7.47117564	5.146073175	5.299956155	5.228282157
Y17D7B.4	WBGene00012452	E001	0.000313582	0.960760161	3.947252993	2.545168505	3.741275559
sec-61	WBGene00013311	E017	0.000313584	8.52913899	9.687307622	9.610906148	9.607715017
H28G03.2	WBGene00019250	E005	0.000313744	5.060276593	7.732218662	7.51742372	7.546842828
atx-2	WBGene00000231	E003	0.000313917	9.883087923	11.94512475	11.62125373	12.3557175
unc-13	WBGene00006752	E014	0.000314551	7.850316736	12.65627282	11.97294692	10.85487306
ccf-1	WBGene00000369	E003	0.000314679	6.074613775	9.655390372	8.739397675	8.152615289
acox-5	WBGene00008167	E004	0.000314942	4.508295539	6.24088053	5.738688435	6.350688518
rps-27	WBGene00004496	E002	0.00031529	17.90334149	18.42999442	18.30663227	18.18180728
snfc-5	WBGene00011111	E004	0.000315362	8.508258312	7.317136596	7.489738192	7.790247312
F22B7.9	WBGene00017698	E001	0.000315395	7.670890448	10.01196658	9.479956597	9.527791096
[truncated: 1,592,690 more chars]
